# Supplementary material for: GINI: From ISH Images to Gene Interaction Networks
Source: PLoS Comput Biol. 2013 Oct 10;9(10):e1003227. doi: 10.1371/journal.pcbi.1003227 (PMC3794902; doi:10.1371/journal.pcbi.1003227)
Supplement: Dataset S1 — Networks predicted by GINI for the 9–10 and 13–16 development stages. For the data at each stage, multiple networks were predicted by varying the tuning parameter , between 0.5 and 1, as described in the paper. The network for each value is stored in a separate file in the dataset, in a format readable by Cytoscape. (BZ2) [file pcbi.1003227.s001.bz2]

Archive with 37 entries (36 files):
- Dataset_S1_Networks
- Dataset_S1_Networks/GINI_network_stage13-16_lambda0.5.txt
- Dataset_S1_Networks/GINI_network_stage13-16_lambda0.525.txt
- Dataset_S1_Networks/GINI_network_stage13-16_lambda0.55.txt
- Dataset_S1_Networks/GINI_network_stage13-16_lambda0.575.txt
- Dataset_S1_Networks/GINI_network_stage13-16_lambda0.6.txt
- Dataset_S1_Networks/GINI_network_stage13-16_lambda0.625.txt
- Dataset_S1_Networks/GINI_network_stage13-16_lambda0.65.txt
- Dataset_S1_Networks/GINI_network_stage13-16_lambda0.675.txt
- Dataset_S1_Networks/GINI_network_stage13-16_lambda0.7.txt
- Dataset_S1_Networks/GINI_network_stage13-16_lambda0.725.txt
- Dataset_S1_Networks/GINI_network_stage13-16_lambda0.75.txt
- Dataset_S1_Networks/GINI_network_stage13-16_lambda0.775.txt
- Dataset_S1_Networks/GINI_network_stage13-16_lambda0.8.txt
- Dataset_S1_Networks/GINI_network_stage13-16_lambda0.825.txt
- Dataset_S1_Networks/GINI_network_stage13-16_lambda0.85.txt
- Dataset_S1_Networks/GINI_network_stage13-16_lambda0.875.txt
- Dataset_S1_Networks/GINI_network_stage13-16_lambda0.9.txt
- Dataset_S1_Networks/GINI_network_stage13-16_lambda0.925.txt
- Dataset_S1_Networks/GINI_network_stage13-16_lambda0.95.txt
- Dataset_S1_Networks/GINI_network_stage9-10_lambda0.5.txt
- Dataset_S1_Networks/GINI_network_stage9-10_lambda0.525.txt
- Dataset_S1_Networks/GINI_network_stage9-10_lambda0.55.txt
- Dataset_S1_Networks/GINI_network_stage9-10_lambda0.575.txt
- Dataset_S1_Networks/GINI_network_stage9-10_lambda0.6.txt
- Dataset_S1_Networks/GINI_network_stage9-10_lambda0.625.txt
- Dataset_S1_Networks/GINI_network_stage9-10_lambda0.65.txt
- Dataset_S1_Networks/GINI_network_stage9-10_lambda0.675.txt
- Dataset_S1_Networks/GINI_network_stage9-10_lambda0.7.txt
- Dataset_S1_Networks/GINI_network_stage9-10_lambda0.725.txt
- Dataset_S1_Networks/GINI_network_stage9-10_lambda0.75.txt
- Dataset_S1_Networks/GINI_network_stage9-10_lambda0.775.txt
- Dataset_S1_Networks/GINI_network_stage9-10_lambda0.8.txt
- Dataset_S1_Networks/GINI_network_stage9-10_lambda0.825.txt
- Dataset_S1_Networks/GINI_network_stage9-10_lambda0.85.txt
- Dataset_S1_Networks/GINI_network_stage9-10_lambda0.875.txt
- Dataset_S1_Networks/README
