# Supplementary material for: GINI: From ISH Images to Gene Interaction Networks
Source: PLoS Comput Biol. 2013 Oct 10;9(10):e1003227. doi: 10.1371/journal.pcbi.1003227 (PMC3794902; doi:10.1371/journal.pcbi.1003227)
Supplement: Dataset S1 — Networks predicted by GINI for the 9–10 and 13–16 development stages. For the data at each stage, multiple networks were predicted by varying the tuning parameter , between 0.5 and 1, as described in the paper. The network for each value is stored in a separate file in the dataset, in a format readable by Cytoscape. (BZ2) [file pcbi.1003227.s001.bz2 › Dataset_S1_Networks/GINI_network_stage13-16_lambda0.5.txt]

CG10002 CG10026 0.109921
CG10002 CG10449 -0.207750
CG10002 CG10467 -0.073888
CG10002 CG10473 -0.345038
CG10002 CG1169 0.154356
CG10002 CG11992 -0.244049
CG10002 CG13695 -0.023821
CG10002 CG13850 -0.012708
CG10002 CG15022 -0.152397
CG10002 CG15094 -0.770538
CG10002 CG16858 -0.314244
CG10002 CG17334 -0.013985
CG10002 CG2072 -0.677687
CG10002 CG2928 0.145635
CG10002 CG32549 -0.183686
CG10002 CG3424 -0.210666
CG10002 CG3766 0.053599
CG10002 CG4145 0.624985
CG10002 CG4670 -0.040482
CG10002 CG5700 -0.797226
CG10002 CG6055 -0.732458
CG10002 CG6816 -0.219256
CG10002 CG7098 -0.179034
CG10002 CG7748 0.167785
CG10002 CG7867 0.145113
CG10002 CG7981 -0.114044
CG10002 CG8363 -0.623059
CG10002 CG9148 0.034924
CG10002 CG9175 -0.131090
CG10002 CG9177 0.227406
CG10002 CG9517 0.148798
CG10009 CG10206 0.918104
CG10009 CG10287 -0.412619
CG10009 CG11471 0.487127
CG10009 CG1157 -1.706253
CG10009 CG11771 -0.587164
CG10009 CG11785 0.816801
CG10009 CG12101 0.127697
CG10009 CG12141 2.146308
CG10009 CG12151 -6.578598
CG10009 CG12172 -0.702575
CG10009 CG1309 3.267138
CG10009 CG13183 0.103716
CG10009 CG13506 -0.259618
CG10009 CG14048 2.925569
CG10009 CG14996 0.011426
CG10009 CG15005 -0.129646
CG10009 CG15162 -0.289069
CG10009 CG1685 -0.081709
CG10009 CG17369 4.097542
CG10009 CG1785 1.878122
CG10009 CG18549 0.437420
CG10009 CG18854 -1.153554
CG10009 CG1970 -0.098954
CG10009 CG2221 -1.765691
CG10009 CG2674 0.821010
CG10009 CG2713 0.861430
CG10009 CG2863 3.173819
CG10009 CG31160 0.102411
CG10009 CG31175 -0.230423
CG10009 CG32409 1.090093
CG10009 CG3267 0.410284
CG10009 CG3283 0.270796
CG10009 CG33217 -0.584107
CG10009 CG3593 -1.254391
CG10009 CG4033 -1.655677
CG10009 CG4307 -5.036965
CG10009 CG4427 1.358294
CG10009 CG4475 -1.014108
CG10009 CG4665 -0.316550
CG10009 CG4742 -1.596104
CG10009 CG5010 -0.236996
CG10009 CG5033 -0.504315
CG10009 CG5277 -4.110986
CG10009 CG5525 0.565463
CG10009 CG6022 -6.042839
CG10009 CG6105 1.656332
CG10009 CG6148 -0.197366
CG10009 CG6202 -0.664389
CG10009 CG6226 0.059073
CG10009 CG6343 -0.767330
CG10009 CG6415 0.629852
CG10009 CG6459 -0.401120
CG10009 CG6708 -1.408881
CG10009 CG6767 2.227283
CG10009 CG7176 0.226293
CG10009 CG7178 0.001098
CG10009 CG7361 0.973512
CG10009 CG7413 0.127968
CG10009 CG7421 -0.437299
CG10009 CG7461 0.766091
CG10009 CG7519 -0.633004
CG10009 CG7712 -1.312331
CG10009 CG7993 -1.377650
CG10009 CG8058 -0.049183
CG10009 CG8144 1.781591
CG10009 CG8309 -0.043460
CG10009 CG8386 -2.064145
CG10009 CG8446 0.199975
CG10009 CG8531 -1.517139
CG10009 CG8920 -4.109467
CG10009 CG9006 0.346815
CG10009 CG9149 -1.321928
CG10009 CG9306 -0.158497
CG10021 CG1049 -0.076444
CG10021 CG10580 0.152856
CG10021 CG1064 -0.188023
CG10021 CG12052 -0.701342
CG10021 CG1242 0.084248
CG10021 CG1252 -0.364363
CG10021 CG1298 -1.172008
CG10021 CG14636 0.421704
CG10021 CG17272 -0.685283
CG10021 CG17960 -0.387247
CG10021 CG1919 -0.155859
CG10021 CG2727 -0.272155
CG10021 CG3184 -0.100370
CG10021 CG3376 0.077544
CG10021 CG3689 -0.292863
CG10021 CG4590 -0.078479
CG10021 CG5802 -0.396349
CG10021 CG6394 -0.763295
CG10021 CG6889 0.040339
CG10021 CG7230 -0.565539
CG10021 CG7526 -0.404845
CG10021 CG7538 -0.278206
CG10021 CG7563 0.113752
CG10021 CG8156 0.098665
CG10021 CG8308 0.134997
CG10021 CG8600 0.165456
CG10021 CG9089 -0.465233
CG10021 CG9554 -0.463998
CG10021 CG9705 -0.037491
CG10021 CG9712 0.538346
CG10021 CG9747 0.419309
CG10021 CG9924 0.067089
CG10026 CG10072 -0.734958
CG10026 CG10361 -0.131604
CG10026 CG11395 0.127520
CG10026 CG1151 -0.637927
CG10026 CG11654 -0.031066
CG10026 CG11992 -0.723909
CG10026 CG1242 -0.110895
CG10026 CG1259 -0.923182
CG10026 CG12723 0.173732
CG10026 CG1322 -1.009278
CG10026 CG13391 0.418114
CG10026 CG13850 0.201920
CG10026 CG1486 -0.887849
CG10026 CG15022 -2.273769
CG10026 CG15188 0.259513
CG10026 CG16712 -0.906306
CG10026 CG17320 -0.230912
CG10026 CG18362 0.515522
CG10026 CG2155 0.501099
CG10026 CG2161 0.077495
CG10026 CG2342 -0.659092
CG10026 CG31536 -0.169507
CG10026 CG32548 0.103667
CG10026 CG32625 -0.378701
CG10026 CG3365 0.005615
CG10026 CG4035 -0.098465
CG10026 CG4742 0.325889
CG10026 CG5345 0.494271
CG10026 CG5700 0.550904
CG10026 CG6155 -1.000459
CG10026 CG6816 -0.507606
CG10026 CG7098 0.462792
CG10026 CG7227 0.019071
CG10026 CG7266 0.670319
CG10026 CG7702 -0.052798
CG10026 CG7981 0.009480
CG10026 CG9148 -2.066564
CG10026 CG9280 0.270839
CG10026 CG9446 -0.654619
CG10026 CG9517 -0.102364
CG10026 CG9539 0.396682
CG10026 TE18870 0.122839
CG10045 CG10160 -1.034539
CG10045 CG10236 -0.262385
CG10045 CG10367 -0.160928
CG10045 CG10535 -0.301189
CG10045 CG13289 0.060473
CG10045 CG17032 -0.195433
CG10045 CG1780 -0.287628
CG10045 CG18140 0.068983
CG10045 CG2051 -0.180123
CG10045 CG2098 0.053778
CG10045 CG2277 -0.465337
CG10045 CG2969 -0.713244
CG10045 CG3001 0.462301
CG10045 CG31145 -0.373155
CG10045 CG31692 0.344270
CG10045 CG3278 0.381011
CG10045 CG3359 -0.062115
CG10045 CG3365 -0.145166
CG10045 CG3766 0.208580
CG10045 CG3842 -0.804235
CG10045 CG3903 0.240321
CG10045 CG3989 0.627258
CG10045 CG4354 0.233884
CG10045 CG7481 -0.416349
CG10045 CG7867 -0.301264
CG10045 CG7987 0.479336
CG10045 CG8258 -0.459599
CG10045 CG9238 -0.110357
CG10045 CG9614 -0.096951
CG10047 CG10382 -0.692561
CG10047 CG10446 1.560928
CG10047 CG10726 0.651805
CG10047 CG11324 -0.358215
CG10047 CG11798 -2.553823
CG10047 CG11849 0.535087
CG10047 CG12038 0.381498
CG10047 CG1221 -1.842212
CG10047 CG12767 1.073770
CG10047 CG12858 -0.584552
CG10047 CG13906 0.326814
CG10047 CG13920 -0.556919
CG10047 CG13928 0.947541
CG10047 CG14041 1.720677
CG10047 CG14762 -1.962575
CG10047 CG15427 0.485152
CG10047 CG15651 -1.849751
CG10047 CG17530 2.377446
CG10047 CG17724 0.118464
CG10047 CG1825 -1.619646
CG10047 CG2207 -0.203160
CG10047 CG31088 -1.745711
CG10047 CG31181 0.862152
CG10047 CG31634 0.265461
CG10047 CG31721 -0.736138
CG10047 CG32046 -0.751971
CG10047 CG32169 -1.222924
CG10047 CG3703 -2.044111
CG10047 CG4050 1.893179
CG10047 CG4133 0.773215
CG10047 CG4684 1.635261
CG10047 CG5170 2.567130
CG10047 CG5175 -0.374084
CG10047 CG5545 -3.828271
CG10047 CG6611 0.587157
CG10047 CG6703 -7.181954
CG10047 CG7576 -0.693022
CG10047 CG7659 1.326795
CG10047 CG7851 0.771862
CG10047 CG8625 0.368689
CG10047 CG9666 -1.029863
CG10060 CG1064 0.394220
CG10060 CG1109 -0.863301
CG10060 CG11494 -1.647760
CG10060 CG13624 0.452781
CG10060 CG13777 -0.299238
CG10060 CG1404 -0.187467
CG10060 CG14513 0.690196
CG10060 CG1616 -0.129921
CG10060 CG1957 0.200821
CG10060 CG3184 0.078060
CG10060 CG32505 -0.725926
CG10060 CG3436 0.133853
CG10060 CG3792 -0.249809
CG10060 CG5021 -0.690867
CG10060 CG5499 -0.951880
CG10060 CG6617 0.680962
CG10060 CG6889 0.326891
CG10060 CG6987 -0.683529
CG10060 CG7358 -0.367275
CG10060 CG7375 0.706339
CG10060 CG7471 -1.163324
CG10060 CG8092 0.693044
CG10060 CG9297 -0.628631
CG10067 CG10361 0.147086
CG10067 CG10960 0.080351
CG10067 CG11134 -0.962445
CG10067 CG11271 -0.120322
CG10067 CG12055 -2.058741
CG10067 CG12203 -0.780157
CG10067 CG12576 -0.341321
CG10067 CG1259 0.533296
CG10067 CG13348 -0.048899
CG10067 CG13993 -0.619081
CG10067 CG14207 -0.094238
CG10067 CG15598 0.071563
CG10067 CG17166 -0.307789
CG10067 CG17508 0.558919
CG10067 CG1782 -0.431925
CG10067 CG18507 -1.038130
CG10067 CG1884 0.584211
CG10067 CG2016 0.214730
CG10067 CG2161 0.687423
CG10067 CG2913 -1.781511
CG10067 CG3008 1.245181
CG10067 CG30115 -0.092190
CG10067 CG3033 -0.366549
CG10067 CG31649 0.509153
CG10067 CG3171 -0.954390
CG10067 CG33104 0.955484
CG10067 CG33183 -0.522540
CG10067 CG3499 -0.741603
CG10067 CG4086 0.394063
CG10067 CG4364 -0.101144
CG10067 CG4552 0.886186
CG10067 CG4567 0.872170
CG10067 CG4726 -2.379049
CG10067 CG5186 0.314802
CG10067 CG5454 -0.150020
CG10067 CG5873 0.157570
CG10067 CG6378 -0.202897
CG10067 CG6382 0.086141
CG10067 CG6521 -1.151246
CG10067 CG6654 -0.666230
CG10067 CG6766 1.011571
CG10067 CG7033 1.544458
CG10067 CG7107 0.127768
CG10067 CG7154 -0.767275
CG10067 CG7271 0.182925
CG10067 CG7279 -0.840339
CG10067 CG7461 -0.385643
CG10067 CG7893 0.176038
CG10067 CG8173 -1.302156
CG10067 CG8182 0.525171
CG10067 CG8186 0.766005
CG10067 CG8430 0.240622
CG10067 CG8965 -0.301542
CG10067 CG9022 0.104916
CG10067 CG9322 -0.039179
CG10067 CG9330 -0.529934
CG10067 CG9416 -0.824562
CG10067 CG9710 -4.633829
CG10067 CG9712 -0.510158
CG10067 CG9743 0.064885
CG10067 CR31696 0.454813
CG10072 CG10236 0.253808
CG10072 CG10578 -0.210670
CG10072 CG10701 -0.070038
CG10072 CG11444 0.567517
CG10072 CG1228 -0.143522
CG10072 CG1242 -0.430560
CG10072 CG12701 -0.322293
CG10072 CG1322 -0.173337
CG10072 CG13695 0.052006
CG10072 CG1403 -1.753439
CG10072 CG1404 -0.140434
CG10072 CG14805 -0.125775
CG10072 CG1486 -0.023169
CG10072 CG15188 -0.027157
CG10072 CG16712 0.168200
CG10072 CG17124 0.141064
CG10072 CG17246 -0.674284
CG10072 CG17272 -0.106266
CG10072 CG2016 -0.957184
CG10072 CG2161 0.171683
CG10072 CG2818 -0.260190
CG10072 CG2918 0.213275
CG10072 CG3028 -0.240191
CG10072 CG32425 1.128621
CG10072 CG32625 -1.035404
CG10072 CG33104 0.255448
CG10072 CG33549 0.329060
CG10072 CG3416 0.131378
CG10072 CG3542 1.036646
CG10072 CG3722 -0.364975
CG10072 CG4145 0.592031
CG10072 CG4204 -0.919220
CG10072 CG4551 0.558402
CG10072 CG4742 -0.485462
CG10072 CG4778 0.177826
CG10072 CG4972 -0.017231
CG10072 CG5021 0.237393
CG10072 CG5193 0.010963
CG10072 CG6177 0.020891
CG10072 CG7227 0.071108
CG10072 CG7393 -0.910777
CG10072 CG7702 0.455090
CG10072 CG9148 -0.103014
CG10072 CG9346 -1.432675
CG10072 CG9423 0.186423
CG10072 CG9748 -0.141295
CG10072 TE18870 -0.437398
CG10075 CG10655 1.979470
CG10075 CG10691 0.023324
CG10075 CG11217 0.622680
CG10075 CG11255 0.993157
CG10075 CG11267 -1.697843
CG10075 CG11334 0.713086
CG10075 CG12400 1.563211
CG10075 CG13220 -2.960024
CG10075 CG13551 -0.017536
CG10075 CG15102 0.835464
CG10075 CG15304 -2.345339
CG10075 CG1582 -1.608379
CG10075 CG16787 -0.664407
CG10075 CG16944 1.023117
CG10075 CG17332 -0.395538
CG10075 CG17642 0.076996
CG10075 CG18473 0.418617
CG10075 CG1882 0.738548
CG10075 CG2161 0.907397
CG10075 CG2210 -0.249506
CG10075 CG2713 -0.935528
CG10075 CG30349 -2.435271
CG10075 CG31004 0.980860
CG10075 CG31170 -0.007630
CG10075 CG31999 0.006289
CG10075 CG3249 -0.868589
CG10075 CG3283 -0.417239
CG10075 CG32920 -3.852177
CG10075 CG33502 -0.308379
CG10075 CG4086 0.620125
CG10075 CG4233 -1.003299
CG10075 CG4247 -1.881510
CG10075 CG4364 0.190103
CG10075 CG4567 -0.759470
CG10075 CG4984 0.879008
CG10075 CG5012 -1.504373
CG10075 CG5130 -0.242573
CG10075 CG5170 0.177583
CG10075 CG5590 0.252015
CG10075 CG5660 -4.112546
CG10075 CG5903 0.629065
CG10075 CG5949 -0.085708
CG10075 CG6028 0.043290
CG10075 CG6030 -0.306075
CG10075 CG6345 -3.022519
CG10075 CG6439 0.876442
CG10075 CG6666 -0.921124
CG10075 CG6769 -3.230691
CG10075 CG6949 0.639181
CG10075 CG7328 -0.715050
CG10075 CG7354 1.837614
CG10075 CG7698 0.667990
CG10075 CG8443 1.544564
CG10075 CR31808 0.619627
CG10082 CG10121 0.436129
CG10082 CG10620 1.454557
CG10082 CG11280 -1.530977
CG10082 CG11347 1.007373
CG10082 CG11861 0.172751
CG10082 CG11949 1.007428
CG10082 CG12084 -0.087752
CG10082 CG12091 0.501032
CG10082 CG12287 0.845552
CG10082 CG12360 -2.121792
CG10082 CG12369 -3.351485
CG10082 CG12592 0.231731
CG10082 CG12676 -1.162035
CG10082 CG13321 0.170393
CG10082 CG1345 -1.019814
CG10082 CG13912 0.186819
CG10082 CG14025 -0.201897
CG10082 CG14122 0.022639
CG10082 CG1429 -0.362590
CG10082 CG1444 -1.150590
CG10082 CG14622 -0.379629
CG10082 CG1463 0.188664
CG10082 CG16721 0.791890
CG10082 CG17597 0.585761
CG10082 CG18111 -1.551625
CG10082 CG18250 0.638207
CG10082 CG1934 0.097437
CG10082 CG2048 -1.847920
CG10082 CG2051 -0.513358
CG10082 CG2656 -1.118461
CG10082 CG2835 0.760786
CG10082 CG2969 0.279259
CG10082 CG31108 -1.568485
CG10082 CG31332 -0.197224
CG10082 CG31692 -0.228942
CG10082 CG32043 3.184602
CG10082 CG3352 -0.308754
CG10082 CG3416 -0.673118
CG10082 CG3434 -0.221738
CG10082 CG3625 0.604584
CG10082 CG3644 -0.033664
CG10082 CG3725 -0.762675
CG10082 CG3743 0.152453
CG10082 CG40147 -0.247864
CG10082 CG4209 1.015567
CG10082 CG4405 -0.467985
CG10082 CG4677 0.018640
CG10082 CG4696 -0.612919
CG10082 CG4702 0.190361
CG10082 CG5183 -0.887480
CG10082 CG5215 -1.032571
CG10082 CG5320 -1.110012
CG10082 CG5809 0.890241
CG10082 CG6210 0.396223
CG10082 CG6844 -1.286963
CG10082 CG6866 -3.820764
CG10082 CG6944 0.555741
CG10082 CG7254 0.114848
CG10082 CG7481 -1.641474
CG10082 CG7752 0.706540
CG10082 CG8276 -1.412176
CG10082 CG8416 -0.096657
CG10082 CG8933 -0.766299
CG10082 CG9020 -0.124911
CG10082 CG9070 0.166280
CG10082 CG9128 0.304764
CG10082 CG9985 0.816307
CG10106 CG10121 0.298913
CG10106 CG10545 0.643473
CG10106 CG10967 0.170072
CG10106 CG11324 -0.845653
CG10106 CG11987 0.060754
CG10106 CG1250 0.108652
CG10106 CG13624 -1.779392
CG10106 CG14622 0.421251
CG10106 CG14883 0.175628
CG10106 CG31022 -1.214177
CG10106 CG31043 -0.256298
CG10106 CG31181 -0.326913
CG10106 CG31349 -1.325187
CG10106 CG32486 0.492482
CG10106 CG32556 0.534288
CG10106 CG3265 -1.104465
CG10106 CG32982 -0.340472
CG10106 CG3969 -0.167993
CG10106 CG4027 0.144794
CG10106 CG4041 -0.390607
CG10106 CG4978 -0.574802
CG10106 CG5520 -0.024379
CG10106 CG7375 0.720542
CG10106 CG7379 0.344008
CG10106 CG8571 -0.737834
CG10106 CG8625 -0.707699
CG10106 CG8749 0.817233
CG10106 CG9666 -0.007070
CG10106 CG9748 -0.249032
CG10106 CG9854 -0.110118
CG10106 CG9894 0.099942
CG10107 CG10229 -0.794489
CG10107 CG1049 0.347224
CG10107 CG10571 -0.952970
CG10107 CG10578 -0.590732
CG10107 CG1109 -1.657165
CG10107 CG11100 0.291593
CG10107 CG12084 -0.243560
CG10107 CG12091 0.765693
CG10107 CG1228 -0.669618
CG10107 CG12287 -1.256688
CG10107 CG12360 -1.464239
CG10107 CG12369 -0.196504
CG10107 CG12391 0.669518
CG10107 CG12592 -0.517679
CG10107 CG12701 0.006254
CG10107 CG14026 -0.897012
CG10107 CG1422 0.739054
CG10107 CG14712 0.246588
CG10107 CG14883 0.768645
CG10107 CG16721 -0.475582
CG10107 CG17158 1.513921
CG10107 CG17800 0.150315
CG10107 CG1782 -0.388524
CG10107 CG18250 -1.698682
CG10107 CG30116 0.212808
CG10107 CG3033 0.135887
CG10107 CG31045 1.312264
CG10107 CG32031 -0.236856
CG10107 CG3265 0.730550
CG10107 CG32701 -0.231016
CG10107 CG3436 1.480158
CG10107 CG3542 0.630992
CG10107 CG3624 -1.704650
CG10107 CG3664 0.184377
CG10107 CG3722 -0.345504
CG10107 CG4006 -0.229781
CG10107 CG4204 1.039157
CG10107 CG4700 0.880353
CG10107 CG5454 0.136327
CG10107 CG5499 -0.873187
CG10107 CG5809 0.041974
CG10107 CG6017 0.049399
CG10107 CG7262 0.361710
CG10107 CG7379 -2.478459
CG10107 CG7752 -0.223956
CG10107 CG8209 -0.289933
CG10107 CG8289 -2.962162
CG10107 CG8416 -0.317717
CG10107 CG8571 -0.679687
CG10107 CG9128 0.006949
CG10107 CG9318 -1.836867
CG10107 CG9677 0.837161
CG10107 CG9985 0.439228
CG10120 CG10724 0.270220
CG10120 CG1151 0.189218
CG10120 CG11765 -1.023052
CG10120 CG12286 -0.554922
CG10120 CG12403 0.820692
CG10120 CG1250 -0.701289
CG10120 CG1345 -0.165765
CG10120 CG13977 -0.446410
CG10120 CG14629 -0.850873
CG10120 CG15282 -0.204675
CG10120 CG15828 -0.167316
CG10120 CG1600 0.498558
CG10120 CG16885 -0.107985
CG10120 CG17754 -0.121737
CG10120 CG1837 0.497792
CG10120 CG2060 -0.077564
CG10120 CG2718 -0.428623
CG10120 CG30497 0.147005
CG10120 CG3178 -0.217407
CG10120 CG33113 0.091283
CG10120 CG3380 -0.004540
CG10120 CG3644 0.151467
CG10120 CG3829 -1.237272
CG10120 CG3989 0.788204
CG10120 CG4120 -0.196466
CG10120 CG4405 -0.462297
CG10120 CG5680 -1.101309
CG10120 CG6803 -0.656882
CG10120 CG7390 0.256393
CG10120 CG8050 0.498851
CG10120 CG8066 -0.885472
CG10120 CG8665 0.163735
CG10120 CG9253 0.021204
CG10121 CG11280 -2.548465
CG10121 CG11652 -0.317036
CG10121 CG11861 0.808605
CG10121 CG11949 0.126220
CG10121 CG12006 -2.514485
CG10121 CG12360 -0.979244
CG10121 CG12676 0.085784
CG10121 CG13037 -0.991304
CG10121 CG14122 1.052563
CG10121 CG1444 -0.995404
CG10121 CG1447 1.038330
CG10121 CG14622 -1.757488
CG10121 CG14883 0.144820
CG10121 CG15811 1.155405
CG10121 CG16721 -0.892184
CG10121 CG1674 0.069351
CG10121 CG17158 0.367667
CG10121 CG1721 -1.357105
CG10121 CG17492 -2.785094
CG10121 CG17800 0.285275
CG10121 CG17943 -0.068347
CG10121 CG18250 0.975421
CG10121 CG18290 0.275095
CG10121 CG1910 -0.007896
CG10121 CG2048 1.584582
CG10121 CG2374 1.881131
CG10121 CG2835 -0.128563
CG10121 CG3033 -0.657161
CG10121 CG3048 0.569012
CG10121 CG31022 -0.088567
CG10121 CG31332 1.544609
CG10121 CG3198 0.454031
CG10121 CG32031 0.066399
CG10121 CG32043 -5.731268
CG10121 CG32158 -1.597997
CG10121 CG32556 0.353722
CG10121 CG33097 0.085399
CG10121 CG33149 -2.181753
CG10121 CG3371 2.462342
CG10121 CG3436 -1.039815
CG10121 CG40049 -0.490454
CG10121 CG4041 -0.011199
CG10121 CG4125 0.422894
CG10121 CG4230 0.276318
CG10121 CG4300 -0.894119
CG10121 CG5215 -1.954289
CG10121 CG5320 0.725945
CG10121 CG5809 -0.627008
CG10121 CG6017 0.510245
CG10121 CG6647 -0.398211
CG10121 CG6844 0.132212
CG10121 CG6877 0.718561
CG10121 CG6988 0.178107
CG10121 CG7199 -0.329614
CG10121 CG7254 -1.776951
CG10121 CG7379 -0.061197
CG10121 CG7433 0.034975
CG10121 CG7481 -0.062417
CG10121 CG7638 -0.219183
CG10121 CG8933 -0.792785
CG10121 CG9480 -0.875864
CG10121 CG9854 0.290810
CG10121 CG9985 0.050774
CG10121 CR31696 0.189240
CG10145 CG10967 -0.340521
CG10145 CG11324 -1.096651
CG10145 CG11494 0.082835
CG10145 CG11652 0.029842
CG10145 CG12249 -0.398814
CG10145 CG12284 -0.235440
CG10145 CG12576 -0.825618
CG10145 CG1447 -1.204419
CG10145 CG14513 -0.632181
CG10145 CG14622 0.496934
CG10145 CG1483 -0.289214
CG10145 CG14883 0.251573
CG10145 CG1624 -1.481872
CG10145 CG17943 -0.899288
CG10145 CG2374 -0.210941
CG10145 CG31108 1.501083
CG10145 CG31634 -0.058203
CG10145 CG31721 -0.562632
CG10145 CG32043 -0.811587
CG10145 CG32158 1.669625
CG10145 CG32486 0.533100
CG10145 CG3269 -1.233085
CG10145 CG3967 -0.285356
CG10145 CG4532 -0.066432
CG10145 CG6866 0.837815
CG10145 CG7638 -0.694294
CG10145 CG8092 -0.009024
CG10145 CG8567 -1.509596
CG10145 CG9267 0.400630
CG10145 CG9666 -0.859303
CG10145 CG9854 0.437467
CG10145 CG9894 0.520486
CG10151 CG10382 -0.008596
CG10151 CG13894 0.403279
CG10151 CG14041 0.478285
CG10151 CG31634 -0.610825
CG10151 CG32043 0.256029
CG10151 CG3269 -0.610159
CG10151 CG4532 -0.357750
CG10151 CG5588 -0.607093
CG10151 CG6866 -0.050136
CG10151 CG9135 -0.796669
CG10160 CG10206 3.391909
CG10160 CG10367 -1.720681
CG10160 CG10535 -0.348489
CG10160 CG10680 0.129035
CG10160 CG10922 -0.108555
CG10160 CG11051 -1.940999
CG10160 CG1151 0.146744
CG10160 CG12172 -1.748074
CG10160 CG12262 0.895494
CG10160 CG12286 1.103315
CG10160 CG12403 -0.129247
CG10160 CG1264 0.767173
CG10160 CG13005 0.423998
CG10160 CG1309 1.347183
CG10160 CG1371 -0.003333
CG10160 CG14025 -0.149048
CG10160 CG14243 0.071972
CG10160 CG14629 0.796369
CG10160 CG1475 0.088872
CG10160 CG14968 -2.021024
CG10160 CG15095 -0.379415
CG10160 CG15105 0.737442
CG10160 CG15117 -3.163271
CG10160 CG15188 0.926529
CG10160 CG1548 -0.440008
CG10160 CG15717 -3.981414
CG10160 CG1648 -1.916644
CG10160 CG17325 0.955927
CG10160 CG18111 -0.831786
CG10160 CG1837 -0.125621
CG10160 CG18549 -0.583833
CG10160 CG18657 -0.214566
CG10160 CG1934 -0.115903
CG10160 CG2003 -0.326892
CG10160 CG2098 -2.942270
CG10160 CG2155 -0.547607
CG10160 CG2198 -1.499226
CG10160 CG2762 0.181188
CG10160 CG2969 -0.724583
CG10160 CG3001 -0.142759
CG10160 CG30011 -0.826867
CG10160 CG30427 -0.189627
CG10160 CG31775 0.309601
CG10160 CG32464 -1.871335
CG10160 CG3278 -0.094318
CG10160 CG33009 -0.668170
CG10160 CG3842 1.002125
CG10160 CG3960 0.684927
CG10160 CG3989 -0.343867
CG10160 CG4354 0.144995
CG10160 CG4427 2.022870
CG10160 CG4511 0.516641
CG10160 CG4533 -6.972112
CG10160 CG4696 -0.021256
CG10160 CG5033 -4.483503
CG10160 CG5220 1.605044
CG10160 CG5320 3.172247
CG10160 CG5330 -2.859397
CG10160 CG5345 0.417152
CG10160 CG5476 -0.089928
CG10160 CG5594 -0.079419
CG10160 CG5776 1.572930
CG10160 CG6803 -0.746203
CG10160 CG7227 -1.083255
CG10160 CG7481 -0.429200
CG10160 CG7935 0.671244
CG10160 CG7987 -6.354009
CG10160 CG8036 0.690744
CG10160 CG8050 -0.429445
CG10160 CG8402 1.926954
CG10160 CG8665 4.821260
CG10160 CG8977 1.555265
CG10160 CG9006 0.515335
CG10160 CG9009 0.522589
CG10160 CG9238 -0.223228
CG10206 CG10287 -1.248353
CG10206 CG10479 0.267536
CG10206 CG10565 -1.206899
CG10206 CG10602 -0.159445
CG10206 CG10746 -1.035786
CG10206 CG11051 -3.194124
CG10206 CG11134 0.662565
CG10206 CG11267 0.096730
CG10206 CG11334 0.295418
CG10206 CG11471 -0.920075
CG10206 CG11992 2.189649
CG10206 CG12101 0.805374
CG10206 CG12157 2.350856
CG10206 CG12172 -4.193071
CG10206 CG12262 -1.537449
CG10206 CG1309 2.706345
CG10206 CG13506 -0.898498
CG10206 CG14243 -0.666166
CG10206 CG15095 -2.731036
CG10206 CG15117 0.370691
CG10206 CG15188 0.139181
CG10206 CG15304 -2.431378
CG10206 CG15433 1.020123
CG10206 CG1548 0.644762
CG10206 CG15717 -9.595669
CG10206 CG1685 0.740349
CG10206 CG17320 -0.490459
CG10206 CG18446 0.626833
CG10206 CG18549 2.176698
CG10206 CG1882 0.281227
CG10206 CG1970 -2.279869
CG10206 CG2003 -5.678968
CG10206 CG2098 -6.548524
CG10206 CG2155 -0.955680
CG10206 CG2713 0.180525
CG10206 CG30011 -2.380262
CG10206 CG31004 -1.189390
CG10206 CG31098 -0.305537
CG10206 CG31160 -1.024882
CG10206 CG31175 -1.072019
CG10206 CG3140 0.656986
CG10206 CG31431 1.571954
CG10206 CG3174 0.990604
CG10206 CG32164 -2.563791
CG10206 CG32499 0.167977
CG10206 CG3267 0.647455
CG10206 CG32813 -4.045019
CG10206 CG3283 -0.460647
CG10206 CG3297 -0.552088
CG10206 CG33009 -0.909253
CG10206 CG3593 0.242041
CG10206 CG4033 -5.421908
CG10206 CG4051 -1.755084
CG10206 CG4233 -9.440449
CG10206 CG4354 0.397385
CG10206 CG4427 -6.154207
CG10206 CG4475 -0.305484
CG10206 CG4533 -0.658288
CG10206 CG4567 -1.990477
CG10206 CG4600 -1.104409
CG10206 CG5033 -5.013107
CG10206 CG5330 1.845381
CG10206 CG5353 0.545936
CG10206 CG5575 0.251947
CG10206 CG5590 1.396546
CG10206 CG5819 0.834225
CG10206 CG5992 -1.348670
CG10206 CG6501 1.530564
CG10206 CG6871 -4.023919
CG10206 CG7088 1.584839
CG10206 CG7266 0.160860
CG10206 CG7421 -3.319893
CG10206 CG7438 0.748179
CG10206 CG7458 2.903373
CG10206 CG7461 1.062952
CG10206 CG7915 -2.624038
CG10206 CG7935 1.653336
CG10206 CG7987 0.432942
CG10206 CG7993 2.675862
CG10206 CG8036 1.639309
CG10206 CG8058 -2.668902
CG10206 CG8144 1.139584
CG10206 CG8235 5.024356
CG10206 CG8309 -0.975402
CG10206 CG8402 -2.810160
CG10206 CG8439 1.915712
CG10206 CG8443 2.048485
CG10206 CG8446 -1.207926
CG10206 CG8470 3.991136
CG10206 CG8665 5.743539
CG10206 CG8946 1.534727
CG10206 CG8977 4.097174
CG10206 CG9009 0.012027
CG10206 CG9238 -0.476086
CG10206 CG9280 0.733203
CG10212 CG10364 -0.659971
CG10212 CG1064 -1.451721
CG10212 CG10726 -1.073571
CG10212 CG1130 -3.044645
CG10212 CG1258 -0.315838
CG10212 CG1434 -0.122631
CG10212 CG1616 -0.594174
CG10212 CG17724 0.487224
CG10212 CG2207 1.329785
CG10212 CG31357 0.302873
CG10212 CG3408 -1.088728
CG10212 CG3938 -1.617615
CG10212 CG5358 -0.242756
CG10212 CG5753 -1.027943
CG10212 CG5940 -2.148122
CG10212 CG7358 -0.397021
CG10212 CG7471 0.150414
CG10212 CG7538 0.702754
CG10212 CG7659 0.016678
CG10212 CG9188 -0.854001
CG10212 CG9704 0.508804
CG10212 CG9797 0.459965
CG10212 CG9999 1.283729
CG10229 CG10620 -0.140338
CG10229 CG11306 0.178413
CG10229 CG11652 -0.951342
CG10229 CG11861 0.426240
CG10229 CG12006 0.536231
CG10229 CG12360 0.214785
CG10229 CG12576 0.287837
CG10229 CG12592 0.340559
CG10229 CG14026 -0.258547
CG10229 CG14206 1.624217
CG10229 CG1422 -0.304424
CG10229 CG14712 -3.859494
CG10229 CG14883 -0.067953
CG10229 CG17943 -0.107201
CG10229 CG18250 2.392203
CG10229 CG1891 -0.492629
CG10229 CG2263 0.686173
CG10229 CG30115 -1.145203
CG10229 CG31045 -0.338408
CG10229 CG31332 -1.552857
CG10229 CG3265 -2.238364
CG10229 CG3436 -1.898438
CG10229 CG3624 -0.760972
CG10229 CG3664 -0.397705
CG10229 CG4003 0.057911
CG10229 CG4006 -0.640007
CG10229 CG4115 0.350604
CG10229 CG4194 0.325192
CG10229 CG4457 -4.644030
CG10229 CG4551 -0.407399
CG10229 CG4966 0.421370
CG10229 CG4972 -1.091651
CG10229 CG5021 0.412419
CG10229 CG5183 0.499066
CG10229 CG5258 -0.825579
CG10229 CG5382 0.651192
CG10229 CG5454 1.533378
CG10229 CG7073 0.044117
CG10229 CG7610 0.266834
CG10229 CG7638 0.909447
CG10229 CG7893 0.054332
CG10229 CG8209 0.694811
CG10229 CG8231 1.673644
CG10229 CG8289 -0.202427
CG10229 CG8301 -1.474863
CG10229 CG8306 -0.820839
CG10229 CG8366 -0.011848
CG10229 CG8416 0.491983
CG10229 CG8430 0.480767
CG10229 CG8553 0.459451
CG10229 CG8635 -0.162040
CG10229 CG8759 -0.981181
CG10229 CG8978 1.385563
CG10229 CG9035 -0.006672
CG10229 CG9128 -0.464075
CG10229 CG9140 -0.612467
CG10229 CG9854 -0.147931
CG10229 CG9866 0.148790
CG10236 CG10287 0.419256
CG10236 CG10334 1.574822
CG10236 CG10379 -0.374480
CG10236 CG10535 -1.579752
CG10236 CG10578 -0.554507
CG10236 CG10701 -0.325024
CG10236 CG10917 -0.857044
CG10236 CG10992 -0.100658
CG10236 CG11654 0.209996
CG10236 CG13005 -0.039432
CG10236 CG1322 -1.530070
CG10236 CG1403 1.076619
CG10236 CG16712 0.209759
CG10236 CG17032 -0.153342
CG10236 CG17124 -0.522755
CG10236 CG17334 0.325320
CG10236 CG18140 -1.170976
CG10236 CG18507 0.606509
CG10236 CG2051 -0.468677
CG10236 CG2125 -0.102221
CG10236 CG2330 -0.166086
CG10236 CG2969 0.578972
CG10236 CG31536 -0.639137
CG10236 CG31999 1.289315
CG10236 CG32625 0.850089
CG10236 CG32694 -0.300230
CG10236 CG3278 0.051792
CG10236 CG33104 -0.880224
CG10236 CG33549 0.151588
CG10236 CG3359 -0.309363
CG10236 CG3365 0.255675
CG10236 CG3722 -0.174285
CG10236 CG3842 -0.313989
CG10236 CG3902 -1.322391
CG10236 CG3903 -5.174005
CG10236 CG3992 -0.287442
CG10236 CG4035 0.516901
CG10236 CG4145 1.760400
CG10236 CG4170 0.996774
CG10236 CG4354 -0.051261
CG10236 CG4769 0.360432
CG10236 CG4778 -0.167289
CG10236 CG5183 -0.161570
CG10236 CG5345 0.681449
CG10236 CG5486 -0.653001
CG10236 CG6433 -1.400948
CG10236 CG6778 0.706479
CG10236 CG7227 -1.874612
CG10236 CG7563 -0.203381
CG10236 CG7702 0.914544
CG10236 CG8258 -0.713102
CG10236 CG8308 0.138830
CG10236 CG8983 -0.507932
CG10236 CG9035 0.128559
CG10236 CG9089 0.329875
CG10236 CG9256 -0.405168
CG10236 CG9423 -0.105445
CG10236 CG9539 -2.959959
CG10244 CG10717 0.260558
CG10244 CG10939 -0.539282
CG10244 CG1298 -0.710770
CG10244 CG15002 0.161198
CG10244 CG17218 -0.200967
CG10244 CG17646 0.115263
CG10244 CG18817 -0.566466
CG10244 CG2727 -0.486326
CG10244 CG3242 0.316682
CG10244 CG4089 -0.831045
CG10244 CG6394 -0.255652
CG10244 CG7230 -0.190785
CG10244 CG9796 0.016509
CG10278 CG10425 0.681756
CG10278 CG10655 -2.109270
CG10278 CG10691 0.702693
CG10278 CG11151 -3.603017
CG10278 CG11255 -1.273241
CG10278 CG11576 0.477060
CG10278 CG12400 -1.388891
CG10278 CG1246 0.744028
CG10278 CG13284 0.311992
CG10278 CG13704 -4.820508
CG10278 CG14066 0.022609
CG10278 CG14080 -0.194118
CG10278 CG14792 -3.670945
CG10278 CG14902 0.238544
CG10278 CG15347 0.438101
CG10278 CG1809 -2.195757
CG10278 CG18473 -0.048516
CG10278 CG2827 0.047040
CG10278 CG2977 0.740548
CG10278 CG31004 -0.751493
CG10278 CG31233 0.576526
CG10278 CG31259 -2.893844
CG10278 CG3249 0.571954
CG10278 CG33502 1.263676
CG10278 CG3714 -0.766134
CG10278 CG3734 1.326046
CG10278 CG4061 2.175421
CG10278 CG4199 -0.502242
CG10278 CG4217 2.221666
CG10278 CG4247 -0.214614
CG10278 CG4581 0.158567
CG10278 CG5012 -1.283338
CG10278 CG5660 -1.624589
CG10278 CG5819 0.973518
CG10278 CG5961 0.384137
CG10278 CG6028 1.567861
CG10278 CG6178 -0.390636
CG10278 CG6246 0.078935
CG10278 CG6375 -0.504589
CG10278 CG6417 0.154394
CG10278 CG6769 1.588178
CG10278 CG6830 0.424554
CG10278 CG7328 -0.529899
CG10278 CG7354 1.293204
CG10278 CG7834 -0.660718
CG10278 CG8048 -0.749800
CG10278 CG8827 -0.783385
CG10278 CG9527 -1.804805
CG10278 CG9568 -1.535778
CG10278 CG9577 1.040256
CG10287 CG10367 -0.370124
CG10287 CG10379 0.386137
CG10287 CG10479 0.462079
CG10287 CG10669 0.012693
CG10287 CG11444 0.234053
CG10287 CG11567 -0.999522
CG10287 CG1157 -0.066762
CG10287 CG11642 -0.095985
CG10287 CG11793 0.234272
CG10287 CG11905 -0.910026
CG10287 CG12151 -1.165874
CG10287 CG12172 0.222578
CG10287 CG1309 -1.722187
CG10287 CG13289 0.302230
CG10287 CG15005 0.090878
CG10287 CG15105 0.043886
CG10287 CG15188 -2.139781
CG10287 CG15212 0.229187
CG10287 CG15592 0.201908
CG10287 CG16885 0.320957
CG10287 CG17121 -0.181499
CG10287 CG17246 -0.402397
CG10287 CG17292 0.048461
CG10287 CG18140 0.043585
CG10287 CG18549 -0.749830
CG10287 CG1970 -0.058219
CG10287 CG2098 1.510915
CG10287 CG2155 -0.399359
CG10287 CG2198 0.134376
CG10287 CG30116 -0.265423
CG10287 CG30291 0.078152
CG10287 CG32209 0.286466
CG10287 CG32499 -0.905373
CG10287 CG32548 0.472490
CG10287 CG3297 0.136708
CG10287 CG32972 -0.104132
CG10287 CG3359 0.006643
CG10287 CG4233 -0.280852
CG10287 CG4354 0.190783
CG10287 CG4427 1.467009
CG10287 CG4742 0.581951
CG10287 CG4778 -1.033735
CG10287 CG5193 0.162645
CG10287 CG5330 -0.370027
CG10287 CG5353 0.565702
CG10287 CG5594 0.373166
CG10287 CG6148 -0.458357
CG10287 CG6708 -0.803955
CG10287 CG6844 -1.012787
CG10287 CG6871 0.258658
CG10287 CG7173 0.409462
CG10287 CG7266 0.384937
CG10287 CG7421 0.633363
CG10287 CG7915 0.304298
CG10287 CG7935 -0.229676
CG10287 CG8036 -1.109332
CG10287 CG8309 -0.196390
CG10287 CG8386 0.144849
CG10287 CG9009 -0.211900
CG10287 CG9148 0.518981
CG10287 CG9280 -0.481529
CG10287 CG9539 -0.866821
CG10287 TE18870 -0.198996
CG10315 CG10360 0.404070
CG10315 CG10449 0.693127
CG10315 CG10535 0.788370
CG10315 CG11334 0.413972
CG10315 CG11444 -0.631902
CG10315 CG11642 0.368048
CG10315 CG14430 0.334232
CG10315 CG14813 0.411590
CG10315 CG1582 0.282931
CG10315 CG17032 0.451776
CG10315 CG1716 -1.279544
CG10315 CG17271 0.535770
CG10315 CG1749 0.415870
CG10315 CG18854 0.398234
CG10315 CG2051 0.123237
CG10315 CG2072 0.253626
CG10315 CG2158 -0.066802
CG10315 CG2161 -0.790976
CG10315 CG30116 -0.164017
CG10315 CG30291 -1.367268
CG10315 CG31794 -0.363543
CG10315 CG32030 0.108405
CG10315 CG33549 0.394664
CG10315 CG3499 -0.101178
CG10315 CG3722 -1.672286
CG10315 CG3766 -1.717038
CG10315 CG3991 0.725219
CG10315 CG4145 0.899305
CG10315 CG4169 0.845252
CG10315 CG4665 0.054687
CG10315 CG4729 -1.368794
CG10315 CG4752 -0.191385
CG10315 CG5021 0.068363
CG10315 CG5353 -1.895553
CG10315 CG5382 -0.238611
CG10315 CG5946 1.276118
CG10315 CG6120 -1.010751
CG10315 CG6199 -1.218081
CG10315 CG6202 -1.865014
CG10315 CG6822 -3.427347
CG10315 CG7413 0.441574
CG10315 CG7748 -2.796545
CG10315 CG7867 0.054307
CG10315 CG7993 -0.377047
CG10315 CG8363 0.643402
CG10327 CG10545 1.441346
CG10327 CG11100 0.159412
CG10327 CG12038 1.983632
CG10327 CG13316 -0.007812
CG10327 CG13624 0.495623
CG10327 CG13906 1.239374
CG10327 CG13928 -3.618097
CG10327 CG1825 -0.309642
CG10327 CG18740 -2.956569
CG10327 CG18783 -2.003291
CG10327 CG2083 2.443959
CG10327 CG31088 0.945097
CG10327 CG31181 0.693876
CG10327 CG3180 -3.913468
CG10327 CG3184 0.199454
CG10327 CG32858 0.128338
CG10327 CG3625 -0.125473
CG10327 CG3792 -1.078509
CG10327 CG3941 0.715011
CG10327 CG4022 -1.598606
CG10327 CG4050 -5.020886
CG10327 CG4082 0.690941
CG10327 CG4405 -1.814519
CG10327 CG4672 -2.077062
CG10327 CG4702 -0.161592
CG10327 CG5393 -0.427851
CG10327 CG5499 -0.358135
CG10327 CG5580 0.847857
CG10327 CG5680 -0.484671
CG10327 CG6181 -3.219104
CG10327 CG6210 -0.731058
CG10327 CG6889 1.621131
CG10327 CG7528 -1.613517
CG10327 CG8200 -1.109972
CG10327 CG8472 -0.749758
CG10327 CG8571 -0.909827
CG10327 CG8933 -1.270156
CG10327 CG8974 -0.916225
CG10327 CG9261 1.408566
CG10327 CG9346 -0.385930
CG10327 CG9666 1.569249
CG10334 CG10361 0.392616
CG10334 CG11347 0.573878
CG10334 CG11949 -0.189848
CG10334 CG12369 -0.575385
CG10334 CG1259 -1.882106
CG10334 CG12676 0.213713
CG10334 CG12701 0.088515
CG10334 CG13850 -2.096667
CG10334 CG13912 -1.922694
CG10334 CG1403 1.805565
CG10334 CG1444 -0.663870
CG10334 CG1463 -0.447672
CG10334 CG14636 -1.083992
CG10334 CG1475 1.282983
CG10334 CG1648 -3.141584
CG10334 CG17597 -1.341457
CG10334 CG17800 -0.066783
CG10334 CG18250 -0.500448
CG10334 CG2051 -1.272204
CG10334 CG2330 0.381882
CG10334 CG2969 0.926205
CG10334 CG30427 -1.237646
CG10334 CG31692 0.452029
CG10334 CG32425 0.262453
CG10334 CG32625 0.021935
CG10334 CG33549 2.645453
CG10334 CG3365 1.044947
CG10334 CG3542 -0.565363
CG10334 CG3624 0.472395
CG10334 CG3743 0.651445
CG10334 CG3902 -1.687983
CG10334 CG3903 -5.687106
CG10334 CG4035 0.266377
CG10334 CG4145 1.314556
CG10334 CG4170 -0.396261
CG10334 CG4204 -1.555320
CG10334 CG4551 -0.720834
CG10334 CG4679 -2.081843
CG10334 CG4700 0.232055
CG10334 CG4746 -0.003233
CG10334 CG4769 0.030568
CG10334 CG5183 0.523878
CG10334 CG5320 1.268095
CG10334 CG5486 -1.370680
CG10334 CG6210 -0.228564
CG10334 CG6668 0.622750
CG10334 CG6981 0.944622
CG10334 CG7227 -1.997197
CG10334 CG7254 0.142047
CG10334 CG7299 -0.218097
CG10334 CG8258 0.187625
CG10334 CG8276 -0.541492
CG10334 CG8965 0.900027
CG10334 CG9256 -0.097619
CG10334 CG9539 -0.525167
CG10334 CG9836 0.163726
CG10334 CG9916 0.348185
CG10334 CG9985 -0.367372
CG10335 CG10535 -0.458164
CG10335 CG10602 -0.266524
CG10335 CG10627 -0.191270
CG10335 CG11334 -0.593789
CG10335 CG12233 -0.029758
CG10335 CG12262 -1.233268
CG10335 CG13220 0.222962
CG10335 CG13391 -0.628078
CG10335 CG1371 0.486636
CG10335 CG1403 0.403446
CG10335 CG14629 0.404362
CG10335 CG15105 -1.361683
CG10335 CG15282 0.511433
CG10335 CG15304 0.249150
CG10335 CG1582 -0.442874
CG10335 CG17246 0.577028
CG10335 CG17280 0.166993
CG10335 CG17292 -0.145511
CG10335 CG18140 -0.650367
CG10335 CG2155 1.109012
CG10335 CG2161 0.596585
CG10335 CG2928 0.607325
CG10335 CG30497 -0.155178
CG10335 CG3140 -0.143611
CG10335 CG31431 -0.473323
CG10335 CG3174 0.173996
CG10335 CG31794 -0.058863
CG10335 CG31999 -0.539133
CG10335 CG32425 1.284315
CG10335 CG3249 -0.086351
CG10335 CG32920 -0.065387
CG10335 CG33549 -0.438869
CG10335 CG3359 -0.146348
CG10335 CG3903 -2.383700
CG10335 CG4169 0.868274
CG10335 CG4183 -0.837954
CG10335 CG4233 -1.310057
CG10335 CG4354 0.469557
CG10335 CG4475 -0.384858
CG10335 CG4533 0.060057
CG10335 CG4679 1.018050
CG10335 CG4729 -0.289619
CG10335 CG4984 0.283219
CG10335 CG5353 1.423061
CG10335 CG6439 -0.864013
CG10335 CG6666 -1.250243
CG10335 CG7266 -0.340622
CG10335 CG7748 -0.396887
CG10335 CG7981 -0.271574
CG10335 CG8036 0.003965
CG10335 CG8402 -0.012602
CG10335 CG9089 -0.356339
CG10335 CG9131 0.278448
CG10335 CG9148 -0.639432
CG10335 CG9280 -1.710765
CG10335 CG9494 -0.502352
CG10341 CG10425 2.081280
CG10341 CG10660 0.110841
CG10341 CG11738 7.286239
CG10341 CG11771 -0.473471
CG10341 CG12101 -2.550556
CG10341 CG12141 7.151380
CG10341 CG12530 1.107060
CG10341 CG12785 -5.023896
CG10341 CG1381 -2.139631
CG10341 CG14447 -0.625623
CG10341 CG14996 -4.532165
CG10341 CG1685 -4.487642
CG10341 CG17136 -2.098734
CG10341 CG17369 -1.797271
CG10341 CG1746 -1.750619
CG10341 CG1785 0.645877
CG10341 CG1941 0.865395
CG10341 CG2221 0.583764
CG10341 CG2263 0.869565
CG10341 CG2827 -2.211291
CG10341 CG2867 1.744252
CG10341 CG32253 0.938220
CG10341 CG32264 -2.018847
CG10341 CG32813 1.770480
CG10341 CG33217 0.831569
CG10341 CG3593 0.574240
CG10341 CG4217 0.202871
CG10341 CG4581 0.906994
CG10341 CG4781 0.271215
CG10341 CG5010 -1.099292
CG10341 CG5452 -0.120718
CG10341 CG5558 -2.617989
CG10341 CG5824 -5.193299
CG10341 CG5904 2.958689
CG10341 CG6022 -2.192959
CG10341 CG6105 -2.784661
CG10341 CG6343 6.537036
CG10341 CG6455 0.747852
CG10341 CG6767 1.685050
CG10341 CG7519 -10.573974
CG10341 CG7712 1.158050
CG10341 CG7780 -0.433935
CG10341 CG7834 1.691307
CG10341 CG7839 -7.995633
CG10341 CG8039 -1.869666
CG10341 CG8254 0.017715
CG10341 CG8327 -4.358875
CG10341 CG8444 -2.453324
CG10341 CG8525 -0.741294
CG10341 CG8780 -0.360221
CG10341 CG8827 -0.471036
CG10341 CG9006 5.183414
CG10341 CG9119 0.323524
CG10341 CG9300 -3.074045
CG10341 CG9306 1.199956
CG10341 CG9577 -1.620349
CG10341 CG9630 -4.817476
CG10360 CG11444 0.115157
CG10360 CG12094 -0.180366
CG10360 CG14430 -0.300214
CG10360 CG14672 -0.072625
CG10360 CG1582 -0.422338
CG10360 CG17218 -0.518535
CG10360 CG17271 0.087733
CG10360 CG1749 0.030831
CG10360 CG17903 0.307076
CG10360 CG1891 -0.206289
CG10360 CG2016 -0.166961
CG10360 CG2522 -0.039087
CG10360 CG2674 0.106042
CG10360 CG2818 -1.009340
CG10360 CG3008 0.428846
CG10360 CG30115 0.006967
CG10360 CG3028 0.032460
CG10360 CG3033 -0.226866
CG10360 CG31121 0.165298
CG10360 CG31170 -0.347385
CG10360 CG3171 -0.093999
CG10360 CG32473 0.051384
CG10360 CG33104 0.379118
CG10360 CG33183 -1.236293
CG10360 CG3664 -0.081824
CG10360 CG3969 -0.231136
CG10360 CG3991 -0.292766
CG10360 CG3992 -0.070354
CG10360 CG4006 -0.345935
CG10360 CG4299 0.089744
CG10360 CG4552 -1.024091
CG10360 CG4944 0.065691
CG10360 CG4966 -0.292181
CG10360 CG5021 -0.903841
CG10360 CG5873 -0.102497
CG10360 CG6708 -0.610080
CG10360 CG6775 -0.591547
CG10360 CG7271 0.448083
CG10360 CG7413 0.493375
CG10360 CG7893 0.310279
CG10360 CG8156 -0.128806
CG10360 CG8268 0.224103
CG10360 CG8286 -0.617700
CG10360 CG8366 -0.268607
CG10360 CG8430 -0.556493
CG10360 CG8965 -0.394236
CG10360 CG8978 0.406075
CG10360 CG9035 0.464701
CG10360 CG9322 0.295069
CG10360 CG9416 0.166464
CG10360 CG9598 0.063538
CG10360 CG9712 0.538830
CG10360 TE20108 0.200906
CG10361 CG10504 0.502736
CG10361 CG11107 0.330937
CG10361 CG1151 0.200712
CG10361 CG11992 0.033755
CG10361 CG1259 -0.083478
CG10361 CG13850 -0.602264
CG10361 CG1486 -0.288604
CG10361 CG15105 -0.390259
CG10361 CG1648 -0.066868
CG10361 CG17320 -0.252327
CG10361 CG17325 -1.120625
CG10361 CG1837 0.086634
CG10361 CG1884 -0.334383
CG10361 CG1910 0.712731
CG10361 CG2161 -0.118086
CG10361 CG2718 -0.470668
CG10361 CG3033 -0.154241
CG10361 CG30497 0.086270
CG10361 CG31536 -0.388574
CG10361 CG32625 0.419219
CG10361 CG33113 0.032038
CG10361 CG3960 -0.509219
CG10361 CG4086 -0.219304
CG10361 CG4679 -1.384029
CG10361 CG4692 0.267222
CG10361 CG4726 -1.671583
CG10361 CG4746 -0.673978
CG10361 CG4769 -0.158383
CG10361 CG5186 -0.376376
CG10361 CG5330 0.580458
CG10361 CG5345 -0.198219
CG10361 CG5486 -0.236776
CG10361 CG5700 -0.068651
CG10361 CG6155 0.060954
CG10361 CG6521 0.058021
CG10361 CG6647 0.107141
CG10361 CG6668 0.693389
CG10361 CG6778 0.317527
CG10361 CG6803 0.159688
CG10361 CG7107 0.693151
CG10361 CG7173 0.237011
CG10361 CG7279 -0.304488
CG10361 CG7807 -0.274033
CG10361 CG7981 -0.066145
CG10361 CG9539 0.426630
CG10361 CG9985 -0.134846
CG10361 CR31696 -0.024220
CG10364 CG10897 -0.499060
CG10364 CG1130 -1.370157
CG10364 CG12249 -0.674522
CG10364 CG1434 0.115348
CG10364 CG1616 -0.742661
CG10364 CG17724 0.468902
CG10364 CG1957 -0.582550
CG10364 CG2207 -0.249073
CG10364 CG32505 0.700174
CG10364 CG3408 -3.300838
CG10364 CG5358 0.526112
CG10364 CG5393 -0.780027
CG10364 CG5588 0.341303
CG10364 CG5813 1.313773
CG10364 CG6617 0.615941
CG10364 CG6889 -0.007078
CG10364 CG6987 -3.124425
CG10364 CG7358 -1.469792
CG10364 CG7471 0.438384
CG10364 CG7538 0.070611
CG10364 CG7659 1.123434
CG10364 CG9704 -0.427483
CG10364 CG9705 0.639623
CG10364 CG9797 -0.778301
CG10367 CG10479 -0.348510
CG10367 CG10602 -0.129763
CG10367 CG10627 0.246952
CG10367 CG10680 -0.618005
CG10367 CG10922 0.333264
CG10367 CG11051 -0.378059
CG10367 CG11793 0.693809
CG10367 CG11905 -0.198745
CG10367 CG12286 0.676983
CG10367 CG1309 -0.673967
CG10367 CG14243 -0.050203
CG10367 CG14629 0.337778
CG10367 CG14968 -0.519534
CG10367 CG15005 -0.579986
CG10367 CG15105 -1.924626
CG10367 CG15117 1.913245
CG10367 CG15188 -0.283518
CG10367 CG1548 0.149480
CG10367 CG15717 0.514003
CG10367 CG1674 -0.170966
CG10367 CG17121 0.511860
CG10367 CG17292 0.191151
CG10367 CG1743 0.312812
CG10367 CG17530 -0.856352
CG10367 CG17754 -0.210306
CG10367 CG1780 0.201264
CG10367 CG18111 -1.195844
CG10367 CG18140 -0.568469
CG10367 CG18446 -0.363008
CG10367 CG18549 0.109340
CG10367 CG2098 1.536245
CG10367 CG2140 0.284360
CG10367 CG2155 0.331324
CG10367 CG2198 -0.794490
CG10367 CG2762 -0.003918
CG10367 CG2837 -0.201378
CG10367 CG30011 0.507213
CG10367 CG31098 -0.240734
CG10367 CG31431 -0.028336
CG10367 CG32499 0.452622
CG10367 CG33009 -0.204346
CG10367 CG33113 -1.046810
CG10367 CG3842 -0.177346
CG10367 CG3960 0.236812
CG10367 CG3989 -1.700174
CG10367 CG4162 -1.976970
CG10367 CG4354 -0.897823
CG10367 CG4533 2.183515
CG10367 CG4679 -0.880536
CG10367 CG4778 0.028040
CG10367 CG5330 0.032284
CG10367 CG5345 1.476544
CG10367 CG5532 0.165910
CG10367 CG5828 -0.267825
CG10367 CG6113 -0.223329
CG10367 CG7062 -0.164987
CG10367 CG7241 0.707188
CG10367 CG7266 0.501474
CG10367 CG7438 -0.782156
CG10367 CG7678 0.127691
CG10367 CG8050 -0.095322
CG10367 CG8402 0.818298
CG10367 CG8665 -1.637403
CG10367 CG8669 -0.999282
CG10367 CG9020 -0.059972
CG10367 CG9184 0.663018
CG10367 CG9238 -0.445333
CG10367 CG9539 -0.880699
CG10367 TE18870 -0.377467
CG10379 CG10504 0.847714
CG10379 CG10535 1.081803
CG10379 CG10565 -1.479119
CG10379 CG10627 0.591711
CG10379 CG10701 -2.489131
CG10379 CG11015 1.228241
CG10379 CG11076 0.319903
CG10379 CG11471 -1.201709
CG10379 CG12676 -0.048623
CG10379 CG12792 0.486128
CG10379 CG13005 -0.313942
CG10379 CG1309 -0.468674
CG10379 CG13289 -0.337869
CG10379 CG1429 -1.587233
CG10379 CG14687 -0.727150
CG10379 CG1475 -4.179362
CG10379 CG15433 2.058663
CG10379 CG17032 -0.983761
CG10379 CG17121 0.493475
CG10379 CG17124 1.374151
CG10379 CG1749 0.716887
CG10379 CG17492 1.549216
CG10379 CG18507 -0.416144
CG10379 CG2051 1.357463
CG10379 CG2330 0.353399
CG10379 CG2969 -0.154155
CG10379 CG3001 1.124252
CG10379 CG3008 0.194480
CG10379 CG31045 -2.565603
CG10379 CG31121 0.455648
CG10379 CG32425 -2.720603
CG10379 CG32701 -0.673359
CG10379 CG3278 -2.150323
CG10379 CG33104 -0.562892
CG10379 CG33549 -1.998076
CG10379 CG3359 -0.077595
CG10379 CG3401 -0.024491
CG10379 CG4115 -0.473868
CG10379 CG4170 0.573761
CG10379 CG4204 1.234317
CG10379 CG4354 -1.988096
CG10379 CG4679 1.619014
CG10379 CG4944 -0.059109
CG10379 CG5183 -0.551655
CG10379 CG5258 -1.220726
CG10379 CG5353 1.484514
CG10379 CG5374 -4.893803
CG10379 CG5590 -0.378740
CG10379 CG5809 1.132922
CG10379 CG6017 0.181096
CG10379 CG6148 -1.450096
CG10379 CG6512 -5.611447
CG10379 CG6668 -0.939931
CG10379 CG7199 -0.475812
CG10379 CG7430 -2.006089
CG10379 CG7610 -2.064916
CG10379 CG7654 1.013309
CG10379 CG7915 -0.776678
CG10379 CG7935 1.870882
CG10379 CG8231 3.709969
CG10379 CG8289 0.557707
CG10379 CG8306 0.915651
CG10379 CG8309 -2.125241
CG10379 CG8312 -1.233224
CG10379 CG8439 2.048258
CG10379 CG8446 1.065321
CG10379 CG8759 1.161845
CG10379 CG8977 1.719917
CG10379 CG8978 0.128946
CG10379 CG9009 -0.768590
CG10379 CG9020 0.795286
CG10379 CG9035 -0.282584
CG10379 CG9238 0.530457
CG10379 CG9281 -1.729609
CG10379 CG9330 2.387311
CG10379 CG9866 -1.051482
CG10379 CG9916 -0.201210
CG10379 TE19126 0.136831
CG10382 CG10698 -1.058279
CG10382 CG11798 0.456939
CG10382 CG11874 0.163093
CG10382 CG12038 0.198245
CG10382 CG1221 0.037324
CG10382 CG12858 0.068534
CG10382 CG13894 -1.166964
CG10382 CG14041 -0.455691
CG10382 CG15097 -2.253018
CG10382 CG31634 -1.018400
CG10382 CG32169 0.491398
CG10382 CG3269 0.604357
CG10382 CG3703 -0.033875
CG10382 CG40147 -0.699991
CG10382 CG5545 -0.924736
CG10382 CG5588 0.100089
CG10382 CG6418 0.017529
CG10382 CG6866 0.246641
CG10382 CG9135 -0.894606
CG10382 CG9261 0.720037
CG10382 CG9666 0.995044
CG10391 CG10746 1.017586
CG10391 CG11765 -0.413324
CG10391 CG13977 -0.398053
CG10391 CG15022 0.576113
CG10391 CG1600 -1.634395
CG10391 CG17292 -0.370804
CG10391 CG17323 -0.262046
CG10391 CG17437 -0.504359
CG10391 CG17530 -0.179511
CG10391 CG18466 1.641765
CG10391 CG2060 0.606267
CG10391 CG2065 0.098238
CG10391 CG3829 -0.864305
CG10391 CG4120 -2.624277
CG10391 CG4559 0.096292
CG10391 CG5700 -0.296309
CG10391 CG5949 0.232663
CG10391 CG7390 -0.231567
CG10391 CG8050 0.525016
CG10391 CG8782 -2.804080
CG10391 CG9184 -0.318759
CG10425 CG10660 -1.366175
CG10425 CG10691 -3.108016
CG10425 CG11151 -0.834677
CG10425 CG11241 -0.323008
CG10425 CG11255 -0.925948
CG10425 CG12338 -0.399396
CG10425 CG12400 -0.122190
CG10425 CG12785 -0.839561
CG10425 CG13284 0.123275
CG10425 CG14996 0.450871
CG10425 CG15347 -0.550706
CG10425 CG1759 0.063790
CG10425 CG1785 0.858783
CG10425 CG2674 0.191249
CG10425 CG2713 -0.043416
CG10425 CG2827 -0.037330
CG10425 CG31160 0.178634
CG10425 CG3140 0.533354
CG10425 CG3283 -0.328776
CG10425 CG3714 -0.903224
CG10425 CG3884 0.098721
CG10425 CG3999 -0.029742
CG10425 CG4061 -0.216681
CG10425 CG4217 0.809235
CG10425 CG4753 0.144102
CG10425 CG5010 -1.533988
CG10425 CG5130 0.068534
CG10425 CG5558 2.019073
CG10425 CG5849 0.362515
CG10425 CG5904 0.703871
CG10425 CG6028 -0.208817
CG10425 CG6226 -0.143004
CG10425 CG6343 0.556818
CG10425 CG6904 -0.256079
CG10425 CG7178 0.425569
CG10425 CG7399 -0.108128
CG10425 CG7712 0.944530
CG10425 CG7780 0.451061
CG10425 CG7834 -0.353202
CG10425 CG7839 -1.381464
CG10425 CG7936 0.066925
CG10425 CG7993 -0.430860
CG10425 CG8039 -1.232274
CG10425 CG8058 0.886524
CG10425 CG8327 -1.932943
CG10425 CG8443 0.455759
CG10425 CG8444 -1.147742
CG10425 CG8525 -0.627177
CG10425 CG8827 -0.215513
CG10425 CG8975 -0.126738
CG10425 CG9300 0.026959
CG10425 CG9527 0.546883
CG10425 CG9577 -0.921419
CG10446 CG12767 0.371180
CG10446 CG13920 -2.329887
CG10446 CG13928 0.423806
CG10446 CG14762 0.089488
CG10446 CG17530 0.803715
CG10446 CG1825 -0.007387
CG10446 CG4133 -0.459639
CG10446 CG5175 -0.305110
CG10446 CG5545 -0.767793
CG10446 CG5575 0.906593
CG10446 CG6703 -0.878934
CG10446 CG7576 -0.573770
CG10449 CG10698 -0.481961
CG10449 CG11128 0.045970
CG10449 CG14430 0.342436
CG10449 CG1546 -0.092833
CG10449 CG1749 0.654192
CG10449 CG32030 -0.134395
CG10449 CG3766 -0.221255
CG10449 CG5946 0.299553
CG10449 CG6120 -0.001197
CG10449 CG6202 0.032721
CG10449 CG6207 -0.335289
CG10449 CG6223 0.548981
CG10449 CG6822 -2.069317
CG10449 CG7748 -1.107472
CG10449 CG7867 -0.426213
CG10449 CG8363 -0.358029
CG10449 CG9796 -0.216044
CG10449 CG9847 -0.525703
CG10449 CG9968 -0.031463
CG10467 CG11372 0.030839
CG10467 CG1169 0.108538
CG10467 CG1259 0.152689
CG10467 CG12723 -0.322402
CG10467 CG14356 -0.241633
CG10467 CG15212 -0.176372
CG10467 CG15444 -0.028774
CG10467 CG18362 -0.098466
CG10467 CG18593 -0.255397
CG10467 CG2140 -0.185044
CG10467 CG2918 -0.050124
CG10467 CG30497 -0.072778
CG10467 CG3171 -0.309801
CG10467 CG32276 -0.305813
CG10467 CG32972 -0.220024
CG10467 CG5085 -0.158205
CG10467 CG6055 -0.476016
CG10467 CG7071 -0.383952
CG10467 CG7271 0.160472
CG10467 CG7807 0.346982
CG10467 CG8144 0.073734
CG10467 CG8186 -0.040558
CG10467 CG8235 0.566036
CG10467 CG8268 -0.225270
CG10467 CG8386 -0.266969
CG10467 CG9253 0.106236
CG10467 CG9517 -0.203663
CG10473 CG10992 0.088488
CG10473 CG11347 0.707869
CG10473 CG1169 -0.362747
CG10473 CG12233 -0.100213
CG10473 CG1404 -0.329964
CG10473 CG1520 -0.122548
CG10473 CG16788 -0.103854
CG10473 CG16858 -0.331216
CG10473 CG17334 0.212838
CG10473 CG1884 -0.497263
CG10473 CG2072 -1.433357
CG10473 CG3039 -0.163746
CG10473 CG30497 -0.225854
CG10473 CG3184 -0.309274
CG10473 CG32549 -0.386775
CG10473 CG33113 -0.059855
CG10473 CG3424 0.004112
CG10473 CG3539 -1.764873
CG10473 CG3542 1.379285
CG10473 CG3722 0.554905
CG10473 CG3941 0.272575
CG10473 CG4670 0.227640
CG10473 CG4672 -0.723363
CG10473 CG5700 0.327864
CG10473 CG7098 -0.678125
CG10473 CG9175 -0.691041
CG10473 CG9177 -0.779078
CG10473 CG9297 0.318017
CG10473 CG9346 -0.485889
CG10473 CG9539 0.161226
CG10479 CG10578 0.215551
CG10479 CG10602 -0.195277
CG10479 CG11051 -0.470854
CG10479 CG1157 -0.190612
CG10479 CG11793 -0.842671
CG10479 CG12286 -0.708721
CG10479 CG12403 -0.975259
CG10479 CG1264 -0.594786
CG10479 CG14048 0.257501
CG10479 CG15105 1.483195
CG10479 CG15117 0.463211
CG10479 CG15188 -1.673443
CG10479 CG16712 -0.121708
CG10479 CG17754 -0.635716
CG10479 CG18140 -0.136900
CG10479 CG1837 1.429482
CG10479 CG18446 -0.079679
CG10479 CG18657 -0.288878
CG10479 CG2016 -0.181089
CG10479 CG2098 0.435529
CG10479 CG31368 -0.407382
CG10479 CG32244 0.088357
CG10479 CG32499 -0.564253
CG10479 CG3283 -0.398830
CG10479 CG3416 -0.546706
CG10479 CG3989 1.294466
CG10479 CG4051 0.261382
CG10479 CG4300 -0.587088
CG10479 CG4533 -1.712026
CG10479 CG4778 -0.403437
CG10479 CG5320 0.367119
CG10479 CG5330 1.348410
CG10479 CG5476 0.406586
CG10479 CG6803 -0.840505
CG10479 CG6844 -1.385009
CG10479 CG7173 0.345265
CG10479 CG7481 -0.526794
CG10479 CG7987 0.405073
CG10479 CG8186 0.417743
CG10479 CG8665 0.456621
CG10479 CG8913 -0.351037
CG10479 CG9238 0.123258
CG10479 CG9494 0.168176
CG10479 CG9985 -0.919578
CG1049 CG1109 0.136617
CG1049 CG11100 0.493606
CG1049 CG12052 0.145879
CG1049 CG12055 -0.423506
CG1049 CG1228 0.239484
CG1049 CG12391 0.240197
CG1049 CG12701 -1.709897
CG1049 CG14636 -0.476791
CG1049 CG14883 0.204983
CG1049 CG1539 -0.641171
CG1049 CG1782 0.514040
CG1049 CG1884 -0.390624
CG1049 CG2818 0.357655
CG1049 CG3033 -0.767954
CG1049 CG3136 -0.423058
CG1049 CG32031 -0.440175
CG1049 CG33097 0.239860
CG1049 CG33261 0.160736
CG1049 CG3436 -0.005688
CG1049 CG3542 1.188267
CG1049 CG3624 0.330766
CG1049 CG3969 -0.006159
CG1049 CG4299 -0.345592
CG1049 CG5514 -0.454274
CG1049 CG6654 -0.233709
CG1049 CG7070 -0.090378
CG1049 CG7379 -0.334294
CG1049 CG7893 -0.328890
CG1049 CG8156 -0.621187
CG1049 CG8200 -0.923656
CG1049 CG8965 -0.652415
CG1049 CG9175 0.079580
CG1049 CG9297 -0.533804
CG1049 CG9318 -0.483987
CG1049 CG9598 0.106010
CG1049 CG9633 -0.105914
CG1049 CG9712 0.333673
CG1049 CG9924 0.228381
CG1049 TE20108 -0.004473
CG10504 CG10565 -0.346780
CG10504 CG10578 -0.593487
CG10504 CG10669 -0.045849
CG10504 CG10724 -2.109155
CG10504 CG11107 -1.270529
CG10504 CG11642 -0.195480
CG10504 CG12084 0.823705
CG10504 CG12091 -1.040356
CG10504 CG12262 -2.775144
CG10504 CG12403 -1.319740
CG10504 CG12582 -0.768799
CG10504 CG1345 0.371973
CG10504 CG1371 2.020032
CG10504 CG14687 -0.703187
CG10504 CG1475 -14.915684
CG10504 CG15105 -0.538348
CG10504 CG15282 0.823442
CG10504 CG1648 0.472035
CG10504 CG16885 0.235018
CG10504 CG17158 -0.616178
CG10504 CG1721 -0.566905
CG10504 CG17325 -1.405470
CG10504 CG17492 2.188360
CG10504 CG1782 -1.870560
CG10504 CG18290 -0.227341
CG10504 CG1884 -0.074968
CG10504 CG1910 0.791764
CG10504 CG2051 1.816596
CG10504 CG3008 -0.107514
CG10504 CG30291 0.679913
CG10504 CG3033 0.739887
CG10504 CG31794 -1.615849
CG10504 CG32425 -2.066962
CG10504 CG32813 -0.107007
CG10504 CG33149 0.088699
CG10504 CG33549 0.356806
CG10504 CG3371 0.568037
CG10504 CG3644 0.188945
CG10504 CG3722 0.751572
CG10504 CG3725 -2.003262
CG10504 CG4115 0.154607
CG10504 CG4145 -0.327176
CG10504 CG4169 0.223283
CG10504 CG4183 1.002395
CG10504 CG4364 0.747810
CG10504 CG4511 1.121349
CG10504 CG4552 -3.193604
CG10504 CG4672 -1.278224
CG10504 CG4679 0.492330
CG10504 CG4692 -1.735280
CG10504 CG4726 -1.778940
CG10504 CG4994 -0.043681
CG10504 CG5186 -0.117428
CG10504 CG5320 1.972078
CG10504 CG5330 3.541417
CG10504 CG5353 2.958574
CG10504 CG5809 0.346660
CG10504 CG6512 1.931488
CG10504 CG6521 0.648283
CG10504 CG6647 -0.799796
CG10504 CG6668 -0.413718
CG10504 CG6708 0.665402
CG10504 CG6775 -0.181439
CG10504 CG7033 1.167077
CG10504 CG7071 -1.124792
CG10504 CG7107 -0.888160
CG10504 CG7173 -0.798069
CG10504 CG7187 -0.615143
CG10504 CG7199 -0.143879
CG10504 CG7271 1.811510
CG10504 CG7279 0.408917
CG10504 CG7413 -2.372009
CG10504 CG7430 -1.959167
CG10504 CG7433 1.430503
CG10504 CG7610 -0.009367
CG10504 CG7654 0.019911
CG10504 CG7915 0.465251
CG10504 CG7920 -3.467602
CG10504 CG7981 -0.981573
CG10504 CG8209 -0.125304
CG10504 CG8231 -1.201292
CG10504 CG8235 -0.393987
CG10504 CG8289 2.722828
CG10504 CG8439 -0.950937
CG10504 CG9022 -1.993221
CG10504 CG9070 -0.267087
CG10504 CG9238 -0.853452
CG10504 CG9262 0.879040
CG10504 CG9743 0.825415
CG10504 CG9811 0.260237
CG10504 CR31696 0.540936
CG10535 CG10627 0.434113
CG10535 CG10992 -0.099569
CG10535 CG11444 0.158820
CG10535 CG11654 0.145712
CG10535 CG13005 1.537440
CG10535 CG1309 -0.401327
CG10535 CG13289 0.140659
CG10535 CG13850 0.623160
CG10535 CG1404 0.058209
CG10535 CG14629 1.773272
CG10535 CG1463 -0.127535
CG10535 CG14788 -0.344185
CG10535 CG14805 0.891532
CG10535 CG16712 0.323518
CG10535 CG16788 -0.920383
CG10535 CG17124 0.567273
CG10535 CG1780 -0.805481
CG10535 CG17800 0.630988
CG10535 CG1934 0.135283
CG10535 CG2051 0.186468
CG10535 CG2277 -0.090521
CG10535 CG2330 0.173495
CG10535 CG2934 0.018002
CG10535 CG2969 -3.762957
CG10535 CG31005 -0.265960
CG10535 CG31137 -0.063998
CG10535 CG31692 -0.344562
CG10535 CG31999 -0.052972
CG10535 CG32425 -2.424540
CG10535 CG3278 -2.415348
CG10535 CG33549 -0.363729
CG10535 CG3722 -0.707151
CG10535 CG3725 1.041132
CG10535 CG3766 -0.778639
CG10535 CG3902 -1.039318
CG10535 CG3903 -0.118473
CG10535 CG4183 0.072491
CG10535 CG4354 -0.654529
CG10535 CG4746 0.543507
CG10535 CG4752 -1.153199
CG10535 CG4769 0.435987
CG10535 CG5183 -0.098421
CG10535 CG5345 -3.176016
CG10535 CG5353 -0.543237
CG10535 CG5486 0.279553
CG10535 CG6148 -0.642274
CG10535 CG6778 0.172043
CG10535 CG7227 -0.353354
CG10535 CG7393 0.606830
CG10535 CG7748 0.353249
CG10535 CG8036 -0.384486
CG10535 CG8258 -0.139655
CG10535 CG9256 -0.651565
CG10535 CG9280 0.031928
CG10535 CG9539 1.546933
CG10535 CG9677 0.174509
CG10535 CG9836 0.331284
CG10535 CG9916 -1.047906
CG10545 CG11324 -1.180998
CG10545 CG11987 -1.284546
CG10545 CG12249 1.415616
CG10545 CG12858 -1.179291
CG10545 CG13624 -0.495595
CG10545 CG13894 0.087746
CG10545 CG14296 0.518014
CG10545 CG14622 0.373449
CG10545 CG1483 -0.234956
CG10545 CG15097 0.103280
CG10545 CG15811 -1.651369
CG10545 CG2083 2.193475
CG10545 CG2656 -0.609280
CG10545 CG2774 -0.307468
CG10545 CG31043 -1.309174
CG10545 CG31088 0.608855
CG10545 CG31108 -0.318537
CG10545 CG31181 -0.842802
CG10545 CG31349 -1.786364
CG10545 CG31721 0.481714
CG10545 CG32046 -3.300811
CG10545 CG32158 1.191599
CG10545 CG32169 1.224056
CG10545 CG32434 -0.441653
CG10545 CG32486 0.772211
CG10545 CG32556 -0.020193
CG10545 CG3352 -0.314806
CG10545 CG3625 1.505484
CG10545 CG3703 1.508793
CG10545 CG3792 -1.402068
CG10545 CG3967 0.665197
CG10545 CG4027 0.344582
CG10545 CG4050 -7.052010
CG10545 CG4133 -2.350127
CG10545 CG4303 -1.915238
CG10545 CG5433 -2.355979
CG10545 CG5545 -0.133325
CG10545 CG5580 1.499656
CG10545 CG5813 2.378508
CG10545 CG6174 -2.963305
CG10545 CG6418 1.329529
CG10545 CG6703 0.165477
CG10545 CG6866 -2.063870
CG10545 CG6877 -1.666793
CG10545 CG6889 3.162671
CG10545 CG6930 -2.832717
CG10545 CG6987 0.275650
CG10545 CG7187 -1.305107
CG10545 CG7358 -2.272813
CG10545 CG7375 -3.240321
CG10545 CG7851 0.170756
CG10545 CG8092 0.231057
CG10545 CG8472 1.070569
CG10545 CG8567 -0.384907
CG10545 CG8933 -2.193019
CG10545 CG9135 1.232403
CG10545 CG9261 1.342929
CG10545 CG9267 -0.810229
CG10545 CG9666 -0.674273
CG10545 CG9894 -1.251474
CG10565 CG10627 0.480366
CG10565 CG11015 -1.529864
CG10565 CG11076 2.397032
CG10565 CG11134 -1.293026
CG10565 CG11334 -0.370131
CG10565 CG11471 2.320213
CG10565 CG11567 -0.373524
CG10565 CG12151 2.114586
CG10565 CG12262 -2.090672
CG10565 CG1273 0.391463
CG10565 CG13005 0.586455
CG10565 CG13506 -1.377761
CG10565 CG1475 -0.792648
CG10565 CG15212 0.136161
CG10565 CG15433 2.284685
CG10565 CG1582 0.695096
CG10565 CG17032 0.667557
CG10565 CG17121 -2.538022
CG10565 CG17166 -8.392486
CG10565 CG1721 0.315329
CG10565 CG17246 -1.005233
CG10565 CG18140 -0.231661
CG10565 CG18446 0.359184
CG10565 CG18507 1.476330
CG10565 CG3008 -3.482055
CG10565 CG30291 0.267358
CG10565 CG3140 -1.064228
CG10565 CG31999 -0.129145
CG10565 CG32164 -2.906978
CG10565 CG32425 -2.186897
CG10565 CG32548 0.351335
CG10565 CG3267 -1.923317
CG10565 CG33009 0.474642
CG10565 CG33104 -4.323685
CG10565 CG33183 2.334159
CG10565 CG33549 0.263084
CG10565 CG3499 -4.191427
CG10565 CG3624 -0.509602
CG10565 CG3861 0.728260
CG10565 CG3903 -0.972465
CG10565 CG3992 0.827128
CG10565 CG40049 0.064432
CG10565 CG4051 -3.951141
CG10565 CG4170 0.435668
CG10565 CG4233 0.653486
CG10565 CG4354 0.514854
CG10565 CG4364 1.972032
CG10565 CG4427 -6.498452
CG10565 CG4567 3.072637
CG10565 CG4679 0.515150
CG10565 CG4692 0.577045
CG10565 CG4972 -0.442556
CG10565 CG4994 2.148740
CG10565 CG5033 1.296052
CG10565 CG5193 0.773957
CG10565 CG5330 -1.495074
CG10565 CG5353 1.905363
CG10565 CG5374 -0.535728
CG10565 CG5476 0.801696
CG10565 CG5590 0.328824
CG10565 CG6501 2.290437
CG10565 CG6512 0.749963
CG10565 CG6521 0.315805
CG10565 CG6668 -3.555586
CG10565 CG6708 -2.158161
CG10565 CG6871 -1.305126
CG10565 CG7033 0.525632
CG10565 CG7107 0.641592
CG10565 CG7173 0.264035
CG10565 CG7176 2.199733
CG10565 CG7271 1.413924
CG10565 CG7361 -3.322584
CG10565 CG7413 1.091511
CG10565 CG7430 0.061947
CG10565 CG7461 2.565508
CG10565 CG7610 0.866844
CG10565 CG7915 1.153903
CG10565 CG7935 -0.052708
CG10565 CG8182 0.356427
CG10565 CG8186 1.132780
CG10565 CG8235 -4.632007
CG10565 CG8309 1.503267
CG10565 CG8402 0.351614
CG10565 CG8439 -6.363169
CG10565 CG9009 0.527099
CG10565 CG9172 -1.281308
CG10565 CG9238 1.138308
CG10565 CG9280 0.650787
CG10565 CG9281 -2.018378
CG10565 CG9322 -0.313156
CG10565 CG9330 -2.798762
CG10565 CG9710 -1.293796
CG10571 CG11306 0.217142
CG10571 CG11471 1.553183
CG10571 CG12084 -0.212965
CG10571 CG12151 0.005488
CG10571 CG12287 -0.712949
CG10571 CG12530 0.901906
CG10571 CG13289 0.110987
CG10571 CG14788 0.123512
CG10571 CG14805 -0.731213
CG10571 CG17124 0.113201
CG10571 CG17369 1.061929
CG10571 CG18854 -0.040531
CG10571 CG2158 -0.861158
CG10571 CG2221 -3.528851
CG10571 CG2263 -2.152238
CG10571 CG2277 -0.270702
CG10571 CG2674 0.090808
CG10571 CG2827 -0.258537
CG10571 CG31137 -0.366774
CG10571 CG3224 0.132821
CG10571 CG32409 -0.587968
CG10571 CG3902 -0.205249
CG10571 CG4003 0.136406
CG10571 CG4035 0.300126
CG10571 CG4457 1.747320
CG10571 CG4511 0.017342
CG10571 CG4746 0.778044
CG10571 CG4912 -1.638448
CG10571 CG5193 0.007109
CG10571 CG5220 0.877908
CG10571 CG5277 0.441934
CG10571 CG5382 -0.388584
CG10571 CG5452 -0.056356
CG10571 CG5824 -0.396687
CG10571 CG6017 -0.072361
CG10571 CG6022 0.512587
CG10571 CG6177 0.154190
CG10571 CG6202 -0.649561
CG10571 CG6708 0.365059
CG10571 CG6904 1.463319
CG10571 CG7299 0.066494
CG10571 CG7393 -1.975134
CG10571 CG7461 0.103238
CG10571 CG8286 0.812942
CG10571 CG8289 1.219194
CG10571 CG8583 -0.384044
CG10571 CG8636 -0.042809
CG10571 CG8978 -2.260174
CG10571 CG9006 -2.208033
CG10571 CG9128 -0.010815
CG10571 CG9318 -1.587135
CG10571 CG9750 0.081284
CG10578 CG11015 0.390083
CG10578 CG11642 0.372703
CG10578 CG12091 -0.592258
CG10578 CG12131 0.151319
CG10578 CG12151 -0.691400
CG10578 CG12262 0.470423
CG10578 CG12287 -0.584820
CG10578 CG12403 -0.730121
CG10578 CG12592 -0.095000
CG10578 CG13005 -0.728360
CG10578 CG1309 -0.010615
CG10578 CG13289 -0.576047
CG10578 CG1403 0.267915
CG10578 CG1422 0.199499
CG10578 CG1475 0.818657
CG10578 CG14805 -0.566108
CG10578 CG16721 -0.284794
CG10578 CG17124 -0.085407
CG10578 CG17158 0.430908
CG10578 CG17246 -0.488669
CG10578 CG18140 0.152994
CG10578 CG1837 0.009404
CG10578 CG1934 0.186114
CG10578 CG2016 -0.293962
CG10578 CG2051 -0.024903
CG10578 CG2158 -0.490104
CG10578 CG31368 -1.574801
CG10578 CG32425 0.669948
CG10578 CG32625 0.473842
CG10578 CG3265 -0.243528
CG10578 CG32701 -1.252714
CG10578 CG3278 0.715812
CG10578 CG33104 0.160468
CG10578 CG33113 -0.076105
CG10578 CG33549 0.047018
CG10578 CG3371 1.294460
CG10578 CG3416 -1.843123
CG10578 CG3624 0.655672
CG10578 CG3644 0.229706
CG10578 CG3861 0.267174
CG10578 CG3902 0.130059
CG10578 CG3992 0.010605
CG10578 CG4003 0.185083
CG10578 CG4115 0.085949
CG10578 CG4204 -0.362280
CG10578 CG4700 -0.641556
CG10578 CG5183 -0.263684
CG10578 CG5193 0.274032
CG10578 CG5258 -0.170688
CG10578 CG5454 -0.624220
CG10578 CG5809 -0.253843
CG10578 CG6177 -0.081601
CG10578 CG6210 0.132701
CG10578 CG6708 -0.573792
CG10578 CG6844 -0.563428
CG10578 CG7393 -0.073279
CG10578 CG7413 -0.675274
CG10578 CG7433 0.117990
CG10578 CG7481 -0.141500
CG10578 CG7654 -0.203241
CG10578 CG7987 -0.451424
CG10578 CG8209 0.424191
CG10578 CG8411 0.200231
CG10578 CG8416 -0.339941
CG10578 CG8553 1.067923
CG10578 CG9070 -0.111030
CG10578 CG9238 0.168540
CG10578 CG9318 0.308298
CG10578 CG9423 -1.337392
CG10578 CG9677 0.525796
CG10578 CG9750 0.858790
CG10578 CG9985 -0.810348
CG10580 CG10717 0.045107
CG10580 CG1148 -1.035223
CG10580 CG12268 -0.198506
CG10580 CG1252 -0.003043
CG10580 CG1298 -0.467220
CG10580 CG13875 -1.013851
CG10580 CG14636 0.532739
CG10580 CG14866 -0.299613
CG10580 CG17218 -0.508789
CG10580 CG1764 -0.242109
CG10580 CG17786 -0.011350
CG10580 CG17960 0.785565
CG10580 CG1919 0.182642
CG10580 CG2150 0.373933
CG10580 CG3097 0.828423
CG10580 CG3376 -0.105845
CG10580 CG4089 0.168146
CG10580 CG4999 -0.148140
CG10580 CG5492 0.136184
CG10580 CG5854 0.028389
CG10580 CG6394 -0.778660
CG10580 CG6433 -0.679506
CG10580 CG6608 0.121057
CG10580 CG7080 -2.208737
CG10580 CG8239 0.056257
CG10580 CG8587 0.072586
CG10580 CG8600 -0.949953
CG10580 CG8983 -0.956685
CG10580 CG9336 -0.140883
CG10580 CG9747 -0.582397
CG10580 CG9968 -0.265048
CG10591 CG11326 0.008123
CG10591 CG1157 -0.395925
CG10591 CG12157 -0.341020
CG10591 CG13279 0.256710
CG10591 CG13551 1.400144
CG10591 CG13969 0.709121
CG10591 CG14639 -1.108363
CG10591 CG14643 -0.227191
CG10591 CG14968 0.749269
CG10591 CG15162 0.660362
CG10591 CG1644 -0.151258
CG10591 CG17332 -0.542578
CG10591 CG1809 0.118679
CG10591 CG18374 0.373083
CG10591 CG3006 -0.052462
CG10591 CG31233 -0.339591
CG10591 CG32972 -0.065599
CG10591 CG3884 -0.280547
CG10591 CG4753 -1.719266
CG10591 CG4779 -0.944980
CG10591 CG5010 -0.044105
CG10591 CG5288 -0.222002
CG10591 CG5476 -0.547887
CG10591 CG5532 -0.344393
CG10591 CG5819 1.010600
CG10591 CG5828 0.110213
CG10591 CG7176 -0.459076
CG10591 CG7178 -0.006177
CG10591 CG7241 -0.340699
CG10591 CG7296 -0.580147
CG10591 CG7502 -0.800212
CG10591 CG8048 -0.734306
CG10591 CG8788 1.347939
CG10591 CG8804 -4.160496
CG10591 CG9066 -0.673304
CG10591 CG9155 -0.250232
CG10591 CG9331 1.435998
CG10591 CG9977 -0.368460
CG10596 CG13643 -0.481027
CG10596 CG1374 -1.479955
CG10596 CG13875 -0.509185
CG10596 CG14107 -0.111661
CG10596 CG17960 -0.361238
CG10596 CG2086 -0.670032
CG10596 CG2150 0.034624
CG10596 CG30283 -0.687862
CG10596 CG31721 -0.076230
CG10596 CG32423 0.971282
CG10596 CG6178 1.273008
CG10596 CG7080 -0.037028
CG10596 CG8587 -1.011954
CG10596 CG8625 1.151708
CG10602 CG10691 0.973735
CG10602 CG10724 -0.091034
CG10602 CG10746 0.248630
CG10602 CG11051 -0.126636
CG10602 CG11267 1.773219
CG10602 CG11793 -0.266055
CG10602 CG12157 0.174794
CG10602 CG12262 -0.494995
CG10602 CG12286 0.213526
CG10602 CG12403 -0.482337
CG10602 CG13704 0.345550
CG10602 CG14021 -0.332287
CG10602 CG14243 0.392277
CG10602 CG14968 -0.070235
CG10602 CG15095 0.829881
CG10602 CG15117 0.160617
CG10602 CG15304 -0.898241
CG10602 CG15717 1.178486
CG10602 CG1644 0.054660
CG10602 CG17642 0.064565
CG10602 CG1837 -0.883243
CG10602 CG2977 -2.253236
CG10602 CG31098 -0.872166
CG10602 CG31431 -1.092304
CG10602 CG3283 -0.197725
CG10602 CG33009 0.100174
CG10602 CG4162 0.670722
CG10602 CG4753 -0.101785
CG10602 CG5210 -0.256704
CG10602 CG5288 0.677012
CG10602 CG5532 0.137963
CG10602 CG5819 -0.580159
CG10602 CG5828 -0.217629
CG10602 CG5949 -0.128380
CG10602 CG6417 0.353449
CG10602 CG6459 -0.667820
CG10602 CG6666 0.834901
CG10602 CG7062 -0.126134
CG10602 CG7328 0.258288
CG10602 CG7936 -0.222910
CG10602 CG8050 0.392403
CG10602 CG8066 0.261741
CG10602 CG8470 -2.229279
CG10602 CG8665 -0.828468
CG10602 CG8766 -1.409235
CG10602 CG8788 1.800603
CG10602 CG8804 -0.676324
CG10602 CG8913 -0.208590
CG10602 CG8946 -0.363876
CG10602 CG9184 -0.801683
CG10602 CG9331 0.131205
CG10602 CG9494 -0.056012
CG10620 CG10701 -1.948824
CG10620 CG10917 -0.006861
CG10620 CG11015 0.410159
CG10620 CG11280 -1.870095
CG10620 CG11652 1.229525
CG10620 CG11861 -2.192181
CG10620 CG11949 -1.090351
CG10620 CG12091 -1.954184
CG10620 CG12129 -0.389182
CG10620 CG12131 0.614293
CG10620 CG12360 -1.070005
CG10620 CG12369 -1.086022
CG10620 CG12676 -6.070358
CG10620 CG13912 -0.811740
CG10620 CG1422 -7.339250
CG10620 CG14813 -0.649098
CG10620 CG15002 -0.497205
CG10620 CG16721 -0.005882
CG10620 CG17158 0.891825
CG10620 CG1716 -0.291127
CG10620 CG17492 0.206745
CG10620 CG18250 -11.605178
CG10620 CG2051 -2.901894
CG10620 CG2835 -1.153203
CG10620 CG3033 0.923717
CG10620 CG3039 -2.082519
CG10620 CG31045 -3.542868
CG10620 CG31121 -0.138706
CG10620 CG31332 5.584722
CG10620 CG31349 -1.076604
CG10620 CG32031 1.049941
CG10620 CG32556 0.760289
CG10620 CG32701 -1.047130
CG10620 CG33097 2.213086
CG10620 CG33549 1.000663
CG10620 CG3359 0.145835
CG10620 CG3664 -2.278174
CG10620 CG3722 1.753910
CG10620 CG3800 -0.658791
CG10620 CG40049 0.366923
CG10620 CG4006 -1.209369
CG10620 CG4115 -0.047960
CG10620 CG4204 1.870028
CG10620 CG4677 -2.008600
CG10620 CG4700 1.422690
CG10620 CG5183 -2.438592
CG10620 CG5809 -2.017788
CG10620 CG6017 0.383147
CG10620 CG6223 0.825363
CG10620 CG6877 -1.133661
CG10620 CG7073 1.304913
CG10620 CG7199 1.976242
CG10620 CG7262 -1.021078
CG10620 CG7526 -0.140456
CG10620 CG7752 1.302098
CG10620 CG7892 0.977078
CG10620 CG7893 -2.157558
CG10620 CG8276 0.411413
CG10620 CG8289 2.074743
CG10620 CG8306 2.332218
CG10620 CG8312 1.369043
CG10620 CG8411 0.740466
CG10620 CG8416 1.699379
CG10620 CG8600 -1.034681
CG10620 CG9022 1.129897
CG10620 CG9035 -0.375003
CG10620 CG9128 0.316190
CG10620 CG9322 -0.121405
CG10620 CG9403 0.364385
CG10620 CG9866 -0.664017
CG10620 CG9924 -0.044057
CG10627 CG10992 -0.451934
CG10627 CG1169 -0.947172
CG10627 CG11992 0.305468
CG10627 CG12203 -0.106415
CG10627 CG12233 -0.647136
CG10627 CG13391 0.267994
CG10627 CG14629 0.617209
CG10627 CG1486 0.198316
CG10627 CG15105 -0.211982
CG10627 CG17032 0.285672
CG10627 CG17121 0.212100
CG10627 CG17272 -0.219442
CG10627 CG17334 -0.395540
CG10627 CG17530 -1.231718
CG10627 CG18290 -0.255768
CG10627 CG2108 0.519627
CG10627 CG2140 -0.015944
CG10627 CG2918 -0.381030
CG10627 CG2969 0.211485
CG10627 CG3008 -1.314446
CG10627 CG30497 -0.133543
CG10627 CG31999 -1.617047
CG10627 CG32425 -0.627194
CG10627 CG33549 -1.488738
CG10627 CG3499 0.485671
CG10627 CG3725 -0.210970
CG10627 CG3903 0.159688
CG10627 CG3960 -0.403944
CG10627 CG4145 0.610848
CG10627 CG4169 0.180493
CG10627 CG4354 -1.894477
CG10627 CG4364 -0.012855
CG10627 CG4679 -2.267305
CG10627 CG4692 -1.494701
CG10627 CG5330 2.079618
CG10627 CG5345 -0.177303
CG10627 CG5486 -1.101424
CG10627 CG5661 0.230136
CG10627 CG6816 0.144586
CG10627 CG6871 0.197373
CG10627 CG7266 -1.161789
CG10627 CG7438 -0.567236
CG10627 CG7526 -0.442836
CG10627 CG7981 0.776295
CG10627 CG8402 -0.460737
CG10627 CG8965 -0.001083
CG10627 CG9020 0.049586
CG10627 CG9194 0.639727
CG10627 CG9280 0.291970
CG10627 CG9423 0.034072
CG10627 CG9539 0.560959
CG10627 CG9811 -0.433532
CG10627 TE18870 0.042326
CG1064 CG10967 -0.459003
CG1064 CG12052 1.208110
CG1064 CG13777 0.370411
CG1064 CG14513 0.352189
CG1064 CG17272 -0.241153
CG1064 CG5021 0.106402
CG1064 CG7471 -1.428437
CG1064 CG7892 -0.940813
CG1064 CG8092 -0.698563
CG1064 CG8366 -1.560388
CG1064 CG9633 -0.010253
CG1064 CG9712 -0.841494
CG1064 CG9894 0.447696
CG10655 CG10691 0.832890
CG10655 CG11107 -1.132344
CG10655 CG11151 -0.078820
CG10655 CG11255 -1.423942
CG10655 CG11267 -5.071879
CG10655 CG11979 0.752708
CG10655 CG12141 6.022618
CG10655 CG12157 1.341322
CG10655 CG12400 -0.296964
CG10655 CG12582 -0.124877
CG10655 CG12785 1.543904
CG10655 CG13506 1.665208
CG10655 CG13551 -3.432463
CG10655 CG13704 -3.016635
CG10655 CG1371 -3.795459
CG10655 CG14066 -0.468226
CG10655 CG15095 -1.222905
CG10655 CG15102 0.682962
CG10655 CG15347 2.744153
CG10655 CG1685 -2.928134
CG10655 CG17332 -1.373300
CG10655 CG17642 -1.919447
CG10655 CG1771 -1.213841
CG10655 CG18473 -0.089915
CG10655 CG30349 0.370742
CG10655 CG31004 0.833784
CG10655 CG3127 1.924951
CG10655 CG3249 -0.784735
CG10655 CG32813 2.100639
CG10655 CG3283 1.192100
CG10655 CG33502 -0.113032
CG10655 CG3714 0.999821
CG10655 CG3884 -0.131908
CG10655 CG4217 -3.445877
CG10655 CG4233 -0.405463
CG10655 CG4247 1.163251
CG10655 CG4600 0.081187
CG10655 CG4901 0.675673
CG10655 CG4994 1.014329
CG10655 CG5130 1.129783
CG10655 CG5558 -4.326191
CG10655 CG5590 -0.628944
CG10655 CG5660 -1.527071
CG10655 CG5819 0.649650
CG10655 CG5903 -2.625271
CG10655 CG5904 -3.122070
CG10655 CG5992 -1.906433
CG10655 CG6028 0.186992
CG10655 CG6178 -0.495467
CG10655 CG6345 0.874622
CG10655 CG6375 -1.552054
CG10655 CG6417 -0.277724
CG10655 CG6501 -6.801246
CG10655 CG6666 3.040276
CG10655 CG6769 -7.145887
CG10655 CG6949 3.480352
CG10655 CG7178 -1.191541
CG10655 CG7361 0.373015
CG10655 CG7698 -1.328852
CG10655 CG7834 -1.252508
CG10655 CG7920 2.570531
CG10655 CG7993 -1.106406
CG10655 CG8039 2.553690
CG10655 CG8048 -1.501227
CG10655 CG8254 0.365313
CG10655 CG8827 1.213681
CG10655 CG9527 1.632482
CG10657 CG12268 -0.186561
CG10657 CG14801 -0.429789
CG10657 CG3097 -0.161168
CG10657 CG31321 -0.581554
CG10657 CG4999 -0.371373
CG10657 CG5928 -0.019918
CG10657 CG6409 -0.758470
CG10657 CG9628 -0.069879
CG10660 CG11241 -0.354121
CG10660 CG11771 -0.000763
CG10660 CG12101 3.688755
CG10660 CG12400 1.801733
CG10660 CG12785 -6.691248
CG10660 CG13551 0.788773
CG10660 CG14048 -2.597486
CG10660 CG14066 -0.751609
CG10660 CG14996 -1.658752
CG10660 CG1685 1.510832
CG10660 CG17136 -0.251127
CG10660 CG1785 -7.597186
CG10660 CG1941 0.749334
CG10660 CG2078 -0.544280
CG10660 CG2674 -0.017529
CG10660 CG2827 0.381907
CG10660 CG2867 -0.478549
CG10660 CG32264 1.369095
CG10660 CG32409 0.814594
CG10660 CG33217 2.707464
CG10660 CG3593 -3.061882
CG10660 CG4217 0.294457
CG10660 CG4753 -1.196554
CG10660 CG4781 -0.219325
CG10660 CG4912 0.376491
CG10660 CG5010 -2.553370
CG10660 CG5849 -0.541173
CG10660 CG5904 -1.289872
CG10660 CG6022 -1.494214
CG10660 CG6417 1.089003
CG10660 CG6767 -2.342572
CG10660 CG7178 -0.930164
CG10660 CG7519 4.505409
CG10660 CG7712 0.022628
CG10660 CG7780 0.550303
CG10660 CG8039 -0.131078
CG10660 CG8058 1.231369
CG10660 CG8327 -3.157892
CG10660 CG8444 0.604773
CG10660 CG8470 0.345243
CG10660 CG8525 0.623652
CG10660 CG8636 0.602623
CG10660 CG8788 1.767739
CG10660 CG8827 -0.980384
CG10660 CG8920 0.241906
CG10660 CG8975 -0.075349
CG10660 CG9306 0.130948
CG10660 CG9527 0.084335
CG10660 CG9577 -3.025866
CG10669 CG11444 -0.101333
CG10669 CG11567 -0.376932
CG10669 CG11905 -0.022519
CG10669 CG11979 -0.120642
CG10669 CG12151 -0.246432
CG10669 CG1309 -0.811881
CG10669 CG1475 0.403178
CG10669 CG15005 -0.219290
CG10669 CG15105 0.701903
CG10669 CG15212 -0.030710
CG10669 CG17246 0.334367
CG10669 CG17325 -0.310147
CG10669 CG18446 0.046862
CG10669 CG18657 0.120271
CG10669 CG1970 -0.080415
CG10669 CG2674 -0.374378
CG10669 CG31005 -0.347610
CG10669 CG31170 0.342570
CG10669 CG3224 -0.435845
CG10669 CG32548 -0.114253
CG10669 CG32625 0.177584
CG10669 CG33217 -0.959478
CG10669 CG4003 -0.082418
CG10669 CG4033 0.169683
CG10669 CG4233 0.421423
CG10669 CG4427 0.163748
CG10669 CG4552 -0.987844
CG10669 CG4679 -0.594235
CG10669 CG4692 -1.083439
CG10669 CG4746 -0.096637
CG10669 CG4994 0.588645
CG10669 CG5277 0.472895
CG10669 CG5330 1.160464
CG10669 CG5353 0.008243
CG10669 CG5532 -0.224958
CG10669 CG6148 -0.062372
CG10669 CG6708 -0.240154
CG10669 CG6769 0.146116
CG10669 CG7033 0.521461
CG10669 CG7361 0.643349
CG10669 CG7430 -1.572580
CG10669 CG7807 0.209592
CG10669 CG7915 -0.140309
CG10669 CG7935 -0.135986
CG10669 CG7981 -0.720930
CG10669 CG8036 0.198987
CG10669 CG8235 -0.091816
CG10669 CG8386 0.200935
CG10669 CG8402 -0.385316
CG10669 CG8446 0.022405
CG10669 CG8766 -0.333456
CG10669 CG8978 0.362868
CG10669 TE18870 -0.264731
CG10680 CG10922 -0.473157
CG10680 CG1151 -0.233231
CG10680 CG14021 -0.930012
CG10680 CG14243 -0.491641
CG10680 CG14629 -0.041273
CG10680 CG14968 0.100213
CG10680 CG15717 1.168538
CG10680 CG17323 -0.335513
CG10680 CG1743 0.491174
CG10680 CG18466 0.031310
CG10680 CG18549 -0.389059
CG10680 CG2098 -0.212091
CG10680 CG2762 -0.132172
CG10680 CG31098 0.357278
CG10680 CG3829 -0.756300
CG10680 CG4162 0.167421
CG10680 CG5210 0.304813
CG10680 CG5288 0.691517
CG10680 CG5345 -0.431422
CG10680 CG5532 -1.355306
CG10680 CG5828 -0.077833
CG10680 CG6113 -0.284468
CG10680 CG7062 0.428617
CG10680 CG7241 0.631461
CG10680 CG7390 0.153318
CG10680 CG8050 -0.567083
CG10680 CG8066 0.196713
CG10680 CG8665 0.945932
CG10680 CG8669 -1.464787
CG10680 CG8913 -0.548681
CG10680 CG9184 0.119227
CG10691 CG11151 1.106025
CG10691 CG11267 -3.202003
CG10691 CG1157 0.687361
CG10691 CG12141 -1.303051
CG10691 CG12157 -0.296275
CG10691 CG12400 -8.281379
CG10691 CG1246 0.047012
CG10691 CG13220 2.322259
CG10691 CG13551 0.659166
CG10691 CG13704 0.372461
CG10691 CG14792 -0.754403
CG10691 CG15304 -5.517921
CG10691 CG15347 -1.042246
CG10691 CG15427 -0.582487
CG10691 CG1685 1.004599
CG10691 CG17642 0.096864
CG10691 CG1825 2.414429
CG10691 CG2713 -5.381363
CG10691 CG2977 0.379379
CG10691 CG31004 1.876238
CG10691 CG31160 -2.063764
CG10691 CG31170 0.760863
CG10691 CG3140 -2.235666
CG10691 CG32046 2.990402
CG10691 CG3249 -0.830275
CG10691 CG3283 1.145281
CG10691 CG32920 -0.247936
CG10691 CG3593 1.510716
CG10691 CG3714 -2.414135
CG10691 CG3884 -0.450453
CG10691 CG4061 2.059935
CG10691 CG4233 0.093362
CG10691 CG4247 -0.083143
CG10691 CG4475 1.333419
CG10691 CG4753 0.524276
CG10691 CG4984 -0.893857
CG10691 CG5010 0.311677
CG10691 CG5012 0.768279
CG10691 CG5130 1.074635
CG10691 CG5558 -0.764327
CG10691 CG5660 -0.961796
CG10691 CG5903 0.683877
CG10691 CG5904 0.218166
CG10691 CG6028 0.153264
CG10691 CG6105 1.201745
CG10691 CG6226 -1.936142
CG10691 CG6345 -0.603556
CG10691 CG6415 -1.383583
CG10691 CG6417 2.991846
CG10691 CG6459 0.728050
CG10691 CG6769 -5.736187
CG10691 CG6949 -4.108190
CG10691 CG7328 -2.690599
CG10691 CG7421 2.236421
CG10691 CG7834 2.068602
CG10691 CG7841 -0.854566
CG10691 CG7993 2.009437
CG10691 CG8039 -3.474175
CG10691 CG8058 -1.971107
CG10691 CG8112 0.645050
CG10691 CG8443 -5.280485
CG10691 CG8470 -3.869589
CG10691 CG8766 -1.359942
CG10691 CG8788 4.345056
CG10691 CG8946 1.189992
CG10691 CG9140 -0.846701
CG10691 CG9331 -1.647717
CG10691 CG9527 -1.785133
CG10691 CG9577 2.447880
CG10698 CG11128 -1.740964
CG10698 CG11874 0.055369
CG10698 CG13463 -0.218600
CG10698 CG1546 -2.633410
CG10698 CG4798 0.326317
CG10698 CG5779 0.269584
CG10698 CG7867 0.189948
CG10698 CG8363 -0.161882
CG10699 CG1753 -0.630415
CG10699 CG32030 0.095380
CG10699 CG3792 -0.690395
CG10699 CG3935 -0.601599
CG10699 CG5537 -0.084481
CG10699 CG8254 -0.711059
CG10701 CG10917 0.087454
CG10701 CG11015 -3.584807
CG10701 CG11076 0.432465
CG10701 CG12052 -0.651754
CG10701 CG12091 1.021081
CG10701 CG12129 -0.381002
CG10701 CG12131 1.035885
CG10701 CG12676 -1.101029
CG10701 CG15002 0.542412
CG10701 CG17121 -0.408298
CG10701 CG18250 0.554210
CG10701 CG3008 -0.983135
CG10701 CG32425 1.987375
CG10701 CG32701 0.803767
CG10701 CG33097 0.305064
CG10701 CG33549 -1.102940
CG10701 CG3359 -0.140751
CG10701 CG3416 0.615719
CG10701 CG3800 0.342767
CG10701 CG40049 0.068440
CG10701 CG4006 0.035610
CG10701 CG4170 -1.285254
CG10701 CG4204 -0.970140
CG10701 CG4354 -0.400097
CG10701 CG4677 -0.443924
CG10701 CG4700 1.023812
CG10701 CG4944 -0.612183
CG10701 CG4972 -0.136582
CG10701 CG5183 0.623024
CG10701 CG5486 0.643976
CG10701 CG5809 -2.397649
CG10701 CG6017 -0.461063
CG10701 CG6177 0.196965
CG10701 CG6512 1.441506
CG10701 CG6944 -0.681416
CG10701 CG7199 -0.427004
CG10701 CG7230 -0.306592
CG10701 CG7526 0.245437
CG10701 CG7892 -1.032521
CG10701 CG7893 1.500738
CG10701 CG7961 -0.079082
CG10701 CG8258 -0.294274
CG10701 CG8276 -0.717218
CG10701 CG8308 -0.815064
CG10701 CG8312 -0.007434
CG10701 CG9020 -0.574031
CG10701 CG9330 0.601122
CG10701 CG9403 -0.389529
CG10701 CG9423 -0.245938
CG10701 CG9712 0.250887
CG10701 CG9748 0.500946
CG10701 CG9866 0.570861
CG10717 CG10939 -0.479069
CG10717 CG1148 -0.257763
CG10717 CG1155 0.067786
CG10717 CG12268 -0.275496
CG10717 CG1298 -0.626367
CG10717 CG13643 -0.148043
CG10717 CG13875 0.092613
CG10717 CG14626 -0.344521
CG10717 CG3097 -0.091144
CG10717 CG31344 -0.299150
CG10717 CG3153 -0.200970
CG10717 CG3242 0.355951
CG10717 CG4089 -0.984369
CG10717 CG5873 -0.238972
CG10717 CG6394 0.097398
CG10717 CG7713 -0.055463
CG10717 CG8239 -0.059538
CG10717 CG8308 -0.373145
CG10717 CG9460 -0.348342
CG10717 CG9747 0.430790
CG10719 CG1099 -0.164583
CG10719 CG11902 -0.410985
CG10719 CG1624 0.037142
CG10719 CG32158 -0.121748
CG10719 CG3967 -0.551883
CG10719 CG4230 -2.318419
CG10719 CG6418 0.174648
CG10724 CG11372 -0.224263
CG10724 CG11415 0.110981
CG10724 CG1151 -0.878097
CG10724 CG11793 0.033205
CG10724 CG12203 0.173592
CG10724 CG12262 -1.117883
CG10724 CG12403 -2.617850
CG10724 CG1250 -1.127934
CG10724 CG1345 -0.063045
CG10724 CG1371 -0.047895
CG10724 CG1403 -0.276126
CG10724 CG15105 -0.908295
CG10724 CG15117 0.726075
CG10724 CG15212 0.427169
CG10724 CG15282 -0.728592
CG10724 CG1674 1.022536
CG10724 CG16885 -1.232484
CG10724 CG17325 -0.377651
CG10724 CG17332 0.282657
CG10724 CG17508 0.386785
CG10724 CG18290 -0.044764
CG10724 CG1837 1.329572
CG10724 CG18549 0.120049
CG10724 CG18593 -0.889802
CG10724 CG30011 -1.386362
CG10724 CG30497 0.154848
CG10724 CG31098 -1.987063
CG10724 CG31794 0.022045
CG10724 CG32164 0.495764
CG10724 CG32499 -0.076243
CG10724 CG32548 0.228273
CG10724 CG32972 -0.736838
CG10724 CG33009 -0.315381
CG10724 CG3644 0.368637
CG10724 CG4051 0.197097
CG10724 CG4169 0.799706
CG10724 CG4183 -0.006094
CG10724 CG4376 0.141203
CG10724 CG4511 0.162692
CG10724 CG4533 -1.243408
CG10724 CG4679 -0.473849
CG10724 CG4692 -0.795345
CG10724 CG5320 -1.427081
CG10724 CG5330 1.537329
CG10724 CG5476 1.104869
CG10724 CG5532 -0.712907
CG10724 CG5671 -0.585030
CG10724 CG6647 -2.661204
CG10724 CG6803 0.321841
CG10724 CG7062 -1.388984
CG10724 CG7071 0.116499
CG10724 CG7107 -0.108757
CG10724 CG7173 -0.182776
CG10724 CG7433 0.660196
CG10724 CG7807 0.497822
CG10724 CG7920 0.136608
CG10724 CG7981 0.580970
CG10724 CG8050 -0.025488
CG10724 CG8182 0.222043
CG10724 CG8186 -0.592148
CG10724 CG8402 0.427263
CG10724 CG8665 1.120924
CG10724 CG8766 0.025436
CG10724 CG9070 0.012017
CG10724 CG9155 -0.275737
CG10724 CG9177 -0.251063
CG10724 CG9184 0.324807
CG10724 CG9238 1.047881
CG10726 CG10967 -2.988597
CG10726 CG1130 -0.725289
CG10726 CG11324 -2.160887
CG10726 CG11494 0.242454
CG10726 CG11849 1.536468
CG10726 CG12249 -0.545766
CG10726 CG1434 0.438263
CG10726 CG14513 -1.239268
CG10726 CG14762 0.224623
CG10726 CG1624 -0.879606
CG10726 CG17530 2.090722
CG10726 CG17724 -3.826315
CG10726 CG2207 -2.545586
CG10726 CG31043 -1.761259
CG10726 CG31357 -0.388733
CG10726 CG32046 -1.549698
CG10726 CG32505 0.493998
CG10726 CG3938 1.094196
CG10726 CG5175 -0.789549
CG10726 CG5358 -2.649121
CG10726 CG5545 3.018144
CG10726 CG5753 -0.367106
CG10726 CG5940 0.623247
CG10726 CG6703 1.371810
CG10726 CG6987 -0.926313
CG10726 CG7358 1.095661
CG10726 CG7576 0.200789
CG10726 CG7659 -3.486688
CG10726 CG9704 0.258160
CG10726 CG9797 0.807554
CG10726 CG9999 -1.493140
CG10746 CG11051 0.658057
CG10746 CG11992 -0.265690
CG10746 CG12157 1.200779
CG10746 CG12172 1.717041
CG10746 CG12262 -0.883264
CG10746 CG13551 0.684982
CG10746 CG14243 0.000443
CG10746 CG14996 1.503393
CG10746 CG15095 -1.790077
CG10746 CG15427 0.276924
CG10746 CG15717 -6.377228
CG10746 CG1600 -3.535022
CG10746 CG17724 1.587811
CG10746 CG18446 -1.054756
CG10746 CG18466 1.275660
CG10746 CG18549 -0.553324
CG10746 CG18593 -1.608488
CG10746 CG1882 -0.645733
CG10746 CG1970 -0.056341
CG10746 CG2003 -0.162763
CG10746 CG2098 0.035928
CG10746 CG2140 0.175257
CG10746 CG30011 -1.373650
CG10746 CG30497 0.100320
CG10746 CG31098 -0.499940
CG10746 CG31175 -0.117181
CG10746 CG31431 -0.284632
CG10746 CG32499 0.082286
CG10746 CG3267 1.629814
CG10746 CG3588 -0.652879
CG10746 CG3829 -1.453893
CG10746 CG3938 0.249413
CG10746 CG4233 0.596788
CG10746 CG4475 0.365608
CG10746 CG4600 -0.420735
CG10746 CG5210 -0.377536
CG10746 CG5575 0.480006
CG10746 CG5949 0.250756
CG10746 CG6459 -0.604774
CG10746 CG6871 -1.006933
CG10746 CG7062 -1.739579
CG10746 CG7088 1.617052
CG10746 CG7266 -1.047213
CG10746 CG7438 -0.258125
CG10746 CG7678 0.395394
CG10746 CG7807 1.006836
CG10746 CG8050 1.433575
CG10746 CG8066 0.568593
CG10746 CG8144 -0.015099
CG10746 CG8235 -1.726821
CG10746 CG8402 0.135123
CG10746 CG8470 -4.191508
CG10746 CG8665 0.711452
CG10746 CG8782 -1.036336
CG10746 CG8913 1.600436
CG10746 CG8946 -0.056186
CG10746 CG9009 0.006940
CG10756 CG10960 -0.114076
CG10756 CG1099 -0.397561
CG10756 CG11217 -3.264528
CG10756 CG11453 -0.111646
CG10756 CG11567 0.013148
CG10756 CG1169 0.042655
CG10756 CG12055 0.622925
CG10756 CG12338 -0.201723
CG10756 CG12723 0.387158
CG10756 CG13695 0.032677
CG10756 CG14066 0.185537
CG10756 CG14110 0.260114
CG10756 CG14672 0.200661
CG10756 CG14888 0.203124
CG10756 CG15002 0.458053
CG10756 CG15211 0.779878
CG10756 CG15444 -1.095974
CG10756 CG15592 -0.156866
CG10756 CG15786 -0.109790
CG10756 CG1582 -0.100010
CG10756 CG16787 0.436470
CG10756 CG2161 -0.152527
CG10756 CG2210 -0.482145
CG10756 CG2818 -1.442314
CG10756 CG3008 0.053557
CG10756 CG3028 0.476559
CG10756 CG31649 -0.387904
CG10756 CG3171 0.736606
CG10756 CG32473 1.083171
CG10756 CG32548 0.240295
CG10756 CG32920 0.500045
CG10756 CG33261 -0.352387
CG10756 CG3991 0.407023
CG10756 CG3994 0.044624
CG10756 CG4280 -0.147622
CG10756 CG4299 -0.233874
CG10756 CG4742 -0.211348
CG10756 CG4984 0.017834
CG10756 CG5130 -0.294402
CG10756 CG5514 -0.457985
CG10756 CG6040 -2.793493
CG10756 CG6199 0.255107
CG10756 CG6345 -0.254209
CG10756 CG6378 -0.298653
CG10756 CG6521 -0.781073
CG10756 CG7023 0.194844
CG10756 CG7107 0.472978
CG10756 CG7802 -0.754835
CG10756 CG8173 -1.869372
CG10756 CG8627 0.304314
CG10756 CG8850 -0.668122
CG10756 CG9175 0.064048
CG10756 CG9322 -0.271088
CG10756 CG9743 -0.394697
CG10756 CR31808 -0.170881
CG1082 CG10960 -0.493001
CG1082 CG11453 -0.546558
CG1082 CG11576 -0.381836
CG1082 CG11961 0.093065
CG1082 CG12350 -0.338335
CG1082 CG13102 0.396099
CG1082 CG1644 0.233492
CG1082 CG18173 0.247030
CG1082 CG18374 0.332257
CG1082 CG2977 -1.108660
CG1082 CG31233 0.802984
CG1082 CG31259 -3.620040
CG1082 CG31300 -0.775344
CG1082 CG3734 0.342919
CG1082 CG4061 -0.859758
CG1082 CG5660 1.571011
CG1082 CG6830 -0.454010
CG1082 CG7328 -0.298204
CG1082 CG7354 -0.379136
CG1082 CG8112 -0.316907
CG1082 CG9127 0.564454
CG1082 CG9331 -1.140508
CG1082 CG9494 -0.353793
CG1082 CG9527 1.429812
CG1082 CG9568 -0.652821
CG10897 CG1130 3.610021
CG10897 CG11798 0.347397
CG10897 CG11902 -1.571490
CG10897 CG11961 2.641128
CG10897 CG13316 0.309470
CG10897 CG13551 2.729204
CG10897 CG1434 0.132868
CG10897 CG15427 -1.134769
CG10897 CG1825 1.196275
CG10897 CG1957 -1.723847
CG10897 CG2977 1.090738
CG10897 CG32046 -0.359541
CG10897 CG32505 1.371871
CG10897 CG3588 2.414497
CG10897 CG3689 1.080688
CG10897 CG4022 -0.447644
CG10897 CG4050 -0.894033
CG10897 CG4133 -0.431698
CG10897 CG5393 -2.319297
CG10897 CG5813 -3.579391
CG10897 CG5940 0.301000
CG10897 CG6889 -2.963249
CG10897 CG6930 1.353694
CG10897 CG6987 -2.287145
CG10897 CG7358 0.035897
CG10897 CG7538 -1.527990
CG10897 CG7659 0.279357
CG10897 CG7715 0.491396
CG10897 CG8804 -0.487648
CG10897 CG9261 0.015195
CG10897 CG9336 -0.568530
CG10897 CG9704 -0.869657
CG10897 CG9705 -1.239058
CG10897 CG9797 0.097612
CG10897 CG9999 -0.821057
CG10917 CG10988 -0.078114
CG10917 CG12131 -0.071815
CG10917 CG12369 -0.629515
CG10917 CG12676 -0.111952
CG10917 CG14813 -0.357817
CG10917 CG2125 0.156980
CG10917 CG3039 -0.649816
CG10917 CG31536 0.144356
CG10917 CG33097 0.731297
CG10917 CG3416 -0.047584
CG10917 CG3434 -0.049719
CG10917 CG3542 -0.018082
CG10917 CG3722 0.756602
CG10917 CG3941 -0.023700
CG10917 CG4035 -0.125299
CG10917 CG4145 -0.245303
CG10917 CG4677 -0.133684
CG10917 CG4700 0.268906
CG10917 CG4702 -0.338971
CG10917 CG5183 -0.472422
CG10917 CG5486 0.056055
CG10917 CG5809 0.118452
CG10917 CG5854 -0.786612
CG10917 CG6223 -0.151244
CG10917 CG6889 -0.307462
CG10917 CG6944 -0.224320
CG10917 CG8276 0.198508
CG10917 CG8600 0.189405
CG10917 CG8983 -0.199809
CG10917 CG9035 0.009017
CG10917 CG9256 0.227634
CG10917 CG9318 -0.037493
CG10917 CG9403 -0.481140
CG10917 CG9677 0.167374
CG10917 CG9866 -0.053242
CG10922 CG11051 0.465454
CG10922 CG1151 0.583952
CG10922 CG11793 0.307666
CG10922 CG1264 -0.339914
CG10922 CG1309 0.925045
CG10922 CG1403 -0.283084
CG10922 CG14629 0.272445
CG10922 CG14805 0.120253
CG10922 CG1486 0.012057
CG10922 CG15105 0.649213
CG10922 CG15117 0.935241
CG10922 CG15188 0.104519
CG10922 CG15828 0.379579
CG10922 CG1648 0.579186
CG10922 CG17334 -0.265572
CG10922 CG1780 -0.375483
CG10922 CG18111 -1.994437
CG10922 CG1934 0.166383
CG10922 CG2198 0.290831
CG10922 CG2762 -0.266613
CG10922 CG2969 0.470600
CG10922 CG31536 -0.008920
CG10922 CG32548 -0.063454
CG10922 CG3434 -0.175802
CG10922 CG3960 0.348568
CG10922 CG3989 -0.560118
CG10922 CG4354 -0.493914
CG10922 CG4533 -2.179541
CG10922 CG4679 -0.503501
CG10922 CG4692 -1.328680
CG10922 CG5330 -0.076307
CG10922 CG5345 -1.065100
CG10922 CG5532 -0.434645
CG10922 CG5594 -1.443119
CG10922 CG5828 -0.090098
CG10922 CG6113 -0.413575
CG10922 CG6155 -0.302412
CG10922 CG6803 -0.324075
CG10922 CG7062 -0.122610
CG10922 CG7227 -0.221576
CG10922 CG7935 -0.200297
CG10922 CG7981 0.500741
CG10922 CG8665 -0.039233
CG10922 CG9194 -0.140892
CG10922 CG9836 -1.414611
CG10924 CG11051 0.856223
CG10924 CG12286 -0.153026
CG10924 CG14021 1.809648
CG10924 CG1600 -0.221072
CG10924 CG1644 -0.223240
CG10924 CG16876 2.341229
CG10924 CG1743 -3.459235
CG10924 CG18466 -0.440241
CG10924 CG18593 -0.182083
CG10924 CG18740 0.329223
CG10924 CG2977 0.996004
CG10924 CG3006 -2.056455
CG10924 CG31098 -0.188833
CG10924 CG31300 -0.516640
CG10924 CG31431 -0.863904
CG10924 CG31775 0.681412
CG10924 CG33099 -0.092716
CG10924 CG3588 -0.415171
CG10924 CG3829 0.529110
CG10924 CG4162 1.000581
CG10924 CG4306 0.303108
CG10924 CG4779 -0.171337
CG10924 CG4781 0.121087
CG10924 CG5210 -0.548061
CG10924 CG5288 -0.166683
CG10924 CG6871 -1.010029
CG10924 CG7241 -0.253555
CG10924 CG7678 -0.905300
CG10924 CG7936 -1.366193
CG10924 CG8066 -1.153542
CG10924 CG8669 1.031049
CG10924 CG8913 0.121396
CG10924 CG9119 -0.303687
CG10939 CG1155 -0.135784
CG10939 CG12110 -0.316981
CG10939 CG13698 -0.816402
CG10939 CG14110 -1.008113
CG10939 CG17218 -0.287736
CG10939 CG2727 0.325800
CG10939 CG31321 0.355706
CG10939 CG31344 -0.386275
CG10939 CG3153 0.064356
CG10939 CG32473 0.161963
CG10939 CG4089 -0.454870
CG10939 CG4999 -0.074652
CG10939 CG5928 -0.400391
CG10939 CG6040 -0.261651
CG10939 CG6394 0.021447
CG10939 CG8239 0.211714
CG10939 CG9460 -0.526587
CG10939 CG9628 0.190186
CG10939 CG9796 0.189006
CG10939 CG9968 -0.135696
CG10960 CG11453 0.141741
CG10960 CG12055 0.367413
CG10960 CG12350 0.419115
CG10960 CG13102 -0.338931
CG10960 CG13993 0.228623
CG10960 CG16787 0.044045
CG10960 CG1782 -0.113486
CG10960 CG18173 -0.201431
CG10960 CG2818 -0.091955
CG10960 CG3028 0.150517
CG10960 CG3171 0.366185
CG10960 CG32473 -0.115837
CG10960 CG33261 -1.104654
CG10960 CG3734 -0.672799
CG10960 CG4086 0.233756
CG10960 CG4199 -0.311643
CG10960 CG4280 -0.595413
CG10960 CG5085 -0.216822
CG10960 CG6178 -0.935543
CG10960 CG6378 -0.091851
CG10960 CG6654 -0.255887
CG10960 CG7154 -0.066255
CG10960 CG7269 0.082864
CG10960 CG7354 0.166915
CG10960 CG7802 0.004961
CG10960 CG8173 -0.450516
CG10960 CG8627 0.000035
CG10967 CG11324 0.985779
CG10967 CG11437 -1.244967
CG10967 CG11494 0.033573
CG10967 CG11849 -0.950780
CG10967 CG12284 -0.448451
CG10967 CG1374 -0.626661
CG10967 CG13777 -0.438663
CG10967 CG1447 -0.060671
CG10967 CG14513 -0.106328
CG10967 CG1624 0.997915
CG10967 CG2207 -0.717040
CG10967 CG31043 0.670093
CG10967 CG31108 1.089940
CG10967 CG31368 -1.247444
CG10967 CG31721 0.193976
CG10967 CG32423 0.382185
CG10967 CG33207 -0.543581
CG10967 CG4698 -0.493820
CG10967 CG8092 0.405601
CG10967 CG8625 0.265521
CG10967 CG8749 -0.461569
CG10967 CG9854 -1.104417
CG10967 CG9894 -0.343806
CG10988 CG10992 -0.573656
CG10988 CG1109 0.637961
CG10988 CG11347 0.173574
CG10988 CG12052 0.703319
CG10988 CG1228 -0.123317
CG10988 CG12701 0.077914
CG10988 CG1483 0.349073
CG10988 CG2083 0.341002
CG10988 CG3039 -0.544522
CG10988 CG33097 -0.043211
CG10988 CG3542 0.087923
CG10988 CG3625 -0.689623
CG10988 CG3800 -0.099639
CG10988 CG4022 -0.036831
CG10988 CG4029 -0.159621
CG10988 CG4303 0.925619
CG10988 CG4532 -1.277086
CG10988 CG5215 -0.183919
CG10988 CG5499 -0.004646
CG10988 CG5802 0.156555
CG10988 CG6617 -0.439494
CG10988 CG6860 -0.159932
CG10988 CG6889 -0.992177
CG10988 CG7070 -0.510465
CG10988 CG7471 -0.701868
CG10988 CG7524 -0.203384
CG10988 CG7664 -0.219581
CG10988 CG8200 0.528553
CG10988 CG8276 -0.442212
CG10988 CG9346 -0.523310
CG10988 CG9712 -0.117901
CG1099 CG11987 -0.162997
CG1099 CG12284 0.224170
CG1099 CG14066 -1.120519
CG1099 CG14080 -0.111287
CG1099 CG1624 -0.390213
CG1099 CG1809 -0.589659
CG1099 CG2374 0.145910
CG1099 CG31368 0.400393
CG1099 CG3198 0.553269
CG1099 CG32158 -0.708381
CG1099 CG32423 -2.007802
CG1099 CG32486 -0.065897
CG1099 CG33261 0.028554
CG1099 CG3734 -0.295428
CG1099 CG3969 -0.151882
CG1099 CG4199 -0.015137
CG1099 CG4230 -0.336616
CG1099 CG4698 -0.170317
CG1099 CG4978 0.299114
CG1099 CG5514 0.195586
CG1099 CG6375 0.125456
CG1099 CG7187 -0.638720
CG1099 CG7269 0.406957
CG1099 CG7379 0.007369
CG1099 CG7802 -0.231513
CG1099 CG8581 -0.331925
CG1099 CG9262 -0.222544
CG1099 CG9854 -0.146829
CG10992 CG11347 -0.838734
CG10992 CG11654 -0.786354
CG10992 CG12233 -0.459087
CG10992 CG1322 0.301630
CG10992 CG1404 -1.235674
CG10992 CG14629 -0.256142
CG10992 CG1486 -0.490751
CG10992 CG16788 0.240907
CG10992 CG16858 -0.360755
CG10992 CG17334 0.190859
CG10992 CG2072 0.015536
CG10992 CG2934 -0.422445
CG10992 CG2969 0.356519
CG10992 CG31536 0.745676
CG10992 CG31873 -0.124276
CG10992 CG31999 -0.054778
CG10992 CG32549 -0.699035
CG10992 CG33113 0.152993
CG10992 CG33549 -0.172628
CG10992 CG3365 -0.162799
CG10992 CG3424 0.185591
CG10992 CG3542 1.309230
CG10992 CG3644 -0.187748
CG10992 CG3800 0.561554
CG10992 CG3903 -1.005045
CG10992 CG3941 -1.248287
CG10992 CG4145 1.038069
CG10992 CG4405 0.273535
CG10992 CG5345 -0.118502
CG10992 CG5486 -0.952126
CG10992 CG5802 -0.396463
CG10992 CG6155 0.413638
CG10992 CG6778 -0.908802
CG10992 CG6944 0.001837
CG10992 CG8276 0.446683
CG10992 CG8974 -0.603628
CG10992 CG9175 -0.419715
CG10992 CG9346 0.423238
CG10992 CG9423 0.327491
CG11015 CG11076 -1.603700
CG11015 CG11471 2.111252
CG11015 CG12091 -2.659697
CG11015 CG12131 -1.485158
CG11015 CG12592 0.386291
CG11015 CG12676 1.321223
CG11015 CG12792 -0.320424
CG11015 CG13005 0.987461
CG11015 CG14026 -0.310856
CG11015 CG14712 0.854762
CG11015 CG14813 0.108745
CG11015 CG15433 3.919759
CG11015 CG17032 -0.154235
CG11015 CG17121 0.213802
CG11015 CG17166 -1.060292
CG11015 CG18250 1.225131
CG11015 CG3008 -0.703135
CG11015 CG31045 0.143237
CG11015 CG32625 -0.213121
CG11015 CG3265 -2.481838
CG11015 CG3278 -0.547912
CG11015 CG33104 -0.815628
CG11015 CG33183 0.493992
CG11015 CG3416 -1.098871
CG11015 CG3664 0.512793
CG11015 CG3992 0.285468
CG11015 CG4170 1.386068
CG11015 CG4204 0.474870
CG11015 CG4700 -5.530478
CG11015 CG4944 0.567141
CG11015 CG4972 -1.954290
CG11015 CG5183 1.747245
CG11015 CG5258 -0.253470
CG11015 CG5374 2.964810
CG11015 CG5454 1.259393
CG11015 CG5486 0.251153
CG11015 CG5809 0.201179
CG11015 CG6177 -0.165665
CG11015 CG6512 -9.598298
CG11015 CG6668 1.812669
CG11015 CG6766 0.463437
CG11015 CG7033 0.496785
CG11015 CG7230 0.422722
CG11015 CG7413 -0.930008
CG11015 CG7430 2.983260
CG11015 CG7654 -1.529256
CG11015 CG7892 0.129125
CG11015 CG7893 -3.024064
CG11015 CG8231 -4.961366
CG11015 CG8308 -0.252260
CG11015 CG8312 -0.194693
CG11015 CG8411 0.206083
CG11015 CG8553 0.905484
CG11015 CG8978 -0.297114
CG11015 CG9020 0.339517
CG11015 CG9035 0.552967
CG11015 CG9172 -2.216395
CG11015 CG9281 -3.743773
CG11015 CG9318 -0.436462
CG11015 CG9322 0.434681
CG11015 CG9330 -5.115551
CG11015 CG9403 0.277288
CG11015 CG9416 0.015847
CG11015 CG9423 -0.098865
CG11015 CG9677 -0.440176
CG11015 CG9710 0.934561
CG11015 CG9712 0.550297
CG11015 CG9748 -0.195248
CG11015 CG9866 1.696137
CG11051 CG12172 0.150315
CG11051 CG12286 0.196729
CG11051 CG1264 -0.240143
CG11051 CG1309 -0.050059
CG11051 CG14021 0.285014
CG11051 CG14243 0.148158
CG11051 CG1469 -0.170463
CG11051 CG14968 -0.648302
CG11051 CG15095 1.978890
CG11051 CG15117 -1.440537
CG11051 CG15188 0.541136
CG11051 CG15304 0.580660
CG11051 CG1548 -0.666423
CG11051 CG15717 2.324744
CG11051 CG1600 0.430766
CG11051 CG1743 -4.729202
CG11051 CG17754 0.013689
CG11051 CG1837 0.442663
CG11051 CG18657 0.525554
CG11051 CG2003 1.587128
CG11051 CG2098 -2.057790
CG11051 CG2198 0.478717
CG11051 CG30011 0.819269
CG11051 CG3006 -0.143006
CG11051 CG31098 -0.340043
CG11051 CG31431 0.122755
CG11051 CG31775 0.072588
CG11051 CG33009 0.023115
CG11051 CG3380 1.006951
CG11051 CG3842 -0.004086
CG11051 CG3960 0.532487
CG11051 CG3989 -1.017906
CG11051 CG4162 1.107716
CG11051 CG4533 0.058250
CG11051 CG4781 0.086975
CG11051 CG5033 0.624000
CG11051 CG5210 -1.223076
CG11051 CG5594 -0.552852
CG11051 CG5828 0.179376
CG11051 CG6803 0.606940
CG11051 CG6871 -0.041414
CG11051 CG7088 -0.569516
CG11051 CG7241 -0.626358
CG11051 CG7678 0.523221
CG11051 CG7936 -1.187850
CG11051 CG7987 0.006255
CG11051 CG8036 0.749668
CG11051 CG8050 -2.429902
CG11051 CG8066 0.853154
CG11051 CG8402 -0.778229
CG11051 CG8470 -2.921972
CG11051 CG8665 -3.573148
CG1107 CG1242 0.269261
CG1107 CG13391 -0.188467
CG1107 CG14866 0.129271
CG1107 CG17334 -0.761177
CG1107 CG17530 -0.674743
CG1107 CG1764 -0.300352
CG1107 CG17786 -0.085669
CG1107 CG2928 0.305329
CG1107 CG31973 0.240296
CG1107 CG32209 -0.146797
CG1107 CG3365 -0.089581
CG1107 CG3539 -0.092320
CG1107 CG6608 0.003042
CG1107 CG6816 -0.043696
CG1107 CG8587 -1.351364
CG1107 CG9539 -0.641408
CG11076 CG12284 -0.064193
CG11076 CG12576 -0.101849
CG11076 CG13993 -1.003763
CG11076 CG14207 -0.052604
CG11076 CG15433 -0.808283
CG11076 CG16765 -0.004758
CG11076 CG17121 -0.272791
CG11076 CG17166 -2.584218
CG11076 CG1749 0.286536
CG11076 CG2140 -0.400999
CG11076 CG2918 0.187595
CG11076 CG3008 -2.562686
CG11076 CG3171 0.366061
CG11076 CG32164 1.706333
CG11076 CG32244 -0.435333
CG11076 CG33071 0.415338
CG11076 CG33104 -1.248196
CG11076 CG3401 -0.138968
CG11076 CG40049 -0.643281
CG11076 CG4125 -0.668415
CG11076 CG4300 0.505190
CG11076 CG4364 0.573105
CG11076 CG4376 0.529233
CG11076 CG4567 0.365066
CG11076 CG4726 0.214965
CG11076 CG4944 -0.960464
CG11076 CG4966 -1.258449
CG11076 CG4972 0.341741
CG11076 CG4994 -2.702941
CG11076 CG5186 0.433093
CG11076 CG5258 0.551609
CG11076 CG5374 -2.709552
CG11076 CG5820 0.133498
CG11076 CG6512 1.689142
CG11076 CG6668 0.347415
CG11076 CG6766 -0.353245
CG11076 CG7199 -0.152245
CG11076 CG7230 -0.150712
CG11076 CG7610 0.561613
CG11076 CG7675 1.155592
CG11076 CG7893 0.181230
CG11076 CG7961 -0.587437
CG11076 CG8231 1.333966
CG11076 CG8268 -1.042570
CG11076 CG8308 -0.114610
CG11076 CG8309 -0.368741
CG11076 CG8312 -0.077703
CG11076 CG8430 0.436667
CG11076 CG8439 -0.174864
CG11076 CG8553 -1.291921
CG11076 CG9020 0.129498
CG11076 CG9172 0.622909
CG11076 CG9253 0.166902
CG11076 CG9281 -1.865881
CG11076 CG9322 0.939449
CG11076 CG9330 1.031456
CG11076 CG9416 0.275475
CG11076 CG9710 -1.203872
CG11076 CG9712 0.132077
CG11076 CG9748 -0.055113
CG11076 CG9811 -0.001165
CG1109 CG12052 2.108317
CG1109 CG12091 0.551824
CG1109 CG12113 -1.078790
CG1109 CG12129 -0.925803
CG1109 CG1228 0.524049
CG1109 CG12287 -1.581249
CG1109 CG12369 0.536706
CG1109 CG12391 -1.598392
CG1109 CG12701 -1.800385
CG1109 CG13777 1.306917
CG1109 CG13912 -0.010010
CG1109 CG1404 -0.477981
CG1109 CG1463 0.000400
CG1109 CG1483 -0.567217
CG1109 CG1957 -0.460529
CG1109 CG2656 2.248114
CG1109 CG3039 -0.752519
CG1109 CG31137 -0.379009
CG1109 CG3184 0.538187
CG1109 CG3258 0.444559
CG1109 CG3416 0.282491
CG1109 CG3436 0.188822
CG1109 CG3542 0.382305
CG1109 CG3792 0.314950
CG1109 CG3800 -0.891806
CG1109 CG4022 -0.607129
CG1109 CG4204 -2.523115
CG1109 CG4303 -1.197125
CG1109 CG4551 -0.748127
CG1109 CG4702 0.843074
CG1109 CG5021 -1.790419
CG1109 CG5433 -0.507692
CG1109 CG5499 -1.555905
CG1109 CG5802 0.294193
CG1109 CG5813 -1.816648
CG1109 CG6210 0.562029
CG1109 CG6617 -2.779833
CG1109 CG6889 -5.248506
CG1109 CG6987 0.521900
CG1109 CG7262 0.624774
CG1109 CG7379 1.910776
CG1109 CG7752 0.228400
CG1109 CG7892 1.117799
CG1109 CG8092 0.269350
CG1109 CG8156 1.064454
CG1109 CG8276 0.024222
CG1109 CG8416 1.817516
CG1109 CG8571 1.072166
CG1109 CG8749 -0.205652
CG1109 CG9128 -3.235201
CG1109 CG9256 -1.292933
CG1109 CG9318 0.080124
CG1109 CG9346 -0.270288
CG1109 CG9403 -0.312910
CG1109 CG9554 -0.027469
CG1109 CG9633 1.270614
CG1109 CG9677 -1.965281
CG1109 CG9705 -2.287426
CG11100 CG12238 -0.438020
CG11100 CG12369 -0.549461
CG11100 CG1250 0.365033
CG11100 CG12701 -1.693524
CG11100 CG13624 -1.883281
CG11100 CG14883 1.414370
CG11100 CG1782 0.158401
CG11100 CG18783 -1.296049
CG11100 CG1884 -1.933896
CG11100 CG2072 -0.203121
CG11100 CG2083 -2.033647
CG11100 CG2774 0.649618
CG11100 CG31088 -0.510075
CG11100 CG3180 -0.286297
CG11100 CG3198 0.062008
CG11100 CG32486 0.799327
CG11100 CG32858 0.322979
CG11100 CG33097 2.081547
CG11100 CG3542 2.117958
CG11100 CG3792 0.151204
CG11100 CG3969 -2.120871
CG11100 CG4532 1.055108
CG11100 CG4672 0.046921
CG11100 CG5215 -1.394342
CG11100 CG5499 -1.339939
CG11100 CG6418 0.578389
CG11100 CG6617 0.287988
CG11100 CG6654 -0.205462
CG11100 CG6684 -0.031689
CG11100 CG6860 0.533043
CG11100 CG7187 0.014849
CG11100 CG7375 -1.436427
CG11100 CG7379 -1.023514
CG11100 CG7524 -0.288910
CG11100 CG7528 -0.591311
CG11100 CG7664 0.339662
CG11100 CG8200 -1.917004
CG11100 CG8209 -0.304697
CG11100 CG8472 1.061212
CG11100 CG8571 0.588906
CG11100 CG8581 -0.060264
CG11100 CG8749 0.092723
CG11100 CG8974 -0.457234
CG11100 CG9070 -0.064023
CG11100 CG9175 -0.303293
CG11100 CG9346 -0.359269
CG11100 CG9666 0.785570
CG11107 CG11151 0.951462
CG11107 CG11267 -2.206056
CG11107 CG11444 -1.323588
CG11107 CG12055 0.779393
CG11107 CG12262 1.262390
CG11107 CG12582 0.208131
CG11107 CG13220 -0.474879
CG11107 CG1371 -0.559832
CG11107 CG14066 -1.005607
CG11107 CG1475 1.352184
CG11107 CG15304 0.669680
CG11107 CG15731 -0.164441
CG11107 CG1582 0.083960
CG11107 CG17246 0.708659
CG11107 CG17320 -1.227480
CG11107 CG17332 0.081469
CG11107 CG17642 -1.717105
CG11107 CG1771 1.266829
CG11107 CG1782 -0.724626
CG11107 CG1882 0.318310
CG11107 CG18854 1.122622
CG11107 CG1910 0.510367
CG11107 CG2161 -2.565426
CG11107 CG30116 0.510607
CG11107 CG3028 0.755321
CG11107 CG31170 -1.342013
CG11107 CG3127 -0.763756
CG11107 CG3140 -1.069767
CG11107 CG31794 -0.414568
CG11107 CG32164 -0.957239
CG11107 CG32920 0.958953
CG11107 CG33502 -0.896085
CG11107 CG3499 -0.738371
CG11107 CG3624 0.404880
CG11107 CG4086 -2.391349
CG11107 CG4169 -1.847059
CG11107 CG4233 0.323378
CG11107 CG4247 0.220590
CG11107 CG4364 0.266770
CG11107 CG4726 0.191655
CG11107 CG4752 0.518633
CG11107 CG4994 0.696707
CG11107 CG5353 -2.661433
CG11107 CG5590 -1.317191
CG11107 CG5903 0.844315
CG11107 CG5904 -0.620593
CG11107 CG6178 -0.170662
CG11107 CG6199 0.580492
CG11107 CG6501 0.131688
CG11107 CG6647 0.612752
CG11107 CG6666 0.650085
CG11107 CG6769 -1.516073
CG11107 CG6775 -0.729434
CG11107 CG7033 0.469844
CG11107 CG7107 -1.368906
CG11107 CG7269 -0.091194
CG11107 CG7271 0.236130
CG11107 CG7279 -0.631297
CG11107 CG7413 1.852912
CG11107 CG7430 -0.549707
CG11107 CG7461 0.189640
CG11107 CG7610 0.811669
CG11107 CG7698 0.604010
CG11107 CG7920 -1.836546
CG11107 CG7981 0.292321
CG11107 CG8173 0.669998
CG11107 CG8235 0.963272
CG11107 CG8254 0.070144
CG11107 CG8402 -0.917350
CG11107 CG8430 0.025238
CG11107 CG8977 0.795376
CG11107 CG9022 -2.111816
CG11107 CG9743 -0.648993
CG11107 CG9750 -0.840188
CG11128 CG11415 -0.239816
CG11128 CG13463 -0.282140
CG11128 CG1546 -0.346360
CG11128 CG2072 0.061084
CG11128 CG31145 -0.030267
CG11128 CG3743 0.123687
CG11128 CG4670 -0.395434
CG11128 CG4798 -1.036955
CG11128 CG5779 -0.088333
CG11128 CG6055 -0.389002
CG11128 CG7262 0.230569
CG11128 CG8363 0.267147
CG11128 CG8776 0.113319
CG11134 CG11267 2.974535
CG11134 CG11334 -2.761817
CG11134 CG11793 0.154804
CG11134 CG12151 -0.778966
CG11134 CG12400 -1.102624
CG11134 CG13220 -0.011397
CG11134 CG13506 0.801664
CG11134 CG14066 0.699407
CG11134 CG15102 0.267137
CG11134 CG15162 0.540172
CG11134 CG15212 -0.549209
CG11134 CG15717 0.315486
CG11134 CG1582 1.013951
CG11134 CG17166 1.560549
CG11134 CG17246 0.463020
CG11134 CG17320 0.942225
CG11134 CG1771 0.659903
CG11134 CG18446 0.574554
CG11134 CG1882 -0.313351
CG11134 CG1970 -0.691305
CG11134 CG2210 0.297937
CG11134 CG2713 0.373093
CG11134 CG31004 0.467158
CG11134 CG31160 -5.837192
CG11134 CG31170 -0.322470
CG11134 CG3140 -2.206543
CG11134 CG3171 -0.332468
CG11134 CG32164 -1.850308
CG11134 CG3267 -6.968940
CG11134 CG3283 0.838794
CG11134 CG33502 -1.406328
CG11134 CG3499 0.767880
CG11134 CG4051 0.693108
CG11134 CG4061 -0.247258
CG11134 CG4086 -0.351656
CG11134 CG4427 -2.516337
CG11134 CG4475 1.395824
CG11134 CG4567 -1.986300
CG11134 CG4665 0.947476
CG11134 CG5085 -0.031016
CG11134 CG5130 -0.216730
CG11134 CG5949 -0.054731
CG11134 CG6028 0.681725
CG11134 CG6030 0.341472
CG11134 CG6345 -1.476655
CG11134 CG6459 -1.216955
CG11134 CG6521 0.385399
CG11134 CG6666 1.391689
CG11134 CG6708 0.048536
CG11134 CG6871 0.608982
CG11134 CG7107 -1.353206
CG11134 CG7266 0.116157
CG11134 CG7271 0.180766
CG11134 CG7328 -0.541904
CG11134 CG7354 0.201291
CG11134 CG7361 -2.147262
CG11134 CG7421 2.334014
CG11134 CG7461 -2.527629
CG11134 CG7698 -1.201000
CG11134 CG7807 -0.246458
CG11134 CG8036 1.246597
CG11134 CG8058 2.400423
CG11134 CG8186 0.341791
CG11134 CG8235 -1.641097
CG11134 CG8309 1.270703
CG11134 CG8531 -1.618408
CG11134 CG8766 -0.069913
CG11134 CG8788 1.389354
CG11134 CG8946 -2.954310
CG11134 CG9127 -2.964854
CG11134 CG9148 -1.483625
CG11134 CG9280 2.064546
CG11134 CR31808 0.770033
CG11134 TE18870 0.617976
CG11151 CG11255 -1.216600
CG11151 CG11267 0.809414
CG11151 CG11453 0.139953
CG11151 CG12338 -0.665428
CG11151 CG12400 -1.047832
CG11151 CG13284 0.065101
CG11151 CG13704 2.915318
CG11151 CG14080 -0.014089
CG11151 CG14792 1.028155
CG11151 CG14902 -1.655564
CG11151 CG15102 0.045075
CG11151 CG15347 -5.362728
CG11151 CG1644 0.046351
CG11151 CG17320 -0.547245
CG11151 CG17642 -1.396980
CG11151 CG1771 0.369930
CG11151 CG17932 0.211886
CG11151 CG1809 0.720522
CG11151 CG30349 0.365726
CG11151 CG31170 0.115595
CG11151 CG31233 0.164689
CG11151 CG31259 1.065798
CG11151 CG3127 0.326426
CG11151 CG31605 -0.598466
CG11151 CG33502 -4.661884
CG11151 CG3714 -0.974499
CG11151 CG3884 -0.041717
CG11151 CG4061 0.082563
CG11151 CG4199 -0.367556
CG11151 CG4247 -0.300190
CG11151 CG4753 2.113892
CG11151 CG5012 -0.167990
CG11151 CG5590 0.030001
CG11151 CG5660 3.374881
CG11151 CG5961 -0.245557
CG11151 CG6028 -0.462555
CG11151 CG6030 -0.943977
CG11151 CG6178 0.665035
CG11151 CG6246 -0.128951
CG11151 CG6417 -2.734652
CG11151 CG6769 0.076019
CG11151 CG6830 0.240167
CG11151 CG7154 0.152322
CG11151 CG7328 -2.274373
CG11151 CG7936 0.559372
CG11151 CG8766 0.382632
CG11151 CG9527 1.025552
CG11186 CG1258 -0.976391
CG11186 CG12767 -0.475160
CG11186 CG13906 -0.334363
CG11186 CG14254 -0.327343
CG11186 CG18455 -0.824594
CG11186 CG18740 -0.255738
CG11186 CG2083 -0.204574
CG11186 CG32505 -0.256551
CG11186 CG3385 -0.199839
CG11186 CG3408 -0.270247
CG11186 CG3689 0.707553
CG11186 CG3938 -1.174918
CG11186 CG4022 -0.025904
CG11186 CG5175 0.570208
CG11186 CG5393 0.682447
CG11186 CG5455 -1.073190
CG11186 CG5802 -1.013996
CG11186 CG7471 -0.617175
CG11186 CG7528 -0.078692
CG11186 CG9797 0.419890
CG11217 CG11255 -0.255487
CG11217 CG11546 0.006971
CG11217 CG11567 0.499311
CG11217 CG11961 -0.045777
CG11217 CG12206 0.021032
CG11217 CG12338 0.253748
CG11217 CG13183 0.293382
CG11217 CG13993 0.189444
CG11217 CG14110 0.455156
CG11217 CG1430 -0.157212
CG11217 CG15211 -1.670020
CG11217 CG15444 0.909066
CG11217 CG15592 0.124461
CG11217 CG1582 -1.247766
CG11217 CG16787 -0.459204
CG11217 CG17642 0.640291
CG11217 CG1771 0.547226
CG11217 CG17903 -0.356536
CG11217 CG2818 0.007876
CG11217 CG30116 -0.104064
CG11217 CG3028 -0.291833
CG11217 CG30349 0.442238
CG11217 CG3171 -1.647683
CG11217 CG32473 0.019646
CG11217 CG32920 -1.176598
CG11217 CG33071 0.310685
CG11217 CG33261 -0.669605
CG11217 CG3762 0.150006
CG11217 CG3884 0.030995
CG11217 CG3994 -0.213994
CG11217 CG4299 0.056288
CG11217 CG4311 -0.771826
CG11217 CG4364 0.497780
CG11217 CG4386 -0.140371
CG11217 CG4901 -0.134334
CG11217 CG4984 0.388419
CG11217 CG5130 -0.635173
CG11217 CG5170 -0.559501
CG11217 CG5660 -0.223199
CG11217 CG5903 -0.894643
CG11217 CG6028 0.227078
CG11217 CG6040 0.565549
CG11217 CG6178 0.273687
CG11217 CG6199 -0.402504
CG11217 CG6345 -0.881347
CG11217 CG6378 -0.267401
CG11217 CG6521 0.528551
CG11217 CG6769 -1.359676
CG11217 CG7176 0.530146
CG11217 CG7328 -0.607698
CG11217 CG7354 1.210432
CG11217 CG7361 -0.375641
CG11217 CG7502 -0.697101
CG11217 CG7802 -0.492556
CG11217 CG8235 1.181332
CG11217 CG8309 0.195200
CG11217 CG9127 -0.138983
CG11217 CR31808 -1.025507
CG11241 CG13279 -0.558258
CG11241 CG14996 -1.705469
CG11241 CG1759 0.004122
CG11241 CG1941 -1.325609
CG11241 CG2158 0.139730
CG11241 CG2713 1.131454
CG11241 CG2827 0.133642
CG11241 CG32264 0.345202
CG11241 CG3249 -0.344963
CG11241 CG3283 -0.356691
CG11241 CG4753 -0.284051
CG11241 CG5010 0.939177
CG11241 CG5558 1.147847
CG11241 CG5849 0.519876
CG11241 CG6343 0.319847
CG11241 CG6767 0.010190
CG11241 CG7178 -0.670056
CG11241 CG7393 -0.364980
CG11241 CG7839 -1.632578
CG11241 CG8327 0.302907
CG11241 CG8636 -0.387895
CG11241 CG8827 -0.158878
CG11241 CG8913 -0.076017
CG11241 CG8975 -0.156995
CG11241 CG9568 -0.021343
CG11241 CG9577 -1.128352
CG11255 CG11453 0.128825
CG11255 CG11576 0.028660
CG11255 CG12338 -1.334946
CG11255 CG12400 1.209941
CG11255 CG13102 0.257624
CG11255 CG13284 -0.507868
CG11255 CG13551 0.586380
CG11255 CG14066 -0.018020
CG11255 CG14080 0.212613
CG11255 CG14792 0.765054
CG11255 CG14902 -1.031607
CG11255 CG15211 -0.938412
CG11255 CG15347 0.332535
CG11255 CG16944 0.283475
CG11255 CG1759 0.141667
CG11255 CG17642 0.913001
CG11255 CG1771 -0.424265
CG11255 CG18473 0.182056
CG11255 CG30115 0.030773
CG11255 CG30349 0.312151
CG11255 CG31170 0.494376
CG11255 CG31259 0.977926
CG11255 CG33502 -0.319164
CG11255 CG3714 0.339426
CG11255 CG3994 0.192535
CG11255 CG4199 0.462832
CG11255 CG4217 -1.727519
CG11255 CG4247 -1.595345
CG11255 CG4665 -0.047375
CG11255 CG4901 -1.296412
CG11255 CG5012 0.578983
CG11255 CG5130 -0.293786
CG11255 CG5525 0.769867
CG11255 CG5660 -2.294568
CG11255 CG5903 -0.377091
CG11255 CG6028 -1.000053
CG11255 CG6178 -1.469542
CG11255 CG6345 -1.064238
CG11255 CG6375 0.115567
CG11255 CG6769 -1.339019
CG11255 CG7178 0.284690
CG11255 CG7328 -0.376472
CG11255 CG7399 0.186688
CG11255 CG7458 0.831956
CG11255 CG7698 0.223834
CG11255 CG7841 -0.287630
CG11255 CG8048 1.233980
CG11255 CG8531 -0.434544
CG11255 CG9527 0.519104
CG11255 CG9568 -0.090161
CG11267 CG11979 3.055110
CG11267 CG12157 0.327925
CG11267 CG12400 -1.185585
CG11267 CG1246 1.256786
CG11267 CG13220 -0.721410
CG11267 CG13506 1.478047
CG11267 CG13551 -0.727072
CG11267 CG13704 1.557877
CG11267 CG1371 -0.582352
CG11267 CG14048 3.149505
CG11267 CG15095 -1.944534
CG11267 CG15102 0.351006
CG11267 CG15304 -6.143940
CG11267 CG15347 -6.306943
CG11267 CG15717 -0.403702
CG11267 CG1685 -1.473053
CG11267 CG17320 1.169434
CG11267 CG17332 -2.261652
CG11267 CG17642 1.673867
CG11267 CG1882 -1.014171
CG11267 CG2003 0.124363
CG11267 CG2713 3.312937
CG11267 CG30349 0.995128
CG11267 CG31004 -3.113586
CG11267 CG31098 -1.204238
CG11267 CG31160 -2.389759
CG11267 CG31175 1.863888
CG11267 CG3127 -1.924648
CG11267 CG3140 0.558936
CG11267 CG32164 0.429550
CG11267 CG3267 -2.485916
CG11267 CG32813 0.275027
CG11267 CG3283 -1.429435
CG11267 CG33009 -0.261657
CG11267 CG33071 0.726388
CG11267 CG33502 -2.492083
CG11267 CG3499 -0.409697
CG11267 CG3714 -1.231031
CG11267 CG4033 -2.170286
CG11267 CG4051 -0.980550
CG11267 CG4233 -3.358592
CG11267 CG4247 -2.907693
CG11267 CG4475 2.107759
CG11267 CG4567 -1.231975
CG11267 CG4600 0.230172
CG11267 CG4753 1.612880
CG11267 CG4994 -1.286470
CG11267 CG5010 0.312168
CG11267 CG5558 4.513122
CG11267 CG5590 0.510875
CG11267 CG5594 1.337110
CG11267 CG5660 3.237856
CG11267 CG5819 -1.125026
CG11267 CG5903 -0.214843
CG11267 CG5904 -8.894434
CG11267 CG5949 1.298439
CG11267 CG5992 -0.018303
CG11267 CG6226 2.379814
CG11267 CG6345 0.827792
CG11267 CG6417 1.361610
CG11267 CG6501 -8.030220
CG11267 CG6666 -1.438400
CG11267 CG6769 1.414182
CG11267 CG6949 -1.037551
CG11267 CG7107 0.899956
CG11267 CG7361 -0.426807
CG11267 CG7421 -1.695012
CG11267 CG7438 1.312426
CG11267 CG7458 -0.632345
CG11267 CG7698 -0.874048
CG11267 CG7841 -0.634827
CG11267 CG7920 1.434290
CG11267 CG8048 3.891734
CG11267 CG8058 2.791648
CG11267 CG8235 -0.915456
CG11267 CG8402 1.233540
CG11267 CG8439 -1.141061
CG11267 CG8443 -3.747567
CG11267 CG8446 0.961438
CG11267 CG8470 -6.419649
CG11267 CG8766 -3.405146
CG11267 CG8788 2.815263
CG11267 CG8946 -2.706116
CG11267 CG9527 0.502992
CG11271 CG11453 0.246363
CG11271 CG11961 0.216888
CG11271 CG12284 -0.722464
CG11271 CG13993 -0.027190
CG11271 CG14110 -0.148155
CG11271 CG1430 0.043154
CG11271 CG15005 0.008402
CG11271 CG15211 0.257476
CG11271 CG15598 0.210852
CG11271 CG16787 -0.072768
CG11271 CG17166 -0.824098
CG11271 CG2140 -0.137413
CG11271 CG2157 -0.664469
CG11271 CG2727 -0.223529
CG11271 CG31559 0.147355
CG11271 CG32473 -0.009405
CG11271 CG3267 0.798468
CG11271 CG33183 0.053607
CG11271 CG4311 -0.322949
CG11271 CG4364 0.027829
CG11271 CG5170 -1.109556
CG11271 CG5873 -0.078397
CG11271 CG6040 0.128759
CG11271 CG6879 -0.237127
CG11271 CG7154 -0.191044
CG11271 CG7361 0.408691
CG11271 CG7802 -0.103089
CG11271 CG8627 -0.360345
CG11271 CG9522 0.540737
CG11271 CG9977 -0.313523
CG11271 CR31808 0.167286
CG11280 CG11652 -1.992325
CG11280 CG11861 -0.554297
CG11280 CG11949 -1.450885
CG11280 CG12006 0.310851
CG11280 CG12131 -0.393274
CG11280 CG12249 -1.223171
CG11280 CG12360 0.801176
CG11280 CG12369 1.027424
CG11280 CG12676 0.856898
CG11280 CG13912 -1.299752
CG11280 CG14025 -0.301229
CG11280 CG1422 1.660275
CG11280 CG1444 -0.070628
CG11280 CG14622 1.700580
CG11280 CG17348 -0.170913
CG11280 CG17492 0.988126
CG11280 CG18250 1.392828
CG11280 CG2048 -1.113901
CG11280 CG2835 -0.057556
CG11280 CG31022 0.352115
CG11280 CG31332 -1.609095
CG11280 CG31349 -0.263993
CG11280 CG31721 -0.598867
CG11280 CG32043 0.297674
CG11280 CG32434 0.180757
CG11280 CG32556 -0.852406
CG11280 CG3352 -0.501593
CG11280 CG3625 -0.799175
CG11280 CG40147 0.130739
CG11280 CG4041 0.212161
CG11280 CG4194 0.003135
CG11280 CG5215 1.379798
CG11280 CG6017 0.079351
CG11280 CG6866 0.142027
CG11280 CG6877 -0.730144
CG11280 CG6988 -0.764272
CG11280 CG7073 -0.504005
CG11280 CG7254 -0.038030
CG11280 CG7638 0.610771
CG11280 CG8933 0.576944
CG11280 CG9135 -0.318718
CG11280 CG9866 -0.135541
CG1130 CG11849 -0.990129
CG1130 CG12101 1.559707
CG1130 CG1434 0.751995
CG1130 CG14996 0.482867
CG1130 CG17724 3.012572
CG1130 CG1785 2.547217
CG1130 CG2207 -2.526747
CG1130 CG2867 2.944501
CG1130 CG32505 -0.668746
CG1130 CG3408 4.922698
CG1130 CG5358 1.231431
CG1130 CG5588 -2.165078
CG1130 CG5813 -3.405265
CG1130 CG5940 0.547215
CG1130 CG6767 0.335589
CG1130 CG7358 -3.911210
CG1130 CG7538 -4.840939
CG1130 CG7659 0.227169
CG1130 CG8386 1.990403
CG1130 CG9446 1.610356
CG1130 CG9704 -2.309489
CG1130 CG9797 -3.199897
CG1130 CG9999 -2.823039
CG11306 CG12785 0.477355
CG11306 CG13188 -0.480974
CG11306 CG13503 0.347447
CG11306 CG14080 -0.058847
CG11306 CG14206 0.163247
CG11306 CG14207 -0.019886
CG11306 CG1422 0.604765
CG11306 CG14712 0.797019
CG11306 CG17136 -2.389510
CG11306 CG17271 0.064796
CG11306 CG18854 -2.689485
CG11306 CG1891 -0.401326
CG11306 CG2158 -1.529906
CG11306 CG2221 0.297006
CG11306 CG2263 -1.551949
CG11306 CG2827 0.450048
CG11306 CG2867 -0.999941
CG11306 CG30115 0.244653
CG11306 CG31332 0.563517
CG11306 CG32030 0.067258
CG11306 CG3224 0.588225
CG11306 CG3861 0.114230
CG11306 CG4003 -0.158111
CG11306 CG4194 -0.091111
CG11306 CG4457 -2.791003
CG11306 CG4665 -1.247054
CG11306 CG4966 0.356598
CG11306 CG5382 -1.671160
CG11306 CG5537 0.436716
CG11306 CG5596 -0.266491
CG11306 CG5946 -0.396663
CG11306 CG6202 -0.222450
CG11306 CG6705 -0.635143
CG11306 CG6708 0.556978
CG11306 CG6822 0.558912
CG11306 CG6972 0.084731
CG11306 CG7073 -2.325488
CG11306 CG7461 3.117696
CG11306 CG8268 0.242421
CG11306 CG8301 -2.074756
CG11306 CG8430 -0.116607
CG11306 CG8531 -0.128763
CG11306 CG8583 -0.635075
CG11306 CG8635 -0.807867
CG11306 CG8636 1.324316
CG11306 CG9326 -0.835793
CG11306 CG9614 -0.277953
CG11306 CG9630 3.357552
CG11324 CG11494 1.924799
CG11324 CG11798 -0.426717
CG11324 CG11849 -1.261654
CG11324 CG11987 0.165028
CG11324 CG12249 0.381545
CG11324 CG13624 -0.144953
CG11324 CG1374 -1.608317
CG11324 CG1447 0.264105
CG11324 CG14622 -0.935033
CG11324 CG15811 0.385772
CG11324 CG1624 0.976246
CG11324 CG2207 -1.748371
CG11324 CG2656 0.765439
CG11324 CG31043 0.237040
CG11324 CG31088 0.402354
CG11324 CG31108 -4.945771
CG11324 CG31181 -0.005978
CG11324 CG31349 0.300496
CG11324 CG31721 -0.431199
CG11324 CG32043 -0.178923
CG11324 CG32158 -1.736609
CG11324 CG32423 0.110246
CG11324 CG32434 -0.629476
CG11324 CG32486 -0.220198
CG11324 CG32556 -1.790361
CG11324 CG3269 0.753460
CG11324 CG3967 0.609866
CG11324 CG4041 0.133695
CG11324 CG4133 -0.043590
CG11324 CG6703 -1.083103
CG11324 CG6866 0.459956
CG11324 CG8625 1.437764
CG11324 CG9135 0.174753
CG11324 CG9666 1.108768
CG11324 CG9797 -0.520393
CG11324 CG9854 -1.342828
CG11324 CG9999 -0.694777
CG11326 CG1157 -0.601725
CG11326 CG11785 0.219786
CG11326 CG11979 -2.467944
CG11326 CG12157 0.852823
CG11326 CG12206 -1.497091
CG11326 CG12785 -0.019030
CG11326 CG13037 -0.255858
CG11326 CG13188 -0.163583
CG11326 CG13503 -0.155424
CG11326 CG13551 0.621352
CG11326 CG14048 0.828254
CG11326 CG14206 -1.378002
CG11326 CG14643 -0.610694
CG11326 CG15162 0.016902
CG11326 CG15598 0.380888
CG11326 CG17121 0.251862
CG11326 CG1771 0.179618
CG11326 CG1891 -0.091082
CG11326 CG2184 -1.316834
CG11326 CG2837 -0.061196
CG11326 CG2863 1.423625
CG11326 CG31175 -0.021446
CG11326 CG3127 0.299854
CG11326 CG32164 1.591813
CG11326 CG3267 0.858612
CG11326 CG32813 0.638072
CG11326 CG33009 0.169311
CG11326 CG33071 1.274059
CG11326 CG3401 0.420884
CG11326 CG3588 -0.709329
CG11326 CG4033 -0.436992
CG11326 CG4051 1.237317
CG11326 CG4300 -0.489130
CG11326 CG4307 0.288592
CG11326 CG4376 -0.059396
CG11326 CG4726 0.230108
CG11326 CG4901 -0.090878
CG11326 CG4944 -0.544272
CG11326 CG4994 -0.744681
CG11326 CG5170 -0.983532
CG11326 CG5374 0.733925
CG11326 CG5525 -1.209205
CG11326 CG5532 -0.264369
CG11326 CG5594 -0.093125
CG11326 CG5596 0.162220
CG11326 CG5903 -0.007832
CG11326 CG5961 -0.185223
CG11326 CG6105 0.439167
CG11326 CG6501 -2.143480
CG11326 CG7033 0.579716
CG11326 CG7088 0.646842
CG11326 CG7176 -2.090204
CG11326 CG7178 0.006564
CG11326 CG7296 -0.332051
CG11326 CG7361 1.821598
CG11326 CG7421 -0.397618
CG11326 CG7502 0.325908
CG11326 CG7554 -1.251509
CG11326 CG7915 -0.242405
CG11326 CG8048 0.290429
CG11326 CG8309 0.724790
CG11326 CG8439 -0.435550
CG11326 CG8788 -1.511869
CG11326 CG9066 -0.345454
CG11326 CG9140 0.422428
CG11326 CG9281 -2.046199
CG11326 CG9446 -0.792148
CG11326 CG9762 -0.396023
CG11334 CG11444 0.621073
CG11334 CG12262 -0.583302
CG11334 CG13220 -1.625650
CG11334 CG13391 -0.202182
CG11334 CG15304 0.103481
CG11334 CG15444 0.508038
CG11334 CG1582 -3.235802
CG11334 CG17280 0.076214
CG11334 CG17320 -1.558513
CG11334 CG1882 0.541453
CG11334 CG1970 0.309145
CG11334 CG2161 -0.089115
CG11334 CG2713 0.679841
CG11334 CG2918 -0.140824
CG11334 CG30291 -0.082104
CG11334 CG31160 0.054312
CG11334 CG31170 -0.327893
CG11334 CG3140 0.980121
CG11334 CG3171 0.208865
CG11334 CG3174 0.049400
CG11334 CG31999 0.612539
CG11334 CG3283 -0.240916
CG11334 CG32920 0.079130
CG11334 CG3499 0.366343
CG11334 CG4145 -0.222270
CG11334 CG4233 -0.758001
CG11334 CG4475 -0.050052
CG11334 CG4567 0.630153
CG11334 CG4670 -0.395317
CG11334 CG4729 -0.051860
CG11334 CG4752 -0.024526
CG11334 CG5012 -1.117886
CG11334 CG5085 -0.544616
CG11334 CG5353 0.285231
CG11334 CG5590 0.540176
CG11334 CG6199 0.033066
CG11334 CG6345 -0.029250
CG11334 CG6439 -0.242906
CG11334 CG7271 0.240374
CG11334 CG7354 0.303852
CG11334 CG7748 -0.905029
CG11334 CG8036 0.144010
CG11334 CG8173 0.430286
CG11334 CG8235 0.497368
CG11334 CG8430 -0.623221
CG11334 CG9131 -0.051465
CG11334 CG9148 0.905123
CG11334 CG9280 -2.260096
CG11334 CG9494 0.024852
CG11347 CG1169 0.342995
CG11347 CG12052 0.195633
CG11347 CG12091 0.991819
CG11347 CG12129 -0.069657
CG11347 CG12203 -0.536537
CG11347 CG12238 0.444550
CG11347 CG1228 0.118152
CG11347 CG1250 -2.298691
CG11347 CG12676 0.086756
CG11347 CG1345 -1.238916
CG11347 CG1403 -0.075785
CG11347 CG1404 -1.125370
CG11347 CG14122 0.279914
CG11347 CG1444 1.014929
CG11347 CG14622 -2.306091
CG11347 CG15105 1.831659
CG11347 CG15282 -0.999411
CG11347 CG1648 0.609829
CG11347 CG16721 0.754698
CG11347 CG17158 0.243691
CG11347 CG17508 -0.673028
CG11347 CG1782 1.251321
CG11347 CG18290 -0.341718
CG11347 CG18783 0.290685
CG11347 CG1884 -0.284148
CG11347 CG2051 -0.747816
CG11347 CG2072 -1.055610
CG11347 CG2108 -0.155395
CG11347 CG2374 0.791300
CG11347 CG2969 1.224192
CG11347 CG3039 -1.453937
CG11347 CG32244 -0.886040
CG11347 CG32425 3.094891
CG11347 CG33097 -3.066231
CG11347 CG33113 0.171344
CG11347 CG33549 -1.967343
CG11347 CG3365 0.163159
CG11347 CG3416 0.444563
CG11347 CG3539 0.087643
CG11347 CG3542 0.710288
CG11347 CG3644 0.514547
CG11347 CG3722 1.763808
CG11347 CG3725 -3.405055
CG11347 CG3903 -4.797280
CG11347 CG4405 -1.065062
CG11347 CG4672 -2.142825
CG11347 CG4677 0.545912
CG11347 CG4679 0.427127
CG11347 CG4692 -1.217680
CG11347 CG5320 -1.997054
CG11347 CG5486 0.887735
CG11347 CG5671 0.500782
CG11347 CG7070 -0.111080
CG11347 CG7071 0.084115
CG11347 CG7173 -0.150350
CG11347 CG7433 1.526950
CG11347 CG7526 -0.135700
CG11347 CG8276 -1.929028
CG11347 CG8965 -0.085893
CG11347 CG8974 -1.197400
CG11347 CG9020 -0.222796
CG11347 CG9022 -0.002610
CG11347 CG9070 0.260355
CG11347 CG9177 0.402493
CG11347 CG9194 -2.303617
CG11347 CG9346 -1.204776
CG11347 CG9423 0.604763
CG11347 CG9985 0.284716
CG11353 CG14356 0.037877
CG11353 CG14639 0.452971
CG11353 CG14643 -0.066053
CG11353 CG16885 0.325564
CG11353 CG17325 0.135521
CG11353 CG3588 0.273399
CG11353 CG7807 -0.230242
CG11353 CG7941 0.438857
CG11353 CG9184 0.095032
CG11372 CG12203 -1.706652
CG11372 CG12206 0.327476
CG11372 CG12284 0.189252
CG11372 CG12403 0.431961
CG11372 CG1250 0.165675
CG11372 CG1345 1.059015
CG11372 CG13993 -0.296764
CG11372 CG14639 0.195603
CG11372 CG14643 -0.909474
CG11372 CG15102 -0.068288
CG11372 CG1520 -0.119076
CG11372 CG15212 0.438052
CG11372 CG15282 -1.052194
CG11372 CG15598 0.223628
CG11372 CG15669 -1.347760
CG11372 CG1674 0.294872
CG11372 CG16798 0.376729
CG11372 CG16944 0.263600
CG11372 CG17332 -1.764123
CG11372 CG17508 -1.116975
CG11372 CG18290 -0.227431
CG11372 CG18374 -0.499088
CG11372 CG18593 -1.532225
CG11372 CG1882 -0.880769
CG11372 CG2374 -0.755052
CG11372 CG30349 -1.355019
CG11372 CG31022 -0.274643
CG11372 CG31368 -0.780875
CG11372 CG31559 0.054169
CG11372 CG3171 -0.045884
CG11372 CG32164 1.411582
CG11372 CG32244 -2.090078
CG11372 CG32972 0.206328
CG11372 CG33149 -0.304853
CG11372 CG33502 0.559017
CG11372 CG4364 0.997366
CG11372 CG4376 -3.014638
CG11372 CG4726 1.564988
CG11372 CG4994 0.859133
CG11372 CG5085 -0.294152
CG11372 CG5476 1.547188
CG11372 CG6521 0.248766
CG11372 CG6647 0.140633
CG11372 CG6666 0.234025
CG11372 CG6705 0.327068
CG11372 CG7071 -2.628634
CG11372 CG7107 -3.452128
CG11372 CG7279 0.565269
CG11372 CG7433 0.753711
CG11372 CG7807 0.432179
CG11372 CG7920 1.215511
CG11372 CG8182 0.789691
CG11372 CG8186 -2.791876
CG11372 CG9253 -0.854084
CG11372 CG9262 -0.794985
CG11372 CG9811 -0.521853
CG11372 CG9977 0.127998
CG11395 CG13850 0.257228
CG11395 CG17320 0.224447
CG11395 CG2155 -0.365904
CG11395 CG3624 -0.135441
CG11395 CG5220 0.193058
CG11395 CG7299 -0.446518
CG11395 CG8036 -0.140103
CG11395 CG8636 0.070214
CG11395 CG9127 -0.225711
CG11395 CG9148 -1.543127
CG11395 CG9280 -0.382091
CG11415 CG1250 -0.057137
CG11415 CG13850 0.446064
CG11415 CG1520 -0.194603
CG11415 CG1674 -0.224174
CG11415 CG1934 0.068123
CG11415 CG3297 -0.044026
CG11415 CG3725 0.236306
CG11415 CG3743 -0.315141
CG11415 CG4183 -0.861148
CG11415 CG4672 -0.127254
CG11415 CG5671 -0.598259
CG11415 CG5680 -0.226240
CG11415 CG6601 -0.342330
CG11415 CG7433 0.535627
CG11415 CG7867 0.136406
CG11415 CG8363 -0.220574
CG11415 CG8776 -0.095205
CG11415 CG9148 -0.243019
CG11415 CG9177 -0.198178
CG11437 CG1148 -0.178425
CG11437 CG1374 -2.066205
CG11437 CG14107 1.512419
CG11437 CG14639 -1.325915
CG11437 CG14866 1.253532
CG11437 CG15669 -0.034758
CG11437 CG2939 -1.035799
CG11437 CG32423 -1.396081
CG11437 CG5455 1.801584
CG11437 CG6608 2.285248
CG11437 CG7080 0.352144
CG11437 CG8587 -2.318738
CG11437 CG8625 -2.466755
CG11444 CG12151 0.227150
CG11444 CG13005 2.706701
CG11444 CG13220 -1.581763
CG11444 CG1475 1.741035
CG11444 CG1582 -0.536520
CG11444 CG1648 -0.049610
CG11444 CG17124 -0.572599
CG11444 CG1716 0.298032
CG11444 CG17246 -2.391742
CG11444 CG17903 -0.258342
CG11444 CG18854 0.530761
CG11444 CG2161 -0.532466
CG11444 CG2674 -0.057621
CG11444 CG30116 -0.223729
CG11444 CG3028 0.033897
CG11444 CG30291 0.703307
CG11444 CG3033 0.271291
CG11444 CG31170 0.655813
CG11444 CG3140 -1.027853
CG11444 CG3174 0.028235
CG11444 CG31794 0.480884
CG11444 CG3224 -1.094061
CG11444 CG32425 1.844246
CG11444 CG32625 -0.424197
CG11444 CG3278 0.888539
CG11444 CG33104 1.767260
CG11444 CG33549 0.391821
CG11444 CG3499 -1.843488
CG11444 CG3542 -0.834470
CG11444 CG3624 -1.449480
CG11444 CG3664 -0.871973
CG11444 CG3792 -1.936250
CG11444 CG4003 0.512898
CG11444 CG4051 -0.186922
CG11444 CG4086 -0.104498
CG11444 CG4169 0.832428
CG11444 CG4170 0.037076
CG11444 CG4204 -1.610204
CG11444 CG4233 -3.000279
CG11444 CG4551 0.211149
CG11444 CG4552 0.766836
CG11444 CG4665 0.484025
CG11444 CG4692 -0.105592
CG11444 CG4729 0.423187
CG11444 CG4752 0.818066
CG11444 CG4972 -1.695582
CG11444 CG4994 0.282373
CG11444 CG5186 -1.306925
CG11444 CG5353 -2.507690
CG11444 CG5374 -0.989119
CG11444 CG5382 0.404216
CG11444 CG5904 1.621313
CG11444 CG6199 0.011428
CG11444 CG6708 0.519003
CG11444 CG6775 -2.392032
CG11444 CG6904 0.403947
CG11444 CG7033 1.645243
CG11444 CG7279 -1.264965
CG11444 CG7413 -0.965937
CG11444 CG7430 -2.321409
CG11444 CG7461 -2.344277
CG11444 CG7610 -1.421535
CG11444 CG7748 -0.526270
CG11444 CG7935 -0.258410
CG11444 CG7981 0.500933
CG11444 CG7993 -3.733780
CG11444 CG8235 -0.473815
CG11444 CG8254 0.695479
CG11444 CG8366 0.497509
CG11444 CG8430 0.558519
CG11444 CG8553 -0.121454
CG11444 CG8759 1.001463
CG11444 CG8978 -0.161268
CG11444 CG9677 0.287266
CG11444 CG9743 0.979845
CG11444 CG9750 -2.081530
CG11444 CG9811 0.828436
CG11444 CG9916 -1.943556
CG11453 CG11576 -0.399400
CG11453 CG11961 -0.124597
CG11453 CG12338 -0.425477
CG11453 CG12350 -1.343936
CG11453 CG13102 -3.125663
CG11453 CG13284 0.010869
CG11453 CG14066 0.968617
CG11453 CG14902 0.422277
CG11453 CG15211 0.191821
CG11453 CG16787 -1.872940
CG11453 CG1759 0.063626
CG11453 CG1809 -1.037712
CG11453 CG18173 0.479385
CG11453 CG2210 0.267973
CG11453 CG31233 -0.985325
CG11453 CG31259 0.260954
CG11453 CG31463 1.676608
CG11453 CG31605 0.311461
CG11453 CG3734 -2.518297
CG11453 CG4061 -0.989526
CG11453 CG4199 -2.449070
CG11453 CG4280 0.513166
CG11453 CG6028 0.632372
CG11453 CG6830 1.505228
CG11453 CG7154 -0.651473
CG11453 CG7328 0.281411
CG11453 CG7354 -0.572375
CG11453 CG8627 -0.323853
CG11453 CG8850 -0.291403
CG11453 CG9331 0.518682
CG11453 CG9568 -1.485965
CG11471 CG11738 1.749295
CG11471 CG11785 0.603953
CG11471 CG12075 0.348179
CG11471 CG12101 0.996057
CG11471 CG12785 1.606707
CG11471 CG12792 -2.845492
CG11471 CG13005 0.487432
CG11471 CG1309 0.460052
CG11471 CG13503 -1.186127
CG11471 CG13506 -1.999989
CG11471 CG14207 0.170486
CG11471 CG1475 -2.192580
CG11471 CG15212 0.045854
CG11471 CG15433 -0.638324
CG11471 CG16765 3.899240
CG11471 CG17124 -0.434249
CG11471 CG17166 -0.012690
CG11471 CG17369 1.246753
CG11471 CG18507 0.984747
CG11471 CG18854 5.468132
CG11471 CG2221 -4.400833
CG11471 CG2674 1.365960
CG11471 CG2867 0.536174
CG11471 CG3224 -0.946527
CG11471 CG32409 0.279305
CG11471 CG32625 -1.034180
CG11471 CG32813 -0.287779
CG11471 CG33104 -4.327406
CG11471 CG33183 1.164341
CG11471 CG3401 0.447474
CG11471 CG3499 0.890738
CG11471 CG3992 2.260712
CG11471 CG4033 0.174282
CG11471 CG4170 1.537662
CG11471 CG4427 1.599967
CG11471 CG4726 0.940777
CG11471 CG4912 -16.484496
CG11471 CG5033 0.203331
CG11471 CG5183 -0.133638
CG11471 CG5258 -1.562926
CG11471 CG5277 1.392611
CG11471 CG5330 0.257278
CG11471 CG5353 0.076046
CG11471 CG5824 1.271413
CG11471 CG6022 -0.182429
CG11471 CG6148 -0.876761
CG11471 CG6226 0.688776
CG11471 CG6512 -0.175390
CG11471 CG6668 1.559276
CG11471 CG6708 -4.313098
CG11471 CG6766 1.477795
CG11471 CG7033 2.320761
CG11471 CG7088 0.198929
CG11471 CG7413 -2.232889
CG11471 CG7430 -0.744460
CG11471 CG7461 -3.600456
CG11471 CG7654 -4.545277
CG11471 CG7915 0.344577
CG11471 CG8058 -0.605310
CG11471 CG8144 -6.289627
CG11471 CG8182 -0.229699
CG11471 CG8231 1.376836
CG11471 CG8286 0.251827
CG11471 CG8306 0.658663
CG11471 CG8309 0.056008
CG11471 CG8503 0.836869
CG11471 CG8583 0.900255
CG11471 CG8920 0.884273
CG11471 CG8977 -0.841375
CG11471 CG8978 -1.632875
CG11471 CG9035 0.948731
CG11471 CG9172 -0.116051
CG11471 CG9281 -2.358965
CG11471 CG9326 -0.295741
CG11471 CG9330 -9.709243
CG11471 CG9416 0.816212
CG11471 CG9539 -0.023610
CG11471 CG9866 -0.767299
CG1148 CG12268 -0.341548
CG1148 CG1252 -2.055693
CG1148 CG13643 0.200420
CG1148 CG1374 0.856866
CG1148 CG13875 -0.727671
CG1148 CG14107 -0.141902
CG1148 CG14254 -0.326321
CG1148 CG14801 0.696961
CG1148 CG14866 -0.241294
CG1148 CG15669 3.593513
CG1148 CG17786 -0.560255
CG1148 CG17960 0.012886
CG1148 CG1919 0.196195
CG1148 CG2150 -0.287580
CG1148 CG2555 0.048099
CG1148 CG3097 -0.302780
CG1148 CG31321 -0.042727
CG1148 CG32029 -0.740826
CG1148 CG3242 -0.344115
CG1148 CG4666 -0.759793
CG1148 CG5492 -0.791272
CG1148 CG5928 -0.287919
CG1148 CG6608 -0.971857
CG1148 CG7080 -0.065048
CG1148 CG7713 -0.078343
CG1148 CG8587 2.572850
CG1148 CG9036 -0.426589
CG1148 CG9628 -0.558929
CG11494 CG1221 0.159925
CG11494 CG12249 2.068204
CG11494 CG13624 -1.503797
CG11494 CG13777 -1.171381
CG11494 CG13894 1.510498
CG11494 CG14041 1.164267
CG11494 CG14513 -2.142288
CG11494 CG14622 -0.641701
CG11494 CG1483 -1.642300
CG11494 CG17724 -4.816195
CG11494 CG1957 0.621798
CG11494 CG2083 -1.877823
CG11494 CG2207 -0.688027
CG11494 CG31043 -0.075897
CG11494 CG31108 -4.483820
CG11494 CG31181 1.441951
CG11494 CG32486 0.230123
CG11494 CG32505 -0.444783
CG11494 CG3269 -0.199551
CG11494 CG5358 0.005671
CG11494 CG5499 -0.004218
CG11494 CG6617 0.587629
CG11494 CG6703 -0.401506
CG11494 CG6987 -1.443412
CG11494 CG7358 1.009697
CG11494 CG7471 -0.421859
CG11494 CG7659 -0.446874
CG11494 CG8092 -1.535050
CG11494 CG9666 0.833175
CG11494 CG9704 -0.158452
CG11494 CG9797 -0.506450
CG11494 CG9894 -0.420487
CG1151 CG11793 0.403356
CG1151 CG11992 0.825305
CG1151 CG12262 1.296150
CG1151 CG12286 -0.145128
CG1151 CG12403 -1.167454
CG1151 CG1259 -0.424634
CG1151 CG12723 -0.421986
CG1151 CG14629 0.269342
CG1151 CG15022 0.192143
CG1151 CG15188 0.063803
CG1151 CG1520 -0.013490
CG1151 CG15282 -0.371913
CG1151 CG15717 -0.621820
CG1151 CG1600 -0.187644
CG1151 CG1648 -0.374286
CG1151 CG16712 -0.022678
CG1151 CG16885 -0.406042
CG1151 CG17325 -0.616484
CG1151 CG1780 -0.136904
CG1151 CG1837 0.634772
CG1151 CG18783 -0.819753
CG1151 CG2342 0.295911
CG1151 CG2928 -0.122676
CG1151 CG30011 0.696765
CG1151 CG30497 0.483963
CG1151 CG31098 0.038242
CG1151 CG32499 -0.449305
CG1151 CG32548 0.224861
CG1151 CG32972 0.084988
CG1151 CG33113 -0.292360
CG1151 CG3989 0.719215
CG1151 CG4533 -0.183931
CG1151 CG4600 -0.157289
CG1151 CG4679 0.215252
CG1151 CG4692 0.628201
CG1151 CG5330 -0.912408
CG1151 CG5345 -1.520560
CG1151 CG5476 0.364136
CG1151 CG5671 -0.062417
CG1151 CG5700 -0.850449
CG1151 CG6155 -0.004162
CG1151 CG6647 0.027456
CG1151 CG6803 -0.750801
CG1151 CG7062 -0.296292
CG1151 CG7266 -0.420715
CG1151 CG7981 -0.295939
CG1151 CG8665 -0.455631
CG1151 CG8913 -0.453281
CG1151 CG9177 0.266639
CG1151 CG9184 -0.080518
CG1151 CG9238 -0.749779
CG1151 CG9539 0.210584
CG1153 CG13913 -0.507232
CG1153 CG31344 -0.232447
CG1153 CG3153 -0.542891
CG1153 CG31559 -0.885305
CG1153 CG3588 -0.054375
CG1153 CG4311 0.271841
CG1153 CG7502 -0.261497
CG11546 CG12350 -0.324037
CG11546 CG1242 -0.022491
CG11546 CG1319 -0.319135
CG11546 CG14430 -0.031769
CG11546 CG1759 -0.178389
CG11546 CG17786 -0.298213
CG11546 CG2818 0.006441
CG11546 CG2918 -0.066433
CG11546 CG3242 -0.311533
CG11546 CG32473 -0.665932
CG11546 CG4089 -0.314492
CG11546 CG6040 0.551813
CG11546 CG7748 -0.043207
CG11546 CG8156 0.079451
CG11546 CG9598 -0.228995
CG11546 CG9968 0.026932
CG11546 TE20108 -0.677144
CG1155 CG14110 -0.237418
CG1155 CG17032 -0.038674
CG1155 CG17218 0.121546
CG1155 CG17272 -0.139416
CG1155 CG17786 -0.636013
CG1155 CG1919 -0.323045
CG1155 CG2663 -0.004473
CG1155 CG2727 -1.033248
CG1155 CG3242 -0.001208
CG1155 CG32473 0.702572
CG1155 CG4089 -0.215306
CG1155 CG5873 -0.041684
CG1155 CG6040 -1.005531
CG1155 CG6394 0.077177
CG1155 CG6433 0.163225
CG1155 CG6608 -0.068842
CG1155 CG6879 -0.451349
CG1155 CG8239 0.101530
CG1155 CG9747 -0.056062
CG1155 TE20108 -0.321749
CG11567 CG11905 0.061987
CG11567 CG11992 0.197113
CG11567 CG12723 -1.007232
CG11567 CG1322 -0.038172
CG11567 CG1430 0.142071
CG11567 CG15005 -0.952722
CG11567 CG15022 0.708577
CG11567 CG15212 -0.940586
CG11567 CG15444 0.617734
CG11567 CG15592 0.018479
CG11567 CG1582 -0.498581
CG11567 CG16765 0.516349
CG11567 CG16885 -0.547476
CG11567 CG17166 0.493462
CG11567 CG17292 -0.320592
CG11567 CG17437 0.208853
CG11567 CG18140 -0.549916
CG11567 CG18362 0.718291
CG11567 CG18446 0.689407
CG11567 CG18507 -0.074365
CG11567 CG2108 0.456776
CG11567 CG2674 0.977854
CG11567 CG2837 0.095622
CG11567 CG2928 -1.937171
CG11567 CG30497 0.379775
CG11567 CG31121 -0.888989
CG11567 CG32209 -0.797629
CG11567 CG32548 -1.110233
CG11567 CG3267 -1.444348
CG11567 CG33217 -0.414912
CG11567 CG4051 -0.104683
CG11567 CG4233 -0.326470
CG11567 CG4311 -0.893209
CG11567 CG4354 0.367782
CG11567 CG4692 -0.207951
CG11567 CG4742 -2.536308
CG11567 CG4778 1.245770
CG11567 CG5130 0.284042
CG11567 CG5170 0.728434
CG11567 CG5590 -0.194402
CG11567 CG6040 0.153809
CG11567 CG6708 -0.290739
CG11567 CG6871 -0.267399
CG11567 CG7107 -0.264670
CG11567 CG7266 -1.831179
CG11567 CG7421 0.978120
CG11567 CG7807 -0.936187
CG11567 CG7935 0.295022
CG11567 CG7981 0.392273
CG11567 CG8058 0.230605
CG11567 CG8144 0.999667
CG11567 CG8235 1.147158
CG11567 CG8309 -0.668163
CG11567 CG8386 -1.724363
CG11567 CG8402 0.331628
CG11567 CG8444 -0.086714
CG11567 CG9009 -0.227413
CG11567 CG9149 0.843309
CG11567 CG9539 0.194598
CG11567 CR31808 -2.543182
CG11567 TE18870 0.552284
CG1157 CG11785 -0.018523
CG1157 CG11793 1.210681
CG1157 CG11979 -0.008839
CG1157 CG12151 -0.086991
CG1157 CG12157 -0.694151
CG1157 CG12400 2.148789
CG1157 CG1246 -0.381791
CG1157 CG13279 -0.541581
CG1157 CG14048 -1.987120
CG1157 CG14206 2.245552
CG1157 CG15095 -0.295722
CG1157 CG15162 -0.786772
CG1157 CG15347 0.007818
CG1157 CG1685 -0.086640
CG1157 CG1785 3.125379
CG1157 CG18549 -0.464840
CG1157 CG2003 0.198739
CG1157 CG2078 -0.259674
CG1157 CG2155 0.624694
CG1157 CG2184 -0.131260
CG1157 CG2713 -2.802576
CG1157 CG2863 -0.517961
CG1157 CG31160 0.594105
CG1157 CG31175 1.540316
CG1157 CG32409 1.414787
CG1157 CG3283 0.696958
CG1157 CG33217 -0.035749
CG1157 CG3999 -0.128826
CG1157 CG4033 -4.891987
CG1157 CG4051 0.844903
CG1157 CG4061 -0.284624
CG1157 CG4217 0.435509
CG1157 CG4386 0.022167
CG1157 CG4475 -0.573514
CG1157 CG4665 -0.141265
CG1157 CG4753 1.056201
CG1157 CG4778 -0.062425
CG1157 CG4901 2.283686
CG1157 CG5010 -1.483560
CG1157 CG5130 0.132738
CG1157 CG5288 -0.923251
CG1157 CG5525 -1.396716
CG1157 CG5594 -0.148010
CG1157 CG5903 -0.840694
CG1157 CG6022 0.878521
CG1157 CG6105 -4.334272
CG1157 CG6343 1.186079
CG1157 CG6415 -0.060484
CG1157 CG6459 0.686972
CG1157 CG6501 0.949482
CG1157 CG6904 -0.533994
CG1157 CG6949 -0.460456
CG1157 CG7176 -1.600830
CG1157 CG7178 -1.890256
CG1157 CG7421 -0.609531
CG1157 CG7458 1.541379
CG1157 CG7502 -1.373192
CG1157 CG7519 -0.364809
CG1157 CG7839 0.071960
CG1157 CG8048 -0.511845
CG1157 CG8112 -0.287750
CG1157 CG8443 0.687089
CG1157 CG8525 -0.917165
CG1157 CG8531 -1.896514
CG1157 CG8636 0.311839
CG1157 CG8766 0.344109
CG1157 CG8788 -2.555539
CG1157 CG8913 -0.440754
CG1157 CG8946 1.474380
CG1157 CG9066 0.941613
CG1157 CG9127 -1.964965
CG1157 CG9331 0.031900
CG1157 CG9527 0.455107
CG11576 CG12350 -0.734729
CG11576 CG13102 0.218497
CG11576 CG13284 -3.445832
CG11576 CG14792 -0.610034
CG11576 CG14902 0.014483
CG11576 CG15211 -0.102247
CG11576 CG16787 -1.802468
CG11576 CG1759 -0.182159
CG11576 CG1809 -0.227212
CG11576 CG18173 0.083002
CG11576 CG31233 0.178293
CG11576 CG31259 -0.302668
CG11576 CG31343 0.489817
CG11576 CG31463 0.672146
CG11576 CG3734 -2.629877
CG11576 CG3994 -0.362638
CG11576 CG4061 1.090052
CG11576 CG4199 1.819864
CG11576 CG4280 0.282270
CG11576 CG5660 -0.009307
CG11576 CG6830 -1.788168
CG11576 CG7328 -0.276315
CG11576 CG7354 0.625410
CG11576 CG9568 -1.612405
CG11642 CG11949 0.347795
CG11642 CG12075 -0.485520
CG11642 CG1273 -1.110847
CG11642 CG1422 -1.945938
CG11642 CG1475 0.240529
CG11642 CG16765 -0.116230
CG11642 CG16786 -1.014503
CG11642 CG17271 0.114298
CG11642 CG1749 -1.130213
CG11642 CG18549 -0.455678
CG11642 CG1891 -0.083816
CG11642 CG30011 -1.728602
CG11642 CG30291 -0.565671
CG11642 CG31022 -0.156551
CG11642 CG31121 0.081212
CG11642 CG31794 0.173525
CG11642 CG32701 -1.841091
CG11642 CG32982 0.084590
CG11642 CG33149 -0.151210
CG11642 CG3762 0.532852
CG11642 CG4115 0.095352
CG11642 CG4194 0.258045
CG11642 CG4552 0.804885
CG11642 CG4966 1.077408
CG11642 CG5382 0.366569
CG11642 CG6647 0.054053
CG11642 CG6668 0.341559
CG11642 CG6705 -0.373298
CG11642 CG6708 -0.874030
CG11642 CG6766 -0.361025
CG11642 CG6822 0.339793
CG11642 CG6844 -0.010772
CG11642 CG7071 0.309421
CG11642 CG7073 -0.370199
CG11642 CG7271 0.015929
CG11642 CG7413 0.958074
CG11642 CG7430 0.098654
CG11642 CG7654 0.187147
CG11642 CG7675 -0.555332
CG11642 CG7915 -0.071941
CG11642 CG8144 -1.532566
CG11642 CG8182 0.129069
CG11642 CG8209 -0.601884
CG11642 CG8306 -0.290258
CG11642 CG8363 0.253828
CG11642 CG8386 -1.361357
CG11642 CG9009 0.489573
CG11642 CG9035 0.152304
CG11642 CG9238 0.315656
CG11642 CG9322 0.064419
CG11642 CG9326 0.059182
CG11642 TE19126 0.275113
CG11652 CG11861 -4.862792
CG11652 CG11949 1.295664
CG11652 CG12006 1.795749
CG11652 CG12091 1.898684
CG11652 CG12131 1.253192
CG11652 CG12287 -0.448802
CG11652 CG12360 0.548168
CG11652 CG12576 -2.608635
CG11652 CG12592 0.194854
CG11652 CG13777 -1.482086
CG11652 CG14207 0.586230
CG11652 CG1422 -2.396151
CG11652 CG1444 1.204806
CG11652 CG1447 1.279804
CG11652 CG14622 -0.560466
CG11652 CG14712 1.445881
CG11652 CG14883 0.485573
CG11652 CG17348 1.017451
CG11652 CG17492 -0.761855
CG11652 CG17943 0.690441
CG11652 CG18250 1.044904
CG11652 CG2374 -1.476405
CG11652 CG2835 0.874493
CG11652 CG30115 1.065717
CG11652 CG3048 0.172459
CG11652 CG31022 -1.176969
CG11652 CG31332 -3.548022
CG11652 CG31349 -0.685341
CG11652 CG31368 0.462140
CG11652 CG31721 -0.553356
CG11652 CG3198 2.167925
CG11652 CG32043 -1.742867
CG11652 CG32244 -0.790155
CG11652 CG32434 -1.626760
CG11652 CG32556 1.114990
CG11652 CG3265 -1.162980
CG11652 CG3371 -5.944599
CG11652 CG3436 2.130022
CG11652 CG4006 0.405924
CG11652 CG4041 0.468214
CG11652 CG4125 -1.660622
CG11652 CG4194 0.689144
CG11652 CG4843 1.566332
CG11652 CG5454 -2.465369
CG11652 CG6766 -1.090142
CG11652 CG6877 -1.032827
CG11652 CG7073 -0.298844
CG11652 CG7375 -0.177686
CG11652 CG7379 -1.007816
CG11652 CG7638 -5.292130
CG11652 CG7892 0.354330
CG11652 CG7893 0.678837
CG11652 CG8209 -0.585237
CG11652 CG8411 -1.344073
CG11652 CG8416 1.404151
CG11652 CG8749 1.109069
CG11652 CG9403 -0.795556
CG11652 CG9854 -1.114073
CG11652 CG9894 -0.372284
CG11654 CG11765 0.006105
CG11654 CG1322 -0.286585
CG11654 CG14629 0.635732
CG11654 CG1486 0.525686
CG11654 CG15022 -0.240693
CG11654 CG16712 0.320926
CG11654 CG17530 -0.795148
CG11654 CG1780 -0.374580
CG11654 CG2342 0.222234
CG11654 CG31536 -1.571197
CG11654 CG31873 -0.472682
CG11654 CG32549 -0.129380
CG11654 CG33113 -0.306025
CG11654 CG3365 0.211809
CG11654 CG3941 -0.031761
CG11654 CG4769 -0.665427
CG11654 CG5345 0.269527
CG11654 CG6155 -3.159703
CG11654 CG6433 0.007266
CG11654 CG6778 0.486953
CG11654 CG7098 0.613944
CG11654 CG7625 -0.939676
CG11654 CG9089 0.071120
CG11654 CG9444 -0.436146
CG1169 CG12233 -0.392836
CG1169 CG12723 -0.713118
CG1169 CG13993 -0.079327
CG1169 CG14356 -0.270435
CG1169 CG1674 -0.014233
CG1169 CG16858 -0.455042
CG1169 CG16885 0.026585
CG1169 CG17334 -0.037659
CG1169 CG17508 0.076790
CG1169 CG18290 0.183411
CG1169 CG18362 -0.013730
CG1169 CG1884 -0.595175
CG1169 CG2072 0.077594
CG1169 CG2108 -0.615902
CG1169 CG2161 0.995169
CG1169 CG2818 -0.017448
CG1169 CG2918 0.503474
CG1169 CG2928 0.424751
CG1169 CG3171 0.314076
CG1169 CG31999 0.572856
CG1169 CG32809 0.113300
CG1169 CG3539 0.060536
CG1169 CG3644 0.382349
CG1169 CG3725 -1.169327
CG1169 CG4183 0.451859
CG1169 CG4552 0.476218
CG1169 CG4672 0.052930
CG1169 CG4692 -0.424671
CG1169 CG5186 -0.525374
CG1169 CG5671 0.153168
CG1169 CG5700 -0.731580
CG1169 CG7023 -0.250968
CG1169 CG7071 0.373709
CG1169 CG7098 0.033343
CG1169 CG7526 -0.951009
CG1169 CG7807 -0.695234
CG1169 CG7981 -0.529445
CG1169 CG9022 0.569983
CG1169 CG9175 -0.695044
CG1169 CG9177 -0.863533
CG1169 CG9297 -0.937753
CG1169 CG9517 0.343418
CG1169 CG9811 -0.594439
CG11738 CG11979 2.845549
CG11738 CG12006 0.066203
CG11738 CG12141 7.402786
CG11738 CG12530 -4.284407
CG11738 CG12785 2.738589
CG11738 CG12792 5.146877
CG11738 CG13005 0.554382
CG11738 CG13188 0.179860
CG11738 CG13348 1.128985
CG11738 CG13503 0.148644
CG11738 CG1381 2.353968
CG11738 CG14048 -2.736187
CG11738 CG14206 -7.313668
CG11738 CG14447 2.003733
CG11738 CG14712 -1.399704
CG11738 CG14788 0.827574
CG11738 CG15731 -0.691335
CG11738 CG17136 1.214632
CG11738 CG17369 4.458588
CG11738 CG1746 -0.141253
CG11738 CG18657 0.421255
CG11738 CG18854 2.427036
CG11738 CG2003 -1.022052
CG11738 CG2184 -0.711880
CG11738 CG2863 -10.194110
CG11738 CG2867 -0.253196
CG11738 CG32409 0.377260
CG11738 CG32464 -2.264453
CG11738 CG32813 1.386554
CG11738 CG33071 1.578061
CG11738 CG3401 0.418988
CG11738 CG3861 -0.052308
CG11738 CG4033 -1.019518
CG11738 CG4217 -5.311924
CG11738 CG4307 -10.910800
CG11738 CG4457 2.709981
CG11738 CG4581 0.598164
CG11738 CG4843 -2.358056
CG11738 CG4901 1.811658
CG11738 CG4912 -5.631823
CG11738 CG5258 -2.165850
CG11738 CG5277 1.229646
CG11738 CG5525 -0.757913
CG11738 CG5596 1.238689
CG11738 CG5824 -7.769840
CG11738 CG5904 -0.033635
CG11738 CG5961 -0.633333
CG11738 CG5992 2.210360
CG11738 CG6105 8.210732
CG11738 CG6226 0.126133
CG11738 CG6455 1.764043
CG11738 CG6904 -1.356804
CG11738 CG7033 1.445149
CG11738 CG7088 -0.072860
CG11738 CG7430 -5.044885
CG11738 CG7458 -3.875227
CG11738 CG7519 -8.925111
CG11738 CG7841 0.365562
CG11738 CG8231 -0.462185
CG11738 CG8301 -0.829358
CG11738 CG8446 -1.674034
CG11738 CG8503 -0.485569
CG11738 CG8525 -3.546714
CG11738 CG8635 -1.900501
CG11738 CG8759 -1.824443
CG11738 CG8780 -1.691830
CG11738 CG8977 2.138506
CG11738 CG9306 1.117785
CG11738 CG9630 -13.092407
CG11738 CG9663 0.175172
CG11738 CG9866 1.099282
CG11765 CG11992 0.043737
CG11765 CG12011 -0.118956
CG11765 CG13977 0.515155
CG11765 CG14629 -0.269516
CG11765 CG15022 -0.638578
CG11765 CG1600 -0.695343
CG11765 CG17437 -0.097577
CG11765 CG17530 -0.052129
CG11765 CG1780 0.005925
CG11765 CG2060 -0.223079
CG11765 CG2065 -0.546537
CG11765 CG2342 -0.580153
CG11765 CG30497 0.322925
CG11765 CG33113 -0.530358
CG11765 CG3829 0.385645
CG11765 CG4120 0.248259
CG11765 CG4559 -0.205628
CG11765 CG5345 0.523530
CG11765 CG5700 -0.460048
CG11765 CG6957 -0.534879
CG11765 CG7098 0.111610
CG11765 CG7390 -0.231295
CG11765 CG9184 0.089462
CG11765 CG9444 -0.110947
CG11771 CG12101 -0.742938
CG11771 CG12530 0.378857
CG11771 CG12785 4.085572
CG11771 CG14996 0.645596
CG11771 CG17136 -1.053185
CG11771 CG17369 -0.282421
CG11771 CG1785 -2.966379
CG11771 CG2078 -1.257093
CG11771 CG2221 -0.591168
CG11771 CG2867 -2.074862
CG11771 CG32253 -2.794605
CG11771 CG32264 -1.761268
CG11771 CG4781 0.014463
CG11771 CG4912 4.382805
CG11771 CG5010 2.081979
CG11771 CG5277 2.716325
CG11771 CG5452 -0.741602
CG11771 CG5824 -6.731328
CG11771 CG6022 -10.048961
CG11771 CG6226 0.815028
CG11771 CG6343 0.981952
CG11771 CG6455 -0.265381
CG11771 CG6767 -2.617590
CG11771 CG7519 1.304375
CG11771 CG7712 -0.289946
CG11771 CG8327 0.183054
CG11771 CG8444 0.777441
CG11771 CG8525 1.599558
CG11771 CG8920 -4.859614
CG11771 CG9006 3.413161
CG11771 CG9300 -0.250380
CG11771 CG9306 0.418553
CG11785 CG11979 0.569289
CG11785 CG12151 0.046608
CG11785 CG12206 -0.132313
CG11785 CG12785 0.784761
CG11785 CG13503 0.839583
CG11785 CG14048 1.516579
CG11785 CG14206 0.256426
CG11785 CG15005 0.110816
CG11785 CG15162 -0.050222
CG11785 CG15212 0.253906
CG11785 CG15433 -1.165113
CG11785 CG16765 0.780644
CG11785 CG16798 0.021502
CG11785 CG17369 0.887584
CG11785 CG1785 -1.252855
CG11785 CG2016 -0.186117
CG11785 CG2221 -0.644944
CG11785 CG2674 -0.351495
CG11785 CG2863 0.135521
CG11785 CG31175 -0.230462
CG11785 CG31559 -0.011420
CG11785 CG3267 0.834110
CG11785 CG32982 -0.778027
CG11785 CG33104 -0.497915
CG11785 CG33217 -3.125632
CG11785 CG3861 -0.324504
CG11785 CG3992 -0.062015
CG11785 CG4003 0.142607
CG11785 CG4051 0.916886
CG11785 CG4901 -0.024920
CG11785 CG4912 1.090415
CG11785 CG4944 -0.597923
CG11785 CG4966 0.081586
CG11785 CG4972 -0.056038
CG11785 CG5010 2.277878
CG11785 CG5258 -0.883962
CG11785 CG5277 -1.538003
CG11785 CG5525 -1.019734
CG11785 CG6022 -0.355873
CG11785 CG6105 0.378225
CG11785 CG6343 -0.949534
CG11785 CG6521 0.058740
CG11785 CG7033 -0.491692
CG11785 CG7176 -1.099790
CG11785 CG7361 0.766706
CG11785 CG7421 -0.116329
CG11785 CG7554 -1.462978
CG11785 CG7654 -0.363546
CG11785 CG7675 -0.510955
CG11785 CG7698 0.604297
CG11785 CG7712 -2.179446
CG11785 CG8231 0.277318
CG11785 CG8309 1.039900
CG11785 CG8439 0.129331
CG11785 CG8444 1.619105
CG11785 CG8788 -2.682186
CG11785 CG8920 -0.983181
CG11785 CG9009 -0.113931
CG11785 CG9149 -0.309817
CG11785 CG9172 0.004042
CG11785 CG9326 0.496750
CG11785 CG9330 -1.115971
CG11785 CG9416 -0.576410
CG11785 CG9710 -0.330714
CG11785 CG9748 -0.110338
CG11793 CG12151 -0.613821
CG11793 CG12157 -0.046830
CG11793 CG12203 0.060734
CG11793 CG1264 -0.095658
CG11793 CG13279 1.254269
CG11793 CG13969 0.463356
CG11793 CG1403 -0.736625
CG11793 CG15162 0.796775
CG11793 CG15188 -0.025082
CG11793 CG15212 0.190785
CG11793 CG15282 0.144398
CG11793 CG17332 2.081692
CG11793 CG17508 -0.031334
CG11793 CG18362 0.166341
CG11793 CG18374 -0.706644
CG11793 CG18446 -0.940409
CG11793 CG18549 0.312336
CG11793 CG2140 0.243801
CG11793 CG2155 1.166653
CG11793 CG2210 -1.223173
CG11793 CG2837 -0.481700
CG11793 CG2977 -0.149193
CG11793 CG31431 0.720946
CG11793 CG32164 0.775150
CG11793 CG32499 0.203450
CG11793 CG32548 -1.989110
CG11793 CG3267 0.049958
CG11793 CG32972 -0.010726
CG11793 CG3960 -0.906923
CG11793 CG4679 -1.420367
CG11793 CG5288 -4.008796
CG11793 CG5330 -2.250003
CG11793 CG5476 -1.442372
CG11793 CG5532 -0.376775
CG11793 CG5594 0.678386
CG11793 CG6459 1.931000
CG11793 CG6521 -0.368321
CG11793 CG6666 -0.757264
CG11793 CG6803 0.358453
CG11793 CG7062 -0.495839
CG11793 CG7107 -1.158723
CG11793 CG7176 1.090278
CG11793 CG7266 -0.500131
CG11793 CG7981 0.051149
CG11793 CG8050 -0.688506
CG11793 CG8186 -1.846146
CG11793 CG8665 0.820590
CG11793 CG8766 0.607382
CG11793 CG8788 -0.868671
CG11793 CG8804 -2.339903
CG11793 CG8913 0.262518
CG11793 CG8946 0.932350
CG11793 CG9066 1.015190
CG11793 CG9127 -2.967899
CG11793 CG9184 0.378271
CG11793 CG9331 -0.964196
CG11793 CG9494 -1.450241
CG11793 CG9539 -0.487884
CG11793 TE18870 -0.765856
CG11797 CG18455 -0.581857
CG11797 CG3941 -0.386134
CG11797 CG5854 -0.343326
CG11797 CG9336 -0.326043
CG11798 CG11902 -0.296266
CG11798 CG1221 0.302235
CG11798 CG12249 -1.229890
CG11798 CG13894 -1.099711
CG11798 CG13928 1.441431
CG11798 CG14041 -6.944741
CG11798 CG1434 -1.015271
CG11798 CG15097 1.471567
CG11798 CG18740 -1.504001
CG11798 CG2083 -0.025307
CG11798 CG31088 0.626380
CG11798 CG31181 -1.377776
CG11798 CG32158 1.145438
CG11798 CG3258 -1.013737
CG11798 CG3269 2.157640
CG11798 CG3625 -1.419949
CG11798 CG3967 -1.704144
CG11798 CG4029 0.081810
CG11798 CG4050 -2.839598
CG11798 CG4133 -0.657530
CG11798 CG4532 0.160972
CG11798 CG5580 1.233834
CG11798 CG6418 -0.654994
CG11798 CG6703 2.171424
CG11798 CG6866 -0.907309
CG11798 CG6889 1.026094
CG11798 CG7528 0.219728
CG11798 CG7538 1.665542
CG11798 CG7576 0.456495
CG11798 CG8472 0.650045
CG11798 CG8567 -0.120476
CG11798 CG9135 -2.444429
CG11798 CG9261 -2.709478
CG11798 CG9666 0.861672
CG11798 CG9797 1.247432
CG11849 CG1221 -0.297115
CG11849 CG12858 0.183049
CG11849 CG14762 -0.922928
CG11849 CG15651 -0.435781
CG11849 CG1624 0.606244
CG11849 CG17724 -2.358329
CG11849 CG2207 0.626484
CG11849 CG31043 0.213949
CG11849 CG31108 -0.575645
CG11849 CG31634 -1.235123
CG11849 CG32046 -0.902967
CG11849 CG32169 -0.581185
CG11849 CG32423 -1.498066
CG11849 CG3269 0.555239
CG11849 CG5545 0.577811
CG11849 CG7851 0.670580
CG11849 CG8625 0.438207
CG11849 CG9999 -0.130000
CG11861 CG12006 -2.458425
CG11861 CG12052 -1.350448
CG11861 CG12091 0.673076
CG11861 CG12131 -1.007716
CG11861 CG12360 -0.110712
CG11861 CG12576 0.198747
CG11861 CG12592 -0.515257
CG11861 CG12676 -0.890984
CG11861 CG13037 -0.734756
CG11861 CG13912 0.086056
CG11861 CG14025 -2.182329
CG11861 CG14026 -0.248689
CG11861 CG14122 -1.602695
CG11861 CG14207 0.126971
CG11861 CG1422 1.458864
CG11861 CG1429 -0.045717
CG11861 CG1444 -0.509278
CG11861 CG14712 -0.184125
CG11861 CG16721 0.769138
CG11861 CG1721 0.066216
CG11861 CG17348 -2.089827
CG11861 CG17492 -0.519226
CG11861 CG17943 0.254981
CG11861 CG18111 1.048030
CG11861 CG18250 -2.068270
CG11861 CG2835 -2.984183
CG11861 CG3001 0.627450
CG11861 CG3048 0.744072
CG11861 CG31045 2.510310
CG11861 CG31332 -2.450689
CG11861 CG32031 -0.013587
CG11861 CG32043 0.201134
CG11861 CG32434 -0.003606
CG11861 CG3371 1.365445
CG11861 CG3436 0.889260
CG11861 CG4125 0.410503
CG11861 CG4551 0.398345
CG11861 CG4843 -3.519857
CG11861 CG6972 0.697296
CG11861 CG6988 -0.107862
CG11861 CG7070 0.189046
CG11861 CG7254 0.489198
CG11861 CG7638 -0.163955
CG11861 CG7893 1.179771
CG11861 CG8416 0.756356
CG11861 CG8635 1.098414
CG11861 CG8759 -1.492023
CG11861 CG9403 -0.116434
CG11861 CG9554 0.080059
CG11861 CG9866 1.174405
CG11861 TE19126 0.011283
CG11874 CG12858 0.117233
CG11874 CG13316 0.037497
CG11874 CG13321 -0.414600
CG11874 CG13913 1.130226
CG11874 CG15097 0.589050
CG11874 CG1546 -1.408510
CG11874 CG2791 -0.964258
CG11874 CG31088 0.404502
CG11874 CG32169 -0.537633
CG11874 CG3352 0.146126
CG11874 CG3703 -0.748233
CG11874 CG3792 -0.395540
CG11874 CG4050 -0.479735
CG11874 CG4133 -0.992392
CG11874 CG6207 -0.365053
CG11874 CG6601 -1.444391
CG11874 CG6930 0.127783
CG11874 CG8472 1.238164
CG11874 CG8776 -0.452831
CG11874 CG9261 -0.816273
CG11902 CG12249 0.853089
CG11902 CG1434 -0.493795
CG11902 CG1539 -0.544952
CG11902 CG15811 0.215309
CG11902 CG2656 -0.709284
CG11902 CG31349 -0.293875
CG11902 CG32031 -1.018535
CG11902 CG32158 0.244887
CG11902 CG3967 -0.876293
CG11902 CG4303 1.042347
CG11902 CG5813 0.772716
CG11902 CG6418 -0.119447
CG11902 CG6988 -0.965402
CG11902 CG7070 -0.508831
CG11902 CG7752 -0.240761
CG11905 CG15005 -0.509932
CG11905 CG17121 0.228654
CG11905 CG17292 -0.205306
CG11905 CG18140 0.242781
CG11905 CG18362 -0.047352
CG11905 CG18549 0.000875
CG11905 CG2928 0.099460
CG11905 CG31121 -0.411476
CG11905 CG32209 -0.679964
CG11905 CG3842 0.365834
CG11905 CG3992 -0.153128
CG11905 CG4354 -0.770593
CG11905 CG4778 -0.122874
CG11905 CG5575 0.333413
CG11905 CG6433 -0.295003
CG11905 CG6611 -1.512945
CG11905 CG7266 0.146709
CG11905 CG8309 -0.597517
CG11905 CG9035 -0.137719
CG11905 CG9149 0.653700
CG11905 CG9446 0.061523
CG11905 CG9539 0.255859
CG11949 CG12139 -0.231482
CG11949 CG1228 0.830770
CG11949 CG12369 -1.373301
CG11949 CG12676 -1.082862
CG11949 CG1273 0.122864
CG11949 CG1422 -3.990183
CG11949 CG1444 0.389585
CG11949 CG1475 1.680757
CG11949 CG14883 -0.249370
CG11949 CG16786 -0.166468
CG11949 CG17158 -3.349861
CG11949 CG1716 -0.254738
CG11949 CG1749 -0.092326
CG11949 CG17492 1.181384
CG11949 CG18250 0.195608
CG11949 CG2374 -0.551084
CG11949 CG31022 -0.228765
CG11949 CG31045 0.289160
CG11949 CG31121 -0.249830
CG11949 CG31332 -3.345857
CG11949 CG32556 0.499569
CG11949 CG3265 -2.564558
CG11949 CG32701 0.312000
CG11949 CG32982 0.074253
CG11949 CG3352 0.055259
CG11949 CG3624 -0.428298
CG11949 CG3664 1.678652
CG11949 CG3992 0.018480
CG11949 CG4006 -1.734765
CG11949 CG4115 0.225936
CG11949 CG4194 -0.126086
CG11949 CG4966 0.578629
CG11949 CG5183 1.176565
CG11949 CG5249 -0.335147
CG11949 CG5809 1.644237
CG11949 CG6017 -1.691311
CG11949 CG6223 0.381715
CG11949 CG6668 -3.078397
CG11949 CG6766 -0.722662
CG11949 CG6775 -0.116356
CG11949 CG6844 -0.457574
CG11949 CG6877 1.381598
CG11949 CG7073 0.935227
CG11949 CG7199 -0.134947
CG11949 CG7230 0.586831
CG11949 CG7254 -0.099260
CG11949 CG7262 0.445644
CG11949 CG7271 -0.162760
CG11949 CG7379 0.440261
CG11949 CG7675 0.250223
CG11949 CG7752 -1.081609
CG11949 CG7892 -0.104034
CG11949 CG7893 1.842263
CG11949 CG8209 0.766952
CG11949 CG8289 1.325235
CG11949 CG8306 -2.878185
CG11949 CG8312 0.276717
CG11949 CG8411 -1.867762
CG11949 CG9318 -0.343561
CG11949 CG9322 -1.059368
CG11949 CG9326 -0.772033
CG11949 CG9710 0.407426
CG11961 CG12723 -1.479601
CG11961 CG13377 0.088963
CG11961 CG13551 0.167935
CG11961 CG13913 -0.417903
CG11961 CG1430 0.223805
CG11961 CG14356 -0.236009
CG11961 CG15211 0.470707
CG11961 CG15786 0.360369
CG11961 CG16787 -1.452437
CG11961 CG18362 0.458997
CG11961 CG18374 -2.639560
CG11961 CG2210 -1.082112
CG11961 CG2977 1.396313
CG11961 CG30349 0.280777
CG11961 CG31233 -1.510551
CG11961 CG32920 -0.021347
CG11961 CG33502 -0.255273
CG11961 CG3588 0.221486
CG11961 CG4311 -0.561221
CG11961 CG4779 0.203248
CG11961 CG5130 0.180938
CG11961 CG5170 -0.580175
CG11961 CG5288 1.265151
CG11961 CG6028 -0.181800
CG11961 CG6459 -1.825004
CG11961 CG6816 -0.058114
CG11961 CG7154 -1.036916
CG11961 CG7328 -1.244005
CG11961 CG7354 0.754406
CG11961 CG7502 0.195469
CG11961 CG7659 0.402154
CG11961 CG7712 -0.191935
CG11961 CG7941 -0.134833
CG11961 CG8627 -1.979624
CG11961 CG8804 -0.388733
CG11961 CG9149 0.424427
CG11961 CG9331 1.854816
CG11961 CG9446 0.416539
CG11961 CG9527 -0.823048
CG11961 CG9568 -0.118733
CG11961 CR31808 0.326542
CG11979 CG12141 4.391202
CG11979 CG12157 0.894822
CG11979 CG12582 0.568055
CG11979 CG12785 -0.264955
CG11979 CG13503 3.449715
CG11979 CG13506 0.416744
CG11979 CG1371 1.184345
CG11979 CG14048 0.163796
CG11979 CG14206 -5.146557
CG11979 CG15433 0.488046
CG11979 CG1685 -5.248235
CG11979 CG1785 2.798984
CG11979 CG18657 0.031698
CG11979 CG1891 -1.830720
CG11979 CG2003 -0.752467
CG11979 CG2863 -9.273954
CG11979 CG31175 -0.841790
CG11979 CG3127 2.385742
CG11979 CG32164 2.083490
CG11979 CG32499 0.162274
CG11979 CG32813 3.704502
CG11979 CG33071 -0.293650
CG11979 CG33217 -5.340981
CG11979 CG3714 -1.377573
CG11979 CG3861 0.262917
CG11979 CG4003 -1.845568
CG11979 CG4033 0.142364
CG11979 CG4051 -0.576729
CG11979 CG4217 0.795793
CG11979 CG4300 -0.345593
CG11979 CG4307 -4.556476
CG11979 CG4427 -0.104243
CG11979 CG4475 -0.388803
CG11979 CG4901 -3.246988
CG11979 CG4944 0.502795
CG11979 CG4966 0.305676
CG11979 CG4972 2.175494
CG11979 CG4994 -10.843953
CG11979 CG5258 0.713703
CG11979 CG5277 0.918063
CG11979 CG5374 -0.673800
CG11979 CG5525 1.588066
CG11979 CG5558 0.154267
CG11979 CG5594 -0.093002
CG11979 CG5903 -1.065460
CG11979 CG5904 -6.336655
CG11979 CG6105 0.275919
CG11979 CG6226 3.554825
CG11979 CG6343 1.289519
CG11979 CG6501 -9.370304
CG11979 CG6769 -2.363772
CG11979 CG6904 1.940668
CG11979 CG6949 -0.135390
CG11979 CG7033 -2.809006
CG11979 CG7176 -0.947427
CG11979 CG7361 2.534592
CG11979 CG7413 0.068111
CG11979 CG7421 1.167871
CG11979 CG7430 0.202265
CG11979 CG7502 -0.173697
CG11979 CG7519 -1.924179
CG11979 CG7554 -1.286125
CG11979 CG7610 -4.535909
CG11979 CG7698 -1.565898
CG11979 CG7841 1.138342
CG11979 CG7935 -1.549555
CG11979 CG7993 -0.634182
CG11979 CG8039 3.842795
CG11979 CG8231 0.782673
CG11979 CG8235 -0.521052
CG11979 CG8309 0.557840
CG11979 CG8439 3.952056
CG11979 CG8444 0.739234
CG11979 CG8446 1.586722
CG11979 CG8780 0.389014
CG11979 CG8788 0.902163
CG11979 CG8977 0.520056
CG11979 CG9009 -0.004804
CG11979 CG9140 -4.648871
CG11979 CG9172 -0.290079
CG11979 CG9281 4.082929
CG11979 CG9527 -0.606889
CG11979 CG9762 0.277380
CG11987 CG13624 -0.680566
CG11987 CG1434 -1.668594
CG11987 CG14513 0.296276
CG11987 CG15811 -0.177886
CG11987 CG1624 -0.367590
CG11987 CG17218 -0.318931
CG11987 CG17646 -0.517299
CG11987 CG2774 0.040153
CG11987 CG3033 -0.719508
CG11987 CG31043 0.048712
CG11987 CG31088 0.184258
CG11987 CG31181 -0.106025
CG11987 CG31349 0.197253
CG11987 CG3198 -0.094498
CG11987 CG32158 0.007244
CG11987 CG32486 -0.353142
CG11987 CG3269 -0.049745
CG11987 CG32858 0.304562
CG11987 CG33261 -0.576529
CG11987 CG3967 0.225560
CG11987 CG3969 -0.742885
CG11987 CG4303 0.658171
CG11987 CG4698 -0.218476
CG11987 CG4978 -0.216512
CG11987 CG5433 0.722865
CG11987 CG5520 -0.055946
CG11987 CG6174 -0.189612
CG11987 CG6418 -0.683363
CG11987 CG6877 0.123772
CG11987 CG7379 0.245452
CG11987 CG7961 0.098151
CG11987 CG8092 -0.395937
CG11987 CG8156 0.173360
CG11987 CG8567 0.534283
CG11987 CG8581 0.047015
CG11987 CG9854 -0.371024
CG11987 CG9894 0.426157
CG11987 CG9924 -0.031885
CG11992 CG12151 0.572854
CG11992 CG12172 -0.179490
CG11992 CG1309 0.083014
CG11992 CG1322 -0.132672
CG11992 CG14048 -0.092872
CG11992 CG14243 0.245122
CG11992 CG14629 1.486582
CG11992 CG1486 0.194700
CG11992 CG15022 -1.365117
CG11992 CG15717 -5.703384
CG11992 CG16765 1.739701
CG11992 CG17320 0.208153
CG11992 CG17437 0.016449
CG11992 CG17530 0.368073
CG11992 CG18446 0.678403
CG11992 CG18549 0.808980
CG11992 CG1882 1.197735
CG11992 CG18854 1.141936
CG11992 CG1970 0.467926
CG11992 CG2161 -0.348917
CG11992 CG30497 -0.363465
CG11992 CG32409 0.135126
CG11992 CG3267 -1.119600
CG11992 CG33113 -0.104667
CG11992 CG3499 -1.332053
CG11992 CG4233 -1.422369
CG11992 CG4427 0.986283
CG11992 CG4600 -1.133108
CG11992 CG4912 0.210791
CG11992 CG5033 -1.333823
CG11992 CG5330 1.573740
CG11992 CG5345 -4.366189
CG11992 CG5353 -1.603320
CG11992 CG5590 0.162142
CG11992 CG6148 -0.213744
CG11992 CG6767 -0.483111
CG11992 CG6871 -0.793784
CG11992 CG7266 -2.164204
CG11992 CG7279 -0.204856
CG11992 CG7438 -1.122901
CG11992 CG7807 -0.374876
CG11992 CG7981 -0.417738
CG11992 CG8058 -0.115410
CG11992 CG8144 -3.045027
CG11992 CG8386 -0.672195
CG11992 CG8402 1.215030
CG11992 CG8470 1.118300
CG11992 CG8920 0.078008
CG11992 CG9009 0.820920
CG11992 CG9238 -0.479761
CG11992 CG9446 -0.162842
CG11992 CG9539 -0.051511
CG11992 TE18870 0.295530
CG12006 CG12084 -3.249620
CG12006 CG12360 0.302387
CG12006 CG12576 0.903275
CG12006 CG12582 -0.403662
CG12006 CG12592 0.715297
CG12006 CG13037 0.764037
CG12006 CG13348 0.544001
CG12006 CG13503 -0.128830
CG12006 CG14025 -2.893743
CG12006 CG14026 -0.079916
CG12006 CG14206 0.965192
CG12006 CG1429 -1.601481
CG12006 CG1444 1.437874
CG12006 CG14447 0.530591
CG12006 CG14687 0.592893
CG12006 CG14712 -0.783811
CG12006 CG16721 -0.273739
CG12006 CG1721 -0.297221
CG12006 CG17348 0.893388
CG12006 CG17492 0.564462
CG12006 CG17800 0.185164
CG12006 CG17943 -0.617559
CG12006 CG1891 0.180951
CG12006 CG3001 1.655421
CG12006 CG3048 -4.699054
CG12006 CG31045 -0.287695
CG12006 CG31332 -1.903067
CG12006 CG32464 -0.031228
CG12006 CG4125 -2.610676
CG12006 CG4194 0.254376
CG12006 CG4209 -0.485617
CG12006 CG4300 1.602071
CG12006 CG4843 -2.934454
CG12006 CG5596 -0.597076
CG12006 CG5961 -0.369379
CG12006 CG5992 0.838288
CG12006 CG6972 -3.109809
CG12006 CG6988 -0.718620
CG12006 CG7254 -0.099312
CG12006 CG7296 -0.085601
CG12006 CG7638 2.238756
CG12006 CG7930 0.132018
CG12006 CG8231 1.976432
CG12006 CG8289 -1.148898
CG12006 CG8301 -0.330251
CG12006 CG8312 -0.231895
CG12006 CG8503 0.437952
CG12006 CG8635 -0.174148
CG12006 CG8759 -5.493840
CG12006 CG8780 -2.039278
CG12006 CG9480 0.709547
CG12006 CG9663 -0.760687
CG12006 CG9866 0.631439
CG12006 CR31696 -0.526088
CG12006 TE19126 1.493756
CG12011 CG17437 0.081106
CG12011 CG2060 -1.068670
CG12011 CG2065 -0.317232
CG12011 CG32809 -0.676823
CG12011 CG3394 -0.530534
CG12011 CG4120 -0.767644
CG12011 CG5700 -0.593972
CG12011 CG6957 0.225325
CG12011 CG7098 -0.117159
CG12011 CG7390 0.880092
CG12011 CG8782 0.208592
CG12011 CG9444 -0.412344
CG12026 CG12110 -0.247952
CG12026 CG4999 -0.261949
CG12026 CG6409 -0.638603
CG12026 CG8239 -0.037078
CG12026 CG9628 -0.505749
CG12038 CG1221 0.082658
CG12038 CG12858 1.319119
CG12038 CG13316 1.628264
CG12038 CG13321 -1.244265
CG12038 CG13651 -0.191608
CG12038 CG13920 -0.514421
CG12038 CG13928 -3.463397
CG12038 CG15097 -2.456659
CG12038 CG15651 -0.087787
CG12038 CG2048 -1.030925
CG12038 CG31108 0.226541
CG12038 CG32169 -0.241373
CG12038 CG3703 -1.673088
CG12038 CG40147 -1.521729
CG12038 CG4050 -2.925972
CG12038 CG4209 -1.465869
CG12038 CG4684 0.356295
CG12038 CG5545 -0.699803
CG12038 CG5680 -2.839534
CG12038 CG6703 0.880905
CG12038 CG6930 -1.209905
CG12038 CG7851 -0.302362
CG12038 CG9261 2.778302
CG12038 CG9267 -1.018756
CG12038 CG9666 1.586239
CG12052 CG12129 -0.240772
CG12052 CG12369 1.584495
CG12052 CG12391 0.155567
CG12052 CG1242 -0.592968
CG12052 CG13777 1.627164
CG12052 CG13912 0.526239
CG12052 CG1404 1.679712
CG12052 CG14122 -0.462681
CG12052 CG14622 0.809709
CG12052 CG1483 -0.828478
CG12052 CG14883 0.331100
CG12052 CG2656 1.032843
CG12052 CG2835 -0.578693
CG12052 CG32486 0.088436
CG12052 CG3258 0.179017
CG12052 CG33097 -0.857861
CG12052 CG3436 -2.577242
CG12052 CG3800 -1.525690
CG12052 CG3969 0.510838
CG12052 CG4303 0.232415
CG12052 CG4532 0.788012
CG12052 CG4677 -0.075835
CG12052 CG5433 -0.163021
CG12052 CG5588 -2.110883
CG12052 CG5813 -1.268595
CG12052 CG6174 0.243974
CG12052 CG6617 -3.154784
CG12052 CG6866 0.724274
CG12052 CG7070 -0.625462
CG12052 CG7230 -0.545505
CG12052 CG7471 -3.033489
CG12052 CG7526 -1.551286
CG12052 CG7538 -1.609908
CG12052 CG7892 -0.239335
CG12052 CG7893 -0.418393
CG12052 CG8092 1.215594
CG12052 CG8276 -0.593336
CG12052 CG9135 -0.515512
CG12052 CG9403 -3.383756
CG12052 CG9423 -0.894263
CG12052 CG9554 -0.269170
CG12052 CG9705 -0.721254
CG12052 CG9712 -1.554813
CG12055 CG12338 -0.654675
CG12055 CG12576 -0.047912
CG12055 CG12701 0.182626
CG12055 CG13348 0.393282
CG12055 CG13993 0.071966
CG12055 CG14066 -0.626897
CG12055 CG14672 -0.066272
CG12055 CG14883 -1.029204
CG12055 CG1721 0.341443
CG12055 CG17280 -0.016059
CG12055 CG1782 0.060430
CG12055 CG17932 -1.081443
CG12055 CG1884 -0.986812
CG12055 CG2161 -0.393982
CG12055 CG30115 0.385444
CG12055 CG3033 0.456627
CG12055 CG31170 -0.529347
CG12055 CG3127 -0.363092
CG12055 CG3136 0.101202
CG12055 CG31605 -0.819035
CG12055 CG31649 -0.476821
CG12055 CG3198 -0.229098
CG12055 CG31999 0.231847
CG12055 CG3542 -0.466730
CG12055 CG3624 -1.155530
CG12055 CG3992 0.363559
CG12055 CG4086 0.003155
CG12055 CG4199 -0.279733
CG12055 CG4299 0.104429
CG12055 CG4376 0.577126
CG12055 CG4726 -0.154881
CG12055 CG4984 -0.373517
CG12055 CG5454 -0.896588
CG12055 CG5961 -0.746235
CG12055 CG6246 -0.234830
CG12055 CG6378 0.400209
CG12055 CG6382 0.059921
CG12055 CG6521 -0.466705
CG12055 CG6654 -0.514247
CG12055 CG7033 -0.415926
CG12055 CG7107 0.461359
CG12055 CG7524 -0.136652
CG12055 CG7526 0.476391
CG12055 CG7893 0.031784
CG12055 CG8173 -1.939038
CG12055 CG8965 -1.786867
CG12055 CG9022 0.650511
CG12055 CG9194 -0.247616
CG12055 CG9322 0.811892
CG12055 CG9330 0.407473
CG12055 CG9480 0.086019
CG12055 CG9710 0.309726
CG12055 CG9712 0.142248
CG12055 CG9750 0.968603
CG12055 TE20108 0.297288
CG12075 CG12094 -0.370936
CG12075 CG12284 -0.060521
CG12075 CG1273 0.270240
CG12075 CG13188 -0.111319
CG12075 CG16765 0.358860
CG12075 CG16786 -0.587049
CG12075 CG16798 0.107284
CG12075 CG17271 -0.585003
CG12075 CG1749 -0.499036
CG12075 CG18817 -0.121987
CG12075 CG31559 -0.503300
CG12075 CG32694 -0.607041
CG12075 CG33104 -0.251465
CG12075 CG33183 0.349817
CG12075 CG3359 0.042261
CG12075 CG5249 -0.039810
CG12075 CG5820 -0.252129
CG12075 CG5873 0.074255
CG12075 CG6766 -0.475234
CG12075 CG8144 -0.256922
CG12075 CG8249 -0.347619
CG12075 CG8268 0.066281
CG12075 CG8386 0.147200
CG12075 CG9035 0.261855
CG12075 CG9326 0.257118
CG12075 CG9416 -0.048348
CG12075 CG9522 0.447530
CG12075 CG9748 0.078924
CG12084 CG12113 -0.130975
CG12084 CG12287 -0.823810
CG12084 CG12360 -1.238493
CG12084 CG12582 -0.176784
CG12084 CG12592 0.354072
CG12084 CG13289 -0.301973
CG12084 CG13777 -1.617506
CG12084 CG14025 -1.112136
CG12084 CG1422 -0.277441
CG12084 CG1429 -0.541426
CG12084 CG14447 -0.670702
CG12084 CG14712 1.135372
CG12084 CG1475 -1.095429
CG12084 CG17136 -1.895456
CG12084 CG17800 0.235617
CG12084 CG18657 -0.817537
CG12084 CG1891 -0.577419
CG12084 CG3001 0.846955
CG12084 CG3048 0.515767
CG12084 CG31045 -1.509818
CG12084 CG31137 -0.080816
CG12084 CG31332 -0.168452
CG12084 CG32464 -0.763419
CG12084 CG3278 1.343502
CG12084 CG33207 0.565608
CG12084 CG3371 1.051939
CG12084 CG3436 0.379785
CG12084 CG4003 0.107784
CG12084 CG4194 0.414684
CG12084 CG4457 -0.331889
CG12084 CG4700 -0.068106
CG12084 CG4746 0.659060
CG12084 CG5183 0.877053
CG12084 CG5258 0.038076
CG12084 CG5454 -0.121304
CG12084 CG5776 0.614484
CG12084 CG5824 0.650965
CG12084 CG6177 0.221576
CG12084 CG7073 0.900639
CG12084 CG7654 -0.734029
CG12084 CG8231 -1.759405
CG12084 CG8289 0.830056
CG12084 CG8306 0.086069
CG12084 CG8312 0.066113
CG12084 CG8411 0.616436
CG12084 CG8416 -1.733640
CG12084 CG8583 -0.672150
CG12084 CG8759 1.585475
CG12084 CG8780 -0.241878
CG12084 CG8978 -0.602979
CG12084 CG9128 0.396605
CG12084 CG9318 -0.003677
CG12084 CG9630 0.117201
CG12084 CG9677 -2.871263
CG12084 CG9750 -0.209279
CG12084 CG9866 0.823351
CG12091 CG12129 -2.539514
CG12091 CG12131 0.803967
CG12091 CG12287 0.428759
CG12091 CG12592 0.052550
CG12091 CG12676 0.897766
CG12091 CG1345 -0.366530
CG12091 CG1404 1.428135
CG12091 CG16721 -0.472577
CG12091 CG17158 1.548978
CG12091 CG1716 -0.095107
CG12091 CG17492 0.411930
CG12091 CG1782 1.341994
CG12091 CG18250 -3.116949
CG12091 CG18290 0.313029
CG12091 CG2051 -0.826382
CG12091 CG2835 -0.544536
CG12091 CG3008 0.864331
CG12091 CG3039 -0.097121
CG12091 CG31349 0.454249
CG12091 CG32434 -0.798902
CG12091 CG3265 -0.496279
CG12091 CG32701 -3.281480
CG12091 CG33097 -3.610062
CG12091 CG33549 -0.212005
CG12091 CG3359 0.004556
CG12091 CG3371 -3.120092
CG12091 CG3416 1.332829
CG12091 CG3436 2.299452
CG12091 CG3644 -1.707264
CG12091 CG3664 0.272397
CG12091 CG3722 -0.417836
CG12091 CG3800 -1.574702
CG12091 CG40049 0.008636
CG12091 CG4006 -1.681811
CG12091 CG4169 -0.527254
CG12091 CG4204 0.264529
CG12091 CG4303 -1.383372
CG12091 CG4551 1.052215
CG12091 CG4672 0.157929
CG12091 CG4700 0.395185
CG12091 CG5454 -1.582270
CG12091 CG5809 -0.345619
CG12091 CG6174 0.010805
CG12091 CG6844 0.251071
CG12091 CG6877 -2.846636
CG12091 CG6944 0.710851
CG12091 CG7375 -0.447734
CG12091 CG7481 0.990428
CG12091 CG7892 0.243418
CG12091 CG7893 1.790756
CG12091 CG8209 -0.483042
CG12091 CG8276 0.424805
CG12091 CG8312 0.285210
CG12091 CG8411 -0.434366
CG12091 CG8416 -0.912076
CG12091 CG8553 -2.053899
CG12091 CG8571 0.081405
CG12091 CG8749 0.970500
CG12091 CG8933 -3.434599
CG12091 CG8974 0.810436
CG12091 CG9020 0.168168
CG12091 CG9070 0.317821
CG12091 CG9128 0.953702
CG12091 CG9256 0.233601
CG12091 CG9423 -3.675095
CG12091 CG9677 -0.214318
CG12091 CG9985 -1.606347
CG12094 CG14026 -0.354850
CG12094 CG14066 0.026319
CG12094 CG14430 -0.217988
CG12094 CG14813 0.274363
CG12094 CG15002 0.329677
CG12094 CG17032 0.245034
CG12094 CG17218 0.274847
CG12094 CG17271 -0.153332
CG12094 CG1759 0.080627
CG12094 CG2016 0.077664
CG12094 CG2263 0.499696
CG12094 CG2674 -0.258510
CG12094 CG3028 -0.127665
CG12094 CG31170 0.071399
CG12094 CG3224 0.268652
CG12094 CG3242 -0.673228
CG12094 CG33183 -2.376102
CG12094 CG3991 -1.444909
CG12094 CG4665 -0.273066
CG12094 CG5873 0.370211
CG12094 CG6202 0.525797
CG12094 CG6904 -0.213031
CG12094 CG8286 -0.992132
CG12094 CG8366 0.175646
CG12094 CG8975 -0.270141
CG12094 CG8978 -1.031759
CG12094 CG9035 0.175406
CG12094 CG9140 0.410741
CG12094 CG9322 0.781776
CG12094 CG9326 -0.124773
CG12094 CG9598 -0.578188
CG12101 CG12141 2.030697
CG12101 CG12172 -2.039091
CG12101 CG12400 1.311267
CG12101 CG12785 1.692875
CG12101 CG12792 -2.964115
CG12101 CG13506 -0.650521
CG12101 CG15433 -0.992192
CG12101 CG1685 2.050295
CG12101 CG1785 -8.847194
CG12101 CG18854 2.319818
CG12101 CG2221 -2.641695
CG12101 CG2674 0.799058
CG12101 CG2827 0.449623
CG12101 CG2863 -2.263248
CG12101 CG2867 -0.400500
CG12101 CG3224 0.059612
CG12101 CG32264 0.980329
CG12101 CG32409 -1.748041
CG12101 CG3267 -0.003809
CG12101 CG32813 -3.260545
CG12101 CG33217 1.919969
CG12101 CG3408 3.900693
CG12101 CG3499 1.126208
CG12101 CG3593 -2.021267
CG12101 CG3999 0.370776
CG12101 CG4033 -1.870726
CG12101 CG4217 -1.900179
CG12101 CG4307 2.963790
CG12101 CG4912 -8.018383
CG12101 CG5010 -2.747680
CG12101 CG5525 -0.344242
CG12101 CG5558 0.437746
CG12101 CG5824 3.561316
CG12101 CG5904 -3.578168
CG12101 CG6022 -2.913575
CG12101 CG6226 1.607424
CG12101 CG6459 1.922828
CG12101 CG6767 -2.346495
CG12101 CG6904 -1.439979
CG12101 CG7413 -3.132143
CG12101 CG7421 0.698899
CG12101 CG7461 -2.736745
CG12101 CG7519 4.349251
CG12101 CG7712 4.077500
CG12101 CG7780 -0.233865
CG12101 CG8058 -2.832588
CG12101 CG8286 -0.781762
CG12101 CG8309 0.237505
CG12101 CG8327 -1.438093
CG12101 CG8386 1.906264
CG12101 CG8531 0.898811
CG12101 CG8920 -0.189636
CG12101 CG9300 0.665400
CG12101 CG9446 2.402415
CG12110 CG1448 -0.289519
CG12110 CG14801 -0.781818
CG12110 CG31344 0.145805
CG12110 CG4590 -0.393009
CG12110 CG5928 -0.016740
CG12110 CG6409 -0.131781
CG12110 CG7005 -0.533191
CG12110 CG8239 -0.094490
CG12110 CG9628 0.016579
CG12110 CG9968 -0.430067
CG12113 CG12129 -0.018497
CG12113 CG1228 0.381491
CG12113 CG12287 1.012461
CG12113 CG12592 -0.121432
CG12113 CG13777 -0.059238
CG12113 CG1404 -0.427240
CG12113 CG14712 0.961901
CG12113 CG14805 0.027679
CG12113 CG17124 -0.227594
CG12113 CG1957 -2.327149
CG12113 CG2016 -0.206244
CG12113 CG31137 -0.111766
CG12113 CG32625 0.830899
CG12113 CG3278 -0.050661
CG12113 CG3416 0.605102
CG12113 CG3436 1.073500
CG12113 CG3902 0.056117
CG12113 CG4035 0.348512
CG12113 CG4551 -0.138338
CG12113 CG4700 -1.732345
CG12113 CG5452 -1.080455
CG12113 CG5454 0.565052
CG12113 CG6177 -0.411226
CG12113 CG6210 -0.903624
CG12113 CG6455 -1.113063
CG12113 CG8366 -1.561057
CG12113 CG8411 -0.571258
CG12113 CG8416 0.577166
CG12113 CG8553 0.383708
CG12113 CG8978 -0.171601
CG12113 CG9128 1.467716
CG12113 CG9256 0.451738
CG12113 CG9403 0.108639
CG12113 CG9423 -2.156735
CG12113 CG9633 -1.450276
CG12113 CG9677 -3.705357
CG12113 CG9750 -2.994764
CG12113 CG9916 0.820718
CG12129 CG1228 0.210155
CG12129 CG12592 -0.761316
CG12129 CG13777 -0.056374
CG12129 CG1403 -0.227255
CG12129 CG1404 -3.323528
CG12129 CG14883 0.611171
CG12129 CG17903 -0.187074
CG12129 CG18250 0.601749
CG12129 CG2913 -0.134140
CG12129 CG3039 0.842915
CG12129 CG3265 0.950029
CG12129 CG32701 0.278365
CG12129 CG33097 -3.899962
CG12129 CG33549 0.611442
CG12129 CG3416 -0.207916
CG12129 CG3436 -0.027261
CG12129 CG3542 1.214222
CG12129 CG3722 -0.479025
CG12129 CG3800 0.289373
CG12129 CG4006 -1.110709
CG12129 CG4204 -0.423429
CG12129 CG4303 -2.009453
CG12129 CG4700 0.742952
CG12129 CG5021 -0.241380
CG12129 CG5454 -0.174752
CG12129 CG5499 0.101422
CG12129 CG5809 -0.819895
CG12129 CG6174 1.530694
CG12129 CG7375 0.103384
CG12129 CG7526 -0.452026
CG12129 CG7752 -0.101141
CG12129 CG7893 -0.409008
CG12129 CG8092 0.360222
CG12129 CG8276 0.426413
CG12129 CG8411 -0.193235
CG12129 CG8416 0.439352
CG12129 CG8553 -0.880527
CG12129 CG8571 -0.635226
CG12129 CG8933 1.414896
CG12129 CG8974 -0.275750
CG12129 CG9128 -0.301046
CG12129 CG9256 0.322368
CG12129 CG9403 0.489487
CG12129 CG9423 0.789560
CG12129 CG9712 0.337256
CG12129 CG9985 0.385633
CG12131 CG12592 0.752873
CG12131 CG12676 -0.520435
CG12131 CG13005 -1.673968
CG12131 CG14025 -1.574887
CG12131 CG1422 -0.620995
CG12131 CG1429 0.277389
CG12131 CG1444 0.561723
CG12131 CG14712 -0.214904
CG12131 CG1475 0.090518
CG12131 CG15433 0.007710
CG12131 CG1721 -0.030714
CG12131 CG17492 -0.326092
CG12131 CG18111 -0.140870
CG12131 CG18250 0.314727
CG12131 CG2051 -0.835538
CG12131 CG2835 -0.661075
CG12131 CG3001 -0.284730
CG12131 CG31332 -0.304259
CG12131 CG3278 0.909541
CG12131 CG3371 -1.744579
CG12131 CG3416 0.368426
CG12131 CG4115 0.286023
CG12131 CG4170 -1.475909
CG12131 CG4300 -0.750559
CG12131 CG4677 0.139176
CG12131 CG4700 -0.760698
CG12131 CG4746 0.158359
CG12131 CG4843 0.976039
CG12131 CG5183 -2.132315
CG12131 CG5320 1.790317
CG12131 CG5486 -0.584436
CG12131 CG5809 -3.018532
CG12131 CG6512 -2.319291
CG12131 CG6668 -0.856176
CG12131 CG7073 0.048780
CG12131 CG7481 -0.062076
CG12131 CG7654 -0.067891
CG12131 CG7915 -0.162832
CG12131 CG8306 0.580872
CG12131 CG8312 0.313397
CG12131 CG8411 0.365192
CG12131 CG8759 1.691153
CG12131 CG8977 0.144298
CG12131 CG9020 0.301305
CG12131 CG9035 0.822184
CG12131 CG9172 -1.103683
CG12131 CG9238 -0.228223
CG12131 CG9256 -0.201132
CG12131 CG9281 -0.155046
CG12131 CG9330 1.819659
CG12131 CG9403 -1.250085
CG12131 CG9677 1.470486
CG12131 CG9710 0.337169
CG12131 CG9866 -2.144431
CG12131 CG9985 0.602209
CG12131 TE19126 -1.319433
CG12139 CG31121 -0.333543
CG12139 CG6223 -0.164283
CG12139 CG8983 -0.374488
CG12141 CG12172 3.362278
CG12141 CG12530 1.798357
CG12141 CG12785 2.308773
CG12141 CG12792 -6.756585
CG12141 CG1309 0.805171
CG12141 CG13506 0.124171
CG12141 CG1381 2.587059
CG12141 CG14026 -0.355464
CG12141 CG14206 2.720166
CG12141 CG14447 -1.119468
CG12141 CG14788 1.503628
CG12141 CG15304 1.995990
CG12141 CG1685 -26.564196
CG12141 CG1746 -7.698306
CG12141 CG1785 6.521536
CG12141 CG18549 1.107532
CG12141 CG18854 2.550910
CG12141 CG2003 1.902010
CG12141 CG2184 1.608634
CG12141 CG2263 -3.173682
CG12141 CG2827 -0.143372
CG12141 CG2863 -5.726401
CG12141 CG3140 2.064100
CG12141 CG31775 0.454888
CG12141 CG32409 1.629313
CG12141 CG32813 9.796469
CG12141 CG33009 1.194189
CG12141 CG3593 -2.976235
CG12141 CG3714 5.866932
CG12141 CG4003 -1.984954
CG12141 CG4217 -8.283491
CG12141 CG4307 -1.283802
CG12141 CG4427 1.075092
CG12141 CG4457 -1.977131
CG12141 CG4475 -0.265202
CG12141 CG4581 1.047039
CG12141 CG4665 2.082377
CG12141 CG5033 -10.379519
CG12141 CG5277 -0.829412
CG12141 CG5374 -3.890750
CG12141 CG5537 1.020989
CG12141 CG5558 -17.451404
CG12141 CG5594 0.649432
CG12141 CG5596 0.075263
CG12141 CG5824 4.279128
CG12141 CG5904 12.575495
CG12141 CG5992 -9.158360
CG12141 CG6022 -3.471733
CG12141 CG6105 2.306341
CG12141 CG6226 1.029042
CG12141 CG6415 -2.773746
CG12141 CG6501 -4.044008
CG12141 CG6904 -11.096697
CG12141 CG6949 -9.401785
CG12141 CG7178 -0.112916
CG12141 CG7393 0.903419
CG12141 CG7421 3.326582
CG12141 CG7519 -16.169982
CG12141 CG7610 4.800487
CG12141 CG7780 -0.730862
CG12141 CG7834 -9.937353
CG12141 CG7839 -0.472572
CG12141 CG7841 1.903927
CG12141 CG7935 4.610319
CG12141 CG7993 -7.135146
CG12141 CG8039 1.439421
CG12141 CG8058 -3.694332
CG12141 CG8327 -2.849230
CG12141 CG8443 1.434497
CG12141 CG8446 -15.397203
CG12141 CG8525 -9.498892
CG12141 CG8636 -1.729487
CG12141 CG8759 -1.626674
CG12141 CG8978 1.091125
CG12141 CG9006 -0.814882
CG12141 CG9009 -1.315442
CG12141 CG9140 -7.165060
CG12141 CG9281 3.670928
CG12141 CG9306 5.405475
CG12141 CG9577 -0.291229
CG12141 CG9630 -3.062284
CG12141 CG9663 1.367986
CG12151 CG1309 -7.609787
CG12151 CG13289 -0.186574
CG12151 CG13506 1.611984
CG12151 CG14048 -1.851765
CG12151 CG14805 1.720270
CG12151 CG14996 -2.386392
CG12151 CG15005 0.423575
CG12151 CG15162 -0.469497
CG12151 CG15188 0.816835
CG12151 CG15212 -0.145508
CG12151 CG16765 1.885257
CG12151 CG1685 2.015011
CG12151 CG17124 0.470769
CG12151 CG17246 -1.001723
CG12151 CG17369 -1.552064
CG12151 CG18549 -0.038292
CG12151 CG18657 -0.372126
CG12151 CG18854 0.733520
CG12151 CG2155 0.658666
CG12151 CG2221 1.188393
CG12151 CG2674 0.518612
CG12151 CG2713 -1.289991
CG12151 CG3140 -0.021888
CG12151 CG31559 -0.088006
CG12151 CG32499 -1.703731
CG12151 CG32548 0.463981
CG12151 CG3267 -0.826977
CG12151 CG3283 0.693354
CG12151 CG32972 0.327630
CG12151 CG33104 -2.083151
CG12151 CG33217 -0.129911
CG12151 CG4003 -2.374554
CG12151 CG4051 -2.391374
CG12151 CG4427 -3.067677
CG12151 CG4475 0.032433
CG12151 CG4511 0.428421
CG12151 CG4692 1.313699
CG12151 CG4742 0.677981
CG12151 CG4972 -0.180168
CG12151 CG5033 -1.231386
CG12151 CG5193 -3.033724
CG12151 CG5277 1.406439
CG12151 CG5330 -3.391627
CG12151 CG5353 -1.007737
CG12151 CG5594 -1.598903
CG12151 CG6022 2.435621
CG12151 CG6148 -0.015536
CG12151 CG6202 1.120344
CG12151 CG6343 -0.893721
CG12151 CG6708 -1.468262
CG12151 CG7176 1.729111
CG12151 CG7361 -4.991723
CG12151 CG7393 2.222786
CG12151 CG7413 -0.075439
CG12151 CG7461 0.987332
CG12151 CG7698 0.991108
CG12151 CG7935 0.415777
CG12151 CG8036 -0.075518
CG12151 CG8144 -1.331756
CG12151 CG8235 0.398081
CG12151 CG8309 -1.292409
CG12151 CG8386 -0.440430
CG12151 CG8402 1.930954
CG12151 CG8439 -0.185294
CG12151 CG8531 1.809051
CG12151 CG8636 0.488222
CG12151 CG8766 0.042515
CG12151 CG8788 1.250004
CG12151 CG8920 0.824350
CG12151 CG9006 -2.152708
CG12151 CG9009 0.356037
CG12151 CG9149 -0.801843
CG12151 CG9280 -0.255360
CG12151 CG9306 2.697765
CG12151 CG9762 1.088271
CG12151 TE18870 0.004019
CG12157 CG12400 0.278871
CG12157 CG13551 -4.249716
CG12157 CG13704 -1.221318
CG12157 CG14048 -0.983064
CG12157 CG14243 -0.825384
CG12157 CG14968 0.288961
CG12157 CG15095 -2.824287
CG12157 CG15162 -0.165942
CG12157 CG15304 -0.788101
CG12157 CG15347 -0.359965
CG12157 CG15717 1.134820
CG12157 CG1685 0.456986
CG12157 CG17325 0.228659
CG12157 CG17332 1.225152
CG12157 CG18374 0.064489
CG12157 CG18446 0.113945
CG12157 CG18549 -0.246866
CG12157 CG2003 -0.104657
CG12157 CG2977 -1.383160
CG12157 CG3006 0.276031
CG12157 CG31004 0.067978
CG12157 CG31098 -3.253261
CG12157 CG31175 0.134779
CG12157 CG31431 0.511746
CG12157 CG32164 -1.373896
CG12157 CG32548 -0.422915
CG12157 CG3267 1.274979
CG12157 CG3283 0.808175
CG12157 CG33502 2.121422
CG12157 CG3884 -1.807154
CG12157 CG4033 -2.036073
CG12157 CG4051 0.588614
CG12157 CG4475 -0.428839
CG12157 CG4600 0.466843
CG12157 CG4901 -0.957870
CG12157 CG5010 1.616569
CG12157 CG5288 -0.364815
CG12157 CG5476 -0.389441
CG12157 CG5532 -0.710395
CG12157 CG5819 0.905704
CG12157 CG6105 0.665494
CG12157 CG6417 0.411261
CG12157 CG6459 -1.977050
CG12157 CG6501 -5.883204
CG12157 CG6666 -2.794734
CG12157 CG6949 -0.766772
CG12157 CG7088 0.686818
CG12157 CG7176 -2.102661
CG12157 CG7361 2.307480
CG12157 CG7421 -3.143500
CG12157 CG7502 1.296861
CG12157 CG7841 0.205821
CG12157 CG7936 0.137617
CG12157 CG8048 -0.260868
CG12157 CG8050 -1.126596
CG12157 CG8112 -0.263134
CG12157 CG8402 -0.480900
CG12157 CG8443 1.126139
CG12157 CG8470 -0.863391
CG12157 CG8766 0.641399
CG12157 CG8788 -2.849046
CG12157 CG8804 1.605334
CG12157 CG8946 3.428067
CG12157 CG9127 -0.202985
CG12157 CG9184 0.375487
CG12157 CG9331 -2.221637
CG12157 CG9527 1.311517
CG12172 CG1309 -1.602882
CG12172 CG14243 0.690876
CG12172 CG14996 1.967602
CG12172 CG15095 -0.819792
CG12172 CG15188 -1.026815
CG12172 CG1548 0.106898
CG12172 CG15717 2.530167
CG12172 CG1685 -4.157467
CG12172 CG1743 -0.387478
CG12172 CG17724 4.074170
CG12172 CG1785 0.941102
CG12172 CG18549 -1.676811
CG12172 CG1970 -0.171696
CG12172 CG2003 0.532654
CG12172 CG2098 -1.684586
CG12172 CG2155 0.166537
CG12172 CG2198 0.043869
CG12172 CG2863 -0.663826
CG12172 CG30011 -0.757150
CG12172 CG31098 1.469535
CG12172 CG31175 0.897324
CG12172 CG3174 0.174208
CG12172 CG31775 -0.342050
CG12172 CG32253 0.161053
CG12172 CG32264 0.208505
CG12172 CG32409 2.381051
CG12172 CG32464 -0.503432
CG12172 CG32813 -0.475501
CG12172 CG3593 -1.225307
CG12172 CG4033 0.809633
CG12172 CG4475 0.425458
CG12172 CG4600 -0.755178
CG12172 CG4781 -0.068793
CG12172 CG5033 -3.428221
CG12172 CG5558 0.627949
CG12172 CG5594 0.278437
CG12172 CG6148 -0.615444
CG12172 CG6415 -0.386311
CG12172 CG6871 -0.514655
CG12172 CG7088 -3.122183
CG12172 CG7266 0.988956
CG12172 CG7519 -0.997274
CG12172 CG7780 0.647672
CG12172 CG7935 0.499126
CG12172 CG7993 -0.951784
CG12172 CG8036 0.744831
CG12172 CG8058 0.577445
CG12172 CG8327 -1.191969
CG12172 CG8386 0.202457
CG12172 CG8402 0.125702
CG12172 CG8446 2.422022
CG12172 CG8470 -0.869009
CG12172 CG8920 0.198925
CG12172 CG9009 -2.190291
CG12172 CG9155 -0.046516
CG12172 CG9300 -0.479208
CG12172 CG9306 -0.863105
CG12203 CG12233 -0.113421
CG12203 CG1345 -0.274062
CG12203 CG13993 0.133938
CG12203 CG15282 0.035697
CG12203 CG15598 -0.449279
CG12203 CG17508 -1.743245
CG12203 CG18290 0.416447
CG12203 CG18374 -0.368721
CG12203 CG1882 -0.732459
CG12203 CG2108 -0.871965
CG12203 CG2140 -0.012953
CG12203 CG2210 -0.195720
CG12203 CG2837 0.351509
CG12203 CG2913 -0.070890
CG12203 CG30497 0.127695
CG12203 CG32244 0.988330
CG12203 CG33502 -0.182293
CG12203 CG3960 0.168855
CG12203 CG4364 -0.144916
CG12203 CG4376 0.926452
CG12203 CG4679 0.827912
CG12203 CG4692 -1.231256
CG12203 CG5661 -0.139980
CG12203 CG7062 -0.428616
CG12203 CG7071 -0.844834
CG12203 CG7107 1.255178
CG12203 CG7154 0.072550
CG12203 CG8182 -0.558784
CG12203 CG8186 -0.476660
CG12203 CG9194 0.157735
CG12203 CG9253 -0.301011
CG12203 CG9494 -0.032650
CG12203 CG9710 0.783269
CG12203 CG9811 0.516800
CG12203 CG9977 -0.063690
CG12206 CG12284 0.135732
CG12206 CG12576 0.159843
CG12206 CG13037 -0.398489
CG12206 CG13188 0.137867
CG12206 CG13503 -0.869968
CG12206 CG13993 0.172698
CG12206 CG14206 0.643458
CG12206 CG1447 -0.422343
CG12206 CG14643 -0.337296
CG12206 CG15598 -0.198370
CG12206 CG16798 -0.177239
CG12206 CG17492 -0.730256
CG12206 CG17508 -0.419159
CG12206 CG1771 0.149762
CG12206 CG17943 -0.035335
CG12206 CG1891 0.404792
CG12206 CG30115 -0.081380
CG12206 CG31022 -0.096926
CG12206 CG3127 0.489270
CG12206 CG31605 -0.806315
CG12206 CG32244 -0.740274
CG12206 CG32982 0.109303
CG12206 CG33071 -0.012692
CG12206 CG3762 -0.439968
CG12206 CG4125 0.040144
CG12206 CG4376 0.284488
CG12206 CG4552 -0.070452
CG12206 CG4726 -0.587566
CG12206 CG4966 0.942066
CG12206 CG4994 -0.114647
CG12206 CG5596 0.225499
CG12206 CG6521 -0.481712
CG12206 CG6647 0.180304
CG12206 CG6705 -0.123508
CG12206 CG6972 0.021391
CG12206 CG7071 0.197380
CG12206 CG7176 0.931888
CG12206 CG7199 0.349869
CG12206 CG7230 -0.407543
CG12206 CG7361 -0.021852
CG12206 CG7502 -1.745735
CG12206 CG7554 0.352749
CG12206 CG7638 0.087975
CG12206 CG7675 -3.978950
CG12206 CG7802 0.072015
CG12206 CG7920 -0.184308
CG12206 CG9262 -0.089051
CG12206 CG9322 -1.267172
CG12206 CG9326 1.302362
CG12206 CG9480 -0.320310
CG12206 CG9762 0.579463
CG12206 CG9977 0.702231
CG1221 CG13894 -0.405447
CG1221 CG13928 0.106992
CG1221 CG14041 -2.358926
CG1221 CG1434 0.371772
CG1221 CG1483 -0.444756
CG1221 CG17724 0.182364
CG1221 CG18740 0.548261
CG1221 CG2083 0.048246
CG1221 CG31088 0.684345
CG1221 CG31634 0.047023
CG1221 CG32046 -0.406457
CG1221 CG32505 -0.224001
CG1221 CG3258 -0.540813
CG1221 CG3269 -1.021385
CG1221 CG4050 -0.035341
CG1221 CG5545 -0.312832
CG1221 CG5580 -0.796895
CG1221 CG6703 0.639364
CG1221 CG6860 0.409001
CG1221 CG7576 -0.269623
CG1221 CG9135 0.937629
CG12233 CG13220 0.042352
CG12233 CG13391 -0.432202
CG12233 CG14356 -0.245060
CG12233 CG15022 0.419659
CG12233 CG17280 -0.597676
CG12233 CG17530 -0.444893
CG12233 CG2108 -0.129267
CG12233 CG2210 -0.048727
CG12233 CG31649 0.067475
CG12233 CG31999 -0.772831
CG12233 CG32920 0.207741
CG12233 CG3539 -0.893269
CG12233 CG3903 0.943865
CG12233 CG5661 -0.048589
CG12233 CG5700 0.205796
CG12233 CG6030 -1.266566
CG12233 CG6439 -1.520571
CG12233 CG6816 0.074377
CG12233 CG7098 -0.023548
CG12233 CG7526 0.399388
CG12233 CG9131 0.653933
CG12233 CG9194 0.045437
CG12233 CG9811 0.213110
CG12233 TE18870 0.126996
CG12238 CG1228 0.292023
CG12238 CG1250 -0.263687
CG12238 CG12701 1.137492
CG12238 CG14626 -0.133907
CG12238 CG15811 -2.072894
CG12238 CG16721 0.110482
CG12238 CG17158 0.134342
CG12238 CG1782 1.213386
CG12238 CG17903 0.371906
CG12238 CG18290 -0.232758
CG12238 CG18321 0.092755
CG12238 CG18783 -0.530024
CG12238 CG1884 0.088320
CG12238 CG2048 0.037897
CG12238 CG2374 -0.815084
CG12238 CG2522 0.249122
CG12238 CG2774 -0.751895
CG12238 CG3008 -0.297990
CG12238 CG3039 -0.068043
CG12238 CG3184 -0.229773
CG12238 CG3198 -0.342160
CG12238 CG32043 0.204430
CG12238 CG32486 0.526926
CG12238 CG32858 -0.917576
CG12238 CG33097 -0.355516
CG12238 CG33261 -0.886976
CG12238 CG3539 -0.369432
CG12238 CG3725 0.499029
CG12238 CG3800 -0.014096
CG12238 CG3969 -0.488285
CG12238 CG4672 -1.438885
CG12238 CG4729 0.092025
CG12238 CG5215 0.205050
CG12238 CG5433 -0.844112
CG12238 CG5514 0.366943
CG12238 CG5520 0.078698
CG12238 CG6174 -0.346901
CG12238 CG6418 -0.040703
CG12238 CG6654 -0.766191
CG12238 CG6775 -1.521850
CG12238 CG6860 -0.178089
CG12238 CG6877 0.316770
CG12238 CG7071 -0.076159
CG12238 CG7187 -0.454873
CG12238 CG7375 0.683257
CG12238 CG7433 -0.870232
CG12238 CG7524 0.005624
CG12238 CG7664 -0.327103
CG12238 CG7961 0.767424
CG12238 CG8173 0.068090
CG12238 CG8200 -0.099833
CG12238 CG8209 0.522697
CG12238 CG8581 -0.090110
CG12238 CG8933 1.018016
CG12238 CG8965 -0.003149
CG12238 CG8974 -0.485208
CG12238 CG9022 -1.708629
CG12238 CG9070 0.070814
CG12238 CG9177 -0.129944
CG12238 CG9267 -0.307005
CG12238 CG9346 0.431208
CG12238 CG9924 0.421513
CG12238 TE20108 0.025583
CG12249 CG13624 -0.082114
CG12249 CG13894 1.300416
CG12249 CG14041 1.888070
CG12249 CG14513 2.092186
CG12249 CG14622 -3.158124
CG12249 CG17724 -6.824966
CG12249 CG2083 -1.083866
CG12249 CG2207 -1.691575
CG12249 CG2656 -0.528692
CG12249 CG31108 0.824033
CG12249 CG31181 0.187521
CG12249 CG31349 -0.788857
CG12249 CG32031 -0.965223
CG12249 CG32158 0.664004
CG12249 CG32434 -1.731355
CG12249 CG32486 -0.325337
CG12249 CG3258 -0.032343
CG12249 CG3625 -0.281878
CG12249 CG3967 -0.863159
CG12249 CG40147 -0.297806
CG12249 CG4041 -0.511353
CG12249 CG4303 -1.569241
CG12249 CG4532 0.064426
CG12249 CG5588 0.754283
CG12249 CG5813 0.028296
CG12249 CG6617 -0.919641
CG12249 CG6866 -2.229194
CG12249 CG6889 -0.312902
CG12249 CG6987 -1.452831
CG12249 CG7358 1.699014
CG12249 CG7538 0.378103
CG12249 CG8567 0.537021
CG12249 CG9135 0.385377
CG12249 CG9666 -0.100071
CG12249 CG9704 0.149617
CG12249 CG9705 0.208880
CG12249 CG9797 -0.451928
CG12249 CG9999 -0.312860
CG12262 CG12403 -2.661624
CG12262 CG12582 -0.204608
CG12262 CG1371 -2.067941
CG12262 CG14687 0.502541
CG12262 CG1475 -3.877143
CG12262 CG15102 0.177997
CG12262 CG15105 -2.627414
CG12262 CG15117 0.021850
CG12262 CG1520 0.324576
CG12262 CG15282 -0.605213
CG12262 CG1721 0.662917
CG12262 CG17246 0.282628
CG12262 CG17320 0.683430
CG12262 CG17332 0.254911
CG12262 CG17492 -0.162780
CG12262 CG1837 -0.506245
CG12262 CG1882 0.162301
CG12262 CG1910 0.673621
CG12262 CG2051 0.006813
CG12262 CG30011 1.353399
CG12262 CG30291 -0.289109
CG12262 CG3140 -0.799742
CG12262 CG31794 -0.083964
CG12262 CG32164 -0.352582
CG12262 CG32425 -0.747186
CG12262 CG3249 0.231849
CG12262 CG32499 0.102602
CG12262 CG33009 -0.596651
CG12262 CG33149 1.591831
CG12262 CG33549 0.851292
CG12262 CG3499 1.611998
CG12262 CG3624 0.422126
CG12262 CG3725 0.975896
CG12262 CG3903 0.307760
CG12262 CG4051 -0.120582
CG12262 CG4169 -1.376455
CG12262 CG4183 -0.341305
CG12262 CG4233 0.961924
CG12262 CG4364 -0.590560
CG12262 CG4427 -2.222510
CG12262 CG4511 -1.202087
CG12262 CG4533 0.515108
CG12262 CG4600 -0.101229
CG12262 CG4679 -0.581756
CG12262 CG4752 0.014643
CG12262 CG5320 1.898812
CG12262 CG5330 -0.608586
CG12262 CG5353 -3.098193
CG12262 CG5476 0.817736
CG12262 CG5590 -0.826694
CG12262 CG6501 1.623987
CG12262 CG6647 0.612097
CG12262 CG6668 0.348001
CG12262 CG6803 -0.622029
CG12262 CG6844 0.402528
CG12262 CG6871 0.207009
CG12262 CG7071 0.339457
CG12262 CG7107 0.611439
CG12262 CG7433 -1.770826
CG12262 CG7915 1.888044
CG12262 CG7920 -1.824515
CG12262 CG7981 0.495032
CG12262 CG7987 -0.998580
CG12262 CG8182 -1.810283
CG12262 CG8186 -0.700742
CG12262 CG8235 0.082210
CG12262 CG8402 0.508639
CG12262 CG8439 0.817209
CG12262 CG8766 -0.146250
CG12262 CG9009 -0.048678
CG12262 CG9238 -1.883390
CG12262 CG9280 1.199460
CG12262 CG9985 -0.728988
CG12262 CR31696 1.115442
CG12268 CG1252 0.048755
CG12268 CG14626 -0.200368
CG12268 CG14866 -0.017900
CG12268 CG17437 -0.292808
CG12268 CG17786 0.179257
CG12268 CG3097 -0.119628
CG12268 CG31321 0.116055
CG12268 CG31344 -0.342198
CG12268 CG4089 0.051565
CG12268 CG4999 -0.274619
CG12268 CG5492 -0.192023
CG12268 CG5928 -0.166598
CG12268 CG6433 0.007610
CG12268 CG8239 0.160186
CG12268 CG9517 -0.147895
CG1228 CG12287 0.380733
CG1228 CG12369 -0.121263
CG1228 CG12701 -1.169734
CG1228 CG1403 -1.226387
CG1228 CG1404 0.592521
CG1228 CG14636 0.078607
CG1228 CG14883 -0.848830
CG1228 CG1539 0.286072
CG1228 CG16721 -0.506884
CG1228 CG17158 -1.991192
CG1228 CG17903 -1.103678
CG1228 CG18250 -0.320258
CG1228 CG2656 -0.234116
CG1228 CG2774 0.096149
CG1228 CG3039 -0.797789
CG1228 CG3198 1.222417
CG1228 CG32031 0.468318
CG1228 CG3265 -0.070785
CG1228 CG33097 -0.122131
CG1228 CG3416 0.247352
CG1228 CG3542 -0.992702
CG1228 CG3624 -1.622692
CG1228 CG3722 1.127581
CG1228 CG3969 0.665817
CG1228 CG4006 -1.083574
CG1228 CG4022 -1.956088
CG1228 CG4204 0.001277
CG1228 CG4303 -1.876664
CG1228 CG4551 -0.062558
CG1228 CG5215 -0.269123
CG1228 CG5433 -0.411843
CG1228 CG5499 0.472542
CG1228 CG5514 -0.727013
CG1228 CG6210 -0.005449
CG1228 CG6775 -1.003876
CG1228 CG7070 0.090711
CG1228 CG7254 0.291289
CG1228 CG7379 0.276189
CG1228 CG7563 -0.441966
CG1228 CG7752 -0.363063
CG1228 CG7893 0.141306
CG1228 CG8276 0.571315
CG1228 CG8308 0.224511
CG1228 CG8411 -0.516142
CG1228 CG8571 0.187315
CG1228 CG8933 0.988984
CG1228 CG8965 -0.654544
CG1228 CG9318 0.264535
CG1228 CG9346 0.455668
CG1228 CG9423 0.167618
CG1228 CG9924 -0.752434
CG12284 CG1250 -0.037477
CG12284 CG13993 -0.340051
CG12284 CG14080 -0.471671
CG12284 CG16786 0.092431
CG12284 CG16798 -0.220878
CG12284 CG2913 -0.005822
CG12284 CG3008 0.462745
CG12284 CG3028 0.089972
CG12284 CG31559 -0.413265
CG12284 CG32982 0.284581
CG12284 CG33261 0.261845
CG12284 CG4364 -0.307873
CG12284 CG4376 0.093946
CG12284 CG4698 -0.158067
CG12284 CG5454 0.444320
CG12284 CG7187 -0.517220
CG12284 CG7802 -0.147033
CG12284 CG7961 -0.215307
CG12284 CG8249 -0.060422
CG12284 CG8553 -0.280865
CG12284 CG9253 -0.027295
CG12284 CG9262 -0.161088
CG12284 CG9748 -0.294475
CG12284 CG9854 0.024288
CG12284 CG9894 -0.500617
CG12286 CG12403 -0.268004
CG12286 CG1264 0.406157
CG12286 CG14021 0.269497
CG12286 CG14629 0.530255
CG12286 CG1469 -0.145104
CG12286 CG15117 0.198999
CG12286 CG15188 0.188686
CG12286 CG1548 0.667836
CG12286 CG15828 -0.488156
CG12286 CG1600 -0.328496
CG12286 CG1743 -1.216766
CG12286 CG1837 -1.519528
CG12286 CG2098 -0.786522
CG12286 CG2198 -0.864580
CG12286 CG2762 0.384004
CG12286 CG30011 0.427876
CG12286 CG33099 -0.684085
CG12286 CG3380 0.770353
CG12286 CG3767 0.213054
CG12286 CG3935 0.035670
CG12286 CG3989 -1.004188
CG12286 CG4162 -2.651875
CG12286 CG4306 -0.223282
CG12286 CG4533 -0.037884
CG12286 CG4696 -0.676809
CG12286 CG5210 -1.418413
CG12286 CG6803 0.278258
CG12286 CG6844 -0.875507
CG12286 CG6871 0.173254
CG12286 CG7062 0.586535
CG12286 CG8050 -0.182829
CG12286 CG8066 1.053067
CG12286 CG8665 -0.201577
CG12286 CG9494 -0.414557
CG12287 CG12360 1.008988
CG12287 CG12592 -2.682698
CG12287 CG12701 0.437412
CG12287 CG13777 -0.058910
CG12287 CG13912 0.558196
CG12287 CG1404 0.221381
CG12287 CG1444 -0.519594
CG12287 CG14712 0.333078
CG12287 CG14883 -0.656181
CG12287 CG17800 -0.118762
CG12287 CG18250 0.122775
CG12287 CG1910 -0.332073
CG12287 CG3048 -0.582513
CG12287 CG31368 0.482976
CG12287 CG3198 0.751062
CG12287 CG3265 -0.277717
CG12287 CG3371 -1.267565
CG12287 CG3416 0.326094
CG12287 CG3436 0.629678
CG12287 CG3624 0.182495
CG12287 CG4204 0.470974
CG12287 CG4303 -0.086678
CG12287 CG4551 -0.623369
CG12287 CG4700 -0.101863
CG12287 CG5215 -0.650209
CG12287 CG5454 -0.443849
CG12287 CG5499 -0.081570
CG12287 CG6177 -0.061472
CG12287 CG6210 -0.047312
CG12287 CG6246 -1.329824
CG12287 CG6766 -0.048167
CG12287 CG7379 -0.168812
CG12287 CG7528 -1.623837
CG12287 CG8209 0.057953
CG12287 CG8411 0.069105
CG12287 CG8416 0.308740
CG12287 CG8749 -0.396944
CG12287 CG9318 0.636008
CG12287 CG9403 -0.105225
CG12287 CG9633 -0.076209
CG12287 CG9666 -1.251223
CG12287 CG9677 1.152989
CG12287 CG9750 -1.861081
CG12287 CG9894 0.296657
CG12287 CG9985 0.029098
CG12338 CG12400 -0.756006
CG12338 CG12785 0.245619
CG12338 CG13102 -1.616760
CG12338 CG13284 -0.241962
CG12338 CG14066 -1.303122
CG12338 CG14902 -0.178372
CG12338 CG15211 -0.516124
CG12338 CG16787 0.289246
CG12338 CG17932 0.257512
CG12338 CG1809 0.491130
CG12338 CG2674 0.510616
CG12338 CG30115 0.200774
CG12338 CG31605 -1.211373
CG12338 CG3884 -0.209380
CG12338 CG3999 -0.489264
CG12338 CG4061 -0.201991
CG12338 CG4199 1.063766
CG12338 CG4217 1.670131
CG12338 CG4901 0.339731
CG12338 CG5010 -0.709400
CG12338 CG5371 -0.365177
CG12338 CG5525 -2.014773
CG12338 CG5903 0.601169
CG12338 CG6345 0.359643
CG12338 CG6830 0.566696
CG12338 CG7328 0.130502
CG12338 CG7399 0.102722
CG12338 CG7554 -0.199195
CG12338 CG7712 0.746208
CG12350 CG13102 -1.900094
CG12350 CG13284 4.958976
CG12350 CG14792 1.539516
CG12350 CG14902 1.766766
CG12350 CG1759 -0.693293
CG12350 CG18173 -2.089172
CG12350 CG31343 -0.578979
CG12350 CG31463 -20.816607
CG12350 CG3734 0.777626
CG12350 CG4061 3.188300
CG12350 CG4199 -1.106739
CG12350 CG4280 -0.457663
CG12350 CG6178 -0.888727
CG12350 CG6378 0.092446
CG12350 CG6830 -4.293740
CG12350 CG7328 -2.134284
CG12350 CG7399 1.013289
CG12350 CG9568 0.783398
CG12360 CG12369 0.404885
CG12360 CG12592 -0.944704
CG12360 CG13777 0.482694
CG12360 CG14025 0.195213
CG12360 CG1422 -1.579554
CG12360 CG1429 -0.757198
CG12360 CG1444 0.435546
CG12360 CG16721 0.005445
CG12360 CG17348 0.406977
CG12360 CG17492 0.219744
CG12360 CG17800 -0.881382
CG12360 CG18250 -0.228462
CG12360 CG1934 -1.962329
CG12360 CG2048 -0.021799
CG12360 CG2656 -0.893656
CG12360 CG2835 -0.228316
CG12360 CG31005 -0.252289
CG12360 CG31045 -0.726559
CG12360 CG31332 0.036681
CG12360 CG31692 0.173744
CG12360 CG32031 -1.113970
CG12360 CG32043 -0.251892
CG12360 CG32434 -0.101166
CG12360 CG32556 0.202943
CG12360 CG32701 0.373332
CG12360 CG3352 0.082956
CG12360 CG3436 -0.369952
CG12360 CG3624 1.291104
CG12360 CG3664 1.419222
CG12360 CG3725 0.455878
CG12360 CG3792 0.066646
CG12360 CG4677 0.070903
CG12360 CG5183 1.236178
CG12360 CG5809 -0.628784
CG12360 CG6601 0.284502
CG12360 CG6988 -0.065293
CG12360 CG7073 -0.954744
CG12360 CG7262 0.008177
CG12360 CG7379 0.377199
CG12360 CG7481 1.092282
CG12360 CG7987 -0.193382
CG12360 CG8209 0.502162
CG12360 CG8276 0.602691
CG12360 CG8289 -0.810710
CG12360 CG8306 -0.788681
CG12360 CG8312 -0.167506
CG12360 CG8416 -0.284400
CG12360 CG8571 -0.553231
CG12360 CG8933 -0.385984
CG12360 CG9128 -2.963116
CG12360 CG9677 0.846276
CG12360 CG9985 -0.487689
CG12369 CG12391 -0.165731
CG12369 CG12676 0.798881
CG12369 CG12701 1.682708
CG12369 CG13912 -2.549045
CG12369 CG1404 0.884073
CG12369 CG1422 -0.089841
CG12369 CG1463 0.831653
CG12369 CG17158 -0.588485
CG12369 CG17597 0.228414
CG12369 CG18250 -2.190566
CG12369 CG18783 0.658313
CG12369 CG2048 0.809841
CG12369 CG2051 -0.323516
CG12369 CG2656 -1.323435
CG12369 CG3039 0.915870
CG12369 CG31332 -0.056618
CG12369 CG31349 0.510394
CG12369 CG3258 0.887326
CG12369 CG3352 0.317778
CG12369 CG3416 -0.129199
CG12369 CG3542 -1.848984
CG12369 CG3625 -0.238403
CG12369 CG3725 -0.659442
CG12369 CG3743 -1.016840
CG12369 CG4204 -0.528347
CG12369 CG4303 1.527097
CG12369 CG4405 0.630413
CG12369 CG4677 -1.276207
CG12369 CG4702 -0.009163
CG12369 CG5183 -0.370048
CG12369 CG5215 0.044369
CG12369 CG5433 -4.820690
CG12369 CG5809 -0.732477
CG12369 CG5854 0.270454
CG12369 CG6174 0.965756
CG12369 CG6210 -1.252314
CG12369 CG6223 -0.433985
CG12369 CG6601 -0.810342
CG12369 CG6617 -1.624570
CG12369 CG6866 1.117730
CG12369 CG6877 1.134017
CG12369 CG6889 -0.389869
CG12369 CG7375 0.365241
CG12369 CG7379 1.029735
CG12369 CG7528 -0.679507
CG12369 CG7752 -0.473724
CG12369 CG8276 0.678827
CG12369 CG8411 -0.381555
CG12369 CG8416 0.571183
CG12369 CG8472 -1.684370
CG12369 CG8600 -0.934075
CG12369 CG8776 0.464176
CG12369 CG8933 -0.683446
CG12369 CG8974 1.616241
CG12369 CG8983 0.259840
CG12369 CG9128 -0.650941
CG12369 CG9135 -1.208878
CG12369 CG9318 -0.585784
CG12369 CG9924 0.653255
CG12391 CG2656 -0.388595
CG12391 CG3033 -0.507982
CG12391 CG31137 -0.158241
CG12391 CG3664 -0.081640
CG12391 CG3766 0.005475
CG12391 CG4204 0.396455
CG12391 CG4299 -0.508635
CG12391 CG4303 0.340117
CG12391 CG4677 0.065868
CG12391 CG5021 0.818879
CG12391 CG5433 -0.329304
CG12391 CG6601 0.421356
CG12391 CG7262 -1.844350
CG12391 CG7379 0.034339
CG12391 CG7961 -0.020267
CG12391 CG8156 -0.636269
CG12391 CG8416 0.015915
CG12391 CG8600 -0.557282
CG12391 CG9128 0.569793
CG12391 CG9318 -1.175060
CG12391 CG9924 0.379816
CG12400 CG12785 1.898176
CG12400 CG13220 -2.337143
CG12400 CG13506 -3.214235
CG12400 CG13551 0.292016
CG12400 CG13704 -4.246610
CG12400 CG14048 -1.173358
CG12400 CG14066 -0.480597
CG12400 CG14792 1.661317
CG12400 CG15162 0.243333
CG12400 CG15304 0.756594
CG12400 CG15347 2.438475
CG12400 CG16787 -0.330758
CG12400 CG1785 2.031386
CG12400 CG2674 0.842309
CG12400 CG2713 -2.443749
CG12400 CG31004 -0.105019
CG12400 CG31160 1.352897
CG12400 CG31170 -0.629946
CG12400 CG31259 1.276739
CG12400 CG3140 0.325773
CG12400 CG32409 2.133343
CG12400 CG3267 2.992344
CG12400 CG3283 -1.922009
CG12400 CG33502 1.729654
CG12400 CG3714 -0.466324
CG12400 CG3884 -0.220389
CG12400 CG4051 1.424459
CG12400 CG4061 -3.708413
CG12400 CG4217 -8.509370
CG12400 CG4307 3.347150
CG12400 CG4567 -0.663872
CG12400 CG4581 1.840778
CG12400 CG4753 0.525826
CG12400 CG4901 -3.549887
CG12400 CG4984 0.498917
CG12400 CG5010 -4.244023
CG12400 CG5012 0.991489
CG12400 CG5170 1.122177
CG12400 CG5525 -0.158217
CG12400 CG5558 2.226300
CG12400 CG5660 -7.766529
CG12400 CG5903 0.610149
CG12400 CG5904 -6.501892
CG12400 CG6028 0.696815
CG12400 CG6030 0.625845
CG12400 CG6105 -3.692807
CG12400 CG6226 0.268261
CG12400 CG6345 -1.840001
CG12400 CG6459 -1.559098
CG12400 CG6501 3.304461
CG12400 CG6769 0.537522
CG12400 CG6904 0.017334
CG12400 CG6949 0.679410
CG12400 CG7178 0.196730
CG12400 CG7328 1.826246
CG12400 CG7354 1.159003
CG12400 CG7361 1.253427
CG12400 CG7421 -1.655757
CG12400 CG7698 0.572351
CG12400 CG7712 -1.456335
CG12400 CG7834 -0.263835
CG12400 CG7841 0.871762
CG12400 CG7993 2.422184
CG12400 CG8039 3.294572
CG12400 CG8058 0.432016
CG12400 CG8443 -3.465923
CG12400 CG8531 -0.978949
CG12400 CG8766 3.014702
CG12400 CG8788 -8.660187
CG12400 CG8946 2.413808
CG12400 CG9140 -2.979264
CG12400 CG9331 0.395789
CG12400 CG9527 -1.375244
CG12400 CG9577 -2.866191
CG12403 CG1250 0.806158
CG12403 CG1345 -0.895471
CG12403 CG1371 0.223501
CG12403 CG1475 5.198339
CG12403 CG15105 -0.654367
CG12403 CG15117 0.957305
CG12403 CG1520 -0.172334
CG12403 CG15282 -1.382493
CG12403 CG15669 -1.126687
CG12403 CG1674 -0.863441
CG12403 CG17325 -1.457363
CG12403 CG17508 0.188034
CG12403 CG17754 0.801102
CG12403 CG1837 -5.967256
CG12403 CG18593 -0.299392
CG12403 CG18657 -0.897022
CG12403 CG1910 0.503122
CG12403 CG2762 -0.137238
CG12403 CG30011 0.039413
CG12403 CG31368 -0.248305
CG12403 CG31626 -0.254059
CG12403 CG32499 -0.337200
CG12403 CG32972 0.204887
CG12403 CG33009 -0.048374
CG12403 CG33113 0.531709
CG12403 CG33149 -1.998112
CG12403 CG3371 -2.051729
CG12403 CG3644 -0.303210
CG12403 CG4183 -0.677648
CG12403 CG4511 0.004965
CG12403 CG4533 0.528283
CG12403 CG4692 1.174082
CG12403 CG5320 -1.486898
CG12403 CG5330 -0.883499
CG12403 CG5476 -0.384637
CG12403 CG5671 0.720852
CG12403 CG5680 -2.260765
CG12403 CG6647 0.765796
CG12403 CG6803 -0.004908
CG12403 CG6844 0.292429
CG12403 CG7062 -0.974914
CG12403 CG7071 0.324603
CG12403 CG7173 1.340600
CG12403 CG7296 0.126996
CG12403 CG7433 -4.194118
CG12403 CG7481 0.923108
CG12403 CG7920 1.899749
CG12403 CG7987 0.399580
CG12403 CG8182 1.150454
CG12403 CG8186 -1.480986
CG12403 CG8665 -0.980226
CG12403 CG8766 -1.279663
CG12403 CG9070 -0.177740
CG12403 CG9238 0.002136
CG12403 CG9262 -0.724493
CG12403 CG9985 1.468121
CG1242 CG1252 0.051852
CG1242 CG1319 0.006777
CG1242 CG13391 0.164806
CG1242 CG14636 0.370554
CG1242 CG16712 -0.245926
CG1242 CG18140 -0.568829
CG1242 CG1919 -0.032343
CG1242 CG2342 -0.187271
CG1242 CG31973 0.191346
CG1242 CG32625 -0.615580
CG1242 CG3365 -0.275206
CG1242 CG3376 -0.066247
CG1242 CG3416 -0.265872
CG1242 CG4778 -0.423378
CG1242 CG6155 0.173587
CG1242 CG6394 -0.246657
CG1242 CG6879 -0.163223
CG1242 CG7563 0.218209
CG1242 CG8587 -1.968326
CG1242 CG9089 0.277379
CG1242 CG9423 -0.181334
CG1246 CG14792 -0.965227
CG1246 CG15162 0.852595
CG1246 CG15347 -0.800955
CG1246 CG1644 -1.059849
CG1246 CG2184 -0.503660
CG1246 CG2977 -0.669910
CG1246 CG31004 -3.075318
CG1246 CG31160 -0.061454
CG1246 CG31259 0.311926
CG1246 CG3127 -0.209154
CG1246 CG31605 0.176755
CG1246 CG32164 -0.401414
CG1246 CG3714 0.124379
CG1246 CG4033 0.324731
CG1246 CG4061 0.734796
CG1246 CG4086 -0.636787
CG1246 CG4581 -0.186929
CG1246 CG4753 0.360069
CG1246 CG5012 -0.072998
CG1246 CG5660 -0.482550
CG1246 CG5819 -1.593050
CG1246 CG5903 0.065072
CG1246 CG5961 -0.185589
CG1246 CG6345 0.182422
CG1246 CG6501 1.570160
CG1246 CG6972 -0.315364
CG1246 CG7328 -0.666422
CG1246 CG7458 -0.997578
CG1246 CG7936 0.496340
CG1246 CG8048 0.594880
CG1246 CG8112 -0.409392
CG1246 CG8531 0.054082
CG1246 CG8946 0.373086
CG1246 CG9127 0.069389
CG1246 CG9331 -0.044518
CG1250 CG1345 0.123398
CG1250 CG1403 -0.040420
CG1250 CG14622 -0.393932
CG1250 CG1520 0.202966
CG1250 CG15282 -0.558932
CG1250 CG1674 -0.098958
CG1250 CG17158 0.756456
CG1250 CG1782 0.112659
CG1250 CG18321 -0.418760
CG1250 CG18783 -1.241712
CG1250 CG1884 -0.178298
CG1250 CG2374 0.114779
CG1250 CG31022 -0.789139
CG1250 CG31349 -0.337153
CG1250 CG32244 0.289135
CG1250 CG32858 -0.742473
CG1250 CG33097 1.173675
CG1250 CG3644 -0.679924
CG1250 CG3725 1.065649
CG1250 CG40147 -0.353778
CG1250 CG4672 1.235815
CG1250 CG5320 0.582180
CG1250 CG5671 0.049873
CG1250 CG6647 -0.732110
CG1250 CG7071 -1.223403
CG1250 CG7187 0.298023
CG1250 CG7375 -0.527218
CG1250 CG7433 -1.714274
CG1250 CG7664 0.095084
CG1250 CG8209 0.699922
CG1250 CG8571 0.282924
CG1250 CG8749 0.514251
CG1250 CG8974 -0.152653
CG1250 CG9070 0.181692
CG1250 CG9177 -0.739652
CG1250 CG9253 -0.053158
CG1250 CG9262 -0.517301
CG1250 CG9666 -1.972772
CG1250 CG9894 0.558198
CG1252 CG13391 -0.184500
CG1252 CG13643 0.555347
CG1252 CG13875 0.785658
CG1252 CG14107 -1.660850
CG1252 CG14254 0.731539
CG1252 CG14636 -1.219004
CG1252 CG14866 0.672297
CG1252 CG15765 0.275060
CG1252 CG17272 -0.683325
CG1252 CG1764 -0.195560
CG1252 CG17786 0.204911
CG1252 CG17960 0.551715
CG1252 CG1919 -1.874770
CG1252 CG2555 -1.285797
CG1252 CG31973 -0.711197
CG1252 CG32029 -0.170133
CG1252 CG4089 0.122683
CG1252 CG5492 0.091610
CG1252 CG6608 1.472442
CG1252 CG6816 -0.837393
CG1252 CG7563 -0.908729
CG1252 CG8239 -0.450985
CG1252 CG8587 -2.080643
CG1252 CG9036 -0.447692
CG1252 CG9188 -0.045133
CG1252 CG9628 0.357033
CG1252 CG9747 -0.130821
CG12530 CG12792 -0.098440
CG12530 CG1381 -8.421119
CG12530 CG14206 5.024509
CG12530 CG14447 2.196233
CG12530 CG14788 -0.072242
CG12530 CG17136 -4.325391
CG12530 CG17369 -0.537632
CG12530 CG1746 -9.084862
CG12530 CG2263 -1.342418
CG12530 CG2827 0.781268
CG12530 CG2867 0.612649
CG12530 CG32253 0.066959
CG12530 CG3401 0.433001
CG12530 CG4307 5.019834
CG12530 CG4781 0.357489
CG12530 CG4912 4.280352
CG12530 CG5220 1.256627
CG12530 CG5258 -1.355340
CG12530 CG5277 -2.148764
CG12530 CG5824 -14.104334
CG12530 CG6022 -1.174111
CG12530 CG6105 -7.285597
CG12530 CG6455 -3.745797
CG12530 CG7519 0.649324
CG12530 CG7780 1.914539
CG12530 CG7839 -1.283947
CG12530 CG7935 2.359078
CG12530 CG7993 0.736717
CG12530 CG8039 4.757368
CG12530 CG8301 -1.358585
CG12530 CG8327 -2.562354
CG12530 CG8525 -5.872027
CG12530 CG8583 1.723058
CG12530 CG9006 -2.639468
CG12530 CG9119 0.261723
CG12530 CG9300 -0.096297
CG12530 CG9306 -2.625344
CG12530 CG9630 3.389857
CG12530 CG9663 1.126541
CG12576 CG13348 0.456873
CG12576 CG13503 -0.704481
CG12576 CG13777 0.402015
CG12576 CG13993 0.087638
CG12576 CG14207 -0.342608
CG12576 CG14712 -1.468832
CG12576 CG14883 -1.819294
CG12576 CG17348 0.048882
CG12576 CG17943 -0.075057
CG12576 CG30115 -1.424967
CG12576 CG3033 0.088439
CG12576 CG3048 -2.039645
CG12576 CG31045 0.481650
CG12576 CG31332 1.033292
CG12576 CG3198 0.435311
CG12576 CG32486 -0.592701
CG12576 CG33071 -0.702462
CG12576 CG3371 1.957727
CG12576 CG3436 -2.018316
CG12576 CG3969 0.234935
CG12576 CG4125 0.729215
CG12576 CG4726 -0.663631
CG12576 CG4966 1.175702
CG12576 CG4978 -0.046272
CG12576 CG5186 0.132617
CG12576 CG5454 1.318356
CG12576 CG5596 -0.400177
CG12576 CG6972 -0.776963
CG12576 CG7033 -0.634351
CG12576 CG7230 0.278154
CG12576 CG7379 1.263917
CG12576 CG7638 -0.018221
CG12576 CG7893 -0.618988
CG12576 CG7930 -0.428236
CG12576 CG8231 0.098670
CG12576 CG8289 -0.737737
CG12576 CG8366 0.168804
CG12576 CG8430 0.142270
CG12576 CG8635 -0.237032
CG12576 CG9022 -0.160878
CG12576 CG9403 0.251898
CG12576 CG9480 -0.484219
CG12576 CG9710 0.127794
CG12576 CG9712 -1.703868
CG12576 CR31696 0.362112
CG1258 CG12767 0.394840
CG1258 CG1434 0.336277
CG1258 CG15427 -0.454175
CG1258 CG1825 -0.018328
CG1258 CG3408 0.354739
CG1258 CG3938 0.348316
CG1258 CG4022 -0.156644
CG1258 CG5175 -1.258837
CG1258 CG5358 -0.574601
CG1258 CG5940 0.025335
CG1258 CG7659 -0.015200
CG1258 CG9036 -0.590788
CG1258 CG9704 0.657068
CG1258 CG9705 -0.443145
CG1258 CG9797 -1.376895
CG12582 CG12792 0.373430
CG12582 CG13348 0.202708
CG12582 CG1371 0.023865
CG12582 CG14207 0.215065
CG12582 CG14447 -0.651546
CG12582 CG1475 -0.613605
CG12582 CG1721 0.163898
CG12582 CG17325 0.020411
CG12582 CG17800 -0.300747
CG12582 CG18657 0.027210
CG12582 CG1891 0.135854
CG12582 CG3048 -0.639793
CG12582 CG3127 0.621518
CG12582 CG32813 -0.826633
CG12582 CG33071 -0.432349
CG12582 CG33149 0.656579
CG12582 CG3371 -0.241816
CG12582 CG4217 -0.997646
CG12582 CG4581 0.777783
CG12582 CG4994 -0.504499
CG12582 CG5353 0.504985
CG12582 CG5374 -0.177590
CG12582 CG5558 0.253975
CG12582 CG5904 0.159433
CG12582 CG6375 -0.298831
CG12582 CG6501 -1.343716
CG12582 CG6972 -0.110580
CG12582 CG7033 -0.963378
CG12582 CG7413 0.214819
CG12582 CG7430 0.149166
CG12582 CG7554 0.011156
CG12582 CG7610 -0.286730
CG12582 CG7915 0.018197
CG12582 CG7920 -1.218003
CG12582 CG8039 0.017021
CG12582 CG8231 0.398264
CG12582 CG8254 -0.505703
CG12582 CG8439 0.319962
CG12582 CG8553 -0.330993
CG12582 CG8759 -0.501068
CG12582 CG8977 0.203911
CG12582 CG9281 0.613761
CG12582 CG9480 0.222108
CG12582 CG9663 -0.478488
CG12582 CG9750 0.456219
CG12582 CG9762 0.512357
CG12582 CR31696 0.006438
CG12582 TE19126 0.637443
CG1259 CG12723 0.067154
CG1259 CG1322 -0.024842
CG1259 CG13695 0.227680
CG1259 CG13850 -0.378667
CG1259 CG1403 -1.093949
CG1259 CG14636 -0.880132
CG1259 CG1486 0.197379
CG1259 CG15212 -0.348544
CG1259 CG1648 0.422410
CG1259 CG16885 -0.603541
CG1259 CG18362 -0.205791
CG1259 CG18507 0.281528
CG1259 CG18783 -1.467360
CG1259 CG2108 0.842574
CG1259 CG2837 -0.770463
CG1259 CG31121 0.023978
CG1259 CG31536 -0.042523
CG1259 CG32029 -0.833183
CG1259 CG32548 -2.036831
CG1259 CG32625 -0.206357
CG1259 CG3365 -1.142143
CG1259 CG3902 0.781439
CG1259 CG3903 2.436089
CG1259 CG4145 0.324083
CG1259 CG4679 -0.944778
CG1259 CG5700 0.289987
CG1259 CG6668 -0.304386
CG1259 CG7173 -0.172230
CG1259 CG8173 0.067356
CG1259 CG8965 -0.105808
CG1259 CG9089 0.742678
CG1259 CG9148 0.364501
CG1259 CG9517 -0.414541
CG1259 CG9539 -0.203657
CG12592 CG13005 0.093857
CG12592 CG13777 0.056810
CG12592 CG14025 -0.960783
CG12592 CG14026 0.110545
CG12592 CG1404 1.762729
CG12592 CG14122 0.557366
CG12592 CG1444 0.411949
CG12592 CG14712 -2.289668
CG12592 CG16721 0.688055
CG12592 CG18250 -0.396152
CG12592 CG2835 0.911306
CG12592 CG3001 -0.258144
CG12592 CG31045 0.685379
CG12592 CG31332 -0.157001
CG12592 CG31368 1.377600
CG12592 CG3265 -0.664005
CG12592 CG3278 1.627484
CG12592 CG33207 0.269705
CG12592 CG3371 -0.040246
CG12592 CG3416 -2.750160
CG12592 CG3436 -4.014302
CG12592 CG3624 1.013440
CG12592 CG4551 -0.149903
CG12592 CG4700 -3.544392
CG12592 CG4972 -0.006772
CG12592 CG5183 -0.094807
CG12592 CG5454 0.079178
CG12592 CG5499 0.501811
CG12592 CG6177 -0.381941
CG12592 CG6246 0.356212
CG12592 CG7987 -1.091636
CG12592 CG8276 0.715028
CG12592 CG8312 0.265058
CG12592 CG8411 0.566700
CG12592 CG8416 -1.892212
CG12592 CG8553 -0.215562
CG12592 CG8571 0.168788
CG12592 CG9128 1.577300
CG12592 CG9256 0.929104
CG12592 CG9403 -0.600800
CG12592 CG9633 -0.827060
CG12592 CG9677 -4.144752
CG12592 CG9750 -1.247883
CG12592 CG9985 -0.679218
CG1264 CG15117 -1.078518
CG1264 CG3960 0.112742
CG1264 CG3989 -0.093050
CG1264 CG4162 -0.404031
CG1264 CG4354 -0.008121
CG1264 CG4533 -0.307885
CG1264 CG5532 -0.039793
CG1264 CG5594 -0.209447
CG1264 CG5828 -0.330186
CG1264 CG6666 0.215415
CG1264 CG6803 0.047775
CG1264 CG7241 0.042076
CG1264 CG8050 0.018499
CG1264 CG8665 0.085026
CG1264 CG9184 0.094962
CG1264 CG9494 -0.373279
CG12676 CG13005 0.493717
CG12676 CG13912 -0.389197
CG12676 CG14025 0.012764
CG12676 CG14122 0.495349
CG12676 CG14207 0.130057
CG12676 CG1422 3.042118
CG12676 CG1429 0.632380
CG12676 CG1444 1.349380
CG12676 CG1475 -1.621308
CG12676 CG15002 -0.345021
CG12676 CG16721 -0.072281
CG12676 CG17158 -0.448897
CG12676 CG17492 0.213032
CG12676 CG18250 -0.751128
CG12676 CG18290 0.634742
CG12676 CG2051 -0.546129
CG12676 CG2835 0.586730
CG12676 CG3039 -1.377836
CG12676 CG3048 0.287586
CG12676 CG31045 0.138060
CG12676 CG31332 -2.001176
CG12676 CG32031 -0.252857
CG12676 CG32701 -0.679559
CG12676 CG33549 0.170480
CG12676 CG4125 -0.504417
CG12676 CG4170 -2.543686
CG12676 CG4194 0.308042
CG12676 CG4677 -0.260128
CG12676 CG4700 -0.570625
CG12676 CG5183 -2.045108
CG12676 CG5320 0.868894
CG12676 CG5809 1.350317
CG12676 CG6017 -1.074990
CG12676 CG6382 -0.511807
CG12676 CG6668 1.688928
CG12676 CG6988 -0.528678
CG12676 CG7070 -0.190685
CG12676 CG7199 -4.429547
CG12676 CG7254 -0.474003
CG12676 CG7262 0.610395
CG12676 CG7526 0.104332
CG12676 CG7893 -0.644594
CG12676 CG8276 0.796155
CG12676 CG8306 0.209463
CG12676 CG8411 -0.306172
CG12676 CG8759 0.959676
CG12676 CG9022 0.638314
CG12676 CG9035 0.842610
CG12676 CG9322 0.023113
CG12676 CG9330 -0.006583
CG12676 CG9866 -0.269452
CG12676 CR31696 -0.171681
CG12676 TE19126 -2.006899
CG12701 CG1404 1.443393
CG12701 CG14636 0.004310
CG12701 CG14883 -3.815466
CG12701 CG1716 0.429140
CG12701 CG1782 1.023817
CG12701 CG17903 -0.188866
CG12701 CG18250 1.099680
CG12701 CG1884 1.262653
CG12701 CG2774 0.007020
CG12701 CG30116 0.261208
CG12701 CG3033 0.788191
CG12701 CG31137 0.318949
CG12701 CG3136 -0.480490
CG12701 CG3198 -0.245867
CG12701 CG33097 2.057335
CG12701 CG33261 -0.299882
CG12701 CG3436 0.705994
CG12701 CG3542 -6.505529
CG12701 CG3624 -3.356920
CG12701 CG3792 0.062866
CG12701 CG3800 0.666205
CG12701 CG3969 -0.061474
CG12701 CG4006 0.713178
CG12701 CG4204 0.319566
CG12701 CG4551 -2.033621
CG12701 CG5021 0.494778
CG12701 CG5215 -0.321840
CG12701 CG5433 -1.183654
CG12701 CG5499 -0.531812
CG12701 CG5514 -0.244809
CG12701 CG6654 -0.397857
CG12701 CG6775 -0.106771
CG12701 CG6860 -0.545900
CG12701 CG7379 0.381381
CG12701 CG7893 -0.237569
CG12701 CG8156 -0.741734
CG12701 CG8200 -0.691960
CG12701 CG8749 0.269194
CG12701 CG9022 -1.275792
CG12701 CG9297 0.273086
CG12701 CG9346 0.840826
CG12701 CG9712 0.012109
CG12701 TE20108 0.180841
CG12723 CG13183 -0.049299
CG12723 CG13377 -0.322511
CG12723 CG14356 -1.814143
CG12723 CG15005 0.149148
CG12723 CG15022 -0.742341
CG12723 CG15212 0.074760
CG12723 CG15444 -0.625164
CG12723 CG15592 -1.238605
CG12723 CG15786 -0.234575
CG12723 CG1582 -0.441660
CG12723 CG16885 -0.366149
CG12723 CG17437 0.160158
CG12723 CG18362 -0.584546
CG12723 CG18446 0.422980
CG12723 CG2210 -0.707101
CG12723 CG2342 0.320933
CG12723 CG2837 0.267901
CG12723 CG32548 0.085771
CG12723 CG32920 0.446277
CG12723 CG3588 0.305014
CG12723 CG4311 0.108854
CG12723 CG4742 0.523590
CG12723 CG4779 0.179323
CG12723 CG6459 0.189649
CG12723 CG6521 -0.169345
CG12723 CG6816 0.223793
CG12723 CG7266 0.415441
CG12723 CG7807 -1.343247
CG12723 CG7941 0.260210
CG12723 CG8627 0.406211
CG12723 CG9184 0.588643
CG12723 CG9446 -0.466358
CG12723 CG9517 -0.090330
CG12723 CR31808 0.147137
CG12723 TE18870 -0.415623
CG1273 CG1322 -0.411407
CG1273 CG1403 -0.421299
CG1273 CG15212 -0.087594
CG1273 CG16765 -0.420323
CG1273 CG16786 -0.709427
CG1273 CG16798 0.159951
CG1273 CG17158 0.207903
CG1273 CG17166 -0.030259
CG1273 CG1749 -0.095725
CG1273 CG18783 -0.332510
CG1273 CG2140 -0.156984
CG1273 CG30011 -0.582125
CG1273 CG31022 -0.182979
CG1273 CG3171 -0.537725
CG1273 CG32164 0.356502
CG1273 CG32701 0.265660
CG1273 CG32982 0.087578
CG1273 CG33104 -0.113433
CG1273 CG3359 -0.039554
CG1273 CG3762 -0.739574
CG1273 CG40049 -0.520620
CG1273 CG4027 -0.422192
CG1273 CG4145 0.111512
CG1273 CG4204 -0.103623
CG1273 CG5809 0.330311
CG1273 CG5820 -0.243682
CG1273 CG6668 -0.063123
CG1273 CG6766 0.376565
CG1273 CG6775 0.122732
CG1273 CG6844 -0.192452
CG1273 CG7071 -0.626847
CG1273 CG7269 0.035475
CG1273 CG7271 0.438536
CG1273 CG7752 -0.550513
CG1273 CG7802 0.099089
CG1273 CG8144 0.457291
CG1273 CG8182 -0.714642
CG1273 CG8209 0.106809
CG1273 CG8268 0.351660
CG1273 CG9070 -0.045810
CG1273 CG9253 0.409553
CG1273 CG9416 0.008180
CG1273 CG9748 -0.042283
CG12767 CG13316 -0.409149
CG12767 CG13906 -1.074638
CG12767 CG13920 0.152502
CG12767 CG13928 0.396301
CG12767 CG1434 -0.451004
CG12767 CG15427 -0.060522
CG12767 CG17724 1.052625
CG12767 CG1825 -0.870308
CG12767 CG18740 -1.489135
CG12767 CG31181 -1.707104
CG12767 CG32046 0.383699
CG12767 CG32505 0.940694
CG12767 CG3938 0.946305
CG12767 CG4022 -1.270406
CG12767 CG4050 0.047615
CG12767 CG4082 -0.969373
CG12767 CG5170 1.435517
CG12767 CG5175 -2.777644
CG12767 CG5358 0.181182
CG12767 CG5545 -0.143316
CG12767 CG5575 2.145406
CG12767 CG6181 -0.979380
CG12767 CG6703 -0.519035
CG12767 CG7528 -0.443785
CG12767 CG7576 0.635461
CG12767 CG7659 -2.644421
CG12767 CG8472 -1.286643
CG12767 CG8704 0.139372
CG12767 CG8804 0.337992
CG12767 CG9797 0.556186
CG12785 CG13503 -1.451317
CG12785 CG13506 0.945450
CG12785 CG13969 -0.362916
CG12785 CG14048 3.089324
CG12785 CG14066 0.283025
CG12785 CG14206 -2.816575
CG12785 CG15162 0.376197
CG12785 CG15731 -0.944841
CG12785 CG17136 -5.069038
CG12785 CG1771 -1.434547
CG12785 CG1785 -8.912413
CG12785 CG18854 1.790570
CG12785 CG2078 0.165225
CG12785 CG2158 1.579426
CG12785 CG2221 -1.206021
CG12785 CG2263 1.945921
CG12785 CG2674 -0.490017
CG12785 CG2827 2.783953
CG12785 CG2863 -0.100750
CG12785 CG2867 -6.145768
CG12785 CG31605 -0.439075
CG12785 CG3224 -0.292291
CG12785 CG32409 -4.689114
CG12785 CG32813 -2.210039
CG12785 CG33217 -1.572817
CG12785 CG3593 0.451993
CG12785 CG3861 -0.935349
CG12785 CG4033 -0.539339
CG12785 CG4217 -11.949323
CG12785 CG4581 0.701197
CG12785 CG4753 0.070631
CG12785 CG4901 0.777006
CG12785 CG4912 -2.895581
CG12785 CG5010 5.169013
CG12785 CG5525 -2.086781
CG12785 CG5824 3.251272
CG12785 CG5904 -9.287097
CG12785 CG5961 0.453328
CG12785 CG6022 -9.947876
CG12785 CG6105 6.270035
CG12785 CG6226 2.714824
CG12785 CG6375 0.443269
CG12785 CG6708 0.273927
CG12785 CG6767 -0.540567
CG12785 CG6904 -2.018455
CG12785 CG6949 0.314082
CG12785 CG7178 0.901503
CG12785 CG7361 -0.504085
CG12785 CG7458 0.847827
CG12785 CG7519 -2.640068
CG12785 CG7554 -0.254756
CG12785 CG7698 -0.922640
CG12785 CG7712 -2.284842
CG12785 CG8039 5.386296
CG12785 CG8058 0.578494
CG12785 CG8327 5.540577
CG12785 CG8444 3.317086
CG12785 CG8525 -5.473327
CG12785 CG8531 -0.319626
CG12785 CG8636 -4.219623
CG12785 CG8766 0.623983
CG12785 CG8788 -4.708716
CG12785 CG8920 6.429739
CG12785 CG9527 0.619915
CG12785 CG9577 -1.090987
CG12785 CG9630 3.726878
CG12785 CG9663 -0.685885
CG12792 CG13005 -1.515235
CG12792 CG13503 -2.112274
CG12792 CG13506 1.405423
CG12792 CG14026 -0.149495
CG12792 CG14206 -1.535686
CG12792 CG14207 -0.867187
CG12792 CG1429 0.772023
CG12792 CG14447 1.559349
CG12792 CG14712 0.928666
CG12792 CG15433 -6.376025
CG12792 CG1685 1.236305
CG12792 CG17032 0.593687
CG12792 CG17136 0.642366
CG12792 CG17369 4.202609
CG12792 CG1746 -0.971323
CG12792 CG1785 -0.179027
CG12792 CG18854 3.450582
CG12792 CG2221 0.595628
CG12792 CG2263 1.765296
CG12792 CG2863 -2.423719
CG12792 CG2867 0.771371
CG12792 CG3001 -1.294429
CG12792 CG3224 0.331204
CG12792 CG32409 -2.630228
CG12792 CG3278 -2.506493
CG12792 CG32813 -0.140820
CG12792 CG3401 -1.187703
CG12792 CG4033 -0.733364
CG12792 CG4307 -5.405160
CG12792 CG4457 -3.401290
CG12792 CG4912 -7.084693
CG12792 CG5033 2.924350
CG12792 CG5258 -3.673818
CG12792 CG5277 -2.671956
CG12792 CG5374 4.855249
CG12792 CG5824 -8.641725
CG12792 CG5904 1.654117
CG12792 CG5992 1.623919
CG12792 CG6022 1.341331
CG12792 CG6148 -0.202478
CG12792 CG6226 1.220201
CG12792 CG6455 -1.396854
CG12792 CG6512 -3.207959
CG12792 CG6904 -0.927625
CG12792 CG7033 1.957499
CG12792 CG7430 -3.610562
CG12792 CG7461 1.962547
CG12792 CG7519 0.812765
CG12792 CG7654 2.310322
CG12792 CG8231 -3.034216
CG12792 CG8286 0.335236
CG12792 CG8446 -1.026643
CG12792 CG8503 -1.491703
CG12792 CG8525 3.993540
CG12792 CG8635 1.927617
CG12792 CG8759 -3.474279
CG12792 CG8920 -0.002672
CG12792 CG8977 1.775107
CG12792 CG8978 -4.993928
CG12792 CG9009 1.251671
CG12792 CG9035 0.272827
CG12792 CG9140 2.758816
CG12792 CG9172 3.622607
CG12792 CG9281 -5.434150
CG12792 CG9330 4.267969
CG12792 CG9630 -2.175882
CG12792 CG9663 -0.289156
CG12792 CG9866 -1.393727
CG12858 CG13253 -0.178104
CG12858 CG14296 -0.748852
CG12858 CG15097 -3.265423
CG12858 CG15651 1.089993
CG12858 CG2048 -0.168432
CG12858 CG31088 0.318876
CG12858 CG31634 -0.456345
CG12858 CG32169 -0.329464
CG12858 CG3352 0.151274
CG12858 CG3703 -0.544639
CG12858 CG4133 -0.153464
CG12858 CG4209 -1.143155
CG12858 CG5680 -0.536650
CG12858 CG6930 -0.526587
CG12858 CG7851 -0.721012
CG12858 CG9261 0.589116
CG12858 CG9666 0.935162
CG1298 CG14021 9.284642
CG1298 CG1434 -1.390500
CG1298 CG14626 -0.481695
CG1298 CG14636 -1.125154
CG1298 CG1539 -1.044451
CG1298 CG16876 4.063024
CG1298 CG17218 -2.110629
CG1298 CG17646 -0.509137
CG1298 CG17960 0.467102
CG1298 CG2727 -0.900750
CG1298 CG3097 -0.435699
CG1298 CG31349 -1.609570
CG1298 CG3184 -0.150531
CG1298 CG3242 0.127740
CG1298 CG3376 -0.400515
CG1298 CG4029 -0.553913
CG1298 CG4089 -0.220187
CG1298 CG4590 0.137018
CG1298 CG5433 -1.923654
CG1298 CG5580 0.025246
CG1298 CG5813 0.002359
CG1298 CG6394 -0.668111
CG1298 CG7713 0.085114
CG1298 CG8156 -1.725691
CG1298 CG8600 -2.695294
CG1298 CG9036 0.513104
CG1298 CG9336 1.227111
CG1298 CG9358 -0.614206
CG1298 CG9628 -1.321100
CG1298 CG9747 -0.841562
CG1298 CG9796 -0.879569
CG1298 CG9924 -0.472092
CG13005 CG1309 0.595508
CG13005 CG13289 -0.113039
CG13005 CG14025 -0.337894
CG13005 CG14026 -2.279383
CG13005 CG1403 -0.094638
CG13005 CG14048 -0.034469
CG13005 CG1429 2.351250
CG13005 CG14712 0.891255
CG13005 CG1475 0.477412
CG13005 CG14805 1.517973
CG13005 CG1648 0.345948
CG13005 CG17124 -0.300386
CG13005 CG1721 -0.431466
CG13005 CG17246 -3.216151
CG13005 CG17320 0.148127
CG13005 CG18140 -0.484797
CG13005 CG18250 -2.326477
CG13005 CG1910 0.190152
CG13005 CG2016 0.376929
CG13005 CG2051 -1.033924
CG13005 CG3001 -0.871298
CG13005 CG31045 2.101718
CG13005 CG3140 -1.292074
CG13005 CG32409 2.216977
CG13005 CG3278 -3.454035
CG13005 CG33104 1.003729
CG13005 CG3624 -1.990428
CG13005 CG3992 -0.345974
CG13005 CG4003 1.345011
CG13005 CG4051 -0.041371
CG13005 CG4115 -0.035668
CG13005 CG4170 -2.085927
CG13005 CG4300 0.716090
CG13005 CG4427 -1.703917
CG13005 CG4533 0.056121
CG13005 CG4551 0.639845
CG13005 CG4700 -3.033535
CG13005 CG4912 -0.235420
CG13005 CG4972 -0.200706
CG13005 CG5033 -3.881601
CG13005 CG5183 -1.016470
CG13005 CG5220 0.256165
CG13005 CG5258 -2.011676
CG13005 CG5277 -1.026989
CG13005 CG5330 1.743466
CG13005 CG5353 -0.283069
CG13005 CG5374 2.978999
CG13005 CG5594 -1.494762
CG13005 CG5824 -0.085216
CG13005 CG5992 0.678136
CG13005 CG6177 1.641733
CG13005 CG6512 -0.849089
CG13005 CG6904 -1.070109
CG13005 CG7033 -6.874273
CG13005 CG7227 -3.756751
CG13005 CG7299 -0.255877
CG13005 CG7393 1.664295
CG13005 CG7430 2.149224
CG13005 CG7461 -0.752587
CG13005 CG7610 0.371085
CG13005 CG7935 -0.644169
CG13005 CG7987 -2.396616
CG13005 CG8036 -0.238695
CG13005 CG8231 3.647533
CG13005 CG8306 -0.216594
CG13005 CG8759 -6.600243
CG13005 CG8977 -5.165746
CG13005 CG8978 -0.322990
CG13005 CG9006 0.015056
CG13005 CG9140 -0.395994
CG13005 CG9194 1.451850
CG13005 CG9280 1.130239
CG13005 CG9281 3.517253
CG13005 CG9710 0.577584
CG13005 CG9750 -2.347615
CG13005 CG9866 -0.810748
CG13005 CG9985 0.071258
CG13005 TE19126 1.126171
CG13037 CG14025 0.567028
CG13037 CG14122 -0.598381
CG13037 CG14206 1.025216
CG13037 CG1447 -0.366901
CG13037 CG14639 0.037874
CG13037 CG15598 -0.442469
CG13037 CG15669 -0.114503
CG13037 CG1674 -0.285564
CG13037 CG17121 -0.383301
CG13037 CG17348 -0.465598
CG13037 CG17492 0.593784
CG13037 CG17943 -0.505631
CG13037 CG18111 -1.389875
CG13037 CG2184 -1.687547
CG13037 CG3001 0.496305
CG13037 CG3048 0.152035
CG13037 CG31300 -0.987373
CG13037 CG31559 0.009594
CG13037 CG32244 0.381923
CG13037 CG33149 0.587483
CG13037 CG3401 0.105882
CG13037 CG4125 -1.047651
CG13037 CG4843 0.443041
CG13037 CG5596 0.109175
CG13037 CG5828 0.148901
CG13037 CG6218 -0.047094
CG13037 CG7241 -0.374919
CG13037 CG7296 0.063705
CG13037 CG7638 0.270466
CG13037 CG9066 -0.653364
CG13037 CG9194 0.585255
CG13037 CG9480 0.254121
CG13037 CG9762 -0.276666
CG1309 CG13289 -0.474901
CG1309 CG14048 1.378422
CG1309 CG1475 0.951975
CG1309 CG14805 -3.038845
CG1309 CG14996 -1.168107
CG1309 CG15188 -0.128139
CG1309 CG1685 -1.987220
CG1309 CG17124 -0.789546
CG1309 CG17246 -0.712424
CG1309 CG17369 1.300216
CG1309 CG1780 -0.106799
CG1309 CG18657 -0.123735
CG1309 CG1970 0.483721
CG1309 CG2098 -4.854422
CG1309 CG2155 0.027819
CG1309 CG2198 3.220308
CG1309 CG2713 1.189700
CG1309 CG3140 1.251946
CG1309 CG32253 -1.409601
CG1309 CG32264 2.648640
CG1309 CG32499 0.971989
CG1309 CG3278 -0.958285
CG1309 CG32813 -0.163757
CG1309 CG3283 -0.489165
CG1309 CG33009 0.204850
CG1309 CG33104 0.601509
CG1309 CG3593 0.709726
CG1309 CG3989 1.734086
CG1309 CG4233 -0.079051
CG1309 CG4354 0.087755
CG1309 CG4427 -3.208629
CG1309 CG4475 -0.862292
CG1309 CG4742 -1.082375
CG1309 CG4778 0.429365
CG1309 CG5033 -0.318554
CG1309 CG5193 2.295983
CG1309 CG5330 -0.923172
CG1309 CG5345 -2.013114
CG1309 CG5353 -1.289443
CG1309 CG5374 1.417698
CG1309 CG5594 -1.337142
CG1309 CG6022 -4.449419
CG1309 CG6148 -2.268788
CG1309 CG6343 0.009632
CG1309 CG6844 -0.247378
CG1309 CG7227 0.126492
CG1309 CG7393 -5.738669
CG1309 CG7519 1.901803
CG1309 CG7702 0.722457
CG1309 CG7839 0.312657
CG1309 CG7935 -3.210928
CG1309 CG7981 0.583136
CG1309 CG7993 -0.110228
CG1309 CG8036 1.190136
CG1309 CG8309 0.363137
CG1309 CG8402 0.269151
CG1309 CG8977 -0.423558
CG1309 CG9006 -0.327974
CG1309 CG9009 -0.352929
CG1309 CG9306 -1.784572
CG1309 TE18870 -0.361506
CG13102 CG13284 0.210393
CG13102 CG14902 0.597869
CG13102 CG15211 0.491274
CG13102 CG16787 -0.026883
CG13102 CG1809 1.163099
CG13102 CG18173 0.177781
CG13102 CG30115 -0.304455
CG13102 CG31259 -0.463663
CG13102 CG31463 0.627237
CG13102 CG31605 0.337755
CG13102 CG3734 -2.996191
CG13102 CG4199 0.881136
CG13102 CG4280 -0.693980
CG13102 CG4949 -1.122107
CG13102 CG5371 -0.000639
CG13102 CG6178 0.344914
CG13102 CG6378 -0.048808
CG13102 CG6445 -0.379406
CG13102 CG6830 -1.861810
CG13102 CG7154 0.220560
CG13102 CG8627 -0.043198
CG13102 CG9598 -0.106929
CG13183 CG13377 -0.212246
CG13183 CG15211 0.022104
CG13183 CG1582 -0.085162
CG13183 CG4311 -0.113567
CG13183 CG4386 -0.843602
CG13183 CG4742 -0.198230
CG13183 CG4778 -0.888947
CG13183 CG4779 -0.313421
CG13183 CG7176 0.218116
CG13183 CG7502 -0.199019
CG13183 CG7802 -0.253926
CG13183 CG8268 -0.108348
CG13183 CG9149 0.078546
CG13188 CG13503 -0.101982
CG13188 CG14206 0.166355
CG13188 CG15162 0.001456
CG13188 CG16786 -0.154551
CG13188 CG18817 -0.269982
CG13188 CG1891 0.016373
CG13188 CG2184 -0.302388
CG13188 CG31175 0.030927
CG13188 CG31559 -0.377463
CG13188 CG4194 -0.405353
CG13188 CG4457 0.425850
CG13188 CG4843 -0.100432
CG13188 CG5258 -0.451152
CG13188 CG5525 -0.317253
CG13188 CG6105 0.190939
CG13188 CG6705 -0.235246
CG13188 CG6708 0.346912
CG13188 CG7176 -0.280954
CG13188 CG7675 0.204300
CG13188 CG7915 0.091924
CG13188 CG8249 -0.388707
CG13188 CG8301 -0.033923
CG13188 CG8635 -0.052584
CG13188 CG9326 0.118607
CG13188 CG9416 -0.081079
CG1319 CG13643 -0.697796
CG1319 CG15002 -0.401316
CG1319 CG2663 -0.284678
CG1319 CG31649 -0.329142
CG1319 CG3242 -0.217442
CG1319 CG4089 0.083128
CG1319 CG6040 0.142820
CG13217 CG7930 -0.701655
CG1322 CG1486 0.091845
CG1322 CG15022 0.246885
CG1322 CG15188 -0.097207
CG1322 CG15592 0.005217
CG1322 CG16885 0.108338
CG1322 CG17320 -0.326809
CG1322 CG17437 -0.645727
CG1322 CG2016 -0.075285
CG1322 CG2161 -0.068555
CG1322 CG2342 -0.081896
CG1322 CG2928 0.381247
CG1322 CG31536 0.520557
CG1322 CG32625 -0.415122
CG1322 CG33104 0.760386
CG1322 CG3365 -0.928102
CG1322 CG3539 0.035265
CG1322 CG3903 1.723524
CG1322 CG3941 -1.137404
CG1322 CG4035 0.024945
CG1322 CG4145 -0.474977
CG1322 CG4742 -0.690211
CG1322 CG6055 0.083578
CG1322 CG6433 -0.710781
CG1322 CG6871 -0.510961
CG1322 CG7227 0.418814
CG1322 CG8983 0.175303
CG1322 CG9089 -0.423564
CG1322 CG9539 -0.787152
CG13220 CG13506 -0.588848
CG13220 CG1371 0.376546
CG13220 CG15304 -0.826088
CG13220 CG1582 0.361154
CG13220 CG17246 0.179960
CG13220 CG17280 -0.123312
CG13220 CG17320 0.580411
CG13220 CG1882 -0.467263
CG13220 CG2161 0.743740
CG13220 CG2713 1.993705
CG13220 CG31004 -1.373622
CG13220 CG31170 -2.005159
CG13220 CG3127 0.388176
CG13220 CG3140 -0.215770
CG13220 CG31999 -0.051709
CG13220 CG3267 0.886799
CG13220 CG32920 1.347891
CG13220 CG33009 -0.278323
CG13220 CG33071 0.138587
CG13220 CG33502 0.384689
CG13220 CG3499 -0.016528
CG13220 CG3714 -0.539510
CG13220 CG3960 0.805313
CG13220 CG4169 -1.109838
CG13220 CG4233 -3.573531
CG13220 CG4247 0.506128
CG13220 CG4475 -0.355496
CG13220 CG4567 -1.953278
CG13220 CG4994 0.454744
CG13220 CG5012 -1.376682
CG13220 CG5374 -0.379048
CG13220 CG5590 -0.409637
CG13220 CG5596 1.226820
CG13220 CG5660 1.008668
CG13220 CG5903 -0.617687
CG13220 CG6028 0.354381
CG13220 CG6030 -0.721959
CG13220 CG6345 1.032052
CG13220 CG6439 -2.170318
CG13220 CG6501 2.412297
CG13220 CG6666 -1.279163
CG13220 CG6769 -0.393665
CG13220 CG6949 -3.901229
CG13220 CG7033 -1.317211
CG13220 CG7354 -0.090459
CG13220 CG7361 0.712718
CG13220 CG7421 0.937244
CG13220 CG7610 0.579762
CG13220 CG7920 0.232614
CG13220 CG8058 2.044968
CG13220 CG8235 0.899334
CG13220 CG8402 1.331474
CG13220 CG8430 -1.156200
CG13220 CG8443 -3.626235
CG13220 CG8531 0.810147
CG13220 CG9131 0.702439
CG13220 CG9762 -0.526909
CG13220 CG9811 -1.189183
CG13253 CG13651 -0.341922
CG13253 CG14296 -0.171514
CG13253 CG15765 -0.719303
CG13253 CG31000 -0.273529
CG13253 CG32169 -0.792950
CG13253 CG5744 -1.082629
CG13253 CG7851 0.238366
CG13279 CG14996 0.289583
CG13279 CG1759 -0.198330
CG13279 CG2078 -0.057103
CG13279 CG2155 -0.810295
CG13279 CG2713 -0.364103
CG13279 CG2977 1.091279
CG13279 CG31233 0.499497
CG13279 CG3283 -0.281632
CG13279 CG3884 -0.505083
CG13279 CG4386 -0.324845
CG13279 CG4475 -0.064951
CG13279 CG4742 -0.233334
CG13279 CG4753 0.955529
CG13279 CG4779 -0.136584
CG13279 CG5010 0.408861
CG13279 CG5130 0.000710
CG13279 CG5288 -1.181622
CG13279 CG6459 0.015285
CG13279 CG6767 0.033306
CG13279 CG7176 0.011630
CG13279 CG7178 -0.867069
CG13279 CG8636 -0.213556
CG13279 CG8766 -0.028811
CG13279 CG8788 0.493285
CG13279 CG8804 -3.578723
CG13279 CG8913 0.113990
CG13279 CG8946 0.252217
CG13279 CG9127 -0.804456
CG13279 CG9155 -0.097819
CG13279 CG9331 -0.669919
CG13279 CG9568 0.132617
CG13284 CG14066 -0.206273
CG13284 CG14792 -1.382655
CG13284 CG14902 0.429901
CG13284 CG15211 0.864562
CG13284 CG16787 0.445970
CG13284 CG1759 -2.887079
CG13284 CG1809 -1.336958
CG13284 CG18173 1.390215
CG13284 CG31233 0.851750
CG13284 CG31343 0.228072
CG13284 CG31463 -6.208551
CG13284 CG3734 -0.758032
CG13284 CG3994 -0.321901
CG13284 CG4061 1.165692
CG13284 CG4199 -2.595327
CG13284 CG4280 -0.437525
CG13284 CG5371 -0.715767
CG13284 CG5849 -0.540063
CG13284 CG6830 -1.210338
CG13284 CG7399 0.731963
CG13284 CG8975 0.177610
CG13284 CG9568 -1.427089
CG13284 CG9598 0.119385
CG13289 CG13850 0.163101
CG13289 CG1422 0.636682
CG13289 CG1429 0.105069
CG13289 CG14687 -0.146865
CG13289 CG1475 -0.063934
CG13289 CG14788 0.320548
CG13289 CG14805 0.079310
CG13289 CG17124 0.385083
CG13289 CG1837 0.087575
CG13289 CG2155 -1.323871
CG13289 CG2277 -0.206839
CG13289 CG2330 -0.583636
CG13289 CG3001 0.541871
CG13289 CG31145 -0.043139
CG13289 CG32464 -0.518673
CG13289 CG3278 -0.838191
CG13289 CG3842 -0.095181
CG13289 CG4003 0.345094
CG13289 CG4427 -1.102710
CG13289 CG4511 -0.284952
CG13289 CG4746 -0.334914
CG13289 CG4752 0.117433
CG13289 CG5033 0.765373
CG13289 CG5183 -1.456906
CG13289 CG5277 -0.203464
CG13289 CG5353 0.252682
CG13289 CG5776 -0.229526
CG13289 CG6148 -0.240742
CG13289 CG6210 -0.491854
CG13289 CG6512 0.306110
CG13289 CG6844 0.198518
CG13289 CG7227 0.291197
CG13289 CG7262 -0.261555
CG13289 CG7299 -0.157254
CG13289 CG7393 0.581764
CG13289 CG7702 -0.483740
CG13289 CG7987 0.344237
CG13289 CG8036 -0.103513
CG13289 CG8258 0.047804
CG13289 CG8289 -0.040772
CG13289 CG8306 -0.228544
CG13289 CG8363 0.168855
CG13289 CG8759 -0.003714
CG13289 CG9006 -1.404567
CG13289 CG9128 -0.720054
CG13289 CG9280 0.765467
CG13289 CG9318 -0.118122
CG13289 CG9677 0.692119
CG13289 CG9866 0.496399
CG13289 CG9985 -0.344172
CG13316 CG13651 0.119391
CG13316 CG13920 -0.428637
CG13316 CG13928 -1.097363
CG13316 CG14296 0.110222
CG13316 CG15101 -0.349770
CG13316 CG2125 -0.362292
CG13316 CG3180 0.389521
CG13316 CG3184 0.478674
CG13316 CG3385 -0.290520
CG13316 CG3703 -2.273404
CG13316 CG3792 -1.204454
CG13316 CG4050 -0.581188
CG13316 CG4702 -0.071076
CG13316 CG5393 -0.495654
CG13316 CG5680 -0.418927
CG13316 CG6181 0.373275
CG13316 CG6930 -1.322349
CG13316 CG9261 0.723707
CG13316 CG9847 -0.837785
CG13321 CG13850 -0.325491
CG13321 CG13912 -0.075351
CG13321 CG1463 0.321409
CG13321 CG15101 -0.816690
CG13321 CG15828 -0.228190
CG13321 CG17597 0.041022
CG13321 CG2048 0.477092
CG13321 CG2330 0.333757
CG13321 CG31692 -0.675118
CG13321 CG3297 -0.559283
CG13321 CG3352 -0.052373
CG13321 CG3434 -0.895894
CG13321 CG3743 -0.695422
CG13321 CG3767 -0.544179
CG13321 CG40147 0.133309
CG13321 CG4405 0.443535
CG13321 CG4696 -0.085346
CG13321 CG4702 0.045630
CG13321 CG4769 0.102527
CG13321 CG5680 0.616899
CG13321 CG5779 -0.173805
CG13321 CG6934 -0.054421
CG13321 CG6981 -0.027415
CG13321 CG7625 -0.554410
CG13321 CG9836 0.010295
CG13348 CG13503 0.108507
CG13348 CG14025 -0.210899
CG13348 CG14207 -0.208608
CG13348 CG14447 -0.524506
CG13348 CG15731 -1.310422
CG13348 CG1644 -0.208876
CG13348 CG3048 -3.563237
CG13348 CG31605 0.058160
CG13348 CG32409 -0.958463
CG13348 CG4125 -0.002105
CG13348 CG4581 0.590467
CG13348 CG4753 0.593670
CG13348 CG4843 -0.128826
CG13348 CG4912 -0.500967
CG13348 CG5961 -2.775567
CG13348 CG6246 -0.774849
CG13348 CG6972 -0.084293
CG13348 CG7458 0.789972
CG13348 CG7638 0.587769
CG13348 CG7930 -0.482069
CG13348 CG8301 -1.386181
CG13348 CG8503 -0.206478
CG13348 CG8635 0.605529
CG13348 CG8713 0.064101
CG13348 CG8780 0.001399
CG13348 CG9663 -1.316652
CG13348 CG9977 0.114078
CG13348 CR31696 0.569330
CG13348 TE19126 0.757127
CG13377 CG13551 0.041944
CG13377 CG14110 -0.156471
CG13377 CG15592 -0.106215
CG13377 CG15598 -0.095111
CG13377 CG1785 0.526386
CG13377 CG18446 -0.090438
CG13377 CG2157 -0.036168
CG13377 CG2837 -0.392653
CG13377 CG31175 0.196615
CG13377 CG31559 0.045244
CG13377 CG3267 -0.071829
CG13377 CG33217 -0.275141
CG13377 CG3588 -0.869667
CG13377 CG4311 -0.060815
CG13377 CG4567 0.065486
CG13377 CG4742 0.061444
CG13377 CG5010 -0.129797
CG13377 CG5525 -0.244292
CG13377 CG6459 0.204607
CG13377 CG6767 -0.535033
CG13377 CG7176 0.045097
CG13377 CG7421 0.180794
CG13377 CG7712 -0.174390
CG13377 CG7807 0.339074
CG13377 CG8309 0.214547
CG13377 CG8386 0.039186
CG13377 CG9149 -0.453856
CG13377 CG9446 -0.172913
CG13377 CR31808 -0.271943
CG13391 CG14636 -0.317982
CG13391 CG14762 1.696240
CG13391 CG14866 0.049408
CG13391 CG1582 0.079033
CG13391 CG17280 -0.916375
CG13391 CG17292 0.290474
CG13391 CG17320 -0.193487
CG13391 CG17530 -0.068918
CG13391 CG18507 -0.291536
CG13391 CG1919 -0.410942
CG13391 CG2161 -0.393748
CG13391 CG2918 0.210677
CG13391 CG31973 -0.029224
CG13391 CG31999 -0.505023
CG13391 CG32549 -0.550916
CG13391 CG32920 -0.153331
CG13391 CG3365 0.767497
CG13391 CG3539 -1.261142
CG13391 CG6030 0.188895
CG13391 CG6439 0.327145
CG13391 CG6608 -0.465037
CG13391 CG6816 -0.151592
CG13391 CG7526 -0.392806
CG13391 CG7714 -0.299059
CG13391 CG9089 0.045941
CG13391 CG9131 -0.208232
CG13391 CG9517 0.428467
CG1345 CG15105 -0.166131
CG1345 CG15117 -0.921479
CG1345 CG15282 -0.941233
CG1345 CG1648 0.262852
CG1345 CG1674 -0.019433
CG1345 CG16885 -0.125963
CG1345 CG17158 0.073302
CG1345 CG17492 1.249434
CG1345 CG18111 0.289614
CG1345 CG18290 -0.683305
CG1345 CG1837 0.599195
CG1345 CG1910 -0.395838
CG1345 CG2051 0.457579
CG1345 CG2374 -0.531197
CG1345 CG2718 0.071050
CG1345 CG30011 0.127896
CG1345 CG30497 -0.659477
CG1345 CG32244 0.493907
CG1345 CG33113 0.436139
CG1345 CG33149 0.270984
CG1345 CG3644 -0.549175
CG1345 CG3725 1.103198
CG1345 CG3989 0.319442
CG1345 CG4183 -0.299433
CG1345 CG4405 0.001654
CG1345 CG4672 -0.207933
CG1345 CG4679 -1.068476
CG1345 CG4692 -0.073861
CG1345 CG5320 -1.997641
CG1345 CG5476 -0.631070
CG1345 CG5671 0.054798
CG1345 CG5680 -0.268712
CG1345 CG6668 0.397763
CG1345 CG6844 -0.358266
CG1345 CG7071 -1.012561
CG1345 CG7173 0.551578
CG1345 CG7481 0.562364
CG1345 CG8182 -0.194152
CG1345 CG8186 0.125274
CG1345 CG8974 0.015989
CG1345 CG9020 0.219736
CG1345 CG9070 -0.517346
CG1345 CG9177 -0.099691
CG1345 CG9238 -0.561960
CG1345 CG9253 -0.351718
CG1345 CG9985 0.599064
CG1345 TE19126 0.026480
CG13463 CG1546 -1.089660
CG13463 CG5779 -0.622905
CG13463 CG8363 -0.081744
CG13503 CG13506 0.111614
CG13503 CG14080 0.212946
CG13503 CG14206 -9.281718
CG13503 CG14207 -1.594241
CG13503 CG14447 0.598352
CG13503 CG15162 0.438617
CG13503 CG15433 -2.011803
CG13503 CG15731 -0.639915
CG13503 CG16765 1.278087
CG13503 CG17136 2.383195
CG13503 CG1771 -1.121627
CG13503 CG18657 0.804174
CG13503 CG1891 -1.647098
CG13503 CG2184 -2.403256
CG13503 CG2221 -1.197246
CG13503 CG2863 1.115165
CG13503 CG30115 0.408014
CG13503 CG3048 0.069950
CG13503 CG33071 -0.125858
CG13503 CG33183 0.079069
CG13503 CG3401 -0.895512
CG13503 CG4033 0.597297
CG13503 CG4115 0.288753
CG13503 CG4125 -0.835619
CG13503 CG4194 1.032108
CG13503 CG4217 0.541700
CG13503 CG4307 -1.117407
CG13503 CG4457 -0.680530
CG13503 CG4581 0.601249
CG13503 CG4726 -0.419972
CG13503 CG4843 0.958470
CG13503 CG4901 -2.440462
CG13503 CG4944 0.779870
CG13503 CG4966 -2.452930
CG13503 CG4994 0.302079
CG13503 CG5258 0.191802
CG13503 CG5277 2.227080
CG13503 CG5525 -1.983876
CG13503 CG5596 0.760745
CG13503 CG5992 -0.429368
CG13503 CG6705 0.380952
CG13503 CG6708 -0.228534
CG13503 CG6972 -0.502578
CG13503 CG7088 0.465885
CG13503 CG7430 -2.196757
CG13503 CG7458 -0.863096
CG13503 CG7554 -2.048210
CG13503 CG7638 0.141228
CG13503 CG7654 -1.373660
CG13503 CG7675 -1.161545
CG13503 CG7915 0.211974
CG13503 CG7930 -0.589976
CG13503 CG8231 -0.164137
CG13503 CG8249 0.409424
CG13503 CG8301 -0.328266
CG13503 CG8309 0.860018
CG13503 CG8446 0.005880
CG13503 CG8503 0.357934
CG13503 CG8531 0.156155
CG13503 CG8635 -2.456572
CG13503 CG8978 0.966046
CG13503 CG9172 0.931601
CG13503 CG9281 1.693533
CG13503 CG9326 -1.380583
CG13503 CG9330 0.190209
CG13503 CG9416 0.302769
CG13503 CG9663 0.422905
CG13503 CG9762 0.835721
CG13503 CG9866 0.694874
CG13503 TE19126 0.444841
CG13506 CG13704 -0.392884
CG13506 CG14207 -0.383087
CG13506 CG15162 -1.407500
CG13506 CG15433 -1.744038
CG13506 CG16765 -0.129671
CG13506 CG17166 -0.152524
CG13506 CG17332 0.581492
CG13506 CG1771 -1.261804
CG13506 CG1882 0.025405
CG13506 CG2221 0.143668
CG13506 CG2863 0.350089
CG13506 CG31004 -0.903478
CG13506 CG31170 0.096043
CG13506 CG31175 -0.673381
CG13506 CG3140 -0.431638
CG13506 CG3267 -2.898689
CG13506 CG32813 -1.280903
CG13506 CG3283 0.635688
CG13506 CG33009 0.105127
CG13506 CG33071 0.532011
CG13506 CG33104 1.321938
CG13506 CG33183 -1.261487
CG13506 CG3499 0.812414
CG13506 CG4033 2.133027
CG13506 CG4051 -4.599155
CG13506 CG4217 -2.863776
CG13506 CG4233 1.334435
CG13506 CG4307 -1.916497
CG13506 CG4427 -1.369705
CG13506 CG4475 -0.019924
CG13506 CG4567 0.004626
CG13506 CG4581 0.827710
CG13506 CG4665 0.018449
CG13506 CG4901 -0.152245
CG13506 CG4972 -0.435457
CG13506 CG4994 2.093836
CG13506 CG5170 -0.641617
CG13506 CG5193 -0.293227
CG13506 CG5525 0.627190
CG13506 CG5575 -0.188117
CG13506 CG5596 -0.232381
CG13506 CG5904 0.230782
CG13506 CG6105 1.043794
CG13506 CG6345 0.907586
CG13506 CG6501 -2.172650
CG13506 CG6708 1.178565
CG13506 CG6904 0.476044
CG13506 CG6949 -0.282349
CG13506 CG7033 0.292711
CG13506 CG7176 2.935208
CG13506 CG7279 -0.154329
CG13506 CG7361 -3.645651
CG13506 CG7421 0.142288
CG13506 CG7461 0.062023
CG13506 CG7610 0.623462
CG13506 CG8058 -0.400611
CG13506 CG8144 -0.217135
CG13506 CG8182 -0.129091
CG13506 CG8235 -0.889799
CG13506 CG8268 -0.407764
CG13506 CG8309 -0.952306
CG13506 CG8430 -0.956356
CG13506 CG8446 -0.155265
CG13506 CG8531 -0.599983
CG13506 CG8788 3.275191
CG13506 CG9009 1.139793
CG13506 CG9140 -0.311343
CG13506 CG9149 -0.486045
CG13506 CG9172 0.139781
CG13506 CG9281 -0.716560
CG13506 CG9330 0.542487
CG13506 CG9527 -0.870038
CG13506 CG9762 -0.417287
CG13506 CR31808 0.502765
CG13551 CG13704 2.498251
CG13551 CG14243 0.025678
CG13551 CG14639 -0.738906
CG13551 CG14996 -0.284219
CG13551 CG15095 -2.741386
CG13551 CG15102 -0.693943
CG13551 CG15162 -0.449483
CG13551 CG15427 -0.836355
CG13551 CG15731 -0.661217
CG13551 CG17332 -5.505956
CG13551 CG18374 1.234286
CG13551 CG18593 -0.133868
CG13551 CG18740 2.886690
CG13551 CG2977 -1.384579
CG13551 CG30349 -2.001067
CG13551 CG31098 -0.295049
CG13551 CG31175 -1.504428
CG13551 CG31233 0.361572
CG13551 CG31559 -0.108871
CG13551 CG3267 1.286513
CG13551 CG33217 0.600747
CG13551 CG33502 -2.102477
CG13551 CG3408 0.746936
CG13551 CG3588 -2.105957
CG13551 CG3593 -0.449842
CG13551 CG3762 0.314354
CG13551 CG3884 0.620428
CG13551 CG4311 0.082256
CG13551 CG4567 1.390762
CG13551 CG4901 1.226426
CG13551 CG5010 -2.992195
CG13551 CG5130 -1.028328
CG13551 CG5455 -0.200378
CG13551 CG5532 0.329311
CG13551 CG5819 1.304363
CG13551 CG5903 -0.030143
CG13551 CG5949 0.791617
CG13551 CG6028 0.260466
CG13551 CG6105 -0.619708
CG13551 CG6417 0.471495
CG13551 CG6459 -0.127534
CG13551 CG6666 0.316385
CG13551 CG6769 -0.218761
CG13551 CG6949 -2.318323
CG13551 CG7176 0.319752
CG13551 CG7328 0.467709
CG13551 CG7361 -4.287685
CG13551 CG7421 -0.898954
CG13551 CG7502 -3.459658
CG13551 CG7698 -0.673163
CG13551 CG7712 0.702162
CG13551 CG7807 -1.083668
CG13551 CG7841 0.067659
CG13551 CG8048 1.666057
CG13551 CG8443 0.916931
CG13551 CG8470 0.180782
CG13551 CG8766 -0.070448
CG13551 CG8788 -0.636202
CG13551 CG8804 -0.248366
CG13551 CG8946 2.044161
CG13551 CG9149 0.102254
CG13551 CG9331 2.525745
CG13551 CG9527 -2.326398
CG13551 CG9577 -0.033158
CG13551 CR31808 0.336290
CG13618 CG13875 -0.111906
CG13618 CG3097 -0.875885
CG13618 CG3242 -0.305866
CG13618 CG4089 -0.369207
CG13618 CG5492 -0.219738
CG13618 CG7713 -0.027936
CG13624 CG13777 0.209548
CG13624 CG14513 -0.411648
CG13624 CG14622 -2.913632
CG13624 CG14883 -0.690215
CG13624 CG15811 0.261302
CG13624 CG1624 1.047251
CG13624 CG2083 0.737776
CG13624 CG2207 -0.901079
CG13624 CG31043 -0.116646
CG13624 CG31108 1.016740
CG13624 CG31181 0.955621
CG13624 CG31349 1.086031
CG13624 CG32043 0.182956
CG13624 CG32158 -0.107270
CG13624 CG32486 -1.820630
CG13624 CG3269 0.084621
CG13624 CG32858 0.190173
CG13624 CG3625 0.269552
CG13624 CG3792 -0.572778
CG13624 CG3969 0.110542
CG13624 CG4303 -1.537409
CG13624 CG4978 -0.079385
CG13624 CG5215 -0.070959
CG13624 CG5499 0.209467
CG13624 CG5520 -0.375416
CG13624 CG6174 0.764002
CG13624 CG6617 -0.672431
CG13624 CG6684 0.346697
CG13624 CG6703 -1.842566
CG13624 CG6889 0.383863
CG13624 CG6987 0.620856
CG13624 CG7375 -0.951878
CG13624 CG8472 -0.555272
CG13624 CG8567 1.250993
CG13624 CG8571 -0.353100
CG13624 CG8749 -0.523106
CG13624 CG8933 -0.951546
CG13624 CG8974 -0.567466
CG13624 CG9135 1.156533
CG13624 CG9666 -0.875302
CG13624 CG9704 -1.174560
CG13624 CG9705 1.439860
CG13624 CG9797 -2.236121
CG13624 CG9894 1.533561
CG13643 CG13875 0.369159
CG13643 CG14107 -0.706460
CG13643 CG14801 -0.077120
CG13643 CG1764 0.045771
CG13643 CG17960 -0.024416
CG13643 CG2150 -0.102506
CG13643 CG3097 0.163819
CG13643 CG3153 -1.044141
CG13643 CG3242 0.036048
CG13643 CG3376 -0.332850
CG13643 CG4089 -0.577693
CG13643 CG7005 -0.517942
CG13643 CG7713 -0.718948
CG13643 CG8587 -0.942536
CG13651 CG13920 -0.217931
CG13651 CG13928 -0.135787
CG13651 CG14296 -0.375543
CG13651 CG15651 -0.809153
CG13651 CG31000 -0.978215
CG13651 CG32046 -0.069826
CG13651 CG32169 0.074736
CG13651 CG3385 -0.398127
CG13651 CG3703 0.029972
CG13651 CG4050 0.043236
CG13651 CG4684 -0.685496
CG13651 CG5744 -0.294680
CG13651 CG7851 0.111739
CG13695 CG1403 -0.456497
CG13695 CG15444 0.079375
CG13695 CG17272 -0.095455
CG13695 CG2108 -0.316909
CG13695 CG2161 0.179850
CG13695 CG2522 -0.274917
CG13695 CG2727 0.111908
CG13695 CG2818 -0.284579
CG13695 CG2918 0.260250
CG13695 CG2928 -0.334989
CG13695 CG31649 -0.078701
CG13695 CG3171 -0.044565
CG13695 CG32473 -0.256760
CG13695 CG3365 0.290837
CG13695 CG3539 -0.030948
CG13695 CG4280 -0.100618
CG13695 CG5873 0.177896
CG13695 CG6040 -0.258742
CG13695 CG6055 -0.530127
CG13695 CG6816 0.106200
CG13695 CG7023 -0.491590
CG13695 CG7563 0.196378
CG13695 CG8627 -0.281177
CG13695 CG9358 -0.137903
CG13695 CG9517 -0.372791
CG13695 CG9747 -0.339243
CG13698 CG14430 0.498608
CG13698 CG17218 -0.269120
CG13698 CG1749 0.048171
CG13698 CG17646 -0.404871
CG13698 CG18817 -0.665209
CG13698 CG31344 -0.051079
CG13698 CG3171 0.334276
CG13698 CG3991 0.012029
CG13698 CG4311 -0.741331
CG13698 CG4999 -0.473717
CG13698 CG5820 -0.264218
CG13698 CG6202 0.394820
CG13698 CG6705 -0.833639
CG13698 CG6822 -0.043395
CG13698 CG7802 0.078741
CG13698 CG8268 -0.220620
CG13698 CG9149 0.225113
CG13698 CG9796 -0.274563
CG13698 CG9968 -0.273715
CG13704 CG14048 0.463806
CG13704 CG14792 -0.945588
CG13704 CG14968 1.452099
CG13704 CG15095 -0.274391
CG13704 CG15304 -0.040766
CG13704 CG15347 -4.157395
CG13704 CG17320 -0.309305
CG13704 CG2827 0.597928
CG13704 CG2977 -4.173596
CG13704 CG31004 -2.563252
CG13704 CG31233 -0.079696
CG13704 CG31259 0.148257
CG13704 CG32046 2.468545
CG13704 CG32409 0.080062
CG13704 CG3249 -1.406545
CG13704 CG32813 -0.123860
CG13704 CG3283 -1.078717
CG13704 CG33009 0.437008
CG13704 CG33502 -1.663084
CG13704 CG3593 -0.112832
CG13704 CG3714 0.800799
CG13704 CG3884 0.430919
CG13704 CG4217 0.879875
CG13704 CG4581 -1.805219
CG13704 CG4600 -0.170495
CG13704 CG4753 -0.737389
CG13704 CG5558 -1.333331
CG13704 CG5660 3.150815
CG13704 CG5819 -0.077301
CG13704 CG5949 -0.173553
CG13704 CG6028 -1.722179
CG13704 CG6375 0.383782
CG13704 CG6417 -3.384632
CG13704 CG6501 -1.065639
CG13704 CG7178 0.433642
CG13704 CG7780 -0.489525
CG13704 CG7834 1.075600
CG13704 CG7936 0.685917
CG13704 CG8048 -1.779577
CG13704 CG8443 1.340883
CG13704 CG8470 1.518993
CG13704 CG8766 -1.899847
CG13704 CG8804 -0.095380
CG13704 CG8827 -0.500114
CG13704 CG8946 3.511735
CG13704 CG9155 -0.219694
CG13704 CG9331 3.408687
CG13704 CG9527 0.401601
CG1371 CG14687 -0.677612
CG1371 CG1475 -1.279966
CG1371 CG15095 -0.819836
CG1371 CG15105 0.445241
CG1371 CG15117 -0.532494
CG1371 CG15282 -0.671141
CG1371 CG15304 -0.436906
CG1371 CG16944 0.485931
CG1371 CG1721 -0.749233
CG1371 CG17325 -1.551396
CG1371 CG17332 1.826238
CG1371 CG17642 0.536790
CG1371 CG1837 0.628058
CG1371 CG1934 -0.302391
CG1371 CG30011 -0.043017
CG1371 CG30116 -0.425399
CG1371 CG31098 -0.243161
CG1371 CG3127 0.743467
CG1371 CG3140 0.703309
CG1371 CG31794 -0.832804
CG1371 CG32164 1.494556
CG1371 CG3249 -0.542370
CG1371 CG32813 1.724018
CG1371 CG33009 0.481679
CG1371 CG33149 -0.384956
CG1371 CG4169 -0.636221
CG1371 CG4183 -0.402036
CG1371 CG4233 -0.729802
CG1371 CG4511 0.790126
CG1371 CG4533 0.354066
CG1371 CG4994 0.167764
CG1371 CG5353 0.766446
CG1371 CG5476 1.056615
CG1371 CG5558 0.200468
CG1371 CG5590 0.354855
CG1371 CG5819 -0.486715
CG1371 CG5992 0.403341
CG1371 CG6375 0.421107
CG1371 CG6501 -2.623574
CG1371 CG6647 -0.969533
CG1371 CG6666 -1.374942
CG1371 CG6769 0.405731
CG1371 CG6803 0.018840
CG1371 CG7920 -3.458534
CG1371 CG7981 -0.296833
CG1371 CG7987 -0.885206
CG1371 CG8048 -0.077354
CG1371 CG8254 -0.284780
CG1371 CG9480 0.040592
CG1374 CG13875 1.454851
CG1374 CG14107 0.941717
CG1374 CG1447 -1.309106
CG1374 CG14639 0.457310
CG1374 CG14866 2.432660
CG1374 CG15669 0.086840
CG1374 CG1891 -0.819295
CG1374 CG2150 0.743621
CG1374 CG31022 -0.896918
CG1374 CG31721 0.945800
CG1374 CG3178 -0.437413
CG1374 CG32423 -0.174748
CG1374 CG32982 -0.978038
CG1374 CG4041 -0.418074
CG1374 CG5455 0.716287
CG1374 CG6218 -0.578294
CG1374 CG7080 -0.448582
CG1374 CG7296 -1.050956
CG1374 CG8587 0.897312
CG1374 CG8625 -1.043800
CG13777 CG14712 -1.268765
CG13777 CG17348 0.070948
CG13777 CG1957 -0.843089
CG13777 CG2835 -0.116331
CG13777 CG31108 0.566723
CG13777 CG31721 -0.633204
CG13777 CG32434 0.351795
CG13777 CG32486 0.212251
CG13777 CG33207 0.004581
CG13777 CG3371 0.538313
CG13777 CG3436 -3.218036
CG13777 CG4303 -0.014725
CG13777 CG5452 -0.286420
CG13777 CG5454 -0.433250
CG13777 CG5499 -0.432377
CG13777 CG5813 -1.214316
CG13777 CG6617 -0.984255
CG13777 CG6866 -0.316496
CG13777 CG6987 -0.298595
CG13777 CG7375 -0.145360
CG13777 CG7379 1.059796
CG13777 CG7892 0.076712
CG13777 CG8092 0.985528
CG13777 CG8411 -0.007452
CG13777 CG8416 0.350587
CG13777 CG8553 -0.232395
CG13777 CG8749 0.598710
CG13777 CG9128 -0.148242
CG13777 CG9403 -0.390686
CG13777 CG9633 -1.537227
CG13777 CG9666 -0.142365
CG13777 CG9677 -0.559608
CG13777 CG9854 0.130168
CG13777 CG9894 0.013965
CG1381 CG14447 -0.626563
CG1381 CG14788 -3.756988
CG1381 CG1548 -0.047440
CG1381 CG17136 4.950066
CG1381 CG1746 -1.318363
CG1381 CG31775 -0.099099
CG1381 CG32253 -0.383909
CG1381 CG32464 -1.161703
CG1381 CG3935 -0.003258
CG1381 CG4781 1.038452
CG1381 CG5220 -0.977007
CG1381 CG5537 -1.408645
CG1381 CG5776 0.410031
CG1381 CG5824 3.058285
CG1381 CG6455 2.563577
CG1381 CG7519 0.149776
CG1381 CG7780 -1.586481
CG1381 CG7834 0.108571
CG1381 CG8254 -0.052975
CG1381 CG8301 0.857184
CG1381 CG8327 -1.521982
CG1381 CG8503 -0.317144
CG1381 CG8525 4.114664
CG1381 CG8583 -1.742826
CG1381 CG8780 -0.201965
CG1381 CG9006 2.690290
CG1381 CG9119 -1.464716
CG1381 CG9300 -1.486401
CG1381 CG9306 0.757306
CG1381 CG9630 -14.514370
CG1381 CG9663 0.749881
CG13850 CG14629 0.087623
CG13850 CG1463 -0.102189
CG13850 CG14805 0.981048
CG13850 CG15101 -0.163116
CG13850 CG17597 0.189765
CG13850 CG18783 0.135778
CG13850 CG2051 -0.509038
CG13850 CG2072 0.308270
CG13850 CG2718 -0.284111
CG13850 CG30116 0.340911
CG13850 CG31536 -0.349467
CG13850 CG32425 -5.675314
CG13850 CG3297 -0.052809
CG13850 CG33113 -0.172174
CG13850 CG33549 1.427897
CG13850 CG3424 -0.019978
CG13850 CG3725 1.933602
CG13850 CG3743 -1.132596
CG13850 CG3792 -0.424602
CG13850 CG3903 2.910999
CG13850 CG4145 -1.756727
CG13850 CG4183 -0.592046
CG13850 CG4204 1.236829
CG13850 CG4670 -0.200036
CG13850 CG4672 -1.005264
CG13850 CG4679 -0.026299
CG13850 CG4746 -0.539555
CG13850 CG4752 -0.694823
CG13850 CG4769 0.286483
CG13850 CG5345 -0.288728
CG13850 CG5353 0.320170
CG13850 CG6120 0.495967
CG13850 CG6155 0.255345
CG13850 CG6207 -0.079070
CG13850 CG6210 -0.364293
CG13850 CG6778 0.155042
CG13850 CG6803 -0.303286
CG13850 CG6844 -0.608981
CG13850 CG7227 0.160228
CG13850 CG7702 0.001998
CG13850 CG8363 -0.362690
CG13850 CG8776 -0.362500
CG13850 CG9148 -2.322839
CG13850 CG9256 -0.359396
CG13850 CG9280 0.734775
CG13850 CG9836 -0.255882
CG13850 CG9985 0.425392
CG13875 CG14107 0.700789
CG13875 CG14801 0.006414
CG13875 CG14866 0.560883
CG13875 CG1764 0.748590
CG13875 CG17786 -0.210814
CG13875 CG17960 0.041672
CG13875 CG1919 -1.466533
CG13875 CG2150 0.042159
CG13875 CG2663 -0.567867
CG13875 CG3097 -2.156238
CG13875 CG31973 -0.604083
CG13875 CG3242 -1.306284
CG13875 CG3376 0.503944
CG13875 CG4089 -0.926782
CG13875 CG5492 0.249928
CG13875 CG6608 0.315350
CG13875 CG7080 -1.019413
CG13875 CG7713 -1.031325
CG13875 CG8587 -2.579002
CG13875 CG9036 -0.498371
CG13875 CG9336 -0.544833
CG13875 CG9460 0.412596
CG13875 CG9628 -0.010569
CG13894 CG14041 3.576694
CG13894 CG1434 0.976169
CG13894 CG1483 0.190368
CG13894 CG16876 0.142779
CG13894 CG17724 -3.632208
CG13894 CG18740 0.451596
CG13894 CG2083 -2.352241
CG13894 CG2207 -0.134587
CG13894 CG2791 -0.668856
CG13894 CG31634 0.259637
CG13894 CG32046 -1.524473
CG13894 CG32505 0.842453
CG13894 CG3258 -0.042738
CG13894 CG3269 -2.516912
CG13894 CG3408 -0.548772
CG13894 CG4029 -0.283500
CG13894 CG4050 0.422244
CG13894 CG4532 0.693674
CG13894 CG5545 1.806625
CG13894 CG5580 -2.380582
CG13894 CG5588 -0.231008
CG13894 CG5813 -0.590304
CG13894 CG6617 -1.750094
CG13894 CG6866 -0.513365
CG13894 CG6889 0.142377
CG13894 CG6930 -0.385092
CG13894 CG7358 0.217129
CG13894 CG7538 0.897062
CG13894 CG7659 -1.059113
CG13894 CG9135 -4.187928
CG13906 CG13920 -0.141565
CG13906 CG13928 -1.802655
CG13906 CG1825 -0.389127
CG13906 CG18740 -2.150025
CG13906 CG31181 0.250330
CG13906 CG3180 -1.864771
CG13906 CG4022 0.866283
CG13906 CG4029 -0.196601
CG13906 CG4050 1.044134
CG13906 CG4082 0.104882
CG13906 CG5175 0.509237
CG13906 CG5545 0.308674
CG13906 CG6181 -1.690842
CG13906 CG7528 -0.273776
CG13906 CG8472 -0.899797
CG13912 CG14122 0.127209
CG13912 CG1444 -2.299203
CG13912 CG1463 -0.907390
CG13912 CG1483 -0.620503
CG13912 CG1716 0.269006
CG13912 CG17597 -0.103858
CG13912 CG18250 1.151980
CG13912 CG2048 -0.722623
CG13912 CG2125 0.389445
CG13912 CG2330 -1.021251
CG13912 CG2656 0.655036
CG13912 CG3039 0.169412
CG13912 CG31137 -0.389351
CG13912 CG31332 0.037063
CG13912 CG31692 -0.152722
CG13912 CG3258 -3.361808
CG13912 CG3625 0.886097
CG13912 CG3743 0.615873
CG13912 CG3800 0.546552
CG13912 CG40147 -0.019864
CG13912 CG4029 -0.872206
CG13912 CG4532 -0.116423
CG13912 CG4677 0.592841
CG13912 CG4702 0.313051
CG13912 CG4769 -0.120027
CG13912 CG5433 0.957751
CG13912 CG6210 0.559020
CG13912 CG6866 -0.100451
CG13912 CG8776 -0.874069
CG13912 CG9128 0.470480
CG13912 CG9135 -0.575636
CG13912 CG9256 -0.703353
CG13912 CG9403 -0.429020
CG13913 CG14110 -0.919341
CG13913 CG15211 -0.662220
CG13913 CG15786 -0.596894
CG13913 CG2157 1.032406
CG13913 CG3153 -1.940050
CG13913 CG3689 1.409728
CG13913 CG4311 -0.401713
CG13913 CG4702 2.205693
CG13913 CG4779 -0.616450
CG13913 CG6930 -0.449505
CG13913 CG7941 -2.133016
CG13913 CG8850 -0.030781
CG13920 CG13928 -1.446520
CG13920 CG14296 0.164980
CG13920 CG14762 -0.022593
CG13920 CG15651 -1.270958
CG13920 CG1825 0.510295
CG13920 CG3703 0.145328
CG13920 CG4082 -0.348976
CG13920 CG4133 -0.326025
CG13920 CG4684 -0.165627
CG13920 CG5545 1.112108
CG13920 CG6181 -0.382471
CG13920 CG6703 1.231112
CG13920 CG7576 0.273264
CG13920 CG8625 -1.009736
CG13928 CG14041 -0.557520
CG13928 CG15427 0.388435
CG13928 CG15651 -0.691321
CG13928 CG1825 -2.139289
CG13928 CG18740 -0.786472
CG13928 CG2977 0.816888
CG13928 CG31181 -1.316609
CG13928 CG3180 0.605880
CG13928 CG32169 0.517221
CG13928 CG32505 0.158128
CG13928 CG3385 -0.383500
CG13928 CG3703 0.077972
CG13928 CG4050 -0.879216
CG13928 CG4684 0.991222
CG13928 CG5170 2.846742
CG13928 CG5288 1.051236
CG13928 CG5393 0.386092
CG13928 CG5545 -1.891932
CG13928 CG6181 0.868840
CG13928 CG6703 -1.892673
CG13928 CG6930 0.861376
CG13928 CG7528 0.696448
CG13928 CG7576 0.437151
CG13928 CG7659 1.882387
CG13928 CG8472 -0.969586
CG13928 CG8704 0.027217
CG13928 CG8804 0.067600
CG13928 CG9261 -2.114369
CG13928 CG9331 0.968110
CG13969 CG14021 -0.117445
CG13969 CG14048 0.553910
CG13969 CG1469 -0.248229
CG13969 CG1486 -0.778302
CG13969 CG14968 0.112557
CG13969 CG1548 0.302426
CG13969 CG15717 0.547377
CG13969 CG17323 -0.038955
CG13969 CG2078 -0.525405
CG13969 CG3006 -0.393345
CG13969 CG31775 -0.438344
CG13969 CG32264 -0.493262
CG13969 CG33009 0.172109
CG13969 CG33099 -1.401254
CG13969 CG3960 -0.290139
CG13969 CG4306 0.522770
CG13969 CG4753 -0.225151
CG13969 CG4781 0.228303
CG13969 CG5210 0.252772
CG13969 CG5288 0.691138
CG13969 CG5330 -0.661789
CG13969 CG6022 0.330298
CG13969 CG6459 1.091180
CG13969 CG6767 0.165043
CG13969 CG7062 -0.425143
CG13969 CG8050 0.000962
CG13969 CG8636 -0.259102
CG13969 CG8669 -0.068103
CG13969 CG8766 0.404665
CG13969 CG8788 -1.928346
CG13969 CG8804 -1.822920
CG13969 CG8913 -0.213037
CG13969 CG8946 0.949361
CG13969 CG9066 -0.374059
CG13969 CG9977 -0.889935
CG13977 CG1600 -1.666138
CG13977 CG17323 -0.761981
CG13977 CG18466 0.239503
CG13977 CG2060 0.432295
CG13977 CG3829 -0.089027
CG13977 CG4120 -2.350444
CG13977 CG4162 0.296072
CG13977 CG4559 -1.523317
CG13977 CG4779 -1.031204
CG13977 CG6113 -0.311481
CG13977 CG7390 -0.249825
CG13977 CG8050 0.340618
CG13977 CG8066 0.275372
CG13977 CG8782 0.879088
CG13977 CG8913 0.161435
CG13977 CG9184 -0.288226
CG13993 CG14080 0.172763
CG13993 CG14888 -0.113580
CG13993 CG15102 -0.029044
CG13993 CG15598 0.242915
CG13993 CG16944 0.367314
CG13993 CG17508 0.142699
CG13993 CG1771 0.369346
CG13993 CG3008 0.648239
CG13993 CG30115 0.080092
CG13993 CG3028 -0.315500
CG13993 CG30349 -0.039794
CG13993 CG31022 0.669346
CG13993 CG3171 -1.269191
CG13993 CG3198 0.900229
CG13993 CG32276 0.220135
CG13993 CG33261 -1.640298
CG13993 CG33502 -0.562105
CG13993 CG4364 -0.630730
CG13993 CG4376 -2.461898
CG13993 CG4552 -0.402092
CG13993 CG4726 -0.342794
CG13993 CG4978 0.149209
CG13993 CG5085 -0.081548
CG13993 CG5186 -0.327018
CG13993 CG5661 0.016426
CG13993 CG6030 -0.195113
CG13993 CG6178 0.103318
CG13993 CG6705 -0.046824
CG13993 CG6766 0.090596
CG13993 CG7023 0.041393
CG13993 CG7071 -0.358691
CG13993 CG7107 0.062482
CG13993 CG7154 -1.434051
CG13993 CG7271 1.043420
CG13993 CG7524 0.055619
CG13993 CG8173 0.416198
CG13993 CG8268 -0.509088
CG13993 CG8430 0.620383
CG13993 CG8965 0.176153
CG13993 CG9262 -0.120303
CG13993 CG9297 -0.439457
CG13993 CG9710 0.521596
CG13993 CG9743 0.063689
CG13993 CG9811 -0.927431
CG13993 CG9894 -1.941879
CG14021 CG14243 -0.531155
CG14021 CG1434 -2.160522
CG14021 CG1469 0.172060
CG14021 CG14968 -0.756312
CG14021 CG15095 -1.978930
CG14021 CG15117 -1.318981
CG14021 CG1548 -1.641290
CG14021 CG15717 -2.024702
CG14021 CG1600 -0.845979
CG14021 CG16876 4.298454
CG14021 CG17323 -0.329883
CG14021 CG1743 -5.115065
CG14021 CG18466 -1.906023
CG14021 CG2060 -0.051361
CG14021 CG2762 -0.538440
CG14021 CG3006 0.196855
CG14021 CG31098 -1.573080
CG14021 CG31775 -0.082822
CG14021 CG32046 -1.357850
CG14021 CG33099 -6.572050
CG14021 CG3380 0.323247
CG14021 CG3829 -0.080270
CG14021 CG4162 -0.114067
CG14021 CG4306 -0.468217
CG14021 CG4753 -0.036860
CG14021 CG4781 -1.522811
CG14021 CG5210 -2.608797
CG14021 CG5828 -1.245748
CG14021 CG5949 0.363784
CG14021 CG7062 -1.219683
CG14021 CG7241 -0.230611
CG14021 CG7936 -1.474458
CG14021 CG8050 -4.639077
CG14021 CG8066 1.228555
CG14021 CG8470 0.406423
CG14021 CG8665 -1.760779
CG14021 CG8669 4.252477
CG14021 CG8782 0.169735
CG14025 CG14122 0.546477
CG14025 CG1429 -1.224170
CG14025 CG1444 -1.228088
CG14025 CG14447 -0.331340
CG14025 CG1475 1.273621
CG14025 CG14788 0.891291
CG14025 CG15117 0.862089
CG14025 CG1648 -0.242045
CG14025 CG16721 -0.853336
CG14025 CG17348 0.414110
CG14025 CG17492 -0.029047
CG14025 CG17800 -0.497335
CG14025 CG18111 -5.115813
CG14025 CG1837 -4.171776
CG14025 CG1910 3.012874
CG14025 CG2051 1.081194
CG14025 CG2198 0.517296
CG14025 CG2330 0.926803
CG14025 CG2718 -0.599781
CG14025 CG2969 -3.013269
CG14025 CG3001 -3.843462
CG14025 CG3048 -0.907578
CG14025 CG31045 0.324587
CG14025 CG31332 1.126500
CG14025 CG31692 1.406106
CG14025 CG32464 -1.618407
CG14025 CG3278 -0.504085
CG14025 CG3371 0.059189
CG14025 CG4115 1.232184
CG14025 CG4533 0.759491
CG14025 CG4677 -0.246034
CG14025 CG4696 -1.323475
CG14025 CG4700 0.048385
CG14025 CG4746 -1.797862
CG14025 CG4843 2.515440
CG14025 CG5183 0.950083
CG14025 CG5320 -1.358892
CG14025 CG5776 -1.117308
CG14025 CG6512 1.490797
CG14025 CG7073 0.336229
CG14025 CG7296 0.506607
CG14025 CG7299 -0.040692
CG14025 CG7481 0.811071
CG14025 CG7654 0.461813
CG14025 CG7915 0.301601
CG14025 CG7987 2.732235
CG14025 CG8312 0.670656
CG14025 CG8503 0.639270
CG14025 CG8759 2.651117
CG14025 CG9020 -0.020280
CG14025 CG9194 0.762112
CG14025 CG9663 -0.822118
CG14025 CG9866 -7.258126
CG14025 CG9985 0.645291
CG14025 CR31696 -0.638102
CG14025 TE19126 -3.345132
CG14026 CG14207 -0.633369
CG14026 CG14813 0.231706
CG14026 CG17032 -1.032516
CG14026 CG18250 1.089339
CG14026 CG2051 -0.035874
CG14026 CG2158 0.162505
CG14026 CG3001 0.695320
CG14026 CG3140 -0.081851
CG14026 CG3278 0.650643
CG14026 CG33104 1.105650
CG14026 CG33183 -1.998523
CG14026 CG4457 0.787286
CG14026 CG4551 -0.931560
CG14026 CG4581 -1.080538
CG14026 CG4972 -0.186390
CG14026 CG5258 -0.654091
CG14026 CG5374 0.917360
CG14026 CG5454 0.093723
CG14026 CG5558 -0.028217
CG14026 CG5590 -0.040622
CG14026 CG6177 -0.829898
CG14026 CG6246 -0.062765
CG14026 CG6904 0.011946
CG14026 CG7033 1.365634
CG14026 CG7393 0.134415
CG14026 CG7610 -2.344203
CG14026 CG7839 0.156822
CG14026 CG7987 -0.134018
CG14026 CG8039 -0.287958
CG14026 CG8231 -0.124830
CG14026 CG8254 -0.310333
CG14026 CG8289 0.874780
CG14026 CG8312 -0.476856
CG14026 CG8366 0.347731
CG14026 CG8553 -0.052724
CG14026 CG8583 -0.236188
CG14026 CG8759 -1.154181
CG14026 CG8978 0.068427
CG14026 CG9035 -0.244552
CG14026 CG9140 0.953110
CG14026 CG9663 0.423433
CG14026 CG9750 0.796259
CG14026 TE19126 0.636175
CG14026 TE20108 -0.241667
CG1403 CG1404 -0.144287
CG1403 CG1486 -0.013687
CG1403 CG15105 -0.403522
CG1403 CG15212 -0.064063
CG1403 CG1648 -0.228052
CG1403 CG16712 0.201202
CG1403 CG16858 0.256176
CG1403 CG17158 0.007762
CG1403 CG17246 -0.462025
CG1403 CG17903 -0.208815
CG1403 CG18140 -0.929174
CG1403 CG18250 0.339712
CG1403 CG18290 0.478648
CG1403 CG18783 0.004085
CG1403 CG1910 0.855846
CG1403 CG2016 -0.149451
CG1403 CG2108 -1.226914
CG1403 CG2161 -0.302197
CG1403 CG3008 0.182659
CG1403 CG31649 0.180795
CG1403 CG3198 -0.773188
CG1403 CG31999 0.779370
CG1403 CG32425 -2.009849
CG1403 CG32548 -0.158461
CG1403 CG32625 0.729991
CG1403 CG3265 -0.065936
CG1403 CG33549 1.700827
CG1403 CG3365 1.381713
CG1403 CG3416 -0.851406
CG1403 CG3542 -0.249596
CG1403 CG3624 -0.429792
CG1403 CG3722 -0.246133
CG1403 CG3725 0.857104
CG1403 CG3903 -4.660737
CG1403 CG3992 0.181469
CG1403 CG40049 0.194216
CG1403 CG4051 0.020315
CG1403 CG4145 -0.487396
CG1403 CG4204 0.333079
CG1403 CG4679 -1.031444
CG1403 CG4692 0.420768
CG1403 CG5193 0.649403
CG1403 CG5320 0.542158
CG1403 CG5330 0.156649
CG1403 CG5809 -1.337526
CG1403 CG6647 -0.054021
CG1403 CG6668 1.352779
CG1403 CG6775 0.809113
CG1403 CG7107 -1.034742
CG1403 CG7227 -0.758647
CG1403 CG7279 0.215828
CG1403 CG7433 -0.049182
CG1403 CG7563 -0.163231
CG1403 CG7981 -0.010430
CG1403 CG8173 0.441028
CG1403 CG8965 -0.244806
CG1403 CG9022 0.291799
CG1403 CG9089 -0.172201
CG1403 CG9322 -0.351733
CG1403 CG9710 -0.824520
CG1403 CG9985 -0.190120
CG1404 CG16788 -0.572675
CG1404 CG17124 -0.448740
CG1404 CG18250 1.063055
CG1404 CG1884 0.716495
CG1404 CG2016 -0.243363
CG1404 CG2072 -0.150267
CG1404 CG2913 -0.378073
CG1404 CG3039 1.434594
CG1404 CG31536 -0.340379
CG1404 CG32425 -0.881369
CG1404 CG33097 -2.614342
CG1404 CG33549 1.115232
CG1404 CG3371 -0.261216
CG1404 CG3416 -0.989858
CG1404 CG3436 -0.987179
CG1404 CG3542 -4.620560
CG1404 CG3725 0.002391
CG1404 CG3800 -1.237694
CG1404 CG3902 0.173010
CG1404 CG3941 0.383985
CG1404 CG4204 1.050910
CG1404 CG4532 -0.371509
CG1404 CG4551 -0.152349
CG1404 CG4672 0.879112
CG1404 CG4700 -1.078107
CG1404 CG5021 -0.320223
CG1404 CG5454 0.344429
CG1404 CG5486 0.525746
CG1404 CG5499 -0.646600
CG1404 CG6210 0.339631
CG1404 CG6617 -2.505140
CG1404 CG6778 -0.364350
CG1404 CG7375 0.813608
CG1404 CG7526 -0.143880
CG1404 CG8553 0.171325
CG1404 CG8965 0.238197
CG1404 CG8974 1.132517
CG1404 CG9128 0.195881
CG1404 CG9256 0.361070
CG1404 CG9297 0.003758
CG1404 CG9346 -0.955468
CG1404 CG9403 -1.844133
CG1404 CG9423 -1.015687
CG1404 CG9712 0.969514
CG1404 CG9750 -1.562404
CG14041 CG1434 0.151589
CG14041 CG14513 0.406832
CG14041 CG14622 -1.887317
CG14041 CG17724 -2.078550
CG14041 CG18740 0.372078
CG14041 CG2083 0.343504
CG14041 CG31181 0.127603
CG14041 CG32158 -1.747483
CG14041 CG32505 0.877140
CG14041 CG3258 -0.104455
CG14041 CG3269 -4.349725
CG14041 CG3408 -2.212115
CG14041 CG3967 1.108630
CG14041 CG4050 -1.878741
CG14041 CG4532 -2.624289
CG14041 CG5545 -0.116397
CG14041 CG5588 1.381132
CG14041 CG6703 -1.372429
CG14041 CG6860 -0.532430
CG14041 CG6866 0.370635
CG14041 CG7471 0.346880
CG14041 CG7538 -0.973623
CG14041 CG8200 -0.046616
CG14041 CG8472 -0.850951
CG14041 CG8567 -0.424567
CG14041 CG9135 -1.886644
CG14041 CG9261 1.776415
CG14041 CG9666 0.837989
CG14041 CG9704 0.175451
CG14041 CG9797 -0.869501
CG14048 CG14968 0.326980
CG14048 CG14996 0.988726
CG14048 CG15188 -0.438275
CG14048 CG15347 -0.415226
CG14048 CG1685 -2.146043
CG14048 CG17246 -4.016229
CG14048 CG17325 0.131395
CG14048 CG1785 0.634727
CG14048 CG2078 0.093443
CG14048 CG2713 -0.919833
CG14048 CG2863 2.506612
CG14048 CG3140 1.117694
CG14048 CG32264 1.142509
CG14048 CG32409 -2.608753
CG14048 CG32813 -1.201507
CG14048 CG3283 -0.676771
CG14048 CG33009 0.848480
CG14048 CG33217 -3.630767
CG14048 CG3714 0.575693
CG14048 CG3861 0.842540
CG14048 CG3884 -0.821488
CG14048 CG4033 -0.775978
CG14048 CG4051 0.157637
CG14048 CG4061 0.045064
CG14048 CG4217 -3.115093
CG14048 CG4307 -2.247341
CG14048 CG4427 -0.338455
CG14048 CG4567 1.185796
CG14048 CG4581 1.082424
CG14048 CG4753 -0.266752
CG14048 CG4781 -0.412200
CG14048 CG4912 2.322036
CG14048 CG5010 2.039612
CG14048 CG5033 1.039009
CG14048 CG5277 -0.179437
CG14048 CG5330 0.207107
CG14048 CG5594 -0.224326
CG14048 CG5904 -1.710344
CG14048 CG6022 -3.729390
CG14048 CG6028 0.498129
CG14048 CG6105 0.116575
CG14048 CG6226 0.395999
CG14048 CG6246 -0.159859
CG14048 CG6343 0.259587
CG14048 CG6417 -0.916146
CG14048 CG6459 0.668499
CG14048 CG6501 -1.660915
CG14048 CG6767 0.020002
CG14048 CG6904 2.516584
CG14048 CG7033 0.101320
CG14048 CG7176 -0.424494
CG14048 CG7361 1.152255
CG14048 CG7421 1.188669
CG14048 CG7519 2.073208
CG14048 CG7554 0.125051
CG14048 CG7698 -1.768870
CG14048 CG7839 0.768968
CG14048 CG7935 0.078585
CG14048 CG8039 0.893180
CG14048 CG8439 0.166234
CG14048 CG8443 -0.027404
CG14048 CG8525 1.408057
CG14048 CG8766 -3.315985
CG14048 CG8788 -7.396175
CG14048 CG8920 -4.026676
CG14048 CG9306 -2.305401
CG14048 CG9527 1.426515
CG14048 CG9750 -2.323818
CG14066 CG14080 0.420237
CG14066 CG14792 -0.554468
CG14066 CG14902 1.141177
CG14066 CG17332 -0.541871
CG14066 CG1771 -0.052984
CG14066 CG1782 -0.439483
CG14066 CG1809 -1.027269
CG14066 CG2158 -1.118285
CG14066 CG2161 0.759542
CG14066 CG2674 0.419087
CG14066 CG3028 0.343419
CG14066 CG31170 -0.941228
CG14066 CG3140 1.010502
CG14066 CG31605 0.276987
CG14066 CG31649 -0.516911
CG14066 CG32409 -0.673955
CG14066 CG3249 -0.030058
CG14066 CG33183 -0.207790
CG14066 CG3499 0.771095
CG14066 CG3624 -0.629088
CG14066 CG3861 0.186990
CG14066 CG4086 -0.491788
CG14066 CG4199 -4.686016
CG14066 CG4217 -0.437116
CG14066 CG4247 0.228845
CG14066 CG4280 0.117284
CG14066 CG4984 -0.577754
CG14066 CG5371 -0.058547
CG14066 CG5454 -0.684806
CG14066 CG5514 -0.365018
CG14066 CG5660 1.043754
CG14066 CG5903 0.694491
CG14066 CG5961 -0.863479
CG14066 CG6178 0.499856
CG14066 CG6246 0.239659
CG14066 CG6345 -2.380379
CG14066 CG6375 -0.026814
CG14066 CG6521 -0.304549
CG14066 CG6830 0.869319
CG14066 CG6904 -1.140665
CG14066 CG7178 -0.041790
CG14066 CG7698 -0.892154
CG14066 CG7920 0.929850
CG14066 CG8048 -0.030814
CG14066 CG8173 0.525270
CG14066 CG8636 0.920414
CG14066 CG8827 0.235275
CG14066 CG8975 0.476929
CG14066 CG9140 0.635777
CG14066 CG9577 -0.409639
CG14066 CG9743 -0.824908
CG14066 CG9750 0.765715
CG14080 CG14207 -0.166658
CG14080 CG14902 0.136968
CG14080 CG15731 0.094006
CG14080 CG1771 -0.168316
CG14080 CG17943 0.090333
CG14080 CG1809 -0.336302
CG14080 CG2913 -0.286919
CG14080 CG3048 0.528196
CG14080 CG31605 -0.596571
CG14080 CG33502 0.079508
CG14080 CG4125 0.016322
CG14080 CG4217 0.420600
CG14080 CG4581 -1.563723
CG14080 CG4698 -0.118752
CG14080 CG5961 0.639970
CG14080 CG6246 -0.010797
CG14080 CG6375 -0.630033
CG14080 CG7269 -0.205477
CG14080 CG7638 0.164673
CG14080 CG7930 -0.712550
CG14080 CG8249 -0.259723
CG14080 CG8430 -0.473698
CG14080 CG8780 0.049363
CG14080 CG9977 -0.370765
CG14107 CG14254 -0.900015
CG14107 CG14639 0.445845
CG14107 CG17960 -0.649016
CG14107 CG2150 0.782351
CG14107 CG32549 -2.314746
CG14107 CG3376 -0.863677
CG14107 CG3385 -1.037689
CG14107 CG3689 -2.251745
CG14107 CG5393 0.159611
CG14107 CG5455 2.201592
CG14107 CG5819 2.879286
CG14107 CG6608 -1.748552
CG14107 CG7502 2.264986
CG14107 CG8587 -0.259301
CG14107 CG8704 0.283101
CG14107 CG8780 1.509638
CG14107 CG9336 -0.614380
CG14110 CG1430 0.003037
CG14110 CG15211 -1.241440
CG14110 CG15598 0.024144
CG14110 CG2157 -1.176932
CG14110 CG2663 -0.293580
CG14110 CG31344 -0.242921
CG14110 CG3153 0.214096
CG14110 CG32473 0.421009
CG14110 CG4311 0.696927
CG14110 CG4999 0.119750
CG14110 CG5873 -0.448128
CG14110 CG6040 -0.749511
CG14110 CG6445 -0.730326
CG14110 CG7802 -0.068008
CG14110 CG7941 0.709504
CG14110 CG8249 -0.496114
CG14110 CG8850 -0.367281
CG14122 CG1444 -1.075222
CG14122 CG14883 0.303961
CG14122 CG1648 0.802647
CG14122 CG16721 0.234532
CG14122 CG1674 -0.080250
CG14122 CG17348 0.240165
CG14122 CG17492 0.175847
CG14122 CG17800 -0.576216
CG14122 CG17943 0.017523
CG14122 CG18111 -1.256776
CG14122 CG18250 1.317067
CG14122 CG3001 -0.397204
CG14122 CG3039 -0.105102
CG14122 CG3048 0.402676
CG14122 CG31045 -0.343388
CG14122 CG31332 0.128690
CG14122 CG31692 -0.093160
CG14122 CG3436 -1.106087
CG14122 CG3725 0.219011
CG14122 CG3960 -0.126254
CG14122 CG4170 0.034948
CG14122 CG4677 -0.477366
CG14122 CG4696 0.168905
CG14122 CG5486 0.338545
CG14122 CG5596 -0.018717
CG14122 CG6017 -0.336964
CG14122 CG6177 -0.104842
CG14122 CG7070 -0.931139
CG14122 CG7254 -1.322117
CG14122 CG7526 -0.291306
CG14122 CG7987 -0.062001
CG14122 CG8276 -0.462819
CG14122 CG9194 -1.902768
CG14122 CG9480 -0.554892
CG14122 CR31696 0.275379
CG14206 CG14447 -0.207684
CG14206 CG14712 -0.853054
CG14206 CG14788 0.169114
CG14206 CG15162 -0.493966
CG14206 CG15433 1.816840
CG14206 CG15731 -0.659157
CG14206 CG17136 -1.892885
CG14206 CG18657 -0.333614
CG14206 CG1891 1.159709
CG14206 CG2003 1.545078
CG14206 CG2184 -4.344761
CG14206 CG2221 0.927698
CG14206 CG2263 -1.583421
CG14206 CG2863 -3.655794
CG14206 CG3001 -2.021244
CG14206 CG31045 -0.743800
CG14206 CG33071 -2.706184
CG14206 CG3401 0.643027
CG14206 CG4003 -0.987121
CG14206 CG4033 -3.373663
CG14206 CG4125 1.501503
CG14206 CG4217 3.916392
CG14206 CG4307 7.535536
CG14206 CG4457 -2.688117
CG14206 CG4581 -1.406357
CG14206 CG4843 0.775878
CG14206 CG4901 3.060819
CG14206 CG4912 4.418824
CG14206 CG4966 1.052099
CG14206 CG4994 1.685135
CG14206 CG5258 -0.265210
CG14206 CG5277 -7.231073
CG14206 CG5525 -3.782237
CG14206 CG5596 -2.359264
CG14206 CG5824 -1.424042
CG14206 CG5961 -0.704533
CG14206 CG5992 0.058712
CG14206 CG6105 -9.934397
CG14206 CG6904 1.913786
CG14206 CG6972 -1.135800
CG14206 CG7033 0.943745
CG14206 CG7088 0.469868
CG14206 CG7430 1.237646
CG14206 CG7458 1.232202
CG14206 CG7519 1.118415
CG14206 CG7554 2.328766
CG14206 CG7638 -1.364043
CG14206 CG7675 -0.454767
CG14206 CG7915 0.079117
CG14206 CG7930 0.997690
CG14206 CG8231 -4.054025
CG14206 CG8301 -2.232014
CG14206 CG8446 -0.737828
CG14206 CG8525 0.668746
CG14206 CG8531 0.166990
CG14206 CG8635 -3.845081
CG14206 CG8759 -1.796392
CG14206 CG8780 0.196660
CG14206 CG8977 1.365770
CG14206 CG8978 0.749899
CG14206 CG9140 -0.297127
CG14206 CG9172 0.354172
CG14206 CG9281 -1.173388
CG14206 CG9326 1.163092
CG14206 CG9630 -3.215257
CG14206 CG9663 2.264811
CG14206 CG9762 -1.831517
CG14207 CG1429 0.456740
CG14207 CG1475 1.903500
CG14207 CG15433 0.275887
CG14207 CG15731 -0.293179
CG14207 CG1716 -0.333954
CG14207 CG17166 0.388705
CG14207 CG17492 -0.813360
CG14207 CG18507 -0.276941
CG14207 CG1882 -1.389957
CG14207 CG30115 0.462094
CG14207 CG3039 -0.380829
CG14207 CG3048 0.096515
CG14207 CG31045 0.343376
CG14207 CG33104 0.543002
CG14207 CG33183 -1.591441
CG14207 CG3371 -1.496617
CG14207 CG4125 -0.436729
CG14207 CG4170 -1.241524
CG14207 CG4364 0.772207
CG14207 CG4457 0.991039
CG14207 CG4551 0.139024
CG14207 CG4581 -0.615562
CG14207 CG4726 -0.871465
CG14207 CG4843 -0.342603
CG14207 CG4912 0.940611
CG14207 CG4966 0.065229
CG14207 CG4994 1.990326
CG14207 CG5186 0.406090
CG14207 CG5382 0.706630
CG14207 CG5454 0.669403
CG14207 CG5596 -0.311436
CG14207 CG5992 0.669001
CG14207 CG6246 0.181222
CG14207 CG6512 1.393924
CG14207 CG6766 -0.905938
CG14207 CG7033 -1.447786
CG14207 CG7073 -0.875544
CG14207 CG7279 0.040447
CG14207 CG7430 -1.245270
CG14207 CG7458 1.556056
CG14207 CG7461 -2.922795
CG14207 CG7610 0.845054
CG14207 CG7638 0.130400
CG14207 CG7654 -0.183427
CG14207 CG7893 -0.408375
CG14207 CG7915 0.740981
CG14207 CG8182 -0.017223
CG14207 CG8231 -1.910088
CG14207 CG8430 -0.239057
CG14207 CG8531 0.384696
CG14207 CG8583 -0.044393
CG14207 CG8635 -0.126035
CG14207 CG8759 0.311879
CG14207 CG9416 -0.016036
CG14207 CG9663 -1.959537
CG14207 CG9866 1.081953
CG14207 TE19126 -3.146030
CG1422 CG1429 1.143093
CG1422 CG14712 0.509877
CG1422 CG1475 -0.796554
CG1422 CG14813 0.860214
CG1422 CG16786 0.762647
CG1422 CG17158 0.935343
CG1422 CG1716 1.332791
CG1422 CG1749 1.021716
CG1422 CG17492 -1.758802
CG1422 CG18250 2.521937
CG1422 CG31045 3.665879
CG1422 CG31145 0.292888
CG1422 CG31332 -7.368101
CG1422 CG32556 -1.504167
CG1422 CG3265 2.125803
CG1422 CG32701 0.409965
CG1422 CG3352 -0.690299
CG1422 CG3664 -2.570977
CG1422 CG4003 0.189362
CG1422 CG4006 2.136505
CG1422 CG4115 0.139554
CG1422 CG4194 -1.600120
CG1422 CG4457 -1.744100
CG1422 CG4966 -1.892289
CG1422 CG5183 -3.907514
CG1422 CG5258 0.184770
CG1422 CG5382 0.648799
CG1422 CG5809 -0.298425
CG1422 CG6017 -1.068072
CG1422 CG6223 -0.931195
CG1422 CG6766 0.592517
CG1422 CG6844 1.176487
CG1422 CG6877 -0.629961
CG1422 CG6988 0.161827
CG1422 CG7073 -10.319680
CG1422 CG7262 0.262431
CG1422 CG7654 0.629048
CG1422 CG7915 1.816679
CG1422 CG8209 -0.723784
CG1422 CG8289 -1.885997
CG1422 CG8306 -3.516340
CG1422 CG8312 -0.643729
CG1422 CG8411 -1.730341
CG1422 CG8416 -1.768304
CG1422 CG8635 1.782725
CG1422 CG9035 -1.137172
CG1422 CG9128 -1.473713
CG1422 CG9318 0.385555
CG1422 CG9677 1.266759
CG1422 CG9866 0.111224
CG1422 CG9916 0.225060
CG14243 CG14968 -0.914511
CG14243 CG14996 -0.342195
CG14243 CG15005 -0.157305
CG14243 CG15095 0.230613
CG14243 CG15188 -0.235207
CG14243 CG1548 -0.467353
CG14243 CG15717 0.130615
CG14243 CG18549 -0.068408
CG14243 CG18593 0.199811
CG14243 CG2003 0.732001
CG14243 CG2977 0.349539
CG14243 CG30011 -0.296508
CG14243 CG3006 0.270603
CG14243 CG31098 -2.213298
CG14243 CG31431 -1.350920
CG14243 CG3249 0.391377
CG14243 CG32499 0.148441
CG14243 CG3267 -0.095676
CG14243 CG33009 0.207000
CG14243 CG4162 -0.217246
CG14243 CG4233 -0.388087
CG14243 CG4475 0.087696
CG14243 CG5170 -0.257249
CG14243 CG5210 0.199684
CG14243 CG5288 -0.227407
CG14243 CG5330 -0.253769
CG14243 CG5532 -0.000084
CG14243 CG5828 -0.153487
CG14243 CG6417 0.952974
CG14243 CG6459 0.512357
CG14243 CG6949 1.080085
CG14243 CG7062 -0.461888
CG14243 CG7266 -0.472204
CG14243 CG7421 -0.066207
CG14243 CG7438 -2.265858
CG14243 CG7678 0.068599
CG14243 CG7935 -0.169335
CG14243 CG8050 1.351236
CG14243 CG8066 0.359770
CG14243 CG8402 1.286251
CG14243 CG8443 -1.331703
CG14243 CG8470 -0.574639
CG14243 CG8665 -0.304007
CG14243 CG8669 -0.389252
CG14243 CG8766 -0.263647
CG14243 CG8788 -0.275284
CG14243 CG8804 0.047432
CG14243 CG8913 0.377392
CG14243 CG8946 -0.476212
CG14243 CG9009 0.053922
CG14243 CG9066 0.360174
CG14243 CG9184 -0.293137
CG14254 CG14636 -0.845192
CG14254 CG16876 0.362247
CG14254 CG2150 -0.601217
CG14254 CG32029 -1.106989
CG14254 CG4022 -0.336244
CG14254 CG5282 -0.114662
CG14254 CG6934 -0.420349
CG14254 CG7528 -0.373395
CG14254 CG9036 -1.659751
CG14254 CG9336 0.674550
CG1429 CG1444 1.518151
CG1429 CG14687 -0.676473
CG1429 CG1475 -3.056711
CG1429 CG1648 0.419972
CG1429 CG1721 -2.649768
CG1429 CG17492 -6.303891
CG1429 CG18111 -0.560452
CG1429 CG1837 -1.020361
CG1429 CG18657 0.634247
CG1429 CG1910 2.088040
CG1429 CG1934 0.407750
CG1429 CG2051 -1.247783
CG1429 CG2330 -0.403705
CG1429 CG2718 0.504023
CG1429 CG3001 -4.148986
CG1429 CG31045 3.402572
CG1429 CG31332 1.126966
CG1429 CG32464 -0.922345
CG1429 CG3278 -1.429963
CG1429 CG32813 1.615113
CG1429 CG3297 0.050198
CG1429 CG3401 0.466907
CG1429 CG40049 -0.092397
CG1429 CG4125 2.575269
CG1429 CG4300 -2.039551
CG1429 CG4696 -1.385556
CG1429 CG4746 0.179069
CG1429 CG4843 -2.869853
CG1429 CG5183 -1.086844
CG1429 CG5320 0.423924
CG1429 CG5374 1.601380
CG1429 CG5596 1.051699
CG1429 CG5776 0.209359
CG1429 CG5809 0.259947
CG1429 CG5992 0.049391
CG1429 CG6017 0.094574
CG1429 CG6844 0.719243
CG1429 CG6972 0.747571
CG1429 CG7073 -1.705609
CG1429 CG7296 0.431551
CG1429 CG7299 0.002640
CG1429 CG7430 -0.795016
CG1429 CG7654 -0.130181
CG1429 CG7915 1.481067
CG1429 CG7987 0.750984
CG1429 CG8289 -0.721249
CG1429 CG8306 -0.197335
CG1429 CG8312 -0.182881
CG1429 CG8759 -2.592361
CG1429 CG8977 -3.421410
CG1429 CG9020 0.273058
CG1429 CG9281 1.790218
CG1429 CG9677 0.799092
CG1429 CG9866 -0.961159
CG1429 CG9916 0.480934
CG1429 TE19126 -1.714044
CG14296 CG14762 0.306272
CG14296 CG15651 -1.424911
CG14296 CG31000 -0.857810
CG14296 CG32046 -0.686790
CG14296 CG32169 1.728185
CG14296 CG3703 -0.512736
CG14296 CG4684 -1.006889
CG14296 CG6703 0.888792
CG14296 CG7851 -2.252373
CG14296 CG8625 -0.468788
CG1430 CG15005 -0.309465
CG1430 CG15102 -0.178095
CG1430 CG15211 0.018824
CG1430 CG2157 -0.000754
CG1430 CG2210 0.505437
CG1430 CG2674 0.015565
CG1430 CG30349 -0.147001
CG1430 CG31170 -0.128500
CG1430 CG32209 -0.103631
CG1430 CG3244 -0.103319
CG1430 CG3267 0.591736
CG1430 CG33502 0.185509
CG1430 CG3588 -0.406691
CG1430 CG4311 0.149970
CG1430 CG5130 -0.508245
CG1430 CG5170 -1.476372
CG1430 CG6040 -0.114653
CG1430 CG6769 0.137813
CG1430 CG7154 -0.403539
CG1430 CG7714 -0.274656
CG1430 CG7941 -0.009471
CG1430 CG8160 -0.493821
CG1430 CG8309 0.208100
CG1430 CG8627 -0.235736
CG1430 CG8850 -0.792589
CG1430 CR31808 -0.338839
CG1434 CG14513 0.300962
CG1434 CG15427 -0.484140
CG1434 CG1624 -1.005312
CG1434 CG16876 0.047113
CG1434 CG17323 0.956053
CG1434 CG17724 -3.150942
CG1434 CG18740 0.894612
CG1434 CG2207 0.308279
CG1434 CG31181 -0.787843
CG1434 CG32046 -2.627102
CG1434 CG32158 -0.477540
CG1434 CG3269 -0.374997
CG1434 CG32858 -1.471186
CG1434 CG3967 -0.053421
CG1434 CG4022 -0.888706
CG1434 CG4050 2.614555
CG1434 CG5175 -0.378785
CG1434 CG5210 1.069651
CG1434 CG5358 0.825159
CG1434 CG5545 0.040308
CG1434 CG5580 0.378569
CG1434 CG5940 0.073585
CG1434 CG6181 -0.238591
CG1434 CG6418 -0.201568
CG1434 CG7358 0.392508
CG1434 CG7471 0.268795
CG1434 CG7538 -0.799651
CG1434 CG7576 -0.116504
CG1434 CG8066 3.179123
CG1434 CG9336 -1.113468
CG1434 CG9704 -1.443833
CG1434 CG9797 -0.290442
CG1434 CG9999 -0.694175
CG14356 CG15022 -1.661870
CG14356 CG15444 0.365375
CG14356 CG15592 0.066963
CG14356 CG15786 -1.656547
CG14356 CG16885 0.245108
CG14356 CG17292 0.059519
CG14356 CG17437 -0.343985
CG14356 CG17530 0.493235
CG14356 CG18362 -1.856943
CG14356 CG2157 0.583710
CG14356 CG2210 0.137225
CG14356 CG2928 0.223755
CG14356 CG3244 0.155755
CG14356 CG32920 0.199803
CG14356 CG4779 -0.162754
CG14356 CG5700 0.019257
CG14356 CG6055 -0.258606
CG14356 CG6816 0.067185
CG14356 CG7023 -0.218756
CG14356 CG7941 -0.759158
CG14356 CG9184 -0.347627
CG14356 CG9517 -0.044809
CG14356 TE18870 0.624516
CG14430 CG14813 -0.675485
CG14430 CG14888 0.181862
CG14430 CG1539 -0.055554
CG14430 CG16858 0.125432
CG14430 CG17218 -2.492148
CG14430 CG17271 -0.061518
CG14430 CG17272 0.321589
CG14430 CG1749 0.119260
CG14430 CG18507 -0.458193
CG14430 CG2522 0.323169
CG14430 CG2727 -0.137101
CG14430 CG2812 -0.410905
CG14430 CG2818 0.394341
CG14430 CG2918 0.128161
CG14430 CG30291 0.336955
CG14430 CG3242 0.053280
CG14430 CG32473 -0.030336
CG14430 CG33183 0.425222
CG14430 CG3359 0.187649
CG14430 CG3766 0.867032
CG14430 CG3991 -0.107165
CG14430 CG4299 -0.058691
CG14430 CG4670 0.191970
CG14430 CG4999 0.146295
CG14430 CG5021 -0.175513
CG14430 CG5873 -0.149224
CG14430 CG6055 -1.006445
CG14430 CG6199 -0.481858
CG14430 CG6433 -0.284944
CG14430 CG6822 -1.026575
CG14430 CG7563 -0.198800
CG14430 CG7748 -1.760918
CG14430 CG8156 -1.073983
CG14430 CG8600 0.741108
CG14430 CG8983 -1.013503
CG14430 CG9035 -0.147075
CG14430 CG9358 -0.136360
CG14430 CG9598 0.186573
CG14430 CG9747 0.506490
CG14430 CG9796 -0.565990
CG14430 CG9968 -1.347219
CG1444 CG14622 -1.443935
CG1444 CG1475 -0.299937
CG1444 CG14883 -2.735387
CG1444 CG1648 0.963405
CG1444 CG16721 -0.466650
CG1444 CG17158 1.694737
CG1444 CG1716 0.228844
CG1444 CG1721 -0.181977
CG1444 CG17492 -4.429847
CG1444 CG17800 0.449661
CG1444 CG17943 0.524706
CG1444 CG18250 -6.211925
CG1444 CG1837 1.189986
CG1444 CG1910 -0.858182
CG1444 CG2048 -0.126225
CG1444 CG2374 0.130368
CG1444 CG30427 0.438480
CG1444 CG3048 -1.465704
CG1444 CG31045 2.839190
CG1444 CG31332 -3.240872
CG1444 CG31626 0.677073
CG1444 CG32043 -0.882293
CG1444 CG3371 -3.694737
CG1444 CG3436 1.628755
CG1444 CG3624 -0.542142
CG1444 CG3725 -0.117148
CG1444 CG4204 1.189510
CG1444 CG4300 1.032712
CG1444 CG4551 0.185033
CG1444 CG5215 -0.931433
CG1444 CG5320 -1.323193
CG1444 CG6844 1.762812
CG1444 CG6877 1.015593
CG1444 CG7254 -0.835853
CG1444 CG7379 1.732889
CG1444 CG7433 0.362087
CG1444 CG7987 -1.153607
CG1444 CG8289 -0.126969
CG1444 CG8749 0.059131
CG1444 CG9022 1.302365
CG1444 CG9194 -0.282796
CG1444 CG9494 -0.708718
CG1444 CG9710 -0.113925
CG1444 CG9985 -1.772562
CG1444 CR31696 -3.565234
CG14447 CG14788 -0.275984
CG14447 CG1548 -0.802986
CG14447 CG15731 -0.372899
CG14447 CG17136 0.754039
CG14447 CG1746 -1.973337
CG14447 CG18657 -0.111005
CG14447 CG2003 1.731018
CG14447 CG2184 -0.849449
CG14447 CG2863 -0.264800
CG14447 CG3001 -0.552819
CG14447 CG3048 0.587714
CG14447 CG31775 0.675188
CG14447 CG32464 0.196073
CG14447 CG32813 -1.739206
CG14447 CG3401 -0.465462
CG14447 CG4581 0.846902
CG14447 CG4781 -0.693897
CG14447 CG4843 -0.004292
CG14447 CG5374 0.854430
CG14447 CG5558 -1.249105
CG14447 CG5594 0.058157
CG14447 CG5596 1.397823
CG14447 CG5776 0.596204
CG14447 CG5824 -1.766093
CG14447 CG5992 0.678277
CG14447 CG7088 -1.668812
CG14447 CG7519 1.527044
CG14447 CG7610 0.326526
CG14447 CG7654 0.144795
CG14447 CG7780 1.372201
CG14447 CG7834 0.048016
CG14447 CG8039 1.127508
CG14447 CG8231 -2.238036
CG14447 CG8301 1.115679
CG14447 CG8446 -0.774768
CG14447 CG8503 -0.600835
CG14447 CG8525 2.032576
CG14447 CG8713 0.387034
CG14447 CG8759 0.069735
CG14447 CG8780 -4.361299
CG14447 CG8977 0.239941
CG14447 CG9630 -7.399700
CG14447 CG9663 -5.133449
CG1447 CG14622 -0.831046
CG1447 CG14639 -0.311045
CG1447 CG15669 0.048301
CG1447 CG17943 0.260436
CG1447 CG3048 0.040720
CG1447 CG31108 -0.925218
CG1447 CG31626 0.080422
CG1447 CG32043 -1.267769
CG1447 CG32423 -0.407140
CG1447 CG40147 0.050452
CG1447 CG4125 -0.554424
CG1447 CG4209 0.229052
CG1447 CG6218 -0.129906
CG1447 CG7296 -0.260754
CG1447 CG7638 -0.027009
CG1447 CG9262 -0.119222
CG1447 CG9977 -0.785055
CG1448 CG32549 -0.329186
CG1448 CG4590 -1.200484
CG1448 CG6608 -0.093427
CG14513 CG1624 -0.702674
CG14513 CG17724 -2.612200
CG14513 CG2083 0.435390
CG14513 CG2207 -0.081824
CG14513 CG31043 1.503174
CG14513 CG31181 -0.409163
CG14513 CG31357 -0.787530
CG14513 CG32158 0.040720
CG14513 CG32486 -0.876853
CG14513 CG3269 0.113772
CG14513 CG4978 -1.869448
CG14513 CG5175 -0.643134
CG14513 CG5358 -2.787389
CG14513 CG5499 -0.726084
CG14513 CG6703 0.233165
CG14513 CG6860 0.121463
CG14513 CG7471 -3.626908
CG14513 CG8092 -1.658645
CG14513 CG8567 0.260064
CG14513 CG9797 1.079040
CG14513 CG9894 -2.091230
CG14622 CG1483 -0.035363
CG14622 CG14883 -0.526854
CG14622 CG18321 0.097060
CG14622 CG18783 -0.274669
CG14622 CG2083 -0.184227
CG14622 CG2374 -0.956551
CG14622 CG2656 -0.978073
CG14622 CG31043 0.313331
CG14622 CG31108 -1.662170
CG14622 CG31181 -0.886210
CG14622 CG31349 -1.440426
CG14622 CG32043 -0.252848
CG14622 CG32158 1.239682
CG14622 CG32434 1.231506
CG14622 CG32486 1.185709
CG14622 CG3258 1.812827
CG14622 CG3269 0.890619
CG14622 CG33097 -0.457391
CG14622 CG3371 -1.751463
CG14622 CG3436 0.730909
CG14622 CG40147 -0.695511
CG14622 CG4041 0.599116
CG14622 CG4303 1.787303
CG14622 CG4532 0.297010
CG14622 CG5215 0.526432
CG14622 CG5588 -1.743292
CG14622 CG6174 -1.846260
CG14622 CG6617 -0.002127
CG14622 CG6684 0.093192
CG14622 CG6866 1.564726
CG14622 CG7254 0.160696
CG14622 CG7375 1.431315
CG14622 CG7379 0.706805
CG14622 CG7433 -1.316042
CG14622 CG8567 -1.361075
CG14622 CG8933 0.963258
CG14622 CG8974 1.087861
CG14622 CG9070 -0.069149
CG14622 CG9135 -3.159733
CG14622 CG9666 0.256527
CG14626 CG14636 -0.143592
CG14626 CG17218 0.220711
CG14626 CG1749 0.165754
CG14626 CG17646 0.100444
CG14626 CG18290 -0.013910
CG14626 CG18507 -0.127395
CG14626 CG2818 -0.219625
CG14626 CG2918 -0.510549
CG14626 CG3008 -0.190479
CG14626 CG31121 -0.092614
CG14626 CG3184 -0.565484
CG14626 CG3242 -0.295257
CG14626 CG3359 -0.009147
CG14626 CG5186 0.027730
CG14626 CG5661 -0.308740
CG14626 CG6394 0.086853
CG14626 CG7230 -0.091324
CG14626 CG7563 -0.586686
CG14626 CG7961 -0.614309
CG14626 CG8156 0.633221
CG14626 CG8308 0.095707
CG14626 CG8600 0.287013
CG14626 CG8965 0.170082
CG14626 CG9747 0.230143
CG14626 CG9924 -0.079310
CG14626 TE20108 -0.146997
CG14629 CG1469 -0.578724
CG14629 CG15117 1.154422
CG14629 CG15282 0.400609
CG14629 CG15828 -0.668140
CG14629 CG1600 -0.202897
CG14629 CG16788 -0.668574
CG14629 CG17334 -0.249536
CG14629 CG17530 -1.219070
CG14629 CG1780 -0.721100
CG14629 CG1837 0.607169
CG14629 CG2198 -0.437564
CG14629 CG2718 -0.448921
CG14629 CG2969 -1.821554
CG14629 CG30497 -1.221801
CG14629 CG31536 -0.028918
CG14629 CG33113 -1.364082
CG14629 CG3829 0.423489
CG14629 CG3903 -1.342867
CG14629 CG3989 -2.037579
CG14629 CG4183 -0.893503
CG14629 CG4405 0.150314
CG14629 CG4533 -1.748911
CG14629 CG4679 -1.728252
CG14629 CG4769 0.031458
CG14629 CG5330 2.410842
CG14629 CG5345 -4.439357
CG14629 CG5671 0.042876
CG14629 CG5700 -0.212015
CG14629 CG6778 0.005688
CG14629 CG6803 0.723168
CG14629 CG7062 -1.712471
CG14629 CG7390 -0.260425
CG14629 CG7625 -0.205574
CG14629 CG7678 0.153623
CG14629 CG7981 0.228508
CG14629 CG8050 -0.119953
CG14629 CG8066 -0.190756
CG14629 CG8258 0.402114
CG14629 CG8665 -0.920652
CG14629 CG9238 0.536533
CG14629 CG9444 -0.450298
CG14629 CG9539 1.005998
CG1463 CG14805 3.107960
CG1463 CG15101 -0.217605
CG1463 CG15828 -1.323673
CG1463 CG16788 0.125168
CG1463 CG17597 -0.574631
CG1463 CG2125 -0.987152
CG1463 CG2277 0.594652
CG1463 CG2330 -0.124451
CG1463 CG2469 -0.020804
CG1463 CG2969 1.220694
CG1463 CG31137 -0.332716
CG1463 CG31536 0.603090
CG1463 CG31692 -5.069032
CG1463 CG32030 0.432067
CG1463 CG32425 0.281267
CG1463 CG32549 -0.626764
CG1463 CG33113 0.401311
CG1463 CG3434 -0.063769
CG1463 CG3743 -2.779222
CG1463 CG3902 -0.153625
CG1463 CG4204 -0.288861
CG1463 CG4702 0.434717
CG1463 CG4746 0.876775
CG1463 CG4769 -0.377198
CG1463 CG5345 0.504428
CG1463 CG5802 0.138747
CG1463 CG6601 0.291507
CG1463 CG6778 -2.069721
CG1463 CG6934 -1.567009
CG1463 CG7702 -5.389027
CG1463 CG8258 0.049137
CG1463 CG8776 -0.834042
CG1463 CG9256 -0.428237
CG1463 CG9836 0.436443
CG1463 CG9847 0.563170
CG1463 CG9916 -0.107018
CG14636 CG14672 -0.219814
CG14636 CG14866 -0.838370
CG14636 CG1539 0.241529
CG14636 CG16858 -0.273195
CG14636 CG17272 0.609920
CG14636 CG17334 -0.341275
CG14636 CG2108 0.159221
CG14636 CG2469 -0.035576
CG14636 CG2818 -0.406933
CG14636 CG31121 -0.393519
CG14636 CG31973 -0.558204
CG14636 CG32029 -0.620128
CG14636 CG32549 0.134389
CG14636 CG3365 0.480418
CG14636 CG3539 0.127496
CG14636 CG3542 0.144407
CG14636 CG3902 -0.679157
CG14636 CG4035 -0.359443
CG14636 CG5802 0.166515
CG14636 CG5854 0.238826
CG14636 CG5873 0.271904
CG14636 CG6055 0.672466
CG14636 CG6433 0.760722
CG14636 CG6608 -0.454359
CG14636 CG7098 0.393788
CG14636 CG7526 -0.072563
CG14636 CG7563 0.012524
CG14636 CG8156 -0.114569
CG14636 CG8308 -0.671670
CG14636 CG8600 -0.036920
CG14636 CG8965 -0.613214
CG14636 CG9036 0.258241
CG14636 CG9089 -0.399396
CG14636 CG9297 0.201121
CG14636 CG9336 -0.903812
CG14636 CG9346 -0.021080
CG14636 CG9358 0.308027
CG14636 CG9747 -1.701658
CG14636 CG9924 0.389452
CG14636 TE20108 0.025960
CG14639 CG14643 -1.521428
CG14639 CG15598 -0.134349
CG14639 CG15669 -0.285285
CG14639 CG16944 -0.096345
CG14639 CG17332 1.162001
CG14639 CG18374 -1.386322
CG14639 CG18593 -0.018725
CG14639 CG2977 0.362179
CG14639 CG32972 -0.611735
CG14639 CG3588 0.059658
CG14639 CG5455 -0.001990
CG14639 CG5532 0.253609
CG14639 CG5819 0.625586
CG14639 CG7080 0.194820
CG14639 CG7241 -0.578181
CG14639 CG7296 0.144240
CG14639 CG7502 0.105084
CG14639 CG7936 -0.011328
CG14639 CG9066 0.152543
CG14639 CG9184 -0.335192
CG14639 CG9262 0.397826
CG14639 CG9977 -0.327677
CG14643 CG15102 -0.230850
CG14643 CG15598 -0.579502
CG14643 CG15731 -0.357483
CG14643 CG16798 -0.582918
CG14643 CG16944 -0.794292
CG14643 CG17325 -0.893220
CG14643 CG17332 -0.742775
CG14643 CG17508 0.496886
CG14643 CG18374 -0.165042
CG14643 CG30349 0.595060
CG14643 CG3127 -0.775810
CG14643 CG31605 -0.136749
CG14643 CG3198 -0.762241
CG14643 CG32164 -1.668818
CG14643 CG32244 -0.945963
CG14643 CG33149 -0.909740
CG14643 CG3762 0.208412
CG14643 CG4125 0.355061
CG14643 CG4300 0.814387
CG14643 CG4376 -1.814906
CG14643 CG4726 0.238149
CG14643 CG4994 -0.518473
CG14643 CG5476 -1.419396
CG14643 CG5819 -1.510523
CG14643 CG6501 2.508788
CG14643 CG6521 -0.459630
CG14643 CG6647 0.846063
CG14643 CG6666 1.643109
CG14643 CG7107 0.566048
CG14643 CG7173 -0.680445
CG14643 CG7296 0.749118
CG14643 CG7502 -0.859471
CG14643 CG7554 0.026204
CG14643 CG7638 -0.079423
CG14643 CG7675 0.192741
CG14643 CG7698 0.972054
CG14643 CG7802 -0.120519
CG14643 CG7807 -0.083372
CG14643 CG7920 -0.231656
CG14643 CG8048 -0.350929
CG14643 CG8186 1.308059
CG14643 CG9253 0.250224
CG14643 CG9262 -0.661097
CG14643 CG9480 0.093599
CG14672 CG14888 -0.048311
CG14672 CG15002 -0.435788
CG14672 CG1539 -0.019550
CG14672 CG17218 -0.037133
CG14672 CG2818 0.113596
CG14672 CG32473 -0.413846
CG14672 CG33183 0.365232
CG14672 CG4299 -0.359968
CG14672 CG5873 -0.338235
CG14672 CG6040 -0.283260
CG14672 CG7526 0.008076
CG14672 CG7563 0.296975
CG14672 CG7802 -0.328163
CG14672 CG8156 0.121300
CG14672 CG8965 -0.003974
CG14672 CG9322 -0.059922
CG14672 CG9712 0.208353
CG14672 CG9747 -0.007877
CG14672 CG9924 -0.252179
CG14672 TE20108 -0.594706
CG14687 CG1475 1.858494
CG14687 CG15105 0.623208
CG14687 CG1721 -1.299819
CG14687 CG17492 -0.832374
CG14687 CG2003 -0.531654
CG14687 CG30116 -0.311239
CG14687 CG31022 -0.375076
CG14687 CG31045 -0.021086
CG14687 CG3127 0.140304
CG14687 CG31794 0.259469
CG14687 CG3297 -0.205789
CG14687 CG33149 0.265710
CG14687 CG4003 0.120115
CG14687 CG4169 0.027146
CG14687 CG4183 -0.108848
CG14687 CG4457 0.502446
CG14687 CG4511 -0.502184
CG14687 CG4798 -0.738931
CG14687 CG4994 0.075898
CG14687 CG5353 -0.714060
CG14687 CG5374 -0.466780
CG14687 CG5596 0.222427
CG14687 CG5992 -0.825066
CG14687 CG6972 0.083604
CG14687 CG7073 0.464381
CG14687 CG7430 0.053485
CG14687 CG7610 -0.161267
CG14687 CG8235 0.210799
CG14687 CG8289 -1.696011
CG14687 CG8363 0.234210
CG14687 CG8430 0.364191
CG14687 CG8446 -0.825854
CG14687 CG8759 -0.482840
CG14687 CG8977 0.627739
CG14687 CG9281 1.034047
CG14687 CR31696 0.006809
CG1469 CG15117 -0.041326
CG1469 CG1548 -0.110051
CG1469 CG15828 0.146335
CG1469 CG1600 -0.039329
CG1469 CG1743 -0.388132
CG1469 CG2969 -0.475586
CG1469 CG3297 -0.184223
CG1469 CG33099 -1.279167
CG1469 CG3842 -0.250388
CG1469 CG3989 0.331024
CG1469 CG4162 0.497458
CG1469 CG4306 0.335106
CG1469 CG5210 -1.010368
CG1469 CG7062 0.945869
CG1469 CG7625 -0.440473
CG1469 CG8665 0.627488
CG1469 CG9238 -0.341312
CG1469 CG9444 -0.201036
CG14712 CG17136 -2.039310
CG14712 CG1891 0.374048
CG14712 CG2835 -1.205030
CG14712 CG2863 -0.576489
CG14712 CG3048 0.618298
CG14712 CG31045 0.505128
CG14712 CG31332 0.726702
CG14712 CG3265 0.618342
CG14712 CG3436 1.002688
CG14712 CG3861 0.312666
CG14712 CG4115 -0.068852
CG14712 CG4457 -0.838831
CG14712 CG4551 0.801601
CG14712 CG4700 -2.520805
CG14712 CG4843 0.044536
CG14712 CG4912 -0.518696
CG14712 CG4972 0.717371
CG14712 CG4978 -0.638460
CG14712 CG5258 0.275829
CG14712 CG5277 -0.502433
CG14712 CG5382 -0.064556
CG14712 CG5454 -2.510350
CG14712 CG5824 1.313109
CG14712 CG6246 0.118517
CG14712 CG7033 0.151076
CG14712 CG7073 -0.400609
CG14712 CG7430 0.108854
CG14712 CG7638 -1.009548
CG14712 CG7654 0.576685
CG14712 CG8209 -0.479230
CG14712 CG8231 -1.811629
CG14712 CG8301 0.815915
CG14712 CG8306 0.658755
CG14712 CG8366 -0.132425
CG14712 CG8411 -0.050674
CG14712 CG8553 0.873670
CG14712 CG8635 -0.992331
CG14712 CG8759 0.033165
CG14712 CG8978 -0.639454
CG14712 CG9172 -0.300025
CG14712 CG9403 -1.341924
CG14712 CG9630 -0.264552
CG14712 CG9677 0.201350
CG14712 CG9750 -0.323793
CG14712 CG9866 -0.594268
CG1475 CG15105 2.258678
CG1475 CG1648 -1.100606
CG1475 CG17158 -0.671901
CG1475 CG1721 1.459347
CG1475 CG17325 1.209658
CG1475 CG17492 -5.512345
CG1475 CG1837 -2.243890
CG1475 CG18657 -2.470135
CG1475 CG1910 -4.904832
CG1475 CG2051 -4.722462
CG1475 CG3001 1.131202
CG1475 CG30427 0.096185
CG1475 CG31045 -2.166107
CG1475 CG3140 0.375315
CG1475 CG31794 -0.594404
CG1475 CG32164 0.051019
CG1475 CG32425 -1.227737
CG1475 CG32464 0.660415
CG1475 CG3278 1.467814
CG1475 CG32813 -1.089577
CG1475 CG33104 1.885210
CG1475 CG33149 -0.942765
CG1475 CG33549 3.861401
CG1475 CG3371 -2.495943
CG1475 CG3624 -1.003194
CG1475 CG3725 2.636048
CG1475 CG4003 0.061862
CG1475 CG4115 1.554953
CG1475 CG4170 -4.818665
CG1475 CG4204 -0.179273
CG1475 CG4300 2.473625
CG1475 CG4427 -0.802118
CG1475 CG4511 -1.011608
CG1475 CG4679 -2.499620
CG1475 CG4692 3.661339
CG1475 CG4746 1.385132
CG1475 CG4994 -1.388675
CG1475 CG5183 1.264032
CG1475 CG5320 -9.390309
CG1475 CG5330 -8.346164
CG1475 CG5353 -7.028329
CG1475 CG5374 1.126439
CG1475 CG5476 1.425405
CG1475 CG5594 0.945399
CG1475 CG5776 -0.091378
CG1475 CG5809 0.791398
CG1475 CG5992 0.829889
CG1475 CG6017 1.855957
CG1475 CG6501 0.026126
CG1475 CG6512 -0.465296
CG1475 CG6668 -8.024463
CG1475 CG6708 0.709869
CG1475 CG6803 1.891145
CG1475 CG6844 -0.664952
CG1475 CG7073 1.495735
CG1475 CG7173 0.556388
CG1475 CG7199 2.236548
CG1475 CG7279 -0.171626
CG1475 CG7299 0.346734
CG1475 CG7413 0.786102
CG1475 CG7430 -0.067060
CG1475 CG7461 0.353675
CG1475 CG7610 -0.547584
CG1475 CG7654 0.218289
CG1475 CG7915 -2.952095
CG1475 CG7920 3.628736
CG1475 CG7987 -4.779661
CG1475 CG8182 2.138054
CG1475 CG8186 -0.286629
CG1475 CG8231 0.383832
CG1475 CG8289 -4.306888
CG1475 CG8306 -4.703808
CG1475 CG8312 0.134890
CG1475 CG8430 0.747800
CG1475 CG8759 1.401841
CG1475 CG8977 -6.801696
CG1475 CG9238 3.105576
CG1475 CG9281 0.236522
CG1475 CG9677 -0.857052
CG1475 CG9710 2.455580
CG1475 CG9762 1.137980
CG1475 CG9866 2.324532
CG1475 CG9916 0.178326
CG1475 CG9985 0.222303
CG1475 CR31696 -1.185426
CG1475 TE19126 -3.280120
CG14762 CG15427 -0.235362
CG14762 CG15651 -2.384330
CG14762 CG17530 -0.442606
CG14762 CG1825 1.879476
CG14762 CG2207 0.393857
CG14762 CG2939 -0.420745
CG14762 CG32046 0.097751
CG14762 CG32169 1.082354
CG14762 CG3703 -0.649527
CG14762 CG4133 -1.903221
CG14762 CG4684 -3.703936
CG14762 CG5545 -0.333330
CG14762 CG5575 -0.232612
CG14762 CG6703 -1.432306
CG14762 CG6816 1.545652
CG14762 CG7438 2.467693
CG14762 CG7576 -2.240506
CG14762 CG7659 0.689134
CG14762 CG8625 -2.620972
CG14762 CR31808 1.237352
CG14788 CG14805 -0.445765
CG14788 CG17348 -0.201531
CG14788 CG1746 -0.798380
CG14788 CG18111 0.283577
CG14788 CG2198 1.956843
CG14788 CG2263 -3.103219
CG14788 CG2277 0.309606
CG14788 CG3001 -2.143235
CG14788 CG31005 -0.149025
CG14788 CG31045 0.381390
CG14788 CG31692 -2.336564
CG14788 CG3174 0.303423
CG14788 CG32464 -0.751205
CG14788 CG3278 0.452448
CG14788 CG3842 0.027681
CG14788 CG4003 0.837061
CG14788 CG4457 1.302186
CG14788 CG4696 1.042160
CG14788 CG4746 -1.361603
CG14788 CG5220 -3.202344
CG14788 CG5277 -1.033095
CG14788 CG5382 0.652942
CG14788 CG5537 -1.760626
CG14788 CG5596 0.368021
CG14788 CG5776 -1.735397
CG14788 CG5824 0.630819
CG14788 CG6148 0.607388
CG14788 CG7393 0.512527
CG14788 CG7519 1.463515
CG14788 CG7935 -0.441339
CG14788 CG8258 1.402154
CG14788 CG8312 0.422298
CG14788 CG8446 -0.927278
CG14788 CG8503 0.179474
CG14788 CG8583 0.441261
CG14788 CG8635 -1.084339
CG14788 CG8759 -3.434887
CG14788 CG9006 -2.238994
CG14788 CG9128 -0.318927
CG14788 CG9630 1.853369
CG14788 CG9677 0.015195
CG14788 CG9866 -0.071499
CG14788 CG9916 0.363176
CG14792 CG14902 -1.021504
CG14792 CG15347 -0.722559
CG14792 CG1644 0.066663
CG14792 CG1809 1.368189
CG14792 CG18173 0.358897
CG14792 CG2977 0.896098
CG14792 CG31004 0.992035
CG14792 CG31233 -0.062866
CG14792 CG31259 0.923335
CG14792 CG31463 -1.440644
CG14792 CG3734 -0.107648
CG14792 CG4061 -1.006320
CG14792 CG4199 -0.469427
CG14792 CG4247 0.157995
CG14792 CG4753 0.393662
CG14792 CG5012 0.384313
CG14792 CG5660 -1.271011
CG14792 CG5949 0.010393
CG14792 CG6345 0.202225
CG14792 CG6830 -2.184247
CG14792 CG7328 -0.893869
CG14792 CG8804 -0.685230
CG14792 CG9331 -0.988213
CG14792 CG9568 0.910226
CG14801 CG17786 -0.587053
CG14801 CG18377 -0.521937
CG14801 CG3097 -1.057009
CG14801 CG31321 -0.153245
CG14801 CG31344 -0.294723
CG14801 CG31721 1.547237
CG14801 CG40147 1.904175
CG14801 CG4089 -0.800767
CG14801 CG4666 -0.375985
CG14801 CG5928 -0.011275
CG14801 CG8239 -0.512395
CG14801 CG8587 0.880503
CG14801 CG9628 -2.129846
CG14805 CG17124 -0.302522
CG14805 CG17597 -0.212504
CG14805 CG2198 -2.402099
CG14805 CG2277 1.348942
CG14805 CG2330 0.621272
CG14805 CG31137 0.316678
CG14805 CG31536 -0.557343
CG14805 CG31692 -1.766835
CG14805 CG32253 -0.122775
CG14805 CG32425 -0.876004
CG14805 CG32625 1.117516
CG14805 CG3278 -3.237819
CG14805 CG3434 -0.584318
CG14805 CG3743 -1.349323
CG14805 CG3842 0.384995
CG14805 CG3902 -0.667014
CG14805 CG3989 1.377869
CG14805 CG4170 -0.235168
CG14805 CG4692 1.308294
CG14805 CG4700 0.450214
CG14805 CG4746 -3.472877
CG14805 CG5033 2.698963
CG14805 CG5193 -2.763386
CG14805 CG5220 -1.848037
CG14805 CG5277 -1.066668
CG14805 CG5330 -5.042441
CG14805 CG5345 1.553384
CG14805 CG5486 0.678689
CG14805 CG5776 2.206952
CG14805 CG5824 2.166338
CG14805 CG6148 1.315387
CG14805 CG6177 -0.501415
CG14805 CG6778 -0.160866
CG14805 CG6844 0.476698
CG14805 CG6981 -0.763753
CG14805 CG7227 -1.618827
CG14805 CG7299 0.471963
CG14805 CG7393 5.211043
CG14805 CG7702 -8.657861
CG14805 CG7935 0.618003
CG14805 CG8258 -2.813364
CG14805 CG8583 0.522895
CG14805 CG9006 -7.909325
CG14805 CG9423 -0.146009
CG14805 CG9677 0.053791
CG14805 CG9836 -1.016282
CG14813 CG1539 -0.626492
CG14813 CG16858 -0.138384
CG14813 CG17158 0.293830
CG14813 CG1716 0.086323
CG14813 CG17218 -1.006144
CG14813 CG1749 0.678274
CG14813 CG30291 -0.065466
CG14813 CG3039 0.353132
CG14813 CG31145 0.020256
CG14813 CG33104 0.589398
CG14813 CG33183 -1.163379
CG14813 CG3359 -0.024780
CG14813 CG3722 -1.028023
CG14813 CG3766 -0.079679
CG14813 CG3991 -0.130541
CG14813 CG4006 -0.051350
CG14813 CG4145 0.483230
CG14813 CG4457 -1.138993
CG14813 CG4972 -0.106893
CG14813 CG5021 -0.476744
CG14813 CG5183 0.410918
CG14813 CG6017 0.024274
CG14813 CG6223 -0.087129
CG14813 CG6822 -0.934337
CG14813 CG7262 -0.555792
CG14813 CG7748 0.284448
CG14813 CG7893 -0.219457
CG14813 CG8289 -0.215418
CG14813 CG8306 0.140976
CG14813 CG8430 0.168076
CG14813 CG8978 0.565377
CG14813 CG8983 -0.032610
CG14813 CG9035 -2.789346
CG14813 CG9128 0.101933
CG14813 CG9318 -0.320993
CG14813 CG9416 0.163656
CG14813 CG9796 0.379610
CG14813 CG9924 0.152153
CG14813 CG9968 0.077984
CG1483 CG15811 0.309428
CG1483 CG2083 -1.503476
CG1483 CG2835 0.155267
CG1483 CG31108 0.580927
CG1483 CG32043 0.239087
CG1483 CG32505 0.042397
CG1483 CG3258 -0.213493
CG1483 CG3269 -0.202646
CG1483 CG3436 -0.165620
CG1483 CG3800 -0.762681
CG1483 CG4303 0.851914
CG1483 CG4532 0.254445
CG1483 CG5433 -0.991599
CG1483 CG5580 -0.347250
CG1483 CG5588 -0.172544
CG1483 CG6174 -0.164465
CG1483 CG6210 -0.282575
CG1483 CG6617 -1.222736
CG1483 CG6860 0.104747
CG1483 CG6866 -0.662662
CG1483 CG6889 0.452425
CG1483 CG7375 1.492419
CG1483 CG7471 0.654269
CG1483 CG7892 -0.349950
CG1483 CG8092 -0.019906
CG1483 CG8567 0.598966
CG1483 CG9135 0.716464
CG1483 CG9666 -1.041057
CG1486 CG15022 -0.446749
CG1486 CG16712 0.118848
CG1486 CG17124 0.258737
CG1486 CG17272 -0.778511
CG1486 CG2161 -0.280606
CG1486 CG2342 0.282276
CG1486 CG2837 0.210395
CG1486 CG31536 -0.274524
CG1486 CG31999 -0.294993
CG1486 CG32548 0.199711
CG1486 CG32625 0.110468
CG1486 CG3499 -0.795487
CG1486 CG3960 0.133875
CG1486 CG4700 -0.593372
CG1486 CG4742 -0.288079
CG1486 CG5345 0.453514
CG1486 CG5486 0.211159
CG1486 CG6155 -0.863602
CG1486 CG6459 -0.267026
CG1486 CG6521 0.269973
CG1486 CG6778 -0.417491
CG1486 CG7033 0.703676
CG1486 CG7107 -0.030320
CG1486 CG7807 0.051486
CG1486 CG7981 0.228579
CG1486 CG8366 -0.307806
CG1486 CG8920 -0.150685
CG1486 CG9175 -0.346779
CG1486 CG9330 0.411542
CG1486 CG9446 -0.752450
CG1486 CG9750 -0.091998
CG14866 CG17437 -0.502466
CG14866 CG1764 -0.659419
CG14866 CG17786 0.448963
CG14866 CG17960 -0.159912
CG14866 CG2086 -0.149783
CG14866 CG2663 -0.091342
CG14866 CG2812 -0.618038
CG14866 CG5492 -0.098100
CG14866 CG6055 -2.287227
CG14866 CG6433 -2.198220
CG14866 CG6608 1.097096
CG14866 CG6816 -0.205019
CG14866 CG8587 -0.405652
CG14866 CG8983 -0.426557
CG14866 CG9628 0.103635
CG14883 CG17903 0.292911
CG14883 CG17943 -1.025133
CG14883 CG18250 0.016839
CG14883 CG2374 -1.947537
CG14883 CG30115 -0.197192
CG14883 CG31332 0.945541
CG14883 CG3198 -0.988061
CG14883 CG32043 1.805175
CG14883 CG3258 -0.406717
CG14883 CG3265 0.639956
CG14883 CG33097 0.815754
CG14883 CG33261 0.509343
CG14883 CG3436 -3.647408
CG14883 CG3542 2.057107
CG14883 CG3624 0.743954
CG14883 CG3969 -2.001054
CG14883 CG4006 -0.418578
CG14883 CG4532 -2.390812
CG14883 CG4978 0.329096
CG14883 CG5215 -0.795785
CG14883 CG5433 0.166166
CG14883 CG6654 0.257570
CG14883 CG6860 0.602918
CG14883 CG6877 1.307763
CG14883 CG7254 0.690689
CG14883 CG7379 -4.428165
CG14883 CG7893 0.068986
CG14883 CG8092 0.812089
CG14883 CG8173 0.084952
CG14883 CG8200 -0.036947
CG14883 CG8289 0.231645
CG14883 CG8571 -0.263662
CG14883 CG8749 0.282175
CG14883 CG9022 0.064473
CG14883 CG9480 -0.191362
CG14883 CG9712 -1.155181
CG14883 CG9854 0.469979
CG14883 CG9894 -1.174996
CG14883 CR31696 -0.516814
CG14888 CG17218 -0.298963
CG14888 CG2818 -0.167923
CG14888 CG33261 0.052762
CG14888 CG4299 -0.157034
CG14888 CG4670 -0.070043
CG14888 CG4999 -0.428119
CG14888 CG5873 -0.714905
CG14888 CG6378 -0.601802
CG14888 CG7230 -0.125782
CG14888 CG7802 -0.180982
CG14888 CG8308 0.043996
CG14888 CG8965 0.318115
CG14888 CG9358 -0.129497
CG14888 CG9712 -0.360666
CG14902 CG15347 0.556569
CG14902 CG1644 -0.190994
CG14902 CG1759 0.150131
CG14902 CG1809 -1.635483
CG14902 CG18173 0.346174
CG14902 CG31233 0.308230
CG14902 CG31343 -0.360535
CG14902 CG31463 -1.919606
CG14902 CG31605 0.697170
CG14902 CG3734 -2.137875
CG14902 CG3994 -0.099989
CG14902 CG4199 -2.213164
CG14902 CG4247 0.158517
CG14902 CG5961 0.055116
CG14902 CG6830 -1.233142
CG14902 CG8048 0.079838
CG14902 CG9568 0.453691
CG14968 CG15117 -0.012740
CG14968 CG15347 0.324897
CG14968 CG1548 0.706942
CG14968 CG1644 0.180518
CG14968 CG18374 0.115500
CG14968 CG18549 -0.347875
CG14968 CG2977 -1.190904
CG14968 CG3006 -0.304069
CG14968 CG31098 0.437737
CG14968 CG31775 -0.908683
CG14968 CG32046 1.240130
CG14968 CG33009 -0.110818
CG14968 CG33099 0.213049
CG14968 CG3842 -0.673370
CG14968 CG4162 0.687477
CG14968 CG4306 -0.311442
CG14968 CG4753 -2.710110
CG14968 CG4781 0.382995
CG14968 CG5210 0.291313
CG14968 CG5288 -1.987614
CG14968 CG5532 -0.217005
CG14968 CG5819 -0.200809
CG14968 CG5828 -1.123130
CG14968 CG5961 -0.332115
CG14968 CG6417 -0.830890
CG14968 CG7241 -0.535191
CG14968 CG7438 0.714377
CG14968 CG7936 -0.263200
CG14968 CG8050 -0.251472
CG14968 CG8443 -0.186938
CG14968 CG8470 2.083939
CG14968 CG8669 0.326983
CG14968 CG8766 -0.990148
CG14968 CG8804 -0.934802
CG14968 CG8946 1.057050
CG14968 CG9066 0.166187
CG14968 CG9155 -0.509068
CG14968 CG9331 1.054920
CG14996 CG1685 -4.478394
CG14996 CG17724 1.963141
CG14996 CG1785 3.659082
CG14996 CG2078 -0.023581
CG14996 CG2713 -0.119222
CG14996 CG31098 -1.614912
CG14996 CG32264 -1.337620
CG14996 CG3283 -0.160393
CG14996 CG33217 -2.349700
CG14996 CG3408 0.781279
CG14996 CG3593 -1.397858
CG14996 CG4742 1.524245
CG14996 CG4753 3.638720
CG14996 CG4781 -1.101524
CG14996 CG5010 -3.077041
CG14996 CG5558 0.092697
CG14996 CG6022 4.725959
CG14996 CG6343 -4.194660
CG14996 CG6417 -0.160280
CG14996 CG6459 0.317212
CG14996 CG6767 -7.628102
CG14996 CG7712 0.487944
CG14996 CG7780 -0.273055
CG14996 CG7839 0.868582
CG14996 CG8039 3.070694
CG14996 CG8327 1.008232
CG14996 CG8386 0.391911
CG14996 CG8443 -0.480545
CG14996 CG8444 -0.099964
CG14996 CG8470 -1.649750
CG14996 CG8669 0.380854
CG14996 CG8766 -0.516762
CG14996 CG8827 0.055862
CG14996 CG8913 0.382874
CG14996 CG8920 2.962807
CG14996 CG9119 0.497236
CG14996 CG9149 0.082471
CG14996 CG9300 0.573197
CG14996 CG9306 -4.184292
CG14996 CG9577 -2.061544
CG15002 CG1539 -0.208896
CG15002 CG16798 0.111541
CG15002 CG17032 0.589610
CG15002 CG17121 -0.067737
CG15002 CG18140 -0.879322
CG15002 CG18290 -0.566323
CG15002 CG18507 0.186109
CG15002 CG2108 0.399497
CG15002 CG2663 -0.161871
CG15002 CG2727 -0.171955
CG15002 CG3008 -0.110995
CG15002 CG31649 -0.647715
CG15002 CG32209 -0.142177
CG15002 CG32244 -0.879642
CG15002 CG33183 -0.933083
CG15002 CG3365 0.603025
CG15002 CG5873 -0.077154
CG15002 CG6040 -0.282506
CG15002 CG6394 -0.582198
CG15002 CG6879 -0.696391
CG15002 CG7070 -0.158336
CG15002 CG7230 -0.127213
CG15002 CG7526 -0.141436
CG15002 CG7563 -0.327697
CG15002 CG8600 -0.107061
CG15002 CG8965 0.868427
CG15002 CG9322 -1.576228
CG15002 CG9747 -0.528718
CG15002 CG9924 -0.098707
CG15002 TE20108 0.758711
CG15005 CG15212 -0.187883
CG15005 CG17121 -0.168957
CG15005 CG17292 0.148728
CG15005 CG18140 -0.081570
CG15005 CG18362 -0.173390
CG15005 CG2016 -0.573369
CG15005 CG2108 -0.150962
CG15005 CG2674 0.222322
CG15005 CG2928 0.340092
CG15005 CG31170 0.221058
CG15005 CG31559 -0.266084
CG15005 CG32209 0.070465
CG15005 CG32473 -0.205119
CG15005 CG32499 -0.056632
CG15005 CG3267 0.198518
CG15005 CG33217 -0.015576
CG15005 CG3359 -0.153907
CG15005 CG3992 -0.299144
CG15005 CG4311 0.017265
CG15005 CG4742 0.633459
CG15005 CG4778 -0.265872
CG15005 CG5170 -1.094483
CG15005 CG5575 0.028269
CG15005 CG5873 -0.011496
CG15005 CG6459 0.250803
CG15005 CG6708 0.086848
CG15005 CG7266 -0.200829
CG15005 CG7361 0.418455
CG15005 CG7421 -0.112725
CG15005 CG8309 0.387572
CG15005 CG8386 0.197915
CG15005 CG9149 -1.260164
CG15005 CR31808 0.489304
CG15005 TE18870 -0.126974
CG15022 CG15188 0.137430
CG15022 CG15592 0.090488
CG15022 CG1600 -0.466021
CG15022 CG17292 0.140848
CG15022 CG17437 -0.345885
CG15022 CG17530 -0.782617
CG15022 CG18362 -0.130390
CG15022 CG2342 -0.798611
CG15022 CG2928 -0.003551
CG15022 CG3244 -0.446587
CG15022 CG32920 0.232699
CG15022 CG3394 0.174633
CG15022 CG4133 2.218199
CG15022 CG4742 -0.418445
CG15022 CG5700 -0.305084
CG15022 CG6155 0.604075
CG15022 CG6767 0.025365
CG15022 CG6816 -0.061116
CG15022 CG6957 0.339608
CG15022 CG7098 -1.032284
CG15022 CG7266 -0.836604
CG15022 CG7438 1.317819
CG15022 CG7807 -0.567901
CG15022 CG7941 0.590857
CG15022 CG7981 -0.056979
CG15022 CG9184 -0.851601
CG15022 CG9446 0.368298
CG15022 CG9517 -0.242816
CG15022 CR31808 0.164948
CG15022 TE18870 -0.457608
CG15095 CG15117 -1.561144
CG15095 CG15162 2.062492
CG15095 CG15304 1.087459
CG15095 CG15347 0.190457
CG15095 CG15717 4.682792
CG15095 CG1685 1.809920
CG15095 CG17325 -0.379784
CG15095 CG17332 1.458856
CG15095 CG18549 0.922304
CG15095 CG18593 0.191334
CG15095 CG18657 0.817219
CG15095 CG2003 0.040581
CG15095 CG2098 -1.680112
CG15095 CG2762 0.414442
CG15095 CG30011 0.513419
CG15095 CG30349 0.917551
CG15095 CG31004 2.366572
CG15095 CG31098 -6.403588
CG15095 CG31175 -1.198406
CG15095 CG32499 -0.051084
CG15095 CG32813 -2.827963
CG15095 CG3283 -0.411055
CG15095 CG3593 0.850103
CG15095 CG4033 1.513219
CG15095 CG4233 0.427696
CG15095 CG4475 -2.334649
CG15095 CG4600 -0.652045
CG15095 CG4753 2.386037
CG15095 CG5210 0.656991
CG15095 CG5558 -0.099114
CG15095 CG5594 0.565566
CG15095 CG5819 -4.153556
CG15095 CG5949 -0.230004
CG15095 CG6417 -0.792044
CG15095 CG6501 -0.309958
CG15095 CG6666 0.647092
CG15095 CG6949 2.199137
CG15095 CG7062 1.515685
CG15095 CG7080 0.338503
CG15095 CG7088 -1.380491
CG15095 CG7421 -0.059679
CG15095 CG7936 0.372282
CG15095 CG8048 -1.384848
CG15095 CG8050 -2.172535
CG15095 CG8066 3.077824
CG15095 CG8402 0.132340
CG15095 CG8443 -0.680493
CG15095 CG8470 -6.357073
CG15095 CG8665 -2.195185
CG15095 CG8766 1.506704
CG15095 CG8913 1.031250
CG15095 CG8946 -4.298129
CG15095 CG9155 0.052985
CG15097 CG2048 -0.457300
CG15097 CG31634 -0.432655
CG15097 CG32043 -1.557884
CG15097 CG32169 -2.814604
CG15097 CG3703 -0.356529
CG15097 CG3967 0.089835
CG15097 CG4050 0.791543
CG15097 CG4133 -0.033949
CG15097 CG5545 0.212138
CG15097 CG5680 1.491956
CG15097 CG6418 0.080626
CG15097 CG6866 0.441240
CG15097 CG6930 0.854771
CG15097 CG7851 1.170762
CG15097 CG8567 0.872982
CG15097 CG9261 -6.129316
CG15097 CG9267 -0.608967
CG15097 CG9666 0.593186
CG15101 CG16788 -0.161306
CG15101 CG17597 -0.899077
CG15101 CG2125 0.168917
CG15101 CG31137 0.382444
CG15101 CG31536 -0.010672
CG15101 CG32549 0.037621
CG15101 CG3434 0.854171
CG15101 CG3689 -0.726685
CG15101 CG3743 -0.648921
CG15101 CG3902 0.258913
CG15101 CG3941 -0.164047
CG15101 CG4769 -0.896775
CG15101 CG5779 -0.147817
CG15101 CG5802 0.211862
CG15101 CG6934 -0.039074
CG15101 CG6981 -1.933128
CG15101 CG8258 0.079256
CG15101 CG9836 -0.145300
CG15101 CG9847 -0.001647
CG15102 CG15212 0.134169
CG15102 CG16765 0.471707
CG15102 CG17166 -0.562952
CG15102 CG18593 -0.378921
CG15102 CG1882 -0.337365
CG15102 CG30349 -2.199814
CG15102 CG31098 -0.083463
CG15102 CG31175 0.213818
CG15102 CG33502 0.944647
CG15102 CG3588 -0.326201
CG15102 CG3714 -0.024171
CG15102 CG4364 -0.388829
CG15102 CG4376 0.298530
CG15102 CG4567 -0.517688
CG15102 CG4600 -0.216337
CG15102 CG4726 0.059903
CG15102 CG4994 -0.413419
CG15102 CG5130 0.168897
CG15102 CG5590 0.096764
CG15102 CG5661 -0.110876
CG15102 CG5949 -0.203516
CG15102 CG6178 -0.065572
CG15102 CG6417 0.016397
CG15102 CG6769 -1.564648
CG15102 CG6871 -0.282481
CG15102 CG7071 -0.488305
CG15102 CG7107 -0.345220
CG15102 CG7328 -0.349085
CG15102 CG7361 1.171798
CG15102 CG7502 0.478000
CG15102 CG7554 -0.219957
CG15102 CG7807 -0.896225
CG15102 CG8235 -0.359271
CG15102 CG9253 -0.397466
CG15102 CG9527 -0.138959
CG15105 CG15117 -0.599280
CG15105 CG15282 -1.661991
CG15105 CG1648 -1.088624
CG15105 CG1674 -2.393580
CG15105 CG16885 0.303877
CG15105 CG1721 -2.373192
CG15105 CG17325 1.364030
CG15105 CG17492 1.327936
CG15105 CG18111 0.608970
CG15105 CG18140 -0.012395
CG15105 CG18290 -1.433956
CG15105 CG1837 -1.293452
CG15105 CG1910 -5.423801
CG15105 CG1934 -0.784785
CG15105 CG2718 0.477441
CG15105 CG2969 0.472535
CG15105 CG30011 -0.221496
CG15105 CG30427 0.220352
CG15105 CG30497 1.179639
CG15105 CG31005 0.249730
CG15105 CG31794 0.166532
CG15105 CG32425 4.183446
CG15105 CG33149 -4.530889
CG15105 CG33549 -3.849022
CG15105 CG3644 -2.851154
CG15105 CG3725 -4.428554
CG15105 CG3903 2.879672
CG15105 CG3960 -4.051096
CG15105 CG3989 2.775689
CG15105 CG40049 0.181308
CG15105 CG4169 0.326276
CG15105 CG4183 -1.287324
CG15105 CG4300 1.493993
CG15105 CG4354 -1.138809
CG15105 CG4405 -0.509200
CG15105 CG4533 -7.025128
CG15105 CG4679 -3.550155
CG15105 CG4692 -5.556516
CG15105 CG5320 -2.481880
CG15105 CG5330 2.079629
CG15105 CG5476 3.119936
CG15105 CG5594 1.236608
CG15105 CG5671 0.340305
CG15105 CG5809 0.368904
CG15105 CG6647 -0.173466
CG15105 CG6668 0.501423
CG15105 CG6803 -0.175250
CG15105 CG6844 0.384380
CG15105 CG7107 0.540781
CG15105 CG7173 -3.376642
CG15105 CG7433 1.416478
CG15105 CG7481 0.309607
CG15105 CG7915 -1.608274
CG15105 CG7981 0.550429
CG15105 CG8050 -0.882293
CG15105 CG8402 -1.897414
CG15105 CG8439 0.012568
CG15105 CG8665 0.444210
CG15105 CG9020 -0.701988
CG15105 CG9194 1.923417
CG15105 CG9238 1.267263
CG15105 CG9811 0.126527
CG15105 CG9985 -0.978583
CG15105 CR31696 0.914235
CG15117 CG15282 1.145337
CG15117 CG1548 0.098871
CG15117 CG15717 1.093746
CG15117 CG15828 0.629425
CG15117 CG1674 0.342063
CG15117 CG17325 0.839681
CG15117 CG1743 -0.192142
CG15117 CG17754 -0.026527
CG15117 CG18111 -1.390990
CG15117 CG1837 -3.732041
CG15117 CG18657 -2.252540
CG15117 CG1910 2.225313
CG15117 CG2003 -1.369556
CG15117 CG2098 2.527191
CG15117 CG2198 -2.378889
CG15117 CG2718 -1.109236
CG15117 CG30011 0.039567
CG15117 CG30427 -1.339413
CG15117 CG30497 0.785699
CG15117 CG31098 2.694023
CG15117 CG31775 0.236519
CG15117 CG32464 0.839730
CG15117 CG3297 -0.812222
CG15117 CG33009 0.569209
CG15117 CG33149 -0.419021
CG15117 CG3380 0.180804
CG15117 CG3767 0.582471
CG15117 CG3935 0.760708
CG15117 CG3960 -1.094618
CG15117 CG3989 -1.552534
CG15117 CG4162 -1.856518
CG15117 CG4183 -0.669549
CG15117 CG4533 -1.063162
CG15117 CG4679 -3.367220
CG15117 CG4696 -0.630580
CG15117 CG5320 -4.655754
CG15117 CG5330 4.230341
CG15117 CG5476 1.463224
CG15117 CG5532 0.955529
CG15117 CG5594 -1.437968
CG15117 CG5819 -0.345847
CG15117 CG5828 -0.256333
CG15117 CG6803 -0.802482
CG15117 CG6844 0.464263
CG15117 CG7062 -3.003360
CG15117 CG7088 0.484580
CG15117 CG7241 -0.789363
CG15117 CG7296 1.078855
CG15117 CG7299 -0.020150
CG15117 CG7915 -0.233057
CG15117 CG7987 0.640575
CG15117 CG8050 -0.131441
CG15117 CG8066 0.480938
CG15117 CG8186 -1.124621
CG15117 CG8665 -7.261056
CG15117 CG8946 -0.646452
CG15117 CG9238 0.516501
CG15117 CG9494 -0.532608
CG15117 TE19126 -0.843657
CG15162 CG15347 1.202927
CG15162 CG16798 -0.237474
CG15162 CG17332 2.676446
CG15162 CG18374 0.485167
CG15162 CG18657 -1.344138
CG15162 CG2184 -1.694659
CG15162 CG2977 0.097698
CG15162 CG3006 0.760305
CG15162 CG31004 -2.409859
CG15162 CG31160 -0.545227
CG15162 CG31175 -2.230945
CG15162 CG31259 -0.177547
CG15162 CG31559 -0.367658
CG15162 CG31605 0.450549
CG15162 CG32164 0.693361
CG15162 CG3267 0.403664
CG15162 CG4033 0.227889
CG15162 CG4051 -0.121789
CG15162 CG4217 1.488134
CG15162 CG4475 1.288236
CG15162 CG4567 0.757763
CG15162 CG4581 -0.528039
CG15162 CG4665 0.854568
CG15162 CG4753 0.813868
CG15162 CG5010 0.785623
CG15162 CG5288 -0.038153
CG15162 CG5455 0.342750
CG15162 CG5525 -2.131862
CG15162 CG5575 -0.003969
CG15162 CG5819 -3.731401
CG15162 CG6105 0.346975
CG15162 CG6459 1.408196
CG15162 CG6501 -0.564929
CG15162 CG6949 2.411933
CG15162 CG7176 -0.638308
CG15162 CG7178 0.269836
CG15162 CG7361 -0.098190
CG15162 CG7421 -0.943104
CG15162 CG7458 2.007578
CG15162 CG7502 -1.179436
CG15162 CG8048 -1.108172
CG15162 CG8182 0.120113
CG15162 CG8186 -1.436000
CG15162 CG8531 -5.192705
CG15162 CG8704 0.561141
CG15162 CG8788 -0.677039
CG15162 CG8804 -0.313163
CG15162 CG8946 -4.630730
CG15162 CG9066 -0.500898
CG15162 CG9127 -2.580058
CG15162 CG9326 0.296159
CG15162 CG9331 -1.401528
CG15162 CG9527 -0.619804
CG15162 CG9762 -1.298315
CG15188 CG15592 -0.349454
CG15188 CG16885 0.052360
CG15188 CG17246 0.549924
CG15188 CG17292 -0.138178
CG15188 CG17325 0.013206
CG15188 CG17754 -0.079903
CG15188 CG18140 0.350476
CG15188 CG2098 -3.498789
CG15188 CG2155 0.201068
CG15188 CG2342 -0.770967
CG15188 CG2713 -0.097595
CG15188 CG2837 -0.078385
CG15188 CG30011 0.016582
CG15188 CG32499 0.161527
CG15188 CG3283 0.369862
CG15188 CG3989 -0.378511
CG15188 CG4051 -1.133200
CG15188 CG4233 -0.026217
CG15188 CG4354 0.101861
CG15188 CG4475 0.420377
CG15188 CG4533 0.797364
CG15188 CG4778 -0.376460
CG15188 CG5033 2.290469
CG15188 CG5330 -2.197108
CG15188 CG6844 0.300386
CG15188 CG6871 -0.495181
CG15188 CG7173 -1.273706
CG15188 CG7176 0.633768
CG15188 CG7227 -0.018526
CG15188 CG7702 -0.159938
CG15188 CG7935 -0.503842
CG15188 CG8402 0.666656
CG15188 CG8665 -0.104828
CG15188 CG9184 -0.029320
CG15188 CG9238 -0.050897
CG1520 CG1674 -0.116879
CG1520 CG17508 -0.300729
CG1520 CG18783 -0.162633
CG1520 CG1884 0.313968
CG1520 CG2374 -0.052670
CG1520 CG32276 -0.256484
CG1520 CG3539 -0.299900
CG1520 CG4086 -0.013539
CG1520 CG4376 -0.466241
CG1520 CG4672 0.452325
CG1520 CG5671 0.069518
CG1520 CG7071 0.611577
CG1520 CG7433 -0.886909
CG1520 CG7524 -0.297470
CG1520 CG9177 -0.938415
CG15211 CG16787 -1.104146
CG15211 CG1759 -1.829513
CG15211 CG1771 0.228516
CG15211 CG2157 0.201283
CG15211 CG32473 -0.369755
CG15211 CG3588 -0.484237
CG15211 CG4280 -0.712518
CG15211 CG4311 -0.660979
CG15211 CG4386 -0.062904
CG15211 CG4901 0.108428
CG15211 CG5130 0.093975
CG15211 CG5170 -0.199898
CG15211 CG5371 -0.709781
CG15211 CG5525 0.199708
CG15211 CG6028 0.326523
CG15211 CG6040 0.209118
CG15211 CG6445 -0.036605
CG15211 CG7712 -0.331819
CG15211 CG7941 0.058453
CG15211 CG8627 -0.044343
CG15211 CG8850 -0.303772
CG15211 CG8975 0.379049
CG15211 CG9149 -0.071991
CG15211 CR31808 0.476707
CG15212 CG15598 -0.220483
CG15212 CG16765 0.680349
CG15212 CG16798 0.112512
CG15212 CG16885 0.081581
CG15212 CG17166 -1.290966
CG15212 CG18446 0.515228
CG15212 CG2016 -0.283934
CG15212 CG2108 -0.447332
CG15212 CG2837 -0.457732
CG15212 CG30497 0.166371
CG15212 CG31121 -0.109090
CG15212 CG31175 0.095903
CG15212 CG31559 -0.667785
CG15212 CG32244 0.201167
CG15212 CG32548 -1.107489
CG15212 CG3267 0.914387
CG15212 CG33104 0.246592
CG15212 CG4051 -0.922956
CG15212 CG4552 0.293990
CG15212 CG4567 1.162101
CG15212 CG4679 0.312290
CG15212 CG4742 0.491990
CG15212 CG5193 0.428710
CG15212 CG5330 -0.494327
CG15212 CG5476 0.140064
CG15212 CG6521 0.219432
CG15212 CG6668 0.263040
CG15212 CG6708 -1.139678
CG15212 CG7071 -1.398079
CG15212 CG7107 -1.419351
CG15212 CG7173 -1.024625
CG15212 CG7176 1.408561
CG15212 CG7266 0.175917
CG15212 CG7271 -0.939403
CG15212 CG7279 -0.123733
CG15212 CG7361 -2.224328
CG15212 CG7807 -0.770726
CG15212 CG8144 -0.058648
CG15212 CG8186 -0.000429
CG15212 CG8235 0.372551
CG15212 CG8788 -1.359199
CG15212 CG9172 0.068762
CG15212 CG9330 0.173608
CG15212 CG9539 0.137868
CG15212 CG9710 0.607600
CG15212 TE18870 -0.168947
CG15282 CG1648 -0.134377
CG15282 CG1674 0.392549
CG15282 CG16885 0.478919
CG15282 CG17325 1.590256
CG15282 CG17332 0.708032
CG15282 CG17508 0.323745
CG15282 CG18290 -0.370139
CG15282 CG1837 0.298709
CG15282 CG18593 0.587739
CG15282 CG1910 0.948052
CG15282 CG2718 0.227485
CG15282 CG30011 -0.367151
CG15282 CG30427 0.478462
CG15282 CG30497 -0.367469
CG15282 CG32164 0.169525
CG15282 CG32244 0.516844
CG15282 CG32972 -0.001820
CG15282 CG33149 0.434858
CG15282 CG3903 0.104931
CG15282 CG3960 -1.831205
CG15282 CG3989 -0.732831
CG15282 CG40049 0.114685
CG15282 CG4183 0.541891
CG15282 CG4376 -0.058058
CG15282 CG4511 -0.294194
CG15282 CG4533 1.458049
CG15282 CG4679 -1.281541
CG15282 CG4692 0.644528
CG15282 CG5320 -1.456660
CG15282 CG5330 1.611674
CG15282 CG5476 -3.741603
CG15282 CG5661 -0.333673
CG15282 CG6647 -0.617853
CG15282 CG6666 -0.728345
CG15282 CG6668 -1.039158
CG15282 CG6803 -0.645287
CG15282 CG7062 -1.401854
CG15282 CG7071 0.645014
CG15282 CG7107 -0.355324
CG15282 CG7173 -0.326553
CG15282 CG7920 0.435997
CG15282 CG7981 -0.582961
CG15282 CG8050 -1.529549
CG15282 CG8182 0.255509
CG15282 CG8186 -0.398566
CG15282 CG8665 -0.520741
CG15282 CG9020 -0.147089
CG15282 CG9184 0.095671
CG15282 CG9194 0.866782
CG15282 CG9238 0.005518
CG15282 CG9253 -0.715618
CG15282 CG9494 0.076517
CG15304 CG15347 -0.913908
CG15304 CG15717 0.955376
CG15304 CG1685 0.193788
CG15304 CG17246 0.785120
CG15304 CG17320 -0.817313
CG15304 CG17642 -0.548844
CG15304 CG2003 0.200049
CG15304 CG2210 0.484107
CG15304 CG2713 -3.700194
CG15304 CG31004 -1.030593
CG15304 CG31160 1.385698
CG15304 CG31170 0.990810
CG15304 CG3140 -3.968728
CG15304 CG31999 -1.845162
CG15304 CG3249 -1.214427
CG15304 CG3283 1.011714
CG15304 CG33009 0.306783
CG15304 CG3499 -1.218641
CG15304 CG3714 1.243669
CG15304 CG3884 0.385981
CG15304 CG3960 0.532308
CG15304 CG4051 -0.320148
CG15304 CG4169 -0.338882
CG15304 CG4233 -2.046634
CG15304 CG4247 -1.146015
CG15304 CG4427 2.341452
CG15304 CG4475 -0.656270
CG15304 CG4567 1.382392
CG15304 CG4752 -0.113400
CG15304 CG4753 -2.617599
CG15304 CG5033 0.294910
CG15304 CG5558 -2.816971
CG15304 CG5590 0.252561
CG15304 CG5594 -0.868422
CG15304 CG5660 0.844771
CG15304 CG5903 1.001247
CG15304 CG5904 -0.264307
CG15304 CG6226 0.443878
CG15304 CG6345 0.502976
CG15304 CG6439 0.429402
CG15304 CG6459 -0.203526
CG15304 CG6501 0.452109
CG15304 CG6666 -0.083269
CG15304 CG6769 1.612157
CG15304 CG6904 2.906202
CG15304 CG6949 -6.332661
CG15304 CG7421 2.907377
CG15304 CG7438 0.038208
CG15304 CG7458 1.705515
CG15304 CG7610 0.246656
CG15304 CG7993 1.812901
CG15304 CG8039 3.208474
CG15304 CG8048 -0.407583
CG15304 CG8058 -2.138930
CG15304 CG8402 -2.417380
CG15304 CG8439 -0.468214
CG15304 CG8443 -0.984634
CG15304 CG8470 -0.996774
CG15304 CG8766 0.040151
CG15304 CG8946 2.640445
CG15304 CG9131 0.168736
CG15304 CG9140 -3.430857
CG15304 CG9280 -0.088742
CG15347 CG1644 -1.808841
CG15347 CG2003 0.343173
CG15347 CG2184 0.661682
CG15347 CG2977 1.017169
CG15347 CG3006 0.708807
CG15347 CG31004 0.730841
CG15347 CG31160 -0.117536
CG15347 CG31259 -1.573638
CG15347 CG3127 0.588322
CG15347 CG31605 -1.109952
CG15347 CG32409 -0.452288
CG15347 CG3283 0.318109
CG15347 CG33502 2.789184
CG15347 CG3714 -0.418839
CG15347 CG3884 -0.322842
CG15347 CG4033 -0.133206
CG15347 CG4061 -1.594236
CG15347 CG4217 -0.759240
CG15347 CG4247 0.543917
CG15347 CG4581 1.634459
CG15347 CG4753 -9.844023
CG15347 CG5010 1.600054
CG15347 CG5660 -2.922720
CG15347 CG5819 -4.153991
CG15347 CG5961 0.702631
CG15347 CG6028 1.440854
CG15347 CG6375 -0.253363
CG15347 CG6417 2.749607
CG15347 CG6501 0.629664
CG15347 CG6972 -0.244500
CG15347 CG7328 1.569940
CG15347 CG7458 -2.015833
CG15347 CG7936 -3.963547
CG15347 CG8048 -2.953155
CG15347 CG8443 2.645940
CG15347 CG8470 2.485045
CG15347 CG8766 1.033863
CG15347 CG9155 0.253594
CG15347 CG9331 0.008127
CG15347 CG9527 -1.754131
CG1539 CG16858 0.374328
CG1539 CG16876 -1.367846
CG1539 CG17218 0.443343
CG1539 CG2727 -0.158033
CG1539 CG31649 -0.940709
CG1539 CG31973 -0.450123
CG1539 CG32031 -0.080836
CG1539 CG32473 -0.726614
CG1539 CG3376 -0.231714
CG1539 CG4299 -0.149306
CG1539 CG6382 -0.320637
CG1539 CG6394 0.317880
CG1539 CG6418 -0.237502
CG1539 CG6654 -0.147288
CG1539 CG7070 -0.097403
CG1539 CG7563 -0.127735
CG1539 CG7752 0.062372
CG1539 CG8156 0.970047
CG1539 CG8600 0.477310
CG1539 CG9598 -0.290216
CG1539 CG9747 -0.070391
CG1539 CG9924 0.140370
CG15427 CG1825 -0.403572
CG15427 CG2977 -1.638238
CG15427 CG31004 0.629996
CG15427 CG32046 0.282008
CG15427 CG3588 0.322889
CG15427 CG4050 -1.455756
CG15427 CG4133 -0.338866
CG15427 CG4475 0.533543
CG15427 CG5575 -0.258616
CG15427 CG5949 0.304004
CG15427 CG7328 0.806741
CG15427 CG7438 0.218517
CG15427 CG7576 -1.260540
CG15427 CG7659 0.739902
CG15427 CG8058 1.737019
CG15427 CG8066 -0.072257
CG15427 CG8470 -0.447642
CG15427 CG8946 0.254081
CG15427 CG9331 -0.613839
CG15427 CG9527 0.543285
CG15427 CR31808 0.273666
CG15433 CG16765 -2.334910
CG15433 CG1685 0.542694
CG15433 CG17166 -3.605946
CG15433 CG17369 0.481115
CG15433 CG1785 -2.193569
CG15433 CG18446 -0.397218
CG15433 CG2003 -0.387258
CG15433 CG2184 0.599632
CG15433 CG2863 -1.600812
CG15433 CG31175 -2.300610
CG15433 CG3267 0.235113
CG15433 CG32813 0.503268
CG15433 CG33071 -1.406237
CG15433 CG33104 0.073861
CG15433 CG33217 1.644752
CG15433 CG3401 -0.398702
CG15433 CG3762 0.709316
CG15433 CG4033 -2.158385
CG15433 CG4051 0.496685
CG15433 CG4170 0.687883
CG15433 CG4307 -0.321084
CG15433 CG4567 -1.478360
CG15433 CG4726 -0.685153
CG15433 CG4901 0.641636
CG15433 CG4912 1.361266
CG15433 CG4944 -0.210533
CG15433 CG4966 0.507767
CG15433 CG4994 -0.759096
CG15433 CG5258 0.743804
CG15433 CG5277 2.951214
CG15433 CG5374 -0.257798
CG15433 CG5575 -0.126870
CG15433 CG5590 0.208735
CG15433 CG5596 1.293428
CG15433 CG6226 0.159694
CG15433 CG6512 -5.036788
CG15433 CG6871 0.373902
CG15433 CG7033 1.154032
CG15433 CG7088 -1.139020
CG15433 CG7271 0.633891
CG15433 CG7421 -1.054354
CG15433 CG7430 2.487802
CG15433 CG7461 -0.297306
CG15433 CG7554 1.459272
CG15433 CG7654 -1.372862
CG15433 CG7915 -0.026933
CG15433 CG8058 1.078712
CG15433 CG8144 3.282001
CG15433 CG8231 -1.396242
CG15433 CG8309 -5.054229
CG15433 CG8439 -0.626707
CG15433 CG8446 1.530594
CG15433 CG8920 1.566001
CG15433 CG8977 1.568917
CG15433 CG9009 -2.947418
CG15433 CG9172 -9.655851
CG15433 CG9281 -5.491922
CG15433 CG9326 0.778156
CG15433 CG9330 -3.932311
CG15433 CG9416 -0.651171
CG15433 CG9710 0.278939
CG15433 TE19126 -0.195829
CG15444 CG15592 0.009197
CG15444 CG15786 -0.653811
CG15444 CG1582 -0.557671
CG15444 CG16787 0.015624
CG15444 CG16885 0.088945
CG15444 CG17292 -0.503854
CG15444 CG17437 -0.205366
CG15444 CG18377 -0.113194
CG15444 CG2108 0.431675
CG15444 CG2157 -0.480978
CG15444 CG2210 -0.016552
CG15444 CG2928 -0.883623
CG15444 CG3171 -0.052373
CG15444 CG32473 -0.423345
CG15444 CG32920 -1.223318
CG15444 CG4311 -0.378035
CG15444 CG5085 -0.818006
CG15444 CG6040 0.500885
CG15444 CG6055 -0.617010
CG15444 CG6409 -0.141185
CG15444 CG7023 -0.198599
CG15444 CG7354 0.665648
CG15444 CG7802 -0.158404
CG15444 CG7941 -0.025783
CG15444 CG9517 0.046132
CG1546 CG31145 0.044148
CG1546 CG4798 -0.907719
CG1546 CG5779 -0.382449
CG1546 CG6120 -0.438940
CG1546 CG6207 0.023320
CG1546 CG6223 0.542515
CG1546 CG7867 0.056197
CG1546 CG7872 -0.835835
CG1546 CG8363 -0.625167
CG1546 CG9847 0.504379
CG1548 CG15717 -1.368892
CG1548 CG1743 -1.534356
CG1548 CG17754 0.358923
CG1548 CG1780 -0.142659
CG1548 CG18111 -0.371273
CG1548 CG1837 -0.654785
CG1548 CG2003 -0.841721
CG1548 CG2098 -0.497166
CG1548 CG2198 -0.156692
CG1548 CG2762 0.333930
CG1548 CG2969 -0.562643
CG1548 CG3001 1.043621
CG1548 CG31098 0.541831
CG1548 CG31775 -2.954695
CG1548 CG32464 -3.425077
CG1548 CG32813 0.243014
CG1548 CG3842 0.139882
CG1548 CG3935 0.153928
CG1548 CG3989 -1.273506
CG1548 CG4162 1.449428
CG1548 CG4306 -0.061217
CG1548 CG4533 -0.492395
CG1548 CG4696 -0.512729
CG1548 CG4746 -0.155356
CG1548 CG4781 -0.406201
CG1548 CG5033 1.124736
CG1548 CG5210 -0.252642
CG1548 CG5345 0.089383
CG1548 CG5558 -0.556536
CG1548 CG5776 1.413804
CG1548 CG5828 0.289154
CG1548 CG7088 0.807636
CG1548 CG7678 -0.489208
CG1548 CG7935 -0.154579
CG1548 CG8050 1.226381
CG1548 CG8446 0.583189
CG1548 CG8665 -1.750516
CG1548 CG9006 -0.059596
CG1548 CG9119 -0.815894
CG1548 CG9300 0.398294
CG1548 CG9306 -0.346604
CG1548 CG9663 0.708605
CG15592 CG1582 0.023835
CG15592 CG16885 0.092776
CG15592 CG17292 -0.133183
CG15592 CG17437 -0.108140
CG15592 CG18362 -0.499376
CG15592 CG2157 -0.157839
CG15592 CG2210 0.366904
CG15592 CG2342 -0.474661
CG15592 CG2928 -0.097490
CG15592 CG32548 -0.298084
CG15592 CG3884 -0.394405
CG15592 CG4311 -0.159292
CG15592 CG4742 -0.462070
CG15592 CG6459 0.471198
CG15592 CG7807 0.306912
CG15592 CG7941 -0.156153
CG15598 CG15731 -0.260174
CG15598 CG16798 0.301381
CG15598 CG17166 0.336247
CG15598 CG17508 0.440517
CG15598 CG18374 -0.067616
CG15598 CG2108 0.203575
CG15598 CG2837 -1.300985
CG15598 CG31559 -0.658538
CG15598 CG32244 -1.816819
CG15598 CG32276 -0.211284
CG15598 CG33502 0.358736
CG15598 CG3588 -0.538960
CG15598 CG4051 1.003156
CG15598 CG4376 -1.016270
CG15598 CG4726 -0.097112
CG15598 CG5170 -0.394149
CG15598 CG5476 0.936198
CG15598 CG5532 0.043727
CG15598 CG5873 -0.341875
CG15598 CG6521 -0.262959
CG15598 CG6705 -0.078205
CG15598 CG7107 0.044235
CG15598 CG7154 0.167975
CG15598 CG7176 -0.845468
CG15598 CG7502 0.217751
CG15598 CG7807 0.116517
CG15598 CG8249 -0.355212
CG15598 CG8788 -0.050313
CG15598 CG9253 0.313048
CG15598 CG9517 -0.300274
CG15598 CG9977 -0.590388
CG15598 CR31808 -0.463595
CG1560 CG31321 -0.517071
CG1560 CG4999 -0.819646
CG15651 CG31043 -0.812712
CG15651 CG32046 0.372507
CG15651 CG32169 -2.991542
CG15651 CG3703 1.206038
CG15651 CG4050 0.929304
CG15651 CG4133 0.999411
CG15651 CG4209 -0.721737
CG15651 CG4684 -2.386339
CG15651 CG6703 0.685758
CG15651 CG7576 0.102881
CG15651 CG7851 -2.369713
CG15651 CG8625 0.724123
CG15669 CG1674 -0.945752
CG15669 CG17348 -0.239899
CG15669 CG17754 -0.749599
CG15669 CG18657 -0.294278
CG15669 CG2762 -0.041852
CG15669 CG31022 -0.477501
CG15669 CG31626 0.076825
CG15669 CG31721 1.248683
CG15669 CG3178 -0.043082
CG15669 CG32982 0.381308
CG15669 CG33149 -1.439683
CG15669 CG3380 -0.942788
CG15669 CG3935 -0.623828
CG15669 CG40147 -0.928965
CG15669 CG4041 -0.735032
CG15669 CG4125 -1.727432
CG15669 CG4209 -0.319230
CG15669 CG4300 -0.165732
CG15669 CG4666 -0.663004
CG15669 CG4696 0.018330
CG15669 CG4843 -0.241198
CG15669 CG5680 -0.693134
CG15669 CG6218 0.168465
CG15669 CG7080 -2.170065
CG15669 CG7241 0.319091
CG15669 CG7296 -0.214993
CG15669 CG7638 0.921437
CG15669 CG8182 -0.998733
CG15669 CG8186 0.345057
CG15669 CG8587 4.086503
CG15669 CG8780 0.420232
CG15717 CG1600 2.169647
CG15717 CG17325 -0.379365
CG15717 CG17724 8.572553
CG15717 CG18446 -2.526093
CG15717 CG18549 -2.182278
CG15717 CG18593 0.903321
CG15717 CG1882 -3.897273
CG15717 CG1970 -2.094016
CG15717 CG2003 -3.884737
CG15717 CG2098 1.300715
CG15717 CG2155 0.353684
CG15717 CG2198 -0.214522
CG15717 CG30011 1.212295
CG15717 CG3006 0.202572
CG15717 CG30497 0.937666
CG15717 CG31098 -7.149299
CG15717 CG31160 0.268102
CG15717 CG31175 2.536630
CG15717 CG31431 0.171628
CG15717 CG31775 1.372842
CG15717 CG32499 0.178618
CG15717 CG3267 0.879630
CG15717 CG3297 0.202286
CG15717 CG33009 -0.736354
CG15717 CG3593 1.424039
CG15717 CG3829 1.694261
CG15717 CG3938 -1.826990
CG15717 CG3960 0.063650
CG15717 CG4033 2.604886
CG15717 CG4233 2.988623
CG15717 CG4427 -7.392336
CG15717 CG4475 0.330768
CG15717 CG4533 1.365468
CG15717 CG4600 1.271969
CG15717 CG4679 -1.611474
CG15717 CG5033 1.019729
CG15717 CG5210 -0.801784
CG15717 CG5330 -0.116949
CG15717 CG5345 -1.261532
CG15717 CG5532 -0.709397
CG15717 CG5594 -0.762929
CG15717 CG5949 1.189518
CG15717 CG6417 0.228734
CG15717 CG6459 0.015623
CG15717 CG6871 0.827975
CG15717 CG7062 1.232514
CG15717 CG7088 -6.494926
CG15717 CG7266 -3.211481
CG15717 CG7438 -0.860398
CG15717 CG7678 0.641327
CG15717 CG7807 0.009386
CG15717 CG7981 -0.462725
CG15717 CG8050 -2.812294
CG15717 CG8058 1.831296
CG15717 CG8066 1.115774
CG15717 CG8144 -0.842698
CG15717 CG8402 -7.346295
CG15717 CG8443 1.209792
CG15717 CG8446 -1.023409
CG15717 CG8470 -7.065813
CG15717 CG8665 -7.775193
CG15717 CG8766 0.501706
CG15717 CG8782 -0.740564
CG15717 CG8788 -0.673260
CG15717 CG8913 -1.117187
CG15717 CG8946 -0.424380
CG15717 CG9009 0.270991
CG15717 CG9148 -0.168086
CG15717 CG9280 0.082059
CG15717 CG9446 2.492807
CG15717 CR31808 0.577271
CG15731 CG17332 0.611179
CG15731 CG18657 0.199291
CG15731 CG1882 0.355747
CG15731 CG2184 1.109003
CG15731 CG2863 1.113479
CG15731 CG3048 0.126546
CG15731 CG3127 -0.406874
CG15731 CG32409 0.600418
CG15731 CG32813 -0.852683
CG15731 CG33071 0.254186
CG15731 CG3401 -0.437580
CG15731 CG4033 0.080301
CG15731 CG4125 0.521391
CG15731 CG4217 0.975027
CG15731 CG4581 -0.879576
CG15731 CG4726 -0.474708
CG15731 CG4843 -0.092817
CG15731 CG4901 -1.310270
CG15731 CG4912 -0.393269
CG15731 CG5525 0.788252
CG15731 CG5532 -0.114952
CG15731 CG5596 -0.584351
CG15731 CG5824 1.003653
CG15731 CG5961 0.538312
CG15731 CG6417 -0.547169
CG15731 CG6501 1.798117
CG15731 CG6949 0.268513
CG15731 CG7088 -0.536821
CG15731 CG7279 -0.600798
CG15731 CG7430 0.818489
CG15731 CG7458 -2.055919
CG15731 CG7461 0.879105
CG15731 CG7638 -0.186430
CG15731 CG7930 -0.632197
CG15731 CG8301 0.684643
CG15731 CG8635 -0.586486
CG15731 CG8780 0.241238
CG15731 CG8977 -0.959815
CG15731 CG9630 -0.835588
CG15731 CG9663 0.508242
CG15731 CG9762 0.203036
CG15765 CG1764 -0.421858
CG15765 CG2555 -0.755205
CG15765 CG31000 -0.829703
CG15765 CG31321 -0.597409
CG15765 CG31344 -0.356772
CG15765 CG9628 -0.246228
CG15786 CG16787 0.126915
CG15786 CG18362 0.996038
CG15786 CG18377 -0.107510
CG15786 CG2157 -0.833230
CG15786 CG2555 -0.977732
CG15786 CG2928 0.252072
CG15786 CG31344 0.321233
CG15786 CG32473 0.080910
CG15786 CG32809 -0.443379
CG15786 CG32920 -0.936018
CG15786 CG6040 0.442374
CG15786 CG6055 -0.364288
CG15786 CG6409 -0.461088
CG15786 CG7023 -0.324920
CG15786 CG7941 -0.025380
CG15811 CG17646 0.266907
CG15811 CG2048 1.422422
CG15811 CG2774 -0.550808
CG15811 CG2835 -0.683976
CG15811 CG31088 -0.001664
CG15811 CG31108 0.760543
CG15811 CG31349 -0.321204
CG15811 CG3184 1.056257
CG15811 CG32031 -0.786819
CG15811 CG32043 -3.021295
CG15811 CG32158 -1.744283
CG15811 CG32486 -1.149905
CG15811 CG3625 -1.283310
CG15811 CG3967 0.255817
CG15811 CG3969 -0.664820
CG15811 CG4006 0.230986
CG15811 CG4303 -1.550584
CG15811 CG5215 1.573463
CG15811 CG5433 0.295656
CG15811 CG5520 -0.675594
CG15811 CG6174 -1.184870
CG15811 CG6418 -1.137267
CG15811 CG6877 -0.823358
CG15811 CG6889 0.017638
CG15811 CG7187 -0.235386
CG15811 CG7375 0.889989
CG15811 CG7379 -0.290201
CG15811 CG7752 1.301603
CG15811 CG7961 -1.958156
CG15811 CG8092 0.737315
CG15811 CG8472 -0.086894
CG15811 CG8567 0.907195
CG15811 CG8581 0.612059
CG15811 CG8933 -1.158278
CG15811 CG9261 -1.216572
CG15811 CG9924 0.076295
CG1582 CG17320 0.845735
CG1582 CG17642 0.061098
CG1582 CG17903 0.048006
CG1582 CG18473 0.052629
CG1582 CG2161 0.464627
CG1582 CG2210 -0.238022
CG1582 CG2713 -0.413884
CG1582 CG2818 -0.326280
CG1582 CG2918 0.171253
CG1582 CG30116 -0.398829
CG1582 CG3028 -0.099615
CG1582 CG30291 -0.263689
CG1582 CG31170 0.501993
CG1582 CG3140 -0.327559
CG1582 CG31649 0.368669
CG1582 CG3171 -0.137025
CG1582 CG31999 -0.780974
CG1582 CG32473 0.484303
CG1582 CG32548 0.462284
CG1582 CG32920 -2.143161
CG1582 CG3499 -0.846907
CG1582 CG4086 0.050060
CG1582 CG4233 -0.244620
CG1582 CG4247 -0.057560
CG1582 CG4299 -0.802105
CG1582 CG4475 -0.289207
CG1582 CG4729 -0.642905
CG1582 CG4742 -0.028528
CG1582 CG4778 0.150048
CG1582 CG4984 -0.177510
CG1582 CG5012 0.477521
CG1582 CG5085 0.590085
CG1582 CG5130 0.279626
CG1582 CG5590 -0.258196
CG1582 CG5660 0.669879
CG1582 CG6028 -0.727518
CG1582 CG6199 -1.295449
CG1582 CG6345 -0.981786
CG1582 CG6415 0.361013
CG1582 CG6439 1.595884
CG1582 CG6769 0.500939
CG1582 CG7354 0.263972
CG1582 CG7748 0.604771
CG1582 CG8235 -0.949108
CG1582 CG8430 0.285976
CG1582 CG9127 -0.528191
CG1582 CG9131 -0.878946
CG1582 CG9280 0.771368
CG15828 CG1743 -0.130134
CG15828 CG17754 -0.513351
CG15828 CG1780 0.512326
CG15828 CG2198 -0.568074
CG15828 CG2718 -0.828605
CG15828 CG31692 0.751242
CG15828 CG3178 -0.399330
CG15828 CG33113 0.257640
CG15828 CG3434 -0.472100
CG15828 CG3767 -0.744503
CG15828 CG3989 -2.460740
CG15828 CG4405 -0.202187
CG15828 CG4696 0.773001
CG15828 CG4769 -0.254780
CG15828 CG5345 -0.622083
CG15828 CG6778 0.620221
CG15828 CG6844 0.311107
CG15828 CG6934 -0.070599
CG15828 CG7625 -0.309493
CG15828 CG7678 0.069676
CG15828 CG7702 0.523078
CG15828 CG8665 0.518339
CG15828 CG9444 -0.949759
CG15828 CG9836 -0.721527
CG1600 CG17323 0.357001
CG1600 CG1743 -0.104187
CG1600 CG17530 -0.053665
CG1600 CG18466 -3.819741
CG1600 CG2060 -1.993396
CG1600 CG2762 -0.182144
CG1600 CG31098 0.992268
CG1600 CG31431 0.241900
CG1600 CG3829 -1.633779
CG1600 CG4120 0.021984
CG1600 CG4162 -0.713525
CG1600 CG4559 -0.221537
CG1600 CG4600 -0.079087
CG1600 CG4779 0.422200
CG1600 CG5210 0.288520
CG1600 CG5949 -0.072458
CG1600 CG6113 0.697696
CG1600 CG7062 1.134016
CG1600 CG7266 0.115681
CG1600 CG7390 1.819158
CG1600 CG7678 -0.154859
CG1600 CG8050 -1.510176
CG1600 CG8066 0.636714
CG1600 CG8470 0.349515
CG1600 CG8665 -0.450435
CG1600 CG8782 1.001116
CG1600 CG8913 -1.529484
CG1600 CG9184 0.253293
CG1616 CG1957 -0.546538
CG1616 CG3938 -1.487835
CG1616 CG5371 -0.820743
CG1616 CG5499 -0.513799
CG1616 CG6987 0.279370
CG1616 CG7358 0.737391
CG1616 CG7471 0.095723
CG1616 CG8975 -0.952986
CG1616 CG9633 -0.675177
CG1616 CG9705 0.257022
CG1624 CG17724 -2.519517
CG1624 CG2207 -0.336159
CG1624 CG31043 0.034471
CG1624 CG31181 0.216165
CG1624 CG32158 -2.313793
CG1624 CG32423 -1.288448
CG1624 CG32486 -0.896648
CG1624 CG3269 1.738528
CG1624 CG3967 0.839181
CG1624 CG4978 -0.617825
CG1624 CG5520 -0.239353
CG1624 CG7471 -0.015343
CG1624 CG7538 -0.374946
CG1624 CG8092 0.131794
CG1624 CG8200 -0.951539
CG1624 CG8567 0.451131
CG1624 CG9854 -1.462812
CG1644 CG2977 -1.494519
CG1644 CG3006 -0.703903
CG1644 CG31605 -0.405970
CG1644 CG4061 -0.771360
CG1644 CG4753 0.365708
CG1644 CG5288 0.392670
CG1644 CG5819 1.022442
CG1644 CG5949 0.076665
CG1644 CG5961 0.376036
CG1644 CG6417 0.214291
CG1644 CG7241 0.040640
CG1644 CG7328 -0.032222
CG1644 CG7458 0.080301
CG1644 CG7930 -0.376740
CG1644 CG7936 -1.289242
CG1644 CG8048 0.634969
CG1644 CG8804 -0.045421
CG1644 CG9331 0.616031
CG1648 CG16712 0.095414
CG1648 CG17158 0.480419
CG1648 CG1721 -1.732313
CG1648 CG17325 -0.204307
CG1648 CG17334 -0.020109
CG1648 CG1780 0.032031
CG1648 CG17800 -0.565192
CG1648 CG18111 -0.437342
CG1648 CG18140 -1.009992
CG1648 CG18250 1.214780
CG1648 CG1837 0.816062
CG1648 CG1910 -3.002907
CG1648 CG1934 -0.093448
CG1648 CG2051 0.977521
CG1648 CG2969 0.164576
CG1648 CG30427 -0.977647
CG1648 CG31045 0.853567
CG1648 CG31794 -0.021843
CG1648 CG31999 1.104081
CG1648 CG32244 0.107197
CG1648 CG32425 1.958185
CG1648 CG32625 0.579019
CG1648 CG3278 -1.482666
CG1648 CG3371 0.500097
CG1648 CG3624 -0.951784
CG1648 CG3800 -0.676961
CG1648 CG3903 -3.152115
CG1648 CG4115 -0.490674
CG1648 CG4533 0.380611
CG1648 CG4551 -0.186661
CG1648 CG4679 2.650193
CG1648 CG4692 -1.092274
CG1648 CG4700 -2.673793
CG1648 CG5320 -0.653004
CG1648 CG5330 0.703419
CG1648 CG5476 -0.377450
CG1648 CG5486 1.368552
CG1648 CG6177 0.579123
CG1648 CG6803 0.110148
CG1648 CG7173 -1.511272
CG1648 CG7227 0.210809
CG1648 CG7254 -0.503236
CG1648 CG7279 -0.014463
CG1648 CG7481 0.519145
CG1648 CG7526 0.231456
CG1648 CG7981 0.067363
CG1648 CG8276 -0.960519
CG1648 CG8977 0.902881
CG1648 CG9020 -0.067506
CG1648 CG9022 -0.912251
CG1648 CG9070 0.229178
CG1648 CG9194 -3.095143
CG1648 CG9238 -0.504648
CG1648 CG9750 0.534382
CG1648 CG9985 -1.847572
CG1648 CR31696 1.630851
CG16712 CG17124 -0.039415
CG16712 CG17246 -0.011632
CG16712 CG1780 -0.181446
CG16712 CG17932 -0.269186
CG16712 CG31999 -0.146078
CG16712 CG4752 -0.317794
CG16712 CG4778 -0.170942
CG16712 CG6155 -1.235550
CG16712 CG6210 -0.501868
CG16712 CG7227 -0.120718
CG16712 CG8366 0.059469
CG16721 CG17158 -0.072374
CG16721 CG1721 0.355187
CG16721 CG17492 -0.306392
CG16721 CG17800 -0.389622
CG16721 CG17943 0.240114
CG16721 CG18250 1.311301
CG16721 CG18290 -0.186192
CG16721 CG2969 0.077923
CG16721 CG3039 0.349497
CG16721 CG3048 0.436078
CG16721 CG32031 -1.443059
CG16721 CG32043 -0.555927
CG16721 CG32425 0.614766
CG16721 CG32434 -0.341712
CG16721 CG3265 0.310486
CG16721 CG32701 -0.156877
CG16721 CG33097 -1.901065
CG16721 CG33549 -0.193040
CG16721 CG3436 -1.171713
CG16721 CG3624 -0.625784
CG16721 CG3644 -0.287442
CG16721 CG3725 -0.540116
CG16721 CG3903 0.056236
CG16721 CG4006 0.367787
CG16721 CG4169 -0.625485
CG16721 CG4511 -0.546207
CG16721 CG4677 -0.492566
CG16721 CG5215 0.259622
CG16721 CG5320 0.129536
CG16721 CG5454 -0.071179
CG16721 CG5514 0.227794
CG16721 CG5809 0.214758
CG16721 CG6177 -0.134246
CG16721 CG6944 0.086102
CG16721 CG6988 -0.046731
CG16721 CG7070 -0.452498
CG16721 CG7230 0.380346
CG16721 CG7254 0.202328
CG16721 CG7379 0.760135
CG16721 CG7433 0.106250
CG16721 CG7481 -0.034816
CG16721 CG7987 -0.193560
CG16721 CG8276 -2.371057
CG16721 CG8933 0.649802
CG16721 CG8965 0.378665
CG16721 CG9022 0.499719
CG16721 CG9194 -0.670342
CG16721 CG9322 -0.676329
CG16721 CG9423 0.364488
CG16721 CG9985 -0.095579
CG1674 CG17492 -0.076076
CG1674 CG17508 -0.482976
CG1674 CG18111 0.367162
CG1674 CG18290 0.021882
CG1674 CG18593 -0.352931
CG1674 CG1910 1.371693
CG1674 CG31005 -0.263890
CG1674 CG31022 0.251482
CG1674 CG32499 -0.031909
CG1674 CG33113 -0.058414
CG1674 CG33149 0.141794
CG1674 CG3644 -0.066308
CG1674 CG3725 0.463930
CG1674 CG3960 0.486222
CG1674 CG4183 0.078114
CG1674 CG4376 -0.445871
CG1674 CG4692 0.767880
CG1674 CG5671 0.003453
CG1674 CG6647 -0.174768
CG1674 CG7062 -0.527937
CG1674 CG7071 0.363485
CG1674 CG7433 -1.702274
CG1674 CG9177 -0.565046
CG1674 CG9194 -0.540279
CG1674 CG9811 -0.915746
CG16765 CG17166 -3.567436
CG16765 CG17271 1.895714
CG16765 CG1749 -0.962338
CG16765 CG1771 -1.557167
CG16765 CG18593 -0.448841
CG16765 CG1882 0.347536
CG16765 CG18854 2.006942
CG16765 CG2140 0.056081
CG16765 CG2221 -0.359639
CG16765 CG30011 -0.527194
CG16765 CG31175 0.959036
CG16765 CG31559 -0.722915
CG16765 CG3267 1.235317
CG16765 CG32813 -1.160175
CG16765 CG33104 -5.175763
CG16765 CG33183 0.356595
CG16765 CG3762 -3.468361
CG16765 CG4051 1.579872
CG16765 CG4552 -1.054107
CG16765 CG4600 -0.591443
CG16765 CG4726 -0.636618
CG16765 CG4944 0.107688
CG16765 CG4966 -1.411778
CG16765 CG4994 3.230951
CG16765 CG5575 0.198800
CG16765 CG5590 -0.296178
CG16765 CG5820 -0.014456
CG16765 CG6202 -1.041900
CG16765 CG6668 1.855158
CG16765 CG6705 0.588809
CG16765 CG6708 3.389197
CG16765 CG6766 -0.071645
CG16765 CG6871 1.701324
CG16765 CG7088 1.013357
CG16765 CG7176 0.526863
CG16765 CG7271 -0.142633
CG16765 CG7361 0.252860
CG16765 CG7430 -2.236099
CG16765 CG7461 0.576071
CG16765 CG7654 -0.740090
CG16765 CG7807 -0.423643
CG16765 CG7915 0.253431
CG16765 CG8144 -15.799241
CG16765 CG8235 -2.109319
CG16765 CG8268 -1.519227
CG16765 CG8309 -1.783975
CG16765 CG8386 -1.464360
CG16765 CG8439 -1.963604
CG16765 CG8446 -1.360132
CG16765 CG9009 -2.307816
CG16765 CG9149 -3.764661
CG16765 CG9172 -0.787877
CG16765 CG9416 0.980643
CG16765 CG9446 0.975148
CG16765 CR31808 -1.851483
CG16786 CG16798 -1.008271
CG16786 CG1749 -0.117052
CG16786 CG18817 -0.162672
CG16786 CG31349 -0.188647
CG16786 CG31368 -0.205831
CG16786 CG31559 0.017491
CG16786 CG32556 -0.484300
CG16786 CG3265 0.169248
CG16786 CG32701 0.406944
CG16786 CG32982 -0.726723
CG16786 CG33104 0.287890
CG16786 CG33207 -0.262658
CG16786 CG3359 -0.338616
CG16786 CG4027 -0.175682
CG16786 CG4194 -0.162076
CG16786 CG4778 -0.216904
CG16786 CG4966 0.309380
CG16786 CG5258 0.068408
CG16786 CG6844 0.039412
CG16786 CG7176 0.178302
CG16786 CG7199 0.102476
CG16786 CG7675 -0.569130
CG16786 CG7802 -0.326003
CG16786 CG8182 0.246532
CG16786 CG8411 -0.140360
CG16786 CG9035 -0.090090
CG16786 CG9322 0.361244
CG16786 CG9326 0.395413
CG16786 CG9854 -0.004759
CG16787 CG1759 0.381584
CG16787 CG1771 0.104035
CG16787 CG2157 -0.721788
CG16787 CG2210 0.763186
CG16787 CG30349 -0.302795
CG16787 CG31170 0.144051
CG16787 CG31233 0.097058
CG16787 CG31649 -0.581161
CG16787 CG32473 0.024225
CG16787 CG32920 -0.852640
CG16787 CG33261 -0.844112
CG16787 CG33502 0.262209
CG16787 CG3734 1.385919
CG16787 CG4199 -0.091002
CG16787 CG4280 0.099845
CG16787 CG4311 0.420494
CG16787 CG4984 -1.072735
CG16787 CG5012 -0.382479
CG16787 CG5170 -0.643281
CG16787 CG5660 0.407237
CG16787 CG6030 -0.680149
CG16787 CG6345 0.612847
CG16787 CG6439 1.267389
CG16787 CG7154 0.290004
CG16787 CG7328 0.206609
CG16787 CG7354 -3.674514
CG16787 CG8627 0.183671
CG16787 CG9331 1.210106
CG16787 CG9568 0.744633
CG16788 CG17597 0.103002
CG16788 CG2072 -0.443567
CG16788 CG2934 -0.534523
CG16788 CG2969 0.223555
CG16788 CG31536 0.271548
CG16788 CG31692 0.273156
CG16788 CG31873 -0.282602
CG16788 CG3542 0.013469
CG16788 CG3725 0.493126
CG16788 CG3743 -0.159564
CG16788 CG3941 -0.725563
CG16788 CG4702 -0.216488
CG16788 CG4752 -0.164234
CG16788 CG4769 -0.202349
CG16788 CG7098 0.039103
CG16788 CG7625 -0.241003
CG16788 CG8258 -0.053199
CG16788 CG9346 0.181441
CG16788 CG9836 0.126747
CG16798 CG18140 -0.163065
CG16798 CG31368 -0.091335
CG16798 CG31559 0.127797
CG16798 CG31605 0.164741
CG16798 CG32164 0.569089
CG16798 CG32244 -0.500154
CG16798 CG32982 -0.243242
CG16798 CG3861 0.013479
CG16798 CG4051 -0.447592
CG16798 CG4125 0.073403
CG16798 CG4194 -0.402843
CG16798 CG6521 0.166714
CG16798 CG7173 0.137687
CG16798 CG7176 -0.671909
CG16798 CG7199 -0.183418
CG16798 CG7638 -0.297141
CG16798 CG7675 0.137036
CG16798 CG7802 -0.164279
CG16798 CG8182 -0.783516
CG16798 CG8186 -0.126258
CG16798 CG8249 -0.122673
CG16798 CG9322 -0.224690
CG16798 CG9326 0.205103
CG16798 CG9977 -0.170199
CG16798 TE19126 0.205364
CG1685 CG17369 3.786863
CG1685 CG1746 4.438069
CG1685 CG1785 -10.234311
CG1685 CG2003 -1.162729
CG1685 CG2713 2.755498
CG1685 CG2863 3.730085
CG1685 CG31098 0.318195
CG1685 CG31175 -0.395988
CG1685 CG32409 0.356985
CG1685 CG3267 0.826050
CG1685 CG32813 -7.192921
CG1685 CG33009 -0.355553
CG1685 CG33217 0.479394
CG1685 CG3593 0.678996
CG1685 CG3714 -2.290491
CG1685 CG3884 -0.120768
CG1685 CG4033 -4.336270
CG1685 CG4217 8.161950
CG1685 CG4233 0.828137
CG1685 CG4307 -6.777856
CG1685 CG4427 0.024310
CG1685 CG4600 0.407094
CG1685 CG5010 -2.435836
CG1685 CG5033 -1.881257
CG1685 CG5277 1.047429
CG1685 CG5374 0.913595
CG1685 CG5558 -1.359486
CG1685 CG5594 2.648122
CG1685 CG5904 -17.785390
CG1685 CG5992 0.508387
CG1685 CG6022 1.788226
CG1685 CG6105 3.632828
CG1685 CG6226 -1.476649
CG1685 CG6343 -2.298509
CG1685 CG6415 1.105666
CG1685 CG6501 2.800346
CG1685 CG6767 2.156440
CG1685 CG6871 0.707876
CG1685 CG6904 2.965017
CG1685 CG6949 8.203120
CG1685 CG7088 2.844780
CG1685 CG7421 -2.655505
CG1685 CG7430 0.422600
CG1685 CG7519 -1.478279
CG1685 CG7834 7.105983
CG1685 CG7839 0.895853
CG1685 CG7841 -1.290665
CG1685 CG7935 -2.908712
CG1685 CG7993 3.682367
CG1685 CG8039 -7.428897
CG1685 CG8058 1.897825
CG1685 CG8309 0.871567
CG1685 CG8327 2.239791
CG1685 CG8402 -0.155920
CG1685 CG8439 -3.289192
CG1685 CG8443 -2.110238
CG1685 CG8444 0.666946
CG1685 CG8446 -0.303684
CG1685 CG8470 -4.809402
CG1685 CG8525 3.828734
CG1685 CG8766 0.928466
CG1685 CG8920 -1.850392
CG1685 CG8977 -0.263782
CG1685 CG9009 0.978135
CG1685 CG9140 3.994284
CG1685 CG9172 -0.818965
CG1685 CG9281 0.072287
CG1685 CG9300 -0.427006
CG1685 CG9306 -0.257744
CG1685 CG9577 3.559918
CG16858 CG16876 -3.902319
CG16858 CG1884 0.279913
CG16858 CG2072 -0.092145
CG16858 CG2161 -1.599280
CG16858 CG2818 -0.594044
CG16858 CG30116 -0.125650
CG16858 CG3136 -0.073592
CG16858 CG31999 0.006735
CG16858 CG32425 0.315154
CG16858 CG32549 0.052102
CG16858 CG3424 -0.120547
CG16858 CG3539 -0.045593
CG16858 CG3542 0.148568
CG16858 CG3722 -1.233101
CG16858 CG3725 -0.298413
CG16858 CG3903 -0.663639
CG16858 CG3941 1.192161
CG16858 CG4145 -2.605982
CG16858 CG4299 -0.096579
CG16858 CG4670 -0.492271
CG16858 CG4672 1.209434
CG16858 CG4729 -0.246862
CG16858 CG5021 -0.019062
CG16858 CG5514 -0.193117
CG16858 CG5854 0.423711
CG16858 CG6055 -0.391562
CG16858 CG6199 -0.781741
CG16858 CG7748 -0.071336
CG16858 CG8156 0.917446
CG16858 CG8965 -0.725104
CG16858 CG8983 0.068211
CG16858 CG9022 0.187497
CG16858 CG9175 0.241899
CG16858 CG9346 0.218706
CG16858 CG9358 -0.210564
CG16858 CG9747 0.122718
CG16858 CG9924 0.941496
CG16858 CG9968 -0.348435
CG16858 TE20108 0.070366
CG16876 CG18740 -1.756821
CG16876 CG3184 0.294754
CG16876 CG31873 -0.281845
CG16876 CG32505 -0.023196
CG16876 CG3258 -0.432714
CG16876 CG32858 -0.379003
CG16876 CG3376 -0.177516
CG16876 CG3689 -0.260500
CG16876 CG3941 -1.440106
CG16876 CG4022 0.152913
CG16876 CG4029 -0.045942
CG16876 CG4050 1.670761
CG16876 CG4532 0.175115
CG16876 CG5393 -0.169175
CG16876 CG5580 -0.833902
CG16876 CG5854 -1.350608
CG16876 CG6418 0.285158
CG16876 CG6617 0.316180
CG16876 CG6889 -1.339336
CG16876 CG6930 0.475276
CG16876 CG7528 0.119814
CG16876 CG8156 -2.796555
CG16876 CG8200 -1.629460
CG16876 CG8669 3.600621
CG16876 CG9336 -0.066193
CG16876 CG9346 -1.650374
CG16876 CG9924 -1.162477
CG16885 CG17292 -0.079613
CG16885 CG17325 0.189660
CG16885 CG17437 -0.513034
CG16885 CG18140 0.061654
CG16885 CG18290 -0.000438
CG16885 CG18362 -0.022141
CG16885 CG18783 -0.079385
CG16885 CG2928 -1.026169
CG16885 CG30497 0.036285
CG16885 CG31121 -0.238633
CG16885 CG32548 -0.107938
CG16885 CG32972 -0.163989
CG16885 CG33113 -0.168406
CG16885 CG3365 0.243812
CG16885 CG4405 -0.547549
CG16885 CG4679 0.195679
CG16885 CG4692 0.384205
CG16885 CG5671 -0.209407
CG16885 CG5700 0.264564
CG16885 CG7173 -0.521106
CG16885 CG7807 0.001285
CG16885 CG9177 -0.089375
CG16885 CG9184 -0.131721
CG16885 CG9238 0.212713
CG16885 CG9539 -0.198939
CG16944 CG17332 -0.852960
CG16944 CG17642 0.059730
CG16944 CG17903 -0.327298
CG16944 CG30349 -0.302081
CG16944 CG3127 0.809570
CG16944 CG33502 -0.466925
CG16944 CG4086 0.679900
CG16944 CG4169 -0.943109
CG16944 CG4247 -2.189300
CG16944 CG4364 0.790047
CG16944 CG4376 -0.849149
CG16944 CG5012 -0.167524
CG16944 CG5660 -0.499708
CG16944 CG5819 0.266903
CG16944 CG6178 -0.336407
CG16944 CG6375 -0.075254
CG16944 CG6647 -0.155537
CG16944 CG6666 -1.928699
CG16944 CG7269 -0.608335
CG16944 CG7354 0.503514
CG16944 CG7698 0.674731
CG16944 CG7920 -0.922841
CG16944 CG8048 -0.040968
CG16944 CG9262 -0.063972
CG16944 CG9480 -0.274425
CG17032 CG17121 -1.815251
CG17032 CG1749 -0.664199
CG17032 CG18140 0.390458
CG17032 CG18507 0.206897
CG17032 CG2051 -0.418540
CG17032 CG2727 -0.744131
CG17032 CG2918 -0.217557
CG17032 CG2969 0.028359
CG17032 CG3001 0.223999
CG17032 CG3008 0.375339
CG17032 CG32694 0.089687
CG17032 CG3278 -0.294683
CG17032 CG33104 -0.527678
CG17032 CG33183 -0.476221
CG17032 CG3359 -0.331992
CG17032 CG3766 0.167956
CG17032 CG3903 0.290743
CG17032 CG4051 -0.202973
CG17032 CG4354 0.857415
CG17032 CG4511 -0.048505
CG17032 CG5374 -0.769498
CG17032 CG5486 0.089290
CG17032 CG5575 -1.178188
CG17032 CG5590 -0.150986
CG17032 CG6177 0.106059
CG17032 CG6202 0.248353
CG17032 CG7610 0.859493
CG17032 CG7748 -0.949893
CG17032 CG8312 0.203093
CG17032 CG9009 -0.188241
CG17032 CG9035 -0.211795
CG17032 CG9238 -0.966855
CG17032 CG9281 0.269354
CG17032 CG9322 -0.391304
CG17032 CG9423 -0.745858
CG17032 TE20108 -0.390564
CG17041 CG5455 -0.680949
CG17041 CG7538 -0.487988
CG17041 CG7713 -0.470577
CG17041 CG9336 -0.063808
CG17109 CG5282 -0.564566
CG17109 CG5779 -1.106240
CG17121 CG17246 0.038989
CG17121 CG17492 -0.712634
CG17121 CG18140 -0.795360
CG17121 CG18507 -0.182727
CG17121 CG2016 0.050947
CG17121 CG2108 0.141057
CG17121 CG2727 -0.366489
CG17121 CG2837 0.126441
CG17121 CG2918 0.374463
CG17121 CG3001 -1.131061
CG17121 CG3008 0.763924
CG17121 CG30427 -0.100628
CG17121 CG31045 -0.255426
CG17121 CG31999 0.036431
CG17121 CG32244 0.128797
CG17121 CG3267 0.747318
CG17121 CG3278 0.355002
CG17121 CG33009 -0.339758
CG17121 CG33104 0.961510
CG17121 CG3359 -0.619382
CG17121 CG3903 0.307986
CG17121 CG3992 -0.228222
CG17121 CG4051 0.501182
CG17121 CG4170 0.305943
CG17121 CG4354 -1.242648
CG17121 CG4511 0.117367
CG17121 CG4692 0.047947
CG17121 CG4778 0.278095
CG17121 CG5170 -1.078684
CG17121 CG5193 0.016952
CG17121 CG5330 0.512267
CG17121 CG5374 0.665517
CG17121 CG5575 -0.553041
CG17121 CG5596 0.273850
CG17121 CG6177 -0.209602
CG17121 CG6708 0.405418
CG17121 CG7176 -0.429554
CG17121 CG7230 -0.513166
CG17121 CG7438 -0.511743
CG17121 CG7526 -1.017566
CG17121 CG7563 -0.366517
CG17121 CG7748 0.264192
CG17121 CG7935 0.009703
CG17121 CG8235 1.084212
CG17121 CG8309 -1.143365
CG17121 CG8439 0.908149
CG17121 CG8965 -0.032756
CG17121 CG9009 -0.033216
CG17121 CG9020 0.035786
CG17121 CG9035 0.165987
CG17121 CG9194 -0.627872
CG17121 CG9280 0.224226
CG17121 CG9281 -1.424170
CG17121 CG9322 -0.501332
CG17121 CG9330 0.691970
CG17121 CG9416 0.074800
CG17121 CG9494 -0.067116
CG17121 CG9762 0.141648
CG17121 CR31808 -0.333156
CG17124 CG17369 -1.730233
CG17124 CG3224 0.647190
CG17124 CG32253 -0.921810
CG17124 CG32625 -1.520749
CG17124 CG3278 -0.934681
CG17124 CG33104 -0.572415
CG17124 CG3434 0.147006
CG17124 CG3902 -0.743084
CG17124 CG3992 0.347219
CG17124 CG4035 -0.769920
CG17124 CG4115 -0.293275
CG17124 CG4551 -0.324603
CG17124 CG4692 0.043257
CG17124 CG4700 -0.764915
CG17124 CG4746 0.679604
CG17124 CG4912 0.807223
CG17124 CG4972 -0.065990
CG17124 CG5183 -1.686692
CG17124 CG5277 0.117314
CG17124 CG6148 -2.195687
CG17124 CG6210 -0.745847
CG17124 CG6455 0.087398
CG17124 CG6512 -0.558854
CG17124 CG6981 -0.061157
CG17124 CG7227 -0.624774
CG17124 CG7299 -0.095777
CG17124 CG7413 -0.009634
CG17124 CG7461 0.004435
CG17124 CG7702 0.873035
CG17124 CG8286 -0.336074
CG17124 CG8306 0.237140
CG17124 CG8366 0.940669
CG17124 CG8978 -0.983756
CG17124 CG9035 -0.108046
CG17124 CG9172 0.406986
CG17124 CG9403 0.357866
CG17124 CG9423 0.672451
CG17124 CG9539 0.400596
CG17124 CG9677 -0.752157
CG17124 CG9710 0.260727
CG17124 CG9750 -0.708844
CG17124 CG9866 0.581352
CG17124 CG9916 0.792685
CG17136 CG17369 -0.827032
CG17136 CG1746 2.321746
CG17136 CG1785 4.120970
CG17136 CG18854 -0.550719
CG17136 CG1891 -0.645441
CG17136 CG2221 -0.247843
CG17136 CG2263 1.910897
CG17136 CG2827 0.009961
CG17136 CG2863 -1.877001
CG17136 CG2867 0.615162
CG17136 CG3224 -0.605344
CG17136 CG32409 3.138453
CG17136 CG4217 -5.025477
CG17136 CG4457 0.900838
CG17136 CG4581 1.570482
CG17136 CG4843 -0.638183
CG17136 CG4912 0.877375
CG17136 CG5258 0.506578
CG17136 CG5277 1.511248
CG17136 CG5452 -0.450598
CG17136 CG5525 0.408220
CG17136 CG5824 -3.168265
CG17136 CG5904 5.142949
CG17136 CG6022 4.186580
CG17136 CG6105 0.425576
CG17136 CG6226 -1.695421
CG17136 CG6246 0.028948
CG17136 CG6455 1.286119
CG17136 CG6904 0.486179
CG17136 CG6972 0.138292
CG17136 CG7519 0.283580
CG17136 CG7780 0.871649
CG17136 CG8039 -1.224207
CG17136 CG8301 -0.308622
CG17136 CG8327 -2.870112
CG17136 CG8366 0.269735
CG17136 CG8525 1.434829
CG17136 CG8780 -0.924238
CG17136 CG8920 -6.922608
CG17136 CG9300 -0.313917
CG17136 CG9630 -13.678011
CG17136 CG9663 0.957655
CG17136 CG9750 -1.102973
CG17158 CG1716 0.239829
CG17158 CG1721 -0.316684
CG17158 CG17492 -2.312988
CG17158 CG1782 0.876508
CG17158 CG18250 -4.124002
CG17158 CG18290 -0.629307
CG17158 CG2051 0.443063
CG17158 CG2374 -1.986300
CG17158 CG2774 -0.989228
CG17158 CG3008 1.481541
CG17158 CG3033 0.460821
CG17158 CG3039 1.596712
CG17158 CG31045 -0.288314
CG17158 CG31332 2.921974
CG17158 CG3198 2.235210
CG17158 CG32425 2.720016
CG17158 CG3265 1.839729
CG17158 CG32701 -0.561404
CG17158 CG33097 -3.982327
CG17158 CG33183 -0.093210
CG17158 CG33549 0.059801
CG17158 CG3542 1.545765
CG17158 CG3624 -1.357806
CG17158 CG3664 -0.529526
CG17158 CG3722 -2.129058
CG17158 CG3725 -1.593297
CG17158 CG3800 1.238903
CG17158 CG3969 0.341933
CG17158 CG4006 -1.056432
CG17158 CG4145 0.850551
CG17158 CG4204 -0.959923
CG17158 CG5514 0.589482
CG17158 CG5809 -1.556871
CG17158 CG6017 -0.248273
CG17158 CG6174 0.975694
CG17158 CG6647 -0.725112
CG17158 CG6654 -0.112279
CG17158 CG6775 -5.711652
CG17158 CG6877 -1.102198
CG17158 CG7070 0.498957
CG17158 CG7199 -0.166666
CG17158 CG7254 -0.824075
CG17158 CG7262 1.017278
CG17158 CG7375 -0.440033
CG17158 CG7379 -0.543661
CG17158 CG7433 -0.965421
CG17158 CG7752 -0.925102
CG17158 CG7893 -0.597146
CG17158 CG8173 1.015115
CG17158 CG8209 -0.225481
CG17158 CG8289 0.235041
CG17158 CG8411 -0.014476
CG17158 CG8933 -1.175969
CG17158 CG8965 -2.132018
CG17158 CG9022 -2.403200
CG17158 CG9070 0.304018
CG17158 CG9318 -0.972150
CG17158 CG9322 -1.907821
CG17158 CG9423 -0.539408
CG17158 CG9924 -0.313862
CG17158 TE20108 0.704637
CG1716 CG1749 0.069443
CG1716 CG1782 0.164897
CG1716 CG2051 -0.302363
CG1716 CG2072 -0.244968
CG1716 CG2774 -0.755673
CG1716 CG3039 -0.136452
CG1716 CG31045 0.134611
CG1716 CG31794 -0.338200
CG1716 CG32030 -0.568587
CG1716 CG32701 0.086610
CG1716 CG3542 -1.168108
CG1716 CG3664 -0.121931
CG1716 CG3722 -0.064323
CG1716 CG3766 0.743684
CG1716 CG3792 -0.582239
CG1716 CG4006 -0.041699
CG1716 CG4204 0.430869
CG1716 CG4672 -0.020853
CG1716 CG4729 -0.159835
CG1716 CG5215 -0.020789
CG1716 CG5382 0.268116
CG1716 CG5454 0.093141
CG1716 CG6223 0.190040
CG1716 CG6601 -0.228850
CG1716 CG6654 -0.400242
CG1716 CG6766 0.144736
CG1716 CG6775 0.406121
CG1716 CG6877 -0.629229
CG1716 CG7073 -1.852622
CG1716 CG7262 -0.331732
CG1716 CG7279 -0.266926
CG1716 CG7375 -0.674968
CG1716 CG7752 -0.203393
CG1716 CG8254 -0.154785
CG1716 CG8289 0.188372
CG1716 CG8430 -0.149875
CG1716 CG8776 -0.548326
CG1716 CG8974 0.467295
CG1716 CG9022 0.580305
CG1716 CG9128 -0.199357
CG1716 CG9256 -0.114578
CG1716 CG9677 0.144112
CG1716 CG9916 -0.158988
CG17166 CG18446 -0.786943
CG17166 CG18507 0.490423
CG17166 CG2140 -0.118574
CG17166 CG2837 0.236528
CG17166 CG2918 -0.013318
CG17166 CG3008 1.084566
CG17166 CG3171 -0.611466
CG17166 CG3267 -5.234206
CG17166 CG33104 -0.716623
CG17166 CG33183 -1.190882
CG17166 CG3499 1.929103
CG17166 CG3588 0.025393
CG17166 CG3762 -0.792317
CG17166 CG40049 0.227255
CG17166 CG4051 1.167939
CG17166 CG4364 -0.575423
CG17166 CG4567 -2.802087
CG17166 CG4726 -1.123011
CG17166 CG4994 -1.593761
CG17166 CG5170 0.427945
CG17166 CG5575 -1.027313
CG17166 CG5661 0.446578
CG17166 CG6512 -0.615399
CG17166 CG6521 0.068357
CG17166 CG6668 0.173480
CG17166 CG6871 -0.175219
CG17166 CG7107 1.723520
CG17166 CG7271 -1.046719
CG17166 CG7361 -0.204516
CG17166 CG7413 1.009273
CG17166 CG7807 -0.274101
CG17166 CG8144 2.059629
CG17166 CG8182 0.088256
CG17166 CG8235 3.251069
CG17166 CG8309 0.230649
CG17166 CG8439 1.691744
CG17166 CG9149 0.220869
CG17166 CG9172 0.330862
CG17166 CG9253 -0.682752
CG17166 CG9281 3.813005
CG17166 CG9330 -0.610986
CG17166 CG9416 0.289676
CG17166 CG9446 0.312115
CG17166 CG9710 0.776266
CG17166 CR31808 0.116090
CG1721 CG17492 -0.824132
CG1721 CG18250 -1.017104
CG1721 CG1837 0.909288
CG1721 CG1910 -0.467690
CG1721 CG1934 -0.026918
CG1721 CG3001 1.922416
CG1721 CG30427 -0.823677
CG1721 CG3048 0.843169
CG1721 CG31045 1.057679
CG1721 CG3127 -1.123872
CG1721 CG31332 -0.430077
CG1721 CG3198 -0.313306
CG1721 CG32164 -1.196784
CG1721 CG33149 -0.476109
CG1721 CG3371 -0.298795
CG1721 CG3624 -1.219884
CG1721 CG3644 0.362370
CG1721 CG40049 0.352589
CG1721 CG4169 -0.668121
CG1721 CG4300 -0.517559
CG1721 CG4700 0.001187
CG1721 CG4726 0.105684
CG1721 CG4994 -1.992173
CG1721 CG5320 -0.928587
CG1721 CG5374 0.614783
CG1721 CG5476 0.548426
CG1721 CG5809 -1.300187
CG1721 CG6501 -0.090393
CG1721 CG6647 0.246335
CG1721 CG6668 0.391892
CG1721 CG6775 0.369688
CG1721 CG6803 -0.488744
CG1721 CG6972 -0.840224
CG1721 CG7033 0.416443
CG1721 CG7173 0.861987
CG1721 CG7254 0.123474
CG1721 CG7430 -0.437647
CG1721 CG7433 -0.432090
CG1721 CG7920 1.473939
CG1721 CG7987 0.398841
CG1721 CG8289 -0.149098
CG1721 CG8439 -0.644449
CG1721 CG8759 -0.151456
CG1721 CG8977 -1.242001
CG1721 CG9020 -0.462767
CG1721 CG9022 0.766817
CG1721 CG9194 0.112647
CG1721 CG9281 0.106962
CG1721 CG9480 -0.152547
CG1721 CG9710 1.285076
CG1721 CG9985 1.026793
CG1721 CR31696 -0.459680
CG1721 TE19126 1.566087
CG17218 CG1749 -0.988479
CG17218 CG17646 -1.074936
CG17218 CG18817 0.042607
CG17218 CG2727 0.515312
CG17218 CG3033 0.289607
CG17218 CG3171 -0.575243
CG17218 CG3242 -0.050977
CG17218 CG32473 0.180287
CG17218 CG33183 -0.724941
CG17218 CG3991 -0.060783
CG17218 CG4006 -0.250565
CG17218 CG4299 0.245532
CG17218 CG4999 -0.117867
CG17218 CG5021 0.312521
CG17218 CG5249 0.003564
CG17218 CG5873 -0.468258
CG17218 CG6394 -0.050205
CG17218 CG7563 0.450629
CG17218 CG7961 -0.193494
CG17218 CG8156 -1.391063
CG17218 CG8308 0.052057
CG17218 CG8600 1.130705
CG17218 CG9035 0.516000
CG17218 CG9322 0.178603
CG17218 CG9416 -0.657839
CG17218 CG9712 0.067988
CG17218 CG9796 -0.962525
CG17218 CG9924 0.739475
CG17218 CG9968 0.564642
CG17246 CG17320 0.403554
CG17246 CG18140 -0.270664
CG17246 CG2016 -0.602323
CG17246 CG2674 -1.180206
CG17246 CG2713 -1.788822
CG17246 CG31170 -0.784062
CG17246 CG3140 -3.179452
CG17246 CG31999 -0.331660
CG17246 CG3224 1.151355
CG17246 CG32425 0.857332
CG17246 CG32625 0.462349
CG17246 CG3267 0.054953
CG17246 CG3283 0.346885
CG17246 CG33217 0.047063
CG17246 CG33549 -2.436118
CG17246 CG3499 -3.461020
CG17246 CG3624 0.350246
CG17246 CG3861 -0.942331
CG17246 CG3992 0.321274
CG17246 CG4003 0.286056
CG17246 CG4051 0.013979
CG17246 CG4170 0.541899
CG17246 CG4233 0.736788
CG17246 CG4427 2.548625
CG17246 CG4567 -1.095740
CG17246 CG4679 1.434326
CG17246 CG4692 -0.229610
CG17246 CG4742 0.119773
CG17246 CG4778 0.212826
CG17246 CG4972 -0.194098
CG17246 CG5033 2.283893
CG17246 CG5330 -1.728463
CG17246 CG5353 -0.226637
CG17246 CG5374 -0.113706
CG17246 CG5904 6.021190
CG17246 CG6022 1.118698
CG17246 CG6177 -0.165695
CG17246 CG6226 -2.047103
CG17246 CG6343 -0.467872
CG17246 CG6439 0.265961
CG17246 CG6904 -3.632614
CG17246 CG7033 -2.236270
CG17246 CG7107 1.307338
CG17246 CG7227 0.300967
CG17246 CG7361 0.683429
CG17246 CG7413 0.234933
CG17246 CG7610 1.193683
CG17246 CG7698 1.899720
CG17246 CG7935 -1.178479
CG17246 CG8058 1.502715
CG17246 CG8366 0.695197
CG17246 CG8402 -1.922690
CG17246 CG8439 0.421500
CG17246 CG8443 -1.929275
CG17246 CG8444 -0.707412
CG17246 CG8766 -2.415086
CG17246 CG9140 0.270702
CG17246 CG9194 0.203259
CG17246 CG9280 -0.381745
CG17246 CG9281 1.407821
CG17246 CG9423 -0.381702
CG17246 CG9750 -0.905947
CG17246 TE18870 0.318269
CG17271 CG1749 -0.676328
CG17271 CG18507 0.146057
CG17271 CG18817 0.239206
CG17271 CG2221 1.136260
CG17271 CG2263 0.498066
CG17271 CG32030 -0.013300
CG17271 CG3664 -0.065990
CG17271 CG3766 0.619979
CG17271 CG3991 -0.576941
CG17271 CG4665 0.033403
CG17271 CG4966 0.104352
CG17271 CG4999 -0.513806
CG17271 CG5249 -0.567340
CG17271 CG5382 -1.202115
CG17271 CG5946 0.018113
CG17271 CG6202 -1.618521
CG17271 CG6705 0.536003
CG17271 CG6822 -3.340234
CG17271 CG8144 -0.852030
CG17271 CG8268 -1.688496
CG17271 CG8286 -1.304291
CG17271 CG8386 -1.470573
CG17271 CG8430 0.199909
CG17271 CG9035 0.476379
CG17271 CG9326 -1.691562
CG17271 CG9416 0.330560
CG17272 CG17786 -0.182904
CG17272 CG2016 -0.225051
CG17272 CG2727 -0.498992
CG17272 CG2818 -0.209438
CG17272 CG31536 -0.033192
CG17272 CG31973 0.041615
CG17272 CG32473 0.077537
CG17272 CG33183 -0.303457
CG17272 CG5021 0.318379
CG17272 CG5854 -0.422661
CG17272 CG5873 -0.001602
CG17272 CG6040 -0.219827
CG17272 CG6382 -0.173935
CG17272 CG6394 -0.373711
CG17272 CG6433 0.045883
CG17272 CG7230 -0.103070
CG17272 CG7563 0.760641
CG17272 CG8156 -0.407601
CG17272 CG8308 -0.014162
CG17272 CG8965 -0.238877
CG17272 CG9175 0.059005
CG17272 CG9423 0.189753
CG17272 CG9712 -0.487452
CG17272 TE20108 0.197244
CG17280 CG17932 -0.169734
CG17280 CG2161 0.428510
CG17280 CG31649 0.068856
CG17280 CG31999 0.543050
CG17280 CG32549 -0.477099
CG17280 CG32920 0.706375
CG17280 CG3539 0.124429
CG17280 CG3542 -0.655810
CG17280 CG5012 0.283393
CG17280 CG6030 -0.463945
CG17280 CG6439 -1.363484
CG17280 CG7354 -0.698503
CG17280 CG8173 0.087436
CG17280 CG9131 -0.962065
CG17280 CG9297 -0.204164
CG17292 CG17437 -0.002454
CG17292 CG17530 -0.549654
CG17292 CG18362 -0.322077
CG17292 CG2210 -0.007943
CG17292 CG2837 0.036933
CG17292 CG2928 -0.026462
CG17292 CG7266 -0.012515
CG17292 CG7714 -0.396355
CG17292 CG9089 -0.418262
CG17292 CG9131 -0.187590
CG17292 CG9184 0.008648
CG17292 CG9517 -0.223656
CG17292 TE18870 -0.060058
CG17320 CG17642 0.612089
CG17320 CG17932 0.053292
CG17320 CG1882 -0.339230
CG17320 CG18854 0.732525
CG17320 CG1970 -0.582453
CG17320 CG2158 0.167081
CG17320 CG2161 -0.244302
CG17320 CG31160 -0.874221
CG17320 CG31170 -1.226929
CG17320 CG31259 0.230433
CG17320 CG3140 -0.694779
CG17320 CG3224 0.795331
CG17320 CG32409 0.579550
CG17320 CG32625 -0.012483
CG17320 CG33502 0.420713
CG17320 CG3499 -0.564196
CG17320 CG4061 -0.473923
CG17320 CG4086 0.192058
CG17320 CG4233 0.218130
CG17320 CG4247 -0.569452
CG17320 CG4427 -0.253975
CG17320 CG4567 0.492669
CG17320 CG4600 -0.130948
CG17320 CG4665 0.820846
CG17320 CG4752 -0.091339
CG17320 CG5353 -0.692412
CG17320 CG5590 -1.381942
CG17320 CG5992 0.344726
CG17320 CG6028 -0.758529
CG17320 CG6871 0.284059
CG17320 CG7227 0.040649
CG17320 CG7458 -0.643212
CG17320 CG7461 -2.951906
CG17320 CG8036 0.383675
CG17320 CG8058 -0.723353
CG17320 CG8402 0.320271
CG17320 CG8531 -0.164623
CG17320 CG9148 -1.174831
CG17320 CG9280 0.987193
CG17323 CG18466 -1.264526
CG17323 CG2060 -1.146583
CG17323 CG2762 -0.686745
CG17323 CG32046 0.198524
CG17323 CG33099 -0.094237
CG17323 CG3829 1.109976
CG17323 CG4120 0.707427
CG17323 CG4162 1.026308
CG17323 CG4306 -1.359071
CG17323 CG4559 0.001384
CG17323 CG5210 0.690580
CG17323 CG6113 -0.333392
CG17323 CG6957 0.306202
CG17323 CG7062 -0.293464
CG17323 CG7241 -0.000179
CG17323 CG7390 -1.048052
CG17323 CG7438 -0.127951
CG17323 CG8050 -1.404298
CG17323 CG8066 -0.036095
CG17323 CG8669 0.458985
CG17323 CG8713 -0.577875
CG17323 CG8782 0.462845
CG17323 CG9184 -0.032487
CG17325 CG17332 0.699606
CG17325 CG17754 -0.313925
CG17325 CG1837 -1.485719
CG17325 CG18593 0.463125
CG17325 CG18657 -1.422967
CG17325 CG1910 -2.367869
CG17325 CG2718 0.320836
CG17325 CG30011 0.045200
CG17325 CG30427 0.311945
CG17325 CG3127 -0.822896
CG17325 CG32164 -2.105533
CG17325 CG32499 -0.211004
CG17325 CG32813 -1.718224
CG17325 CG32972 0.031114
CG17325 CG33009 0.066976
CG17325 CG33149 0.281697
CG17325 CG4376 0.527176
CG17325 CG4533 -0.646949
CG17325 CG4600 0.064988
CG17325 CG5320 2.744831
CG17325 CG5330 0.831768
CG17325 CG5476 -3.531838
CG17325 CG5532 -0.647293
CG17325 CG6501 1.152522
CG17325 CG6666 -0.177921
CG17325 CG6803 -1.504196
CG17325 CG7088 -0.232886
CG17325 CG7107 1.023259
CG17325 CG7173 -2.608948
CG17325 CG7296 0.101779
CG17325 CG7698 0.444135
CG17325 CG7807 -0.534761
CG17325 CG7920 0.960069
CG17325 CG7981 -0.451157
CG17325 CG8186 1.166771
CG17325 CG8665 -1.193781
CG17325 CG8766 0.236085
CG17325 CG8977 1.913503
CG17325 CG9070 -0.395333
CG17325 CG9184 -0.084312
CG17325 CG9238 -0.018911
CG17325 CG9262 -0.248952
CG17332 CG17508 0.402906
CG17332 CG17642 0.095997
CG17332 CG1771 -1.072937
CG17332 CG18374 -1.720413
CG17332 CG18593 1.194578
CG17332 CG1882 0.391344
CG17332 CG30349 -0.371394
CG17332 CG31004 1.300726
CG17332 CG31233 -0.198270
CG17332 CG3127 -2.348995
CG17332 CG31605 2.055013
CG17332 CG3249 0.191251
CG17332 CG32972 0.203608
CG17332 CG33009 0.385701
CG17332 CG33502 -3.070824
CG17332 CG4051 1.769842
CG17332 CG4199 0.481729
CG17332 CG4364 -1.759454
CG17332 CG4376 0.897586
CG17332 CG4984 -0.219511
CG17332 CG5012 0.042958
CG17332 CG5476 -2.165014
CG17332 CG5532 -0.129492
CG17332 CG5660 0.864822
CG17332 CG5819 -2.622933
CG17332 CG5903 1.746931
CG17332 CG6345 -0.460032
CG17332 CG6375 0.346803
CG17332 CG6501 0.665725
CG17332 CG6521 -2.112658
CG17332 CG6647 -1.166192
CG17332 CG6666 -5.230526
CG17332 CG6769 0.594760
CG17332 CG6949 2.918714
CG17332 CG7107 -1.243512
CG17332 CG7279 0.002791
CG17332 CG7354 1.574227
CG17332 CG7361 -4.983129
CG17332 CG7502 1.278460
CG17332 CG7698 0.195523
CG17332 CG7920 -4.655947
CG17332 CG7981 -0.530601
CG17332 CG8048 -6.488523
CG17332 CG8186 -2.059624
CG17332 CG8235 2.131152
CG17332 CG8766 0.214234
CG17332 CG8788 -0.718937
CG17332 CG8946 -2.930385
CG17332 CG9262 -0.454235
CG17332 CG9743 -0.018881
CG17332 CG9977 -2.426305
CG17334 CG1780 -0.324722
CG17334 CG2469 -0.317674
CG17334 CG2969 -0.902965
CG17334 CG31536 0.220376
CG17334 CG33113 -0.874669
CG17334 CG3365 -0.054826
CG17334 CG3725 0.218343
CG17334 CG3903 0.535560
CG17334 CG4354 0.276991
CG17334 CG4692 -0.091419
CG17334 CG5345 0.595176
CG17334 CG5486 -0.358663
CG17334 CG5802 -0.254502
CG17334 CG6778 0.002934
CG17334 CG9020 -0.008742
CG17334 CG9175 -0.724711
CG17334 CG9423 -0.157485
CG17348 CG2835 -0.286508
CG17348 CG3001 -0.664756
CG17348 CG31332 0.116804
CG17348 CG31721 -0.694068
CG17348 CG32434 -0.446414
CG17348 CG3767 -0.105631
CG17348 CG40049 -0.149771
CG17348 CG4125 -0.682017
CG17348 CG4843 0.500496
CG17348 CG5596 -0.249481
CG17348 CG6988 -0.228075
CG17348 CG7073 -0.214392
CG17348 CG7638 0.893856
CG17348 CG7915 0.211948
CG17348 CG8312 -0.280200
CG17348 CG8635 -1.444773
CG17348 CG9554 -0.431965
CG17348 CR31696 -0.082530
CG17369 CG1746 -1.613761
CG17369 CG1785 -0.395377
CG17369 CG2221 -6.028818
CG17369 CG2263 -0.140156
CG17369 CG2674 0.833725
CG17369 CG2867 1.034975
CG17369 CG3224 -1.000052
CG17369 CG32253 -0.454028
CG17369 CG3278 -1.025838
CG17369 CG33104 -0.126811
CG17369 CG33217 0.129774
CG17369 CG3992 0.040762
CG17369 CG4307 -8.634361
CG17369 CG4457 0.973865
CG17369 CG4912 2.895296
CG17369 CG4972 -0.223783
CG17369 CG5258 -2.408993
CG17369 CG5277 -0.261915
CG17369 CG5374 0.001299
CG17369 CG5452 0.817340
CG17369 CG5824 -10.310211
CG17369 CG6022 0.268807
CG17369 CG6105 4.979123
CG17369 CG6148 -0.725219
CG17369 CG6226 0.558994
CG17369 CG6343 -4.388543
CG17369 CG6455 -3.177917
CG17369 CG7413 2.297145
CG17369 CG7519 -5.399587
CG17369 CG7712 -2.495534
CG17369 CG7839 0.596107
CG17369 CG7935 0.984763
CG17369 CG8039 1.431887
CG17369 CG8231 -3.845518
CG17369 CG8286 0.754606
CG17369 CG8309 0.514340
CG17369 CG8366 -1.669393
CG17369 CG8444 -2.011310
CG17369 CG8920 -2.918386
CG17369 CG8978 -0.803038
CG17369 CG9006 0.735888
CG17369 CG9149 -0.505814
CG17369 CG9172 -1.703409
CG17369 CG9300 0.320607
CG17369 CG9306 1.843835
CG17369 CG9630 3.515277
CG1743 CG1753 0.017416
CG1743 CG17754 -0.686891
CG1743 CG18466 3.026508
CG1743 CG2098 -2.245997
CG1743 CG2762 -0.374934
CG1743 CG30011 -0.155799
CG1743 CG3006 0.326771
CG1743 CG31098 1.107202
CG1743 CG31775 -1.475149
CG1743 CG33099 2.495513
CG1743 CG3380 -2.180586
CG1743 CG3767 -0.974752
CG1743 CG3829 -1.714949
CG1743 CG3842 -0.163752
CG1743 CG3935 -0.841372
CG1743 CG3989 0.572293
CG1743 CG4162 -9.370146
CG1743 CG4306 0.146162
CG1743 CG4696 0.360363
CG1743 CG4781 0.408830
CG1743 CG5210 0.592769
CG1743 CG6113 -0.632043
CG1743 CG7088 0.757302
CG1743 CG7241 2.620680
CG1743 CG7678 0.543162
CG1743 CG7936 1.395227
CG1743 CG8050 1.424311
CG1743 CG8066 0.311116
CG1743 CG8665 2.369972
CG1743 CG8669 0.166018
CG1743 CG9119 0.030979
CG17437 CG2140 -0.034669
CG17437 CG2918 -0.131686
CG17437 CG2928 -0.748995
CG17437 CG3244 -0.189574
CG17437 CG32920 0.168098
CG17437 CG4600 -0.267444
CG17437 CG6040 0.334882
CG17437 CG6055 0.110645
CG17437 CG7266 0.213444
CG17437 CG7941 -0.676155
CG17437 CG9177 -0.181173
CG17437 CG9517 0.457419
CG1746 CG2184 -1.257140
CG1746 CG2263 2.423945
CG1746 CG3001 -0.016062
CG1746 CG32464 0.455161
CG1746 CG3278 -0.071254
CG1746 CG3401 -0.186870
CG1746 CG4307 -4.854665
CG1746 CG4781 -0.920312
CG1746 CG5258 2.581178
CG1746 CG5374 0.258369
CG1746 CG5558 3.503481
CG1746 CG5594 0.597495
CG1746 CG5824 4.707293
CG1746 CG6022 3.251833
CG1746 CG6105 3.597100
CG1746 CG6343 0.370417
CG1746 CG6455 -0.419018
CG1746 CG7519 -4.170583
CG1746 CG7610 -0.494923
CG1746 CG7834 0.721173
CG1746 CG7839 2.182959
CG1746 CG7935 -5.203872
CG1746 CG8039 -10.529902
CG1746 CG8231 -1.866106
CG1746 CG8327 2.565112
CG1746 CG8446 2.407476
CG1746 CG8525 1.118797
CG1746 CG8759 0.143837
CG1746 CG8780 -0.912529
CG1746 CG9006 -0.832540
CG1746 CG9119 0.926065
CG1746 CG9140 2.399944
CG1746 CG9300 -1.303942
CG1746 CG9306 -0.655751
CG1746 CG9630 -0.947458
CG1749 CG17646 -0.371258
CG1749 CG18507 0.227736
CG1749 CG18817 -0.058458
CG1749 CG2918 0.626335
CG1749 CG30291 -0.388079
CG1749 CG31121 0.254316
CG1749 CG32694 0.070409
CG1749 CG33104 -1.669428
CG1749 CG33183 0.101947
CG1749 CG3359 0.047888
CG1749 CG3664 -0.694104
CG1749 CG3766 -0.300885
CG1749 CG3991 0.295925
CG1749 CG4006 -0.463503
CG1749 CG4944 0.226255
CG1749 CG4966 -0.745400
CG1749 CG5021 -0.335336
CG1749 CG5249 0.541192
CG1749 CG5820 0.356809
CG1749 CG6202 0.770876
CG1749 CG6766 1.155758
CG1749 CG6822 -2.159025
CG1749 CG7748 -0.309519
CG1749 CG7892 0.043463
CG1749 CG7961 -1.714763
CG1749 CG8144 0.326022
CG1749 CG8268 -0.934130
CG1749 CG8312 -0.850068
CG1749 CG8363 0.254007
CG1749 CG8430 -0.434206
CG1749 CG9035 -1.505794
CG1749 CG9322 -0.571893
CG1749 CG9416 0.067706
CG1749 CG9796 -0.653517
CG1749 TE20108 0.139985
CG17492 CG18111 1.852903
CG17492 CG18250 2.041380
CG17492 CG18657 -0.148589
CG17492 CG1910 -1.341953
CG17492 CG2051 1.419630
CG17492 CG3001 -1.011326
CG17492 CG3048 0.741820
CG17492 CG31022 -0.859942
CG17492 CG31045 -8.594343
CG17492 CG31332 -3.970798
CG17492 CG32164 0.933158
CG17492 CG32244 1.044595
CG17492 CG33149 -0.675304
CG17492 CG3371 -0.557387
CG17492 CG3624 2.027322
CG17492 CG4003 -1.286804
CG17492 CG40049 0.454739
CG17492 CG4125 -2.050750
CG17492 CG4170 0.238890
CG17492 CG4204 -1.429079
CG17492 CG4300 -0.857242
CG17492 CG4511 0.880236
CG17492 CG4843 2.173338
CG17492 CG4966 0.652620
CG17492 CG4994 -1.950544
CG17492 CG5320 -3.833462
CG17492 CG5596 -1.282725
CG17492 CG5809 -2.080263
CG17492 CG6017 -3.208125
CG17492 CG6668 3.080816
CG17492 CG6766 1.235257
CG17492 CG6844 -1.282754
CG17492 CG6877 -2.416879
CG17492 CG6972 -0.222436
CG17492 CG7033 -1.213551
CG17492 CG7073 0.470375
CG17492 CG7199 0.292703
CG17492 CG7262 -0.220520
CG17492 CG7299 -0.173381
CG17492 CG7433 -0.025660
CG17492 CG7638 0.790134
CG17492 CG7915 -5.139433
CG17492 CG7987 -1.693184
CG17492 CG8182 -1.331811
CG17492 CG8231 1.323336
CG17492 CG8289 4.315563
CG17492 CG8306 2.684975
CG17492 CG8312 1.554056
CG17492 CG8430 0.352192
CG17492 CG8759 0.872431
CG17492 CG9194 1.286418
CG17492 CG9281 1.313121
CG17492 CG9710 -1.537097
CG17492 CG9762 -2.756590
CG17492 CG9866 2.525289
CG17492 CG9985 2.325944
CG17492 CR31696 -0.190418
CG17492 TE19126 -1.575523
CG17508 CG1782 -0.178813
CG17508 CG18290 -0.861234
CG17508 CG18374 -1.122216
CG17508 CG1882 0.946518
CG17508 CG1884 -0.228419
CG17508 CG3008 0.557212
CG17508 CG30349 0.092436
CG17508 CG3048 0.084738
CG17508 CG3127 -0.634062
CG17508 CG31605 0.243975
CG17508 CG32244 -0.283758
CG17508 CG33149 -0.056081
CG17508 CG33502 -0.043980
CG17508 CG3960 -0.119256
CG17508 CG4169 1.500544
CG17508 CG4364 -1.583718
CG17508 CG4376 -0.458407
CG17508 CG4692 0.354007
CG17508 CG4726 -0.112357
CG17508 CG5661 -0.384103
CG17508 CG6030 -0.103129
CG17508 CG6521 -0.197321
CG17508 CG6666 0.617035
CG17508 CG7071 0.947633
CG17508 CG7107 -0.519471
CG17508 CG7154 -0.246766
CG17508 CG7433 -0.226621
CG17508 CG7920 -1.044797
CG17508 CG8182 -0.408144
CG17508 CG8186 0.743443
CG17508 CG9194 -0.364934
CG17508 CG9253 0.135129
CG17508 CG9480 0.135834
CG17508 CG9811 -1.042530
CG17508 CG9977 -1.007571
CG1753 CG17754 0.209300
CG1753 CG3297 -0.246768
CG1753 CG3767 0.016442
CG1753 CG3829 -0.055738
CG1753 CG3935 -0.714928
CG1753 CG4600 -0.009348
CG1753 CG5537 -0.065328
CG1753 CG7678 -0.630363
CG1753 CG9444 -0.586774
CG17530 CG17724 -2.532608
CG17530 CG18362 0.354901
CG17530 CG18466 0.534275
CG17530 CG2060 0.719061
CG17530 CG2065 0.006662
CG17530 CG2207 1.455313
CG17530 CG2928 -0.569114
CG17530 CG32209 -0.501856
CG17530 CG3244 -0.298129
CG17530 CG4120 -0.062160
CG17530 CG4133 0.951493
CG17530 CG4354 -0.716366
CG17530 CG5700 -0.284779
CG17530 CG5753 -0.301294
CG17530 CG5940 0.995182
CG17530 CG6113 -1.027396
CG17530 CG6611 0.715864
CG17530 CG6816 0.059009
CG17530 CG6957 -0.334024
CG17530 CG7266 -0.086658
CG17530 CG7390 -0.303576
CG17530 CG7438 -0.639988
CG17530 CG7576 0.258499
CG17530 CG7625 -0.407145
CG17530 CG7678 -0.497094
CG17530 CG8599 1.091785
CG17530 CG8782 0.442641
CG17530 CG8913 0.621671
CG17530 CG9184 -0.322267
CG17530 CG9517 -0.252551
CG1759 CG31343 -0.425136
CG1759 CG31463 0.630535
CG1759 CG3734 0.025568
CG1759 CG3994 0.108835
CG1759 CG4199 0.379531
CG1759 CG4280 -0.373285
CG1759 CG4386 -0.221852
CG1759 CG5371 0.720990
CG1759 CG5849 0.125675
CG1759 CG6830 0.755785
CG1759 CG7178 0.433869
CG1759 CG7399 -1.059863
CG1759 CG8850 -0.076073
CG1759 CG8975 -0.943152
CG1759 CG9568 -0.571631
CG1759 CG9598 0.039635
CG17597 CG2125 0.311854
CG17597 CG2330 0.137939
CG17597 CG31536 -0.740520
CG17597 CG31692 0.718408
CG17597 CG3258 -0.379594
CG17597 CG3434 -1.554166
CG17597 CG3743 -1.021905
CG17597 CG40147 -0.687508
CG17597 CG4145 0.157376
CG17597 CG4769 0.572062
CG17597 CG5779 0.088152
CG17597 CG6210 0.111376
CG17597 CG6223 -0.768954
CG17597 CG6844 0.226545
CG17597 CG6981 -0.753409
CG17597 CG7702 0.291313
CG17597 CG8258 -0.074334
CG17597 CG9836 -0.012744
CG1764 CG17960 0.292992
CG1764 CG2150 0.174768
CG1764 CG2555 -0.297220
CG1764 CG31000 -0.423285
CG1764 CG31522 -0.351714
CG1764 CG31973 -0.373596
CG1764 CG3376 0.241668
CG1764 CG4089 -0.016688
CG1764 CG5393 -0.919030
CG1764 CG5492 -0.075671
CG1764 CG6394 -0.162201
CG1764 CG6608 0.405350
CG1764 CG8587 -1.847809
CG1764 CG8983 -0.237651
CG17642 CG2161 -0.572929
CG17642 CG30349 0.058423
CG17642 CG3249 -0.141221
CG17642 CG32920 -2.551359
CG17642 CG33502 0.590935
CG17642 CG3499 0.748428
CG17642 CG3884 -0.331857
CG17642 CG4086 0.594997
CG17642 CG4169 -0.917172
CG17642 CG4233 -0.818427
CG17642 CG4247 -2.031741
CG17642 CG4364 -0.095963
CG17642 CG4600 -0.434037
CG17642 CG5012 0.813864
CG17642 CG5590 -0.072821
CG17642 CG5660 0.228885
CG17642 CG5949 -0.249086
CG17642 CG6028 -0.705029
CG17642 CG6030 -0.225742
CG17642 CG6178 -0.496816
CG17642 CG6439 0.360469
CG17642 CG6666 -0.273142
CG17642 CG6769 0.318280
CG17642 CG7328 0.205169
CG17642 CG8470 -0.490088
CG17642 CG9184 0.044935
CG17646 CG2522 -0.411976
CG17646 CG2774 -0.244330
CG17646 CG31349 -0.049074
CG17646 CG3184 -0.321863
CG17646 CG4006 0.242495
CG17646 CG4027 -0.234089
CG17646 CG4029 -0.351833
CG17646 CG5433 0.422923
CG17646 CG7961 -1.071861
CG17646 CG8156 -0.046929
CG17646 CG9796 0.310738
CG1771 CG18854 0.400175
CG1771 CG1891 0.204185
CG1771 CG3028 -0.141474
CG1771 CG31170 -1.846432
CG1771 CG3127 -0.583067
CG1771 CG3171 -0.470103
CG1771 CG3267 1.527992
CG1771 CG33071 0.627056
CG1771 CG33183 -0.061511
CG1771 CG33502 -0.163036
CG1771 CG4217 1.392950
CG1771 CG4280 0.010510
CG1771 CG4311 -0.321912
CG1771 CG4364 -0.251803
CG1771 CG4376 -0.279014
CG1771 CG4552 -1.149106
CG1771 CG4726 -0.826682
CG1771 CG4901 -1.244307
CG1771 CG5170 -1.001557
CG1771 CG5525 0.724578
CG1771 CG5590 -0.324807
CG1771 CG5596 -0.870775
CG1771 CG5903 -0.056701
CG1771 CG5961 0.495346
CG1771 CG5992 0.422343
CG1771 CG6202 -1.240912
CG1771 CG6345 -0.070151
CG1771 CG6521 0.686667
CG1771 CG6705 -0.194483
CG1771 CG6708 0.844311
CG1771 CG6769 -0.680059
CG1771 CG7176 0.363250
CG1771 CG7178 0.014309
CG1771 CG7361 -0.866291
CG1771 CG7554 -0.046618
CG1771 CG8048 0.027128
CG1771 CG8144 0.979950
CG1771 CG8235 0.017167
CG1771 CG8268 0.217099
CG1771 CG8309 0.549865
CG1771 CG8430 -0.291275
CG1771 CG8446 0.293573
CG1771 CG8531 -0.458674
CG1771 CG9149 -0.084457
CG1771 CG9527 0.438897
CG1771 CG9743 -1.012368
CG1771 CG9762 0.020303
CG1771 CR31808 -0.287980
CG17724 CG18740 1.511443
CG17724 CG2207 -1.376041
CG17724 CG31357 -0.301142
CG17724 CG32046 4.241717
CG17724 CG3269 -3.338936
CG17724 CG3408 4.926538
CG17724 CG3938 0.157587
CG17724 CG5175 -0.313718
CG17724 CG5358 -2.310609
CG17724 CG5545 -3.870200
CG17724 CG7358 -4.716977
CG17724 CG7471 -3.044868
CG17724 CG7576 0.336779
CG17724 CG7659 1.741180
CG17724 CG7834 4.485413
CG17724 CG8470 0.107911
CG17724 CG9446 2.456977
CG17724 CG9704 0.393127
CG17724 CG9999 0.281447
CG17754 CG1780 -0.476183
CG17754 CG18111 0.150121
CG17754 CG1837 -0.143625
CG17754 CG18593 0.114919
CG17754 CG18657 0.019364
CG17754 CG2098 0.832653
CG17754 CG2198 -0.028684
CG17754 CG2718 -0.048941
CG17754 CG2762 0.274937
CG17754 CG30011 -1.129513
CG17754 CG3178 -0.359011
CG17754 CG32464 0.043215
CG17754 CG33113 -0.091515
CG17754 CG3380 -0.972687
CG17754 CG3767 -0.850007
CG17754 CG3829 -0.244397
CG17754 CG3935 0.190136
CG17754 CG3989 -0.341271
CG17754 CG4162 0.834005
CG17754 CG4183 0.043467
CG17754 CG4533 0.819641
CG17754 CG5828 -0.028180
CG17754 CG6844 -0.012306
CG17754 CG7296 -0.167455
CG17754 CG7678 -0.520002
CG17754 CG8066 -0.409047
CG17754 CG8665 -1.261608
CG17754 CG9238 0.178199
CG17786 CG1919 -0.516749
CG17786 CG2663 -0.158200
CG17786 CG3097 -0.412728
CG17786 CG31321 0.063463
CG17786 CG31344 -0.018234
CG17786 CG32209 -0.406524
CG17786 CG3242 0.428169
CG17786 CG4089 0.017511
CG17786 CG4999 0.106347
CG17786 CG6394 -0.285169
CG17786 CG6433 -0.890047
CG17786 CG6611 -0.688373
CG17786 CG6816 0.137137
CG17786 CG8239 0.186851
CG17786 CG8587 -0.796644
CG17786 CG9460 -0.214103
CG17786 CG9628 -0.037882
CG1780 CG1934 -0.277913
CG1780 CG2330 0.014602
CG1780 CG2718 -0.517326
CG1780 CG2969 -0.208589
CG1780 CG31005 -0.206458
CG1780 CG3278 0.414702
CG1780 CG33113 -0.563529
CG1780 CG3989 -0.636868
CG1780 CG4183 -0.235842
CG1780 CG4405 -0.164934
CG1780 CG4533 0.463421
CG1780 CG4769 0.029274
CG1780 CG5345 1.189182
CG1780 CG6155 -0.154449
CG1780 CG6778 -0.346380
CG1780 CG7481 0.077058
CG1780 CG7625 -0.263455
CG1780 CG8258 0.308353
CG1780 CG9238 0.468308
CG17800 CG1837 -0.196895
CG17800 CG2048 -0.342630
CG17800 CG2051 0.324536
CG17800 CG2072 -0.319440
CG17800 CG2969 -1.206475
CG17800 CG3048 -0.102403
CG17800 CG31045 0.267577
CG17800 CG31692 -0.085588
CG17800 CG32425 -0.845587
CG17800 CG33149 -0.165126
CG17800 CG33549 -0.053987
CG17800 CG3644 -0.327500
CG17800 CG3725 0.242869
CG17800 CG3743 -0.133782
CG17800 CG4183 -0.056021
CG17800 CG4204 0.387443
CG17800 CG4511 -0.621390
CG17800 CG4696 0.121318
CG17800 CG4746 0.229157
CG17800 CG5320 1.007737
CG17800 CG5486 0.126602
CG17800 CG5776 -0.696286
CG17800 CG6017 0.050567
CG17800 CG7254 -0.093577
CG17800 CG7262 0.084232
CG17800 CG7664 -0.266593
CG17800 CG7987 0.171585
CG17800 CG8276 -0.315378
CG17800 CG8289 -0.451134
CG17800 CG9020 0.162739
CG17800 CG9022 0.385313
CG17800 CG9194 0.488117
CG17800 CG9318 0.055621
CG17800 CG9985 0.228538
CG17800 CR31696 -0.515540
CG1782 CG17903 0.314111
CG1782 CG18783 -0.246463
CG1782 CG1884 -2.598335
CG1782 CG2072 0.688143
CG1782 CG2161 -0.455881
CG1782 CG2774 -0.470983
CG1782 CG2913 0.624636
CG1782 CG3033 0.056931
CG1782 CG3039 -1.380652
CG1782 CG31649 -0.181847
CG1782 CG3198 0.076713
CG1782 CG33097 -0.925823
CG1782 CG33549 0.347655
CG1782 CG3371 0.771706
CG1782 CG3542 -0.760199
CG1782 CG3624 0.303203
CG1782 CG3722 -1.617762
CG1782 CG4086 0.555836
CG1782 CG4145 0.739731
CG1782 CG4552 0.507669
CG1782 CG4672 -1.610620
CG1782 CG5186 0.622849
CG1782 CG5454 -0.214198
CG1782 CG5514 -1.607763
CG1782 CG6521 -0.248379
CG1782 CG6647 0.301784
CG1782 CG6654 -0.542482
CG1782 CG6775 -2.687224
CG1782 CG6877 0.488017
CG1782 CG7187 -0.052602
CG1782 CG7269 -0.715504
CG1782 CG7279 -0.189138
CG1782 CG7375 -1.117240
CG1782 CG7379 0.515436
CG1782 CG7433 -1.563996
CG1782 CG7524 0.032080
CG1782 CG7664 0.222083
CG1782 CG7920 0.209730
CG1782 CG8173 -1.328321
CG1782 CG8200 -2.002135
CG1782 CG8209 0.510183
CG1782 CG8965 -0.398485
CG1782 CG8974 -0.137372
CG1782 CG9022 -0.395337
CG1782 CG9175 1.151494
CG1782 CG9262 -0.520861
CG1782 CG9318 0.182855
CG1782 CG9743 -1.373719
CG1782 TE20108 0.279200
CG1785 CG2078 -0.207451
CG1785 CG2221 -1.060238
CG1785 CG2674 0.906967
CG1785 CG2863 -1.452698
CG1785 CG2867 4.244032
CG1785 CG31175 0.969925
CG1785 CG32409 1.497586
CG1785 CG3267 1.784354
CG1785 CG32813 2.715511
CG1785 CG33217 -7.736659
CG1785 CG3593 2.811065
CG1785 CG3884 1.426134
CG1785 CG4033 -4.730216
CG1785 CG4217 -2.362094
CG1785 CG4307 -8.006753
CG1785 CG4567 1.688946
CG1785 CG4753 3.349292
CG1785 CG4901 1.641252
CG1785 CG4912 0.998071
CG1785 CG5010 -4.375097
CG1785 CG5277 4.180617
CG1785 CG5525 -1.945547
CG1785 CG5824 1.009391
CG1785 CG5904 4.202780
CG1785 CG6022 6.310157
CG1785 CG6105 -0.902011
CG1785 CG6226 -0.166631
CG1785 CG6343 2.567083
CG1785 CG6455 -0.342556
CG1785 CG6459 -2.473940
CG1785 CG6767 -1.802797
CG1785 CG7421 -1.739639
CG1785 CG7519 -9.821490
CG1785 CG7554 -0.455461
CG1785 CG7712 -8.071287
CG1785 CG7841 0.161912
CG1785 CG8058 -6.103588
CG1785 CG8309 -0.430629
CG1785 CG8327 -0.234250
CG1785 CG8444 -4.301111
CG1785 CG8525 -4.148084
CG1785 CG8788 -1.028526
CG1785 CG8920 -13.886841
CG1785 CG9149 2.577762
CG1785 CG9172 1.320078
CG1785 CG9300 -0.053507
CG1785 CG9446 -2.015120
CG1785 CG9577 -0.272290
CG17903 CG18783 0.207862
CG17903 CG2161 0.088930
CG17903 CG2818 0.248552
CG17903 CG3008 0.236203
CG17903 CG3028 -0.922853
CG17903 CG3033 0.461536
CG17903 CG31368 -0.656830
CG17903 CG31649 -0.162337
CG17903 CG3171 -0.818274
CG17903 CG3198 -1.081911
CG17903 CG32244 0.378657
CG17903 CG3265 0.412273
CG17903 CG32920 -0.315928
CG17903 CG33097 -0.012188
CG17903 CG33261 -0.054810
CG17903 CG3436 -0.015868
CG17903 CG3624 0.975744
CG17903 CG3969 -0.444607
CG17903 CG4086 0.226498
CG17903 CG4169 0.300883
CG17903 CG4376 -0.088966
CG17903 CG4984 -0.541067
CG17903 CG5514 0.289358
CG17903 CG6775 -1.754326
CG17903 CG7023 -0.789756
CG17903 CG7269 0.151381
CG17903 CG7433 0.278338
CG17903 CG7698 -0.102263
CG17903 CG8173 -0.170650
CG17903 CG8366 0.410120
CG17903 CG8553 -0.288444
CG17903 CG8571 -0.471474
CG17903 CG8965 0.290688
CG17903 CG9297 0.109150
CG17932 CG3136 -0.597798
CG17932 CG31463 -0.293162
CG17932 CG3624 0.212873
CG17932 CG3992 -0.096188
CG17932 CG4061 -1.097628
CG17932 CG4086 -0.019231
CG17932 CG4199 0.090046
CG17932 CG6246 -0.136559
CG17932 CG6830 0.125062
CG17932 CG8965 0.268974
CG17932 CG9598 -0.045798
CG17943 CG1891 0.501610
CG17943 CG2374 0.756490
CG17943 CG30115 -0.235191
CG17943 CG3048 -0.445810
CG17943 CG31332 0.245924
CG17943 CG31605 -1.657961
CG17943 CG32043 -1.588504
CG17943 CG3436 0.281859
CG17943 CG4125 -0.245111
CG17943 CG6972 -0.480693
CG17943 CG6988 -0.661776
CG17943 CG7254 -0.074920
CG17943 CG7638 -0.055102
CG17943 CG7930 0.193529
CG17943 CG9480 -0.647313
CG17943 CG9854 -0.760123
CG17943 CR31696 0.270747
CG17960 CG1919 -0.183916
CG17960 CG2150 0.114288
CG17960 CG3097 -0.070066
CG17960 CG32405 -0.249789
CG17960 CG32549 0.198390
CG17960 CG3376 -0.247387
CG17960 CG3689 0.041824
CG17960 CG4590 -0.608830
CG17960 CG5393 -0.745040
CG17960 CG5455 -0.347832
CG17960 CG6394 -0.808395
CG17960 CG6608 0.112785
CG17960 CG7080 -0.342576
CG17960 CG7713 -0.491873
CG17960 CG8587 -1.100970
CG17960 CG8600 -0.879704
CG17960 CG9336 0.077240
CG1809 CG18173 0.203819
CG1809 CG31233 -2.334179
CG1809 CG31259 0.747831
CG1809 CG31605 -0.750752
CG1809 CG3734 -2.051510
CG1809 CG3884 0.152674
CG1809 CG4199 2.096269
CG1809 CG4984 0.082093
CG1809 CG5660 0.351182
CG1809 CG5961 -0.128442
CG1809 CG6375 0.260204
CG1809 CG6830 -1.744255
CG1809 CG7178 0.071417
CG1809 CG7930 -0.224851
CG1809 CG8048 -0.395848
CG1809 CG9568 1.020370
CG1809 CG9977 -0.022881
CG18111 CG1837 2.676232
CG18111 CG18657 -0.244921
CG18111 CG1910 -2.855055
CG18111 CG2198 -0.572023
CG18111 CG2718 -0.006093
CG18111 CG2762 0.325989
CG18111 CG2969 1.111802
CG18111 CG3001 -1.384437
CG18111 CG30427 -0.196859
CG18111 CG31692 -1.553419
CG18111 CG3178 -0.226528
CG18111 CG32464 0.939454
CG18111 CG3278 0.193564
CG18111 CG33149 0.736857
CG18111 CG3380 0.165999
CG18111 CG3401 0.070830
CG18111 CG3767 0.092776
CG18111 CG3960 0.026200
CG18111 CG3989 0.297845
CG18111 CG4115 -0.332643
CG18111 CG4209 -0.730747
CG18111 CG4300 0.615552
CG18111 CG4354 -0.203584
CG18111 CG4533 -0.656317
CG18111 CG4679 0.624152
CG18111 CG4692 0.189991
CG18111 CG4696 -1.174147
CG18111 CG4746 0.462553
CG18111 CG4843 0.220075
CG18111 CG5320 -1.948951
CG18111 CG5330 0.463261
CG18111 CG5828 -0.605154
CG18111 CG6803 0.281109
CG18111 CG7173 0.214176
CG18111 CG7241 -0.693836
CG18111 CG7296 -0.635445
CG18111 CG7481 0.409226
CG18111 CG8258 0.842490
CG18111 CG8977 0.242208
CG18111 CG9020 -0.234022
CG18111 CG9194 -1.295701
CG18111 CG9836 0.397461
CG18111 CG9866 0.887775
CG18111 TE19126 1.377544
CG18140 CG18290 -0.330198
CG18140 CG2016 0.299919
CG18140 CG2051 0.715101
CG18140 CG2108 0.084314
CG18140 CG2928 0.417248
CG18140 CG3140 0.827110
CG18140 CG31999 -0.488142
CG18140 CG32244 0.226902
CG18140 CG32548 0.181367
CG18140 CG32625 0.706208
CG18140 CG32701 -0.223060
CG18140 CG3359 -0.388713
CG18140 CG3365 -0.736338
CG18140 CG3416 -0.278707
CG18140 CG3903 0.917507
CG18140 CG3992 -0.335291
CG18140 CG4051 -0.923314
CG18140 CG4354 -0.266328
CG18140 CG4533 -0.066959
CG18140 CG4679 0.058709
CG18140 CG4692 0.600836
CG18140 CG4700 0.249575
CG18140 CG4778 -0.598776
CG18140 CG7173 0.155461
CG18140 CG7481 -0.329604
CG18140 CG7526 0.403260
CG18140 CG7563 -0.437945
CG18140 CG7935 -0.450611
CG18140 CG8603 -0.752665
CG18140 CG9035 -0.203884
CG18140 CG9089 -0.361833
CG18140 CG9238 -0.631795
CG18140 CG9322 0.777917
CG18140 CG9494 0.002832
CG18140 CG9539 0.962316
CG18140 CG9985 -0.590440
CG18140 TE19126 -0.108035
CG18173 CG31233 -0.026924
CG18173 CG31343 0.160699
CG18173 CG31463 1.155252
CG18173 CG3734 -2.425314
CG18173 CG4199 -1.454392
CG18173 CG6830 -1.814968
CG18173 CG9568 -2.190612
CG1825 CG18740 0.291520
CG1825 CG2939 -0.842209
CG1825 CG31004 2.173111
CG1825 CG3180 -2.357810
CG1825 CG32046 0.535312
CG1825 CG4022 -2.480575
CG1825 CG4050 1.548770
CG1825 CG4082 -0.226873
CG1825 CG4133 -0.185085
CG1825 CG4684 -0.239951
CG1825 CG5175 -0.899476
CG1825 CG5545 1.142510
CG1825 CG5575 -0.115642
CG1825 CG6181 -0.258558
CG1825 CG6703 0.405210
CG1825 CG7528 -1.779584
CG1825 CG7576 -1.888915
CG1825 CG8112 0.555017
CG1825 CG8625 -1.952410
CG1825 CG8704 -0.046342
CG1825 CR31808 1.597319
CG18250 CG2051 1.911073
CG18250 CG2835 2.659711
CG18250 CG3033 0.465448
CG18250 CG3039 1.050139
CG18250 CG31045 -0.532564
CG18250 CG31332 -10.384121
CG18250 CG3198 2.092629
CG18250 CG32031 -1.405436
CG18250 CG3265 -2.983770
CG18250 CG32701 2.564938
CG18250 CG33097 -4.374790
CG18250 CG3371 -2.043277
CG18250 CG3436 -2.937975
CG18250 CG3542 -0.634592
CG18250 CG3624 -6.881680
CG18250 CG3664 2.549751
CG18250 CG3800 0.318485
CG18250 CG40049 -0.290380
CG18250 CG4006 -0.256805
CG18250 CG4170 0.467876
CG18250 CG4204 -2.835590
CG18250 CG4551 -1.114574
CG18250 CG4677 0.177671
CG18250 CG4700 -5.951157
CG18250 CG5183 -1.800780
CG18250 CG5454 2.629093
CG18250 CG5809 -5.999789
CG18250 CG6017 0.429084
CG18250 CG6177 0.221067
CG18250 CG6210 0.953475
CG18250 CG6877 -0.979794
CG18250 CG7254 -0.841649
CG18250 CG7262 0.489797
CG18250 CG7379 -0.609837
CG18250 CG7752 -0.469831
CG18250 CG7893 -0.373901
CG18250 CG8209 0.449501
CG18250 CG8276 -1.169616
CG18250 CG8289 -0.728546
CG18250 CG8306 0.284669
CG18250 CG8312 0.288760
CG18250 CG8411 0.789775
CG18250 CG8416 -0.538861
CG18250 CG8933 0.730519
CG18250 CG9022 -1.343229
CG18250 CG9128 -0.433723
CG18250 CG9318 1.660843
CG18250 CG9403 -0.748935
CG18250 CG9710 -0.025516
CG18250 CG9750 2.419190
CG18250 CG9985 2.461926
CG18250 CR31696 1.803641
CG18290 CG2108 -0.362486
CG18290 CG3008 -0.708172
CG18290 CG30497 -0.222085
CG18290 CG31649 0.053254
CG18290 CG32244 0.598121
CG18290 CG32701 -1.131195
CG18290 CG33097 0.408171
CG18290 CG33149 -0.549761
CG18290 CG33549 0.160232
CG18290 CG3359 0.180323
CG18290 CG3725 -0.442119
CG18290 CG3800 0.144677
CG18290 CG3903 0.181858
CG18290 CG40049 -0.031192
CG18290 CG4364 0.357190
CG18290 CG4376 0.199719
CG18290 CG4679 0.560373
CG18290 CG5661 -0.388137
CG18290 CG6174 -0.941283
CG18290 CG6382 -0.743573
CG18290 CG6647 0.148982
CG18290 CG6668 1.042495
CG18290 CG6877 0.176797
CG18290 CG7070 -0.136681
CG18290 CG7071 -0.536181
CG18290 CG7199 -0.440109
CG18290 CG7433 0.865138
CG18290 CG7526 -0.107309
CG18290 CG8182 -0.822125
CG18290 CG8965 -0.511699
CG18290 CG8974 0.078377
CG18290 CG9022 0.346528
CG18290 CG9177 0.311087
CG18290 CG9253 -0.148773
CG18290 CG9322 -0.047051
CG18290 CG9811 -0.012645
CG18321 CG31108 -0.223703
CG18321 CG32701 -0.085704
CG18321 CG33097 0.340713
CG18321 CG3436 -0.203044
CG18321 CG3644 0.083489
CG18321 CG5215 -0.083645
CG18321 CG5433 -0.138995
CG18321 CG5809 0.081323
CG18321 CG6174 -0.249186
CG18321 CG6775 -0.170075
CG18321 CG7199 -0.304212
CG18321 CG7379 0.265339
CG18321 CG7752 -0.224731
CG18321 CG8933 -0.081365
CG18321 CG8974 -0.260194
CG18362 CG2108 0.599102
CG18362 CG2140 0.164801
CG18362 CG2157 -0.416839
CG18362 CG2210 -0.756623
CG18362 CG2342 0.132127
CG18362 CG2818 -0.052646
CG18362 CG2837 -0.978088
CG18362 CG2928 -0.933694
CG18362 CG31344 0.248341
CG18362 CG32209 -0.090678
CG18362 CG3244 -0.011424
CG18362 CG32548 0.006150
CG18362 CG3588 -0.086877
CG18362 CG4311 0.061014
CG18362 CG5170 -0.276103
CG18362 CG6611 -0.403345
CG18362 CG6816 -0.830394
CG18362 CG7266 0.300827
CG18362 CG7941 -0.662838
CG18362 CG8627 0.326463
CG18362 CG9446 -0.861954
CG18362 CG9517 -0.376379
CG18362 TE18870 -0.456241
CG1837 CG18657 1.316442
CG1837 CG1910 -2.119092
CG1837 CG1934 0.088864
CG1837 CG2098 0.640860
CG1837 CG2198 -0.309315
CG1837 CG2718 -2.754125
CG1837 CG30011 0.167979
CG1837 CG31626 0.294963
CG1837 CG3178 0.079801
CG1837 CG32164 -0.212563
CG1837 CG32464 -1.995869
CG1837 CG33113 0.053788
CG1837 CG33149 0.412517
CG1837 CG3371 0.057583
CG1837 CG3644 0.138721
CG1837 CG3960 0.091253
CG1837 CG3989 0.274988
CG1837 CG4183 0.683987
CG1837 CG4300 1.278446
CG1837 CG4511 0.555461
CG1837 CG4533 -3.140075
CG1837 CG4679 0.001239
CG1837 CG4696 0.745059
CG1837 CG4746 0.060561
CG1837 CG5320 -6.645716
CG1837 CG5330 0.771871
CG1837 CG5345 -1.309114
CG1837 CG5353 0.448127
CG1837 CG5671 -0.342147
CG1837 CG5776 1.292718
CG1837 CG6668 2.473365
CG1837 CG6803 -2.898538
CG1837 CG6844 -1.247441
CG1837 CG7173 0.760099
CG1837 CG7296 -0.600777
CG1837 CG7299 0.291049
CG1837 CG7433 0.292208
CG1837 CG7481 -0.468096
CG1837 CG7987 -3.958416
CG1837 CG8186 0.062950
CG1837 CG8665 1.185692
CG1837 CG8977 -0.025050
CG1837 CG9020 0.508778
CG1837 CG9070 0.356328
CG1837 CG9238 1.113817
CG1837 CG9985 -6.016474
CG1837 CR31696 0.981568
CG1837 TE19126 2.351517
CG18374 CG2210 -0.233538
CG18374 CG2977 -4.373081
CG18374 CG30349 0.209041
CG18374 CG31233 0.354325
CG18374 CG3127 -0.089881
CG18374 CG31431 0.878714
CG18374 CG31605 0.098176
CG18374 CG33502 -0.096336
CG18374 CG5288 -2.285791
CG18374 CG5532 -1.573483
CG18374 CG5819 0.875059
CG18374 CG5961 -0.095368
CG18374 CG6417 -0.346890
CG18374 CG6459 2.544112
CG18374 CG6666 -0.910736
CG18374 CG7354 0.829033
CG18374 CG7361 -0.010206
CG18374 CG7502 -0.870443
CG18374 CG8048 0.235658
CG18374 CG8766 0.712710
CG18374 CG8788 -2.201486
CG18374 CG8804 1.075602
CG18374 CG8946 0.946710
CG18374 CG9066 -0.642750
CG18374 CG9331 -3.213504
CG18374 CG9494 0.116618
CG18374 CG9527 2.771193
CG18374 CG9568 0.669868
CG18374 CG9762 -0.541853
CG18374 CG9977 -0.493201
CG18377 CG2157 -1.214662
CG18377 CG4311 0.084504
CG18377 CG6409 -0.090638
CG18377 CG7941 -0.085517
CG18377 CG8850 -0.117752
CG18446 CG18593 -0.414580
CG18446 CG1882 1.008689
CG18446 CG2003 -0.256632
CG18446 CG2140 -0.836495
CG18446 CG2198 -0.103397
CG18446 CG2837 -0.381615
CG18446 CG30011 0.522387
CG18446 CG30497 -0.268559
CG18446 CG31098 1.060207
CG18446 CG31175 0.338117
CG18446 CG32164 -1.415451
CG18446 CG32499 -0.250612
CG18446 CG32548 -0.331779
CG18446 CG3267 -3.625086
CG18446 CG3588 0.040590
CG18446 CG3960 -0.034491
CG18446 CG40049 -0.349690
CG18446 CG4033 -0.802863
CG18446 CG4051 0.693099
CG18446 CG4354 0.043628
CG18446 CG4533 0.169881
CG18446 CG4567 0.951504
CG18446 CG4679 -0.650621
CG18446 CG4692 -0.290227
CG18446 CG4726 0.208861
CG18446 CG5330 0.092138
CG18446 CG5476 0.135052
CG18446 CG5532 0.227384
CG18446 CG5594 0.359814
CG18446 CG6459 -0.081690
CG18446 CG6521 0.284557
CG18446 CG6668 -1.078125
CG18446 CG7062 0.916557
CG18446 CG7088 0.654374
CG18446 CG7107 -2.824456
CG18446 CG7266 -0.025904
CG18446 CG7421 1.176285
CG18446 CG7807 -0.711844
CG18446 CG7915 -0.254287
CG18446 CG7981 0.069829
CG18446 CG8050 -0.721819
CG18446 CG8186 0.400696
CG18446 CG8235 1.310378
CG18446 CG8309 0.882482
CG18446 CG8402 -0.225238
CG18446 CG8439 -0.884736
CG18446 CG8665 -0.046215
CG18446 CG8913 -0.483253
CG18446 CG8977 0.399572
CG18446 CG9238 -0.464205
CG18446 CG9253 0.205950
CG18446 CG9446 -0.592967
CG18446 CG9539 0.020716
CG18446 CR31808 -0.235575
CG18446 TE18870 0.161820
CG18455 CG30283 -0.877941
CG18455 CG5455 -0.179238
CG18466 CG2060 -0.891074
CG18466 CG31098 -0.291035
CG18466 CG33099 1.887968
CG18466 CG3394 0.500159
CG18466 CG3829 -2.082200
CG18466 CG4120 -5.854269
CG18466 CG4162 -5.775181
CG18466 CG4306 0.649262
CG18466 CG4559 0.012632
CG18466 CG5210 -2.260866
CG18466 CG5949 0.319952
CG18466 CG6113 -1.519963
CG18466 CG7062 -0.465277
CG18466 CG7241 1.330192
CG18466 CG7390 1.251263
CG18466 CG8050 2.187373
CG18466 CG8066 -1.149492
CG18466 CG8669 0.667955
CG18466 CG8782 -2.032673
CG18466 CG8913 0.104510
CG18466 CG9184 -0.671851
CG18473 CG31160 0.005113
CG18473 CG31259 0.292208
CG18473 CG33502 0.397661
CG18473 CG3714 0.038301
CG18473 CG4061 0.157078
CG18473 CG4247 -0.025532
CG18473 CG5012 -0.548525
CG18473 CG5130 -0.629706
CG18473 CG5660 -0.020939
CG18473 CG6028 -1.817223
CG18473 CG6178 -0.503511
CG18473 CG6769 0.064027
CG18473 CG7328 -0.301034
CG18473 CG9127 -0.080824
CG18473 CG9527 0.230929
CG18507 CG2918 -0.955560
CG18507 CG3008 0.062100
CG18507 CG31121 -0.503087
CG18507 CG32209 -0.158298
CG18507 CG32625 -0.256671
CG18507 CG32694 0.080527
CG18507 CG33104 -2.636344
CG18507 CG33183 0.807170
CG18507 CG33549 -0.767243
CG18507 CG3359 -0.012891
CG18507 CG3499 -0.253748
CG18507 CG3664 -0.159031
CG18507 CG3722 -0.243843
CG18507 CG3766 -0.513186
CG18507 CG3903 0.404542
CG18507 CG4035 0.211488
CG18507 CG4145 0.331663
CG18507 CG4170 -1.008254
CG18507 CG4354 0.300115
CG18507 CG4670 0.380094
CG18507 CG5021 0.017270
CG18507 CG5186 -1.004123
CG18507 CG5486 -0.061097
CG18507 CG5575 -1.155378
CG18507 CG5873 0.294785
CG18507 CG6202 0.372325
CG18507 CG6382 0.066791
CG18507 CG6433 -0.765588
CG18507 CG6512 -0.262375
CG18507 CG6668 0.264323
CG18507 CG6708 -0.690136
CG18507 CG6816 0.127341
CG18507 CG7271 0.287991
CG18507 CG7526 -0.100360
CG18507 CG7748 -0.058724
CG18507 CG8286 -0.082198
CG18507 CG8308 0.298355
CG18507 CG9035 0.162305
CG18507 CG9322 -0.115748
CG18507 CG9330 -0.387399
CG18507 CG9539 -0.614050
CG18507 CG9747 -0.719559
CG18507 CR31808 -0.415551
CG18507 TE20108 -0.032783
CG18549 CG2003 0.209286
CG18549 CG2155 0.180050
CG18549 CG30011 -0.282427
CG18549 CG30497 -0.087697
CG18549 CG31098 -1.317079
CG18549 CG31175 -0.161612
CG18549 CG31775 0.004170
CG18549 CG31794 -1.144865
CG18549 CG32409 -0.090047
CG18549 CG32464 -0.556572
CG18549 CG32499 0.037574
CG18549 CG33009 0.384220
CG18549 CG4033 -0.322272
CG18549 CG4427 -1.633759
CG18549 CG4475 -0.617793
CG18549 CG4533 -1.258915
CG18549 CG5033 0.823396
CG18549 CG5330 1.360282
CG18549 CG5353 -0.312586
CG18549 CG5532 -0.093197
CG18549 CG5594 -0.117313
CG18549 CG6501 0.148935
CG18549 CG6521 -0.245884
CG18549 CG6708 -0.485844
CG18549 CG6949 0.331813
CG18549 CG7088 -0.795239
CG18549 CG7176 -0.085533
CG18549 CG7266 -2.080854
CG18549 CG7438 0.358921
CG18549 CG7458 0.455596
CG18549 CG7915 -0.141343
CG18549 CG7981 0.137872
CG18549 CG8036 -0.014904
CG18549 CG8050 0.720014
CG18549 CG8058 -0.857833
CG18549 CG8144 0.367854
CG18549 CG8235 1.396655
CG18549 CG8402 -0.559407
CG18549 CG8446 0.316718
CG18549 CG8665 1.378640
CG18549 CG8766 -0.012933
CG18549 CG8788 0.651547
CG18549 CG8913 0.322105
CG18549 CG8946 -0.466374
CG18549 CG9009 -1.666108
CG18549 CG9155 -0.074015
CG18549 CG9306 0.085313
CG18593 CG1882 -0.094973
CG18593 CG2140 0.136182
CG18593 CG30011 -0.537074
CG18593 CG30349 0.420574
CG18593 CG30497 -0.294069
CG18593 CG31098 -1.837753
CG18593 CG31175 -0.493138
CG18593 CG31559 -0.170392
CG18593 CG32499 0.058538
CG18593 CG32972 0.011361
CG18593 CG33149 -0.794615
CG18593 CG3588 -1.018386
CG18593 CG3762 0.335039
CG18593 CG3829 0.034152
CG18593 CG4364 -0.345694
CG18593 CG4376 0.022623
CG18593 CG4600 0.018327
CG18593 CG5532 0.295909
CG18593 CG6705 0.045161
CG18593 CG6871 0.374103
CG18593 CG7062 0.021755
CG18593 CG7071 -0.336869
CG18593 CG7088 -0.424511
CG18593 CG7107 1.665441
CG18593 CG7807 -1.894996
CG18593 CG8050 0.253220
CG18593 CG8066 -0.617107
CG18593 CG8144 0.622654
CG18593 CG8235 0.872095
CG18593 CG8439 -0.728502
CG18593 CG8470 0.467048
CG18593 CG8665 0.339055
CG18593 CG8782 -0.261052
CG18593 CG9184 -0.126027
CG18593 CG9253 -0.000686
CG18657 CG1891 -0.381557
CG18657 CG1910 0.534637
CG18657 CG1970 -0.360474
CG18657 CG2003 0.410758
CG18657 CG2184 -0.454290
CG18657 CG3001 0.066866
CG18657 CG31559 -0.140642
CG18657 CG32464 -0.340507
CG18657 CG32499 0.438464
CG18657 CG32813 -3.472735
CG18657 CG33149 -1.353782
CG18657 CG3401 -0.214180
CG18657 CG3767 0.068685
CG18657 CG4003 -0.146195
CG18657 CG4033 -0.006032
CG18657 CG4300 -0.848148
CG18657 CG4533 0.407767
CG18657 CG4581 0.402440
CG18657 CG4696 0.289683
CG18657 CG4843 -0.426829
CG18657 CG4994 2.410854
CG18657 CG5033 0.754550
CG18657 CG5320 1.582435
CG18657 CG5330 -0.832818
CG18657 CG5374 0.109991
CG18657 CG5476 0.183907
CG18657 CG5594 -0.156538
CG18657 CG5776 -0.734340
CG18657 CG5819 -0.830811
CG18657 CG5824 -1.607626
CG18657 CG5828 -0.058301
CG18657 CG6501 2.111421
CG18657 CG6844 0.050775
CG18657 CG7088 -0.096853
CG18657 CG7279 0.027508
CG18657 CG7296 -0.052516
CG18657 CG7299 0.093797
CG18657 CG7519 -1.488512
CG18657 CG7638 0.492370
CG18657 CG7915 -1.512250
CG18657 CG7987 0.113066
CG18657 CG8186 0.122559
CG18657 CG8231 -0.327765
CG18657 CG8446 1.008145
CG18657 CG8766 0.141969
CG18657 CG8946 -0.119176
CG18657 CG8977 1.157972
CG18657 CG9006 1.235426
CG18657 CG9630 1.169387
CG18657 CG9762 -2.021875
CG18740 CG2083 -4.457340
CG18740 CG3006 0.157147
CG18740 CG32505 -1.165554
CG18740 CG3588 2.375324
CG18740 CG3967 -1.577430
CG18740 CG4022 -0.867543
CG18740 CG4029 -0.838978
CG18740 CG4050 5.388700
CG18740 CG4753 2.083595
CG18740 CG5010 3.891058
CG18740 CG5175 0.261249
CG18740 CG5393 -0.323682
CG18740 CG5545 -3.735987
CG18740 CG5580 -2.151024
CG18740 CG6181 1.529874
CG18740 CG6930 -0.300161
CG18740 CG6987 -1.646851
CG18740 CG7528 -2.022836
CG18740 CG7659 2.348939
CG18740 CG8472 -1.676930
CG18740 CG8669 -1.019122
CG18740 CG8704 -0.331143
CG18740 CG9336 -0.111715
CG18783 CG1884 1.157635
CG18783 CG2072 -0.397419
CG18783 CG2374 0.340550
CG18783 CG30116 0.435082
CG18783 CG31368 -0.093360
CG18783 CG3180 0.184502
CG18783 CG3198 0.313647
CG18783 CG32858 -0.409951
CG18783 CG3424 -0.271853
CG18783 CG3644 1.396986
CG18783 CG3743 0.052112
CG18783 CG3941 0.518947
CG18783 CG4145 -0.499839
CG18783 CG4672 -1.149519
CG18783 CG5215 0.834146
CG18783 CG5514 0.210767
CG18783 CG5671 0.019516
CG18783 CG5700 -0.506214
CG18783 CG6775 -2.020712
CG18783 CG6844 -0.535776
CG18783 CG7023 0.127706
CG18783 CG7071 -0.298861
CG18783 CG7187 -0.628137
CG18783 CG7433 -0.336415
CG18783 CG7664 0.053263
CG18783 CG7752 0.486372
CG18783 CG8173 -0.672721
CG18783 CG8200 0.351873
CG18783 CG8749 0.109669
CG18783 CG8974 -0.494054
CG18783 CG9070 -0.579299
CG18783 CG9177 0.785733
CG18783 CG9346 -1.436788
CG18783 CG9985 0.567404
CG18817 CG4944 -0.106672
CG18817 CG4999 -0.111278
CG18817 CG5249 -0.511952
CG18817 CG5820 -0.179174
CG18817 CG6822 -0.141948
CG18817 CG8249 -0.095225
CG18817 CG8268 -0.175807
CG18817 CG9326 -0.217951
CG18817 CG9416 0.214089
CG18817 CG9748 0.064582
CG18817 CG9796 -0.350735
CG1882 CG2003 1.732767
CG1882 CG30011 0.943770
CG1882 CG30349 0.246582
CG1882 CG30497 -2.301965
CG1882 CG31175 -0.254639
CG1882 CG31431 -0.572905
CG1882 CG3267 -0.020998
CG1882 CG33502 -0.534520
CG1882 CG3499 0.719582
CG1882 CG3960 0.938805
CG1882 CG4169 0.587709
CG1882 CG4233 0.143809
CG1882 CG4364 -2.235038
CG1882 CG4567 -0.814987
CG1882 CG4600 -0.122790
CG1882 CG4692 1.096062
CG1882 CG4726 0.050625
CG1882 CG5085 0.146044
CG1882 CG5575 -0.375041
CG1882 CG5590 0.312070
CG1882 CG5819 -0.089384
CG1882 CG6030 0.158601
CG1882 CG6705 -0.678563
CG1882 CG6949 0.142054
CG1882 CG7062 1.103603
CG1882 CG7071 -0.372053
CG1882 CG7088 0.282958
CG1882 CG7107 -2.389560
CG1882 CG7266 0.780837
CG1882 CG7279 -1.060876
CG1882 CG7458 -1.098073
CG1882 CG7461 0.010696
CG1882 CG7807 0.271454
CG1882 CG7915 -0.505618
CG1882 CG7920 -0.635713
CG1882 CG8144 -0.390482
CG1882 CG8182 -0.276574
CG1882 CG8186 -0.880298
CG1882 CG8235 -0.817177
CG1882 CG8268 -0.253704
CG1882 CG8402 -1.347179
CG1882 CG8439 0.336843
CG1882 CG8446 0.250696
CG1882 CG8531 0.683536
CG1882 CG9238 -0.661908
CG1882 CG9253 0.554180
CG1882 CG9811 -1.013084
CG1882 CR31808 -0.199601
CG1882 TE19126 0.638938
CG1884 CG2072 -2.524165
CG1884 CG2161 -0.148353
CG1884 CG2913 0.004218
CG1884 CG3033 0.373410
CG1884 CG3039 -0.977507
CG1884 CG31649 0.320371
CG1884 CG31999 -0.555600
CG1884 CG32425 1.536607
CG1884 CG33097 -2.920099
CG1884 CG3542 -3.772263
CG1884 CG3624 0.325503
CG1884 CG3722 0.054446
CG1884 CG3725 -1.142352
CG1884 CG3800 1.444456
CG1884 CG3903 0.230213
CG1884 CG3969 1.204456
CG1884 CG4145 0.001753
CG1884 CG4552 -1.243549
CG1884 CG4672 0.491728
CG1884 CG5021 0.243683
CG1884 CG5186 0.593595
CG1884 CG5454 0.703274
CG1884 CG5514 -2.380412
CG1884 CG6654 -1.068452
CG1884 CG6775 2.238276
CG1884 CG7375 0.607862
CG1884 CG7524 0.160115
CG1884 CG7664 0.306807
CG1884 CG7920 -0.226808
CG1884 CG8173 -0.657182
CG1884 CG8965 0.416057
CG1884 CG9022 -3.204185
CG1884 CG9175 -1.206350
CG1884 CG9177 0.347879
CG1884 CG9194 -0.162865
CG1884 CG9297 0.319338
CG1884 CG9318 -0.122501
CG1884 CG9743 -0.060244
CG1884 CR31696 -0.045658
CG1884 TE20108 -0.047746
CG18854 CG1970 -0.184149
CG18854 CG2158 -0.023125
CG18854 CG2221 -3.340761
CG18854 CG2263 4.162270
CG18854 CG2674 1.184262
CG18854 CG2863 -0.462079
CG18854 CG2867 -2.559081
CG18854 CG31794 1.101367
CG18854 CG32030 0.926397
CG18854 CG3224 -3.234755
CG18854 CG32409 -6.285982
CG18854 CG3499 -1.053684
CG18854 CG3861 -0.416097
CG18854 CG4217 0.765845
CG18854 CG4427 0.482428
CG18854 CG4457 -3.997837
CG18854 CG4552 1.418816
CG18854 CG4665 -1.426583
CG18854 CG4912 -5.738872
CG18854 CG5033 6.046645
CG18854 CG5277 -3.374346
CG18854 CG5353 -6.693103
CG18854 CG5382 -1.815706
CG18854 CG5824 0.764836
CG18854 CG5904 -7.051627
CG18854 CG5992 -2.861555
CG18854 CG6148 -1.903889
CG18854 CG6199 0.304979
CG18854 CG6202 -3.788027
CG18854 CG6226 4.345993
CG18854 CG6708 -3.803753
CG18854 CG6904 -2.982934
CG18854 CG7073 2.288481
CG18854 CG7279 1.084451
CG18854 CG7413 -3.167866
CG18854 CG7430 -5.796441
CG18854 CG7458 -0.530281
CG18854 CG7461 -9.274075
CG18854 CG7993 -2.970156
CG18854 CG8058 -1.581632
CG18854 CG8144 -4.059595
CG18854 CG8235 -0.327149
CG18854 CG8286 0.465479
CG18854 CG8386 1.376878
CG18854 CG8446 -1.765243
CG18854 CG8531 1.970330
CG18854 CG8920 2.336629
CG18854 CG8978 -1.251605
CG18854 CG9009 1.445793
CG18854 CG9140 2.341495
CG18854 CG9743 0.676075
CG18854 CG9750 2.992798
CG1891 CG30115 0.285175
CG1891 CG31022 -0.604312
CG1891 CG31368 0.008821
CG1891 CG3265 0.952211
CG1891 CG32982 -0.002968
CG1891 CG3861 -0.150086
CG1891 CG4003 -0.137908
CG1891 CG4115 -0.022784
CG1891 CG4376 0.417696
CG1891 CG4457 0.621633
CG1891 CG4552 -1.324062
CG1891 CG4698 0.024407
CG1891 CG4966 -1.649739
CG1891 CG4978 -0.432879
CG1891 CG4994 0.429597
CG1891 CG6375 -0.410152
CG1891 CG6647 -0.052408
CG1891 CG6705 0.139332
CG1891 CG7269 0.156635
CG1891 CG7554 -0.048016
CG1891 CG7638 -0.285259
CG1891 CG7675 0.231561
CG1891 CG7698 0.848646
CG1891 CG8209 -0.073262
CG1891 CG8231 0.493354
CG1891 CG8268 -0.009862
CG1891 CG8301 0.614888
CG1891 CG8780 -0.752362
CG1891 CG9172 -0.306020
CG1891 CG9262 -0.029288
CG1891 CG9854 -1.966816
CG1910 CG2051 0.621365
CG1910 CG30427 0.052098
CG1910 CG3127 0.864237
CG1910 CG31794 0.249253
CG1910 CG32164 -0.763196
CG1910 CG32244 -0.849415
CG1910 CG33149 0.555919
CG1910 CG33549 0.976577
CG1910 CG3371 -1.564768
CG1910 CG3624 0.317887
CG1910 CG3725 0.685685
CG1910 CG3960 -0.262159
CG1910 CG4169 -0.509232
CG1910 CG4170 0.056080
CG1910 CG4300 -2.636207
CG1910 CG4533 1.555524
CG1910 CG4679 -1.951329
CG1910 CG4692 0.885352
CG1910 CG4994 2.037634
CG1910 CG5320 -5.598087
CG1910 CG5330 -0.215861
CG1910 CG5476 -0.788962
CG1910 CG6666 -1.397678
CG1910 CG6668 2.485132
CG1910 CG6803 -0.810710
CG1910 CG6844 0.741256
CG1910 CG7033 0.694483
CG1910 CG7107 -1.379483
CG1910 CG7173 1.376344
CG1910 CG7433 -1.028522
CG1910 CG7481 0.839951
CG1910 CG7915 0.237812
CG1910 CG7920 -0.451125
CG1910 CG7987 0.431824
CG1910 CG8402 0.032364
CG1910 CG8977 -0.636563
CG1910 CG9022 -0.378963
CG1910 CG9194 -0.230247
CG1910 CG9494 -0.103490
CG1910 CG9710 0.229664
CG1910 CG9762 0.219793
CG1910 CG9985 -1.030437
CG1910 CR31696 -0.688671
CG1910 TE19126 -3.817620
CG1919 CG2555 0.015464
CG1919 CG3097 -0.126397
CG1919 CG31973 0.114987
CG1919 CG4089 0.582435
CG1919 CG5492 -0.457111
CG1919 CG6608 0.522953
CG1919 CG8587 -0.015917
CG1919 CG9188 -0.405033
CG1934 CG2762 -0.659713
CG1934 CG2969 0.087201
CG1934 CG30011 -0.064664
CG1934 CG30116 -0.166362
CG1934 CG31005 -0.204222
CG1934 CG31692 -0.403242
CG1934 CG3178 0.084391
CG1934 CG32425 0.440609
CG1934 CG32464 0.119858
CG1934 CG3416 0.198777
CG1934 CG3644 -0.017519
CG1934 CG3725 -0.505017
CG1934 CG3989 -0.588588
CG1934 CG4183 0.199752
CG1934 CG4405 -0.496399
CG1934 CG5320 0.989741
CG1934 CG5671 -0.991329
CG1934 CG5680 -0.231137
CG1934 CG5809 0.494205
CG1934 CG6601 -0.151491
CG1934 CG6647 0.156317
CG1934 CG6778 -0.248255
CG1934 CG6803 -0.205203
CG1934 CG6844 0.045011
CG1934 CG6944 -0.069922
CG1934 CG7173 0.023784
CG1934 CG7481 -1.050367
CG1934 CG7987 0.365345
CG1934 CG8258 0.515392
CG1934 CG8276 0.178332
CG1934 CG8312 0.030919
CG1934 CG8571 -0.045912
CG1934 CG9020 -0.098495
CG1934 CG9070 0.250241
CG1934 CG9985 -0.556039
CG1941 CG2827 -0.305487
CG1941 CG5558 0.087072
CG1941 CG5849 -1.826614
CG1941 CG7839 0.052408
CG1941 CG8039 0.310624
CG1941 CG8327 -0.514773
CG1941 CG8780 -0.199001
CG1941 CG8827 -0.480316
CG1941 CG9577 -1.226049
CG1957 CG2656 0.572221
CG1957 CG31108 -0.748504
CG1957 CG31692 -2.095070
CG1957 CG32505 -0.563563
CG1957 CG3689 -1.085793
CG1957 CG4303 1.287327
CG1957 CG4702 0.343102
CG1957 CG5499 0.390975
CG1957 CG5813 1.126902
CG1957 CG6617 1.016085
CG1957 CG6866 0.162705
CG1957 CG6889 1.825590
CG1957 CG6934 0.217937
CG1957 CG6987 -0.900257
CG1957 CG7358 -2.895663
CG1957 CG8416 -0.997707
CG1957 CG9633 1.407576
CG1957 CG9704 -0.857876
CG1957 CG9705 -1.274057
CG1957 CG9797 -0.289666
CG1970 CG2003 -0.106997
CG1970 CG2098 0.680151
CG1970 CG2155 0.907737
CG1970 CG2198 0.270186
CG1970 CG31160 -0.891919
CG1970 CG3174 -1.344687
CG1970 CG32409 1.333338
CG1970 CG3297 -0.531022
CG1970 CG3593 -0.427326
CG1970 CG4033 -0.075836
CG1970 CG4233 0.131060
CG1970 CG4427 3.106154
CG1970 CG4475 -0.326878
CG1970 CG4665 -0.886592
CG1970 CG4746 -0.811513
CG1970 CG5033 -1.876195
CG1970 CG5220 -2.107664
CG1970 CG5776 0.804436
CG1970 CG5824 -0.270733
CG1970 CG6148 -1.061556
CG1970 CG6415 1.173949
CG1970 CG6871 0.487531
CG1970 CG7227 0.203444
CG1970 CG7299 -0.875888
CG1970 CG7458 -0.417552
CG1970 CG7461 -1.031217
CG1970 CG7678 -0.108445
CG1970 CG7780 -0.057880
CG1970 CG7915 0.508633
CG1970 CG7993 0.068407
CG1970 CG8036 -2.607649
CG1970 CG8058 -0.147271
CG1970 CG8386 0.218731
CG1970 CG8402 1.208649
CG1970 CG8446 0.731196
CG1970 CG8531 -0.079244
CG1970 CG9006 1.165288
CG1970 CG9148 0.168793
CG2003 CG2155 0.305233
CG2003 CG2184 -0.673734
CG2003 CG2198 -0.064530
CG2003 CG2863 1.184230
CG2003 CG3006 -1.356086
CG2003 CG31098 1.527568
CG2003 CG31160 -0.369021
CG2003 CG31175 -1.568243
CG2003 CG31431 -1.764617
CG2003 CG31559 0.177807
CG2003 CG3174 -0.848939
CG2003 CG31775 1.022894
CG2003 CG32164 1.020679
CG2003 CG32464 0.497849
CG2003 CG32499 -0.177687
CG2003 CG3267 2.098920
CG2003 CG32813 2.163437
CG2003 CG3297 0.065262
CG2003 CG33009 1.234199
CG2003 CG33071 -0.621322
CG2003 CG33217 -0.034703
CG2003 CG3960 0.516183
CG2003 CG3999 -0.196704
CG2003 CG4033 -4.402501
CG2003 CG4051 1.027382
CG2003 CG4233 1.949997
CG2003 CG4427 -0.859444
CG2003 CG4533 0.142844
CG2003 CG4567 -0.306517
CG2003 CG5033 2.718761
CG2003 CG5277 0.617197
CG2003 CG5374 0.685323
CG2003 CG5594 -0.219362
CG2003 CG5596 -0.165872
CG2003 CG5824 0.193301
CG2003 CG5828 0.531999
CG2003 CG5904 1.275974
CG2003 CG6226 -0.079604
CG2003 CG6501 -1.494232
CG2003 CG6871 1.072879
CG2003 CG6949 -0.772932
CG2003 CG7088 -2.618041
CG2003 CG7421 -1.809183
CG2003 CG7458 -1.622929
CG2003 CG7519 0.483163
CG2003 CG7841 -0.376534
CG2003 CG7915 -2.058260
CG2003 CG7935 -2.817060
CG2003 CG7936 0.143275
CG2003 CG8058 0.528982
CG2003 CG8235 0.790723
CG2003 CG8309 1.041498
CG2003 CG8402 -3.018137
CG2003 CG8439 -1.177174
CG2003 CG8443 -2.583873
CG2003 CG8446 -2.323392
CG2003 CG8470 1.078306
CG2003 CG8525 -2.517963
CG2003 CG8788 -1.141030
CG2003 CG8946 -1.685220
CG2003 CG8977 -3.017900
CG2003 CG9009 0.016834
CG2003 CG9446 0.661848
CG2003 CG9663 -2.594355
CG2003 CG9762 2.159592
CG2003 TE19126 -0.188846
CG2016 CG2108 0.258983
CG2016 CG2674 -0.030537
CG2016 CG2727 -0.065253
CG2016 CG2837 -0.117846
CG2016 CG3028 0.117119
CG2016 CG32625 0.352257
CG2016 CG33104 -0.968472
CG2016 CG33183 0.384580
CG2016 CG3416 0.068170
CG2016 CG3499 0.534217
CG2016 CG3992 0.119465
CG2016 CG4051 -0.226626
CG2016 CG4700 -0.034974
CG2016 CG4742 -0.299830
CG2016 CG4778 -0.148556
CG2016 CG4972 0.178145
CG2016 CG5193 -0.288418
CG2016 CG5873 -0.348965
CG2016 CG6177 -0.213801
CG2016 CG6708 0.302998
CG2016 CG7033 0.103535
CG2016 CG7393 0.266637
CG2016 CG8366 -0.083196
CG2016 CG8411 -0.221710
CG2016 CG8965 -0.089052
CG2016 CG9330 -0.131754
CG2016 CG9423 -0.199854
CG2016 CG9710 0.186341
CG2016 CG9748 -0.002935
CG2016 TE18870 -0.087049
CG2048 CG2718 -1.295489
CG2048 CG32043 -4.248857
CG2048 CG3352 0.677410
CG2048 CG3625 -2.773959
CG2048 CG3644 0.536662
CG2048 CG3725 -0.762319
CG2048 CG40147 -0.245817
CG2048 CG4209 -0.365508
CG2048 CG4677 -1.240650
CG2048 CG5215 0.874632
CG2048 CG5320 -2.623678
CG2048 CG5680 0.076685
CG2048 CG6601 0.282885
CG2048 CG6866 0.189269
CG2048 CG6877 0.236530
CG2048 CG7254 0.231443
CG2048 CG7481 -0.009761
CG2048 CG7664 -1.179730
[truncated: 281,152 more chars]
