# Supplementary material for: GINI: From ISH Images to Gene Interaction Networks
Source: PLoS Comput Biol. 2013 Oct 10;9(10):e1003227. doi: 10.1371/journal.pcbi.1003227 (PMC3794902; doi:10.1371/journal.pcbi.1003227)
Supplement: Dataset S1 — Networks predicted by GINI for the 9–10 and 13–16 development stages. For the data at each stage, multiple networks were predicted by varying the tuning parameter , between 0.5 and 1, as described in the paper. The network for each value is stored in a separate file in the dataset, in a format readable by Cytoscape. (BZ2) [file pcbi.1003227.s001.bz2 › Dataset_S1_Networks/GINI_network_stage13-16_lambda0.525.txt]

CG10002 CG10026 0.071401
CG10002 CG10449 -0.208464
CG10002 CG10467 -0.077989
CG10002 CG10473 -0.364664
CG10002 CG1169 0.122601
CG10002 CG11992 -0.298973
CG10002 CG13695 0.009242
CG10002 CG13850 0.008386
CG10002 CG15022 0.038004
CG10002 CG15094 -0.770538
CG10002 CG16858 -0.212591
CG10002 CG17334 -0.003898
CG10002 CG2072 -0.669204
CG10002 CG2928 0.078027
CG10002 CG32549 -0.093700
CG10002 CG3424 -0.240734
CG10002 CG3766 0.049850
CG10002 CG4145 0.502268
CG10002 CG4670 -0.032419
CG10002 CG5700 -0.788143
CG10002 CG6055 -0.716625
CG10002 CG6816 -0.224430
CG10002 CG7098 -0.238511
CG10002 CG7748 0.159833
CG10002 CG7867 0.163126
CG10002 CG7981 -0.013225
CG10002 CG8363 -0.615075
CG10002 CG9148 0.059959
CG10002 CG9175 -0.150639
CG10002 CG9177 0.222011
CG10002 CG9517 0.085086
CG10009 CG10206 0.729159
CG10009 CG10287 -0.478519
CG10009 CG11471 0.199905
CG10009 CG1157 -1.552699
CG10009 CG11771 -0.760487
CG10009 CG11785 0.781822
CG10009 CG12101 0.131836
CG10009 CG12141 0.758995
CG10009 CG12151 -6.237499
CG10009 CG12172 -0.450802
CG10009 CG1309 3.123863
CG10009 CG13183 0.127206
CG10009 CG13506 -0.034788
CG10009 CG14048 2.923146
CG10009 CG14996 0.180277
CG10009 CG15005 -0.108187
CG10009 CG15162 -0.178056
CG10009 CG1685 0.119329
CG10009 CG17369 4.259081
CG10009 CG1785 0.699367
CG10009 CG18549 0.393263
CG10009 CG18854 -1.110559
CG10009 CG1970 -0.171627
CG10009 CG2221 -1.332702
CG10009 CG2263 2.151530
CG10009 CG2674 0.414885
CG10009 CG2713 0.874922
CG10009 CG2863 3.374398
CG10009 CG31160 0.144515
CG10009 CG31175 -0.142968
CG10009 CG32409 1.366312
CG10009 CG3267 0.461261
CG10009 CG3283 0.164521
CG10009 CG33217 -0.445515
CG10009 CG3593 -1.420273
CG10009 CG4033 -1.606960
CG10009 CG4307 -4.916272
CG10009 CG4427 0.886898
CG10009 CG4475 -1.184637
CG10009 CG4665 -0.506343
CG10009 CG4742 -1.435673
CG10009 CG5010 0.270899
CG10009 CG5033 -0.160582
CG10009 CG5277 -4.567920
CG10009 CG5525 0.903399
CG10009 CG6022 -5.581380
CG10009 CG6105 1.696196
CG10009 CG6148 -0.098053
CG10009 CG6202 -0.675092
CG10009 CG6226 -0.046221
CG10009 CG6343 -0.427344
CG10009 CG6415 0.407438
CG10009 CG6459 -0.260641
CG10009 CG6708 -1.604644
CG10009 CG6767 2.424728
CG10009 CG7176 0.038131
CG10009 CG7178 -0.024225
CG10009 CG7361 0.486978
CG10009 CG7413 0.192111
CG10009 CG7421 -0.621325
CG10009 CG7461 0.885418
CG10009 CG7519 -1.392862
CG10009 CG7712 -1.324766
CG10009 CG7993 -1.399325
CG10009 CG8058 -0.122725
CG10009 CG8144 1.735266
CG10009 CG8309 0.064523
CG10009 CG8386 -2.191666
CG10009 CG8446 0.497145
CG10009 CG8531 -1.451219
CG10009 CG8920 -4.260130
CG10009 CG9006 -0.230119
CG10009 CG9149 -1.596551
CG10009 CG9306 0.123854
CG10021 CG1049 0.046291
CG10021 CG10580 0.093054
CG10021 CG1064 -0.400379
CG10021 CG12052 -0.951869
CG10021 CG1242 0.037412
CG10021 CG1252 -0.303179
CG10021 CG1298 -0.477710
CG10021 CG14636 0.166567
CG10021 CG17272 -0.655065
CG10021 CG17960 -0.356725
CG10021 CG1919 -0.121219
CG10021 CG2727 -0.345513
CG10021 CG3184 -0.170371
CG10021 CG3376 -0.021745
CG10021 CG5802 -0.347027
CG10021 CG6394 -0.816809
CG10021 CG6889 -0.128392
CG10021 CG7230 -0.428012
CG10021 CG7526 -0.029912
CG10021 CG7563 0.162154
CG10021 CG8156 -0.114243
CG10021 CG8308 0.157851
CG10021 CG8600 -0.099022
CG10021 CG9089 -0.303723
CG10021 CG9554 -0.370179
CG10021 CG9712 0.868582
CG10021 CG9747 0.281567
CG10021 CG9924 -0.161249
CG10026 CG10072 -0.707650
CG10026 CG10361 -0.117776
CG10026 CG11395 0.146737
CG10026 CG1151 -0.762315
CG10026 CG11654 -0.075033
CG10026 CG11992 -0.762418
CG10026 CG1242 -0.066618
CG10026 CG1259 -0.946862
CG10026 CG12723 0.202492
CG10026 CG1322 -1.021108
CG10026 CG13391 0.371769
CG10026 CG13850 0.303066
CG10026 CG1486 -0.944448
CG10026 CG15022 -2.129870
CG10026 CG15188 0.179227
CG10026 CG16712 -0.934556
CG10026 CG17320 -0.187278
CG10026 CG18362 0.522721
CG10026 CG2155 0.538981
CG10026 CG2161 0.055222
CG10026 CG2342 -0.707434
CG10026 CG31536 -0.135876
CG10026 CG32548 0.130770
CG10026 CG32625 -0.378868
CG10026 CG3365 0.026721
CG10026 CG4035 -0.103059
CG10026 CG4742 0.344623
CG10026 CG5345 0.673039
CG10026 CG5700 0.572316
CG10026 CG6155 -0.932869
CG10026 CG6816 -0.504004
CG10026 CG7098 0.362690
CG10026 CG7227 0.044501
CG10026 CG7266 0.648084
CG10026 CG7702 -0.056681
CG10026 CG7981 -0.004541
CG10026 CG9148 -2.128159
CG10026 CG9280 0.289756
CG10026 CG9446 -0.641536
CG10026 CG9517 -0.094276
CG10026 CG9539 0.397016
CG10026 TE18870 0.062046
CG10045 CG10160 -1.009676
CG10045 CG10236 -0.275790
CG10045 CG10367 -0.116970
CG10045 CG10535 -0.284402
CG10045 CG13289 0.068122
CG10045 CG17032 -0.173952
CG10045 CG1780 -0.300270
CG10045 CG18140 0.044890
CG10045 CG2051 -0.161886
CG10045 CG2098 0.116937
CG10045 CG2277 -0.474304
CG10045 CG2969 -0.701403
CG10045 CG3001 0.457661
CG10045 CG31145 -0.393038
CG10045 CG31692 0.386607
CG10045 CG3278 0.352855
CG10045 CG3359 -0.036620
CG10045 CG3365 -0.077899
CG10045 CG3766 0.198154
CG10045 CG3842 -0.798490
CG10045 CG3903 0.239574
CG10045 CG3989 0.686043
CG10045 CG4354 0.158806
CG10045 CG7481 -0.509310
CG10045 CG7867 -0.266487
CG10045 CG7987 0.416791
CG10045 CG8258 -0.561057
CG10045 CG9238 -0.147841
CG10047 CG10382 -0.624022
CG10047 CG10446 1.030727
CG10047 CG10726 0.498681
CG10047 CG11324 -0.495097
CG10047 CG11798 -2.674461
CG10047 CG11849 0.603909
CG10047 CG12038 0.736621
CG10047 CG1221 -1.893648
CG10047 CG12767 1.060155
CG10047 CG12858 -0.489795
CG10047 CG13906 0.381497
CG10047 CG13920 -0.196813
CG10047 CG13928 1.440101
CG10047 CG14041 1.865458
CG10047 CG14762 -1.891327
CG10047 CG15427 0.590998
CG10047 CG15651 -1.869897
CG10047 CG17530 2.038107
CG10047 CG17724 0.647237
CG10047 CG1825 -1.333842
CG10047 CG2207 -0.369692
CG10047 CG31088 -2.206543
CG10047 CG31181 0.804687
CG10047 CG31634 0.254843
CG10047 CG32046 -0.571425
CG10047 CG32169 -1.865928
CG10047 CG3703 -2.217958
CG10047 CG4050 1.918199
CG10047 CG4133 0.332691
CG10047 CG4684 1.712816
CG10047 CG5170 3.458505
CG10047 CG5175 -0.316076
CG10047 CG5545 -4.381396
CG10047 CG6611 0.442557
CG10047 CG6703 -7.448281
CG10047 CG7576 -0.834829
CG10047 CG7659 1.900218
CG10047 CG7851 0.793682
CG10047 CG8625 0.096303
CG10047 CG9666 -1.426217
CG10060 CG1109 -0.841511
CG10060 CG11494 -1.547600
CG10060 CG13624 0.489414
CG10060 CG13777 -0.329607
CG10060 CG1404 -0.233055
CG10060 CG14513 0.506589
CG10060 CG1616 -0.112419
CG10060 CG1957 0.165688
CG10060 CG3184 -0.049842
CG10060 CG32505 -0.605647
CG10060 CG3436 0.116047
CG10060 CG3792 -0.213343
CG10060 CG5021 -0.663501
CG10060 CG5499 -1.009717
CG10060 CG6617 0.582028
CG10060 CG6889 0.404278
CG10060 CG6987 -0.642036
CG10060 CG7358 -0.122013
CG10060 CG7375 0.578221
CG10060 CG7471 -1.032456
CG10060 CG8092 0.726584
CG10067 CG10361 0.173099
CG10067 CG10960 0.097582
CG10067 CG11134 -0.873838
CG10067 CG11271 -0.149199
CG10067 CG12055 -2.041201
CG10067 CG12203 -0.793111
CG10067 CG12576 -0.323531
CG10067 CG1259 0.421781
CG10067 CG13348 -0.064507
CG10067 CG13993 -0.652165
CG10067 CG14207 -0.173118
CG10067 CG15212 0.629733
CG10067 CG15598 -0.231120
CG10067 CG17166 -0.269148
CG10067 CG17508 0.501973
CG10067 CG1782 -0.493083
CG10067 CG18507 -1.080366
CG10067 CG1884 0.445892
CG10067 CG2016 0.143987
CG10067 CG2161 0.646763
CG10067 CG2913 -1.860792
CG10067 CG3008 1.381584
CG10067 CG30115 -0.094035
CG10067 CG3033 -0.417562
CG10067 CG3039 0.495845
CG10067 CG31649 0.505375
CG10067 CG3171 -0.848164
CG10067 CG32244 1.059752
CG10067 CG33104 1.006965
CG10067 CG33183 -0.323076
CG10067 CG3499 -0.796548
CG10067 CG3992 1.388529
CG10067 CG4086 0.294987
CG10067 CG4364 -0.178618
CG10067 CG4552 0.766419
CG10067 CG4567 0.790970
CG10067 CG4726 -2.401163
CG10067 CG5186 0.314159
CG10067 CG5454 -0.502483
CG10067 CG5873 0.232528
CG10067 CG6378 -0.206572
CG10067 CG6382 0.069939
CG10067 CG6521 -1.180703
CG10067 CG6654 -0.596701
CG10067 CG6766 1.102354
CG10067 CG7033 1.863366
CG10067 CG7107 -0.295921
CG10067 CG7154 -0.772423
CG10067 CG7271 0.111391
CG10067 CG7279 -0.835381
CG10067 CG7461 -0.431871
CG10067 CG7893 -0.058921
CG10067 CG8173 -1.243910
CG10067 CG8182 0.446216
CG10067 CG8186 0.612068
CG10067 CG8430 0.258835
CG10067 CG8965 -0.654271
CG10067 CG9022 0.022281
CG10067 CG9322 -0.444945
CG10067 CG9330 -1.195641
CG10067 CG9416 -1.197824
CG10067 CG9710 -5.046752
CG10067 CG9712 -0.539195
CG10067 CG9743 0.069511
CG10067 CR31696 0.440322
CG10072 CG10236 0.227639
CG10072 CG10578 -0.137520
CG10072 CG10701 -0.030864
CG10072 CG11444 0.422112
CG10072 CG1228 -0.153467
CG10072 CG1242 -0.295415
CG10072 CG12701 -0.269360
CG10072 CG1322 -0.213085
CG10072 CG13695 0.055695
CG10072 CG1403 -1.780079
CG10072 CG1404 -0.261011
CG10072 CG14805 -0.017726
CG10072 CG1486 -0.104338
CG10072 CG15188 0.044049
CG10072 CG16712 0.111243
CG10072 CG17124 0.110705
CG10072 CG17246 -0.749692
CG10072 CG17272 -0.082335
CG10072 CG2016 -0.973990
CG10072 CG2161 0.175128
CG10072 CG2818 -0.253477
CG10072 CG2918 0.238447
CG10072 CG3028 -0.252757
CG10072 CG32425 1.101899
CG10072 CG32625 -1.110532
CG10072 CG33104 0.311058
CG10072 CG33549 0.309137
CG10072 CG3416 0.078317
CG10072 CG3542 0.836150
CG10072 CG3722 -0.329988
CG10072 CG4145 0.552412
CG10072 CG4204 -0.891809
CG10072 CG4551 0.399352
CG10072 CG4742 -0.403975
CG10072 CG4778 0.127493
CG10072 CG4972 -0.076304
CG10072 CG5021 0.246587
CG10072 CG5193 0.039652
CG10072 CG6177 -0.075252
CG10072 CG7227 0.094162
CG10072 CG7393 -0.813303
CG10072 CG7702 0.389770
CG10072 CG9148 -0.143208
CG10072 CG9346 -1.172608
CG10072 CG9423 0.041493
CG10072 CG9748 -0.083670
CG10072 CG9750 0.665002
CG10072 TE18870 -0.463100
CG10075 CG10655 1.475987
CG10075 CG10691 0.009843
CG10075 CG11217 0.784827
CG10075 CG11255 0.611959
CG10075 CG11267 -1.768096
CG10075 CG11334 0.716427
CG10075 CG12400 1.591000
CG10075 CG13220 -3.112711
CG10075 CG13551 0.070038
CG10075 CG1430 0.470721
CG10075 CG15102 0.697814
CG10075 CG15304 -1.954583
CG10075 CG1582 -1.528331
CG10075 CG16787 -0.614367
CG10075 CG16944 0.956217
CG10075 CG17332 -0.423658
CG10075 CG17642 0.232774
CG10075 CG18473 0.418353
CG10075 CG1882 0.572640
CG10075 CG2161 0.924310
CG10075 CG2210 -0.264270
CG10075 CG2713 -1.064954
CG10075 CG30349 -2.473739
CG10075 CG31004 1.052034
CG10075 CG31170 0.262584
CG10075 CG31999 0.010768
CG10075 CG3249 -1.081266
CG10075 CG3283 -0.403346
CG10075 CG32920 -4.741882
CG10075 CG33502 -0.291934
CG10075 CG4086 0.699744
CG10075 CG4233 -1.046396
CG10075 CG4247 -1.724919
CG10075 CG4364 0.252888
CG10075 CG4567 -0.942107
CG10075 CG4984 1.012641
CG10075 CG5012 -1.258540
CG10075 CG5130 -0.364898
CG10075 CG5170 -0.162878
CG10075 CG5590 0.264111
CG10075 CG5660 -5.298892
CG10075 CG5903 0.841962
CG10075 CG5949 0.039956
CG10075 CG6028 0.093290
CG10075 CG6030 -0.257079
CG10075 CG6345 -3.002564
CG10075 CG6439 1.052494
CG10075 CG6666 -0.853903
CG10075 CG6769 -3.031246
CG10075 CG6949 0.536691
CG10075 CG7328 -0.747926
CG10075 CG7354 2.235525
CG10075 CG7698 0.740604
CG10075 CG7807 0.348017
CG10075 CG8443 1.739099
CG10075 CR31808 0.534531
CG10082 CG10121 0.433991
CG10082 CG10620 1.643027
CG10082 CG11280 -1.618237
CG10082 CG11347 1.111001
CG10082 CG11861 0.214239
CG10082 CG11949 1.014158
CG10082 CG12084 0.069016
CG10082 CG12091 -0.062031
CG10082 CG12287 0.878382
CG10082 CG12360 -2.232734
CG10082 CG12369 -3.279046
CG10082 CG12592 0.104921
CG10082 CG12676 -1.406110
CG10082 CG13321 0.330923
CG10082 CG1345 -0.947502
CG10082 CG13912 0.295119
CG10082 CG14025 -0.135476
CG10082 CG14122 0.081782
CG10082 CG1429 -0.316670
CG10082 CG1444 -1.864960
CG10082 CG14622 -0.405907
CG10082 CG1463 0.233819
CG10082 CG16721 0.971516
CG10082 CG17597 0.328131
CG10082 CG18111 -1.447729
CG10082 CG18250 1.157835
CG10082 CG1934 0.188824
CG10082 CG2048 -2.025932
CG10082 CG2051 -0.444817
CG10082 CG2656 -0.969114
CG10082 CG2835 0.787156
CG10082 CG2969 0.404270
CG10082 CG31108 -1.604867
CG10082 CG31332 -0.251298
CG10082 CG31692 -0.556368
CG10082 CG32043 3.047295
CG10082 CG3352 -0.301218
CG10082 CG3416 -0.537510
CG10082 CG3434 -0.271190
CG10082 CG3625 0.812989
CG10082 CG3644 -0.032160
CG10082 CG3725 -0.692563
CG10082 CG3743 0.149975
CG10082 CG40147 -0.072294
CG10082 CG4209 0.766401
CG10082 CG4405 -0.884303
CG10082 CG4677 0.005614
CG10082 CG4696 -0.413390
CG10082 CG4702 0.266913
CG10082 CG5183 -0.858547
CG10082 CG5215 -0.891429
CG10082 CG5320 -0.695226
CG10082 CG5809 0.435333
CG10082 CG6210 0.420790
CG10082 CG6844 -1.231530
CG10082 CG6866 -3.522975
CG10082 CG6944 0.586280
CG10082 CG7254 0.119731
CG10082 CG7481 -1.609109
CG10082 CG7752 0.768493
CG10082 CG8276 -1.811978
CG10082 CG8416 -0.177412
CG10082 CG8933 -0.434873
CG10082 CG9020 -0.127749
CG10082 CG9070 0.191088
CG10082 CG9128 0.336196
CG10082 CG9985 0.963154
CG10106 CG10121 0.301711
CG10106 CG10545 0.700149
CG10106 CG10967 0.074540
CG10106 CG11324 -0.748028
CG10106 CG11987 0.057722
CG10106 CG13624 -1.743923
CG10106 CG14622 0.459843
CG10106 CG14883 0.361102
CG10106 CG31022 -1.410391
CG10106 CG31043 -0.413356
CG10106 CG31181 -0.412953
CG10106 CG31349 -1.201889
CG10106 CG32486 0.470753
CG10106 CG32556 0.510583
CG10106 CG3265 -1.095234
CG10106 CG32982 -0.342741
CG10106 CG3969 -0.242305
CG10106 CG4027 0.035015
CG10106 CG4041 -0.462812
CG10106 CG4978 -0.567297
CG10106 CG5520 -0.089978
CG10106 CG7375 0.811106
CG10106 CG7379 0.406771
CG10106 CG8209 0.829911
CG10106 CG8571 -0.758266
CG10106 CG8749 0.554593
CG10106 CG9666 -0.313599
CG10106 CG9748 -0.197275
CG10106 CG9854 -0.104499
CG10106 CG9894 -0.380697
CG10107 CG10229 -0.744060
CG10107 CG1049 0.331394
CG10107 CG10571 -0.794180
CG10107 CG10578 -0.646541
CG10107 CG1109 -1.578207
CG10107 CG11100 0.327883
CG10107 CG12084 -0.207015
CG10107 CG12091 0.245138
CG10107 CG1228 -0.633761
CG10107 CG12287 -1.379968
CG10107 CG12360 -1.490494
CG10107 CG12369 -0.179305
CG10107 CG12391 0.692637
CG10107 CG12592 -0.530218
CG10107 CG12701 -0.046753
CG10107 CG14026 -0.849113
CG10107 CG1422 0.694750
CG10107 CG14712 0.238124
CG10107 CG14883 0.863061
CG10107 CG16721 -0.512587
CG10107 CG17158 1.335995
CG10107 CG17800 0.170637
CG10107 CG1782 -0.513805
CG10107 CG18250 -1.835721
CG10107 CG30116 0.197900
CG10107 CG3033 0.015474
CG10107 CG31045 1.369826
CG10107 CG32031 -0.229204
CG10107 CG3265 0.736791
CG10107 CG32701 -0.163947
CG10107 CG3436 1.476426
CG10107 CG3542 0.647219
CG10107 CG3624 -1.683722
CG10107 CG3664 0.269866
CG10107 CG3722 -0.380401
CG10107 CG4006 -0.385421
CG10107 CG4204 0.933189
CG10107 CG4700 1.007532
CG10107 CG5454 0.253118
CG10107 CG5499 -0.838888
CG10107 CG5809 0.103372
CG10107 CG6017 -0.101623
CG10107 CG6877 1.057224
CG10107 CG7262 0.361464
CG10107 CG7379 -2.614290
CG10107 CG7752 -0.165965
CG10107 CG8209 -0.452841
CG10107 CG8289 -2.815951
CG10107 CG8416 -0.311421
CG10107 CG8571 -0.664766
CG10107 CG9128 -0.096106
CG10107 CG9318 -1.908572
CG10107 CG9677 0.684666
CG10107 CG9985 0.551144
CG10120 CG10724 0.147581
CG10120 CG1151 0.136738
CG10120 CG11765 -0.978493
CG10120 CG12286 -0.490663
CG10120 CG12403 0.803049
CG10120 CG1250 -0.588622
CG10120 CG1345 -0.183550
CG10120 CG13977 -0.349479
CG10120 CG14629 -0.970636
CG10120 CG15282 -0.123748
CG10120 CG15828 -0.190234
CG10120 CG1600 0.472051
CG10120 CG17754 -0.171369
CG10120 CG1837 0.463096
CG10120 CG2060 -0.072161
CG10120 CG2718 -0.499689
CG10120 CG30497 0.083876
CG10120 CG3178 -0.186348
CG10120 CG33113 0.129083
CG10120 CG3380 -0.018347
CG10120 CG3644 0.266658
CG10120 CG3829 -1.237222
CG10120 CG3989 0.762626
CG10120 CG4120 -0.098230
CG10120 CG4405 -0.351196
CG10120 CG5680 -1.008551
CG10120 CG6803 -0.647715
CG10120 CG7390 0.198125
CG10120 CG8050 0.397519
CG10120 CG8066 -0.489963
CG10120 CG8665 -0.037110
CG10121 CG11280 -2.626662
CG10121 CG11652 -0.375532
CG10121 CG11861 0.736214
CG10121 CG11949 0.115999
CG10121 CG12006 -2.192882
CG10121 CG12360 -0.991918
CG10121 CG12676 -0.097342
CG10121 CG13037 -0.860631
CG10121 CG14122 0.872194
CG10121 CG1444 -1.424440
CG10121 CG1447 1.013472
CG10121 CG14622 -1.576657
CG10121 CG14883 0.403509
CG10121 CG15811 1.288191
CG10121 CG16721 -0.866690
CG10121 CG1674 -0.028930
CG10121 CG17158 0.296798
CG10121 CG1721 -1.308013
CG10121 CG17492 -2.288254
CG10121 CG17800 0.265666
CG10121 CG17943 -0.227334
CG10121 CG18250 1.299451
CG10121 CG18290 0.252498
CG10121 CG1910 -0.127789
CG10121 CG2048 1.661922
CG10121 CG2374 1.765229
CG10121 CG2835 -0.038022
CG10121 CG3033 -0.579863
CG10121 CG3048 0.512871
CG10121 CG31022 -0.256183
CG10121 CG31332 1.556366
CG10121 CG3198 0.339325
CG10121 CG32031 0.094298
CG10121 CG32043 -5.562846
CG10121 CG32158 -1.549495
CG10121 CG32556 0.286779
CG10121 CG33097 0.023795
CG10121 CG33149 -2.205673
CG10121 CG3371 2.391480
CG10121 CG3436 -1.265557
CG10121 CG3644 0.876252
CG10121 CG3725 0.088303
CG10121 CG3969 0.303116
CG10121 CG40049 -0.444822
CG10121 CG4041 -0.018891
CG10121 CG4125 0.374341
CG10121 CG4230 0.299571
CG10121 CG4300 -0.716721
CG10121 CG5215 -1.815813
CG10121 CG5320 0.728586
CG10121 CG5809 -1.495920
CG10121 CG6017 0.362302
CG10121 CG6647 -0.381109
CG10121 CG6844 0.092733
CG10121 CG6877 0.446932
CG10121 CG6988 0.204642
CG10121 CG7199 -0.347419
CG10121 CG7254 -1.864000
CG10121 CG7379 -0.283215
CG10121 CG7433 -0.394181
CG10121 CG7481 -0.146150
CG10121 CG7638 0.020714
CG10121 CG7752 0.196163
CG10121 CG8933 -0.786959
CG10121 CG9480 -0.617413
CG10121 CG9854 0.228858
CG10121 CG9985 0.272221
CG10121 CR31696 0.253008
CG10145 CG10967 -0.278457
CG10145 CG11324 -1.128493
CG10145 CG11494 0.100824
CG10145 CG11652 -0.037908
CG10145 CG12249 -0.323743
CG10145 CG12284 -0.182714
CG10145 CG12576 -0.746654
CG10145 CG1447 -1.181747
CG10145 CG14513 -0.541776
CG10145 CG14622 0.449309
CG10145 CG1483 -0.243999
CG10145 CG14883 0.275414
CG10145 CG1624 -1.402063
CG10145 CG17943 -0.864790
CG10145 CG2374 -0.257534
CG10145 CG31108 1.440014
CG10145 CG31634 -0.040055
CG10145 CG31721 -0.402570
CG10145 CG32043 -0.746047
CG10145 CG32158 1.600088
CG10145 CG32486 0.510531
CG10145 CG3269 -1.013882
CG10145 CG3967 -0.293531
CG10145 CG4532 -0.025792
CG10145 CG6866 0.562074
CG10145 CG7638 -0.535610
CG10145 CG8092 0.041298
CG10145 CG8567 -1.584564
CG10145 CG9267 0.441192
CG10145 CG9666 -0.873682
CG10145 CG9854 0.392749
CG10145 CG9894 0.395966
CG10151 CG13894 0.356584
CG10151 CG14041 0.431909
CG10151 CG31634 -0.585517
CG10151 CG3269 -0.546472
CG10151 CG4532 -0.281134
CG10151 CG5588 -0.643441
CG10151 CG6866 -0.007014
CG10151 CG9135 -0.657113
CG10160 CG10206 3.048515
CG10160 CG10367 -1.651433
CG10160 CG10535 -0.474378
CG10160 CG10680 0.114544
CG10160 CG10922 -0.241591
CG10160 CG11051 -2.002433
CG10160 CG1151 0.322550
CG10160 CG12172 -0.787305
CG10160 CG12262 1.026749
CG10160 CG12286 1.046215
CG10160 CG12403 -0.343788
CG10160 CG1264 0.764396
CG10160 CG13005 0.915714
CG10160 CG1309 1.609773
CG10160 CG1371 -0.041722
CG10160 CG14025 -0.045673
CG10160 CG14243 0.165847
CG10160 CG14629 0.728518
CG10160 CG1475 0.248526
CG10160 CG14968 -1.812742
CG10160 CG15095 -0.380920
CG10160 CG15105 0.835773
CG10160 CG15117 -3.156008
CG10160 CG15188 0.697518
CG10160 CG1548 -0.511809
CG10160 CG15717 -3.644646
CG10160 CG1648 -2.180209
CG10160 CG17325 0.823795
CG10160 CG1780 0.208108
CG10160 CG18111 -1.037806
CG10160 CG1837 -0.091228
CG10160 CG18549 -0.635842
CG10160 CG18657 -0.371521
CG10160 CG1910 0.820413
CG10160 CG1934 -0.134841
CG10160 CG2003 -0.416477
CG10160 CG2098 -2.723696
CG10160 CG2155 -0.451842
CG10160 CG2198 -1.408244
CG10160 CG2762 0.136309
CG10160 CG2969 -0.641404
CG10160 CG3001 0.008334
CG10160 CG30011 -0.801367
CG10160 CG30427 -0.257845
CG10160 CG31775 0.375048
CG10160 CG32464 -1.830449
CG10160 CG3278 -0.514562
CG10160 CG33009 -0.772665
CG10160 CG3842 0.830314
CG10160 CG3960 0.337815
CG10160 CG3989 -0.329990
CG10160 CG4354 -0.055710
CG10160 CG4427 1.882729
CG10160 CG4511 0.435962
CG10160 CG4533 -7.331406
CG10160 CG4696 0.049254
CG10160 CG4752 0.329671
CG10160 CG5033 -6.560591
CG10160 CG5220 1.418399
CG10160 CG5320 2.672683
CG10160 CG5330 -3.153479
CG10160 CG5345 0.607326
CG10160 CG5476 0.114490
CG10160 CG5594 0.000680
CG10160 CG5776 1.768265
CG10160 CG6803 -0.839940
CG10160 CG7227 -0.762453
CG10160 CG7481 -0.356685
CG10160 CG7935 0.536553
CG10160 CG7987 -6.534191
CG10160 CG8036 0.636332
CG10160 CG8050 -0.239118
CG10160 CG8402 2.030868
CG10160 CG8665 4.793285
CG10160 CG8977 1.905487
CG10160 CG9006 0.521715
CG10160 CG9009 0.372708
CG10160 CG9194 1.004774
CG10160 CG9238 -0.312389
CG10206 CG10287 -1.476993
CG10206 CG10367 0.565922
CG10206 CG10479 0.221088
CG10206 CG10565 -1.117331
CG10206 CG10602 -0.167896
CG10206 CG10746 -1.278734
CG10206 CG11051 -3.041420
CG10206 CG11134 0.662203
CG10206 CG11267 -0.316748
CG10206 CG11334 0.433923
CG10206 CG11471 -0.733459
CG10206 CG11992 2.277227
CG10206 CG12101 0.506849
CG10206 CG12157 2.297746
CG10206 CG12172 -3.518899
CG10206 CG12262 -1.346599
CG10206 CG1309 2.520399
CG10206 CG13506 -0.826600
CG10206 CG14243 -0.764291
CG10206 CG15095 -3.506798
CG10206 CG15117 0.631586
CG10206 CG15188 0.028789
CG10206 CG15304 -2.157259
CG10206 CG15433 0.898370
CG10206 CG1548 0.553814
CG10206 CG15717 -8.847729
CG10206 CG1685 0.654120
CG10206 CG17320 -0.441886
CG10206 CG18446 0.697024
CG10206 CG18549 2.253852
CG10206 CG1882 0.565910
CG10206 CG1970 -2.328881
CG10206 CG2003 -6.038111
CG10206 CG2098 -6.648479
CG10206 CG2155 -0.990823
CG10206 CG2713 0.235008
CG10206 CG30011 -2.460589
CG10206 CG31004 -1.591957
CG10206 CG31098 0.088543
CG10206 CG31160 -0.954422
CG10206 CG31175 -0.844429
CG10206 CG3140 0.616207
CG10206 CG31431 1.477548
CG10206 CG3174 0.855513
CG10206 CG32164 -2.837391
CG10206 CG32499 0.384290
CG10206 CG3267 0.100377
CG10206 CG32813 -4.049072
CG10206 CG3283 -0.503451
CG10206 CG3297 -0.490693
CG10206 CG33009 -0.901617
CG10206 CG3593 0.394616
CG10206 CG4033 -5.770252
CG10206 CG4051 -1.508460
CG10206 CG4233 -9.218105
CG10206 CG4354 -0.000730
CG10206 CG4427 -6.608933
CG10206 CG4475 -0.034085
CG10206 CG4533 -1.066783
CG10206 CG4567 -1.847063
CG10206 CG4600 -1.393767
CG10206 CG5033 -5.344526
CG10206 CG5330 2.102552
CG10206 CG5353 0.726083
CG10206 CG5575 -0.009533
CG10206 CG5590 1.107490
CG10206 CG5819 1.512668
CG10206 CG5992 -1.760438
CG10206 CG6501 1.739326
CG10206 CG6871 -4.120361
CG10206 CG7088 1.420433
CG10206 CG7266 0.324215
CG10206 CG7421 -3.272818
CG10206 CG7438 0.859231
CG10206 CG7458 3.449895
CG10206 CG7461 0.939642
CG10206 CG7915 -2.416416
CG10206 CG7935 1.664859
CG10206 CG7987 0.718443
CG10206 CG7993 2.206696
CG10206 CG8036 1.216844
CG10206 CG8058 -2.317904
CG10206 CG8144 0.880714
CG10206 CG8235 5.071400
CG10206 CG8309 -1.034976
CG10206 CG8402 -3.341375
CG10206 CG8439 1.873742
CG10206 CG8443 2.195333
CG10206 CG8446 -1.236675
CG10206 CG8470 4.263512
CG10206 CG8665 5.552251
CG10206 CG8946 1.365953
CG10206 CG8977 4.038966
CG10206 CG9009 0.175278
CG10206 CG9238 -0.552485
CG10206 CG9280 0.913994
CG10206 CG9281 1.339783
CG10212 CG10364 -0.636701
CG10212 CG10726 -1.259821
CG10212 CG1130 -2.415161
CG10212 CG1258 -0.354103
CG10212 CG1434 -0.293568
CG10212 CG1616 -0.641682
CG10212 CG17724 1.048298
CG10212 CG2207 1.421263
CG10212 CG31357 -0.046897
CG10212 CG3408 -0.364773
CG10212 CG3938 -1.555586
CG10212 CG5358 -0.383592
CG10212 CG5753 -0.765911
CG10212 CG5940 -2.055475
CG10212 CG7358 -0.926213
CG10212 CG7471 -0.706724
CG10212 CG7538 0.430914
CG10212 CG7659 0.537798
CG10212 CG9704 0.399352
CG10212 CG9797 0.155566
CG10212 CG9999 1.196164
CG10229 CG10620 -0.219011
CG10229 CG11306 0.186491
CG10229 CG11652 -0.919371
CG10229 CG11861 0.517787
CG10229 CG12006 0.567240
CG10229 CG12360 0.228716
CG10229 CG12576 0.362496
CG10229 CG12592 0.293240
CG10229 CG14026 -0.236632
CG10229 CG14206 1.798569
CG10229 CG1422 -0.148776
CG10229 CG14712 -3.810110
CG10229 CG14883 0.100186
CG10229 CG17943 -0.119705
CG10229 CG18250 2.503396
CG10229 CG1891 -0.601149
CG10229 CG2263 0.802687
CG10229 CG30115 -1.158402
CG10229 CG31045 -0.256053
CG10229 CG31332 -1.658169
CG10229 CG3265 -2.269622
CG10229 CG3436 -1.854559
CG10229 CG3624 -0.866478
CG10229 CG3664 -0.504175
CG10229 CG4003 -0.023202
CG10229 CG4006 -0.683414
CG10229 CG4115 0.349613
CG10229 CG4194 0.386970
CG10229 CG4457 -4.612518
CG10229 CG4551 -0.454409
CG10229 CG4966 0.563229
CG10229 CG4972 -1.038859
CG10229 CG5021 0.448291
CG10229 CG5183 0.236256
CG10229 CG5258 -0.822931
CG10229 CG5382 0.726603
CG10229 CG5454 1.509429
CG10229 CG7073 0.001439
CG10229 CG7610 0.269677
CG10229 CG7638 0.577356
CG10229 CG7893 -0.272511
CG10229 CG8209 0.715962
CG10229 CG8231 1.767849
CG10229 CG8289 -0.192714
CG10229 CG8301 -1.490767
CG10229 CG8306 -0.742623
CG10229 CG8366 0.025330
CG10229 CG8416 0.636450
CG10229 CG8430 0.200126
CG10229 CG8553 0.406547
CG10229 CG8635 -0.216087
CG10229 CG8759 -1.063548
CG10229 CG8978 1.331800
CG10229 CG9035 -0.038478
CG10229 CG9128 -0.438565
CG10229 CG9140 -0.375160
CG10229 CG9854 0.006103
CG10229 CG9866 0.189817
CG10236 CG10287 0.506145
CG10236 CG10334 1.820003
CG10236 CG10379 -0.374103
CG10236 CG10535 -1.559169
CG10236 CG10578 -0.443427
CG10236 CG10701 -0.414507
CG10236 CG10917 -0.800164
CG10236 CG10992 -0.037606
CG10236 CG11654 0.225907
CG10236 CG13005 -0.046693
CG10236 CG1322 -1.549374
CG10236 CG1403 1.102080
CG10236 CG16712 0.155585
CG10236 CG17032 -0.353378
CG10236 CG17121 0.671777
CG10236 CG17124 -0.500442
CG10236 CG17334 0.243523
CG10236 CG18140 -1.383975
CG10236 CG18507 0.537989
CG10236 CG2051 -0.593068
CG10236 CG2125 -0.032064
CG10236 CG2330 -0.229667
CG10236 CG2969 0.638340
CG10236 CG31536 -0.936867
CG10236 CG31999 1.294603
CG10236 CG32625 0.760063
CG10236 CG32694 -0.338568
CG10236 CG3278 0.188040
CG10236 CG33104 -0.775605
CG10236 CG33549 0.423152
CG10236 CG3359 -0.464905
CG10236 CG3365 0.236100
CG10236 CG3722 -0.086147
CG10236 CG3842 -0.257451
CG10236 CG3902 -1.452187
CG10236 CG3903 -5.637326
CG10236 CG3992 -0.259870
CG10236 CG4035 0.403079
CG10236 CG4145 1.750543
CG10236 CG4170 0.987776
CG10236 CG4354 -0.191254
CG10236 CG4769 0.398905
CG10236 CG4778 -0.146409
CG10236 CG5183 -0.130311
CG10236 CG5345 0.898669
CG10236 CG5486 -0.636614
CG10236 CG6433 -1.321118
CG10236 CG6778 0.735424
CG10236 CG7227 -1.873911
CG10236 CG7563 0.111329
CG10236 CG7702 0.849201
CG10236 CG8258 -0.706713
CG10236 CG8308 0.141950
CG10236 CG8983 -0.327782
CG10236 CG9035 -0.095563
CG10236 CG9089 0.269198
CG10236 CG9256 -0.241181
CG10236 CG9423 -0.498493
CG10236 CG9539 -2.985839
CG10244 CG10717 0.207161
CG10244 CG10939 -0.494884
CG10244 CG1298 -0.582934
CG10244 CG17218 -0.231855
CG10244 CG17646 0.073654
CG10244 CG18817 -0.446011
CG10244 CG2727 -0.499397
CG10244 CG3242 0.281756
CG10244 CG4089 -0.773046
CG10244 CG6394 -0.268476
CG10244 CG7230 -0.044619
CG10244 CG9796 0.011484
CG10278 CG10425 0.679609
CG10278 CG10655 -2.479689
CG10278 CG10691 0.473105
CG10278 CG11151 -3.605093
CG10278 CG11255 -1.249926
CG10278 CG11453 0.662296
CG10278 CG11576 0.540914
CG10278 CG12400 -1.278223
CG10278 CG1246 -0.007287
CG10278 CG13284 0.588988
CG10278 CG13704 -4.406036
CG10278 CG14066 0.236068
CG10278 CG14080 -0.161802
CG10278 CG14792 -3.779864
CG10278 CG14902 0.463650
CG10278 CG15347 0.853249
CG10278 CG1809 -2.093011
CG10278 CG18173 0.821699
CG10278 CG18473 -0.056169
CG10278 CG2827 0.101389
CG10278 CG2977 0.796643
CG10278 CG31004 -0.335069
CG10278 CG31233 0.528463
CG10278 CG31259 -3.103471
CG10278 CG3249 0.526130
CG10278 CG33502 1.214665
CG10278 CG3714 -0.673974
CG10278 CG3734 0.522720
CG10278 CG4061 2.094334
CG10278 CG4199 -0.856126
CG10278 CG4217 2.126554
CG10278 CG4247 -0.197191
CG10278 CG4581 0.023721
CG10278 CG5012 -1.492266
CG10278 CG5660 -1.114168
CG10278 CG5819 1.344218
CG10278 CG5961 0.383643
CG10278 CG6028 1.744038
CG10278 CG6178 -0.250599
CG10278 CG6246 0.098411
CG10278 CG6375 -0.429603
CG10278 CG6417 0.075827
CG10278 CG6769 1.494029
CG10278 CG6830 0.190617
CG10278 CG7328 -0.600597
CG10278 CG7354 1.282809
CG10278 CG7834 -0.123519
CG10278 CG8048 -1.594579
CG10278 CG8827 -0.581129
CG10278 CG9527 -1.559245
CG10278 CG9568 -1.920186
CG10278 CG9577 0.137188
CG10287 CG10367 -0.421429
CG10287 CG10379 0.295308
CG10287 CG10479 0.440617
CG10287 CG10669 0.014207
CG10287 CG11444 0.224818
CG10287 CG11567 -0.939307
CG10287 CG1157 -0.109902
CG10287 CG11642 -0.039632
CG10287 CG11793 0.175530
CG10287 CG11905 -0.885471
CG10287 CG12151 -1.087895
CG10287 CG12172 0.356567
CG10287 CG1309 -1.801607
CG10287 CG13289 0.319163
CG10287 CG15005 0.065445
CG10287 CG15105 -0.092482
CG10287 CG15188 -2.145373
CG10287 CG15212 0.260898
CG10287 CG15592 0.214287
CG10287 CG16885 0.360529
CG10287 CG17121 -0.157841
CG10287 CG17246 -0.381141
CG10287 CG17292 0.033932
CG10287 CG18140 0.044497
CG10287 CG18549 -0.832012
CG10287 CG1970 -0.054893
CG10287 CG2098 1.552709
CG10287 CG2155 -0.379334
CG10287 CG2198 0.201909
CG10287 CG30116 -0.240266
CG10287 CG30291 0.069814
CG10287 CG32209 0.250529
CG10287 CG32499 -0.953855
CG10287 CG32548 0.504274
CG10287 CG3297 0.141074
CG10287 CG32972 -0.095093
CG10287 CG3359 0.097175
CG10287 CG4233 -0.525456
CG10287 CG4354 0.117137
CG10287 CG4427 1.598198
CG10287 CG4475 0.697433
CG10287 CG4742 0.539011
CG10287 CG4778 -1.022536
CG10287 CG5193 0.194710
CG10287 CG5330 -0.626978
CG10287 CG5353 0.432924
CG10287 CG5594 0.322677
CG10287 CG6148 -0.431800
CG10287 CG6708 -1.119623
CG10287 CG6844 -0.881608
CG10287 CG6871 0.232304
CG10287 CG7173 0.372931
CG10287 CG7266 0.284162
CG10287 CG7421 0.583415
CG10287 CG7915 0.335619
CG10287 CG7935 -0.253479
CG10287 CG8036 -1.501224
CG10287 CG8309 -0.202548
CG10287 CG8386 0.096729
CG10287 CG8402 0.841978
CG10287 CG9009 -0.325155
CG10287 CG9148 0.496388
CG10287 CG9280 -0.462355
CG10287 CG9539 -0.842099
CG10287 TE18870 -0.194887
CG10315 CG10360 0.342097
CG10315 CG10449 0.697364
CG10315 CG10535 0.758966
CG10315 CG11334 0.444957
CG10315 CG11444 -0.709392
CG10315 CG11642 0.402182
CG10315 CG14430 0.209786
CG10315 CG14813 0.449448
CG10315 CG1582 0.252049
CG10315 CG16858 0.758780
CG10315 CG17032 0.388843
CG10315 CG1716 -1.279509
CG10315 CG17271 0.546439
CG10315 CG1749 0.494363
CG10315 CG18854 0.537564
CG10315 CG2051 0.139658
CG10315 CG2072 0.226451
CG10315 CG2158 0.004919
CG10315 CG2161 -1.069354
CG10315 CG30116 -0.209660
CG10315 CG30291 -1.355554
CG10315 CG31794 -0.449320
CG10315 CG32030 0.127181
CG10315 CG33549 0.411833
CG10315 CG3499 -0.072087
CG10315 CG3722 -1.822632
CG10315 CG3766 -1.709819
CG10315 CG3991 0.661158
CG10315 CG4145 0.595092
CG10315 CG4169 0.857319
CG10315 CG4665 0.040549
CG10315 CG4729 -1.378428
CG10315 CG4752 -0.280673
CG10315 CG5021 0.032275
CG10315 CG5353 -1.874270
CG10315 CG5382 -0.321017
CG10315 CG5946 1.264501
CG10315 CG6120 -1.005780
CG10315 CG6199 -1.296531
CG10315 CG6202 -1.866189
CG10315 CG6822 -3.485373
CG10315 CG7413 0.508399
CG10315 CG7748 -2.787322
CG10315 CG7867 0.080574
CG10315 CG7993 -0.155376
CG10315 CG8363 0.618980
CG10327 CG10545 1.512204
CG10327 CG11100 0.299201
CG10327 CG12038 1.681251
CG10327 CG13316 0.039175
CG10327 CG13624 0.306909
CG10327 CG13906 1.214267
CG10327 CG13928 -3.842803
CG10327 CG1825 -0.154563
CG10327 CG18740 -2.846855
CG10327 CG18783 -1.961506
CG10327 CG2083 2.311672
CG10327 CG31088 0.791933
CG10327 CG31181 0.747169
CG10327 CG3180 -3.891032
CG10327 CG3184 -0.039714
CG10327 CG32858 0.061579
CG10327 CG3625 0.198189
CG10327 CG3792 -0.956840
CG10327 CG3941 0.271543
CG10327 CG4022 -1.648829
CG10327 CG4050 -4.813580
CG10327 CG4082 0.731525
CG10327 CG4405 -1.684825
CG10327 CG4672 -1.923215
CG10327 CG4702 -0.343274
CG10327 CG5393 0.388627
CG10327 CG5499 -0.315546
CG10327 CG5580 1.058353
CG10327 CG5680 -0.209800
CG10327 CG6181 -3.117170
CG10327 CG6210 -0.657356
CG10327 CG6889 0.949505
CG10327 CG7528 -1.725071
CG10327 CG8200 -1.082839
CG10327 CG8472 -0.916306
CG10327 CG8567 0.457731
CG10327 CG8571 -0.835359
CG10327 CG8933 -1.129608
CG10327 CG8974 -0.972288
CG10327 CG9261 1.251976
CG10327 CG9346 -0.396631
CG10327 CG9666 1.564012
CG10334 CG10361 0.307743
CG10334 CG11347 0.023494
CG10334 CG11949 -0.272281
CG10334 CG12369 -0.319066
CG10334 CG1259 -2.124242
CG10334 CG12676 0.110859
CG10334 CG12701 0.055566
CG10334 CG13850 -2.087545
CG10334 CG13912 -1.815385
CG10334 CG1403 1.798030
CG10334 CG1444 -1.548546
CG10334 CG1463 -0.742800
CG10334 CG14636 -0.573377
CG10334 CG1475 0.320656
CG10334 CG1648 -4.780150
CG10334 CG17158 0.368392
CG10334 CG17597 -1.505683
CG10334 CG17800 -0.057434
CG10334 CG18250 -0.362333
CG10334 CG1837 0.663655
CG10334 CG1910 2.346795
CG10334 CG2051 -1.232612
CG10334 CG2330 0.442136
CG10334 CG2969 1.001458
CG10334 CG30427 -1.415523
CG10334 CG31692 0.657915
CG10334 CG32425 -0.089798
CG10334 CG32625 -0.247313
CG10334 CG33549 2.738835
CG10334 CG3365 1.095405
CG10334 CG3542 -0.439884
CG10334 CG3624 0.340876
CG10334 CG3743 0.645727
CG10334 CG3902 -1.847554
CG10334 CG3903 -5.575780
CG10334 CG4035 0.055600
CG10334 CG4145 1.412237
CG10334 CG4170 -0.393318
CG10334 CG4204 -1.504502
CG10334 CG4551 -0.967696
CG10334 CG4679 -3.189257
CG10334 CG4700 0.134735
CG10334 CG4746 -0.239660
CG10334 CG4769 0.048623
CG10334 CG5183 0.553645
CG10334 CG5320 0.626186
CG10334 CG5486 -1.970714
CG10334 CG6210 -0.244289
CG10334 CG6668 0.862495
CG10334 CG6981 0.962267
CG10334 CG7227 -2.161293
CG10334 CG7254 0.168882
CG10334 CG7299 -0.251881
CG10334 CG7702 0.938337
CG10334 CG8258 -0.048478
CG10334 CG8276 -1.079819
CG10334 CG8965 0.388201
CG10334 CG9022 0.734499
CG10334 CG9194 2.376373
CG10334 CG9256 0.079803
CG10334 CG9539 -0.556626
CG10334 CG9836 0.081297
CG10334 CG9916 0.373098
CG10334 CG9985 -0.681501
CG10335 CG10535 -0.415188
CG10335 CG10565 0.920405
CG10335 CG10602 -0.139201
CG10335 CG10627 -0.106441
CG10335 CG10746 -0.085440
CG10335 CG11334 -0.742465
CG10335 CG11793 0.541595
CG10335 CG12233 -0.059143
CG10335 CG12262 -1.559910
CG10335 CG13220 0.159731
CG10335 CG13391 -0.482043
CG10335 CG1371 0.572075
CG10335 CG1403 0.149521
CG10335 CG14629 0.542093
CG10335 CG15105 -1.229779
CG10335 CG15282 0.541723
CG10335 CG15304 0.321552
CG10335 CG1582 -0.413165
CG10335 CG17246 0.245049
CG10335 CG17280 0.135988
CG10335 CG17292 -0.163182
CG10335 CG18140 -0.730318
CG10335 CG1882 0.552277
CG10335 CG2155 0.959096
CG10335 CG2161 0.552603
CG10335 CG2928 0.455478
CG10335 CG30497 -0.276368
CG10335 CG3140 -0.434596
CG10335 CG31431 -0.376312
CG10335 CG3174 0.159674
CG10335 CG31794 -0.091815
CG10335 CG31999 -0.698659
CG10335 CG32425 1.183681
CG10335 CG3249 -0.046882
CG10335 CG32548 0.432456
CG10335 CG32920 -0.076008
CG10335 CG33549 -0.208656
CG10335 CG3359 -0.139914
CG10335 CG3903 -2.252589
CG10335 CG4169 0.735482
CG10335 CG4183 -0.903666
CG10335 CG4233 -1.139651
CG10335 CG4354 0.295497
CG10335 CG4475 -0.183120
CG10335 CG4533 -0.102849
CG10335 CG4679 0.252855
CG10335 CG4729 -0.186092
CG10335 CG4984 0.272581
CG10335 CG5330 0.892251
CG10335 CG5353 1.355566
CG10335 CG6439 -0.870264
CG10335 CG6666 -1.336484
CG10335 CG7266 -0.687090
CG10335 CG7748 -0.333803
CG10335 CG7981 -0.327574
CG10335 CG8036 -0.115998
CG10335 CG8402 -0.882052
CG10335 CG9089 -0.166307
CG10335 CG9131 0.239997
CG10335 CG9148 -0.841706
CG10335 CG9280 -1.493541
CG10335 CG9494 -0.619105
CG10341 CG10425 2.153039
CG10341 CG10660 -0.203457
CG10341 CG11738 7.367083
CG10341 CG11771 0.174332
CG10341 CG12101 -2.223857
CG10341 CG12141 9.565403
CG10341 CG12530 1.331325
CG10341 CG12785 -4.749411
CG10341 CG1381 -2.315670
CG10341 CG14447 -0.531310
CG10341 CG14996 -3.932536
CG10341 CG1685 -5.848400
CG10341 CG17136 -2.233814
CG10341 CG17369 -1.474903
CG10341 CG1746 -2.231520
CG10341 CG1785 1.066028
CG10341 CG1941 0.869005
CG10341 CG2221 0.605309
CG10341 CG2263 0.930221
CG10341 CG2827 -2.302078
CG10341 CG2867 1.616575
CG10341 CG32253 0.915230
CG10341 CG32264 -2.173807
CG10341 CG32813 1.742894
CG10341 CG33217 0.148375
CG10341 CG3593 0.282977
CG10341 CG4217 0.232223
CG10341 CG4581 0.766306
CG10341 CG4781 0.139644
CG10341 CG5010 -0.856498
CG10341 CG5452 -0.049561
CG10341 CG5558 -2.134555
CG10341 CG5824 -5.900352
CG10341 CG5904 3.184698
CG10341 CG6022 -4.697690
CG10341 CG6105 -2.886993
CG10341 CG6343 8.150792
CG10341 CG6455 0.847037
CG10341 CG6767 1.631471
CG10341 CG7519 -10.411926
CG10341 CG7712 1.214171
CG10341 CG7780 0.120507
CG10341 CG7834 -0.082543
CG10341 CG7839 -8.669355
CG10341 CG8039 -2.441091
CG10341 CG8254 0.098212
CG10341 CG8327 -4.555653
CG10341 CG8444 -2.325649
CG10341 CG8525 -0.676600
CG10341 CG8583 0.362113
CG10341 CG8780 -0.559116
CG10341 CG8827 -0.524926
CG10341 CG9006 5.248867
CG10341 CG9119 0.249596
CG10341 CG9300 -3.514520
CG10341 CG9306 1.647201
CG10341 CG9577 -1.344811
CG10341 CG9630 -4.204769
CG10360 CG11444 0.163804
CG10360 CG12094 -0.179452
CG10360 CG14430 -0.341884
CG10360 CG14672 -0.067589
CG10360 CG1582 -0.380480
CG10360 CG17218 -0.399449
CG10360 CG17271 0.052004
CG10360 CG1749 0.020839
CG10360 CG17903 0.338957
CG10360 CG1891 -0.252081
CG10360 CG2016 -0.167159
CG10360 CG2522 -0.028648
CG10360 CG2674 0.013595
CG10360 CG2818 -1.092669
CG10360 CG3008 0.401903
CG10360 CG30115 0.048351
CG10360 CG3028 0.033194
CG10360 CG3033 -0.230114
CG10360 CG31121 0.163662
CG10360 CG31170 -0.283224
CG10360 CG3171 -0.249024
CG10360 CG32473 0.052183
CG10360 CG33104 0.374727
CG10360 CG33183 -1.257532
CG10360 CG3664 -0.103521
CG10360 CG3969 -0.186300
CG10360 CG3991 -0.321184
CG10360 CG3992 -0.060954
CG10360 CG4003 0.487541
CG10360 CG4006 -0.344706
CG10360 CG4299 0.086174
CG10360 CG4552 -1.038427
CG10360 CG4966 -0.257735
CG10360 CG5021 -0.981243
CG10360 CG5873 -0.081407
CG10360 CG6708 -0.467456
CG10360 CG6775 -0.681078
CG10360 CG7271 0.465169
CG10360 CG7413 0.529476
CG10360 CG7893 0.222966
CG10360 CG8156 0.110151
CG10360 CG8268 0.260368
CG10360 CG8286 -0.584992
CG10360 CG8366 -0.280781
CG10360 CG8430 -0.589264
CG10360 CG8965 -0.391469
CG10360 CG8978 0.328812
CG10360 CG9035 0.403484
CG10360 CG9322 0.171206
CG10360 CG9416 0.147639
CG10360 CG9598 0.050967
CG10360 CG9712 0.502767
CG10360 TE20108 0.157690
CG10361 CG10504 0.436322
CG10361 CG11107 0.343704
CG10361 CG1151 0.209950
CG10361 CG11992 -0.015854
CG10361 CG1259 -0.040972
CG10361 CG13850 -0.612053
CG10361 CG1486 -0.289941
CG10361 CG15105 -0.433498
CG10361 CG1648 -0.044801
CG10361 CG17320 -0.243866
CG10361 CG17325 -1.087717
CG10361 CG1837 0.116193
CG10361 CG1884 -0.301388
CG10361 CG1910 0.661446
CG10361 CG2161 -0.102934
CG10361 CG2718 -0.407590
CG10361 CG3033 -0.090529
CG10361 CG30497 0.097309
CG10361 CG31536 -0.400609
CG10361 CG32625 0.424482
CG10361 CG33113 0.022359
CG10361 CG3960 -0.488841
CG10361 CG4086 -0.196178
CG10361 CG4679 -1.399413
CG10361 CG4692 0.305222
CG10361 CG4726 -1.683246
CG10361 CG4746 -0.677231
CG10361 CG4769 -0.114229
CG10361 CG5186 -0.330652
CG10361 CG5330 0.531378
CG10361 CG5345 -0.209484
CG10361 CG5486 -0.244685
CG10361 CG5700 -0.086860
CG10361 CG6155 0.082904
CG10361 CG6521 0.073726
CG10361 CG6647 0.083439
CG10361 CG6668 0.686208
CG10361 CG6778 0.326706
CG10361 CG6803 0.187435
CG10361 CG7107 0.666372
CG10361 CG7173 0.189897
CG10361 CG7279 -0.325299
CG10361 CG7807 -0.251893
CG10361 CG7981 -0.076706
CG10361 CG9539 0.435922
CG10361 CG9985 -0.164688
CG10361 CR31696 0.012575
CG10364 CG10897 -0.055673
CG10364 CG1130 -1.088713
CG10364 CG12249 -0.616114
CG10364 CG1434 0.147118
CG10364 CG1616 -0.751064
CG10364 CG17724 0.327438
CG10364 CG1957 -0.612502
CG10364 CG2207 -0.303210
CG10364 CG32505 0.679909
CG10364 CG3408 -3.720668
CG10364 CG5358 0.550685
CG10364 CG5393 -0.740880
CG10364 CG5588 0.340118
CG10364 CG5813 1.121724
CG10364 CG6617 0.962866
CG10364 CG6889 -0.301453
CG10364 CG6987 -3.064370
CG10364 CG7358 -1.477607
CG10364 CG7471 0.681435
CG10364 CG7538 -0.035581
CG10364 CG7659 1.095260
CG10364 CG9704 -0.499095
CG10364 CG9705 0.570748
CG10364 CG9797 -0.737434
CG10367 CG10479 -0.385046
CG10367 CG10602 -0.040359
CG10367 CG10627 0.497512
CG10367 CG10680 -0.484237
CG10367 CG10922 0.172829
CG10367 CG11051 -0.502631
CG10367 CG11793 0.510160
CG10367 CG11905 -0.097704
CG10367 CG12286 0.529157
CG10367 CG1309 -0.532888
CG10367 CG14243 -0.132015
CG10367 CG14629 0.451715
CG10367 CG14968 -0.435762
CG10367 CG15005 -0.550152
CG10367 CG15105 -2.398493
CG10367 CG15117 1.794364
CG10367 CG15188 -0.321926
CG10367 CG1548 0.229771
CG10367 CG15717 -0.087335
CG10367 CG1674 -0.089887
CG10367 CG17121 0.564422
CG10367 CG17292 0.326124
CG10367 CG1743 0.509675
CG10367 CG17530 -1.169967
CG10367 CG17754 -0.260872
CG10367 CG1780 0.192548
CG10367 CG18111 -1.202560
CG10367 CG18140 -0.405453
CG10367 CG18446 -0.381837
CG10367 CG18549 0.019394
CG10367 CG2098 1.224812
CG10367 CG2140 0.163464
CG10367 CG2155 0.277073
CG10367 CG2198 -0.961501
CG10367 CG2762 0.022068
CG10367 CG2837 -0.151362
CG10367 CG30011 0.365237
CG10367 CG31098 0.189555
CG10367 CG31431 -0.037744
CG10367 CG32499 0.279769
CG10367 CG33009 -0.370071
CG10367 CG33113 -1.170039
CG10367 CG3842 -0.205226
CG10367 CG3960 0.244353
CG10367 CG3989 -1.631289
CG10367 CG4162 -1.285334
CG10367 CG4354 -0.892284
CG10367 CG4533 2.239002
CG10367 CG4679 -0.994048
CG10367 CG4692 0.869461
CG10367 CG4778 0.122158
CG10367 CG5330 -0.257714
CG10367 CG5345 1.400134
CG10367 CG5532 0.066424
CG10367 CG5828 -0.208900
CG10367 CG6113 -0.196246
CG10367 CG7062 -0.260961
CG10367 CG7241 0.500957
CG10367 CG7266 0.523916
CG10367 CG7438 -0.814334
CG10367 CG7678 0.145316
CG10367 CG7915 0.004565
CG10367 CG8050 0.068586
CG10367 CG8402 0.606113
CG10367 CG8665 -1.836298
CG10367 CG8669 -0.812099
CG10367 CG9020 -0.015097
CG10367 CG9184 0.718001
CG10367 CG9238 -0.459982
CG10367 CG9539 -0.551002
CG10367 TE18870 -0.256942
CG10379 CG10504 0.780323
CG10379 CG10535 1.076416
CG10379 CG10565 -1.728854
CG10379 CG10627 0.590683
CG10379 CG10701 -2.455673
CG10379 CG11015 1.194499
CG10379 CG11076 0.290252
CG10379 CG11471 -1.426386
CG10379 CG12676 -0.009042
CG10379 CG12792 0.650166
CG10379 CG13005 -0.554882
CG10379 CG1309 -0.403154
CG10379 CG13289 -0.417779
CG10379 CG1429 -1.850407
CG10379 CG14687 -0.728142
CG10379 CG1475 -3.961239
CG10379 CG15433 2.392330
CG10379 CG17032 -0.961994
CG10379 CG17121 0.584349
CG10379 CG17124 1.396869
CG10379 CG1749 0.729672
CG10379 CG17492 1.577374
CG10379 CG18507 -0.487979
CG10379 CG2051 1.287638
CG10379 CG2330 0.367318
CG10379 CG2969 -0.167724
CG10379 CG3001 1.258974
CG10379 CG3008 0.121285
CG10379 CG31045 -2.697238
CG10379 CG31121 0.479759
CG10379 CG32425 -2.711380
CG10379 CG32701 -0.629948
CG10379 CG3278 -2.169121
CG10379 CG33104 -0.494245
CG10379 CG33549 -1.907981
CG10379 CG3359 0.040990
CG10379 CG3401 -0.006986
CG10379 CG4115 -0.492353
CG10379 CG4170 0.554695
CG10379 CG4204 1.249826
CG10379 CG4354 -2.150922
CG10379 CG4679 1.689039
CG10379 CG4944 -0.054695
CG10379 CG5183 -0.613107
CG10379 CG5258 -1.361749
CG10379 CG5353 1.379408
CG10379 CG5374 -4.842615
CG10379 CG5590 -0.250393
CG10379 CG5809 1.226328
CG10379 CG6017 0.242612
CG10379 CG6148 -1.557655
CG10379 CG6512 -5.940873
CG10379 CG6668 -1.002495
CG10379 CG6708 1.115869
CG10379 CG7199 -0.482783
CG10379 CG7430 -1.900473
CG10379 CG7610 -2.157197
CG10379 CG7654 1.095663
CG10379 CG7915 -0.957769
CG10379 CG7935 2.005645
CG10379 CG8231 3.714428
CG10379 CG8289 0.419425
CG10379 CG8306 1.001936
CG10379 CG8309 -2.339008
CG10379 CG8312 -1.252567
CG10379 CG8439 1.891450
CG10379 CG8446 1.113674
CG10379 CG8759 1.306280
CG10379 CG8977 1.828524
CG10379 CG8978 -0.014024
CG10379 CG9009 -1.291786
CG10379 CG9020 0.807470
CG10379 CG9035 -0.331193
CG10379 CG9238 0.487676
CG10379 CG9281 -1.672982
CG10379 CG9330 2.469208
CG10379 CG9866 -0.942473
CG10379 CG9916 -0.260223
CG10379 TE19126 0.021117
CG10382 CG10698 -1.001171
CG10382 CG11798 0.431051
CG10382 CG11874 0.079983
CG10382 CG12038 0.164906
CG10382 CG1221 0.043722
CG10382 CG12858 0.072559
CG10382 CG13894 -1.166251
CG10382 CG14041 -0.510134
CG10382 CG15097 -2.201939
CG10382 CG31634 -1.019154
CG10382 CG32169 0.324416
CG10382 CG3269 0.664239
CG10382 CG3703 0.038542
CG10382 CG40147 -0.637940
CG10382 CG5545 -0.880772
CG10382 CG5588 0.120628
CG10382 CG6418 0.060966
CG10382 CG6866 0.318544
CG10382 CG9135 -0.956505
CG10382 CG9261 0.727722
CG10382 CG9666 0.943076
CG10391 CG10746 0.731213
CG10391 CG11765 -0.320714
CG10391 CG13977 -0.346647
CG10391 CG15022 0.419994
CG10391 CG1600 -1.563916
CG10391 CG17292 -0.249993
CG10391 CG17323 -0.092812
CG10391 CG17437 -0.314194
CG10391 CG17530 -0.297692
CG10391 CG18466 1.654185
CG10391 CG2060 0.526732
CG10391 CG2065 0.027874
CG10391 CG3829 -0.907530
CG10391 CG4120 -2.652678
CG10391 CG4559 0.056712
CG10391 CG5700 -0.097262
CG10391 CG5949 0.254308
CG10391 CG7390 -0.195550
CG10391 CG8050 0.442118
CG10391 CG8782 -2.580482
CG10391 CG9184 -0.258143
CG10425 CG10660 -1.387303
CG10425 CG10691 -3.340915
CG10425 CG11151 -0.809479
CG10425 CG11241 -0.317751
CG10425 CG11255 -1.080334
CG10425 CG12338 -0.441153
CG10425 CG12400 -0.023006
CG10425 CG12785 -0.774546
CG10425 CG13284 0.233571
CG10425 CG14996 0.315038
CG10425 CG15347 -0.649696
CG10425 CG1759 -0.057158
CG10425 CG1785 0.651165
CG10425 CG2674 0.198735
CG10425 CG2713 0.077656
CG10425 CG2827 0.043161
CG10425 CG31160 0.187627
CG10425 CG3140 0.675905
CG10425 CG3283 -0.396936
CG10425 CG3714 -0.948760
CG10425 CG3884 0.066838
CG10425 CG3999 -0.035490
CG10425 CG4061 -0.235093
CG10425 CG4217 0.919456
CG10425 CG4753 -0.056969
CG10425 CG5010 -1.329581
CG10425 CG5130 0.099233
CG10425 CG5558 2.109433
CG10425 CG5849 0.350277
CG10425 CG5904 0.542053
CG10425 CG6028 -0.237094
CG10425 CG6226 -0.169592
CG10425 CG6343 0.449123
CG10425 CG6904 -0.582461
CG10425 CG7178 0.378740
CG10425 CG7712 0.992670
CG10425 CG7780 0.481018
CG10425 CG7834 -0.394253
CG10425 CG7839 -1.531677
CG10425 CG7936 0.102602
CG10425 CG7993 -0.345853
CG10425 CG8039 -0.971481
CG10425 CG8058 0.965723
CG10425 CG8327 -2.044942
CG10425 CG8443 0.442535
CG10425 CG8444 -1.128759
CG10425 CG8525 -0.525330
CG10425 CG8827 -0.216967
CG10425 CG9300 0.013166
CG10425 CG9527 0.865289
CG10425 CG9577 -0.972631
CG10446 CG12767 0.202564
CG10446 CG13920 -2.218167
CG10446 CG13928 0.267297
CG10446 CG14762 0.175980
CG10446 CG17530 0.660175
CG10446 CG1825 0.069882
CG10446 CG4133 -0.592482
CG10446 CG5175 -0.280162
CG10446 CG5575 0.917811
CG10446 CG6703 -0.861254
CG10446 CG7576 -0.619025
CG10449 CG10698 -0.421433
CG10449 CG11128 -0.003094
CG10449 CG14430 0.331504
CG10449 CG1546 0.004138
CG10449 CG1749 0.670273
CG10449 CG32030 -0.151655
CG10449 CG3766 -0.236177
CG10449 CG5946 0.296466
CG10449 CG6120 -0.043976
CG10449 CG6202 0.122016
CG10449 CG6207 -0.328481
CG10449 CG6223 0.501867
CG10449 CG6822 -2.091239
CG10449 CG7748 -1.110262
CG10449 CG7867 -0.440245
CG10449 CG8363 -0.402664
CG10449 CG9796 -0.199209
CG10449 CG9847 -0.485817
CG10449 CG9968 -0.009593
CG10467 CG11372 0.068450
CG10467 CG1169 0.074523
CG10467 CG1259 0.114785
CG10467 CG12723 -0.312558
CG10467 CG14356 -0.225844
CG10467 CG15212 -0.273597
CG10467 CG15444 -0.031570
CG10467 CG18362 -0.058390
CG10467 CG18593 -0.184680
CG10467 CG2140 -0.164142
CG10467 CG2918 -0.057315
CG10467 CG30497 -0.046485
CG10467 CG3171 -0.381997
CG10467 CG32972 -0.227303
CG10467 CG5085 -0.210649
CG10467 CG6055 -0.435287
CG10467 CG7071 -0.377856
CG10467 CG7271 0.186607
CG10467 CG7807 0.220514
CG10467 CG8144 0.075603
CG10467 CG8186 -0.009169
CG10467 CG8235 0.631969
CG10467 CG8268 -0.215287
CG10467 CG8386 -0.252109
CG10467 CG9517 -0.194436
CG10473 CG10992 -0.034072
CG10473 CG11347 0.763610
CG10473 CG1169 -0.327189
CG10473 CG12233 -0.104190
CG10473 CG1404 -0.293749
CG10473 CG1520 -0.076259
CG10473 CG16788 -0.067147
CG10473 CG16858 -0.333132
CG10473 CG17334 0.176630
CG10473 CG1884 -0.695986
CG10473 CG2072 -1.445184
CG10473 CG3039 -0.168508
CG10473 CG30497 -0.047200
CG10473 CG3184 -0.277294
CG10473 CG32549 -0.276137
CG10473 CG33113 0.011453
CG10473 CG3424 -0.031929
CG10473 CG3539 -1.893367
CG10473 CG3542 1.420539
CG10473 CG3722 0.536640
CG10473 CG3941 0.316204
CG10473 CG4670 0.238519
CG10473 CG4672 -0.752890
CG10473 CG5700 0.336534
CG10473 CG7098 -0.697788
CG10473 CG9175 -0.631290
CG10473 CG9177 -0.791796
CG10473 CG9297 0.287176
CG10473 CG9346 -0.456536
CG10473 CG9539 0.072493
CG10479 CG10578 0.214073
CG10479 CG10602 -0.178914
CG10479 CG11051 -0.369889
CG10479 CG1157 -0.142277
CG10479 CG11793 -0.754208
CG10479 CG12286 -0.665097
CG10479 CG12403 -0.889699
CG10479 CG1264 -0.591130
CG10479 CG14048 0.211163
CG10479 CG15105 1.387990
CG10479 CG15117 0.544299
CG10479 CG15188 -1.675444
CG10479 CG17754 -0.612878
CG10479 CG18140 -0.085768
CG10479 CG1837 1.352901
CG10479 CG18446 -0.109909
CG10479 CG18657 -0.307177
CG10479 CG2016 -0.138618
CG10479 CG2098 0.374719
CG10479 CG31368 -0.403034
CG10479 CG32244 0.149110
CG10479 CG32499 -0.500245
CG10479 CG3283 -0.357720
CG10479 CG3416 -0.471918
CG10479 CG3989 1.168165
CG10479 CG4051 0.205194
CG10479 CG4300 -0.622280
CG10479 CG4533 -1.819792
CG10479 CG4778 -0.395507
CG10479 CG5320 0.404612
CG10479 CG5330 1.242432
CG10479 CG5476 0.368307
CG10479 CG6803 -0.830452
CG10479 CG6844 -1.377092
CG10479 CG7173 0.281298
CG10479 CG7481 -0.453324
CG10479 CG7987 0.405435
CG10479 CG8186 0.386911
CG10479 CG8665 0.560784
CG10479 CG8913 -0.293678
CG10479 CG9238 0.081564
CG10479 CG9494 0.094027
CG10479 CG9985 -0.822800
CG1049 CG1109 0.038910
CG1049 CG11100 0.506869
CG1049 CG12052 -0.056532
CG1049 CG12055 -0.385672
CG1049 CG1228 0.059690
CG1049 CG12391 0.219203
CG1049 CG12701 -1.714892
CG1049 CG14636 -0.442593
CG1049 CG14883 0.278922
CG1049 CG1539 -0.618117
CG1049 CG1782 0.532572
CG1049 CG1884 -0.326027
CG1049 CG2818 0.294114
CG1049 CG3033 -0.852965
CG1049 CG3136 -0.442789
CG1049 CG32031 -0.405143
CG1049 CG33097 0.200495
CG1049 CG33261 0.181997
CG1049 CG3436 0.081150
CG1049 CG3542 1.067154
CG1049 CG3624 0.511570
CG1049 CG3969 -0.080702
CG1049 CG4006 0.648571
CG1049 CG4299 -0.377934
CG1049 CG5514 -0.456878
CG1049 CG6654 -0.262404
CG1049 CG7070 -0.101074
CG1049 CG7379 -0.454865
CG1049 CG7893 -0.359306
CG1049 CG8156 -0.573654
CG1049 CG8200 -0.920232
CG1049 CG8965 -0.617108
CG1049 CG9175 0.045253
CG1049 CG9297 -0.498847
CG1049 CG9318 -0.477598
CG1049 CG9633 -0.102134
CG1049 CG9712 0.205316
CG1049 CG9924 0.203144
CG1049 TE20108 -0.039311
CG10504 CG10565 -0.078658
CG10504 CG10578 -0.615698
CG10504 CG10669 0.022615
CG10504 CG10724 -2.248196
CG10504 CG11107 -1.767172
CG10504 CG11642 -0.186686
CG10504 CG12084 0.913739
CG10504 CG12091 -0.769268
CG10504 CG12262 -2.844186
CG10504 CG12403 -1.058277
CG10504 CG12582 -0.775184
CG10504 CG1345 -0.299882
CG10504 CG1371 2.227051
CG10504 CG14207 1.178607
CG10504 CG14687 -0.737431
CG10504 CG1475 -17.052737
CG10504 CG15102 0.099014
CG10504 CG15105 -0.177178
CG10504 CG15212 0.696918
CG10504 CG15282 0.471804
CG10504 CG1648 0.488141
CG10504 CG16885 0.141700
CG10504 CG17158 -0.469740
CG10504 CG1721 -0.856458
CG10504 CG17325 -1.620631
CG10504 CG17492 1.499268
CG10504 CG1782 -1.677516
CG10504 CG18290 -0.255107
CG10504 CG1884 -0.054414
CG10504 CG1910 0.370364
CG10504 CG2051 1.677762
CG10504 CG3008 -0.130215
CG10504 CG30291 0.382522
CG10504 CG3033 0.841659
CG10504 CG31794 -1.502085
CG10504 CG32425 -2.241846
CG10504 CG32813 -0.860716
CG10504 CG33149 -0.526508
CG10504 CG33549 0.552100
CG10504 CG3371 0.309728
CG10504 CG3644 0.215137
CG10504 CG3722 0.873738
CG10504 CG3725 -2.110030
CG10504 CG4115 0.017077
CG10504 CG4145 -0.057523
CG10504 CG4169 0.002163
CG10504 CG4183 0.987358
CG10504 CG4364 0.748161
CG10504 CG4511 1.207561
CG10504 CG4552 -4.506441
CG10504 CG4672 -1.232980
CG10504 CG4679 0.437622
CG10504 CG4692 -1.854393
CG10504 CG4726 -1.931069
CG10504 CG4994 0.389644
CG10504 CG5186 0.075789
CG10504 CG5320 2.361045
CG10504 CG5330 3.495184
CG10504 CG5353 3.105394
CG10504 CG5476 1.434035
CG10504 CG5809 0.343441
CG10504 CG6512 1.551138
CG10504 CG6521 0.537897
CG10504 CG6647 -0.738391
CG10504 CG6668 -0.815378
CG10504 CG6708 0.870626
CG10504 CG6775 -0.567584
CG10504 CG7033 0.721712
CG10504 CG7071 -1.358526
CG10504 CG7107 -1.109033
CG10504 CG7173 -1.319159
CG10504 CG7187 -0.339228
CG10504 CG7199 -0.103175
CG10504 CG7271 1.516334
CG10504 CG7279 0.258584
CG10504 CG7413 -2.341330
CG10504 CG7430 -2.639512
CG10504 CG7433 1.340256
CG10504 CG7610 0.043873
CG10504 CG7654 0.214261
CG10504 CG7915 0.461929
CG10504 CG7920 -3.686529
CG10504 CG7981 -0.991153
CG10504 CG8209 0.028878
CG10504 CG8231 -1.428607
CG10504 CG8235 -0.227815
CG10504 CG8289 2.526327
CG10504 CG8439 -1.599126
CG10504 CG8977 3.766454
CG10504 CG9022 -1.860656
CG10504 CG9070 -0.201858
CG10504 CG9177 0.741838
CG10504 CG9238 -0.827530
CG10504 CG9262 0.899779
CG10504 CG9281 0.264788
CG10504 CG9743 0.785913
CG10504 CG9811 0.205050
CG10504 CR31696 0.673211
CG10535 CG10627 0.445602
CG10535 CG10922 0.656582
CG10535 CG10992 -0.035484
CG10535 CG11444 0.143488
CG10535 CG11654 0.038625
CG10535 CG13005 1.401495
CG10535 CG1309 -0.380489
CG10535 CG13289 0.060500
CG10535 CG13850 0.583457
CG10535 CG1404 0.117078
CG10535 CG14629 1.752639
CG10535 CG1463 -0.067676
CG10535 CG14788 -0.519021
CG10535 CG14805 0.765919
CG10535 CG16712 0.317136
CG10535 CG16788 -0.920660
CG10535 CG17124 0.472211
CG10535 CG1780 -0.874916
CG10535 CG17800 0.599479
CG10535 CG1934 0.168186
CG10535 CG2051 0.141953
CG10535 CG2277 -0.134207
CG10535 CG2330 0.167555
CG10535 CG2934 0.071357
CG10535 CG2969 -3.723124
CG10535 CG31005 -0.302419
CG10535 CG31137 -0.076967
CG10535 CG31692 -0.289782
CG10535 CG31999 -0.057017
CG10535 CG32425 -2.431123
CG10535 CG3278 -2.451210
CG10535 CG33549 -0.503616
CG10535 CG3722 -0.609142
CG10535 CG3725 1.051342
CG10535 CG3766 -0.801932
CG10535 CG3902 -1.025390
CG10535 CG3903 -0.184054
CG10535 CG4183 0.090475
CG10535 CG4354 -0.749757
CG10535 CG4746 0.620141
CG10535 CG4752 -1.280526
CG10535 CG4769 0.469725
CG10535 CG5183 -0.030246
CG10535 CG5220 0.525005
CG10535 CG5345 -3.438539
CG10535 CG5353 -0.415521
CG10535 CG5486 0.238704
CG10535 CG6148 -0.819043
CG10535 CG6778 0.206748
CG10535 CG7227 -0.497481
CG10535 CG7393 0.639569
CG10535 CG7748 0.455801
CG10535 CG8036 -0.355684
CG10535 CG8258 -0.157001
CG10535 CG9256 -0.657538
CG10535 CG9280 0.089631
CG10535 CG9539 1.560609
CG10535 CG9677 0.148571
CG10535 CG9836 0.220216
CG10535 CG9916 -1.074354
CG10545 CG11324 -1.396491
CG10545 CG11987 -1.374717
CG10545 CG12249 1.334425
CG10545 CG12858 -1.250703
CG10545 CG13624 -0.690731
CG10545 CG13894 -0.392441
CG10545 CG14296 0.429143
CG10545 CG14622 0.675760
CG10545 CG1483 -0.127543
CG10545 CG15097 0.180238
CG10545 CG15811 -1.673129
CG10545 CG2083 1.872502
CG10545 CG2656 -0.493552
CG10545 CG2774 -0.035378
CG10545 CG31043 -1.406509
CG10545 CG31088 -1.321997
CG10545 CG31108 -0.055210
CG10545 CG31181 -0.904507
CG10545 CG31349 -1.592397
CG10545 CG31721 0.646624
CG10545 CG32158 1.093747
CG10545 CG32169 1.091459
CG10545 CG32434 -0.310792
CG10545 CG32486 0.724647
CG10545 CG32556 -0.199925
CG10545 CG3269 0.552904
CG10545 CG3352 -0.171865
CG10545 CG3625 1.754085
CG10545 CG3703 1.387764
CG10545 CG3792 -0.892374
CG10545 CG3967 0.612010
CG10545 CG4027 0.089356
CG10545 CG4050 -6.109469
CG10545 CG4133 -1.642659
CG10545 CG4303 -1.131036
CG10545 CG5433 -1.877889
CG10545 CG5545 -0.092154
CG10545 CG5580 1.264924
CG10545 CG5813 1.999825
CG10545 CG6174 -2.787055
CG10545 CG6418 1.223219
CG10545 CG6703 -0.654872
CG10545 CG6866 -1.969339
CG10545 CG6877 -1.212925
CG10545 CG6889 2.179977
CG10545 CG6930 -2.683336
CG10545 CG6987 0.004234
CG10545 CG7187 -0.909189
CG10545 CG7358 -2.260857
CG10545 CG7375 -2.178119
CG10545 CG7851 -0.322358
CG10545 CG8092 0.587767
CG10545 CG8472 0.825451
CG10545 CG8567 -0.641162
CG10545 CG8933 -1.519489
CG10545 CG9135 1.037984
CG10545 CG9261 1.248161
CG10545 CG9267 -0.582254
CG10545 CG9666 -0.694053
CG10545 CG9894 -1.030079
CG10565 CG10627 0.524701
CG10565 CG11015 -1.542001
CG10565 CG11076 2.358607
CG10565 CG11134 -0.643230
CG10565 CG11334 -0.660221
CG10565 CG11471 2.384570
CG10565 CG11567 -0.606545
CG10565 CG11979 0.638086
CG10565 CG12151 2.821816
CG10565 CG12262 -2.329087
CG10565 CG1273 0.442979
CG10565 CG13005 0.382047
CG10565 CG13506 -1.269632
CG10565 CG1475 -0.856785
CG10565 CG1486 0.724082
CG10565 CG15212 -0.625097
CG10565 CG15433 2.011380
CG10565 CG1582 0.688166
CG10565 CG17032 0.607914
CG10565 CG17121 -2.492011
CG10565 CG17166 -8.969111
CG10565 CG1721 0.086200
CG10565 CG17246 -1.192366
CG10565 CG18140 -0.323811
CG10565 CG18446 0.714837
CG10565 CG18507 1.434930
CG10565 CG2155 0.709985
CG10565 CG3008 -3.369562
CG10565 CG30291 0.157276
CG10565 CG3140 -0.972502
CG10565 CG31999 -0.396791
CG10565 CG32164 -4.682118
CG10565 CG32425 -1.705807
CG10565 CG32548 0.067259
CG10565 CG3267 -2.795925
CG10565 CG33009 0.262574
CG10565 CG33104 -5.066757
CG10565 CG33183 2.472651
CG10565 CG33549 0.380138
CG10565 CG3499 -4.587334
CG10565 CG3624 -0.412058
CG10565 CG3861 0.568871
CG10565 CG3903 -1.149205
CG10565 CG3992 0.737405
CG10565 CG40049 0.145342
CG10565 CG4051 -3.763032
CG10565 CG4170 0.508993
CG10565 CG4233 0.578782
CG10565 CG4354 0.460110
CG10565 CG4364 2.022268
CG10565 CG4427 -8.956875
CG10565 CG4567 3.045845
CG10565 CG4679 0.644107
CG10565 CG4692 0.579101
CG10565 CG4972 -0.541260
CG10565 CG4994 3.592462
CG10565 CG5033 1.493617
CG10565 CG5193 0.589445
CG10565 CG5330 -2.021714
CG10565 CG5353 2.306291
CG10565 CG5374 -0.775896
CG10565 CG5476 0.929511
CG10565 CG5590 0.414693
CG10565 CG6501 1.895153
CG10565 CG6512 0.736041
CG10565 CG6521 0.233644
CG10565 CG6668 -4.163031
CG10565 CG6708 -1.839025
CG10565 CG6871 -1.246004
CG10565 CG7033 0.741451
CG10565 CG7107 -0.085784
CG10565 CG7173 0.274484
CG10565 CG7176 1.951405
CG10565 CG7271 1.249153
CG10565 CG7361 -4.125840
CG10565 CG7413 1.104999
CG10565 CG7430 -0.344571
CG10565 CG7461 3.100957
CG10565 CG7610 0.834143
CG10565 CG7915 1.464688
CG10565 CG7935 -0.246074
CG10565 CG8182 0.455621
CG10565 CG8186 1.016714
CG10565 CG8235 -4.595115
CG10565 CG8309 1.666534
CG10565 CG8402 0.459591
CG10565 CG8439 -6.841498
CG10565 CG8788 2.348066
CG10565 CG9009 0.611334
CG10565 CG9172 -1.340494
CG10565 CG9238 1.239180
CG10565 CG9280 -0.044526
CG10565 CG9281 -1.495266
CG10565 CG9322 -0.125760
CG10565 CG9330 -2.892817
CG10565 CG9710 -0.892666
CG10565 TE18870 0.552615
CG10571 CG11306 0.343289
CG10571 CG11471 1.570105
CG10571 CG12084 -0.261163
CG10571 CG12151 -1.141464
CG10571 CG12287 -0.611279
CG10571 CG12530 0.991150
CG10571 CG1309 2.919786
CG10571 CG13289 -0.020812
CG10571 CG14788 -0.061567
CG10571 CG14805 -1.185447
CG10571 CG17124 -0.076677
CG10571 CG17369 1.242501
CG10571 CG18854 -0.105245
CG10571 CG2158 -0.686581
CG10571 CG2221 -4.024464
CG10571 CG2263 -1.929256
CG10571 CG2277 -0.387162
CG10571 CG2674 0.035967
CG10571 CG2827 -0.789409
CG10571 CG31137 -0.363948
CG10571 CG3224 0.170112
CG10571 CG32409 -0.581855
CG10571 CG3902 -0.233414
CG10571 CG4003 -0.312877
CG10571 CG4035 0.305118
CG10571 CG4457 1.681634
CG10571 CG4511 -0.020807
CG10571 CG4746 0.456256
CG10571 CG4912 -1.394850
CG10571 CG5193 0.348267
CG10571 CG5220 1.358939
CG10571 CG5277 0.602136
CG10571 CG5382 -0.442989
CG10571 CG5452 -0.075855
CG10571 CG5824 -0.551915
CG10571 CG6017 -0.025667
CG10571 CG6022 0.015428
CG10571 CG6177 0.127754
CG10571 CG6202 -0.636286
CG10571 CG6708 0.375402
CG10571 CG6904 0.896655
CG10571 CG7299 0.103915
CG10571 CG7393 -3.594976
CG10571 CG7461 0.125241
CG10571 CG7839 1.558987
CG10571 CG8286 0.850928
CG10571 CG8289 1.175118
CG10571 CG8583 -0.404201
CG10571 CG8636 0.208091
CG10571 CG8978 -2.335364
CG10571 CG9006 -2.814076
CG10571 CG9128 0.046656
CG10571 CG9318 -1.591424
CG10571 CG9750 -0.237640
CG10571 CG9916 0.223673
CG10578 CG11015 0.426999
CG10578 CG11642 0.380638
CG10578 CG12091 -0.663173
CG10578 CG12131 0.141555
CG10578 CG12151 -0.423436
CG10578 CG12262 0.529157
CG10578 CG12287 -0.601753
CG10578 CG12403 -0.723196
CG10578 CG12592 -0.167110
CG10578 CG13005 -0.812995
CG10578 CG1309 -0.136363
CG10578 CG13289 -0.619236
CG10578 CG1403 0.161114
CG10578 CG1422 0.085636
CG10578 CG1475 0.700820
CG10578 CG14805 -0.888341
CG10578 CG16721 -0.250960
CG10578 CG17124 -0.040763
CG10578 CG17158 0.241653
CG10578 CG17246 -0.332491
CG10578 CG18140 0.091569
CG10578 CG18250 1.496583
CG10578 CG1837 0.177077
CG10578 CG1934 0.144312
CG10578 CG2016 -0.270225
CG10578 CG2051 -0.020282
CG10578 CG2158 -0.514457
CG10578 CG31368 -1.543618
CG10578 CG32425 0.734943
CG10578 CG32625 0.404030
CG10578 CG3265 -0.397121
CG10578 CG32701 -1.128052
CG10578 CG3278 0.668895
CG10578 CG33104 0.191356
CG10578 CG33113 -0.098278
CG10578 CG33549 -0.023744
CG10578 CG3371 1.125570
CG10578 CG3416 -1.749207
CG10578 CG3624 0.345623
CG10578 CG3644 0.254504
CG10578 CG3861 0.363980
CG10578 CG3902 0.103559
CG10578 CG3992 0.037980
CG10578 CG4003 0.185631
CG10578 CG4115 0.100184
CG10578 CG4204 -0.557666
CG10578 CG4700 -0.950746
CG10578 CG5183 -0.528533
CG10578 CG5193 0.252094
CG10578 CG5258 -0.086781
CG10578 CG5454 -0.662832
CG10578 CG5809 -0.723614
CG10578 CG6177 -0.210646
CG10578 CG6210 0.205298
CG10578 CG6708 -0.619235
CG10578 CG6844 -0.605166
CG10578 CG7393 -0.038795
CG10578 CG7413 -0.895334
CG10578 CG7433 -0.012539
CG10578 CG7481 -0.232006
CG10578 CG7654 -0.178403
CG10578 CG7702 0.485255
CG10578 CG7987 -0.388711
CG10578 CG8209 0.532166
CG10578 CG8411 0.174364
CG10578 CG8416 -0.316559
CG10578 CG8553 1.090307
CG10578 CG9070 -0.092272
CG10578 CG9238 0.223054
CG10578 CG9318 0.396011
CG10578 CG9423 -1.328290
CG10578 CG9677 0.469810
CG10578 CG9750 1.074144
CG10578 CG9985 -0.712414
CG10580 CG10717 0.018293
CG10580 CG1148 -1.401410
CG10580 CG12268 -0.214274
CG10580 CG1252 0.256250
CG10580 CG1298 -0.770579
CG10580 CG13875 -0.965952
CG10580 CG14636 0.404745
CG10580 CG14866 -0.191950
CG10580 CG17218 -0.355282
CG10580 CG1764 -0.288029
CG10580 CG17786 0.083086
CG10580 CG17960 0.941095
CG10580 CG1919 0.250517
CG10580 CG2150 0.313114
CG10580 CG3097 0.848765
CG10580 CG3376 -0.183804
CG10580 CG4089 -0.135128
CG10580 CG4999 -0.027657
CG10580 CG5492 0.144385
CG10580 CG5854 0.001486
CG10580 CG6394 -0.826420
CG10580 CG6433 -0.569066
CG10580 CG6608 0.137268
CG10580 CG7080 -1.929592
CG10580 CG8239 0.133186
CG10580 CG8587 -0.026416
CG10580 CG8600 -0.955811
CG10580 CG8983 -0.841661
CG10580 CG9336 0.028671
CG10580 CG9747 -0.575135
CG10580 CG9968 -0.279147
CG10591 CG11326 0.055956
CG10591 CG1157 -0.306939
CG10591 CG12157 -0.873143
CG10591 CG13279 0.253578
CG10591 CG13551 1.343918
CG10591 CG13969 0.643975
CG10591 CG14639 -1.082759
CG10591 CG14643 -0.439353
CG10591 CG14968 0.763073
CG10591 CG15162 0.712921
CG10591 CG15347 2.325573
CG10591 CG1644 -0.637297
CG10591 CG17332 -0.384083
CG10591 CG1809 0.092246
CG10591 CG18374 0.454514
CG10591 CG3006 -0.318323
CG10591 CG31098 1.383191
CG10591 CG31233 -0.420105
CG10591 CG32972 -0.191288
CG10591 CG3884 -0.348261
CG10591 CG4753 -3.193511
CG10591 CG4779 -0.918049
CG10591 CG5010 0.384164
CG10591 CG5288 -0.118285
CG10591 CG5476 -0.732026
CG10591 CG5532 -0.444934
CG10591 CG5819 0.269236
CG10591 CG5828 0.034817
CG10591 CG5961 0.838966
CG10591 CG7176 -0.507217
CG10591 CG7178 -0.035377
CG10591 CG7241 -0.307097
CG10591 CG7296 -0.617831
CG10591 CG7502 -0.927852
CG10591 CG8048 -1.721310
CG10591 CG8788 1.221729
CG10591 CG8804 -4.293519
CG10591 CG9066 -0.601649
CG10591 CG9155 -0.237031
CG10591 CG9331 1.316738
CG10591 CG9977 -0.528336
CG10596 CG13643 -0.404041
CG10596 CG1374 -1.451111
CG10596 CG13875 -0.311863
CG10596 CG14107 -0.417751
CG10596 CG17960 -0.354467
CG10596 CG2150 0.025143
CG10596 CG30283 -0.679470
CG10596 CG31721 1.118540
CG10596 CG32423 1.270084
CG10596 CG7080 -0.497393
CG10596 CG8587 -1.041844
CG10602 CG10691 1.215997
CG10602 CG10724 -0.056172
CG10602 CG10746 0.099382
CG10602 CG11051 -0.187463
CG10602 CG11267 1.671513
CG10602 CG11793 -0.204669
CG10602 CG12157 0.112611
CG10602 CG12262 -0.410469
CG10602 CG12286 -0.018451
CG10602 CG12403 -0.583801
CG10602 CG13704 0.371469
CG10602 CG14021 -0.204567
CG10602 CG14243 0.449957
CG10602 CG14968 -0.054085
CG10602 CG15095 1.063854
CG10602 CG15117 0.106207
CG10602 CG15304 -1.028599
CG10602 CG15717 1.121081
CG10602 CG1644 0.034845
CG10602 CG17642 -0.013739
CG10602 CG1837 -0.780863
CG10602 CG2977 -2.383737
CG10602 CG31098 -0.915105
CG10602 CG31431 -1.106704
CG10602 CG3283 -0.162965
CG10602 CG33009 0.086600
CG10602 CG4162 0.885489
CG10602 CG4753 0.096077
CG10602 CG5210 -0.149974
CG10602 CG5288 0.571923
CG10602 CG5532 0.110547
CG10602 CG5819 -0.525045
CG10602 CG5828 -0.245396
CG10602 CG5949 -0.099451
CG10602 CG6417 0.274266
CG10602 CG6459 -0.576763
CG10602 CG6666 0.773737
CG10602 CG7062 -0.210531
CG10602 CG7328 0.336470
CG10602 CG7936 -0.241081
CG10602 CG8050 0.314305
CG10602 CG8066 0.165806
CG10602 CG8470 -2.371478
CG10602 CG8665 -0.891571
CG10602 CG8766 -1.343133
CG10602 CG8788 1.605948
CG10602 CG8804 -0.795299
CG10602 CG8913 -0.103322
CG10602 CG8946 -0.365514
CG10602 CG9184 -0.648506
CG10602 CG9331 0.215723
CG10602 CG9494 -0.037285
CG10620 CG10701 -2.002651
CG10620 CG10917 -0.108859
CG10620 CG11015 0.669685
CG10620 CG11280 -1.895584
CG10620 CG11652 0.914490
CG10620 CG11861 -2.051108
CG10620 CG11949 -1.194599
CG10620 CG12091 -2.913390
CG10620 CG12129 -0.261782
CG10620 CG12131 0.687451
CG10620 CG12360 -1.452281
CG10620 CG12369 -1.489515
CG10620 CG12676 -5.930494
CG10620 CG13912 -0.850204
CG10620 CG1422 -6.862286
CG10620 CG1429 1.016904
CG10620 CG14813 -0.644477
CG10620 CG15002 -0.490486
CG10620 CG16721 0.392089
CG10620 CG17158 0.679514
CG10620 CG1716 -0.380959
CG10620 CG17492 -0.080501
CG10620 CG18250 -11.611876
CG10620 CG2051 -3.201270
CG10620 CG2835 -1.194305
CG10620 CG3033 0.799862
CG10620 CG3039 -1.823185
CG10620 CG31045 -3.599120
CG10620 CG31121 -0.410987
CG10620 CG31332 5.565419
CG10620 CG31349 -0.993107
CG10620 CG32031 0.891241
CG10620 CG32556 0.479656
CG10620 CG32701 -1.276597
CG10620 CG33097 1.649571
CG10620 CG33549 1.318725
CG10620 CG3359 -0.148229
CG10620 CG3664 -2.367330
CG10620 CG3722 1.626390
CG10620 CG3800 -0.784368
CG10620 CG40049 0.399118
CG10620 CG4006 -1.422813
CG10620 CG4115 0.046932
CG10620 CG4204 1.769018
CG10620 CG4551 2.335585
CG10620 CG4677 -2.320793
CG10620 CG4700 1.363563
CG10620 CG5183 -2.552232
CG10620 CG5809 -2.623886
CG10620 CG6017 0.405242
CG10620 CG6223 0.630420
CG10620 CG6877 -0.940665
CG10620 CG7073 1.393119
CG10620 CG7199 1.944197
CG10620 CG7262 -1.002650
CG10620 CG7526 -0.101934
CG10620 CG7752 0.936862
CG10620 CG7892 1.013919
CG10620 CG7893 -2.300806
CG10620 CG8276 -0.252364
CG10620 CG8289 1.674603
CG10620 CG8306 2.455685
CG10620 CG8312 1.283578
CG10620 CG8411 0.909385
CG10620 CG8416 1.545575
CG10620 CG8600 -0.240747
CG10620 CG8933 2.032927
CG10620 CG9022 1.241244
CG10620 CG9035 -0.639421
CG10620 CG9128 0.186901
CG10620 CG9322 -0.180599
CG10620 CG9403 -0.145706
CG10620 CG9866 -0.815294
CG10620 CG9924 0.362262
CG10627 CG10992 -0.523700
CG10627 CG11347 0.661540
CG10627 CG1169 -0.873932
CG10627 CG11992 0.444697
CG10627 CG12203 -0.149834
CG10627 CG12233 -0.753235
CG10627 CG13391 0.432574
CG10627 CG14629 0.709372
CG10627 CG1486 0.133060
CG10627 CG15105 -1.044948
CG10627 CG17032 0.312172
CG10627 CG17121 0.241518
CG10627 CG17272 -0.062240
CG10627 CG17334 -0.426824
CG10627 CG17530 -1.671777
CG10627 CG18290 -0.354224
CG10627 CG2108 0.561972
CG10627 CG2140 0.027345
CG10627 CG2918 -0.441436
CG10627 CG2969 0.218554
CG10627 CG3008 -1.337841
CG10627 CG30497 -0.052563
CG10627 CG31999 -1.673425
CG10627 CG32425 -0.722730
CG10627 CG33549 -1.516376
CG10627 CG3499 0.557740
CG10627 CG3725 -0.667709
CG10627 CG3903 -0.257398
CG10627 CG3960 -0.450564
CG10627 CG4145 0.591789
CG10627 CG4169 0.097017
CG10627 CG4183 0.699330
CG10627 CG4354 -1.790588
CG10627 CG4364 0.058829
CG10627 CG4533 0.811601
CG10627 CG4679 -2.684626
CG10627 CG4692 -1.319581
CG10627 CG5330 1.988056
CG10627 CG5345 -0.548738
CG10627 CG5486 -1.135578
CG10627 CG5661 0.242136
CG10627 CG6778 0.210947
CG10627 CG6816 0.164656
CG10627 CG6871 0.264640
CG10627 CG7266 -1.504166
CG10627 CG7438 -0.470464
CG10627 CG7526 -0.579598
CG10627 CG7981 0.670254
CG10627 CG8402 -0.322445
CG10627 CG8965 -0.127706
CG10627 CG9020 -0.062317
CG10627 CG9194 0.521676
CG10627 CG9280 0.258388
CG10627 CG9423 -0.199622
CG10627 CG9539 0.681590
CG10627 CG9811 -0.482124
CG10627 TE18870 0.052121
CG1064 CG10967 -0.540056
CG1064 CG12052 1.086613
CG1064 CG13777 0.513318
CG1064 CG14513 0.057660
CG1064 CG5021 0.255081
CG1064 CG7471 -1.587325
CG1064 CG7892 -0.877473
CG1064 CG8092 -0.731842
CG1064 CG8366 -0.989214
CG1064 CG9633 -0.276456
CG1064 CG9712 -0.718632
CG1064 CG9894 0.629409
CG10655 CG10691 0.682314
CG10655 CG11107 -1.527934
CG10655 CG11151 0.125644
CG10655 CG11255 -1.906369
CG10655 CG11267 -8.933681
CG10655 CG11979 0.296910
CG10655 CG12141 5.700820
CG10655 CG12157 1.304370
CG10655 CG12400 -1.037760
CG10655 CG12582 -0.159625
CG10655 CG12785 1.664746
CG10655 CG13220 1.860698
CG10655 CG13506 1.470506
CG10655 CG13551 -2.681830
CG10655 CG13704 -2.458704
CG10655 CG1371 -3.984029
CG10655 CG14066 -0.215859
CG10655 CG15095 -1.293615
CG10655 CG15102 0.621508
CG10655 CG15304 4.361052
CG10655 CG15347 2.914538
CG10655 CG1685 -2.465670
CG10655 CG17332 -0.738604
CG10655 CG17642 -2.142190
CG10655 CG1771 -1.334180
CG10655 CG18473 -0.124954
CG10655 CG30349 0.312060
CG10655 CG31004 0.548041
CG10655 CG3127 2.242706
CG10655 CG3140 0.908810
CG10655 CG3249 -1.740650
CG10655 CG32813 2.097811
CG10655 CG3283 1.131073
CG10655 CG33502 -0.259815
CG10655 CG3714 1.021960
CG10655 CG3884 -0.048673
CG10655 CG4217 -3.092038
CG10655 CG4233 -1.335977
CG10655 CG4247 1.453009
CG10655 CG4600 -0.092921
CG10655 CG4901 1.125083
CG10655 CG4994 1.240379
CG10655 CG5130 1.111508
CG10655 CG5558 -5.072489
CG10655 CG5590 -0.565789
CG10655 CG5660 -1.595891
CG10655 CG5819 0.881376
CG10655 CG5903 -2.557478
CG10655 CG5904 -3.906343
CG10655 CG5992 -1.754786
CG10655 CG6028 0.119927
CG10655 CG6178 -0.387917
CG10655 CG6345 1.112910
CG10655 CG6375 -1.834050
CG10655 CG6417 -0.437158
CG10655 CG6501 -6.868147
CG10655 CG6666 3.070697
CG10655 CG6769 -7.690089
CG10655 CG6949 2.460780
CG10655 CG7178 -1.247457
CG10655 CG7361 -0.299504
CG10655 CG7698 -1.151220
CG10655 CG7834 -1.006393
CG10655 CG7920 2.800789
CG10655 CG7993 -0.943315
CG10655 CG8039 2.681468
CG10655 CG8048 -1.927111
CG10655 CG8254 0.408053
CG10655 CG8827 1.162362
CG10655 CG9527 1.740025
CG10657 CG12268 -0.166785
CG10657 CG14801 -0.407683
CG10657 CG3097 -0.165500
CG10657 CG31321 -0.583241
CG10657 CG4999 -0.355802
CG10657 CG5928 -0.033481
CG10657 CG6409 -0.786527
CG10657 CG9628 -0.084602
CG10660 CG11241 -0.427134
CG10660 CG11771 0.447491
CG10660 CG12101 3.442652
CG10660 CG12338 0.574671
CG10660 CG12400 1.859744
CG10660 CG12785 -6.670930
CG10660 CG13551 0.934759
CG10660 CG14048 -2.372176
CG10660 CG14066 -0.528072
CG10660 CG14996 -1.144528
CG10660 CG1685 1.830261
CG10660 CG17136 -0.064980
CG10660 CG1785 -7.139009
CG10660 CG1941 0.698756
CG10660 CG2078 -0.527895
CG10660 CG2674 -0.013412
CG10660 CG2827 0.328940
CG10660 CG2867 -0.815130
CG10660 CG32264 1.400830
CG10660 CG32409 0.249140
CG10660 CG33217 2.199500
CG10660 CG3593 -3.111805
CG10660 CG4217 0.868711
CG10660 CG4753 -1.390946
CG10660 CG4781 -0.231094
CG10660 CG4912 0.682801
CG10660 CG5010 -2.771771
CG10660 CG5849 -0.460572
CG10660 CG5904 -2.715337
CG10660 CG6022 -1.481391
CG10660 CG6417 0.957115
CG10660 CG6767 -2.772010
CG10660 CG7178 -0.972385
CG10660 CG7519 4.866209
CG10660 CG7712 -0.023487
CG10660 CG7780 0.651796
CG10660 CG8039 0.167605
CG10660 CG8058 1.595815
CG10660 CG8327 -3.213478
CG10660 CG8444 0.599164
CG10660 CG8470 0.327177
CG10660 CG8525 0.668854
CG10660 CG8636 0.747339
CG10660 CG8788 1.891883
CG10660 CG8827 -0.906943
CG10660 CG8920 0.224129
CG10660 CG8975 0.016211
CG10660 CG9306 -0.295820
CG10660 CG9527 -0.261186
CG10660 CG9577 -3.029631
CG10669 CG11444 -0.163146
CG10669 CG11567 -0.430704
CG10669 CG11979 -0.138510
CG10669 CG12151 -0.204570
CG10669 CG1309 -0.845799
CG10669 CG1475 0.240449
CG10669 CG15005 -0.235226
CG10669 CG15105 0.690113
CG10669 CG15212 -0.011958
CG10669 CG17246 0.325700
CG10669 CG17325 -0.300812
CG10669 CG18446 0.054444
CG10669 CG18657 0.078766
CG10669 CG1970 -0.004244
CG10669 CG2674 -0.443411
CG10669 CG31005 -0.355801
CG10669 CG31170 0.339983
CG10669 CG3224 -0.446109
CG10669 CG32548 -0.096360
CG10669 CG32625 0.201869
CG10669 CG33217 -0.841578
CG10669 CG4003 -0.094063
CG10669 CG4033 0.065707
CG10669 CG4233 0.535933
CG10669 CG4427 0.195332
CG10669 CG4552 -0.950270
CG10669 CG4679 -0.548265
CG10669 CG4692 -1.083737
CG10669 CG4746 -0.073763
CG10669 CG4994 0.614141
CG10669 CG5277 0.510583
CG10669 CG5330 1.158087
CG10669 CG5353 -0.016809
CG10669 CG5532 -0.169746
CG10669 CG6148 -0.030441
CG10669 CG6708 -0.158751
CG10669 CG6769 0.137465
CG10669 CG7033 0.499164
CG10669 CG7361 0.535927
CG10669 CG7430 -1.519796
CG10669 CG7807 0.197136
CG10669 CG7915 -0.108752
CG10669 CG7935 -0.108483
CG10669 CG7981 -0.701348
CG10669 CG8235 -0.019126
CG10669 CG8386 0.176024
CG10669 CG8402 -0.510630
CG10669 CG8446 0.045202
CG10669 CG8766 -0.256813
CG10669 CG8978 0.331640
CG10669 TE18870 -0.262144
CG10680 CG10922 -0.373132
CG10680 CG1151 -0.183601
CG10680 CG14021 -0.271728
CG10680 CG14243 -0.517245
CG10680 CG14629 0.004429
CG10680 CG14968 0.062665
CG10680 CG15717 1.205481
CG10680 CG17323 -0.422525
CG10680 CG1743 0.368900
CG10680 CG18466 0.089963
CG10680 CG18549 -0.336528
CG10680 CG2098 -0.199769
CG10680 CG2762 -0.178135
CG10680 CG31098 0.193364
CG10680 CG3829 -0.808435
CG10680 CG4162 0.035552
CG10680 CG5210 0.337729
CG10680 CG5288 0.728340
CG10680 CG5345 -0.345469
CG10680 CG5532 -1.437176
CG10680 CG5828 -0.107177
CG10680 CG6113 -0.245995
CG10680 CG7062 0.334388
CG10680 CG7241 0.736142
CG10680 CG7390 0.207556
CG10680 CG8050 -0.697943
CG10680 CG8066 -0.097195
CG10680 CG8665 0.824178
CG10680 CG8669 -1.569579
CG10680 CG8913 -0.492022
CG10680 CG9184 0.224955
CG10691 CG11151 1.110963
CG10691 CG11255 1.398200
CG10691 CG11267 -2.657587
CG10691 CG1157 0.490937
CG10691 CG12141 -2.038554
CG10691 CG12157 0.047709
CG10691 CG12400 -7.846203
CG10691 CG1246 -0.180423
CG10691 CG13220 2.592012
CG10691 CG13551 0.498328
CG10691 CG13704 -0.464802
CG10691 CG14243 1.337359
CG10691 CG14792 -0.722081
CG10691 CG14996 1.430259
CG10691 CG15304 -4.870839
CG10691 CG15347 -0.507524
CG10691 CG1685 1.193235
CG10691 CG17642 0.611708
CG10691 CG2713 -5.254969
CG10691 CG2977 -0.099440
CG10691 CG31004 0.828412
CG10691 CG31160 -1.656661
CG10691 CG31170 0.305666
CG10691 CG3140 -2.060500
CG10691 CG3249 -0.988217
CG10691 CG3283 1.314265
CG10691 CG32920 -0.547409
CG10691 CG3593 1.308936
CG10691 CG3714 -1.648435
CG10691 CG3884 -0.370801
CG10691 CG4061 2.238990
CG10691 CG4233 0.597533
CG10691 CG4247 0.128850
CG10691 CG4475 -0.132596
CG10691 CG4753 -1.308273
CG10691 CG4984 -0.640795
CG10691 CG5010 -1.180785
CG10691 CG5012 0.756296
CG10691 CG5130 0.754556
CG10691 CG5558 1.101071
CG10691 CG5660 -0.941654
CG10691 CG5903 0.681840
CG10691 CG5904 0.278021
CG10691 CG6028 0.167286
CG10691 CG6105 0.965441
CG10691 CG6226 -1.042949
CG10691 CG6345 -0.325771
CG10691 CG6415 -1.128942
CG10691 CG6417 2.861772
CG10691 CG6459 -0.025470
CG10691 CG6769 -4.576524
CG10691 CG6904 4.117693
CG10691 CG6949 -2.399833
CG10691 CG7328 -2.566239
CG10691 CG7421 2.089072
CG10691 CG7834 0.119172
CG10691 CG7841 -0.566051
CG10691 CG7993 1.789622
CG10691 CG8039 -2.900490
CG10691 CG8058 -2.704948
CG10691 CG8112 -0.029496
CG10691 CG8443 -6.311141
CG10691 CG8470 -5.626398
CG10691 CG8766 -1.066585
CG10691 CG8788 5.165595
CG10691 CG8946 1.695248
CG10691 CG9140 -1.392108
CG10691 CG9331 -2.736104
CG10691 CG9527 -3.044113
CG10691 CG9577 1.518693
CG10698 CG11128 -1.679058
CG10698 CG11874 0.127439
CG10698 CG13463 -0.218600
CG10698 CG1546 -2.663703
CG10698 CG4798 0.331540
CG10698 CG5779 0.219709
CG10698 CG8363 -0.048518
CG10699 CG1753 -0.609237
CG10699 CG3792 -0.655902
CG10699 CG3935 -0.596686
CG10699 CG5537 -0.036592
CG10699 CG8254 -0.704640
CG10701 CG10917 0.124118
CG10701 CG11015 -3.659748
CG10701 CG11076 0.396315
CG10701 CG12052 -0.610906
CG10701 CG12091 1.053776
CG10701 CG12129 -0.436683
CG10701 CG12131 1.099095
CG10701 CG12676 -1.112497
CG10701 CG15002 0.552948
CG10701 CG17121 -0.374353
CG10701 CG18250 0.586132
CG10701 CG3008 -0.955218
CG10701 CG32425 2.066077
CG10701 CG32701 0.790594
CG10701 CG33097 0.329181
CG10701 CG33549 -1.089306
CG10701 CG3359 -0.247073
CG10701 CG3416 0.589824
CG10701 CG3800 0.337791
CG10701 CG40049 0.025217
CG10701 CG4006 0.136490
CG10701 CG4170 -1.214568
CG10701 CG4204 -0.998841
CG10701 CG4354 -0.375235
CG10701 CG4677 -0.437037
CG10701 CG4700 0.919611
CG10701 CG4944 -0.659144
CG10701 CG4972 -0.067672
CG10701 CG5183 0.605609
CG10701 CG5486 0.651837
CG10701 CG5809 -2.423443
CG10701 CG6017 -0.483161
CG10701 CG6177 0.304131
CG10701 CG6512 1.354731
CG10701 CG6944 -0.713862
CG10701 CG7199 -0.398647
CG10701 CG7230 -0.332144
CG10701 CG7526 0.095957
CG10701 CG7892 -0.989466
CG10701 CG7893 1.432450
CG10701 CG7961 -0.041377
CG10701 CG8258 -0.250796
CG10701 CG8276 -0.669603
CG10701 CG8308 -0.745542
CG10701 CG8312 -0.020638
CG10701 CG9020 -0.556257
CG10701 CG9330 0.769959
CG10701 CG9403 -0.492388
CG10701 CG9423 -0.384570
CG10701 CG9712 0.295428
CG10701 CG9748 0.528985
CG10701 CG9866 0.598115
CG10717 CG10939 -0.560891
CG10717 CG1155 0.062525
CG10717 CG12268 -0.330784
CG10717 CG1298 -0.404547
CG10717 CG13643 -0.175311
CG10717 CG13875 0.093869
CG10717 CG14626 -0.362822
CG10717 CG3097 -0.163463
CG10717 CG31344 -0.305027
CG10717 CG3242 0.282908
CG10717 CG4089 -0.928503
CG10717 CG5873 -0.209688
CG10717 CG6394 0.042538
CG10717 CG7713 0.031461
CG10717 CG8239 -0.067634
CG10717 CG9460 -0.488154
CG10719 CG1099 -0.155435
CG10719 CG11902 -0.400495
CG10719 CG1624 0.031394
CG10719 CG32158 -0.136160
CG10719 CG3967 -0.525795
CG10719 CG4230 -2.306967
CG10719 CG6418 0.159996
CG10724 CG11372 -0.409422
CG10724 CG11415 0.138310
CG10724 CG1151 -0.986462
CG10724 CG11793 0.153260
CG10724 CG12203 0.177039
CG10724 CG12262 -0.798519
CG10724 CG12403 -3.316927
CG10724 CG1250 -1.052141
CG10724 CG1345 -0.100371
CG10724 CG1371 -0.213994
CG10724 CG1403 -0.143542
CG10724 CG15105 -2.336970
CG10724 CG15117 0.534464
CG10724 CG15212 0.237253
CG10724 CG15282 -0.463101
CG10724 CG1674 0.945418
CG10724 CG16885 -1.074291
CG10724 CG17325 -0.366297
CG10724 CG17332 0.572658
CG10724 CG17508 0.372754
CG10724 CG18290 0.021769
CG10724 CG1837 1.355846
CG10724 CG18549 0.145205
CG10724 CG18593 -1.153393
CG10724 CG30011 -1.366470
CG10724 CG30497 0.184398
CG10724 CG31098 -1.850841
CG10724 CG31794 0.122975
CG10724 CG32164 0.181540
CG10724 CG32499 -0.181792
CG10724 CG32548 0.267884
CG10724 CG32972 -0.742423
CG10724 CG33009 -0.314135
CG10724 CG33149 2.357611
CG10724 CG3644 0.391563
CG10724 CG4051 0.284053
CG10724 CG4169 0.860707
CG10724 CG4183 0.101536
CG10724 CG4376 0.209006
CG10724 CG4511 0.199683
CG10724 CG4533 -0.958062
CG10724 CG4679 -0.434553
CG10724 CG4692 -0.603492
CG10724 CG5320 -1.525858
CG10724 CG5330 1.483080
CG10724 CG5476 0.410658
CG10724 CG5532 -0.703261
CG10724 CG5671 -0.566862
CG10724 CG6647 -2.841580
CG10724 CG6803 0.511414
CG10724 CG7062 -1.330799
CG10724 CG7071 0.180053
CG10724 CG7107 -0.315225
CG10724 CG7173 -0.280546
CG10724 CG7433 0.695048
CG10724 CG7807 0.531552
CG10724 CG7920 -0.395582
CG10724 CG7981 0.684709
CG10724 CG8050 0.143892
CG10724 CG8182 0.213792
CG10724 CG8186 -0.667147
CG10724 CG8402 0.377186
CG10724 CG8665 1.127442
CG10724 CG8766 0.097688
CG10724 CG9070 -0.007587
CG10724 CG9155 -0.229724
CG10724 CG9177 -0.461401
CG10724 CG9184 0.333269
CG10724 CG9238 1.131669
CG10726 CG10967 -2.831352
CG10726 CG1130 -0.127026
CG10726 CG11324 -1.795143
CG10726 CG11494 0.488543
CG10726 CG11849 1.300925
CG10726 CG12249 -0.281976
CG10726 CG1434 0.581912
CG10726 CG14513 -1.406792
CG10726 CG14762 0.545107
CG10726 CG1624 -0.786004
CG10726 CG17530 1.575978
CG10726 CG17724 -3.152527
CG10726 CG2207 -3.231692
CG10726 CG31043 -1.517877
CG10726 CG31357 -0.286311
CG10726 CG32046 -2.115507
CG10726 CG32505 0.725549
CG10726 CG3938 1.074673
CG10726 CG5175 -0.854420
CG10726 CG5358 -2.604592
CG10726 CG5545 3.016031
CG10726 CG5753 -0.158255
CG10726 CG5940 0.458861
CG10726 CG6703 1.445875
CG10726 CG6987 -0.724863
CG10726 CG7358 0.398205
CG10726 CG7576 -0.128779
CG10726 CG7659 -3.500151
CG10726 CG9704 0.295213
CG10726 CG9797 0.811875
CG10726 CG9999 -1.677622
CG10746 CG11051 0.598503
CG10746 CG11134 0.223211
CG10746 CG11992 -0.273772
CG10746 CG12157 1.392550
CG10746 CG12172 0.868614
CG10746 CG12262 -0.945642
CG10746 CG13551 0.991050
CG10746 CG14243 -0.108738
CG10746 CG14996 0.353669
CG10746 CG15095 -1.833766
CG10746 CG15427 0.356080
CG10746 CG15717 -4.495430
CG10746 CG1600 -3.463176
CG10746 CG17724 2.450441
CG10746 CG18446 -1.008597
CG10746 CG18466 1.274170
CG10746 CG18549 -0.919421
CG10746 CG18593 -1.845153
CG10746 CG1882 -0.787270
CG10746 CG1970 0.078909
CG10746 CG2003 -0.043322
CG10746 CG2098 0.281819
CG10746 CG2140 0.082789
CG10746 CG30011 -1.393609
CG10746 CG30497 0.034899
CG10746 CG31098 -0.467021
CG10746 CG31175 0.011809
CG10746 CG31431 -0.189592
CG10746 CG32499 0.137961
CG10746 CG3267 1.534685
CG10746 CG3588 -0.448752
CG10746 CG3829 -1.902507
CG10746 CG3938 -0.626442
CG10746 CG4233 0.537923
CG10746 CG4475 0.184093
CG10746 CG4600 -0.479641
CG10746 CG5210 -0.095437
CG10746 CG5575 0.674299
CG10746 CG5949 0.238090
CG10746 CG6459 -0.439146
CG10746 CG6871 -0.898071
CG10746 CG7062 -2.044251
CG10746 CG7088 1.193184
CG10746 CG7266 -1.083194
CG10746 CG7438 -0.283760
CG10746 CG7678 0.344254
CG10746 CG7807 0.849960
CG10746 CG8050 1.167262
CG10746 CG8066 0.802994
CG10746 CG8144 0.071058
CG10746 CG8235 -1.778181
CG10746 CG8402 0.216736
CG10746 CG8470 -4.156976
CG10746 CG8665 0.192181
CG10746 CG8782 -1.383911
CG10746 CG8913 1.502650
CG10746 CG8946 -0.448352
CG10746 CG9009 -0.081578
CG10746 CG9184 1.612671
CG10756 CG10960 -0.095975
CG10756 CG1099 -0.279745
CG10756 CG11217 -3.484130
CG10756 CG11453 -0.178977
CG10756 CG11567 -0.083013
CG10756 CG1169 0.036523
CG10756 CG12055 0.663702
CG10756 CG12338 -0.112612
CG10756 CG12723 0.277603
CG10756 CG13695 0.065662
CG10756 CG14066 0.197050
CG10756 CG14110 0.331497
CG10756 CG14672 0.219983
CG10756 CG14888 0.217726
CG10756 CG15002 0.557249
CG10756 CG15211 0.699225
CG10756 CG15444 -1.130619
CG10756 CG15592 -0.137207
CG10756 CG15786 0.068472
CG10756 CG1582 -0.122984
CG10756 CG16787 0.366902
CG10756 CG2161 -0.143998
CG10756 CG2210 -0.512844
CG10756 CG2818 -1.438571
CG10756 CG3008 0.158188
CG10756 CG3028 0.486026
CG10756 CG31649 -0.431203
CG10756 CG3171 0.693465
CG10756 CG32473 1.035727
CG10756 CG32548 0.199471
CG10756 CG32920 0.400142
CG10756 CG33261 -0.262235
CG10756 CG3991 0.383263
CG10756 CG3994 0.024526
CG10756 CG4280 -0.193374
CG10756 CG4299 -0.203722
CG10756 CG4742 -0.132314
CG10756 CG4984 -0.044875
CG10756 CG5130 -0.169229
CG10756 CG5514 -0.332445
CG10756 CG5903 0.690600
CG10756 CG6040 -2.806906
CG10756 CG6199 0.223857
CG10756 CG6345 -0.420462
CG10756 CG6378 -0.266542
CG10756 CG6521 -0.814157
CG10756 CG6775 -0.139422
CG10756 CG7023 0.194595
CG10756 CG7107 0.397809
CG10756 CG7802 -1.089262
CG10756 CG8173 -2.114778
CG10756 CG8627 0.238219
CG10756 CG8850 -0.414031
CG10756 CG9175 0.090684
CG10756 CG9322 -0.202535
CG10756 CG9743 -0.418829
CG10756 CR31808 -0.143140
CG1082 CG10960 -0.468553
CG1082 CG11453 -0.409343
CG1082 CG11576 -0.433043
CG1082 CG11961 0.146267
CG1082 CG12350 -0.283225
CG1082 CG13102 0.182916
CG1082 CG1644 0.260967
CG1082 CG18173 0.171337
CG1082 CG18374 0.279759
CG1082 CG2977 -1.150066
CG1082 CG31233 0.762623
CG1082 CG31259 -3.604943
CG1082 CG31300 -0.751073
CG1082 CG3734 0.422819
CG1082 CG4061 -0.929217
CG1082 CG5660 1.549973
CG1082 CG6830 -0.455555
CG1082 CG7328 -0.225858
CG1082 CG7354 -0.415782
CG1082 CG8112 -0.320927
CG1082 CG9127 0.692199
CG1082 CG9331 -1.128755
CG1082 CG9494 -0.350858
CG1082 CG9527 1.389594
CG1082 CG9568 -0.584547
CG10897 CG1130 2.791583
CG10897 CG11798 0.309521
CG10897 CG11902 -1.767984
CG10897 CG11961 3.585326
CG10897 CG13316 0.231495
CG10897 CG1434 -0.031756
CG10897 CG15427 -0.861625
CG10897 CG1825 1.229096
CG10897 CG1957 -1.881562
CG10897 CG2977 3.918669
CG10897 CG32046 -0.079270
CG10897 CG32505 1.661161
CG10897 CG3588 3.338284
CG10897 CG3689 0.442526
CG10897 CG4022 -0.976315
CG10897 CG4050 -0.132894
CG10897 CG4133 -0.642242
CG10897 CG5393 -2.775523
CG10897 CG5813 -3.591292
CG10897 CG5940 0.546243
CG10897 CG6889 -4.354451
CG10897 CG6930 2.692333
CG10897 CG6987 -2.708988
CG10897 CG7358 0.182766
CG10897 CG7538 -1.365865
CG10897 CG7659 0.139897
CG10897 CG9261 -0.394304
CG10897 CG9336 -0.561172
CG10897 CG9704 -0.857389
CG10897 CG9705 -1.222628
CG10897 CG9797 0.143837
CG10897 CG9999 -0.924657
CG10917 CG10988 -0.105864
CG10917 CG12131 -0.096792
CG10917 CG12369 -0.696749
CG10917 CG12676 -0.059792
CG10917 CG14813 -0.331104
CG10917 CG3039 -0.615245
CG10917 CG31536 0.020508
CG10917 CG33097 0.714376
CG10917 CG3416 -0.023968
CG10917 CG3542 -0.034660
CG10917 CG3722 0.726440
CG10917 CG3941 0.008991
CG10917 CG4035 -0.159371
CG10917 CG4145 -0.296586
CG10917 CG4677 -0.131851
CG10917 CG4700 0.367209
CG10917 CG5183 -0.452112
CG10917 CG5486 0.118254
CG10917 CG5809 0.180522
CG10917 CG5854 -0.732225
CG10917 CG6223 -0.175567
CG10917 CG6889 -0.359323
CG10917 CG6944 -0.269178
CG10917 CG8276 0.152495
CG10917 CG8600 0.244547
CG10917 CG8983 -0.202557
CG10917 CG9035 0.049588
CG10917 CG9256 0.108824
CG10917 CG9318 -0.027371
CG10917 CG9403 -0.502758
CG10917 CG9677 0.111200
CG10917 CG9866 0.036778
CG10922 CG11051 0.551912
CG10922 CG1151 0.537004
CG10922 CG11793 0.396438
CG10922 CG1264 -0.358999
CG10922 CG1309 0.870990
CG10922 CG1403 -0.207707
CG10922 CG14629 0.353016
CG10922 CG14805 0.078907
CG10922 CG1486 -0.023667
CG10922 CG15105 0.711295
CG10922 CG15117 0.937414
CG10922 CG15188 0.124929
CG10922 CG15828 0.398657
CG10922 CG1648 0.557736
CG10922 CG17334 -0.247782
CG10922 CG1780 -0.494328
CG10922 CG18111 -1.978290
CG10922 CG1934 0.062224
CG10922 CG2198 0.179687
CG10922 CG2762 -0.203189
CG10922 CG2969 0.132229
CG10922 CG31536 -0.032289
CG10922 CG32548 -0.099446
CG10922 CG3434 -0.250263
CG10922 CG3960 0.348100
CG10922 CG3989 -0.709873
CG10922 CG4354 -0.566903
CG10922 CG4533 -2.212455
CG10922 CG4679 -0.536516
CG10922 CG4692 -1.381600
CG10922 CG5330 -0.061798
CG10922 CG5345 -1.388178
CG10922 CG5532 -0.435560
CG10922 CG5594 -1.409015
CG10922 CG5828 -0.006120
CG10922 CG6113 -0.360604
CG10922 CG6155 -0.205501
CG10922 CG6778 0.443816
CG10922 CG6803 -0.296251
CG10922 CG7062 -0.041421
CG10922 CG7227 -0.317262
CG10922 CG7935 -0.242242
CG10922 CG7981 0.506418
CG10922 CG8665 0.066927
CG10922 CG9194 -0.204101
CG10922 CG9836 -1.337290
CG10924 CG11051 1.150537
CG10924 CG12286 -0.335542
CG10924 CG14021 0.658419
CG10924 CG1600 -0.113136
CG10924 CG1644 -0.116748
CG10924 CG1743 -3.388192
CG10924 CG18466 -0.532066
CG10924 CG18593 -0.113982
CG10924 CG18740 1.780786
CG10924 CG2977 1.339900
CG10924 CG3006 -1.934919
CG10924 CG31098 0.232509
CG10924 CG31300 -0.486248
CG10924 CG31431 -0.844796
CG10924 CG31775 0.827231
CG10924 CG33099 -0.078315
CG10924 CG3588 0.097482
CG10924 CG3829 0.484096
CG10924 CG4162 1.676534
CG10924 CG4306 0.365538
CG10924 CG4779 -0.120764
CG10924 CG4781 0.159736
CG10924 CG5210 -0.622421
CG10924 CG5288 -0.184826
CG10924 CG6871 -0.708932
CG10924 CG7241 -0.212308
CG10924 CG7678 -0.838623
CG10924 CG7936 -1.233039
CG10924 CG8066 -1.352572
CG10924 CG8669 -0.395520
CG10924 CG8913 0.334135
CG10924 CG9119 -0.263325
CG10939 CG1155 -0.192671
CG10939 CG12110 -0.341526
CG10939 CG13698 -0.675322
CG10939 CG14110 -0.872025
CG10939 CG17218 -0.138593
CG10939 CG2727 0.318059
CG10939 CG31321 0.264335
CG10939 CG31344 -0.486892
CG10939 CG3153 0.213367
CG10939 CG32473 0.159143
CG10939 CG4089 -0.475305
CG10939 CG4999 -0.058595
CG10939 CG5928 -0.331281
CG10939 CG6040 -0.241344
CG10939 CG6394 0.001034
CG10939 CG8239 0.239309
CG10939 CG9968 -0.071606
CG10960 CG11453 0.130253
CG10960 CG12055 0.294036
CG10960 CG12350 0.384341
CG10960 CG13102 -0.251492
CG10960 CG13993 0.209741
CG10960 CG16787 0.061205
CG10960 CG1782 -0.138553
CG10960 CG18173 -0.208906
CG10960 CG2818 -0.076269
CG10960 CG3028 0.120586
CG10960 CG3171 0.322415
CG10960 CG33261 -1.137715
CG10960 CG3734 -0.723814
CG10960 CG4086 0.255620
CG10960 CG4199 -0.286696
CG10960 CG4280 -0.593907
CG10960 CG5085 -0.222800
CG10960 CG6178 -0.924314
CG10960 CG6378 -0.090074
CG10960 CG7154 -0.077677
CG10960 CG7269 0.072982
CG10960 CG7354 0.177499
CG10960 CG7802 -0.126687
CG10960 CG8173 -0.550093
CG10960 CG8627 0.010011
CG10967 CG11324 0.777004
CG10967 CG11437 -1.280401
CG10967 CG11494 -0.097922
CG10967 CG11849 -0.861575
CG10967 CG12284 -0.438527
CG10967 CG1374 -0.710337
CG10967 CG13777 -0.290133
CG10967 CG1447 0.038498
CG10967 CG14513 -0.075752
CG10967 CG1624 0.881644
CG10967 CG2207 -0.435499
CG10967 CG31043 0.521420
CG10967 CG31108 1.042873
CG10967 CG31368 -1.124810
CG10967 CG32423 0.451794
CG10967 CG33207 -0.471097
CG10967 CG4698 -0.560518
CG10967 CG8092 0.412341
CG10967 CG8625 0.389459
CG10967 CG8749 -0.358448
CG10967 CG9854 -0.994092
CG10967 CG9894 -0.282293
CG10988 CG10992 -0.650579
CG10988 CG1109 0.647848
CG10988 CG11347 0.291637
CG10988 CG12052 0.789420
CG10988 CG1228 -0.060257
CG10988 CG12701 -0.062240
CG10988 CG1483 0.356430
CG10988 CG2083 0.322766
CG10988 CG3039 -0.586446
CG10988 CG33097 -0.065139
CG10988 CG3542 0.084395
CG10988 CG3625 -0.715666
CG10988 CG3800 -0.077496
CG10988 CG4022 -0.020094
CG10988 CG4029 -0.118912
CG10988 CG4303 0.883922
CG10988 CG4532 -1.252432
CG10988 CG5215 -0.133111
CG10988 CG5499 -0.054178
CG10988 CG5802 0.196464
CG10988 CG6617 -0.552827
CG10988 CG6860 -0.151262
CG10988 CG6889 -0.846009
CG10988 CG7070 -0.484208
CG10988 CG7471 -0.750474
CG10988 CG7524 -0.192786
CG10988 CG7664 -0.191837
CG10988 CG8200 0.489348
CG10988 CG8276 -0.506125
CG10988 CG9346 -0.534513
CG10988 CG9712 -0.101310
CG1099 CG11987 -0.154035
CG1099 CG14066 -1.004063
CG1099 CG1624 -0.180933
CG1099 CG1809 -0.496494
CG1099 CG2374 0.167617
CG1099 CG31368 0.448705
CG1099 CG3198 0.496849
CG1099 CG32158 -0.648439
CG1099 CG32423 -2.122584
CG1099 CG32486 0.008237
CG1099 CG33261 -0.050347
CG1099 CG3734 -0.472091
CG1099 CG3969 -0.143958
CG1099 CG4199 -0.041901
CG1099 CG4230 -0.353288
CG1099 CG4698 -0.260441
CG1099 CG5514 0.155357
CG1099 CG6375 0.172810
CG1099 CG7187 -0.580583
CG1099 CG7269 0.401371
CG1099 CG7379 -0.038070
CG1099 CG7802 -0.264927
CG1099 CG8581 -0.301568
CG1099 CG9262 0.047999
CG1099 CG9854 -0.195609
CG10992 CG11347 -1.157986
CG10992 CG11654 -0.837977
CG10992 CG12233 -0.381330
CG10992 CG1322 0.251423
CG10992 CG1404 -1.380299
CG10992 CG14629 -0.083131
CG10992 CG1486 -0.407364
CG10992 CG16788 0.086956
CG10992 CG16858 -0.341106
CG10992 CG17334 0.127833
CG10992 CG2072 0.040217
CG10992 CG2934 -0.401145
CG10992 CG2969 0.405835
CG10992 CG31536 0.611014
CG10992 CG31999 0.033178
CG10992 CG32549 -0.482442
CG10992 CG33097 0.940682
CG10992 CG33113 0.250787
CG10992 CG33549 -0.092337
CG10992 CG3365 -0.256123
CG10992 CG3424 0.121655
CG10992 CG3542 0.957478
CG10992 CG3644 -0.150432
CG10992 CG3800 0.385173
CG10992 CG3903 -1.027950
CG10992 CG3941 -1.093393
CG10992 CG4145 0.963953
CG10992 CG4405 0.259267
CG10992 CG5345 -0.096443
CG10992 CG5486 -0.817445
CG10992 CG5802 -0.411456
CG10992 CG6155 0.380104
CG10992 CG6778 -0.888550
CG10992 CG8276 0.460360
CG10992 CG8974 -0.814601
CG10992 CG9175 -0.421899
CG10992 CG9346 0.546695
CG10992 CG9423 0.219816
CG11015 CG11076 -1.565389
CG11015 CG11471 2.114338
CG11015 CG12091 -2.512586
CG11015 CG12131 -1.634576
CG11015 CG12592 0.400907
CG11015 CG12676 1.425206
CG11015 CG12792 -0.253642
CG11015 CG13005 1.217095
CG11015 CG14026 -0.390440
CG11015 CG14712 0.753514
CG11015 CG14813 0.139987
CG11015 CG15433 3.987077
CG11015 CG17032 -0.166984
CG11015 CG17121 0.055481
CG11015 CG17166 -1.140887
CG11015 CG1721 0.692432
CG11015 CG18250 1.039957
CG11015 CG3008 -0.768254
CG11015 CG31045 -0.246139
CG11015 CG32625 -0.540935
CG11015 CG3265 -2.646129
CG11015 CG3278 -0.812854
CG11015 CG33104 -0.625377
CG11015 CG33183 0.434283
CG11015 CG3416 -1.116838
CG11015 CG3664 0.332575
CG11015 CG3992 0.156474
CG11015 CG4170 1.344309
CG11015 CG4204 0.613516
CG11015 CG4551 1.922536
CG11015 CG4700 -5.947454
CG11015 CG4944 0.555528
CG11015 CG4972 -2.071312
CG11015 CG5183 1.808298
CG11015 CG5258 -0.266267
CG11015 CG5374 3.073724
CG11015 CG5454 0.840111
CG11015 CG5486 0.264472
CG11015 CG5809 -0.021934
CG11015 CG6177 -0.158135
CG11015 CG6512 -9.526549
CG11015 CG6668 1.818994
CG11015 CG6766 0.356919
CG11015 CG7033 0.549406
CG11015 CG7230 0.368133
CG11015 CG7413 -1.189876
CG11015 CG7430 3.004319
CG11015 CG7654 -1.548467
CG11015 CG7892 0.546961
CG11015 CG7893 -3.145231
CG11015 CG8231 -4.946201
CG11015 CG8308 -0.267546
CG11015 CG8312 -0.207995
CG11015 CG8411 0.163317
CG11015 CG8553 0.893200
CG11015 CG8978 -0.167715
CG11015 CG9020 0.308411
CG11015 CG9035 0.495697
CG11015 CG9172 -2.191453
CG11015 CG9281 -3.719684
CG11015 CG9318 -0.413005
CG11015 CG9322 0.454593
CG11015 CG9330 -5.182035
CG11015 CG9403 -0.065711
CG11015 CG9416 0.010123
CG11015 CG9423 -0.391515
CG11015 CG9677 -0.684857
CG11015 CG9710 0.907600
CG11015 CG9712 0.563312
CG11015 CG9748 -0.242954
CG11015 CG9866 1.765724
CG11051 CG12172 -0.063938
CG11051 CG12286 0.090295
CG11051 CG1264 -0.261554
CG11051 CG1309 0.214510
CG11051 CG14021 0.696926
CG11051 CG14243 0.111633
CG11051 CG1469 -0.266240
CG11051 CG14968 -0.678586
CG11051 CG15095 1.227605
CG11051 CG15117 -1.368110
CG11051 CG15188 0.637185
CG11051 CG15304 0.690656
CG11051 CG1548 -0.694984
CG11051 CG15717 2.217115
CG11051 CG1600 0.425139
CG11051 CG1743 -4.850737
CG11051 CG17754 0.051464
CG11051 CG1837 0.389405
CG11051 CG18657 0.290685
CG11051 CG2003 1.595022
CG11051 CG2098 -2.116278
CG11051 CG2198 0.519343
CG11051 CG30011 0.781407
CG11051 CG3006 -0.315379
CG11051 CG31098 0.137766
CG11051 CG31431 0.036979
CG11051 CG31775 0.258401
CG11051 CG32264 0.383481
CG11051 CG33009 0.025682
CG11051 CG3380 1.026897
CG11051 CG3842 0.013821
CG11051 CG3960 0.678893
CG11051 CG3989 -1.013460
CG11051 CG4162 1.190254
CG11051 CG4533 0.078345
CG11051 CG4696 -0.043883
CG11051 CG4781 -0.373512
CG11051 CG5033 0.575120
CG11051 CG5210 -1.163326
CG11051 CG5594 -0.639179
CG11051 CG5828 0.095390
CG11051 CG6803 0.594421
CG11051 CG6871 0.006683
CG11051 CG7088 -0.452782
CG11051 CG7241 -0.635224
CG11051 CG7678 0.417304
CG11051 CG7936 -1.245929
CG11051 CG7987 0.238659
CG11051 CG8036 0.686612
CG11051 CG8050 -2.561556
CG11051 CG8066 0.599902
CG11051 CG8402 -0.629698
CG11051 CG8470 -2.849392
CG11051 CG8665 -3.436069
CG1107 CG1242 -0.199348
CG1107 CG13391 -0.283376
CG1107 CG14866 0.118553
CG1107 CG17334 -0.699052
CG1107 CG17530 -0.707333
CG1107 CG1764 -0.289056
CG1107 CG17786 -0.054203
CG1107 CG31973 0.337698
CG1107 CG3365 0.084719
CG1107 CG6608 0.044692
CG1107 CG6816 0.004422
CG1107 CG8587 -1.196642
CG1107 CG9539 -0.441866
CG11076 CG12284 -0.059089
CG11076 CG12576 -0.111424
CG11076 CG13993 -1.078326
CG11076 CG14207 -0.027855
CG11076 CG15433 -0.800423
CG11076 CG16765 -0.099445
CG11076 CG17121 -0.317560
CG11076 CG17166 -2.565759
CG11076 CG1749 0.290348
CG11076 CG2140 -0.345587
CG11076 CG2918 0.199640
CG11076 CG3008 -2.600882
CG11076 CG3171 0.510892
CG11076 CG32164 1.408958
CG11076 CG32244 -0.448508
CG11076 CG33071 0.470008
CG11076 CG33104 -1.112071
CG11076 CG3401 -0.121191
CG11076 CG40049 -0.718498
CG11076 CG4125 -0.663857
CG11076 CG4170 0.254389
CG11076 CG4300 0.514492
CG11076 CG4364 0.620984
CG11076 CG4376 0.575073
CG11076 CG4567 0.373626
CG11076 CG4726 0.286429
CG11076 CG4944 -0.970741
CG11076 CG4966 -1.220810
CG11076 CG4972 0.344241
CG11076 CG4994 -2.488338
CG11076 CG5186 0.449479
CG11076 CG5258 0.495071
CG11076 CG5374 -2.666560
CG11076 CG5820 0.165946
CG11076 CG6512 1.710903
CG11076 CG6668 0.240865
CG11076 CG6766 -0.605479
CG11076 CG7199 -0.160730
CG11076 CG7230 -0.146456
CG11076 CG7610 0.448681
CG11076 CG7675 1.098294
CG11076 CG7893 0.188661
CG11076 CG7961 -0.555740
CG11076 CG8231 1.441720
CG11076 CG8268 -1.020629
CG11076 CG8308 -0.077852
CG11076 CG8309 -0.268734
CG11076 CG8312 -0.085920
CG11076 CG8430 0.229302
CG11076 CG8439 -0.120789
CG11076 CG8553 -1.327333
CG11076 CG9020 0.128932
CG11076 CG9172 0.641417
CG11076 CG9253 0.166046
CG11076 CG9281 -2.032659
CG11076 CG9322 0.976348
CG11076 CG9330 0.994430
CG11076 CG9416 0.274622
CG11076 CG9710 -1.128615
CG11076 CG9712 0.102356
CG11076 CG9748 -0.041149
CG11076 CG9811 -0.010784
CG1109 CG12052 1.996402
CG1109 CG12091 0.735720
CG1109 CG12113 -1.001194
CG1109 CG12129 -0.968660
CG1109 CG1228 0.697424
CG1109 CG12287 -1.586268
CG1109 CG12369 0.424937
CG1109 CG12391 -1.618731
CG1109 CG12701 -1.762042
CG1109 CG13777 1.178197
CG1109 CG13912 -0.027990
CG1109 CG1404 -0.397581
CG1109 CG1463 0.012295
CG1109 CG1483 -0.465774
CG1109 CG1957 -0.512114
CG1109 CG2656 2.225153
CG1109 CG3039 -0.834464
CG1109 CG31137 -0.332146
CG1109 CG3184 0.654290
CG1109 CG3258 0.415880
CG1109 CG3416 0.284975
CG1109 CG3436 0.108419
CG1109 CG3542 0.357395
CG1109 CG3792 0.211745
CG1109 CG3800 -0.721256
CG1109 CG4022 -0.465975
CG1109 CG4204 -2.263989
CG1109 CG4303 -1.425107
CG1109 CG4551 -0.681237
CG1109 CG4702 0.961333
CG1109 CG5021 -1.653254
CG1109 CG5433 -1.036785
CG1109 CG5499 -1.828237
CG1109 CG5802 0.302818
CG1109 CG5813 -1.389463
CG1109 CG6210 0.583021
CG1109 CG6617 -2.951740
CG1109 CG6889 -4.629633
CG1109 CG6987 0.763332
CG1109 CG7262 0.689610
CG1109 CG7379 2.065144
CG1109 CG7752 0.176005
CG1109 CG7892 0.718800
CG1109 CG8092 0.337186
CG1109 CG8156 0.660564
CG1109 CG8276 -0.118761
CG1109 CG8416 1.682556
CG1109 CG8571 0.911976
CG1109 CG8749 -0.059944
CG1109 CG9128 -3.106296
CG1109 CG9256 -1.254368
CG1109 CG9318 0.155273
CG1109 CG9346 -0.314426
CG1109 CG9403 -0.158137
CG1109 CG9423 -0.086964
CG1109 CG9633 1.240832
CG1109 CG9677 -1.532751
CG1109 CG9705 -2.109008
CG11100 CG12238 -0.480072
CG11100 CG12369 -0.577194
CG11100 CG1250 0.434039
CG11100 CG12701 -1.617463
CG11100 CG13624 -1.802191
CG11100 CG14883 1.432503
CG11100 CG1782 0.125364
CG11100 CG18783 -1.330343
CG11100 CG1884 -1.970428
CG11100 CG2072 -0.190465
CG11100 CG2083 -1.816022
CG11100 CG2774 0.588655
CG11100 CG31088 -0.459905
CG11100 CG3180 -0.362106
CG11100 CG3198 0.051137
CG11100 CG32486 0.701530
CG11100 CG32858 0.314506
CG11100 CG33097 2.143359
CG11100 CG3542 2.177270
CG11100 CG3792 0.194971
CG11100 CG3969 -2.031367
CG11100 CG4532 0.899480
CG11100 CG4672 0.089213
CG11100 CG5215 -1.406136
CG11100 CG5499 -1.414871
CG11100 CG6418 0.470927
CG11100 CG6617 0.232399
CG11100 CG6654 -0.231035
CG11100 CG6860 0.497342
CG11100 CG7187 0.022413
CG11100 CG7375 -1.533216
CG11100 CG7379 -0.924269
CG11100 CG7524 -0.246113
CG11100 CG7528 -0.557379
CG11100 CG7664 0.355111
CG11100 CG8200 -1.862300
CG11100 CG8209 -0.313417
CG11100 CG8472 0.992277
CG11100 CG8571 0.476771
CG11100 CG8581 -0.062873
CG11100 CG8749 0.123899
CG11100 CG8974 -0.449758
CG11100 CG9070 -0.040300
CG11100 CG9175 -0.275797
CG11100 CG9346 -0.428335
CG11100 CG9666 0.789165
CG11107 CG11151 1.017983
CG11107 CG11267 -1.959827
CG11107 CG11444 -1.369330
CG11107 CG12055 0.843429
CG11107 CG12262 1.276438
CG11107 CG12582 0.213534
CG11107 CG13220 -0.780348
CG11107 CG1371 -0.517616
CG11107 CG14066 -1.117511
CG11107 CG1475 1.692623
CG11107 CG15304 0.639805
CG11107 CG15731 -0.047088
CG11107 CG1582 0.103915
CG11107 CG17246 0.716666
CG11107 CG17320 -1.193989
CG11107 CG17332 0.293584
CG11107 CG17642 -1.711740
CG11107 CG1771 1.098720
CG11107 CG1782 -0.558477
CG11107 CG1882 0.052585
CG11107 CG18854 0.758325
CG11107 CG1910 0.603255
CG11107 CG2161 -2.573130
CG11107 CG30116 0.491628
CG11107 CG3028 0.733615
CG11107 CG31170 -1.285504
CG11107 CG3127 -1.123070
CG11107 CG3140 -1.292557
CG11107 CG31794 -0.465558
CG11107 CG32164 -1.142541
CG11107 CG32920 0.915752
CG11107 CG33502 -0.853723
CG11107 CG3499 -0.694787
CG11107 CG3624 0.397069
CG11107 CG4086 -2.386043
CG11107 CG4169 -1.811045
CG11107 CG4233 0.309118
CG11107 CG4247 0.175040
CG11107 CG4364 0.314833
CG11107 CG4552 0.755010
CG11107 CG4726 0.246925
CG11107 CG4752 0.228760
CG11107 CG4994 0.852222
CG11107 CG5353 -2.709322
CG11107 CG5590 -1.277411
CG11107 CG5903 0.805411
CG11107 CG5904 0.274436
CG11107 CG6178 -0.233126
CG11107 CG6199 0.604634
CG11107 CG6501 0.733080
CG11107 CG6647 0.685533
CG11107 CG6666 0.831972
CG11107 CG6769 -1.277401
CG11107 CG6775 -0.395595
CG11107 CG7033 0.524467
CG11107 CG7107 -1.528437
CG11107 CG7269 -0.081013
CG11107 CG7271 0.132997
CG11107 CG7279 -0.649248
CG11107 CG7413 1.695364
CG11107 CG7430 -0.466015
CG11107 CG7461 0.231098
CG11107 CG7610 0.622011
CG11107 CG7698 0.728807
CG11107 CG7920 -2.094539
CG11107 CG7981 0.310575
CG11107 CG8173 0.691670
CG11107 CG8235 0.979143
CG11107 CG8254 0.087147
CG11107 CG8402 -1.037560
CG11107 CG8430 0.029471
CG11107 CG8977 0.120418
CG11107 CG9022 -1.885528
CG11107 CG9743 -0.832013
CG11107 CG9750 -0.953529
CG11128 CG11415 -0.211888
CG11128 CG13463 -0.282140
CG11128 CG1546 -0.283920
CG11128 CG2072 0.053400
CG11128 CG4670 -0.456762
CG11128 CG4798 -0.999562
CG11128 CG5779 -0.066564
CG11128 CG8363 0.234157
CG11128 CG8776 0.161230
CG11134 CG11267 2.782796
CG11134 CG11334 -2.683341
CG11134 CG11793 -0.117339
CG11134 CG11961 -0.341325
CG11134 CG12151 -0.450224
CG11134 CG12400 -1.065747
CG11134 CG13220 -0.018333
CG11134 CG13506 1.369066
CG11134 CG14066 0.814848
CG11134 CG15102 0.240815
CG11134 CG15162 0.063605
CG11134 CG15212 -0.892849
CG11134 CG15717 0.073472
CG11134 CG1582 0.969227
CG11134 CG17166 1.522978
CG11134 CG17246 0.651765
CG11134 CG17320 0.924052
CG11134 CG1771 0.772828
CG11134 CG18446 0.591232
CG11134 CG1882 -0.246162
CG11134 CG1970 -0.620551
CG11134 CG2210 0.274441
CG11134 CG2713 0.467931
CG11134 CG31004 0.663580
CG11134 CG31160 -5.670136
CG11134 CG31170 -0.328354
CG11134 CG3140 -2.195318
CG11134 CG3171 -0.485048
CG11134 CG32164 -1.988253
CG11134 CG3267 -6.580128
CG11134 CG3283 0.735856
CG11134 CG33502 -1.223790
CG11134 CG3499 1.022022
CG11134 CG4051 -1.128686
CG11134 CG4061 -0.265203
CG11134 CG4086 -0.326274
CG11134 CG4427 -2.873213
CG11134 CG4475 1.137657
CG11134 CG4567 -2.081028
CG11134 CG4665 0.581790
CG11134 CG5085 0.018012
CG11134 CG5130 -0.406880
CG11134 CG5949 0.118230
CG11134 CG6028 0.665776
CG11134 CG6030 0.406229
CG11134 CG6345 -1.791996
CG11134 CG6459 -1.593902
CG11134 CG6521 0.436426
CG11134 CG6666 1.599937
CG11134 CG6708 0.254545
CG11134 CG6871 0.617764
CG11134 CG7107 -1.381971
CG11134 CG7176 2.549874
CG11134 CG7266 0.184990
CG11134 CG7271 0.399792
CG11134 CG7328 -0.592831
CG11134 CG7354 0.083395
CG11134 CG7361 -3.254275
CG11134 CG7421 2.324332
CG11134 CG7461 -2.296585
CG11134 CG7698 -1.168434
CG11134 CG7807 -0.428054
CG11134 CG8036 1.035233
CG11134 CG8058 2.215079
CG11134 CG8186 0.502850
CG11134 CG8235 -1.461694
CG11134 CG8309 0.991355
CG11134 CG8531 -2.017464
CG11134 CG8766 -0.076142
CG11134 CG8788 1.491407
CG11134 CG8946 -3.046887
CG11134 CG9127 -1.925029
CG11134 CG9148 -1.341402
CG11134 CG9280 1.753451
CG11134 CR31808 0.586921
CG11134 TE18870 0.609038
CG11151 CG11255 -1.213326
CG11151 CG11267 0.297915
CG11151 CG11453 -0.147177
CG11151 CG12338 -0.727563
CG11151 CG12400 -1.352084
CG11151 CG13284 0.073992
CG11151 CG13704 2.918773
CG11151 CG14080 0.013017
CG11151 CG14792 0.970294
CG11151 CG14902 -1.694480
CG11151 CG15102 -0.019513
CG11151 CG15347 -5.398380
CG11151 CG1644 0.049103
CG11151 CG17320 -0.571312
CG11151 CG17642 -1.360811
CG11151 CG1771 0.319149
CG11151 CG17932 0.270998
CG11151 CG1809 0.677619
CG11151 CG30349 0.334976
CG11151 CG31170 0.164127
CG11151 CG31233 0.025762
CG11151 CG31259 1.042564
CG11151 CG3127 0.396220
CG11151 CG31605 -0.569468
CG11151 CG33502 -4.552462
CG11151 CG3714 -0.941927
CG11151 CG3884 -0.004796
CG11151 CG4061 0.220260
CG11151 CG4199 -0.220680
CG11151 CG4247 -0.290954
CG11151 CG4753 2.290878
CG11151 CG4901 0.917719
CG11151 CG5012 -0.080111
CG11151 CG5590 0.065604
CG11151 CG5660 3.244994
CG11151 CG5961 -0.608724
CG11151 CG6028 -0.473040
CG11151 CG6030 -0.867382
CG11151 CG6178 0.642662
CG11151 CG6246 -0.119803
CG11151 CG6417 -2.882939
CG11151 CG6769 0.054815
CG11151 CG6830 0.298876
CG11151 CG7154 0.252922
CG11151 CG7328 -2.149874
CG11151 CG7936 0.709670
CG11151 CG8766 0.231968
CG11151 CG9527 0.732541
CG11186 CG1258 -0.991920
CG11186 CG12767 -0.256509
CG11186 CG13906 -0.343002
CG11186 CG18455 -0.817412
CG11186 CG18740 -0.027710
CG11186 CG2083 -0.263848
CG11186 CG32505 -0.159466
CG11186 CG3385 -0.322571
CG11186 CG3408 -0.529940
CG11186 CG3689 0.684127
CG11186 CG3938 -1.214031
CG11186 CG4022 -0.089468
CG11186 CG5175 0.647595
CG11186 CG5393 0.422394
CG11186 CG5455 -0.929102
CG11186 CG5802 -1.097035
CG11186 CG7471 -0.580240
CG11186 CG7528 -0.202652
CG11186 CG9797 0.483764
CG11217 CG11255 -0.253355
CG11217 CG11567 0.380444
CG11217 CG11961 0.016541
CG11217 CG12206 -0.006222
CG11217 CG12338 0.224592
CG11217 CG13993 0.148708
CG11217 CG14110 0.504322
CG11217 CG1430 -0.202437
CG11217 CG15211 -1.685016
CG11217 CG15444 0.917178
CG11217 CG15592 0.160704
CG11217 CG1582 -1.255884
CG11217 CG16787 -0.468578
CG11217 CG17642 0.700725
CG11217 CG1771 0.479513
CG11217 CG17903 -0.275072
CG11217 CG2818 0.169962
CG11217 CG30116 -0.060448
CG11217 CG3028 -0.259649
CG11217 CG30349 0.422966
CG11217 CG3171 -1.601437
CG11217 CG32473 0.033044
CG11217 CG32920 -1.376879
CG11217 CG33071 0.399250
CG11217 CG33261 -0.552107
CG11217 CG3762 0.152647
CG11217 CG3884 0.075542
CG11217 CG3994 -0.227514
CG11217 CG4311 -0.716251
CG11217 CG4364 0.434432
CG11217 CG4386 -0.204016
CG11217 CG4901 -0.139787
CG11217 CG4984 0.375576
CG11217 CG5130 -0.655171
CG11217 CG5170 -0.717465
CG11217 CG5660 -0.506316
CG11217 CG5903 -1.326395
CG11217 CG6028 0.211812
CG11217 CG6040 0.692815
CG11217 CG6178 0.255575
CG11217 CG6199 -0.346331
CG11217 CG6345 -0.758420
CG11217 CG6378 -0.245587
CG11217 CG6521 0.575293
CG11217 CG6769 -1.160462
CG11217 CG7176 0.430968
CG11217 CG7328 -0.579879
CG11217 CG7354 1.302729
CG11217 CG7361 -0.295568
CG11217 CG7502 -0.480364
CG11217 CG7802 -0.473425
CG11217 CG8235 1.139285
CG11217 CG8309 0.143134
CG11217 CG9127 0.064322
CG11217 CR31808 -0.917495
CG11241 CG13279 -0.561587
CG11241 CG14996 -1.542198
CG11241 CG1941 -1.339131
CG11241 CG2158 0.168521
CG11241 CG2713 1.159997
CG11241 CG2827 0.176364
CG11241 CG32264 0.379105
CG11241 CG3249 -0.401460
CG11241 CG3283 -0.440136
CG11241 CG4753 -0.265824
CG11241 CG5010 1.009268
CG11241 CG5558 1.180757
CG11241 CG5849 0.566941
CG11241 CG6343 0.232336
CG11241 CG6767 -0.027816
CG11241 CG7178 -0.653551
CG11241 CG7393 -0.330663
CG11241 CG7839 -1.646552
CG11241 CG8327 0.243205
CG11241 CG8636 -0.376870
CG11241 CG8827 -0.211763
CG11241 CG8913 -0.049140
CG11241 CG8975 -0.097008
CG11241 CG9568 -0.032466
CG11241 CG9577 -1.218128
CG11255 CG11267 1.381767
CG11255 CG11453 -0.297583
CG11255 CG11576 -0.184352
CG11255 CG12338 -1.311081
CG11255 CG12400 0.565491
CG11255 CG13102 -0.083635
CG11255 CG13284 -0.591334
CG11255 CG13551 0.672088
CG11255 CG14066 -0.084519
CG11255 CG14080 0.291139
CG11255 CG14792 0.910799
CG11255 CG14902 -1.343521
CG11255 CG15211 -0.827259
CG11255 CG15347 0.072297
CG11255 CG16944 0.153765
CG11255 CG1759 0.135989
CG11255 CG17642 0.884515
CG11255 CG1771 -0.462199
CG11255 CG18473 0.168052
CG11255 CG30115 0.088161
CG11255 CG30349 0.431142
CG11255 CG31170 0.399257
CG11255 CG31259 0.993233
CG11255 CG33502 -0.553938
CG11255 CG3714 0.232292
CG11255 CG3734 1.247688
CG11255 CG3994 0.190882
CG11255 CG4199 0.515066
CG11255 CG4217 -1.769590
CG11255 CG4247 -1.836520
CG11255 CG4665 -0.093773
CG11255 CG4901 -1.630023
CG11255 CG5012 0.648163
CG11255 CG5130 -0.254899
CG11255 CG5525 0.860357
CG11255 CG5660 -2.061554
CG11255 CG5903 -0.477028
CG11255 CG6028 -1.032016
CG11255 CG6178 -1.416655
CG11255 CG6345 -1.060789
CG11255 CG6375 0.157137
CG11255 CG6769 -1.504702
CG11255 CG7178 0.371852
CG11255 CG7328 -0.647702
CG11255 CG7458 0.716646
CG11255 CG7698 0.175465
CG11255 CG7841 -0.347485
CG11255 CG8048 1.206823
CG11255 CG8531 -0.488535
CG11255 CG9527 0.486542
CG11255 CG9568 -0.211060
CG11267 CG11979 2.455825
CG11267 CG12157 0.373872
CG11267 CG12400 -1.045747
CG11267 CG1246 1.396671
CG11267 CG13220 -1.727741
CG11267 CG13506 1.457060
CG11267 CG13551 -0.278625
CG11267 CG13704 2.215771
CG11267 CG1371 -0.763402
CG11267 CG14048 3.006500
CG11267 CG15095 -1.475308
CG11267 CG15102 0.429589
CG11267 CG15304 -9.647886
CG11267 CG15347 -6.552419
CG11267 CG15717 -1.324058
CG11267 CG1685 -1.358609
CG11267 CG17320 1.165485
CG11267 CG17332 -1.680978
CG11267 CG17642 1.869177
CG11267 CG1882 -1.047451
CG11267 CG2003 0.320395
CG11267 CG2713 3.310507
CG11267 CG30349 0.936039
CG11267 CG31004 -3.567010
CG11267 CG31098 -1.876365
CG11267 CG31160 -2.603365
CG11267 CG31175 1.753767
CG11267 CG3127 -3.607291
CG11267 CG3140 0.040874
CG11267 CG32164 0.009615
CG11267 CG3249 3.063168
CG11267 CG3267 -1.933908
CG11267 CG32813 0.452394
CG11267 CG3283 -1.494355
CG11267 CG33009 -0.781942
CG11267 CG33071 0.591123
CG11267 CG33502 -2.777341
CG11267 CG3499 -0.043666
CG11267 CG3714 -1.507218
CG11267 CG4033 -2.119509
CG11267 CG4051 -1.311482
CG11267 CG4233 -3.086605
CG11267 CG4247 -3.774636
CG11267 CG4427 3.410773
CG11267 CG4475 1.989048
CG11267 CG4567 -1.265466
CG11267 CG4600 0.322238
CG11267 CG4753 1.751612
CG11267 CG4994 -2.172248
CG11267 CG5010 1.192349
CG11267 CG5558 4.800856
CG11267 CG5590 0.665091
CG11267 CG5594 1.114131
CG11267 CG5660 3.652400
CG11267 CG5819 -1.328833
CG11267 CG5903 0.118920
CG11267 CG5904 -9.126952
CG11267 CG5949 1.504033
CG11267 CG5992 -0.646444
CG11267 CG6226 2.280633
CG11267 CG6345 0.331307
CG11267 CG6417 1.804080
CG11267 CG6501 -7.809958
CG11267 CG6666 -2.643790
CG11267 CG6769 2.436602
CG11267 CG6949 -1.856376
CG11267 CG7107 1.394998
CG11267 CG7361 -1.295827
CG11267 CG7421 -1.868111
CG11267 CG7438 0.913509
CG11267 CG7458 -0.605568
CG11267 CG7698 -1.023103
CG11267 CG7841 -0.643619
CG11267 CG7920 1.686203
CG11267 CG8048 4.681711
CG11267 CG8058 2.448394
CG11267 CG8235 -1.092250
CG11267 CG8402 1.267778
CG11267 CG8439 -1.318709
CG11267 CG8443 -2.835788
CG11267 CG8446 0.404120
CG11267 CG8470 -6.963708
CG11267 CG8766 -3.142157
CG11267 CG8788 1.898742
CG11267 CG8946 -3.037669
CG11267 CG9527 -0.186699
CG11267 CG9762 2.767330
CG11271 CG12284 -0.713488
CG11271 CG14110 -0.126557
CG11271 CG1430 0.093306
CG11271 CG15005 -0.013822
CG11271 CG15211 0.294625
CG11271 CG16787 0.044722
CG11271 CG17166 -0.877797
CG11271 CG2140 -0.154197
CG11271 CG2157 -0.640902
CG11271 CG2727 -0.199586
CG11271 CG31559 0.153600
CG11271 CG32473 -0.042632
CG11271 CG3267 0.853385
CG11271 CG33183 0.002319
CG11271 CG4311 -0.198889
CG11271 CG4364 0.061340
CG11271 CG5170 -1.134571
CG11271 CG5873 -0.130955
CG11271 CG6040 0.113369
CG11271 CG6879 -0.236524
CG11271 CG7154 -0.133352
CG11271 CG7361 0.500137
CG11271 CG7802 -0.147739
CG11271 CG8627 -0.275650
CG11271 CG9522 0.733662
CG11271 CG9977 -0.193244
CG11271 CR31808 0.206792
CG11280 CG11652 -2.245201
CG11280 CG11861 -0.510038
CG11280 CG11949 -1.251714
CG11280 CG12006 0.466493
CG11280 CG12131 -0.408842
CG11280 CG12249 -0.925243
CG11280 CG12360 0.681350
CG11280 CG12369 1.057379
CG11280 CG12676 0.832475
CG11280 CG13912 -1.427309
CG11280 CG14025 -0.385200
CG11280 CG1422 1.893226
CG11280 CG1444 0.039082
CG11280 CG14622 1.314536
CG11280 CG17348 -0.201864
CG11280 CG17492 0.966090
CG11280 CG18250 1.110569
CG11280 CG2048 -1.109284
CG11280 CG2835 -0.270137
CG11280 CG31022 0.222049
CG11280 CG31108 0.473891
CG11280 CG31332 -1.784207
CG11280 CG31349 -0.185472
CG11280 CG31721 -0.515670
CG11280 CG32043 0.158228
CG11280 CG32434 0.139279
CG11280 CG32556 -0.869866
CG11280 CG3352 -0.542385
CG11280 CG3625 -0.779323
CG11280 CG40147 0.189826
CG11280 CG4041 0.142796
CG11280 CG4194 -0.042668
CG11280 CG5215 1.321029
CG11280 CG5809 1.226345
CG11280 CG6017 -0.026955
CG11280 CG6866 0.024404
CG11280 CG6877 -0.955671
CG11280 CG6988 -0.707406
CG11280 CG7073 -0.463607
CG11280 CG7254 0.046021
CG11280 CG7638 0.712236
CG11280 CG8933 0.017645
CG11280 CG9135 -0.078447
CG11280 CG9866 -0.071856
CG1130 CG11849 -0.659219
CG1130 CG12101 5.292241
CG1130 CG1434 0.744986
CG1130 CG17724 1.634277
CG1130 CG2207 -2.118050
CG1130 CG32505 -0.606966
CG1130 CG3408 3.760182
CG1130 CG5358 1.175786
CG1130 CG5588 -1.742689
CG1130 CG5813 -2.370764
CG1130 CG5940 0.375878
CG1130 CG7358 -2.655934
CG1130 CG7538 -3.845127
CG1130 CG7659 -0.269302
CG1130 CG9446 3.130054
CG1130 CG9704 -1.697365
CG1130 CG9797 -2.463244
CG1130 CG9999 -2.506717
CG11306 CG12785 -0.140277
CG11306 CG13188 -0.482013
CG11306 CG13503 0.313240
CG11306 CG14080 -0.023043
CG11306 CG14206 0.200481
CG11306 CG14207 0.025417
CG11306 CG1422 0.645032
CG11306 CG14712 0.830734
CG11306 CG17136 -2.549591
CG11306 CG17271 0.076337
CG11306 CG18854 -3.419887
CG11306 CG1891 -0.384702
CG11306 CG2158 -1.989209
CG11306 CG2221 0.401147
CG11306 CG2263 -2.581907
CG11306 CG2827 0.431299
CG11306 CG2867 -0.788459
CG11306 CG30115 0.265093
CG11306 CG31332 0.594290
CG11306 CG32030 0.117530
CG11306 CG3224 0.363257
CG11306 CG3861 0.076213
CG11306 CG4003 -0.499133
CG11306 CG4194 -0.030608
CG11306 CG4457 -2.936330
CG11306 CG4665 -1.230941
CG11306 CG4966 0.417048
CG11306 CG5382 -1.545730
CG11306 CG5537 0.410281
CG11306 CG5596 -0.376412
CG11306 CG5946 -0.377012
CG11306 CG6202 -0.219693
CG11306 CG6705 -0.529327
CG11306 CG6708 0.466203
CG11306 CG6822 0.646048
CG11306 CG6904 2.741681
CG11306 CG6972 0.067244
CG11306 CG7073 -2.334215
CG11306 CG7461 3.208296
CG11306 CG8268 0.057702
CG11306 CG8301 -2.091360
CG11306 CG8430 -0.389780
CG11306 CG8531 -0.293402
CG11306 CG8583 -0.572433
CG11306 CG8635 -0.811543
CG11306 CG8636 1.551877
CG11306 CG9326 -0.932518
CG11306 CG9614 -0.258694
CG11306 CG9630 3.380900
CG11324 CG11494 1.758422
CG11324 CG11798 -0.450698
CG11324 CG11849 -1.138994
CG11324 CG11987 0.131509
CG11324 CG12249 0.199661
CG11324 CG13624 -0.225633
CG11324 CG1374 -1.783058
CG11324 CG1447 0.397133
CG11324 CG14622 -0.831060
CG11324 CG15811 0.345148
CG11324 CG1624 0.779995
CG11324 CG2207 -1.344861
CG11324 CG2656 0.597784
CG11324 CG31043 0.122205
CG11324 CG31088 0.567101
CG11324 CG31108 -4.788109
CG11324 CG31181 -0.069906
CG11324 CG31349 0.101146
CG11324 CG31721 -0.390206
CG11324 CG32043 0.140953
CG11324 CG32158 -1.677209
CG11324 CG32423 0.221969
CG11324 CG32434 -0.821127
CG11324 CG32486 -0.191195
CG11324 CG32556 -1.617896
CG11324 CG3269 0.637660
CG11324 CG3967 0.540886
CG11324 CG4041 0.207249
CG11324 CG4133 0.046034
CG11324 CG4303 0.234662
CG11324 CG6703 -1.068375
CG11324 CG6866 0.452120
CG11324 CG8625 1.312515
CG11324 CG9135 0.219235
CG11324 CG9666 1.288000
CG11324 CG9797 -0.531248
CG11324 CG9854 -1.234441
CG11324 CG9999 -0.597381
CG11326 CG1157 -0.617364
CG11326 CG11785 -0.058502
CG11326 CG11979 -2.733409
CG11326 CG12157 0.819118
CG11326 CG12206 -1.509323
CG11326 CG12785 -0.179198
CG11326 CG13037 -0.295789
CG11326 CG13188 -0.182440
CG11326 CG13503 -0.008225
CG11326 CG13551 0.855167
CG11326 CG14048 0.623994
CG11326 CG14206 -1.528705
CG11326 CG14643 -0.850890
CG11326 CG15162 0.085184
CG11326 CG15598 0.469979
CG11326 CG17121 0.264284
CG11326 CG1771 0.188949
CG11326 CG1891 -0.156174
CG11326 CG2184 -1.292911
CG11326 CG2837 -0.050366
CG11326 CG2863 1.395923
CG11326 CG31175 0.126098
CG11326 CG3127 0.181497
CG11326 CG32164 1.526235
CG11326 CG3267 0.889182
CG11326 CG32813 0.670701
CG11326 CG33009 0.211771
CG11326 CG33071 1.185327
CG11326 CG33217 1.212741
CG11326 CG3401 0.468580
CG11326 CG3588 -0.900332
CG11326 CG4033 -0.296584
CG11326 CG4051 1.196587
CG11326 CG4300 -0.529329
CG11326 CG4307 0.177867
CG11326 CG4376 -0.048104
CG11326 CG4726 0.227165
CG11326 CG4901 -0.265466
CG11326 CG4944 -0.533864
CG11326 CG4994 -0.501770
CG11326 CG5170 -1.050415
CG11326 CG5374 0.648279
CG11326 CG5525 -1.099859
CG11326 CG5532 -0.281199
CG11326 CG5594 -0.080214
CG11326 CG5596 0.295695
CG11326 CG5903 0.035992
CG11326 CG5961 0.088220
CG11326 CG6105 0.405392
CG11326 CG6501 -1.977886
CG11326 CG7033 0.574591
CG11326 CG7088 0.506438
CG11326 CG7176 -2.118169
CG11326 CG7178 0.016869
CG11326 CG7296 -0.310610
CG11326 CG7361 1.634042
CG11326 CG7421 -0.574986
CG11326 CG7502 0.213054
CG11326 CG7554 -1.312905
CG11326 CG7915 -0.239682
CG11326 CG8048 0.204257
CG11326 CG8309 0.870152
CG11326 CG8439 -0.489942
CG11326 CG8788 -1.664745
CG11326 CG9066 -0.255024
CG11326 CG9140 0.437027
CG11326 CG9281 -2.103978
CG11326 CG9446 -0.935975
CG11326 CG9762 -0.448968
CG11334 CG11444 0.575106
CG11334 CG12262 -0.472032
CG11334 CG13220 -1.604053
CG11334 CG13391 -0.107066
CG11334 CG15304 0.226204
CG11334 CG15444 0.544696
CG11334 CG1582 -3.269432
CG11334 CG17280 0.032093
CG11334 CG17320 -1.603933
CG11334 CG1882 0.429387
CG11334 CG1970 0.351710
CG11334 CG2161 -0.271229
CG11334 CG2713 0.608616
CG11334 CG2918 -0.139541
CG11334 CG30291 -0.089436
CG11334 CG31160 0.035684
CG11334 CG31170 -0.439806
CG11334 CG3140 1.022770
CG11334 CG3171 0.199373
CG11334 CG3174 0.001068
CG11334 CG31999 0.622740
CG11334 CG3283 -0.116380
CG11334 CG32920 0.034074
CG11334 CG3499 0.378468
CG11334 CG4086 0.430040
CG11334 CG4145 -0.119716
CG11334 CG4233 -0.853256
CG11334 CG4475 0.052429
CG11334 CG4567 0.660531
CG11334 CG4670 -0.257757
CG11334 CG4729 -0.009905
CG11334 CG4752 -0.050103
CG11334 CG5012 -1.175751
CG11334 CG5085 -0.577449
CG11334 CG5353 0.206870
CG11334 CG5590 0.514164
CG11334 CG6199 -0.014288
CG11334 CG6345 -0.145515
CG11334 CG6439 -0.230108
CG11334 CG7271 0.235154
CG11334 CG7354 0.341171
CG11334 CG7748 -0.873378
CG11334 CG8036 0.079899
CG11334 CG8173 0.361957
CG11334 CG8235 0.537827
CG11334 CG8430 -0.619381
CG11334 CG9131 -0.044981
CG11334 CG9148 0.915068
CG11334 CG9280 -2.234756
CG11334 CG9494 0.056903
CG11347 CG1169 0.199972
CG11347 CG12052 0.321918
CG11347 CG12091 1.040739
CG11347 CG12129 -0.102098
CG11347 CG12203 -0.463528
CG11347 CG12238 0.449838
CG11347 CG1228 0.175718
CG11347 CG1250 -2.218094
CG11347 CG12676 -0.067018
CG11347 CG1345 -1.178519
CG11347 CG1403 -0.102932
CG11347 CG1404 -1.153982
CG11347 CG14122 0.330586
CG11347 CG1444 0.661761
CG11347 CG14622 -2.142415
CG11347 CG15105 1.908131
CG11347 CG15282 -0.970074
CG11347 CG1648 0.893278
CG11347 CG16721 0.752676
CG11347 CG16788 0.508722
CG11347 CG17158 0.218888
CG11347 CG17508 -0.605942
CG11347 CG1782 1.254816
CG11347 CG18290 -0.424067
CG11347 CG18783 0.154127
CG11347 CG1884 -0.328010
CG11347 CG2051 -0.695275
CG11347 CG2072 -1.129344
CG11347 CG2108 -0.203249
CG11347 CG2374 0.812911
CG11347 CG2969 1.208338
CG11347 CG3039 -1.571946
CG11347 CG32244 -0.859278
CG11347 CG32425 3.265498
CG11347 CG33097 -3.304254
CG11347 CG33113 0.159315
CG11347 CG33549 -2.147549
CG11347 CG3365 0.332768
CG11347 CG3416 0.412231
CG11347 CG3539 -0.002687
CG11347 CG3542 0.697424
CG11347 CG3644 0.255869
CG11347 CG3722 1.993698
CG11347 CG3725 -3.429208
CG11347 CG3903 -4.891004
CG11347 CG4405 -1.128354
CG11347 CG4672 -2.298522
CG11347 CG4677 0.609524
CG11347 CG4679 0.423455
CG11347 CG4692 -1.298848
CG11347 CG5320 -1.888424
CG11347 CG5486 0.892065
CG11347 CG5671 0.508351
CG11347 CG7070 -0.070011
CG11347 CG7071 0.164039
CG11347 CG7173 -0.075577
CG11347 CG7433 1.335057
CG11347 CG7526 -0.175901
CG11347 CG8276 -2.147200
CG11347 CG8965 -0.008973
CG11347 CG8974 -0.941693
CG11347 CG9020 -0.210086
CG11347 CG9022 -0.036612
CG11347 CG9070 0.262397
CG11347 CG9177 0.300315
CG11347 CG9194 -2.178066
CG11347 CG9346 -0.925684
CG11347 CG9423 0.421059
CG11347 CG9985 0.344362
CG11353 CG14639 0.354157
CG11353 CG16885 0.360285
CG11353 CG3588 0.326196
CG11353 CG9184 0.183057
CG11372 CG12203 -1.716367
CG11372 CG12206 0.347799
CG11372 CG12284 0.153219
CG11372 CG12403 0.623432
CG11372 CG1250 0.302131
CG11372 CG1345 0.987294
CG11372 CG13993 -0.203270
CG11372 CG14639 0.477386
CG11372 CG14643 -1.452440
CG11372 CG15102 -0.084472
CG11372 CG1520 -0.109421
CG11372 CG15212 0.528380
CG11372 CG15282 -1.243987
CG11372 CG15598 -0.077437
CG11372 CG15669 -1.338115
CG11372 CG1674 0.264646
CG11372 CG16798 0.396575
CG11372 CG16944 0.236219
CG11372 CG17332 -1.556715
CG11372 CG17508 -1.191327
CG11372 CG18290 -0.171936
CG11372 CG18374 -0.544293
CG11372 CG18593 -1.809958
CG11372 CG1882 -1.326172
CG11372 CG2374 -0.707850
CG11372 CG30349 -1.322674
CG11372 CG30497 1.105259
CG11372 CG31022 -0.198862
CG11372 CG31368 -0.988855
CG11372 CG31559 0.133869
CG11372 CG3171 -0.059837
CG11372 CG32164 1.507696
CG11372 CG32244 -1.827678
CG11372 CG32972 0.160341
CG11372 CG33149 -0.231078
CG11372 CG33502 0.615445
CG11372 CG4364 0.877151
CG11372 CG4376 -2.858989
CG11372 CG4567 0.760919
CG11372 CG4726 1.514282
CG11372 CG4994 0.456741
CG11372 CG5085 -0.263046
CG11372 CG5476 1.545353
CG11372 CG6521 0.363610
CG11372 CG6647 0.141352
CG11372 CG6666 0.108801
CG11372 CG6705 0.058803
CG11372 CG7071 -3.066893
CG11372 CG7107 -3.564428
CG11372 CG7279 0.507714
CG11372 CG7433 0.817707
CG11372 CG7807 0.447148
CG11372 CG7920 1.295365
CG11372 CG8182 0.774377
CG11372 CG8186 -3.146618
CG11372 CG9253 -0.953495
CG11372 CG9262 -0.803369
CG11372 CG9811 -0.556396
CG11372 CG9977 0.114884
CG11395 CG17320 0.233846
CG11395 CG2155 -0.375247
CG11395 CG3624 0.024234
CG11395 CG5220 0.189231
CG11395 CG7299 -0.417624
CG11395 CG8036 -0.133149
CG11395 CG8636 0.033752
CG11395 CG9127 -0.224909
CG11395 CG9148 -1.411364
CG11395 CG9280 -0.425341
CG11415 CG1250 -0.106906
CG11415 CG13850 0.439918
CG11415 CG1674 -0.294354
CG11415 CG1934 0.008068
CG11415 CG3644 0.887812
CG11415 CG3725 -0.074429
CG11415 CG3743 -0.317565
CG11415 CG4183 -0.942773
CG11415 CG4672 -0.286384
CG11415 CG5671 -0.593289
CG11415 CG5680 -0.295544
CG11415 CG6601 -0.350232
CG11415 CG7433 0.316725
CG11415 CG8363 -0.184853
CG11415 CG8776 -0.091421
CG11415 CG9148 -0.243085
CG11415 CG9177 -0.282453
CG11437 CG1148 0.713851
CG11437 CG1374 -1.555984
CG11437 CG14107 1.147940
CG11437 CG14639 -1.509471
CG11437 CG14866 1.205614
CG11437 CG15669 1.150547
CG11437 CG32423 -1.257064
CG11437 CG5455 1.665022
CG11437 CG8587 -0.084810
CG11437 CG8625 -2.521369
CG11444 CG12151 -0.036835
CG11444 CG13005 2.955801
CG11444 CG1309 1.297719
CG11444 CG13220 -1.468334
CG11444 CG14687 1.033577
CG11444 CG1475 1.841173
CG11444 CG1582 -0.528995
CG11444 CG1648 -0.135672
CG11444 CG17124 -0.591354
CG11444 CG1716 0.274554
CG11444 CG17246 -2.515861
CG11444 CG17903 -0.218596
CG11444 CG18854 0.378331
CG11444 CG2161 -0.586758
CG11444 CG2674 -0.042469
CG11444 CG2713 1.045206
CG11444 CG30116 -0.400359
CG11444 CG3028 -0.028261
CG11444 CG30291 0.710728
CG11444 CG3033 0.415372
CG11444 CG31045 -0.007701
CG11444 CG31170 0.271996
CG11444 CG3140 -1.025019
CG11444 CG3174 0.055669
CG11444 CG31794 0.347416
CG11444 CG3224 -0.651992
CG11444 CG32425 1.322065
CG11444 CG32625 -0.409945
CG11444 CG3278 0.343625
CG11444 CG33104 1.814520
CG11444 CG33549 0.428294
CG11444 CG3499 -2.017464
CG11444 CG3542 -0.276394
CG11444 CG3624 -1.612967
CG11444 CG3664 -0.832556
CG11444 CG3792 -1.481178
CG11444 CG4003 0.461613
CG11444 CG4051 -0.195966
CG11444 CG4086 -0.114837
CG11444 CG4169 0.677647
CG11444 CG4170 0.101697
CG11444 CG4204 -1.492249
CG11444 CG4233 -2.848106
CG11444 CG4551 0.291938
CG11444 CG4552 0.446186
CG11444 CG4665 0.628270
CG11444 CG4692 -0.086248
CG11444 CG4729 0.530068
CG11444 CG4752 0.694861
CG11444 CG4972 -2.158042
CG11444 CG4994 0.159718
CG11444 CG5186 -1.122532
CG11444 CG5353 -2.917738
CG11444 CG5374 -0.643104
CG11444 CG5382 0.240199
CG11444 CG5904 2.100656
CG11444 CG6199 -0.053964
CG11444 CG6708 0.618598
CG11444 CG6775 -2.005654
CG11444 CG6904 -0.628437
CG11444 CG7033 1.886254
CG11444 CG7279 -1.254238
CG11444 CG7413 -1.147037
CG11444 CG7430 -2.423472
CG11444 CG7461 -2.025604
CG11444 CG7610 -2.347482
CG11444 CG7748 -0.575599
CG11444 CG7935 -0.805356
CG11444 CG7981 0.548394
CG11444 CG7993 -4.791522
CG11444 CG8235 -0.200317
CG11444 CG8254 0.560138
CG11444 CG8366 0.437765
CG11444 CG8430 0.363578
CG11444 CG8553 0.085758
CG11444 CG8759 0.458334
CG11444 CG8978 -0.992292
CG11444 CG9140 2.694744
CG11444 CG9677 0.430527
CG11444 CG9743 1.017119
CG11444 CG9750 -2.897348
CG11444 CG9811 0.754276
CG11444 CG9916 -1.966083
CG11453 CG11576 -0.150452
CG11453 CG11961 -0.233548
CG11453 CG12338 -0.404351
CG11453 CG12350 -1.222828
CG11453 CG13102 -4.209596
CG11453 CG13284 0.241969
CG11453 CG14066 0.959620
CG11453 CG14902 0.266754
CG11453 CG15211 0.198653
CG11453 CG16787 -2.000411
CG11453 CG1759 0.127602
CG11453 CG1809 -1.333752
CG11453 CG18173 0.972127
CG11453 CG2210 0.223507
CG11453 CG31233 -1.016896
CG11453 CG31259 0.049110
CG11453 CG31463 1.517020
CG11453 CG31605 0.353508
CG11453 CG33502 1.020838
CG11453 CG3734 -2.171787
CG11453 CG4061 -0.848343
CG11453 CG4199 -2.626800
CG11453 CG4280 0.607729
CG11453 CG6028 0.637614
CG11453 CG6830 1.844760
CG11453 CG7154 -0.751144
CG11453 CG7328 0.231442
CG11453 CG7354 -0.633072
CG11453 CG8627 -0.224464
CG11453 CG8850 -0.133795
CG11453 CG9331 0.291700
CG11453 CG9568 -2.932069
CG11471 CG11738 2.110007
CG11471 CG11785 0.649907
CG11471 CG12075 0.350291
CG11471 CG12101 0.770555
CG11471 CG12785 1.586187
CG11471 CG12792 -2.593492
CG11471 CG13005 0.794739
CG11471 CG1309 0.104005
CG11471 CG13503 -1.911008
CG11471 CG13506 -1.915405
CG11471 CG14207 0.123379
CG11471 CG1475 -1.755615
CG11471 CG15212 -0.004812
CG11471 CG15433 -0.210109
CG11471 CG16765 3.653488
CG11471 CG17124 -0.562396
CG11471 CG17166 -0.051985
CG11471 CG17369 1.031992
CG11471 CG18507 1.035118
CG11471 CG18854 5.291955
CG11471 CG2221 -4.125720
CG11471 CG2674 1.376087
CG11471 CG2867 0.861986
CG11471 CG3224 -1.058279
CG11471 CG32409 0.715569
CG11471 CG32625 -1.089142
CG11471 CG3267 0.469246
CG11471 CG32813 -0.085193
CG11471 CG33104 -4.145204
CG11471 CG33183 1.002645
CG11471 CG3401 0.563176
CG11471 CG3499 1.032425
CG11471 CG3992 2.243954
CG11471 CG4033 0.288313
CG11471 CG4035 0.365578
CG11471 CG4170 1.384293
CG11471 CG4427 -0.272058
CG11471 CG4726 0.922432
CG11471 CG4912 -17.068040
CG11471 CG5033 0.178067
CG11471 CG5183 -0.201087
CG11471 CG5258 -1.646736
CG11471 CG5277 1.804914
CG11471 CG5330 0.366276
CG11471 CG5353 -0.080396
CG11471 CG5824 1.073928
CG11471 CG6022 0.185897
CG11471 CG6148 -0.858666
CG11471 CG6226 0.642875
CG11471 CG6512 -0.378554
CG11471 CG6668 1.381054
CG11471 CG6708 -4.122525
CG11471 CG6766 1.559565
CG11471 CG7033 2.569752
CG11471 CG7088 0.105369
CG11471 CG7413 -2.138211
CG11471 CG7430 -0.739763
CG11471 CG7461 -3.205622
CG11471 CG7654 -4.633233
CG11471 CG7915 0.086537
CG11471 CG8058 -0.666894
CG11471 CG8144 -5.968911
CG11471 CG8182 -0.349234
CG11471 CG8231 1.616304
CG11471 CG8286 0.312350
CG11471 CG8306 0.689136
CG11471 CG8309 -0.056966
CG11471 CG8503 0.932849
CG11471 CG8583 0.869267
CG11471 CG8635 -0.752939
CG11471 CG8920 0.777593
CG11471 CG8977 -1.547201
CG11471 CG8978 -1.602683
CG11471 CG9035 1.005920
CG11471 CG9172 -0.272989
CG11471 CG9281 -1.930508
CG11471 CG9326 -0.310609
CG11471 CG9330 -9.767588
CG11471 CG9416 0.771299
CG11471 CG9539 -0.043832
CG11471 CG9866 -0.717909
CG11471 TE19126 1.042498
CG1148 CG1252 -2.619237
CG1148 CG13643 -0.099044
CG1148 CG1374 0.691861
CG1148 CG13875 -0.862847
CG1148 CG14107 -0.400814
CG1148 CG14254 -0.416234
CG1148 CG14866 0.066137
CG1148 CG15669 4.506011
CG1148 CG17786 -0.411258
CG1148 CG17960 -0.164111
CG1148 CG1919 0.340955
CG1148 CG2150 -0.201931
CG1148 CG2555 -0.470241
CG1148 CG3097 -0.224126
CG1148 CG32029 -0.743035
CG1148 CG3242 -0.405393
CG1148 CG4089 0.339233
CG1148 CG5492 -0.830623
CG1148 CG5928 -0.336161
CG1148 CG6608 -1.541496
CG1148 CG7080 0.750931
CG1148 CG7713 -0.134599
CG1148 CG8587 3.172881
CG1148 CG9036 -0.328046
CG1148 CG9628 -0.506108
CG11494 CG1221 0.121560
CG11494 CG12249 1.664341
CG11494 CG13624 -1.414909
CG11494 CG13777 -0.831555
CG11494 CG13894 1.512752
CG11494 CG14041 1.220031
CG11494 CG14513 -2.878187
CG11494 CG14622 -0.689525
CG11494 CG1483 -1.640488
CG11494 CG17724 -3.855918
CG11494 CG1957 0.731230
CG11494 CG2083 -1.712520
CG11494 CG2207 -0.448940
CG11494 CG31043 -0.239904
CG11494 CG31108 -4.144684
CG11494 CG31181 1.506476
CG11494 CG32486 0.200205
CG11494 CG32505 -0.683637
CG11494 CG3269 -0.471635
CG11494 CG5358 0.015597
CG11494 CG5499 0.211506
CG11494 CG6617 0.667632
CG11494 CG6703 -0.426822
CG11494 CG6987 -1.406041
CG11494 CG7358 -0.000891
CG11494 CG7471 -0.441352
CG11494 CG8092 -0.940523
CG11494 CG9666 0.866262
CG11494 CG9704 -0.313877
CG11494 CG9797 -0.460269
CG11494 CG9894 -0.354697
CG1151 CG11793 0.242927
CG1151 CG11992 0.791255
CG1151 CG12262 1.243341
CG1151 CG12286 -0.079563
CG1151 CG12403 -1.125425
CG1151 CG1259 -0.440339
CG1151 CG12723 -0.456709
CG1151 CG14629 0.325215
CG1151 CG15022 0.465412
CG1151 CG15188 -0.096961
CG1151 CG1520 -0.029218
CG1151 CG15282 -0.553277
CG1151 CG15717 -1.050464
CG1151 CG1600 0.034499
CG1151 CG1648 -0.553944
CG1151 CG16712 -0.028293
CG1151 CG16885 -0.517743
CG1151 CG17325 -0.884802
CG1151 CG1780 -0.117298
CG1151 CG1837 0.606107
CG1151 CG18783 -0.720026
CG1151 CG2342 0.325632
CG1151 CG2928 0.046837
CG1151 CG30011 0.641979
CG1151 CG30497 0.435840
CG1151 CG31098 0.444054
CG1151 CG32499 -0.425137
CG1151 CG32548 0.032061
CG1151 CG32972 0.067951
CG1151 CG33113 -0.207456
CG1151 CG3989 0.671986
CG1151 CG4533 -0.385472
CG1151 CG4600 -0.235623
CG1151 CG4679 0.130467
CG1151 CG4692 0.608899
CG1151 CG5330 -1.021848
CG1151 CG5345 -1.811007
CG1151 CG5476 0.001654
CG1151 CG5671 -0.070756
CG1151 CG5700 -1.063981
CG1151 CG6155 0.108012
CG1151 CG6647 0.014535
CG1151 CG6803 -0.653892
CG1151 CG7062 -0.195918
CG1151 CG7107 0.755341
CG1151 CG7173 0.962147
CG1151 CG7266 -0.638214
CG1151 CG7981 -0.301789
CG1151 CG8665 -0.341723
CG1151 CG8913 -0.418874
CG1151 CG9177 0.271407
CG1151 CG9184 -0.254093
CG1151 CG9238 -0.726273
CG1151 CG9539 0.344841
CG1153 CG13913 -0.292090
CG1153 CG3153 -0.649984
CG1153 CG31559 -0.710664
CG1153 CG3588 -0.213667
CG1153 CG4311 0.012852
CG1153 CG7502 -0.044527
CG11546 CG1242 -0.021149
CG11546 CG1319 -0.357006
CG11546 CG14430 -0.043784
CG11546 CG1759 -0.271874
CG11546 CG17786 -0.256680
CG11546 CG2818 -0.008348
CG11546 CG2918 -0.067988
CG11546 CG3242 -0.358472
CG11546 CG32473 -0.697149
CG11546 CG4089 -0.154066
CG11546 CG6040 0.484995
CG11546 CG7748 -0.027232
CG11546 CG8156 0.111249
CG11546 CG9598 -0.256545
CG11546 CG9968 -0.027181
CG11546 TE20108 -0.691823
CG1155 CG14110 -0.108762
CG1155 CG17272 -0.155127
CG1155 CG17786 -0.690747
CG1155 CG1919 -0.294730
CG1155 CG2663 -0.054077
CG1155 CG2727 -1.037851
CG1155 CG3242 -0.054100
CG1155 CG32473 0.736856
CG1155 CG4089 -0.129247
CG1155 CG5873 -0.051776
CG1155 CG6040 -1.030813
CG1155 CG6394 0.077580
CG1155 CG6433 0.189099
CG1155 CG6879 -0.527475
CG1155 CG8239 0.073526
CG1155 CG9747 0.001757
CG1155 TE20108 -0.266741
CG11567 CG11905 0.031443
CG11567 CG11992 0.280686
CG11567 CG12723 -1.213715
CG11567 CG1322 -0.078461
CG11567 CG1430 0.115817
CG11567 CG15005 -0.968214
CG11567 CG15022 0.789235
CG11567 CG15212 -0.908591
CG11567 CG15444 0.521391
CG11567 CG15592 0.070630
CG11567 CG1582 -0.759167
CG11567 CG16765 0.394173
CG11567 CG16885 -0.554453
CG11567 CG17166 0.433489
CG11567 CG17292 -0.282967
CG11567 CG17437 0.241645
CG11567 CG18140 -0.610307
CG11567 CG18362 0.751702
CG11567 CG18446 0.690693
CG11567 CG18507 -0.234829
CG11567 CG2108 0.487454
CG11567 CG2674 0.947392
CG11567 CG2837 -0.010316
CG11567 CG2928 -2.118342
CG11567 CG30497 0.345307
CG11567 CG31121 -0.856968
CG11567 CG31999 0.266736
CG11567 CG32209 -0.804402
CG11567 CG32548 -1.261223
CG11567 CG3267 -1.251392
CG11567 CG32920 0.414029
CG11567 CG33104 0.430668
CG11567 CG33217 -0.124638
CG11567 CG4051 -0.050466
CG11567 CG4233 -0.424136
CG11567 CG4311 -0.765291
CG11567 CG4354 0.377057
CG11567 CG4692 -0.300758
CG11567 CG4742 -2.479504
CG11567 CG4778 1.211112
CG11567 CG5130 0.267435
CG11567 CG5170 0.540977
CG11567 CG5590 -0.259721
CG11567 CG6040 0.292374
CG11567 CG6202 1.400312
CG11567 CG6708 -0.950166
CG11567 CG6871 -0.209030
CG11567 CG7107 -0.318675
CG11567 CG7266 -1.756519
CG11567 CG7421 0.956554
CG11567 CG7807 -0.830105
CG11567 CG7935 0.296832
CG11567 CG7981 0.362461
CG11567 CG8058 -0.048456
CG11567 CG8144 1.051344
CG11567 CG8235 1.363896
CG11567 CG8309 -0.603509
CG11567 CG8386 -2.002483
CG11567 CG8402 -0.032068
CG11567 CG8444 -0.142495
CG11567 CG9009 -0.228829
CG11567 CG9149 0.669689
CG11567 CG9539 0.118715
CG11567 CR31808 -2.659134
CG11567 TE18870 0.524637
CG1157 CG11785 0.060546
CG1157 CG11793 0.928156
CG1157 CG11979 0.129806
CG1157 CG12151 -0.163550
CG1157 CG12157 -0.678734
CG1157 CG12400 2.191349
CG1157 CG1246 -0.377964
CG1157 CG13279 -0.556324
CG1157 CG14048 -2.003525
CG1157 CG14206 2.296964
CG1157 CG15095 -0.424980
CG1157 CG15162 -0.805263
CG1157 CG15347 -0.123691
CG1157 CG1685 -0.060568
CG1157 CG1785 2.954104
CG1157 CG18549 -0.391528
CG1157 CG2003 0.404764
CG1157 CG2078 -0.263764
CG1157 CG2155 0.456877
CG1157 CG2184 0.122474
CG1157 CG2713 -2.872041
CG1157 CG2863 -0.306444
CG1157 CG31160 0.461759
CG1157 CG31175 1.413545
CG1157 CG32164 0.366446
CG1157 CG32409 1.605229
CG1157 CG32813 -0.123381
CG1157 CG3283 0.715893
CG1157 CG33217 -0.108178
CG1157 CG3999 -0.148804
CG1157 CG4033 -5.015600
CG1157 CG4051 1.034861
CG1157 CG4061 -0.359449
CG1157 CG4217 0.703008
CG1157 CG4386 -0.059853
CG1157 CG4475 -0.498746
CG1157 CG4665 -0.203417
CG1157 CG4753 0.962766
CG1157 CG4778 0.051012
CG1157 CG4901 2.107130
CG1157 CG5010 -1.777105
CG1157 CG5130 0.096759
CG1157 CG5193 0.195666
CG1157 CG5288 -0.764100
CG1157 CG5525 -1.219841
CG1157 CG5594 -0.104065
CG1157 CG5903 -0.811824
CG1157 CG6022 0.996799
CG1157 CG6105 -4.669213
CG1157 CG6343 1.311840
CG1157 CG6415 -0.295207
CG1157 CG6459 0.732461
CG1157 CG6501 0.856255
CG1157 CG6904 -0.578605
CG1157 CG6949 -0.272260
CG1157 CG7176 -1.844369
CG1157 CG7178 -1.980256
CG1157 CG7421 -0.701717
CG1157 CG7458 1.412913
CG1157 CG7502 -1.365871
CG1157 CG7519 -0.439219
CG1157 CG7839 0.141231
CG1157 CG8048 -0.351377
CG1157 CG8112 -0.265817
CG1157 CG8443 0.773406
CG1157 CG8525 -0.920699
CG1157 CG8531 -2.312442
CG1157 CG8636 0.414389
CG1157 CG8766 0.419343
CG1157 CG8788 -2.959146
CG1157 CG8913 -0.359472
CG1157 CG8946 1.496986
CG1157 CG9066 0.924566
CG1157 CG9127 -1.540332
CG1157 CG9331 0.229312
CG1157 CG9527 0.531484
CG11576 CG12350 -0.624236
CG11576 CG13102 -0.257769
CG11576 CG13284 -3.436006
CG11576 CG14792 -0.642404
CG11576 CG14902 0.035697
CG11576 CG15211 -0.098014
CG11576 CG16787 -1.775270
CG11576 CG1759 -0.135468
CG11576 CG1809 -0.273211
CG11576 CG18173 0.099299
CG11576 CG31233 0.171549
CG11576 CG31259 -0.226470
CG11576 CG31343 0.489721
CG11576 CG31463 0.617631
CG11576 CG3734 -2.455714
CG11576 CG3994 -0.360070
CG11576 CG4061 1.112703
CG11576 CG4199 1.790617
CG11576 CG4280 0.343983
CG11576 CG5660 -0.046278
CG11576 CG6830 -1.702660
CG11576 CG7328 -0.254493
CG11576 CG7354 0.615757
CG11576 CG9568 -1.681758
CG11642 CG11949 0.331357
CG11642 CG12075 -0.487857
CG11642 CG1273 -1.148464
CG11642 CG1422 -1.774068
CG11642 CG1475 0.324742
CG11642 CG15212 0.188671
CG11642 CG16765 -0.269797
CG11642 CG16786 -1.018918
CG11642 CG17271 0.058268
CG11642 CG1749 -1.062273
CG11642 CG18549 -0.347779
CG11642 CG1891 -0.046454
CG11642 CG30011 -1.611035
CG11642 CG30291 -0.587745
CG11642 CG31022 -0.150461
CG11642 CG31121 0.109864
CG11642 CG31794 0.159361
CG11642 CG32701 -1.774588
CG11642 CG32982 0.170529
CG11642 CG33149 -0.273644
CG11642 CG3762 0.528197
CG11642 CG4115 0.155417
CG11642 CG4194 0.267803
CG11642 CG4552 0.684893
CG11642 CG4966 1.063026
CG11642 CG5382 0.331140
CG11642 CG6647 0.023018
CG11642 CG6668 0.037968
CG11642 CG6705 -0.285541
CG11642 CG6708 -0.999122
CG11642 CG6766 -0.281040
CG11642 CG6822 0.334106
CG11642 CG6844 -0.027917
CG11642 CG7071 0.313196
CG11642 CG7073 -0.331575
CG11642 CG7199 0.512892
CG11642 CG7271 -0.031738
CG11642 CG7413 0.874862
CG11642 CG7430 0.053216
CG11642 CG7654 0.083256
CG11642 CG7675 -0.834482
CG11642 CG7915 -0.087583
CG11642 CG8144 -1.596997
CG11642 CG8182 0.086965
CG11642 CG8209 -0.552255
CG11642 CG8306 -0.397307
CG11642 CG8363 0.255677
CG11642 CG8386 -1.099661
CG11642 CG9009 0.585480
CG11642 CG9035 0.146858
CG11642 CG9238 0.280524
CG11642 CG9322 0.123280
CG11642 CG9326 0.093228
CG11642 TE19126 0.156861
CG11652 CG11861 -4.831116
CG11652 CG11949 0.900575
CG11652 CG12006 1.744975
CG11652 CG12091 1.840961
CG11652 CG12131 1.332839
CG11652 CG12287 -0.435548
CG11652 CG12360 0.400615
CG11652 CG12576 -2.473697
CG11652 CG12592 0.270631
CG11652 CG13777 -1.589749
CG11652 CG13912 0.881696
CG11652 CG14207 0.794775
CG11652 CG1422 -4.286487
CG11652 CG1444 0.801861
CG11652 CG1447 1.304720
CG11652 CG14622 -0.382862
CG11652 CG14712 1.133417
CG11652 CG14883 -1.005061
CG11652 CG17348 0.572601
CG11652 CG17492 -0.722118
CG11652 CG17943 0.629566
CG11652 CG18250 1.418792
CG11652 CG2374 -1.326956
CG11652 CG2835 0.975244
CG11652 CG30115 1.216913
CG11652 CG3048 0.164159
CG11652 CG31022 -1.217999
CG11652 CG31332 -3.573436
CG11652 CG31349 -0.461107
CG11652 CG31368 0.299584
CG11652 CG31721 -0.267007
CG11652 CG3198 2.406211
CG11652 CG32043 -1.595516
CG11652 CG32244 -0.728524
CG11652 CG32434 -1.498991
CG11652 CG32556 0.973396
CG11652 CG3265 -1.206453
CG11652 CG3371 -5.920544
CG11652 CG3436 2.386577
CG11652 CG4006 0.279697
CG11652 CG4041 0.506287
CG11652 CG4125 -1.762530
CG11652 CG4194 1.111556
CG11652 CG4551 1.063480
CG11652 CG4843 1.324565
CG11652 CG5454 -2.307557
CG11652 CG6017 1.118836
CG11652 CG6766 -1.668351
CG11652 CG6877 -1.415472
CG11652 CG7073 -0.208809
CG11652 CG7375 -0.102266
CG11652 CG7379 -0.994018
CG11652 CG7638 -6.558764
CG11652 CG7892 0.468570
CG11652 CG7893 0.919510
CG11652 CG8209 -0.473372
CG11652 CG8411 -1.122993
CG11652 CG8416 1.389623
CG11652 CG8635 1.438147
CG11652 CG8749 0.977197
CG11652 CG9403 -1.209970
CG11652 CG9854 -1.133973
CG11652 CG9894 -0.355264
CG11654 CG11765 0.040524
CG11654 CG1322 -0.251517
CG11654 CG14629 0.778139
CG11654 CG1486 0.580975
CG11654 CG15022 0.213944
CG11654 CG16712 0.299177
CG11654 CG17530 -1.071245
CG11654 CG1780 -0.385203
CG11654 CG2342 0.145045
CG11654 CG31536 -1.635797
CG11654 CG33113 -0.359653
CG11654 CG3365 0.146288
CG11654 CG3941 -0.083361
CG11654 CG4769 -0.874891
CG11654 CG5345 0.377865
CG11654 CG6155 -3.126297
CG11654 CG6778 0.389762
CG11654 CG7098 0.496840
CG11654 CG7625 -1.042642
CG11654 CG9089 0.038072
CG11654 CG9444 -0.375816
CG1169 CG12233 -0.432735
CG1169 CG12723 -0.600541
CG1169 CG13993 -0.102392
CG1169 CG14356 -0.329040
CG1169 CG1674 0.015653
CG1169 CG16858 -0.309650
CG1169 CG16885 0.056533
CG1169 CG17334 -0.009715
CG1169 CG17508 0.100353
CG1169 CG18290 0.201930
CG1169 CG18362 0.022238
CG1169 CG1884 -0.649039
CG1169 CG2072 0.087890
CG1169 CG2108 -0.630480
CG1169 CG2161 0.890986
CG1169 CG2818 -0.013761
CG1169 CG2918 0.468880
CG1169 CG2928 0.343115
CG1169 CG3171 0.262465
CG1169 CG31999 0.561130
CG1169 CG3539 0.008204
CG1169 CG3644 0.207888
CG1169 CG3725 -1.031181
CG1169 CG4183 0.401191
CG1169 CG4552 0.387240
CG1169 CG4672 0.130126
CG1169 CG4692 -0.441843
CG1169 CG5186 -0.524077
CG1169 CG5671 0.156021
CG1169 CG5700 -0.644232
CG1169 CG6521 0.232977
CG1169 CG7023 -0.246634
CG1169 CG7071 0.376701
CG1169 CG7098 0.040276
CG1169 CG7526 -0.992206
CG1169 CG7807 -0.791639
CG1169 CG7981 -0.477555
CG1169 CG8965 0.272257
CG1169 CG9022 0.458847
CG1169 CG9175 -0.660359
CG1169 CG9177 -0.887205
CG1169 CG9297 -0.872780
CG1169 CG9517 0.339725
CG1169 CG9811 -0.543593
CG11738 CG11979 2.443791
CG11738 CG12006 -0.150092
CG11738 CG12141 7.737855
CG11738 CG12530 -4.067172
CG11738 CG12785 3.099120
CG11738 CG12792 5.879308
CG11738 CG13005 0.509481
CG11738 CG13188 0.195239
CG11738 CG13348 0.922640
CG11738 CG13503 -0.889801
CG11738 CG1381 2.373761
CG11738 CG14048 -2.803329
CG11738 CG14206 -7.012454
CG11738 CG14447 1.923551
CG11738 CG14712 -1.624605
CG11738 CG14788 0.793342
CG11738 CG15731 -0.697627
CG11738 CG17136 1.157953
CG11738 CG17369 4.272790
CG11738 CG1746 -0.372292
CG11738 CG18657 0.188300
CG11738 CG18854 2.690055
CG11738 CG2003 -1.121957
CG11738 CG2184 -0.612936
CG11738 CG2863 -9.486576
CG11738 CG2867 0.491798
CG11738 CG32409 0.489525
CG11738 CG32464 -2.455754
CG11738 CG32813 1.873225
CG11738 CG33071 1.219527
CG11738 CG3401 0.541458
CG11738 CG3861 -0.016307
CG11738 CG4033 -1.111017
CG11738 CG4217 -5.312462
CG11738 CG4307 -10.834057
CG11738 CG4457 2.655126
CG11738 CG4581 0.291994
CG11738 CG4843 -2.282199
CG11738 CG4901 1.603934
CG11738 CG4912 -6.374940
CG11738 CG5258 -2.015205
CG11738 CG5277 1.140194
CG11738 CG5525 -0.594517
CG11738 CG5596 1.276076
CG11738 CG5824 -8.060595
CG11738 CG5904 0.220245
CG11738 CG5961 -0.314474
CG11738 CG5992 2.023338
CG11738 CG6105 8.188945
CG11738 CG6226 -0.101430
CG11738 CG6455 1.711369
CG11738 CG6904 -1.583874
CG11738 CG7033 1.664561
CG11738 CG7088 -0.062015
CG11738 CG7430 -5.236528
CG11738 CG7458 -3.763938
CG11738 CG7519 -9.479286
CG11738 CG7841 0.389188
CG11738 CG8231 -0.201469
CG11738 CG8301 -0.778309
CG11738 CG8446 -1.840946
CG11738 CG8503 -0.496524
CG11738 CG8525 -3.875625
CG11738 CG8635 -2.000068
CG11738 CG8759 -1.692536
CG11738 CG8780 -1.603638
CG11738 CG8977 2.008192
CG11738 CG9306 1.362520
CG11738 CG9630 -13.246910
CG11738 CG9663 0.760029
CG11738 CG9762 0.000918
CG11738 CG9866 1.255931
CG11765 CG11992 -0.054642
CG11765 CG12011 -0.073289
CG11765 CG14629 -0.180072
CG11765 CG15022 -0.542351
CG11765 CG1600 -0.567726
CG11765 CG17437 -0.051760
CG11765 CG17530 -0.105152
CG11765 CG1780 0.004500
CG11765 CG2060 -0.280863
CG11765 CG2065 -0.580928
CG11765 CG2342 -0.511038
CG11765 CG30497 0.290623
CG11765 CG33113 -0.414151
CG11765 CG3829 0.459970
CG11765 CG4120 0.367245
CG11765 CG5345 0.268788
CG11765 CG5700 -0.459814
CG11765 CG6957 -0.609099
CG11765 CG7098 0.131619
CG11765 CG7390 -0.074216
CG11765 CG9184 0.097702
CG11765 CG9444 -0.173396
CG11771 CG12101 -0.296527
CG11771 CG12530 0.971766
CG11771 CG12785 3.800944
CG11771 CG14996 -0.277323
CG11771 CG17136 -1.250577
CG11771 CG17369 -0.299196
CG11771 CG1785 -3.756845
CG11771 CG2078 -1.254306
CG11771 CG2221 -0.521062
CG11771 CG2867 -1.943012
CG11771 CG32253 -2.389957
CG11771 CG32264 -1.715640
CG11771 CG33217 2.292088
CG11771 CG4781 0.283572
CG11771 CG4912 4.508448
CG11771 CG5010 1.684980
CG11771 CG5277 2.923087
CG11771 CG5452 -0.643084
CG11771 CG5824 -7.233067
CG11771 CG6022 -11.842535
CG11771 CG6226 0.774798
CG11771 CG6343 1.436453
CG11771 CG6455 -0.260297
CG11771 CG6767 -2.405622
CG11771 CG7519 1.138709
CG11771 CG7712 -0.307699
CG11771 CG8327 0.636808
CG11771 CG8444 0.209430
CG11771 CG8525 1.563241
CG11771 CG8920 -5.167663
CG11771 CG9006 3.260854
CG11771 CG9300 -1.878541
CG11771 CG9306 0.759678
CG11785 CG11979 0.666715
CG11785 CG12151 0.039857
CG11785 CG12206 -0.112617
CG11785 CG12785 0.998829
CG11785 CG13503 0.932282
CG11785 CG14048 1.534358
CG11785 CG14206 0.342660
CG11785 CG15005 0.086291
CG11785 CG15162 0.033349
CG11785 CG15212 0.293091
CG11785 CG15433 -1.546155
CG11785 CG16765 0.655626
CG11785 CG16798 0.031873
CG11785 CG17369 0.902603
CG11785 CG1785 -1.018082
CG11785 CG2016 -0.130003
CG11785 CG2221 -0.542369
CG11785 CG2674 -0.334552
CG11785 CG2863 0.029432
CG11785 CG31175 -0.157422
CG11785 CG31559 0.015541
CG11785 CG3267 0.830756
CG11785 CG32982 -0.777104
CG11785 CG33104 -0.557291
CG11785 CG33217 -3.359106
CG11785 CG3861 -0.225486
CG11785 CG3992 -0.070859
CG11785 CG4003 0.110488
CG11785 CG4051 0.947522
CG11785 CG4901 0.198349
CG11785 CG4912 1.031868
CG11785 CG4944 -0.595175
CG11785 CG4966 0.057933
CG11785 CG4972 -0.002626
CG11785 CG5010 2.719094
CG11785 CG5258 -0.869761
CG11785 CG5277 -1.549764
CG11785 CG5525 -1.542294
CG11785 CG6022 -0.412247
CG11785 CG6105 0.426167
CG11785 CG6343 -0.902636
CG11785 CG6521 -0.003297
CG11785 CG7033 -0.424404
CG11785 CG7176 -1.066361
CG11785 CG7361 0.723084
CG11785 CG7421 -0.076275
CG11785 CG7554 -1.420917
CG11785 CG7654 -0.346424
CG11785 CG7675 -0.499672
CG11785 CG7698 0.229525
CG11785 CG7712 -2.381904
CG11785 CG8231 0.182346
CG11785 CG8309 1.201389
CG11785 CG8439 0.122422
CG11785 CG8444 1.732383
CG11785 CG8788 -2.827612
CG11785 CG8920 -1.167654
CG11785 CG9009 -0.044289
CG11785 CG9149 -0.301424
CG11785 CG9172 0.010454
CG11785 CG9326 0.515624
CG11785 CG9330 -1.102825
CG11785 CG9416 -0.551554
CG11785 CG9710 -0.287307
CG11785 CG9748 -0.089078
CG11793 CG12151 -0.656097
CG11793 CG12157 -0.330719
CG11793 CG12203 0.057304
CG11793 CG1264 -0.092489
CG11793 CG12723 0.748069
CG11793 CG13279 1.109113
CG11793 CG13969 0.512772
CG11793 CG1403 -0.512804
CG11793 CG15162 0.650291
CG11793 CG15188 -0.005358
CG11793 CG15212 0.242157
CG11793 CG15282 0.392827
CG11793 CG17332 2.400025
CG11793 CG17508 -0.052067
CG11793 CG18362 -0.054386
CG11793 CG18374 -0.640690
CG11793 CG18446 -0.937880
CG11793 CG18549 0.283221
CG11793 CG2140 0.182846
CG11793 CG2155 0.951858
CG11793 CG2210 -1.441168
CG11793 CG2837 -0.571509
CG11793 CG2977 0.180810
CG11793 CG31431 0.623802
CG11793 CG32164 1.111760
CG11793 CG32499 0.163893
CG11793 CG32548 -2.148313
CG11793 CG3267 -0.107752
CG11793 CG32972 0.007558
CG11793 CG3960 -0.938564
CG11793 CG4679 -1.768185
CG11793 CG5288 -3.610477
CG11793 CG5330 -1.681908
CG11793 CG5476 -1.481330
CG11793 CG5532 -0.449456
CG11793 CG5594 0.520861
CG11793 CG6459 1.890539
CG11793 CG6521 -0.361958
CG11793 CG6666 -0.975957
CG11793 CG6803 0.426444
CG11793 CG7062 -0.650361
CG11793 CG7107 -1.018976
CG11793 CG7176 0.903836
CG11793 CG7266 -0.952300
CG11793 CG7981 0.064943
CG11793 CG8050 -0.386933
CG11793 CG8186 -1.924630
CG11793 CG8665 0.946794
CG11793 CG8766 0.430465
CG11793 CG8788 -1.135709
CG11793 CG8804 -1.916044
CG11793 CG8913 0.085089
CG11793 CG8946 0.712016
CG11793 CG9066 1.065259
CG11793 CG9127 -1.690946
CG11793 CG9184 0.142518
CG11793 CG9331 -1.453184
CG11793 CG9446 0.135974
CG11793 CG9494 -1.482429
CG11793 CG9539 -0.253687
CG11793 TE18870 -0.765428
CG11797 CG18455 -0.584134
CG11797 CG3941 -0.526433
CG11797 CG9336 -0.397328
CG11798 CG11902 -0.243956
CG11798 CG1221 0.284691
CG11798 CG12249 -1.200839
CG11798 CG13894 -1.093067
CG11798 CG13928 1.328651
CG11798 CG14041 -6.833306
CG11798 CG1434 -1.036410
CG11798 CG15097 1.395985
CG11798 CG18740 -1.406844
CG11798 CG2083 -0.004576
CG11798 CG31088 0.533515
CG11798 CG31181 -1.270343
CG11798 CG32158 1.261387
CG11798 CG3258 -0.964948
CG11798 CG3269 1.808504
CG11798 CG3625 -1.252769
CG11798 CG3967 -1.748714
CG11798 CG4029 0.134666
CG11798 CG4050 -2.484365
CG11798 CG4133 -0.404028
CG11798 CG4532 0.234162
CG11798 CG5580 1.284538
CG11798 CG6418 -0.586031
CG11798 CG6703 2.187642
CG11798 CG6866 -0.573874
CG11798 CG6889 0.655625
CG11798 CG7528 -0.107253
CG11798 CG7538 1.553520
CG11798 CG7576 0.496555
CG11798 CG8472 0.817090
CG11798 CG8567 -0.071712
CG11798 CG9135 -2.416053
CG11798 CG9261 -2.814224
CG11798 CG9666 0.819253
CG11798 CG9797 1.268462
CG11849 CG1221 -0.281338
CG11849 CG12858 0.174430
CG11849 CG14762 -0.882720
CG11849 CG15651 -0.462812
CG11849 CG1624 0.568613
CG11849 CG17724 -2.008398
CG11849 CG2207 0.401009
CG11849 CG31043 0.210924
CG11849 CG31108 -0.529255
CG11849 CG31634 -1.254465
CG11849 CG32046 -1.031211
CG11849 CG32169 -0.616836
CG11849 CG32423 -1.455065
CG11849 CG3269 0.521600
CG11849 CG5545 0.365402
CG11849 CG7851 0.749155
CG11849 CG8625 0.543931
CG11849 CG9999 -0.222270
CG11861 CG12006 -2.592859
CG11861 CG12052 -1.231495
CG11861 CG12091 0.589682
CG11861 CG12131 -0.995034
CG11861 CG12360 -0.006007
CG11861 CG12576 0.185198
CG11861 CG12592 -0.460013
CG11861 CG12676 -1.023054
CG11861 CG13037 -0.566659
CG11861 CG13912 0.006422
CG11861 CG14025 -2.079283
CG11861 CG14026 -0.216415
CG11861 CG14122 -1.878946
CG11861 CG14207 0.100468
CG11861 CG1422 1.459186
CG11861 CG1429 -0.303513
CG11861 CG1444 -0.518598
CG11861 CG14712 -0.192378
CG11861 CG16721 0.677197
CG11861 CG1721 0.170015
CG11861 CG17348 -2.161336
CG11861 CG17492 -1.276718
CG11861 CG17943 0.213962
CG11861 CG18111 1.117433
CG11861 CG18250 -2.070963
CG11861 CG2835 -2.945545
CG11861 CG3001 0.903137
CG11861 CG3048 0.845414
CG11861 CG31045 2.651095
CG11861 CG31332 -2.207171
CG11861 CG32031 0.039074
CG11861 CG32043 0.249633
CG11861 CG32434 0.113852
CG11861 CG3371 1.314660
CG11861 CG3436 0.914431
CG11861 CG4125 0.382833
CG11861 CG4551 -0.156409
CG11861 CG4843 -3.410096
CG11861 CG6972 0.726330
CG11861 CG6988 -0.083790
CG11861 CG7070 0.235788
CG11861 CG7254 0.492119
CG11861 CG7638 0.090709
CG11861 CG7893 1.225456
CG11861 CG8416 0.763105
CG11861 CG8635 0.746250
CG11861 CG8759 -1.192285
CG11861 CG9403 0.059014
CG11861 CG9866 1.118268
CG11861 TE19126 0.219495
CG11874 CG12858 0.271022
CG11874 CG13316 0.018947
CG11874 CG13321 -0.523594
CG11874 CG15097 0.450079
CG11874 CG1546 -1.300862
CG11874 CG2791 -0.781221
CG11874 CG31088 0.599901
CG11874 CG32169 -0.453909
CG11874 CG3352 0.193525
CG11874 CG3703 -0.909652
CG11874 CG3792 -0.168626
CG11874 CG4050 -1.234049
CG11874 CG4133 -0.830994
CG11874 CG6601 -1.107620
CG11874 CG6930 0.208516
CG11874 CG8472 1.203678
CG11874 CG8776 -0.328274
CG11874 CG9261 -0.804869
CG11902 CG12249 0.793203
CG11902 CG1434 -0.336049
CG11902 CG1539 -0.510716
CG11902 CG15811 0.201940
CG11902 CG2656 -0.749557
CG11902 CG31349 -0.458219
CG11902 CG32031 -1.159711
CG11902 CG32158 0.224284
CG11902 CG3967 -0.925189
CG11902 CG4303 1.140074
CG11902 CG5813 0.903653
CG11902 CG6418 -0.138727
CG11902 CG6988 -0.772087
CG11902 CG7070 -0.503344
CG11902 CG7752 -0.219083
CG11905 CG15005 -0.518530
CG11905 CG17121 0.207452
CG11905 CG17292 -0.184045
CG11905 CG18140 0.178577
CG11905 CG18362 0.118059
CG11905 CG18549 0.009639
CG11905 CG2928 0.003278
CG11905 CG31121 -0.430685
CG11905 CG32209 -0.735273
CG11905 CG3992 -0.151863
CG11905 CG4354 -0.722559
CG11905 CG4778 -0.171918
CG11905 CG5575 0.411048
CG11905 CG6433 -0.359338
CG11905 CG6611 -1.693638
CG11905 CG7266 0.261517
CG11905 CG8309 -0.458432
CG11905 CG9035 -0.141932
CG11905 CG9149 0.554459
CG11905 CG9446 0.167128
CG11905 CG9539 0.161309
CG11949 CG12139 -0.282285
CG11949 CG1228 0.917776
CG11949 CG12369 -1.346692
CG11949 CG12676 -0.744622
CG11949 CG1273 0.109631
CG11949 CG1422 -3.949734
CG11949 CG1444 0.295404
CG11949 CG1475 1.867766
CG11949 CG14883 -0.295779
CG11949 CG16786 -0.129062
CG11949 CG17158 -3.416500
CG11949 CG1716 -0.252570
CG11949 CG1749 -0.054222
CG11949 CG17492 1.252077
CG11949 CG18250 0.184917
CG11949 CG2374 -0.524734
CG11949 CG3033 0.238662
CG11949 CG31022 -0.276333
CG11949 CG31045 0.288947
CG11949 CG31121 -0.273133
CG11949 CG31332 -3.189765
CG11949 CG31349 -0.061754
CG11949 CG32556 0.403631
CG11949 CG3265 -2.477334
CG11949 CG32701 0.377341
CG11949 CG32982 0.239791
CG11949 CG3352 0.102526
CG11949 CG3624 -0.406130
CG11949 CG3664 1.542700
CG11949 CG3992 0.034085
CG11949 CG4006 -1.731962
CG11949 CG4115 0.233067
CG11949 CG4194 -0.096494
CG11949 CG4966 0.723070
CG11949 CG5183 1.073104
CG11949 CG5249 -0.332068
CG11949 CG5809 1.453691
CG11949 CG6017 -1.695304
CG11949 CG6223 0.396372
CG11949 CG6668 -3.180249
CG11949 CG6766 -0.835539
CG11949 CG6775 -0.171052
CG11949 CG6844 -0.426466
CG11949 CG6877 1.291684
CG11949 CG7073 0.992164
CG11949 CG7199 -0.499878
CG11949 CG7230 0.585131
CG11949 CG7254 -0.133015
CG11949 CG7262 0.443235
CG11949 CG7271 -0.117584
CG11949 CG7379 0.495513
CG11949 CG7675 0.322309
CG11949 CG7752 -1.060492
CG11949 CG7892 0.026540
CG11949 CG7893 1.884067
CG11949 CG8209 0.751754
CG11949 CG8289 1.254148
CG11949 CG8306 -2.916619
CG11949 CG8312 0.291799
CG11949 CG8411 -2.001319
CG11949 CG9318 -0.335820
CG11949 CG9322 -1.159613
CG11949 CG9326 -0.849546
CG11949 CG9710 0.485701
CG11961 CG12723 -1.394588
CG11961 CG13377 0.071739
CG11961 CG13551 -0.794482
CG11961 CG13913 -0.326797
CG11961 CG1430 0.109762
CG11961 CG14356 -0.513744
CG11961 CG15211 0.236663
CG11961 CG15786 0.236607
CG11961 CG16787 -1.318832
CG11961 CG18362 0.723804
CG11961 CG18374 -2.588422
CG11961 CG2210 -1.107736
CG11961 CG2977 2.563754
CG11961 CG30349 0.317092
CG11961 CG31233 -1.515495
CG11961 CG32920 -0.086000
CG11961 CG33502 -0.217707
CG11961 CG3588 1.011506
CG11961 CG4311 -0.750282
CG11961 CG4779 0.062449
CG11961 CG5130 0.183273
CG11961 CG5170 -0.708484
CG11961 CG5288 0.995033
CG11961 CG6028 -0.153094
CG11961 CG6459 -1.753033
CG11961 CG6816 -0.127685
CG11961 CG7154 -0.899997
CG11961 CG7328 -1.119757
CG11961 CG7354 0.755390
CG11961 CG7502 0.332403
CG11961 CG7712 -0.271960
CG11961 CG7941 -0.334156
CG11961 CG8627 -1.819921
CG11961 CG8804 -0.119460
CG11961 CG9149 0.517540
CG11961 CG9331 1.489226
CG11961 CG9446 0.436103
CG11961 CG9527 -0.976762
CG11961 CG9568 -0.112846
CG11961 CR31808 0.308664
CG11979 CG12141 4.323521
CG11979 CG12157 1.023090
CG11979 CG12582 0.533455
CG11979 CG12785 0.025150
CG11979 CG13503 2.671410
CG11979 CG13506 0.153336
CG11979 CG1371 1.242817
CG11979 CG14048 0.349482
CG11979 CG14206 -5.123057
CG11979 CG15433 0.723472
CG11979 CG1685 -5.497287
CG11979 CG1785 3.256608
CG11979 CG18657 0.102334
CG11979 CG1891 -1.535804
CG11979 CG2003 -1.608844
CG11979 CG2863 -10.205406
CG11979 CG31175 -0.755096
CG11979 CG3127 2.255998
CG11979 CG32164 1.801452
CG11979 CG32499 0.119181
CG11979 CG32813 3.543576
CG11979 CG33071 -0.571110
CG11979 CG33217 -5.970478
CG11979 CG3714 -1.656827
CG11979 CG3861 0.253624
CG11979 CG4003 -2.045765
CG11979 CG4033 -0.845287
CG11979 CG4051 -0.863927
CG11979 CG4217 0.558113
CG11979 CG4233 0.016034
CG11979 CG4300 -0.266620
CG11979 CG4307 -4.566087
CG11979 CG4427 -0.216709
CG11979 CG4457 1.429823
CG11979 CG4475 -0.017950
CG11979 CG4901 -3.084486
CG11979 CG4944 0.528396
CG11979 CG4966 0.117786
CG11979 CG4972 1.801027
CG11979 CG4994 -10.646696
CG11979 CG5258 0.627609
CG11979 CG5277 0.555783
CG11979 CG5374 -0.518627
CG11979 CG5525 1.745101
CG11979 CG5558 0.046214
CG11979 CG5594 0.020759
CG11979 CG5903 -1.016948
CG11979 CG5904 -5.616106
CG11979 CG6105 0.199714
CG11979 CG6226 3.585083
CG11979 CG6343 1.797780
CG11979 CG6501 -10.095535
CG11979 CG6769 -2.460931
CG11979 CG6904 1.059409
CG11979 CG6949 -1.427427
CG11979 CG7033 -3.507605
CG11979 CG7176 -0.721254
CG11979 CG7361 2.700523
CG11979 CG7413 0.090416
CG11979 CG7421 0.953679
CG11979 CG7430 -0.310911
CG11979 CG7458 3.609803
CG11979 CG7502 -0.215644
CG11979 CG7519 -1.773544
CG11979 CG7554 -1.145306
CG11979 CG7610 -4.907752
CG11979 CG7698 -1.639395
CG11979 CG7841 1.159100
CG11979 CG7935 -1.900101
CG11979 CG7993 -0.744333
CG11979 CG8039 3.979253
CG11979 CG8231 0.774900
CG11979 CG8235 -0.715800
CG11979 CG8309 0.410981
CG11979 CG8439 4.262661
CG11979 CG8443 2.380463
CG11979 CG8444 0.766153
CG11979 CG8446 1.865158
CG11979 CG8780 0.149838
CG11979 CG8788 0.558053
CG11979 CG8977 0.430492
CG11979 CG9009 0.137699
CG11979 CG9140 -4.295041
CG11979 CG9172 -0.347950
CG11979 CG9281 4.493037
CG11979 CG9527 -0.761268
CG11979 CG9762 0.369670
CG11987 CG13624 -0.645450
CG11987 CG1434 -1.567459
CG11987 CG14513 0.318489
CG11987 CG15811 -0.202328
CG11987 CG1624 -0.417612
CG11987 CG17218 -0.301888
CG11987 CG17646 -0.507846
CG11987 CG2774 0.059278
CG11987 CG3033 -0.642381
CG11987 CG31043 0.085158
CG11987 CG31088 0.339226
CG11987 CG31181 -0.037381
CG11987 CG31349 0.127984
CG11987 CG3198 -0.035926
CG11987 CG32158 -0.016001
CG11987 CG32486 -0.282508
CG11987 CG3269 -0.050892
CG11987 CG32858 0.335542
CG11987 CG33261 -0.606157
CG11987 CG3969 -0.686876
CG11987 CG4303 0.687753
CG11987 CG4698 -0.130238
CG11987 CG4978 -0.156561
CG11987 CG5433 0.508664
CG11987 CG5520 -0.124280
CG11987 CG6174 -0.146982
CG11987 CG6418 -0.651402
CG11987 CG6877 0.115721
CG11987 CG7379 0.366234
CG11987 CG7961 0.117682
CG11987 CG8092 -0.366635
CG11987 CG8156 0.014447
CG11987 CG8567 0.576255
CG11987 CG9854 -0.355541
CG11987 CG9894 0.321666
CG11987 CG9924 0.026558
CG11992 CG12151 0.472107
CG11992 CG12172 0.051723
CG11992 CG1309 -0.074630
CG11992 CG1322 -0.117332
CG11992 CG14048 -0.024374
CG11992 CG14243 0.439942
CG11992 CG14629 1.634466
CG11992 CG1486 0.162088
CG11992 CG15022 -1.213523
CG11992 CG15717 -6.623804
CG11992 CG16765 1.795104
CG11992 CG17320 0.214592
CG11992 CG17437 0.112331
CG11992 CG17530 -0.025049
CG11992 CG18446 0.752190
CG11992 CG18549 0.933914
CG11992 CG1882 1.247083
CG11992 CG18854 1.229747
CG11992 CG1970 0.544771
CG11992 CG2161 -0.314019
CG11992 CG30497 -0.362323
CG11992 CG32409 0.185818
CG11992 CG3267 -0.974856
CG11992 CG33113 -0.086213
CG11992 CG3499 -1.377784
CG11992 CG4233 -1.346947
CG11992 CG4427 1.197940
CG11992 CG4600 -1.095919
CG11992 CG4912 0.058020
CG11992 CG5033 -1.410312
CG11992 CG5330 1.586119
CG11992 CG5345 -4.422173
CG11992 CG5353 -1.794767
CG11992 CG5590 -0.099451
CG11992 CG6148 -0.153876
CG11992 CG6767 -0.508742
CG11992 CG6871 -0.789772
CG11992 CG7266 -2.037036
CG11992 CG7279 -0.253399
CG11992 CG7438 -0.981502
CG11992 CG7807 -0.334149
CG11992 CG7981 -0.494435
CG11992 CG8058 -0.378078
CG11992 CG8144 -2.836908
CG11992 CG8386 -1.185898
CG11992 CG8402 1.066518
CG11992 CG8470 1.648610
CG11992 CG8920 0.217838
CG11992 CG9009 0.868934
CG11992 CG9238 -0.508584
CG11992 CG9446 -0.312196
CG11992 CG9539 -0.022242
CG11992 TE18870 0.302977
CG12006 CG12084 -3.302495
CG12006 CG12360 0.258181
CG12006 CG12576 0.952755
CG12006 CG12582 -0.537650
CG12006 CG12592 0.791484
CG12006 CG13037 0.640197
CG12006 CG13348 0.577951
CG12006 CG13503 -1.065630
CG12006 CG14025 -3.104754
CG12006 CG14026 -0.042204
CG12006 CG14122 0.837883
CG12006 CG14206 1.845820
CG12006 CG1429 -1.651840
CG12006 CG1444 1.422135
CG12006 CG14447 0.358655
CG12006 CG14687 0.661932
CG12006 CG14712 -0.702796
CG12006 CG16721 -0.199305
CG12006 CG1721 -0.591116
CG12006 CG17348 0.911487
CG12006 CG17492 0.469086
CG12006 CG17800 0.176405
CG12006 CG17943 -0.611317
CG12006 CG1891 0.132973
CG12006 CG3001 1.202288
CG12006 CG3048 -4.825912
CG12006 CG31045 -0.228180
CG12006 CG31332 -1.910027
CG12006 CG32464 -0.471453
CG12006 CG4125 -2.655083
CG12006 CG4194 0.276230
CG12006 CG4209 -0.496814
CG12006 CG4300 1.223887
CG12006 CG4843 -3.265206
CG12006 CG5596 -0.688252
CG12006 CG5961 -0.453298
CG12006 CG5992 0.726019
CG12006 CG6972 -2.877503
CG12006 CG6988 -0.797610
CG12006 CG7254 -0.218886
CG12006 CG7296 -0.039814
CG12006 CG7430 0.446762
CG12006 CG7638 2.069527
CG12006 CG7930 0.217542
CG12006 CG8231 1.800813
CG12006 CG8289 -1.169826
CG12006 CG8301 -0.564805
CG12006 CG8312 -0.171869
CG12006 CG8503 0.472680
CG12006 CG8635 -0.027460
CG12006 CG8759 -6.516293
CG12006 CG8780 -1.830630
CG12006 CG8977 2.178796
CG12006 CG9480 0.662477
CG12006 CG9663 -0.475893
CG12006 CG9866 0.848002
CG12006 CR31696 -0.700021
CG12006 TE19126 1.258766
CG12011 CG2060 -0.789785
CG12011 CG2065 -0.077145
CG12011 CG32809 -0.649781
CG12011 CG3394 -0.462296
CG12011 CG4120 -0.609451
CG12011 CG5700 -0.588249
CG12011 CG6957 0.241941
CG12011 CG7098 -0.017874
CG12011 CG8782 0.427372
CG12011 CG9444 -0.401718
CG12026 CG12110 -0.294871
CG12026 CG4999 -0.261586
CG12026 CG6409 -0.658506
CG12026 CG9628 -0.501904
CG12038 CG1221 0.062863
CG12038 CG12858 1.284554
CG12038 CG13316 1.458094
CG12038 CG13651 -0.082578
CG12038 CG13920 -0.361802
CG12038 CG13928 -3.495712
CG12038 CG15097 -2.359678
CG12038 CG15651 -0.029934
CG12038 CG2048 -0.937477
CG12038 CG31108 0.146922
CG12038 CG32169 -0.431749
CG12038 CG3703 -1.832288
CG12038 CG40147 -1.880051
CG12038 CG4050 -2.511249
CG12038 CG4209 -1.494092
CG12038 CG4684 0.459470
CG12038 CG5545 -0.624914
CG12038 CG5680 -2.705531
CG12038 CG6703 0.821596
CG12038 CG6930 -0.971517
CG12038 CG7851 -0.272460
CG12038 CG9261 2.595892
CG12038 CG9267 -1.103748
CG12038 CG9666 1.305724
CG12052 CG12129 -0.181365
CG12052 CG12369 1.555638
CG12052 CG12391 0.116187
CG12052 CG1242 -0.386217
CG12052 CG12701 0.689298
CG12052 CG13777 1.602180
CG12052 CG13912 0.322088
CG12052 CG1404 1.625612
CG12052 CG14122 -0.348840
CG12052 CG14622 0.854189
CG12052 CG1483 -0.692205
CG12052 CG14883 0.133026
CG12052 CG2656 0.951963
CG12052 CG2835 -0.501370
CG12052 CG32486 -0.059936
CG12052 CG3258 0.291970
CG12052 CG33097 -0.811325
CG12052 CG3436 -2.776895
CG12052 CG3800 -1.547343
CG12052 CG3969 0.540049
CG12052 CG4303 0.393431
CG12052 CG4532 0.920084
CG12052 CG4677 -0.046355
CG12052 CG5433 -0.302052
CG12052 CG5588 -2.184105
CG12052 CG5813 -0.969636
CG12052 CG6174 0.275653
CG12052 CG6617 -3.385049
CG12052 CG6866 0.731730
CG12052 CG7070 -0.642051
CG12052 CG7230 -0.568905
CG12052 CG7471 -3.200444
CG12052 CG7526 -1.742544
CG12052 CG7538 -1.575650
CG12052 CG7892 -0.314604
CG12052 CG7893 -0.363914
CG12052 CG8092 1.264435
CG12052 CG8276 -0.725523
CG12052 CG9135 -0.448813
CG12052 CG9403 -3.335599
CG12052 CG9423 -0.961057
CG12052 CG9554 -0.333585
CG12052 CG9705 -0.691263
CG12052 CG9712 -1.636652
CG12055 CG12338 -0.381684
CG12055 CG12576 -0.057131
CG12055 CG12701 0.232919
CG12055 CG13348 0.343914
CG12055 CG13993 0.013376
CG12055 CG14066 -0.680474
CG12055 CG14883 -1.168505
CG12055 CG1721 0.344040
CG12055 CG17280 -0.089812
CG12055 CG1782 0.019632
CG12055 CG17932 -1.037432
CG12055 CG1884 -1.012084
CG12055 CG2161 -0.461567
CG12055 CG2374 0.197265
CG12055 CG30115 0.366036
CG12055 CG3033 0.437676
CG12055 CG31170 -0.471560
CG12055 CG3127 -0.420274
CG12055 CG3136 0.064769
CG12055 CG31605 -0.745789
CG12055 CG31649 -0.530992
CG12055 CG3198 -0.248425
CG12055 CG31999 0.204176
CG12055 CG3542 -0.336176
CG12055 CG3624 -1.239208
CG12055 CG3992 0.029750
CG12055 CG4086 -0.009924
CG12055 CG4199 -0.275086
CG12055 CG4299 0.113291
CG12055 CG4376 0.580204
CG12055 CG4726 -0.252534
CG12055 CG4984 -0.331938
CG12055 CG5454 -0.830998
CG12055 CG5961 -0.702724
CG12055 CG6246 -0.237648
CG12055 CG6378 0.405315
CG12055 CG6382 0.050817
CG12055 CG6521 -0.439375
CG12055 CG6654 -0.492483
CG12055 CG7033 -0.392442
CG12055 CG7107 0.442246
CG12055 CG7524 -0.092752
CG12055 CG7526 0.453171
CG12055 CG7893 0.063508
CG12055 CG8173 -1.988138
CG12055 CG8965 -1.728943
CG12055 CG9022 0.669706
CG12055 CG9194 -0.222016
CG12055 CG9322 0.706972
CG12055 CG9330 0.573534
CG12055 CG9480 0.093390
CG12055 CG9710 0.253639
CG12055 CG9712 0.182412
CG12055 CG9750 1.010883
CG12055 TE20108 0.333530
CG12075 CG12094 -0.357913
CG12075 CG12284 -0.103640
CG12075 CG1273 0.264842
CG12075 CG13188 -0.111733
CG12075 CG16765 0.272171
CG12075 CG16786 -0.581281
CG12075 CG16798 0.100572
CG12075 CG17271 -0.598603
CG12075 CG1749 -0.412504
CG12075 CG18817 -0.151554
CG12075 CG31559 -0.496332
CG12075 CG32694 -0.611086
CG12075 CG33104 -0.286553
CG12075 CG33183 0.296917
CG12075 CG3359 0.050275
CG12075 CG5249 -0.045852
CG12075 CG5820 -0.206536
CG12075 CG5873 0.066836
CG12075 CG6766 -0.459158
CG12075 CG8144 -0.234446
CG12075 CG8249 -0.314132
CG12075 CG8268 0.026310
CG12075 CG8386 0.152074
CG12075 CG9035 0.295648
CG12075 CG9326 0.239040
CG12075 CG9416 -0.048018
CG12075 CG9748 0.071916
CG12084 CG12113 -0.070326
CG12084 CG12287 -0.780549
CG12084 CG12360 -1.241876
CG12084 CG12582 -0.158000
CG12084 CG12592 0.314955
CG12084 CG13289 -0.282134
CG12084 CG13777 -1.550524
CG12084 CG14025 -1.193781
CG12084 CG1422 -0.388093
CG12084 CG1429 -0.532748
CG12084 CG14447 -0.729739
CG12084 CG14712 1.181967
CG12084 CG1475 -1.279149
CG12084 CG17136 -2.115784
CG12084 CG17800 0.245983
CG12084 CG18657 -0.865518
CG12084 CG1891 -0.657711
CG12084 CG3001 0.851178
CG12084 CG3048 0.437659
CG12084 CG31045 -1.490028
CG12084 CG31137 -0.031457
CG12084 CG31332 -0.163338
CG12084 CG32464 -0.701735
CG12084 CG3278 1.397874
CG12084 CG33207 0.434526
CG12084 CG3371 1.157139
CG12084 CG3436 0.477342
CG12084 CG4003 0.083042
CG12084 CG4194 0.413376
CG12084 CG4457 -0.320841
CG12084 CG4700 -0.127099
CG12084 CG4746 0.762662
CG12084 CG5183 0.762905
CG12084 CG5258 0.136703
CG12084 CG5454 -0.220655
CG12084 CG5776 0.304344
CG12084 CG5824 0.944698
CG12084 CG6177 0.255204
CG12084 CG7073 0.948563
CG12084 CG7654 -0.721477
CG12084 CG8231 -2.108542
CG12084 CG8289 0.761581
CG12084 CG8306 0.085351
CG12084 CG8312 0.079669
CG12084 CG8411 0.667823
CG12084 CG8416 -1.550749
CG12084 CG8583 -0.618124
CG12084 CG8759 1.587974
CG12084 CG8780 0.054396
CG12084 CG8978 -0.540624
CG12084 CG9128 0.384810
CG12084 CG9318 0.051478
CG12084 CG9630 0.526319
CG12084 CG9677 -2.999316
CG12084 CG9750 -0.274230
CG12084 CG9866 0.785076
CG12091 CG12129 -2.629321
CG12091 CG12131 0.902519
CG12091 CG12287 0.214091
CG12091 CG12360 1.443435
CG12091 CG12592 -0.210568
CG12091 CG12676 0.443354
CG12091 CG1345 -0.266904
CG12091 CG13777 0.679166
CG12091 CG14026 -0.014261
CG12091 CG1404 1.384775
CG12091 CG16721 -1.046701
CG12091 CG17158 1.275931
CG12091 CG1716 -0.225685
CG12091 CG17492 0.448120
CG12091 CG1782 1.280441
CG12091 CG18250 -2.753648
CG12091 CG18290 0.193190
CG12091 CG2051 -0.657061
CG12091 CG2835 -0.719201
CG12091 CG3008 0.960684
CG12091 CG3039 -0.099165
CG12091 CG31349 0.732320
CG12091 CG32434 -0.605891
CG12091 CG3265 -0.329346
CG12091 CG32701 -3.246619
CG12091 CG33097 -3.412619
CG12091 CG33549 -0.105725
CG12091 CG3359 -0.089832
CG12091 CG3371 -3.091098
CG12091 CG3416 1.199414
CG12091 CG3436 1.556255
CG12091 CG3644 -2.076521
CG12091 CG3664 0.531464
CG12091 CG3722 -0.828466
CG12091 CG3800 -1.489160
CG12091 CG40049 -0.015492
CG12091 CG4006 -1.546174
CG12091 CG4169 -0.428311
CG12091 CG4204 0.404304
CG12091 CG4303 -0.836436
CG12091 CG4405 0.717845
CG12091 CG4551 0.834180
CG12091 CG4672 0.119584
CG12091 CG4677 1.115058
CG12091 CG4700 0.163777
CG12091 CG5454 -1.485010
CG12091 CG5809 -0.133047
CG12091 CG6174 0.059574
CG12091 CG6177 1.334262
CG12091 CG6844 0.413055
CG12091 CG6877 -2.703103
CG12091 CG6944 0.653820
CG12091 CG7199 0.144982
CG12091 CG7375 -0.445854
CG12091 CG7481 0.936027
CG12091 CG7892 0.207892
CG12091 CG7893 1.892306
CG12091 CG8209 -0.633527
CG12091 CG8276 0.025534
CG12091 CG8312 0.054347
CG12091 CG8411 -0.450360
CG12091 CG8416 -1.396487
CG12091 CG8553 -2.132894
CG12091 CG8571 -0.034611
CG12091 CG8749 1.000106
CG12091 CG8933 -4.154641
CG12091 CG8974 0.865656
CG12091 CG9020 0.211696
CG12091 CG9070 0.285226
CG12091 CG9128 0.305025
CG12091 CG9256 0.166120
CG12091 CG9423 -4.386839
CG12091 CG9677 -0.017224
CG12091 CG9985 -1.562218
CG12094 CG14026 -0.336540
CG12094 CG14066 0.065119
CG12094 CG14430 -0.237194
CG12094 CG14813 0.229162
CG12094 CG15002 0.319383
CG12094 CG17032 0.206911
CG12094 CG17218 0.322675
CG12094 CG17271 -0.184747
CG12094 CG1759 0.031999
CG12094 CG2016 0.072319
CG12094 CG2263 0.489424
CG12094 CG2674 -0.253337
CG12094 CG3028 -0.111460
CG12094 CG31170 0.074991
CG12094 CG3224 0.251582
CG12094 CG3242 -0.562542
CG12094 CG33183 -2.362257
CG12094 CG3991 -1.442967
CG12094 CG4665 -0.183944
CG12094 CG5873 0.282509
CG12094 CG6202 0.568845
CG12094 CG6904 -0.289601
CG12094 CG8286 -0.979206
CG12094 CG8366 0.167085
CG12094 CG8975 -0.282107
CG12094 CG8978 -1.024682
CG12094 CG9035 0.193490
CG12094 CG9140 0.435099
CG12094 CG9322 0.765926
CG12094 CG9326 -0.066580
CG12094 CG9598 -0.572594
CG12101 CG12141 3.166413
CG12101 CG12172 -2.199727
CG12101 CG12400 0.341434
CG12101 CG12785 1.888237
CG12101 CG12792 -3.377706
CG12101 CG13506 -1.049445
CG12101 CG14048 2.037887
CG12101 CG15433 -2.465597
CG12101 CG1685 1.838781
CG12101 CG1785 -11.041869
CG12101 CG18854 2.390645
CG12101 CG2221 -2.703511
CG12101 CG2674 0.562228
CG12101 CG2827 0.272621
CG12101 CG2863 -3.394456
CG12101 CG2867 -1.631412
CG12101 CG3224 -0.028996
CG12101 CG32264 0.691316
CG12101 CG32409 -1.719521
CG12101 CG3267 -0.608031
CG12101 CG32813 -4.086977
CG12101 CG33217 1.451093
CG12101 CG3408 4.452148
CG12101 CG3499 0.963282
CG12101 CG3593 -2.245773
CG12101 CG3999 0.026915
CG12101 CG4033 -3.781824
CG12101 CG4217 -2.547804
CG12101 CG4307 1.023303
CG12101 CG4901 9.292228
CG12101 CG4912 -8.504217
CG12101 CG5010 -1.273133
CG12101 CG5525 -4.371918
CG12101 CG5558 -0.486399
CG12101 CG5824 3.846223
CG12101 CG5904 -4.487959
CG12101 CG6022 -3.224940
CG12101 CG6226 1.701948
CG12101 CG6459 2.115173
CG12101 CG6767 -2.921699
CG12101 CG6904 -1.607454
CG12101 CG7413 -3.524652
CG12101 CG7421 0.659538
CG12101 CG7461 -3.211156
CG12101 CG7519 4.566732
CG12101 CG7712 2.238268
CG12101 CG7780 -0.270983
CG12101 CG8058 -2.579354
CG12101 CG8286 -0.858310
CG12101 CG8309 0.509961
CG12101 CG8327 -1.410900
CG12101 CG8386 -0.236386
CG12101 CG8531 0.627764
CG12101 CG8920 -0.947290
CG12101 CG9149 3.673803
CG12101 CG9300 0.399911
CG12101 CG9446 5.438135
CG12110 CG14801 -0.710692
CG12110 CG31344 0.162704
CG12110 CG4590 -0.497722
CG12110 CG7005 -0.536435
CG12110 CG8239 -0.172404
CG12110 CG9628 -0.023056
CG12110 CG9968 -0.409698
CG12113 CG12129 0.022734
CG12113 CG1228 0.467412
CG12113 CG12287 0.952398
CG12113 CG12592 -0.177113
CG12113 CG13777 -0.100983
CG12113 CG1404 -0.444507
CG12113 CG14712 1.082155
CG12113 CG14805 0.073334
CG12113 CG17124 -0.127682
CG12113 CG1957 -2.136083
CG12113 CG2016 -0.192398
CG12113 CG31137 -0.083901
CG12113 CG32625 0.901418
CG12113 CG3278 0.158599
CG12113 CG3416 0.562671
CG12113 CG3436 0.947627
CG12113 CG3902 0.049339
CG12113 CG4035 -0.012890
CG12113 CG4551 0.025679
CG12113 CG4700 -2.375368
CG12113 CG5452 -1.123272
CG12113 CG5454 0.494601
CG12113 CG6177 -0.410824
CG12113 CG6210 -0.900725
CG12113 CG6455 -0.740191
CG12113 CG7892 0.804624
CG12113 CG8366 -1.962170
CG12113 CG8411 -0.677286
CG12113 CG8416 0.517847
CG12113 CG8553 0.453324
CG12113 CG8978 -0.079721
CG12113 CG9128 1.395334
CG12113 CG9256 0.544513
CG12113 CG9403 -0.208579
CG12113 CG9423 -2.484648
CG12113 CG9633 -1.364902
CG12113 CG9677 -3.777535
CG12113 CG9750 -2.582653
CG12113 CG9916 0.834220
CG12129 CG1228 0.084604
CG12129 CG12592 -0.860847
CG12129 CG13777 -0.152003
CG12129 CG1403 -0.229985
CG12129 CG1404 -3.414272
CG12129 CG14883 0.648141
CG12129 CG17903 -0.187753
CG12129 CG18250 0.591496
CG12129 CG2913 -0.162529
CG12129 CG3039 1.002643
CG12129 CG3265 0.941371
CG12129 CG32701 0.250934
CG12129 CG33097 -4.205590
CG12129 CG33549 0.589700
CG12129 CG3416 -0.285732
CG12129 CG3436 -0.056304
CG12129 CG3542 1.192543
CG12129 CG3722 -0.486948
CG12129 CG3800 0.268950
CG12129 CG4006 -1.106172
CG12129 CG4204 -0.407546
CG12129 CG4303 -1.941723
CG12129 CG4700 0.717742
CG12129 CG5021 -0.263157
CG12129 CG5454 -0.175762
CG12129 CG5499 0.124242
CG12129 CG5809 -0.768149
CG12129 CG6174 1.545808
CG12129 CG7375 0.125487
CG12129 CG7526 -0.616129
CG12129 CG7752 -0.116354
CG12129 CG7893 -0.716388
CG12129 CG8092 0.351180
CG12129 CG8276 0.502481
CG12129 CG8411 -0.231877
CG12129 CG8416 0.498953
CG12129 CG8553 -0.863339
CG12129 CG8571 -0.607995
CG12129 CG8933 1.405641
CG12129 CG8965 0.738961
CG12129 CG8974 -0.313481
CG12129 CG9128 -0.343143
CG12129 CG9256 0.351014
CG12129 CG9403 0.526242
CG12129 CG9423 0.825896
CG12129 CG9712 0.294528
CG12129 CG9985 0.468533
CG12131 CG12592 0.837695
CG12131 CG12676 -0.520245
CG12131 CG13005 -1.810967
CG12131 CG14025 -1.346893
CG12131 CG1422 -0.614125
CG12131 CG1429 -0.037745
CG12131 CG1444 0.455851
CG12131 CG14712 -0.572451
CG12131 CG1475 -0.010267
CG12131 CG15433 -0.058432
CG12131 CG17124 0.805692
CG12131 CG1721 -0.212992
CG12131 CG17492 -0.374458
CG12131 CG18111 -0.249758
CG12131 CG18250 0.275506
CG12131 CG1910 1.154935
CG12131 CG2051 -0.750385
CG12131 CG2835 -0.529560
CG12131 CG3001 -0.133146
CG12131 CG31332 -0.334209
CG12131 CG3278 0.803644
CG12131 CG3371 -1.921170
CG12131 CG3416 0.368208
CG12131 CG4115 0.244833
CG12131 CG4170 -1.491619
CG12131 CG4300 -0.918843
CG12131 CG4677 0.135408
CG12131 CG4700 -0.809723
CG12131 CG4746 0.154040
CG12131 CG4843 1.018245
CG12131 CG5183 -2.439545
CG12131 CG5320 1.336025
CG12131 CG5486 -0.565270
CG12131 CG5809 -3.027157
CG12131 CG6512 -2.406882
CG12131 CG6668 -0.770597
CG12131 CG7073 0.118295
CG12131 CG7481 -0.036782
CG12131 CG7654 -0.027169
CG12131 CG7915 -0.273568
CG12131 CG8306 0.629323
CG12131 CG8312 0.289641
CG12131 CG8411 0.361785
CG12131 CG8759 1.864609
CG12131 CG8977 0.299744
CG12131 CG9020 0.289786
CG12131 CG9035 0.669910
CG12131 CG9172 -1.028095
CG12131 CG9238 -0.200178
CG12131 CG9256 -0.246589
CG12131 CG9281 -0.184053
CG12131 CG9330 1.814309
CG12131 CG9403 -1.289109
CG12131 CG9677 1.297163
CG12131 CG9710 0.356271
CG12131 CG9866 -2.073005
CG12131 CG9985 0.474769
CG12131 TE19126 -1.538697
CG12139 CG31121 -0.356162
CG12139 CG8983 -0.438399
CG12141 CG12172 2.148623
CG12141 CG12530 1.375330
CG12141 CG12785 2.208708
CG12141 CG12792 -6.176412
CG12141 CG1309 0.736328
CG12141 CG13506 0.224415
CG12141 CG1381 3.079078
CG12141 CG14026 -0.138293
CG12141 CG14206 2.716561
CG12141 CG14447 -1.372765
CG12141 CG14788 1.659509
CG12141 CG15304 2.651763
CG12141 CG1685 -28.594746
CG12141 CG1746 -8.508110
CG12141 CG1785 5.682036
CG12141 CG18549 0.462111
CG12141 CG18854 3.205088
CG12141 CG2003 -1.099957
CG12141 CG2184 1.175412
CG12141 CG2263 -4.217968
CG12141 CG2827 0.431724
CG12141 CG2863 -7.899224
CG12141 CG3140 2.539567
CG12141 CG31775 0.225493
CG12141 CG32409 0.899686
CG12141 CG32813 10.184837
CG12141 CG33009 0.593760
CG12141 CG3593 -3.272651
CG12141 CG3714 5.929365
CG12141 CG4003 -1.781771
CG12141 CG4033 7.658269
CG12141 CG4217 -8.938189
CG12141 CG4307 -1.234652
CG12141 CG4427 1.591880
CG12141 CG4457 -1.194394
CG12141 CG4475 -0.413237
CG12141 CG4581 1.266862
CG12141 CG4665 1.889539
CG12141 CG5033 -13.255373
CG12141 CG5277 -1.101721
CG12141 CG5374 -3.681062
CG12141 CG5537 0.703147
CG12141 CG5558 -17.682483
CG12141 CG5594 0.708175
CG12141 CG5596 -0.166113
CG12141 CG5824 4.920969
CG12141 CG5904 12.865232
CG12141 CG5992 -9.908847
CG12141 CG6022 -5.234343
CG12141 CG6105 1.484767
CG12141 CG6226 1.265079
CG12141 CG6343 6.217710
CG12141 CG6415 -2.587565
CG12141 CG6501 -4.518742
CG12141 CG6904 -13.764426
CG12141 CG6949 -8.984578
CG12141 CG7178 -0.198419
CG12141 CG7393 1.137474
CG12141 CG7421 2.811299
CG12141 CG7519 -18.891368
CG12141 CG7610 5.022193
CG12141 CG7780 -1.408778
CG12141 CG7834 -8.067263
CG12141 CG7839 -2.621514
CG12141 CG7841 2.059694
CG12141 CG7935 4.237950
CG12141 CG7993 -5.783644
CG12141 CG8039 -1.081092
CG12141 CG8058 -4.542565
CG12141 CG8327 -2.736847
CG12141 CG8443 1.464241
CG12141 CG8446 -16.587225
CG12141 CG8525 -8.084565
CG12141 CG8531 0.121801
CG12141 CG8636 -1.445135
CG12141 CG8759 -0.930121
CG12141 CG8978 1.267766
CG12141 CG9006 -0.518976
CG12141 CG9009 -1.306592
CG12141 CG9140 -7.476426
CG12141 CG9281 3.981746
CG12141 CG9306 6.028327
CG12141 CG9577 0.563113
CG12141 CG9630 -3.580602
CG12141 CG9663 1.865193
CG12151 CG1309 -8.242571
CG12151 CG13289 -0.146590
CG12151 CG13506 1.609630
CG12151 CG14048 -1.734124
CG12151 CG14805 2.057782
CG12151 CG14996 -1.550276
CG12151 CG15005 0.405441
CG12151 CG15162 -0.084931
CG12151 CG15188 0.812737
CG12151 CG15212 -0.477901
CG12151 CG16765 1.458872
CG12151 CG1685 1.876402
CG12151 CG17124 0.692742
CG12151 CG17246 -1.177688
CG12151 CG17369 -1.390795
CG12151 CG18549 -0.112398
CG12151 CG18657 -0.243457
CG12151 CG18854 0.610596
CG12151 CG2155 0.704954
CG12151 CG2221 0.758114
CG12151 CG2674 0.626001
CG12151 CG2713 -1.176930
CG12151 CG3140 0.070954
CG12151 CG31559 0.034231
CG12151 CG32499 -1.714000
CG12151 CG32548 0.489006
CG12151 CG3267 -1.113419
CG12151 CG3283 0.696373
CG12151 CG32972 0.352392
CG12151 CG33104 -2.392885
CG12151 CG33217 -0.108821
CG12151 CG4003 -2.323352
CG12151 CG4051 -2.337933
CG12151 CG4427 -3.942681
CG12151 CG4475 0.016975
CG12151 CG4511 0.513505
CG12151 CG4692 1.544096
CG12151 CG4742 0.692532
CG12151 CG4972 -0.051253
CG12151 CG5033 -1.392232
CG12151 CG5193 -2.972882
CG12151 CG5277 1.706016
CG12151 CG5330 -3.415561
CG12151 CG5353 -0.825390
CG12151 CG5594 -1.793812
CG12151 CG6022 2.552207
CG12151 CG6148 0.048744
CG12151 CG6202 0.987829
CG12151 CG6343 -1.334462
CG12151 CG6708 -1.321504
CG12151 CG7176 1.651891
CG12151 CG7361 -4.716493
CG12151 CG7393 2.872313
CG12151 CG7413 0.124122
CG12151 CG7461 1.452458
CG12151 CG7698 0.947998
CG12151 CG7935 0.410701
CG12151 CG8036 -0.317468
CG12151 CG8144 -1.142439
CG12151 CG8235 0.184379
CG12151 CG8309 -1.153066
CG12151 CG8386 -0.243611
CG12151 CG8402 1.811186
CG12151 CG8439 -0.172444
CG12151 CG8531 1.288470
CG12151 CG8636 0.096684
CG12151 CG8766 0.049104
CG12151 CG8788 1.480651
CG12151 CG8920 0.678624
CG12151 CG9006 -1.733248
CG12151 CG9009 0.450840
CG12151 CG9149 -1.005890
CG12151 CG9280 -0.157286
CG12151 CG9306 2.300349
CG12151 CG9762 1.149244
CG12151 TE18870 0.007088
CG12157 CG12400 0.527513
CG12157 CG13551 -3.755944
CG12157 CG13704 -1.179295
CG12157 CG14048 -0.993955
CG12157 CG14243 -0.921224
CG12157 CG14968 0.025350
CG12157 CG15095 -3.612444
CG12157 CG15162 -0.533145
CG12157 CG15304 -0.925179
CG12157 CG15347 -0.958295
CG12157 CG15717 1.573255
CG12157 CG1685 0.445206
CG12157 CG17325 0.247408
CG12157 CG17332 1.467731
CG12157 CG18374 -0.032890
CG12157 CG18446 -0.074654
CG12157 CG18549 -0.374390
CG12157 CG2003 -0.042604
CG12157 CG2977 -1.075567
CG12157 CG3006 0.027019
CG12157 CG31004 0.058793
CG12157 CG31098 -3.729564
CG12157 CG31175 0.374232
CG12157 CG31431 0.441927
CG12157 CG32164 -1.519390
CG12157 CG32548 -0.520731
CG12157 CG3267 1.321431
CG12157 CG3283 0.846573
CG12157 CG33009 0.941516
CG12157 CG33502 1.979521
CG12157 CG3884 -1.803869
CG12157 CG4033 -1.740053
CG12157 CG4051 0.727994
CG12157 CG4475 -0.820242
CG12157 CG4600 0.327147
CG12157 CG4901 -1.257067
CG12157 CG5010 1.507154
CG12157 CG5288 -0.330626
CG12157 CG5476 -0.252939
CG12157 CG5532 -0.783440
CG12157 CG5594 0.824970
CG12157 CG5819 1.230104
CG12157 CG5961 1.924529
CG12157 CG6105 0.790139
CG12157 CG6417 0.317974
CG12157 CG6459 -1.833062
CG12157 CG6501 -6.541573
CG12157 CG6666 -2.626660
CG12157 CG6949 -1.518283
CG12157 CG7088 0.426023
CG12157 CG7176 -2.004976
CG12157 CG7361 2.268229
CG12157 CG7421 -3.253835
CG12157 CG7502 1.353695
CG12157 CG7841 0.192089
CG12157 CG7936 0.405589
CG12157 CG8048 -1.328294
CG12157 CG8050 -0.967010
CG12157 CG8112 -0.255919
CG12157 CG8402 -0.869655
CG12157 CG8443 1.312837
CG12157 CG8470 -1.130317
CG12157 CG8766 0.530727
CG12157 CG8788 -4.707326
CG12157 CG8804 2.240867
CG12157 CG8946 4.653281
CG12157 CG9127 0.016753
CG12157 CG9184 0.570112
CG12157 CG9331 -2.476539
CG12157 CG9527 1.177495
CG12172 CG1309 -0.852515
CG12172 CG14243 0.425859
CG12172 CG14996 0.684489
CG12172 CG15095 -0.377136
CG12172 CG15188 -0.743343
CG12172 CG1548 0.394046
CG12172 CG15717 -1.976784
CG12172 CG1685 -3.271098
CG12172 CG1743 -0.689873
CG12172 CG1785 -0.186410
CG12172 CG18549 -1.636218
CG12172 CG1970 -0.000802
CG12172 CG2003 0.522306
CG12172 CG2098 -1.750414
CG12172 CG2155 0.238102
CG12172 CG2198 0.666657
CG12172 CG2863 -0.343184
CG12172 CG30011 -0.076670
CG12172 CG31098 1.467909
CG12172 CG31175 1.045158
CG12172 CG3174 0.194842
CG12172 CG31775 -0.801317
CG12172 CG32253 0.248868
CG12172 CG32264 0.168466
CG12172 CG32409 2.453722
CG12172 CG32464 0.334982
CG12172 CG32813 0.621570
CG12172 CG3593 -1.130926
CG12172 CG4033 1.127746
CG12172 CG4475 -0.412630
CG12172 CG4600 -0.651880
CG12172 CG4781 -0.022507
CG12172 CG5033 -2.656579
CG12172 CG5558 0.479716
CG12172 CG5594 0.462242
CG12172 CG6148 -0.059659
CG12172 CG6415 -0.292988
CG12172 CG6871 -0.473974
CG12172 CG7088 -2.911930
CG12172 CG7266 0.943626
CG12172 CG7519 -0.666769
CG12172 CG7780 0.278514
CG12172 CG7935 0.792617
CG12172 CG7993 -0.554341
CG12172 CG8036 0.998679
CG12172 CG8058 0.716771
CG12172 CG8327 -0.610100
CG12172 CG8386 -0.427468
CG12172 CG8402 1.459627
CG12172 CG8446 2.007509
CG12172 CG8470 -1.367000
CG12172 CG8920 0.604418
CG12172 CG9009 -1.720809
CG12172 CG9155 0.006530
CG12172 CG9300 -0.444841
CG12172 CG9306 -1.074573
CG12203 CG12233 -0.114437
CG12203 CG1345 -0.276826
CG12203 CG13993 0.160581
CG12203 CG15282 0.052163
CG12203 CG15598 -0.558684
CG12203 CG17508 -1.765267
CG12203 CG18290 0.433279
CG12203 CG18374 -0.400592
CG12203 CG1882 -0.676676
CG12203 CG2108 -0.744832
CG12203 CG2140 0.004428
CG12203 CG2210 -0.227372
CG12203 CG2837 0.323456
CG12203 CG2913 -0.044576
CG12203 CG30497 -0.097493
CG12203 CG32244 0.876012
CG12203 CG33502 -0.142401
CG12203 CG3960 0.170041
CG12203 CG4364 -0.152910
CG12203 CG4376 0.946845
CG12203 CG4679 0.671556
CG12203 CG4692 -1.233993
CG12203 CG5661 -0.140214
CG12203 CG7062 -0.257141
CG12203 CG7071 -0.932042
CG12203 CG7107 1.262474
CG12203 CG7154 0.093838
CG12203 CG8182 -0.591136
CG12203 CG8186 -0.458672
CG12203 CG9194 0.126120
CG12203 CG9253 -0.269938
CG12203 CG9710 0.757777
CG12203 CG9762 0.269768
CG12203 CG9811 0.539838
CG12203 CG9977 -0.057348
CG12206 CG12284 0.132356
CG12206 CG12576 0.167492
CG12206 CG13037 -0.393781
CG12206 CG13188 0.154159
CG12206 CG13503 -0.875635
CG12206 CG13993 0.108790
CG12206 CG14206 0.615400
CG12206 CG1447 -0.485433
CG12206 CG14643 -0.222214
CG12206 CG15598 -0.221737
CG12206 CG16798 -0.146438
CG12206 CG17492 -0.638459
CG12206 CG17508 -0.375205
CG12206 CG1771 0.173419
CG12206 CG17943 -0.019764
CG12206 CG1891 0.404308
CG12206 CG30115 -0.116716
CG12206 CG31022 -0.059260
CG12206 CG3127 0.467822
CG12206 CG31605 -0.775568
CG12206 CG32244 -0.705105
CG12206 CG32982 -0.119427
CG12206 CG33071 0.048184
CG12206 CG3762 -0.448797
CG12206 CG4125 -0.022673
CG12206 CG4376 0.331959
CG12206 CG4552 -0.089212
CG12206 CG4726 -0.596515
CG12206 CG4966 0.958660
CG12206 CG4994 -0.027259
CG12206 CG5596 0.186759
CG12206 CG6521 -0.429744
CG12206 CG6647 0.196099
CG12206 CG6705 -0.094315
CG12206 CG6972 0.017919
CG12206 CG7071 0.127228
CG12206 CG7176 0.835414
CG12206 CG7199 0.403179
CG12206 CG7230 -0.300533
CG12206 CG7361 -0.179657
CG12206 CG7502 -1.512710
CG12206 CG7554 0.352088
CG12206 CG7638 0.122237
CG12206 CG7675 -3.974315
CG12206 CG7802 0.074177
CG12206 CG7920 -0.209066
CG12206 CG9262 -0.025594
CG12206 CG9322 -1.207778
CG12206 CG9326 1.305019
CG12206 CG9480 -0.335146
CG12206 CG9762 0.471583
CG12206 CG9977 0.661742
CG1221 CG13894 -0.422991
CG1221 CG13928 0.073847
CG1221 CG14041 -2.362973
CG1221 CG1434 0.309957
CG1221 CG1483 -0.413332
CG1221 CG17724 0.192629
CG1221 CG18740 0.578418
CG1221 CG2083 0.081469
CG1221 CG31088 0.667544
CG1221 CG31634 0.050575
CG1221 CG32046 -0.321667
CG1221 CG32505 -0.246870
CG1221 CG3258 -0.479951
CG1221 CG3269 -1.029412
CG1221 CG4050 -0.024379
CG1221 CG5545 -0.298280
CG1221 CG5580 -0.854284
CG1221 CG6703 0.657865
CG1221 CG6860 0.424585
CG1221 CG7576 -0.243065
CG1221 CG9135 0.949104
CG12233 CG13220 0.086042
CG12233 CG13391 -0.425133
CG12233 CG14356 -0.255173
CG12233 CG15022 0.549910
CG12233 CG17280 -0.628389
CG12233 CG17530 -0.570579
CG12233 CG2108 -0.125004
CG12233 CG2210 0.053106
CG12233 CG31649 0.042659
CG12233 CG31999 -0.747220
CG12233 CG32920 0.191603
CG12233 CG3539 -0.859194
CG12233 CG3903 0.700641
CG12233 CG4679 0.435426
CG12233 CG5661 -0.049787
CG12233 CG5700 0.191887
CG12233 CG6030 -1.248911
CG12233 CG6439 -1.523394
CG12233 CG6816 0.073195
CG12233 CG7098 -0.010059
CG12233 CG7526 0.357428
CG12233 CG9131 0.651687
CG12233 CG9194 -0.056732
CG12233 CG9811 0.132003
CG12233 TE18870 0.079383
CG12238 CG1228 0.215496
CG12238 CG1250 -0.236356
CG12238 CG12701 1.045172
CG12238 CG14626 -0.105953
CG12238 CG15811 -1.941025
CG12238 CG16721 0.089148
CG12238 CG17158 0.106674
CG12238 CG1782 1.289334
CG12238 CG17903 0.400376
CG12238 CG18290 -0.255672
CG12238 CG18783 -0.615850
CG12238 CG1884 -0.050535
CG12238 CG2048 0.045056
CG12238 CG2374 -0.824744
CG12238 CG2522 0.208562
CG12238 CG2774 -0.983997
CG12238 CG3008 -0.230322
CG12238 CG3039 -0.046181
CG12238 CG3184 -0.163880
CG12238 CG3198 -0.410507
CG12238 CG32043 0.161615
CG12238 CG32486 0.553035
CG12238 CG32858 -0.908338
CG12238 CG33097 -0.408850
CG12238 CG33261 -0.894140
CG12238 CG3539 -0.343343
CG12238 CG3725 0.581577
CG12238 CG3800 -0.082811
CG12238 CG3969 -0.638779
CG12238 CG4672 -1.698845
CG12238 CG4729 0.130751
CG12238 CG5215 0.221019
CG12238 CG5433 -0.819811
CG12238 CG5514 0.337302
CG12238 CG5520 -0.054789
CG12238 CG5809 0.338312
CG12238 CG6174 -0.431592
CG12238 CG6418 -0.048986
CG12238 CG6654 -0.772775
CG12238 CG6775 -1.454195
CG12238 CG6860 -0.208483
CG12238 CG6877 0.236312
CG12238 CG7071 -0.014546
CG12238 CG7187 -0.449937
CG12238 CG7375 0.676684
CG12238 CG7433 -0.883632
CG12238 CG7524 -0.114566
CG12238 CG7664 -0.343791
CG12238 CG7961 0.681803
CG12238 CG8156 0.514554
CG12238 CG8173 0.065501
CG12238 CG8200 0.021487
CG12238 CG8209 0.574294
CG12238 CG8567 0.173766
CG12238 CG8581 0.047442
CG12238 CG8933 0.962022
CG12238 CG8965 -0.010549
CG12238 CG8974 -0.592980
CG12238 CG9022 -1.648466
CG12238 CG9070 0.099491
CG12238 CG9177 -0.141245
CG12238 CG9267 -0.306209
CG12238 CG9346 0.626080
CG12238 CG9924 0.340708
CG12238 TE20108 -0.041235
CG12249 CG13624 -0.048606
CG12249 CG13894 1.071381
CG12249 CG14041 1.695220
CG12249 CG14513 1.834611
CG12249 CG14622 -2.888384
CG12249 CG17724 -6.243171
CG12249 CG2083 -0.985419
CG12249 CG2207 -1.499206
CG12249 CG2656 -0.513422
CG12249 CG31108 0.874535
CG12249 CG31181 0.217365
CG12249 CG31349 -0.817594
CG12249 CG32031 -0.909813
CG12249 CG32158 0.699544
CG12249 CG32434 -1.638221
CG12249 CG32486 -0.485001
CG12249 CG3258 0.071263
CG12249 CG3625 -0.324042
CG12249 CG3967 -0.872491
CG12249 CG40147 -0.104901
CG12249 CG4041 -0.506788
CG12249 CG4303 -1.158618
CG12249 CG4532 0.039922
CG12249 CG5588 0.701319
CG12249 CG5813 -0.113947
CG12249 CG6617 -0.893969
CG12249 CG6866 -2.163650
CG12249 CG6889 -0.357181
CG12249 CG6987 -1.572489
CG12249 CG7358 2.094249
CG12249 CG7538 0.440235
CG12249 CG8567 0.447277
CG12249 CG9135 0.290663
CG12249 CG9666 -0.127041
CG12249 CG9704 -0.001842
CG12249 CG9705 0.315300
CG12249 CG9797 -0.457009
CG12249 CG9999 -0.491235
CG12262 CG12403 -2.760256
CG12262 CG12582 -0.214517
CG12262 CG1345 0.880430
CG12262 CG1371 -2.214080
CG12262 CG14687 0.512685
CG12262 CG1475 -3.779307
CG12262 CG15102 0.165036
CG12262 CG15105 -2.728135
CG12262 CG15117 0.342934
CG12262 CG1520 0.262809
CG12262 CG15282 -0.763479
CG12262 CG1721 0.712686
CG12262 CG17246 0.464992
CG12262 CG17320 0.754536
CG12262 CG17332 0.293472
CG12262 CG17492 -0.145381
CG12262 CG1837 -0.679933
CG12262 CG1882 -0.116703
CG12262 CG1910 0.828498
CG12262 CG2051 0.109305
CG12262 CG30011 1.385818
CG12262 CG30291 -0.310710
CG12262 CG3140 -0.818423
CG12262 CG31794 -0.038697
CG12262 CG32164 -0.640995
CG12262 CG32425 -0.740734
CG12262 CG3249 0.390726
CG12262 CG32499 -0.001940
CG12262 CG33009 -0.597146
CG12262 CG33149 1.564072
CG12262 CG33549 0.828716
CG12262 CG3499 1.675076
CG12262 CG3624 0.500058
CG12262 CG3725 1.173105
CG12262 CG3903 0.244408
CG12262 CG4051 0.123365
CG12262 CG4169 -1.529007
CG12262 CG4183 -0.429720
CG12262 CG4233 1.098138
CG12262 CG4364 -0.549196
CG12262 CG4427 -2.513692
CG12262 CG4511 -1.209843
CG12262 CG4533 0.259614
CG12262 CG4600 -0.246560
CG12262 CG4679 -0.830264
CG12262 CG4752 -0.187274
CG12262 CG5320 1.705016
CG12262 CG5330 -0.606016
CG12262 CG5353 -3.216444
CG12262 CG5476 0.598996
CG12262 CG5590 -0.777517
CG12262 CG6501 1.960338
CG12262 CG6647 0.446998
CG12262 CG6668 0.489791
CG12262 CG6803 -0.663796
CG12262 CG6844 0.385958
CG12262 CG6871 0.260967
CG12262 CG7071 0.222619
CG12262 CG7107 0.217763
CG12262 CG7433 -1.614402
CG12262 CG7915 1.619029
CG12262 CG7920 -1.746488
CG12262 CG7981 0.570499
CG12262 CG7987 -0.958273
CG12262 CG8182 -1.804028
CG12262 CG8186 -0.875189
CG12262 CG8235 0.173847
CG12262 CG8402 0.682846
CG12262 CG8439 0.854333
CG12262 CG8766 -0.085613
CG12262 CG9009 0.021112
CG12262 CG9238 -1.972909
CG12262 CG9280 1.331786
CG12262 CG9985 -0.657590
CG12262 CR31696 1.015427
CG12268 CG1252 -0.095882
CG12268 CG14866 -0.151818
CG12268 CG31344 -0.225966
CG12268 CG4089 0.016282
CG12268 CG4999 -0.340629
CG12268 CG5492 -0.231162
CG12268 CG5928 -0.141296
CG1228 CG12287 0.147363
CG1228 CG12369 -0.162139
CG1228 CG12701 -1.167711
CG1228 CG1403 -1.188037
CG1228 CG1404 0.660753
CG1228 CG14636 0.174440
CG1228 CG14883 -0.723531
CG1228 CG1539 0.442592
CG1228 CG16721 -0.410704
CG1228 CG17158 -2.169367
CG1228 CG17903 -1.077154
CG1228 CG18250 -0.312096
CG1228 CG2656 -0.177668
CG1228 CG2774 0.108560
CG1228 CG3039 -0.896838
CG1228 CG3198 1.011917
CG1228 CG32031 0.498648
CG1228 CG3265 0.037253
CG1228 CG33097 -0.187174
CG1228 CG3416 0.247823
CG1228 CG3542 -1.541558
CG1228 CG3624 -1.466289
CG1228 CG3722 1.415873
CG1228 CG3969 0.668302
CG1228 CG4006 -1.028693
CG1228 CG4022 -1.918313
CG1228 CG4204 0.027090
CG1228 CG4303 -1.890070
CG1228 CG4551 -0.090457
CG1228 CG5215 -0.189068
CG1228 CG5433 -0.077906
CG1228 CG5499 0.226579
CG1228 CG5514 -0.697045
CG1228 CG6210 0.021540
CG1228 CG6775 -0.820768
CG1228 CG7070 0.052834
CG1228 CG7254 0.318621
CG1228 CG7379 0.263341
CG1228 CG7563 -0.417200
CG1228 CG7752 -0.386386
CG1228 CG7893 0.200702
CG1228 CG8276 0.394448
CG1228 CG8308 0.227832
CG1228 CG8411 -0.481956
CG1228 CG8571 0.250768
CG1228 CG8933 0.970501
CG1228 CG8965 -0.659778
CG1228 CG9318 0.298952
CG1228 CG9346 0.500928
CG1228 CG9423 0.131987
CG1228 CG9924 -1.129312
CG12284 CG1250 -0.017475
CG12284 CG13993 -0.411760
CG12284 CG14080 -0.455014
CG12284 CG16786 0.088316
CG12284 CG16798 -0.221888
CG12284 CG3008 0.445431
CG12284 CG3028 0.106440
CG12284 CG31559 -0.357000
CG12284 CG32982 0.190287
CG12284 CG33261 0.286468
CG12284 CG4364 -0.304551
CG12284 CG4376 0.136208
CG12284 CG4698 -0.167674
CG12284 CG5454 0.459661
CG12284 CG7187 -0.476373
CG12284 CG7802 -0.138410
CG12284 CG7961 -0.199828
CG12284 CG8249 0.028100
CG12284 CG8553 -0.298701
CG12284 CG9253 -0.024382
CG12284 CG9262 -0.049041
CG12284 CG9748 -0.294821
CG12284 CG9854 0.046982
CG12284 CG9894 -0.494568
CG12286 CG12403 -0.220227
CG12286 CG1264 0.350609
CG12286 CG14021 1.114021
CG12286 CG14629 0.651146
CG12286 CG1469 -0.240624
CG12286 CG15117 0.065095
CG12286 CG15188 0.270462
CG12286 CG1548 0.386713
CG12286 CG15828 -0.411821
CG12286 CG1600 -0.362175
CG12286 CG1743 -1.312553
CG12286 CG1837 -1.208816
CG12286 CG2098 -0.849017
CG12286 CG2198 -0.727768
CG12286 CG2762 0.153090
CG12286 CG30011 0.452418
CG12286 CG33099 -0.590989
CG12286 CG3380 0.679367
CG12286 CG3767 0.237409
CG12286 CG3935 -0.005708
CG12286 CG3989 -0.944923
CG12286 CG4162 -3.992627
CG12286 CG4306 -0.441708
CG12286 CG4533 0.145073
CG12286 CG4696 -0.574563
CG12286 CG5210 -1.328340
CG12286 CG6803 0.266032
CG12286 CG6844 -0.635585
CG12286 CG6871 0.232628
CG12286 CG7062 0.146686
CG12286 CG8050 -0.847108
CG12286 CG8066 1.843533
CG12286 CG8665 -0.435767
CG12286 CG8669 1.533785
CG12286 CG9494 -0.317432
CG12287 CG12360 1.066065
CG12287 CG12592 -2.700460
CG12287 CG12701 0.607615
CG12287 CG13777 -0.037825
CG12287 CG13912 0.413911
CG12287 CG1404 -0.224328
CG12287 CG1444 -0.317220
CG12287 CG14712 0.251818
CG12287 CG14883 -0.904768
CG12287 CG17800 -0.124721
CG12287 CG18250 -0.497109
CG12287 CG1910 -0.322703
CG12287 CG3048 -0.592112
CG12287 CG31368 0.577905
CG12287 CG3198 0.513502
CG12287 CG3265 -0.180688
CG12287 CG33097 1.931155
CG12287 CG3371 -1.341225
CG12287 CG3416 0.309432
CG12287 CG3436 0.509762
CG12287 CG3624 0.353226
CG12287 CG4204 0.391605
CG12287 CG4303 0.020626
CG12287 CG4551 -0.701872
CG12287 CG4700 -0.012015
CG12287 CG5215 -0.724538
CG12287 CG5454 -0.621099
CG12287 CG5499 -0.131810
CG12287 CG6177 -0.046843
CG12287 CG6210 -0.039034
CG12287 CG6246 -1.279228
CG12287 CG6766 -0.018546
CG12287 CG7379 -0.471468
CG12287 CG7528 -1.440728
CG12287 CG8209 0.011535
CG12287 CG8411 0.075776
CG12287 CG8416 0.228073
CG12287 CG8749 -0.519695
CG12287 CG9318 0.622111
CG12287 CG9403 -0.013025
CG12287 CG9633 -0.106419
CG12287 CG9666 -1.144904
CG12287 CG9677 1.164084
CG12287 CG9750 -1.572734
CG12287 CG9894 0.297072
CG12287 CG9985 -0.079141
CG12338 CG12400 -0.819753
CG12338 CG12785 0.001584
CG12338 CG13102 -1.614234
CG12338 CG13284 -0.243924
CG12338 CG14066 -1.319289
CG12338 CG14902 -0.168379
CG12338 CG15211 -0.468348
CG12338 CG16787 0.278339
CG12338 CG1809 0.447837
CG12338 CG2674 0.485562
CG12338 CG30115 0.236084
CG12338 CG31605 -1.249372
CG12338 CG3884 -0.269483
CG12338 CG3999 -0.400296
CG12338 CG4061 -0.158246
CG12338 CG4199 1.020250
CG12338 CG4217 1.620340
CG12338 CG4901 0.260264
CG12338 CG5010 -0.523392
CG12338 CG5371 -0.366481
CG12338 CG5525 -2.109559
CG12338 CG5903 0.618070
CG12338 CG6345 0.356620
CG12338 CG6830 0.628931
CG12338 CG7328 0.117918
CG12338 CG7554 -0.181724
CG12338 CG7712 0.593432
CG12350 CG13102 -1.780105
CG12350 CG13284 5.045618
CG12350 CG14792 1.486050
CG12350 CG14902 1.765580
CG12350 CG1759 -0.700090
CG12350 CG18173 -1.959638
CG12350 CG31343 -0.591971
CG12350 CG31463 -20.841598
CG12350 CG3734 0.613739
CG12350 CG4061 3.243727
CG12350 CG4199 -1.089621
CG12350 CG4280 -0.505807
CG12350 CG6178 -0.863861
CG12350 CG6830 -4.198921
CG12350 CG7328 -2.166583
CG12350 CG7399 1.022885
CG12350 CG9568 0.299563
CG12360 CG12369 0.396716
CG12360 CG12592 -0.927622
CG12360 CG13777 0.499374
CG12360 CG14025 0.202242
CG12360 CG1422 -1.649006
CG12360 CG1429 -0.700384
CG12360 CG1444 0.506051
CG12360 CG16721 -0.124629
CG12360 CG17348 0.297030
CG12360 CG17492 0.059435
CG12360 CG17800 -0.916104
CG12360 CG18250 -0.669208
CG12360 CG1934 -1.929867
CG12360 CG2048 0.006476
CG12360 CG2656 -0.751854
CG12360 CG2835 -0.256344
CG12360 CG31005 -0.259243
CG12360 CG31045 -0.715939
CG12360 CG31332 -0.006586
CG12360 CG31692 0.269400
CG12360 CG32031 -1.092979
CG12360 CG32043 -0.245402
CG12360 CG32434 -0.004490
CG12360 CG32556 0.231341
CG12360 CG32701 0.134665
CG12360 CG3352 0.063817
CG12360 CG3436 -0.434681
CG12360 CG3624 1.339709
CG12360 CG3664 1.473851
CG12360 CG3725 0.331418
CG12360 CG3792 0.106424
CG12360 CG4677 0.178845
CG12360 CG5183 1.111778
CG12360 CG5809 -0.334539
CG12360 CG6017 0.694800
CG12360 CG6601 0.334079
CG12360 CG6988 0.021753
CG12360 CG7073 -0.850070
CG12360 CG7262 -0.235756
CG12360 CG7379 0.330216
CG12360 CG7481 1.135784
CG12360 CG7987 -0.202699
CG12360 CG8209 0.387375
CG12360 CG8276 0.704371
CG12360 CG8289 -1.017488
CG12360 CG8306 -0.809044
CG12360 CG8312 -0.191033
CG12360 CG8416 -0.528106
CG12360 CG8571 -0.569567
CG12360 CG8933 -0.943957
CG12360 CG9128 -2.748367
CG12360 CG9677 0.811361
CG12360 CG9985 -0.635370
CG12369 CG12391 -0.211657
CG12369 CG12676 0.843748
CG12369 CG12701 1.666510
CG12369 CG13912 -2.770183
CG12369 CG1404 0.849885
CG12369 CG1422 -0.014858
CG12369 CG1463 0.829998
CG12369 CG17158 -0.584481
CG12369 CG17597 0.195146
CG12369 CG18250 -1.942596
CG12369 CG18783 0.619696
CG12369 CG2048 1.006412
CG12369 CG2051 -0.182334
CG12369 CG2656 -1.318303
CG12369 CG3039 0.841167
CG12369 CG31332 -0.036611
CG12369 CG31349 0.588276
CG12369 CG3258 0.900277
CG12369 CG3352 0.281332
CG12369 CG3416 -0.187895
CG12369 CG3542 -1.814437
CG12369 CG3625 -0.364037
CG12369 CG3725 -0.553064
CG12369 CG3743 -1.071978
CG12369 CG4204 -0.408628
CG12369 CG4303 1.701560
CG12369 CG4405 0.697855
CG12369 CG4677 -1.338611
CG12369 CG4702 0.222610
CG12369 CG5183 -0.133407
CG12369 CG5215 -0.020045
CG12369 CG5433 -4.567939
CG12369 CG5809 -0.413889
CG12369 CG5854 0.286156
CG12369 CG6174 0.979542
CG12369 CG6210 -1.257129
CG12369 CG6223 -0.503699
CG12369 CG6601 -0.796071
CG12369 CG6617 -1.676276
CG12369 CG6866 1.259452
CG12369 CG6877 1.023654
CG12369 CG6889 -0.178664
CG12369 CG7375 0.234778
CG12369 CG7379 0.923722
CG12369 CG7528 -0.758223
CG12369 CG7752 -0.524072
CG12369 CG8276 0.495788
CG12369 CG8411 -0.375006
CG12369 CG8416 0.489183
CG12369 CG8472 -1.487032
CG12369 CG8600 -0.734773
CG12369 CG8776 0.483777
CG12369 CG8933 -1.078152
CG12369 CG8974 1.632973
CG12369 CG8983 0.175601
CG12369 CG9128 -0.823479
CG12369 CG9135 -1.101750
CG12369 CG9318 -0.561690
CG12369 CG9924 0.465597
CG12391 CG2656 -0.342346
CG12391 CG3033 -0.482253
CG12391 CG31137 -0.131692
CG12391 CG3664 -0.043801
CG12391 CG4204 0.442517
CG12391 CG4299 -0.532689
CG12391 CG4303 0.308461
CG12391 CG4677 0.046142
CG12391 CG5021 0.730835
CG12391 CG5433 -0.302916
CG12391 CG6601 0.373431
CG12391 CG7262 -1.817168
CG12391 CG7379 0.033380
CG12391 CG7961 -0.042020
CG12391 CG8156 -0.557456
CG12391 CG8416 0.041205
CG12391 CG8600 -0.445326
CG12391 CG9128 0.584042
CG12391 CG9318 -1.153703
CG12391 CG9924 0.327577
CG12400 CG12785 2.222575
CG12400 CG13220 -2.339749
CG12400 CG13506 -2.967114
CG12400 CG13551 0.588568
CG12400 CG13704 -4.427996
CG12400 CG14048 -1.037239
CG12400 CG14066 -0.043524
CG12400 CG14792 1.724773
CG12400 CG15162 0.362309
CG12400 CG15304 0.312490
CG12400 CG15347 2.194920
CG12400 CG16787 -0.198389
CG12400 CG1785 2.911345
CG12400 CG2674 0.882837
CG12400 CG2713 -2.206453
CG12400 CG31004 -0.357697
CG12400 CG31160 1.201839
CG12400 CG31170 -0.564066
CG12400 CG31259 1.383344
CG12400 CG3140 0.253272
CG12400 CG32409 1.832332
CG12400 CG3267 3.218588
CG12400 CG3283 -2.000934
CG12400 CG33502 1.998883
CG12400 CG3714 -0.550273
CG12400 CG3884 -0.303363
CG12400 CG4051 1.428263
CG12400 CG4061 -3.831526
CG12400 CG4217 -8.121493
CG12400 CG4307 3.150571
CG12400 CG4567 -0.849769
CG12400 CG4581 1.814867
CG12400 CG4753 1.011799
CG12400 CG4901 -2.988203
CG12400 CG4984 0.421199
CG12400 CG5010 -4.228592
CG12400 CG5012 1.035850
CG12400 CG5170 0.269149
CG12400 CG5525 -0.544539
CG12400 CG5558 2.672793
CG12400 CG5660 -7.740194
CG12400 CG5903 0.777629
CG12400 CG5904 -7.238683
CG12400 CG5961 1.339222
CG12400 CG6028 0.801317
CG12400 CG6030 0.654024
CG12400 CG6105 -3.915492
CG12400 CG6226 -0.023200
CG12400 CG6345 -1.894456
CG12400 CG6459 -1.371909
CG12400 CG6501 2.941067
CG12400 CG6769 0.992907
CG12400 CG6904 -0.370508
CG12400 CG6949 0.389928
CG12400 CG7178 0.119164
CG12400 CG7328 1.872669
CG12400 CG7354 1.138850
CG12400 CG7361 1.356831
CG12400 CG7421 -1.692193
CG12400 CG7698 0.629776
CG12400 CG7712 -1.792173
CG12400 CG7834 -0.203873
CG12400 CG7841 0.834567
CG12400 CG7993 2.549097
CG12400 CG8039 3.665966
CG12400 CG8058 0.553894
CG12400 CG8443 -3.525325
CG12400 CG8531 -0.727925
CG12400 CG8766 2.971188
CG12400 CG8788 -9.338206
CG12400 CG8946 2.495499
CG12400 CG9140 -2.530669
CG12400 CG9331 0.333203
CG12400 CG9527 -1.208154
CG12400 CG9577 -3.918249
CG12403 CG1250 0.792133
CG12403 CG1345 -0.767773
CG12403 CG1371 0.172229
CG12403 CG1475 4.510987
CG12403 CG15105 0.027824
CG12403 CG15117 0.863255
CG12403 CG1520 -0.130386
CG12403 CG15282 -1.283232
CG12403 CG1548 0.471546
CG12403 CG15669 -1.184288
CG12403 CG1674 -1.190651
CG12403 CG17325 -1.314618
CG12403 CG17492 1.798448
CG12403 CG17508 0.230689
CG12403 CG17754 0.690519
CG12403 CG1837 -6.618659
CG12403 CG18593 -0.277002
CG12403 CG18657 -0.860823
CG12403 CG1910 0.451322
CG12403 CG2762 -0.239514
CG12403 CG30011 0.170867
CG12403 CG31368 -0.253730
CG12403 CG31626 -0.087087
CG12403 CG32499 -0.395033
CG12403 CG32972 0.253125
CG12403 CG33009 0.054447
CG12403 CG33113 0.425157
CG12403 CG33149 -2.825305
CG12403 CG3371 -2.120697
CG12403 CG3644 -0.293898
CG12403 CG3989 1.459371
CG12403 CG4183 -0.716494
CG12403 CG4511 -0.038901
CG12403 CG4533 0.438877
CG12403 CG4692 0.869064
CG12403 CG5320 -2.244917
CG12403 CG5330 -1.021397
CG12403 CG5476 -0.407229
CG12403 CG5671 0.688924
CG12403 CG5680 -2.095752
CG12403 CG6647 0.968499
CG12403 CG6803 -0.284494
CG12403 CG6844 0.073201
CG12403 CG7062 -1.041027
CG12403 CG7071 0.192033
CG12403 CG7173 1.219043
CG12403 CG7296 0.074537
CG12403 CG7433 -4.199840
CG12403 CG7481 0.907984
CG12403 CG7920 2.041549
CG12403 CG7987 0.325823
CG12403 CG8050 0.584263
CG12403 CG8182 1.105886
CG12403 CG8186 -1.568705
CG12403 CG8665 -1.744825
CG12403 CG8766 -1.166466
CG12403 CG9070 -0.180517
CG12403 CG9238 -0.161191
CG12403 CG9262 -1.075843
CG12403 CG9985 1.525656
CG1242 CG1252 -0.279148
CG1242 CG14636 0.204467
CG1242 CG18140 -0.188089
CG1242 CG1919 -0.213114
CG1242 CG31973 -0.227454
CG1242 CG32625 -0.239674
CG1242 CG3365 -0.331986
CG1242 CG3376 -0.225293
CG1242 CG3416 -0.093487
CG1242 CG4778 -0.287130
CG1242 CG6394 -0.489620
CG1242 CG6879 -0.109433
CG1242 CG7563 0.296781
CG1242 CG9089 0.098916
CG1242 CG9423 0.116175
CG1246 CG13704 2.429693
CG1246 CG14792 -1.114698
CG1246 CG15162 0.900875
CG1246 CG15347 -1.112887
CG1246 CG1644 -1.069375
CG1246 CG2184 -0.433854
CG1246 CG2977 -1.407191
CG1246 CG31004 -3.784080
CG1246 CG31160 -0.029265
CG1246 CG31259 0.244086
CG1246 CG3127 -0.297577
CG1246 CG31605 0.200243
CG1246 CG32164 -0.550248
CG1246 CG3714 0.209031
CG1246 CG4033 0.238065
CG1246 CG4061 0.422031
CG1246 CG4086 -0.654823
CG1246 CG4581 -0.499545
CG1246 CG4753 0.038779
CG1246 CG5012 -0.019568
CG1246 CG5660 -0.237363
CG1246 CG5819 -1.682061
CG1246 CG5903 0.021096
CG1246 CG5961 -0.232595
CG1246 CG6345 0.210450
CG1246 CG6501 1.593503
CG1246 CG6972 -0.375080
CG1246 CG7328 -0.527476
CG1246 CG7458 -0.907456
CG1246 CG7936 0.567720
CG1246 CG8048 0.204161
CG1246 CG8112 -0.400834
CG1246 CG8531 0.085404
CG1246 CG8946 0.802273
CG1246 CG9127 0.261377
CG1246 CG9331 0.283453
CG1250 CG1345 0.147340
CG1250 CG1403 0.050035
CG1250 CG14622 -0.490763
CG1250 CG15282 -0.517460
CG1250 CG1674 -0.071309
CG1250 CG17158 0.756423
CG1250 CG1782 0.178440
CG1250 CG18321 -0.418840
CG1250 CG18783 -1.221317
CG1250 CG1884 -0.371122
CG1250 CG2374 0.041062
CG1250 CG31022 -0.792270
CG1250 CG31349 -0.076213
CG1250 CG32244 0.334478
CG1250 CG32858 -0.593069
CG1250 CG33097 1.234481
CG1250 CG3644 -0.749226
CG1250 CG3725 1.098439
CG1250 CG40147 -0.200057
CG1250 CG4672 1.198492
CG1250 CG5320 0.504090
CG1250 CG5671 0.067099
CG1250 CG6647 -0.693730
CG1250 CG7071 -1.161446
CG1250 CG7187 0.272190
CG1250 CG7375 -0.554643
CG1250 CG7433 -1.668503
CG1250 CG7664 0.107736
CG1250 CG7752 -0.050119
CG1250 CG8186 -0.355029
CG1250 CG8209 0.664949
CG1250 CG8571 0.339152
CG1250 CG8749 0.459511
CG1250 CG8974 -0.351031
CG1250 CG9070 0.164359
CG1250 CG9177 -0.588512
CG1250 CG9253 -0.001136
CG1250 CG9262 -0.365748
CG1250 CG9666 -1.955953
CG1250 CG9894 0.529604
CG1252 CG13643 0.542342
CG1252 CG13875 0.813671
CG1252 CG14107 -0.280094
CG1252 CG14254 0.664426
CG1252 CG14636 -0.949832
CG1252 CG14866 0.457034
CG1252 CG15765 -0.063921
CG1252 CG17272 -0.546960
CG1252 CG1764 -0.381802
CG1252 CG17786 0.372471
CG1252 CG17960 0.521630
CG1252 CG1919 -2.020609
CG1252 CG2555 -0.428230
CG1252 CG31973 -0.652063
CG1252 CG32029 -0.136847
CG1252 CG4089 0.028274
CG1252 CG5492 0.103597
CG1252 CG6608 1.224941
CG1252 CG6816 -0.695307
CG1252 CG7563 -0.596612
CG1252 CG8239 -0.378347
CG1252 CG8587 -2.290403
CG1252 CG9036 -0.460929
CG1252 CG9188 -0.352759
CG1252 CG9628 0.294102
CG1252 CG9747 0.079226
CG12530 CG12792 0.118995
CG12530 CG1381 -8.508212
CG12530 CG14206 5.263076
CG12530 CG14447 2.357904
CG12530 CG14788 0.037622
CG12530 CG17136 -4.326536
CG12530 CG17369 0.012390
CG12530 CG1746 -9.027692
CG12530 CG2263 -1.051869
CG12530 CG2827 0.812620
CG12530 CG2867 0.771787
CG12530 CG32253 0.059238
CG12530 CG3401 0.482333
CG12530 CG4307 4.817139
CG12530 CG4781 0.284451
CG12530 CG4912 4.335320
CG12530 CG5220 1.175198
CG12530 CG5258 -1.244771
CG12530 CG5277 -1.944142
CG12530 CG5824 -13.918088
CG12530 CG6022 -2.666151
CG12530 CG6105 -7.060021
CG12530 CG6455 -3.866877
CG12530 CG7519 0.404968
CG12530 CG7780 1.899953
CG12530 CG7839 -1.336994
CG12530 CG7935 2.748663
CG12530 CG7993 0.867020
CG12530 CG8039 4.952052
CG12530 CG8231 -1.051462
CG12530 CG8301 -1.436021
CG12530 CG8327 -2.171191
CG12530 CG8525 -6.187664
CG12530 CG8583 1.670016
CG12530 CG9006 -2.841254
CG12530 CG9119 0.242922
CG12530 CG9300 -0.337102
CG12530 CG9306 -2.320446
CG12530 CG9630 3.146805
CG12530 CG9663 1.075612
CG12576 CG13348 0.345813
CG12576 CG13503 -0.681619
CG12576 CG13777 0.393641
CG12576 CG13993 0.034504
CG12576 CG14207 -0.455603
CG12576 CG14712 -1.555670
CG12576 CG14883 -1.614885
CG12576 CG17348 0.030734
CG12576 CG17943 0.020625
CG12576 CG30115 -1.491854
CG12576 CG3033 -0.010166
CG12576 CG3048 -1.982786
CG12576 CG31045 0.407735
CG12576 CG31332 0.984885
CG12576 CG3198 0.544935
CG12576 CG32486 -0.560265
CG12576 CG33071 -0.430612
CG12576 CG3371 1.247182
CG12576 CG3436 -1.814892
CG12576 CG3969 0.322599
CG12576 CG4125 0.702159
CG12576 CG4726 -0.639962
CG12576 CG4966 1.233293
CG12576 CG4978 -0.034605
CG12576 CG5186 0.183704
CG12576 CG5454 1.348148
CG12576 CG5596 -0.338968
CG12576 CG6972 -0.724661
CG12576 CG7033 -0.592120
CG12576 CG7230 0.310838
CG12576 CG7379 1.147272
CG12576 CG7638 0.015838
CG12576 CG7893 -0.856054
CG12576 CG7930 -0.345731
CG12576 CG8231 0.363885
CG12576 CG8289 -0.783183
CG12576 CG8366 0.186597
CG12576 CG8430 0.097864
CG12576 CG8635 -0.327324
CG12576 CG9022 -0.177157
CG12576 CG9403 0.383020
CG12576 CG9480 -0.506241
CG12576 CG9710 0.119118
CG12576 CG9712 -1.631036
CG12576 CR31696 0.313625
CG1258 CG12767 0.352545
CG1258 CG1434 0.467801
CG1258 CG15427 -0.415044
CG1258 CG1825 0.062847
CG1258 CG3408 0.357255
CG1258 CG3938 0.265309
CG1258 CG4022 -0.240342
CG1258 CG5175 -1.267438
CG1258 CG5358 -0.537294
CG1258 CG5940 0.024715
CG1258 CG7659 0.075112
CG1258 CG9036 -0.579538
CG1258 CG9704 0.501591
CG1258 CG9705 -0.334148
CG1258 CG9797 -1.394601
CG12582 CG12792 0.340429
CG12582 CG13348 0.053952
CG12582 CG13503 0.322117
CG12582 CG1371 0.004847
CG12582 CG14207 0.090944
CG12582 CG14447 -0.659135
CG12582 CG1475 -0.570381
CG12582 CG1721 0.263731
CG12582 CG17325 -0.017391
CG12582 CG17800 -0.291246
CG12582 CG18657 0.014589
CG12582 CG1891 0.084244
CG12582 CG3048 -0.572258
CG12582 CG3127 0.520551
CG12582 CG32813 -0.782327
CG12582 CG33071 -0.630564
CG12582 CG33149 0.673564
CG12582 CG3371 -0.157741
CG12582 CG4217 -1.018682
CG12582 CG4581 0.790171
CG12582 CG4994 -0.550873
CG12582 CG5353 0.517687
CG12582 CG5374 -0.133427
CG12582 CG5558 0.373157
CG12582 CG5904 0.336023
CG12582 CG6375 -0.312720
CG12582 CG6501 -1.142802
CG12582 CG6972 -0.069933
CG12582 CG7033 -0.916648
CG12582 CG7413 0.254206
CG12582 CG7430 0.223998
CG12582 CG7554 0.005536
CG12582 CG7610 -0.320548
CG12582 CG7915 -0.003284
CG12582 CG7920 -1.248833
CG12582 CG8039 0.067723
CG12582 CG8231 0.283035
CG12582 CG8254 -0.523544
CG12582 CG8439 0.230606
CG12582 CG8553 -0.272569
CG12582 CG8759 -0.367002
CG12582 CG8977 -0.283073
CG12582 CG9281 0.579500
CG12582 CG9480 0.237858
CG12582 CG9663 -0.500249
CG12582 CG9750 0.401430
CG12582 CG9762 0.508791
CG12582 CR31696 0.042746
CG12582 TE19126 0.775437
CG1259 CG12723 0.102543
CG1259 CG1322 -0.045905
CG1259 CG1345 0.307022
CG1259 CG13695 0.252473
CG1259 CG13850 -0.343881
CG1259 CG1403 -1.099274
CG1259 CG14636 -0.632983
CG1259 CG1486 0.236600
CG1259 CG15212 -0.309714
CG1259 CG1648 0.541684
CG1259 CG16885 -0.628476
CG1259 CG18362 -0.237010
CG1259 CG18507 0.237876
CG1259 CG18783 -1.440392
CG1259 CG2108 0.764735
CG1259 CG2837 -0.743099
CG1259 CG31121 -0.033628
CG1259 CG31536 0.079905
CG1259 CG32029 -0.718537
CG1259 CG32548 -1.897697
CG1259 CG32625 -0.158872
CG1259 CG3365 -1.125621
CG1259 CG3902 0.707628
CG1259 CG3903 2.451677
CG1259 CG4145 0.205168
CG1259 CG4679 -0.873190
CG1259 CG5700 0.217812
CG1259 CG6668 -0.201153
CG1259 CG7173 -0.200858
CG1259 CG8173 0.036033
CG1259 CG8965 -0.248054
CG1259 CG9089 0.674613
CG1259 CG9148 0.428510
CG1259 CG9517 -0.459142
CG1259 CG9539 -0.238700
CG12592 CG13005 0.225295
CG12592 CG13777 0.008821
CG12592 CG14025 -1.122661
CG12592 CG14026 0.127763
CG12592 CG1404 1.766394
CG12592 CG14122 0.489526
CG12592 CG1444 0.548546
CG12592 CG14712 -2.262379
CG12592 CG16721 0.707977
CG12592 CG18250 -0.439329
CG12592 CG2835 0.866294
CG12592 CG3001 -0.080373
CG12592 CG31045 0.724607
CG12592 CG31332 -0.298649
CG12592 CG31368 1.358850
CG12592 CG3265 -0.697112
CG12592 CG3278 1.704365
CG12592 CG33207 0.209256
CG12592 CG3371 -0.032797
CG12592 CG3416 -2.873926
CG12592 CG3436 -4.005892
CG12592 CG3624 0.979818
CG12592 CG4551 -0.078604
CG12592 CG4700 -3.546105
CG12592 CG4972 -0.019647
CG12592 CG5183 -0.413704
CG12592 CG5454 0.081736
CG12592 CG5499 0.601869
CG12592 CG5776 0.307094
CG12592 CG6177 -0.417308
CG12592 CG6246 0.341477
CG12592 CG7481 0.682589
CG12592 CG7987 -1.371923
CG12592 CG8276 0.579806
CG12592 CG8312 0.237996
CG12592 CG8411 0.596740
CG12592 CG8416 -1.781959
CG12592 CG8553 -0.088121
CG12592 CG8571 0.227583
CG12592 CG9128 1.575122
CG12592 CG9256 0.937542
CG12592 CG9403 -0.662721
CG12592 CG9633 -0.743248
CG12592 CG9677 -4.108959
CG12592 CG9750 -1.307987
CG12592 CG9985 -0.874873
CG1264 CG15117 -1.104702
CG1264 CG3960 0.101526
CG1264 CG3989 -0.070901
CG1264 CG4162 -0.337529
CG1264 CG4354 0.030609
CG1264 CG4533 -0.290011
CG1264 CG5532 -0.072686
CG1264 CG5594 -0.217748
CG1264 CG5828 -0.322521
CG1264 CG6666 0.249056
CG1264 CG6803 0.051397
CG1264 CG7241 0.049947
CG1264 CG8050 0.037589
CG1264 CG8665 0.020489
CG1264 CG9184 0.127684
CG1264 CG9494 -0.373644
CG12676 CG13005 0.465005
CG12676 CG13912 -0.335072
CG12676 CG14025 0.229028
CG12676 CG14122 0.452267
CG12676 CG14207 0.092302
CG12676 CG1422 2.614452
CG12676 CG1429 0.246668
CG12676 CG1444 1.542038
CG12676 CG1475 -1.755824
CG12676 CG15002 -0.260924
CG12676 CG16721 -0.370985
CG12676 CG17158 -0.638694
CG12676 CG1721 0.244265
CG12676 CG17492 0.682093
CG12676 CG18250 -1.317887
CG12676 CG18290 0.610219
CG12676 CG1910 0.436899
CG12676 CG2051 -0.332298
CG12676 CG2835 0.470957
CG12676 CG3039 -1.580388
CG12676 CG3048 0.280892
CG12676 CG31045 -0.329683
CG12676 CG31332 -1.885478
CG12676 CG32031 -0.339462
CG12676 CG32701 -0.574922
CG12676 CG33097 1.216078
CG12676 CG33549 0.065072
CG12676 CG4125 -0.544894
CG12676 CG4170 -2.500102
CG12676 CG4194 0.296611
CG12676 CG4677 -0.148446
CG12676 CG4700 -0.655736
CG12676 CG5183 -1.980450
CG12676 CG5320 0.895053
CG12676 CG5809 1.238363
CG12676 CG6017 -1.314012
CG12676 CG6382 -0.474270
CG12676 CG6668 1.755593
CG12676 CG6988 -0.078163
CG12676 CG7070 -0.216484
CG12676 CG7199 -4.454499
CG12676 CG7254 -0.462170
CG12676 CG7262 0.562308
CG12676 CG7526 0.129620
CG12676 CG7893 -0.795884
CG12676 CG8276 1.002943
CG12676 CG8289 0.820080
CG12676 CG8306 0.213946
CG12676 CG8411 -0.707923
CG12676 CG8759 0.926592
CG12676 CG9022 0.452553
CG12676 CG9035 0.854770
CG12676 CG9322 -0.088429
CG12676 CG9330 -0.063999
CG12676 CG9866 -0.145244
CG12676 CR31696 -0.218078
CG12676 TE19126 -2.117168
CG12701 CG1404 1.438127
CG12701 CG14636 0.082513
CG12701 CG14883 -4.303078
CG12701 CG1716 0.473867
CG12701 CG1782 1.004971
CG12701 CG17903 -0.159598
CG12701 CG18250 1.205139
CG12701 CG1884 1.282076
CG12701 CG2774 0.043192
CG12701 CG30116 0.266663
CG12701 CG3033 0.886732
CG12701 CG31137 0.347544
CG12701 CG3136 -0.465789
CG12701 CG3198 -0.087344
CG12701 CG33097 1.988272
CG12701 CG33261 -0.308705
CG12701 CG3436 0.451594
CG12701 CG3542 -6.952324
CG12701 CG3624 -3.188580
CG12701 CG3792 0.088381
CG12701 CG3800 0.478232
CG12701 CG3969 -0.025178
CG12701 CG4006 0.341765
CG12701 CG4204 0.426328
CG12701 CG4532 0.840890
CG12701 CG4551 -1.909407
CG12701 CG5021 0.661138
CG12701 CG5215 -0.537992
CG12701 CG5433 -1.525331
CG12701 CG5499 -0.773739
CG12701 CG5514 -0.231165
CG12701 CG6654 -0.397384
CG12701 CG6775 -0.045742
CG12701 CG6860 -0.762274
CG12701 CG7379 0.425395
CG12701 CG7893 -0.179580
CG12701 CG8156 -0.911539
CG12701 CG8200 -0.841055
CG12701 CG8749 0.377172
CG12701 CG9022 -1.094529
CG12701 CG9297 0.190717
CG12701 CG9346 0.986062
CG12701 CG9712 -0.176587
CG12701 TE20108 0.099841
CG12723 CG13183 -0.069579
CG12723 CG13377 -0.303981
CG12723 CG14356 -2.448031
CG12723 CG15005 0.176657
CG12723 CG15022 -0.501046
CG12723 CG15212 0.081177
CG12723 CG15444 -0.781801
CG12723 CG15592 -1.228332
CG12723 CG15786 0.061915
CG12723 CG1582 -0.397404
CG12723 CG16885 -0.400750
CG12723 CG17437 0.060258
CG12723 CG18362 -0.628320
CG12723 CG18446 0.398700
CG12723 CG2210 -0.662798
CG12723 CG2342 0.352452
CG12723 CG2837 0.210167
CG12723 CG2928 0.664807
CG12723 CG32548 -0.105140
CG12723 CG32920 0.266119
CG12723 CG3588 0.334194
CG12723 CG4311 0.144327
CG12723 CG4742 0.557890
CG12723 CG6459 0.198215
CG12723 CG6521 -0.173185
CG12723 CG6816 0.064835
CG12723 CG7266 0.076324
CG12723 CG7807 -1.918738
CG12723 CG7941 0.354018
CG12723 CG8627 0.513478
CG12723 CG9184 0.711012
CG12723 CG9446 -0.555765
CG12723 CG9517 -0.134861
CG12723 CR31808 0.193165
CG12723 TE18870 -0.554355
CG1273 CG1322 -0.319425
CG1273 CG1403 -0.406259
CG1273 CG15212 -0.227379
CG1273 CG16765 -0.432130
CG1273 CG16786 -0.748516
CG1273 CG16798 0.155813
CG1273 CG17158 0.187111
CG1273 CG17166 0.053733
CG1273 CG1749 -0.030655
CG1273 CG18783 -0.301240
CG1273 CG2140 -0.153900
CG1273 CG30011 -0.483291
CG1273 CG31022 -0.216446
CG1273 CG3171 -0.549094
CG1273 CG32164 0.396066
CG1273 CG32701 0.246025
CG1273 CG32982 0.160132
CG1273 CG33104 -0.127763
CG1273 CG3359 -0.024088
CG1273 CG3762 -0.766210
CG1273 CG40049 -0.526921
CG1273 CG4027 -0.232662
CG1273 CG4145 0.203829
CG1273 CG4204 -0.081217
CG1273 CG5809 0.188668
CG1273 CG5820 -0.203807
CG1273 CG6668 -0.102003
CG1273 CG6766 0.329438
CG1273 CG6775 0.048036
CG1273 CG6844 -0.194847
CG1273 CG7071 -0.582485
CG1273 CG7269 0.036479
CG1273 CG7271 0.462218
CG1273 CG7563 -0.137945
CG1273 CG7752 -0.535530
CG1273 CG7802 0.128820
CG1273 CG8144 0.466501
CG1273 CG8182 -0.710150
CG1273 CG8209 0.127149
CG1273 CG8268 0.340234
CG1273 CG9070 -0.041208
CG1273 CG9253 0.403596
CG1273 CG9416 0.022979
CG1273 CG9748 -0.115857
CG12767 CG13316 -0.445453
CG12767 CG13906 -1.080023
CG12767 CG13920 0.146429
CG12767 CG13928 0.641078
CG12767 CG1434 -0.789154
CG12767 CG15427 0.083291
CG12767 CG17724 1.080257
CG12767 CG1825 -0.788604
CG12767 CG18740 -1.502853
CG12767 CG31181 -1.706876
CG12767 CG32046 0.785509
CG12767 CG32505 0.769795
CG12767 CG3938 0.790797
CG12767 CG4022 -1.221486
CG12767 CG4050 -0.018549
CG12767 CG4082 -1.011714
CG12767 CG5170 1.563573
CG12767 CG5175 -2.605721
CG12767 CG5358 0.261680
CG12767 CG5545 -0.284832
CG12767 CG5575 2.295502
CG12767 CG6181 -1.036721
CG12767 CG6703 -0.639119
CG12767 CG7528 -0.477497
CG12767 CG7576 0.747636
CG12767 CG7659 -2.328653
CG12767 CG8472 -1.398276
CG12767 CG8804 0.507868
CG12767 CG9797 0.372299
CG12785 CG12792 2.584534
CG12785 CG13503 -2.181561
CG12785 CG13506 1.173114
CG12785 CG13969 -0.378535
CG12785 CG14048 3.776972
CG12785 CG14066 0.461741
CG12785 CG14206 -2.713371
CG12785 CG14447 0.349031
CG12785 CG15162 -0.009961
CG12785 CG15731 -0.924267
CG12785 CG17136 -5.168372
CG12785 CG1771 -1.538994
CG12785 CG1785 -9.065555
CG12785 CG18657 1.183833
CG12785 CG18854 1.658599
CG12785 CG2078 0.151722
CG12785 CG2158 1.785513
CG12785 CG2221 -1.124884
CG12785 CG2263 1.864670
CG12785 CG2674 -0.697901
CG12785 CG2827 2.722216
CG12785 CG2863 -0.695003
CG12785 CG2867 -4.981080
CG12785 CG3127 -0.010920
CG12785 CG31605 -0.550168
CG12785 CG3224 -0.338678
CG12785 CG32409 -4.023658
CG12785 CG32813 -2.995076
CG12785 CG33217 -1.249780
CG12785 CG3593 0.653470
CG12785 CG3861 -0.928709
CG12785 CG4033 -0.557519
CG12785 CG4217 -12.182262
CG12785 CG4581 0.953131
CG12785 CG4753 0.383358
CG12785 CG4901 0.686651
CG12785 CG4912 -4.842394
CG12785 CG5010 5.310970
CG12785 CG5525 -1.953432
CG12785 CG5824 2.103256
CG12785 CG5904 -9.409744
CG12785 CG5961 0.678144
CG12785 CG6022 -10.478267
CG12785 CG6105 6.043291
CG12785 CG6226 2.882765
CG12785 CG6375 0.506829
CG12785 CG6708 0.539833
CG12785 CG6767 0.284106
CG12785 CG6904 -1.818582
CG12785 CG6949 0.627796
CG12785 CG7178 0.883748
CG12785 CG7361 -0.475791
CG12785 CG7458 0.834607
CG12785 CG7519 -2.740939
CG12785 CG7554 -0.191962
CG12785 CG7698 -1.105844
CG12785 CG7712 -2.392264
CG12785 CG8039 5.154494
CG12785 CG8058 -0.207656
CG12785 CG8327 5.585797
CG12785 CG8444 3.345120
CG12785 CG8525 -5.390239
CG12785 CG8531 -0.304750
CG12785 CG8636 -4.465110
CG12785 CG8766 0.129315
CG12785 CG8788 -4.927645
CG12785 CG8920 5.907321
CG12785 CG9527 0.185354
CG12785 CG9577 -1.540489
CG12785 CG9630 3.349830
CG12785 CG9663 -0.921027
CG12792 CG13005 -1.064184
CG12792 CG13503 -4.342610
CG12792 CG13506 1.335310
CG12792 CG14026 -0.192193
CG12792 CG14206 -0.571739
CG12792 CG14207 -0.602730
CG12792 CG1429 0.638819
CG12792 CG14447 1.736320
CG12792 CG14712 0.844210
CG12792 CG14788 1.793657
CG12792 CG15433 -6.238664
CG12792 CG1685 1.134219
CG12792 CG17032 0.208072
CG12792 CG17136 -0.125731
CG12792 CG17369 4.079488
CG12792 CG1746 -1.869327
CG12792 CG1785 -0.226516
CG12792 CG18854 3.161262
CG12792 CG2221 0.657836
CG12792 CG2263 0.538333
CG12792 CG2863 -2.025969
CG12792 CG2867 1.533652
CG12792 CG3001 -1.526566
CG12792 CG3224 0.422395
CG12792 CG32409 -3.534921
CG12792 CG3278 -3.412668
CG12792 CG32813 0.286741
CG12792 CG3401 -1.119061
CG12792 CG4033 -2.483073
CG12792 CG4307 -5.779971
CG12792 CG4457 -2.888281
CG12792 CG4912 -8.428382
CG12792 CG5033 2.171568
CG12792 CG5258 -3.644865
CG12792 CG5277 -3.179213
CG12792 CG5374 4.645482
CG12792 CG5824 -8.674844
CG12792 CG5904 1.684249
CG12792 CG5992 2.103887
CG12792 CG6022 0.295269
CG12792 CG6148 -0.589949
CG12792 CG6226 1.425966
CG12792 CG6455 -1.609337
CG12792 CG6512 -3.014818
CG12792 CG6904 -1.191138
CG12792 CG7033 2.104168
CG12792 CG7430 -3.759723
CG12792 CG7461 2.643379
CG12792 CG7519 0.540743
CG12792 CG7654 2.386430
CG12792 CG7935 2.169462
CG12792 CG8231 -2.997299
CG12792 CG8286 0.422552
CG12792 CG8446 -0.982162
CG12792 CG8503 -1.737915
CG12792 CG8525 3.623998
CG12792 CG8635 2.217335
CG12792 CG8759 -5.145392
CG12792 CG8920 0.981164
CG12792 CG8977 1.582173
CG12792 CG8978 -4.962392
CG12792 CG9009 1.011196
CG12792 CG9035 0.442830
CG12792 CG9140 2.543467
CG12792 CG9172 3.689127
CG12792 CG9281 -5.011591
CG12792 CG9330 4.262046
CG12792 CG9630 -2.038144
CG12792 CG9663 -0.461641
CG12792 CG9866 -1.338761
CG12858 CG14296 -0.754717
CG12858 CG15097 -3.267394
CG12858 CG15651 1.068605
CG12858 CG2048 -0.087738
CG12858 CG31088 0.336144
CG12858 CG31634 -0.478131
CG12858 CG32169 -0.371491
CG12858 CG3352 0.153106
CG12858 CG3703 -0.651420
CG12858 CG4133 -0.123457
CG12858 CG4209 -1.080267
CG12858 CG5680 -0.515649
CG12858 CG6930 -0.484680
CG12858 CG7851 -0.773668
CG12858 CG9261 0.494172
CG12858 CG9666 0.891521
CG1298 CG1434 -2.024143
CG1298 CG14626 0.072721
CG1298 CG14636 0.085497
CG1298 CG1539 -0.265059
CG1298 CG16876 0.330517
CG1298 CG17218 -0.627781
CG1298 CG17646 -0.122604
CG1298 CG2727 0.003216
CG1298 CG3097 -0.474966
CG1298 CG31349 -0.254666
CG1298 CG3184 0.002690
CG1298 CG3242 0.143347
CG1298 CG3376 -0.233820
CG1298 CG4029 -0.335967
CG1298 CG4089 -0.308655
CG1298 CG5433 0.315448
CG1298 CG5580 -0.587936
CG1298 CG5813 -0.088411
CG1298 CG6394 0.078261
CG1298 CG7713 -0.041923
CG1298 CG8156 -0.157133
CG1298 CG8600 -0.974714
CG1298 CG9336 0.912858
CG1298 CG9358 -0.162463
CG1298 CG9628 -1.083686
CG1298 CG9747 -0.016211
CG1298 CG9796 -0.318271
CG1298 CG9924 0.071335
CG13005 CG1309 0.786274
CG13005 CG13289 -0.093326
CG13005 CG14025 -0.057901
CG13005 CG14026 -2.612818
CG13005 CG1403 -0.232105
CG13005 CG14048 0.349048
CG13005 CG1429 2.347508
CG13005 CG14712 0.839757
CG13005 CG1475 1.200627
CG13005 CG14788 2.006009
CG13005 CG14805 1.718373
CG13005 CG1648 0.472256
CG13005 CG17032 1.134390
CG13005 CG17124 -0.423093
CG13005 CG1721 -0.202406
CG13005 CG17246 -4.316034
CG13005 CG17320 0.169605
CG13005 CG18140 -0.473741
CG13005 CG18250 -2.178965
CG13005 CG1910 -0.138703
CG13005 CG2016 0.399264
CG13005 CG2051 -1.098275
CG13005 CG3001 -1.317667
CG13005 CG31045 2.085136
CG13005 CG3140 -0.870137
CG13005 CG32409 2.712354
CG13005 CG3278 -4.785218
CG13005 CG33104 0.631927
CG13005 CG3624 -2.042127
CG13005 CG3992 -0.356114
CG13005 CG4003 1.424612
CG13005 CG4051 -0.106102
CG13005 CG4115 0.093775
CG13005 CG4170 -2.146345
CG13005 CG4300 0.895425
CG13005 CG4427 -1.692113
CG13005 CG4533 -0.449849
CG13005 CG4551 0.818191
CG13005 CG4700 -3.196480
CG13005 CG4912 -0.118050
CG13005 CG4972 -0.252430
CG13005 CG5033 -4.538751
CG13005 CG5183 -0.794539
CG13005 CG5220 -0.966815
CG13005 CG5258 -2.451987
CG13005 CG5277 -1.795971
CG13005 CG5330 2.187353
CG13005 CG5353 -0.257047
CG13005 CG5374 3.165843
CG13005 CG5594 -2.017570
CG13005 CG5824 0.316667
CG13005 CG5992 0.591733
CG13005 CG6177 1.723430
CG13005 CG6512 -0.531798
CG13005 CG6904 -2.065326
CG13005 CG7033 -6.337696
CG13005 CG7227 -3.787792
CG13005 CG7299 -0.230023
CG13005 CG7393 1.760040
CG13005 CG7430 2.134638
CG13005 CG7461 -0.583704
CG13005 CG7610 0.869481
CG13005 CG7935 -0.019150
CG13005 CG7987 -3.328148
CG13005 CG8036 0.065037
CG13005 CG8231 3.601837
CG13005 CG8306 -0.269036
CG13005 CG8759 -7.731878
CG13005 CG8977 -5.505405
CG13005 CG8978 -0.498245
CG13005 CG9006 -0.073873
CG13005 CG9140 -0.106688
CG13005 CG9194 1.258143
CG13005 CG9280 0.770034
CG13005 CG9281 3.322773
CG13005 CG9710 0.420362
CG13005 CG9750 -2.528702
CG13005 CG9866 -1.186237
CG13005 CG9985 0.345804
CG13005 TE19126 0.776321
CG13037 CG14025 0.618206
CG13037 CG14122 -0.599566
CG13037 CG14206 1.089972
CG13037 CG1447 -0.474940
CG13037 CG14639 0.120225
CG13037 CG15598 -0.420725
CG13037 CG15669 -0.136028
CG13037 CG1674 -0.246180
CG13037 CG17121 -0.306193
CG13037 CG17348 -0.455994
CG13037 CG17492 0.369217
CG13037 CG17943 -0.468162
CG13037 CG18111 -1.374731
CG13037 CG2184 -1.665869
CG13037 CG3001 0.446876
CG13037 CG3048 0.182060
CG13037 CG31300 -1.030362
CG13037 CG31559 0.023601
CG13037 CG32244 0.369752
CG13037 CG33149 0.494972
CG13037 CG3401 0.113622
CG13037 CG3960 0.237278
CG13037 CG4125 -1.050716
CG13037 CG4843 0.338063
CG13037 CG5596 0.141176
CG13037 CG5828 0.130472
CG13037 CG6218 -0.267028
CG13037 CG7241 -0.312771
CG13037 CG7296 0.114886
CG13037 CG7638 0.268157
CG13037 CG9066 -0.647932
CG13037 CG9194 0.513209
CG13037 CG9480 0.228667
CG13037 CG9762 -0.317460
CG1309 CG13289 -0.511321
CG1309 CG14048 1.655710
CG1309 CG1475 1.191388
CG1309 CG14805 -3.988485
CG1309 CG14996 -0.182023
CG1309 CG15188 -0.229799
CG1309 CG1685 -2.425460
CG1309 CG17124 -0.767275
CG1309 CG17246 -1.504039
CG1309 CG17369 1.052687
CG1309 CG1780 -0.116301
CG1309 CG18657 -0.277903
CG1309 CG1970 -0.263403
CG1309 CG2098 -5.092195
CG1309 CG2155 -0.128047
CG1309 CG2198 2.769267
CG1309 CG2713 1.303286
CG1309 CG3140 0.831987
CG1309 CG32253 -1.528808
CG1309 CG32264 2.635463
CG1309 CG32499 0.990102
CG1309 CG3278 -0.736927
CG1309 CG32813 -0.257689
CG1309 CG3283 -0.530701
CG1309 CG33009 0.208534
CG1309 CG33104 0.673743
CG1309 CG3593 0.442978
CG1309 CG3989 1.491681
CG1309 CG4233 -0.401202
CG1309 CG4354 -0.005239
CG1309 CG4427 -3.163005
CG1309 CG4475 -0.631296
CG1309 CG4742 -1.070627
CG1309 CG4752 0.588341
CG1309 CG4778 0.443077
CG1309 CG5033 -1.189771
CG1309 CG5193 2.543395
CG1309 CG5220 4.088347
CG1309 CG5330 -0.663448
CG1309 CG5345 -1.910178
CG1309 CG5353 -1.857960
CG1309 CG5374 1.526104
CG1309 CG5594 -1.188116
CG1309 CG6022 -4.510528
CG1309 CG6148 -3.317513
CG1309 CG6343 0.177039
CG1309 CG6844 -0.151942
CG1309 CG7227 -0.549844
CG1309 CG7393 -7.465823
CG1309 CG7519 1.460849
CG1309 CG7702 1.143547
CG1309 CG7839 0.783288
CG1309 CG7935 -3.192407
CG1309 CG7981 0.558375
CG1309 CG7993 -0.562170
CG1309 CG8036 1.131844
CG1309 CG8309 0.242093
CG1309 CG8402 0.199431
CG1309 CG8977 -0.389722
CG1309 CG9006 -3.480127
CG1309 CG9009 -0.362737
CG1309 CG9306 -1.861650
CG1309 TE18870 -0.374136
CG13102 CG13284 -0.241888
CG13102 CG14902 0.963278
CG13102 CG15211 0.239055
CG13102 CG16787 0.259095
CG13102 CG1809 1.327281
CG13102 CG18173 -0.710845
CG13102 CG30115 -0.376600
CG13102 CG31259 -0.429920
CG13102 CG31463 0.766926
CG13102 CG31605 0.369646
CG13102 CG3734 -3.180555
CG13102 CG4199 1.009073
CG13102 CG4280 -0.722310
CG13102 CG5371 0.047847
CG13102 CG6178 0.276336
CG13102 CG6378 0.005082
CG13102 CG6445 -0.418731
CG13102 CG6830 -2.404990
CG13102 CG7154 0.302304
CG13102 CG8627 -0.044349
CG13102 CG9568 2.564971
CG13183 CG13377 -0.231270
CG13183 CG15211 0.008515
CG13183 CG1582 0.024369
CG13183 CG4311 -0.077099
CG13183 CG4386 -0.858513
CG13183 CG4742 -0.187498
CG13183 CG4778 -0.862328
CG13183 CG4779 -0.282430
CG13183 CG7176 0.153280
CG13183 CG7502 -0.025956
CG13183 CG7802 -0.228604
CG13183 CG8268 -0.069447
CG13183 CG9149 0.043201
CG13188 CG13503 -0.057787
CG13188 CG14206 0.176847
CG13188 CG15162 -0.025964
CG13188 CG16786 -0.147937
CG13188 CG18817 -0.246593
CG13188 CG1891 0.021309
CG13188 CG2184 -0.320558
CG13188 CG31175 0.047681
CG13188 CG31559 -0.330666
CG13188 CG4194 -0.396457
CG13188 CG4457 0.431922
CG13188 CG4843 -0.107087
CG13188 CG5258 -0.472064
CG13188 CG5525 -0.406622
CG13188 CG6105 0.198877
CG13188 CG6705 -0.235325
CG13188 CG6708 0.352011
CG13188 CG7176 -0.305281
CG13188 CG7675 0.140677
CG13188 CG7915 0.108286
CG13188 CG8249 -0.428386
CG13188 CG8301 -0.016995
CG13188 CG8635 -0.043273
CG13188 CG9326 0.138380
CG13188 CG9416 -0.051245
CG1319 CG13643 -0.614485
CG1319 CG15002 -0.475919
CG1319 CG2663 -0.296567
CG1319 CG3242 -0.248134
CG1319 CG4089 0.122098
CG1322 CG1486 0.086547
CG1322 CG15022 0.420625
CG1322 CG15188 -0.002158
CG1322 CG15592 0.001241
CG1322 CG16885 0.089044
CG1322 CG17320 -0.259814
CG1322 CG17437 -0.673228
CG1322 CG2016 -0.069385
CG1322 CG2161 -0.068251
CG1322 CG2342 -0.315803
CG1322 CG2928 0.301162
CG1322 CG31536 0.615296
CG1322 CG32625 -0.478652
CG1322 CG33104 0.733889
CG1322 CG3365 -0.905979
CG1322 CG3539 0.010451
CG1322 CG3903 1.693104
CG1322 CG3941 -0.960954
CG1322 CG4035 -0.002877
CG1322 CG4145 -0.523862
CG1322 CG4742 -0.576607
CG1322 CG6055 0.113559
CG1322 CG6433 -0.769011
CG1322 CG6871 -0.412045
CG1322 CG7227 0.445404
CG1322 CG8983 0.206635
CG1322 CG9089 -0.378812
CG1322 CG9539 -0.880171
CG13220 CG13506 -0.653149
CG13220 CG1371 0.020110
CG13220 CG15304 -0.459508
CG13220 CG1582 0.369159
CG13220 CG17246 0.511443
CG13220 CG17280 0.026100
CG13220 CG17320 0.665734
CG13220 CG1882 -0.555326
CG13220 CG2161 0.892901
CG13220 CG2713 1.926254
CG13220 CG31004 -1.106038
CG13220 CG31170 -2.899410
CG13220 CG3127 0.282291
CG13220 CG3140 -0.066853
CG13220 CG31999 -0.044753
CG13220 CG3267 0.979974
CG13220 CG32920 1.502240
CG13220 CG33009 -0.324655
CG13220 CG33071 0.094552
CG13220 CG33502 0.267978
CG13220 CG3499 -0.197309
CG13220 CG3714 -0.523943
CG13220 CG3960 0.732120
CG13220 CG4169 -1.264688
CG13220 CG4233 -4.212156
CG13220 CG4247 0.467658
CG13220 CG4475 0.098515
CG13220 CG4567 -2.243298
CG13220 CG4994 0.065143
CG13220 CG5012 -1.438580
CG13220 CG5374 -0.875181
CG13220 CG5590 -0.368639
CG13220 CG5596 1.081575
CG13220 CG5660 1.213714
CG13220 CG5903 -0.866602
CG13220 CG5992 0.529703
CG13220 CG6028 0.312222
CG13220 CG6030 -0.791032
CG13220 CG6345 0.999408
CG13220 CG6439 -2.307606
CG13220 CG6501 2.047480
CG13220 CG6666 -1.104386
CG13220 CG6769 -0.864760
CG13220 CG6949 -3.261323
CG13220 CG7033 -1.735270
CG13220 CG7354 -0.221177
CG13220 CG7361 1.149943
CG13220 CG7421 0.689313
CG13220 CG7610 0.335589
CG13220 CG7920 0.476396
CG13220 CG8058 2.247586
CG13220 CG8235 0.935239
CG13220 CG8402 0.864266
CG13220 CG8430 -1.060930
CG13220 CG8439 1.653596
CG13220 CG8443 -4.357926
CG13220 CG8531 0.819162
CG13220 CG9131 0.681271
CG13220 CG9194 0.190891
CG13220 CG9762 -1.015988
CG13220 CG9811 -1.120925
CG13253 CG13651 -0.558066
CG13253 CG14296 -0.241089
CG13253 CG15765 -0.581919
CG13253 CG31000 -0.299807
CG13253 CG32169 -0.742665
CG13253 CG5744 -1.244127
CG13253 CG7851 0.266320
CG13279 CG14996 0.031611
CG13279 CG1759 -0.265563
CG13279 CG2078 0.004437
CG13279 CG2155 -0.677890
CG13279 CG2713 -0.333428
CG13279 CG2977 1.242143
CG13279 CG31233 0.492030
CG13279 CG3283 -0.258393
CG13279 CG3884 -0.495855
CG13279 CG4386 -0.366979
CG13279 CG4475 -0.153946
CG13279 CG4742 -0.195517
CG13279 CG4753 0.753609
CG13279 CG4779 -0.104411
CG13279 CG5010 0.417098
CG13279 CG5130 0.048018
CG13279 CG5288 -1.108811
CG13279 CG6459 -0.039064
CG13279 CG6767 0.061342
CG13279 CG7176 0.018109
CG13279 CG7178 -0.860584
CG13279 CG8636 -0.130445
CG13279 CG8766 0.000025
CG13279 CG8788 0.545583
CG13279 CG8804 -3.434740
CG13279 CG8913 0.033971
CG13279 CG8946 0.298209
CG13279 CG9127 -0.623683
CG13279 CG9155 -0.096178
CG13279 CG9331 -0.851640
CG13279 CG9568 0.177337
CG13284 CG14066 -0.273564
CG13284 CG14792 -1.514562
CG13284 CG14902 0.380546
CG13284 CG15211 0.884073
CG13284 CG16787 0.440174
CG13284 CG1759 -2.883570
CG13284 CG1809 -1.481566
CG13284 CG18173 1.499769
CG13284 CG31233 0.835009
CG13284 CG31343 0.163010
CG13284 CG31463 -6.242055
CG13284 CG3734 -0.603019
CG13284 CG3994 -0.274999
CG13284 CG4061 1.104666
CG13284 CG4199 -2.666964
CG13284 CG4280 -0.419395
CG13284 CG5371 -0.675781
CG13284 CG5849 -0.529304
CG13284 CG6830 -1.013370
CG13284 CG7399 0.779231
CG13284 CG8975 0.155788
CG13284 CG9568 -1.614282
CG13284 CG9598 0.094507
CG13289 CG13850 0.186097
CG13289 CG1422 0.693358
CG13289 CG1429 0.111923
CG13289 CG14687 -0.156388
CG13289 CG1475 -0.108608
CG13289 CG14788 0.226952
CG13289 CG14805 0.179203
CG13289 CG17124 0.368264
CG13289 CG1837 0.168242
CG13289 CG2155 -1.201646
CG13289 CG2277 -0.259144
CG13289 CG2330 -0.549063
CG13289 CG3001 0.598330
CG13289 CG31145 -0.041467
CG13289 CG32464 -0.480434
CG13289 CG3278 -0.918149
CG13289 CG3842 -0.088813
CG13289 CG4003 0.350959
CG13289 CG4204 0.408935
CG13289 CG4427 -1.230151
CG13289 CG4511 -0.334580
CG13289 CG4746 -0.494207
CG13289 CG4752 0.079045
CG13289 CG5033 0.937832
CG13289 CG5183 -1.474027
CG13289 CG5277 -0.247668
CG13289 CG5353 0.300951
CG13289 CG5776 -0.242221
CG13289 CG6148 -0.189912
CG13289 CG6210 -0.476937
CG13289 CG6512 0.250000
CG13289 CG6844 0.193717
CG13289 CG7227 0.219657
CG13289 CG7262 -0.271619
CG13289 CG7299 -0.180077
CG13289 CG7393 0.595879
CG13289 CG7702 -0.508974
CG13289 CG7987 0.289033
CG13289 CG8036 -0.021276
CG13289 CG8258 0.079196
CG13289 CG8289 -0.034815
CG13289 CG8306 -0.257388
CG13289 CG8363 0.173571
CG13289 CG8759 0.052492
CG13289 CG9006 -1.344548
CG13289 CG9128 -0.680310
CG13289 CG9280 0.699098
CG13289 CG9318 -0.085553
CG13289 CG9677 0.641459
CG13289 CG9866 0.494582
CG13289 CG9985 -0.470353
CG13316 CG13651 0.011652
CG13316 CG13920 -0.360416
CG13316 CG13928 -1.145540
CG13316 CG14296 0.146139
CG13316 CG15101 -0.307423
CG13316 CG2125 -0.359991
CG13316 CG3180 0.494967
CG13316 CG3184 0.365970
CG13316 CG3385 -0.413386
CG13316 CG3703 -2.274844
CG13316 CG3792 -1.215077
CG13316 CG4050 -0.535482
CG13316 CG4702 -0.296872
CG13316 CG5393 -0.284175
CG13316 CG5680 -0.304892
CG13316 CG6181 0.335458
CG13316 CG6930 -1.080337
CG13316 CG9261 0.689254
CG13316 CG9847 -0.711431
CG13321 CG13850 -0.185584
CG13321 CG13912 -0.081204
CG13321 CG1463 0.388786
CG13321 CG15101 -0.851199
CG13321 CG15828 -0.119116
CG13321 CG17597 0.086566
CG13321 CG2048 0.189510
CG13321 CG2330 0.409354
CG13321 CG31692 -0.633592
CG13321 CG3297 -0.409888
CG13321 CG3434 -0.889376
CG13321 CG3743 -0.711215
CG13321 CG3767 -0.491672
CG13321 CG40147 -0.249573
CG13321 CG4405 0.422781
CG13321 CG4696 -0.021037
CG13321 CG4702 -0.216937
CG13321 CG4769 0.110021
CG13321 CG5680 0.016533
CG13321 CG5779 -0.178798
CG13321 CG6934 -0.114085
CG13321 CG6981 0.013789
CG13321 CG7625 -0.493234
CG13321 CG9836 0.051075
CG13348 CG13503 0.012191
CG13348 CG14025 -0.268827
CG13348 CG14207 -0.379376
CG13348 CG14447 -0.632600
CG13348 CG15731 -1.371197
CG13348 CG1644 -0.224591
CG13348 CG17136 0.595930
CG13348 CG3048 -3.625149
CG13348 CG31605 0.105472
CG13348 CG32409 -1.136508
CG13348 CG4125 -0.050796
CG13348 CG4581 0.503432
CG13348 CG4753 0.585373
CG13348 CG4843 -0.139646
CG13348 CG4912 -1.015365
CG13348 CG5961 -2.988761
CG13348 CG6246 -0.800517
CG13348 CG6972 -0.128809
CG13348 CG7033 1.469525
CG13348 CG7458 0.910495
CG13348 CG7638 0.572544
CG13348 CG7930 -0.398375
CG13348 CG8301 -1.476830
CG13348 CG8503 -0.183898
CG13348 CG8635 0.607893
CG13348 CG8713 0.070406
CG13348 CG8780 -0.122310
CG13348 CG9663 -1.248118
CG13348 CG9977 0.097621
CG13348 CR31696 0.400981
CG13348 TE19126 0.681007
CG13377 CG13551 0.131694
CG13377 CG14110 -0.145937
CG13377 CG15592 -0.098785
CG13377 CG15598 -0.085239
CG13377 CG1785 0.466996
CG13377 CG2157 -0.052201
CG13377 CG2837 -0.426127
CG13377 CG31175 0.213352
CG13377 CG31559 0.059087
CG13377 CG3267 -0.139181
CG13377 CG33217 -0.259277
CG13377 CG3588 -0.939826
CG13377 CG4311 -0.056818
CG13377 CG4567 0.053956
CG13377 CG4742 0.035093
CG13377 CG5010 -0.114279
CG13377 CG5525 -0.220754
CG13377 CG6459 0.176543
CG13377 CG6767 -0.487104
CG13377 CG7176 0.037068
CG13377 CG7421 0.191336
CG13377 CG7712 -0.197126
CG13377 CG7807 0.312474
CG13377 CG8309 0.229907
CG13377 CG8386 0.101149
CG13377 CG9149 -0.482082
CG13377 CG9446 -0.168452
CG13377 CR31808 -0.287865
CG13391 CG14636 -0.383623
CG13391 CG14762 1.898803
CG13391 CG14866 0.008213
CG13391 CG1582 0.096559
CG13391 CG17280 -0.984706
CG13391 CG17320 -0.080840
CG13391 CG17530 0.069617
CG13391 CG18507 -0.255151
CG13391 CG2161 -0.448722
CG13391 CG2918 0.167331
CG13391 CG31973 -0.129847
CG13391 CG31999 -0.494414
CG13391 CG32549 -0.380841
CG13391 CG32920 -0.053718
CG13391 CG3365 0.489365
CG13391 CG3539 -1.428341
CG13391 CG6030 0.361539
CG13391 CG6439 0.344384
CG13391 CG6608 -0.335968
CG13391 CG6816 -0.117316
CG13391 CG7526 -0.511569
CG13391 CG9089 -0.008618
CG13391 CG9131 -0.199688
CG13391 CG9517 0.279794
CG1345 CG14629 0.295395
CG1345 CG1475 1.028818
CG1345 CG15105 0.032317
CG1345 CG15117 -0.779474
CG1345 CG15282 -1.030105
CG1345 CG1648 0.293752
CG1345 CG1674 -0.284423
CG1345 CG16885 -0.206604
CG1345 CG17158 0.084688
CG1345 CG17492 1.057989
CG1345 CG18111 0.240494
CG1345 CG18290 -0.669928
CG1345 CG1837 0.487644
CG1345 CG1910 -0.541886
CG1345 CG2051 0.210327
CG1345 CG2374 -0.441595
CG1345 CG2718 0.188871
CG1345 CG30011 0.235302
CG1345 CG30497 -0.698633
CG1345 CG32244 0.499573
CG1345 CG33113 0.326861
CG1345 CG33149 0.374192
CG1345 CG3644 -0.562384
CG1345 CG3725 1.192825
CG1345 CG3989 0.049011
CG1345 CG4183 -0.442120
CG1345 CG4405 0.054177
CG1345 CG4672 -0.108203
CG1345 CG4679 -1.481248
CG1345 CG4692 -0.160885
CG1345 CG5320 -2.334243
CG1345 CG5476 -0.551933
CG1345 CG5671 0.052852
CG1345 CG5680 -0.278827
CG1345 CG6668 0.251253
CG1345 CG6844 -0.366438
CG1345 CG7071 -1.042205
CG1345 CG7173 0.497181
CG1345 CG7481 0.535569
CG1345 CG8182 -0.199774
CG1345 CG8186 -0.013250
CG1345 CG8974 -0.109083
CG1345 CG9020 0.207517
CG1345 CG9070 -0.503329
CG1345 CG9177 -0.066809
CG1345 CG9238 -0.569148
CG1345 CG9253 -0.356882
CG1345 CG9985 0.460653
CG1345 TE19126 -0.059377
CG13463 CG1546 -1.089661
CG13463 CG5779 -0.622906
CG13463 CG8363 -0.081746
CG13503 CG13506 -0.034074
CG13503 CG14080 0.272071
CG13503 CG14206 -9.873446
CG13503 CG14207 -1.599055
CG13503 CG14447 0.504298
CG13503 CG15162 0.818391
CG13503 CG15433 -1.852108
CG13503 CG15731 -0.576294
CG13503 CG16765 1.320470
CG13503 CG17136 2.477315
CG13503 CG1771 -1.074852
CG13503 CG18657 0.556872
CG13503 CG1891 -1.495509
CG13503 CG2184 -2.230792
CG13503 CG2221 -1.697398
CG13503 CG2263 1.793911
CG13503 CG2863 1.910731
CG13503 CG30115 0.478413
CG13503 CG3048 0.142810
CG13503 CG33071 -0.584087
CG13503 CG33183 0.015901
CG13503 CG3401 -1.097398
CG13503 CG4033 0.549298
CG13503 CG4115 0.390351
CG13503 CG4125 -0.779108
CG13503 CG4194 1.136843
CG13503 CG4217 0.572694
CG13503 CG4307 -0.407181
CG13503 CG4457 -1.633399
CG13503 CG4581 0.411338
CG13503 CG4726 -0.516331
CG13503 CG4843 1.010954
CG13503 CG4901 -2.437825
CG13503 CG4912 3.101621
CG13503 CG4944 0.768054
CG13503 CG4966 -2.376252
CG13503 CG4994 1.048807
CG13503 CG5258 -0.603248
CG13503 CG5277 1.920129
CG13503 CG5525 -2.351000
CG13503 CG5596 0.412541
CG13503 CG5992 -1.569518
CG13503 CG6705 0.302106
CG13503 CG6708 -0.164914
CG13503 CG6972 -0.518728
CG13503 CG7088 0.622564
CG13503 CG7430 -2.322339
CG13503 CG7458 -0.352345
CG13503 CG7554 -1.939298
CG13503 CG7638 0.151227
CG13503 CG7654 -1.322130
CG13503 CG7675 -1.234711
CG13503 CG7915 0.166331
CG13503 CG7930 -0.512562
CG13503 CG8231 -1.447835
CG13503 CG8249 0.110849
CG13503 CG8301 -0.021190
CG13503 CG8309 1.023323
CG13503 CG8446 0.485717
CG13503 CG8503 0.337841
CG13503 CG8531 -0.276253
CG13503 CG8635 -2.515811
CG13503 CG8759 5.392024
CG13503 CG8978 0.764588
CG13503 CG9172 0.857841
CG13503 CG9281 0.512025
CG13503 CG9326 -1.429743
CG13503 CG9330 0.251747
CG13503 CG9416 0.332129
CG13503 CG9663 -0.250015
CG13503 CG9762 0.506353
CG13503 CG9866 0.097162
CG13503 TE19126 0.375010
CG13506 CG13704 0.081615
CG13506 CG14207 -0.492432
CG13506 CG15162 -1.361193
CG13506 CG15433 -1.620639
CG13506 CG16765 -0.417152
CG13506 CG17166 -0.062214
CG13506 CG17332 1.112556
CG13506 CG1771 -1.194714
CG13506 CG1882 0.052603
CG13506 CG2221 0.216124
CG13506 CG2863 0.667409
CG13506 CG31004 -0.774346
CG13506 CG31170 0.218256
CG13506 CG31175 -0.693570
CG13506 CG3140 -0.356647
CG13506 CG3267 -2.913734
CG13506 CG32813 -1.516980
CG13506 CG3283 0.617184
CG13506 CG33009 0.029949
CG13506 CG33071 0.515545
CG13506 CG33104 1.183421
CG13506 CG33183 -1.189698
CG13506 CG3499 0.769147
CG13506 CG4033 2.315016
CG13506 CG4051 -4.964463
CG13506 CG4217 -3.034460
CG13506 CG4233 1.192469
CG13506 CG4307 -1.997717
CG13506 CG4427 -1.219487
CG13506 CG4457 -0.742678
CG13506 CG4475 -0.090978
CG13506 CG4567 -0.013197
CG13506 CG4581 1.045266
CG13506 CG4665 -0.138489
CG13506 CG4901 -0.508303
CG13506 CG4972 -0.290720
CG13506 CG4994 2.149242
CG13506 CG5170 -0.585238
CG13506 CG5193 -0.285003
CG13506 CG5525 0.713139
CG13506 CG5575 -0.309707
CG13506 CG5596 -0.350369
CG13506 CG5904 0.185545
CG13506 CG6105 1.048859
CG13506 CG6345 0.615784
CG13506 CG6501 -2.565460
CG13506 CG6708 1.100276
CG13506 CG6904 0.446276
CG13506 CG6949 -0.535262
CG13506 CG7033 0.161921
CG13506 CG7176 3.358917
CG13506 CG7279 -0.197574
CG13506 CG7361 -4.360861
CG13506 CG7421 0.162089
CG13506 CG7430 0.944894
CG13506 CG7461 0.236499
CG13506 CG7610 0.748074
CG13506 CG8058 -0.564104
CG13506 CG8144 -0.057650
CG13506 CG8182 -0.221301
CG13506 CG8235 -0.814154
CG13506 CG8268 -0.352851
CG13506 CG8309 -0.820246
CG13506 CG8430 -0.948275
CG13506 CG8446 0.011582
CG13506 CG8531 -0.975761
CG13506 CG8788 3.128659
CG13506 CG9009 1.266681
CG13506 CG9140 -0.276280
CG13506 CG9149 -0.680966
CG13506 CG9172 0.159353
CG13506 CG9281 -0.998826
CG13506 CG9330 0.560074
CG13506 CG9527 -0.835950
CG13506 CG9762 -0.068809
CG13506 CR31808 0.488846
CG13551 CG13704 2.213992
CG13551 CG14243 0.025986
CG13551 CG14639 -0.482718
CG13551 CG14996 -0.281564
CG13551 CG15095 -2.777083
CG13551 CG15102 -0.383094
CG13551 CG15162 -0.056566
CG13551 CG15427 0.779250
CG13551 CG15731 -0.337178
CG13551 CG1685 0.771386
CG13551 CG17332 -3.941510
CG13551 CG18374 1.101040
CG13551 CG18593 0.120530
CG13551 CG2210 1.021607
CG13551 CG2977 -3.711948
CG13551 CG30349 -1.783577
CG13551 CG31098 -0.496139
CG13551 CG31175 -0.838658
CG13551 CG31233 0.422963
CG13551 CG31559 0.211527
CG13551 CG3267 2.062280
CG13551 CG33217 1.303754
CG13551 CG33502 -1.868744
CG13551 CG3408 1.067619
CG13551 CG3588 -4.215913
CG13551 CG3593 -0.328142
CG13551 CG3762 0.241402
CG13551 CG3884 0.597720
CG13551 CG4311 0.006356
CG13551 CG4567 1.393775
CG13551 CG4901 0.563215
CG13551 CG5010 -4.602201
CG13551 CG5130 -0.642652
CG13551 CG5455 0.034489
CG13551 CG5532 0.568842
CG13551 CG5819 1.077375
CG13551 CG5903 0.218197
CG13551 CG5949 0.404342
CG13551 CG6028 0.152185
CG13551 CG6105 -0.847075
CG13551 CG6417 0.205754
CG13551 CG6459 -0.394909
CG13551 CG6666 0.726009
CG13551 CG6769 -0.619052
CG13551 CG6949 -1.448028
CG13551 CG7176 -0.127537
CG13551 CG7328 0.942325
CG13551 CG7361 -3.486064
CG13551 CG7421 -0.821238
CG13551 CG7502 -3.638744
CG13551 CG7698 -0.177378
CG13551 CG7712 0.824828
CG13551 CG7807 -0.631026
CG13551 CG7841 0.116019
CG13551 CG8048 1.533722
CG13551 CG8443 0.937242
CG13551 CG8470 -0.149650
CG13551 CG8766 0.272298
CG13551 CG8788 -1.374061
CG13551 CG8804 -0.568825
CG13551 CG8946 2.091076
CG13551 CG9149 0.118643
CG13551 CG9331 2.165369
CG13551 CG9527 -2.145218
CG13551 CG9577 -0.135722
CG13551 CR31808 0.202149
CG13618 CG13875 -0.164412
CG13618 CG3097 -0.875632
CG13618 CG3242 -0.332571
CG13618 CG4089 -0.379767
CG13618 CG7713 -0.087614
CG13624 CG13777 0.245930
CG13624 CG14513 -0.489082
CG13624 CG14622 -3.013847
CG13624 CG14883 -0.552284
CG13624 CG15811 0.369946
CG13624 CG1624 0.970583
CG13624 CG2083 0.687384
CG13624 CG2207 -0.600854
CG13624 CG31043 -0.102800
CG13624 CG31108 0.912000
CG13624 CG31181 0.978143
CG13624 CG31349 0.999316
CG13624 CG32043 0.328634
CG13624 CG32158 -0.042075
CG13624 CG32486 -2.035931
CG13624 CG3269 -0.032664
CG13624 CG32858 0.210692
CG13624 CG3625 0.310752
CG13624 CG3792 -0.478014
CG13624 CG3969 0.154584
CG13624 CG4303 -1.978688
CG13624 CG4978 -0.031200
CG13624 CG5215 -0.480400
CG13624 CG5499 0.214886
CG13624 CG5520 -0.290226
CG13624 CG6174 0.929400
CG13624 CG6617 -0.613335
CG13624 CG6684 0.330546
CG13624 CG6703 -1.743008
CG13624 CG6889 0.377536
CG13624 CG6987 0.608848
CG13624 CG7375 -0.826303
CG13624 CG8472 -0.408309
CG13624 CG8567 1.176876
CG13624 CG8571 -0.351890
CG13624 CG8749 -0.424672
CG13624 CG8933 -0.774078
CG13624 CG8974 -0.477779
CG13624 CG9135 1.229759
CG13624 CG9666 -0.817661
CG13624 CG9704 -1.172441
CG13624 CG9705 1.429407
CG13624 CG9797 -2.164518
CG13624 CG9894 1.474203
CG13643 CG13875 0.354811
CG13643 CG14107 -0.074942
CG13643 CG14801 0.020337
CG13643 CG1764 0.100634
CG13643 CG17960 0.066800
CG13643 CG2150 -0.066621
CG13643 CG3097 0.086207
CG13643 CG3153 -0.663205
CG13643 CG3242 0.136415
CG13643 CG3376 -0.323890
CG13643 CG4089 -0.696725
CG13643 CG7005 -0.521370
CG13643 CG7713 -0.687063
CG13643 CG8587 -1.177245
CG13651 CG13920 -0.142830
CG13651 CG13928 -0.275764
CG13651 CG14296 -0.539520
CG13651 CG15651 -0.724168
CG13651 CG31000 -0.896945
CG13651 CG32169 0.041371
CG13651 CG3703 0.088603
CG13651 CG4050 -0.055866
CG13651 CG4684 -0.565043
CG13651 CG7851 0.152518
CG13695 CG1403 -0.429654
CG13695 CG15444 0.090097
CG13695 CG17272 -0.109138
CG13695 CG2108 -0.330780
CG13695 CG2161 0.179434
CG13695 CG2522 -0.239163
CG13695 CG2727 0.134706
CG13695 CG2818 -0.261006
CG13695 CG2928 -0.300883
CG13695 CG31649 -0.089725
CG13695 CG3171 -0.027894
CG13695 CG32473 -0.237108
CG13695 CG3365 0.295703
CG13695 CG3539 0.025523
CG13695 CG4280 -0.069273
CG13695 CG5873 0.173154
CG13695 CG6040 -0.287227
CG13695 CG6055 -0.528393
CG13695 CG6816 0.075490
CG13695 CG7023 -0.511617
CG13695 CG7563 0.146573
CG13695 CG8627 -0.246373
CG13695 CG9358 -0.115366
CG13695 CG9517 -0.378618
CG13695 CG9747 -0.294391
CG13698 CG14430 0.509060
CG13698 CG17218 -0.280204
CG13698 CG1749 0.052897
CG13698 CG17646 -0.348964
CG13698 CG18817 -0.708216
CG13698 CG31344 0.021536
CG13698 CG3171 0.202155
CG13698 CG3991 -0.052524
CG13698 CG4311 -0.729065
CG13698 CG4999 -0.458436
CG13698 CG5820 -0.236539
CG13698 CG6202 0.241690
CG13698 CG6705 -0.297506
CG13698 CG6822 -0.046648
CG13698 CG7802 -0.028019
CG13698 CG8268 -0.282833
CG13698 CG9149 0.238386
CG13698 CG9796 -0.149789
CG13698 CG9968 -0.252519
CG13704 CG14048 0.697948
CG13704 CG14792 -1.638646
CG13704 CG14968 0.797821
CG13704 CG15095 -0.439551
CG13704 CG15304 -0.474410
CG13704 CG15347 -4.794019
CG13704 CG17320 -0.067565
CG13704 CG2827 0.306994
CG13704 CG2977 -4.754345
CG13704 CG31004 -4.546026
CG13704 CG31233 -0.158093
CG13704 CG31259 0.185808
CG13704 CG32409 0.187131
CG13704 CG3249 -1.328324
CG13704 CG32813 0.202322
CG13704 CG3283 -1.103764
CG13704 CG33009 0.396405
CG13704 CG33502 -1.220715
CG13704 CG3593 -0.161920
CG13704 CG3714 0.735567
CG13704 CG3884 0.466812
CG13704 CG4217 0.576748
CG13704 CG4581 -1.474789
CG13704 CG4600 -0.061294
CG13704 CG4753 -3.085496
CG13704 CG5558 -2.342758
CG13704 CG5660 3.242913
CG13704 CG5819 -0.511804
CG13704 CG5949 -0.233133
CG13704 CG6028 -1.910355
CG13704 CG6375 0.634777
CG13704 CG6417 -3.288758
CG13704 CG6501 0.254500
CG13704 CG7178 0.378470
CG13704 CG7780 -0.419313
CG13704 CG7834 0.772924
CG13704 CG7936 0.845083
CG13704 CG8048 -1.803122
CG13704 CG8443 1.739946
CG13704 CG8470 0.286300
CG13704 CG8766 -1.326917
CG13704 CG8804 -0.566198
CG13704 CG8827 -1.093509
CG13704 CG8946 4.674000
CG13704 CG9155 -0.198839
CG13704 CG9331 3.244688
CG13704 CG9527 -0.574819
CG13704 CG9577 3.128246
CG1371 CG14687 -0.687462
CG1371 CG1475 -1.326873
CG1371 CG15095 -0.536365
CG1371 CG15105 0.533463
CG1371 CG15117 -0.502612
CG1371 CG15282 -0.825011
CG1371 CG15304 -0.637511
CG1371 CG16944 0.459605
CG1371 CG1721 -0.642753
CG1371 CG17325 -1.577738
CG1371 CG17332 2.083685
CG1371 CG17642 0.596299
CG1371 CG1837 0.629262
CG1371 CG1934 -0.234026
CG1371 CG30011 0.021194
CG1371 CG30116 -0.443249
CG1371 CG31004 0.406993
CG1371 CG31098 -0.208293
CG1371 CG3127 0.421293
CG1371 CG3140 0.429001
CG1371 CG31794 -0.820916
CG1371 CG32164 1.326197
CG1371 CG3249 -0.646636
CG1371 CG32813 1.504794
CG1371 CG33009 0.497389
CG1371 CG33149 -0.478561
CG1371 CG4169 -0.643221
CG1371 CG4183 -0.354830
CG1371 CG4233 -0.687850
CG1371 CG4511 0.755637
CG1371 CG4533 0.423074
CG1371 CG4752 0.469335
CG1371 CG4994 0.465636
CG1371 CG5353 0.607128
CG1371 CG5476 1.125959
CG1371 CG5558 0.658562
CG1371 CG5590 0.375920
CG1371 CG5819 -0.463249
CG1371 CG5992 0.400535
CG1371 CG6375 0.413970
CG1371 CG6501 -2.780003
CG1371 CG6647 -0.847366
CG1371 CG6666 -1.230635
CG1371 CG6769 0.491634
CG1371 CG6803 -0.022420
CG1371 CG7920 -3.589344
CG1371 CG7981 -0.328886
CG1371 CG7987 -0.910557
CG1371 CG8048 -0.216989
CG1371 CG8254 -0.318847
CG1371 CG9480 0.110819
CG1374 CG13875 1.820280
CG1374 CG14107 2.081476
CG1374 CG1447 -1.752979
CG1374 CG14866 2.534240
CG1374 CG15669 0.030822
CG1374 CG1891 -1.130564
CG1374 CG2150 0.673838
CG1374 CG31022 -1.399546
CG1374 CG31721 0.182077
CG1374 CG32423 -0.131637
CG1374 CG4041 -0.515003
CG1374 CG7080 -0.005024
CG1374 CG7296 -1.569684
CG1374 CG8587 0.689580
CG1374 CG8625 -0.867665
CG13777 CG14712 -1.123174
CG13777 CG17348 0.006116
CG13777 CG1957 -0.785025
CG13777 CG2835 -0.231242
CG13777 CG31108 0.362994
CG13777 CG31721 -0.389572
CG13777 CG32434 0.357142
CG13777 CG32486 0.020708
CG13777 CG33207 0.040008
CG13777 CG3371 0.287646
CG13777 CG3436 -3.195211
CG13777 CG4303 -0.087139
CG13777 CG5452 -0.194112
CG13777 CG5454 -0.321142
CG13777 CG5499 -0.497195
CG13777 CG5813 -0.902323
CG13777 CG6617 -1.074328
CG13777 CG6866 -0.320471
CG13777 CG6987 -0.185081
CG13777 CG7375 -0.218294
CG13777 CG7379 1.057158
CG13777 CG7892 -0.147745
CG13777 CG8092 0.762490
CG13777 CG8411 0.056526
CG13777 CG8416 0.120931
CG13777 CG8553 -0.261261
CG13777 CG8749 0.554420
CG13777 CG9128 -0.074349
CG13777 CG9403 -0.243716
CG13777 CG9633 -1.576115
CG13777 CG9666 -0.124809
CG13777 CG9677 -0.404363
CG13777 CG9854 0.122480
CG13777 CG9894 -0.094273
CG1381 CG14447 -0.638938
CG1381 CG14788 -3.576303
CG1381 CG1548 -0.355891
CG1381 CG17136 4.946838
CG1381 CG1746 -1.364591
CG1381 CG31775 -0.146270
CG1381 CG32253 -0.354450
CG1381 CG32464 -0.912378
CG1381 CG3935 0.005018
CG1381 CG4781 1.223060
CG1381 CG5220 -0.843725
CG1381 CG5537 -2.120702
CG1381 CG5776 0.525316
CG1381 CG5824 3.161532
CG1381 CG6455 2.523020
CG1381 CG7519 -0.042180
CG1381 CG7780 -1.664293
CG1381 CG7834 0.072479
CG1381 CG8254 -0.081712
CG1381 CG8301 0.713109
CG1381 CG8327 -1.393576
CG1381 CG8503 -0.129355
CG1381 CG8525 4.105861
CG1381 CG8583 -1.743145
CG1381 CG8780 -0.011330
CG1381 CG9006 2.471731
CG1381 CG9119 -1.334119
CG1381 CG9300 -1.462568
CG1381 CG9306 0.756699
CG1381 CG9630 -14.923660
CG1381 CG9663 0.634783
CG13850 CG14629 0.106630
CG13850 CG1463 -0.034360
CG13850 CG14805 1.038515
CG13850 CG15101 -0.099453
CG13850 CG17597 0.197717
CG13850 CG18783 0.157406
CG13850 CG2051 -0.509211
CG13850 CG2072 0.309048
CG13850 CG2718 -0.080165
CG13850 CG31536 -0.406331
CG13850 CG32425 -5.659893
CG13850 CG3297 -0.060268
CG13850 CG33113 -0.279574
CG13850 CG33549 1.463115
CG13850 CG3424 -0.001609
CG13850 CG3644 1.104360
CG13850 CG3725 1.519964
CG13850 CG3743 -1.172858
CG13850 CG3792 -0.312281
CG13850 CG3903 2.408929
CG13850 CG4145 -1.563345
CG13850 CG4183 -0.697323
CG13850 CG4204 1.195494
CG13850 CG4670 -0.056342
CG13850 CG4672 -1.204260
CG13850 CG4679 0.119660
CG13850 CG4746 -0.758551
CG13850 CG4752 -0.629673
CG13850 CG4769 0.173735
CG13850 CG5345 -0.329400
CG13850 CG5353 0.431469
CG13850 CG6120 0.455959
CG13850 CG6155 0.183659
CG13850 CG6207 -0.005991
CG13850 CG6210 -0.384467
CG13850 CG6778 0.159189
CG13850 CG6803 -0.286995
CG13850 CG6844 -0.638915
CG13850 CG7227 0.240607
CG13850 CG7702 -0.079257
CG13850 CG8363 -0.419848
CG13850 CG8776 -0.390495
CG13850 CG9148 -2.099083
CG13850 CG9256 -0.357355
CG13850 CG9280 0.866836
CG13850 CG9836 -0.225932
CG13850 CG9985 0.164961
CG13875 CG14107 1.187660
CG13875 CG14801 0.410089
CG13875 CG14866 0.506176
CG13875 CG1764 0.699562
CG13875 CG17786 -0.232782
CG13875 CG17960 -0.124123
CG13875 CG1919 -1.514577
CG13875 CG2150 0.003274
CG13875 CG2663 -0.451815
CG13875 CG3097 -2.145666
CG13875 CG31973 -0.731357
CG13875 CG3242 -1.132883
CG13875 CG3376 0.431075
CG13875 CG4089 -1.393070
CG13875 CG5492 0.302615
CG13875 CG6608 0.190212
CG13875 CG7080 -0.887244
CG13875 CG7713 -1.000690
CG13875 CG8587 -2.592016
CG13875 CG9036 -0.305995
CG13875 CG9336 -0.521452
CG13875 CG9460 0.327147
CG13875 CG9628 -0.131436
CG13894 CG14041 3.774232
CG13894 CG1434 0.991350
CG13894 CG1483 0.265313
CG13894 CG16876 0.110913
CG13894 CG17724 -3.813004
CG13894 CG18740 0.304501
CG13894 CG2083 -2.122769
CG13894 CG2207 0.092050
CG13894 CG2791 -0.513743
CG13894 CG31634 0.279312
CG13894 CG32046 -1.273204
CG13894 CG32505 0.662439
CG13894 CG3258 -0.075114
CG13894 CG3269 -2.731602
CG13894 CG3408 -1.029475
CG13894 CG4029 -0.359378
CG13894 CG4050 0.132273
CG13894 CG4532 0.877851
CG13894 CG5545 1.815920
CG13894 CG5580 -2.423387
CG13894 CG5588 -0.187668
CG13894 CG5813 -0.573524
CG13894 CG6617 -1.454329
CG13894 CG6866 -0.948873
CG13894 CG6889 -0.187584
CG13894 CG6930 -0.119673
CG13894 CG6987 0.728358
CG13894 CG7358 0.138026
CG13894 CG7538 0.755829
CG13894 CG7659 -0.807051
CG13894 CG9135 -3.802091
CG13906 CG13920 -0.209158
CG13906 CG13928 -1.754451
CG13906 CG1825 -0.274391
CG13906 CG18740 -2.223243
CG13906 CG31181 0.303243
CG13906 CG3180 -1.908786
CG13906 CG4022 0.801973
CG13906 CG4050 1.018852
CG13906 CG4082 0.118265
CG13906 CG5175 0.447608
CG13906 CG5545 0.282408
CG13906 CG6181 -1.670282
CG13906 CG7528 -0.285325
CG13906 CG8472 -0.933476
CG13912 CG14122 0.174867
CG13912 CG1444 -2.221818
CG13912 CG1463 -0.914573
CG13912 CG1483 -0.699149
CG13912 CG1716 0.226872
CG13912 CG17597 -0.168156
CG13912 CG18250 1.163629
CG13912 CG2048 -0.745782
CG13912 CG2125 0.475320
CG13912 CG2330 -0.976342
CG13912 CG2656 0.603754
CG13912 CG3039 0.104524
CG13912 CG31137 -0.351289
CG13912 CG31332 -0.114665
CG13912 CG31692 -0.094811
CG13912 CG3258 -3.028061
CG13912 CG3625 0.742825
CG13912 CG3743 0.583428
CG13912 CG3800 0.478919
CG13912 CG40147 0.104228
CG13912 CG4532 -0.375849
CG13912 CG4677 0.515716
CG13912 CG4702 0.083087
CG13912 CG4769 -0.151815
CG13912 CG5433 1.089921
CG13912 CG6210 0.537494
CG13912 CG6866 -0.178754
CG13912 CG8776 -0.941675
CG13912 CG9128 0.572729
CG13912 CG9135 -0.687261
CG13912 CG9256 -0.652513
CG13912 CG9403 -0.528945
CG13913 CG14110 -0.226522
CG13913 CG15211 -0.032018
CG13913 CG2157 -0.038918
CG13913 CG3153 -0.925191
CG13913 CG4311 0.187918
CG13913 CG4779 -0.259888
CG13913 CG7941 -0.820622
CG13913 CG8850 -0.023307
CG13920 CG13928 -1.354065
CG13920 CG14296 0.102152
CG13920 CG14762 0.071337
CG13920 CG15651 -1.311208
CG13920 CG1825 0.406367
CG13920 CG3703 0.057142
CG13920 CG4082 -0.333538
CG13920 CG4133 -0.240199
CG13920 CG4684 -0.175971
CG13920 CG5545 0.491968
CG13920 CG6703 1.074617
CG13920 CG7576 0.218012
CG13920 CG8625 -0.952890
CG13928 CG14041 -0.595077
CG13928 CG15427 0.554099
CG13928 CG15651 -0.820663
CG13928 CG1825 -1.894046
CG13928 CG18740 -0.834590
CG13928 CG2977 1.013625
CG13928 CG31181 -1.513643
CG13928 CG3180 0.613217
CG13928 CG32169 0.246203
CG13928 CG32505 0.202878
CG13928 CG3385 -0.613824
CG13928 CG3703 0.034207
CG13928 CG4050 -0.242953
CG13928 CG4684 0.926124
CG13928 CG5170 3.814576
CG13928 CG5393 -0.095563
CG13928 CG5545 -2.108467
CG13928 CG6181 0.666524
CG13928 CG6703 -2.008859
CG13928 CG6930 0.109268
CG13928 CG7528 0.586821
CG13928 CG7576 0.386646
CG13928 CG7659 2.565016
CG13928 CG8472 -1.179099
CG13928 CG8804 0.187260
CG13928 CG9261 -2.154214
CG13928 CG9331 1.791737
CG13969 CG14021 0.269309
CG13969 CG14048 0.533461
CG13969 CG1469 -0.275670
CG13969 CG1486 -0.626674
CG13969 CG14968 0.051882
CG13969 CG1548 0.226239
CG13969 CG15717 0.233450
CG13969 CG17323 -0.140578
CG13969 CG2078 -0.530067
CG13969 CG3006 -0.443080
CG13969 CG31775 -0.497639
CG13969 CG32264 -0.589637
CG13969 CG33009 0.217314
CG13969 CG33099 -1.434181
CG13969 CG3960 -0.227810
CG13969 CG4306 0.580859
CG13969 CG4753 -0.127700
CG13969 CG4781 0.245044
CG13969 CG5210 0.379292
CG13969 CG5288 0.678634
CG13969 CG5330 -0.551988
CG13969 CG6022 0.394815
CG13969 CG6459 1.214488
CG13969 CG6767 0.290818
CG13969 CG7062 -0.559115
CG13969 CG8050 -0.104092
CG13969 CG8636 -0.221830
CG13969 CG8669 0.048553
CG13969 CG8766 0.348003
CG13969 CG8788 -2.028270
CG13969 CG8804 -1.940888
CG13969 CG8913 -0.141817
CG13969 CG8946 0.893839
CG13969 CG9066 -0.392750
CG13969 CG9977 -0.828665
CG13977 CG1600 -1.558043
CG13977 CG17323 -0.856156
CG13977 CG18466 0.197715
CG13977 CG2060 0.487408
CG13977 CG3829 -0.029384
CG13977 CG4120 -2.339207
CG13977 CG4162 0.362570
CG13977 CG4559 -1.505666
CG13977 CG4779 -1.058022
CG13977 CG6113 -0.265051
CG13977 CG7390 -0.220570
CG13977 CG8050 0.436315
CG13977 CG8066 0.238501
CG13977 CG8782 0.934508
CG13977 CG8913 0.103633
CG13977 CG9184 -0.276490
CG13993 CG14080 0.150444
CG13993 CG14888 -0.083452
CG13993 CG15102 0.017599
CG13993 CG15598 0.188541
CG13993 CG16944 0.086193
CG13993 CG17508 0.315198
CG13993 CG1771 0.431760
CG13993 CG3008 0.499922
CG13993 CG30115 0.059075
CG13993 CG3028 -0.567402
CG13993 CG30349 -0.066621
CG13993 CG31022 0.659285
CG13993 CG3171 -1.392449
CG13993 CG3198 0.465412
CG13993 CG32276 -0.183744
CG13993 CG33261 -1.782248
CG13993 CG33502 -0.701503
CG13993 CG4086 0.520444
CG13993 CG4169 2.272704
CG13993 CG4364 -1.765125
CG13993 CG4376 -2.744409
CG13993 CG4552 -0.501008
CG13993 CG4726 -0.239575
CG13993 CG4978 0.111648
CG13993 CG5085 -0.045982
CG13993 CG5186 -0.366121
CG13993 CG5661 0.041372
CG13993 CG6030 -0.235780
CG13993 CG6178 -0.014874
CG13993 CG6705 -0.011425
CG13993 CG6766 0.004379
CG13993 CG7023 0.095506
CG13993 CG7071 -0.197684
CG13993 CG7107 -0.029430
CG13993 CG7154 -1.425729
CG13993 CG7271 1.052565
CG13993 CG7524 -0.020647
CG13993 CG7802 0.394076
CG13993 CG8173 0.340980
CG13993 CG8268 -0.475065
CG13993 CG8430 0.644810
CG13993 CG8965 0.197271
CG13993 CG9262 0.035829
CG13993 CG9297 -0.343876
CG13993 CG9710 0.539913
CG13993 CG9743 0.024748
CG13993 CG9811 -1.515295
CG13993 CG9894 -1.797546
CG14021 CG14243 0.280892
CG14021 CG1434 2.837345
CG14021 CG1469 0.694173
CG14021 CG14968 -0.563842
CG14021 CG15095 -2.354912
CG14021 CG15117 0.282936
CG14021 CG1548 -1.191783
CG14021 CG15717 2.816191
CG14021 CG1600 -0.186826
CG14021 CG17323 0.024870
CG14021 CG1743 -4.959977
CG14021 CG18466 -1.987649
CG14021 CG2060 0.167107
CG14021 CG2762 -0.165160
CG14021 CG3006 0.130800
CG14021 CG31098 -2.174208
CG14021 CG31775 0.470174
CG14021 CG32046 -0.961740
CG14021 CG33099 -6.469987
CG14021 CG3380 0.242960
CG14021 CG3829 0.531508
CG14021 CG4162 -0.013628
CG14021 CG4306 -0.411140
CG14021 CG4753 1.078892
CG14021 CG4781 -1.045050
CG14021 CG5210 -2.999793
CG14021 CG5828 -0.744048
CG14021 CG5949 0.220059
CG14021 CG7062 0.575156
CG14021 CG7241 -0.508304
CG14021 CG7936 -1.033197
CG14021 CG8050 -2.967184
CG14021 CG8066 0.981674
CG14021 CG8470 1.182575
CG14021 CG8665 -1.379316
CG14021 CG8669 2.091261
CG14021 CG8782 0.290085
CG14025 CG14122 0.537141
CG14025 CG1429 -1.120259
CG14025 CG1444 -1.137095
CG14025 CG14447 -0.070362
CG14025 CG1475 1.510834
CG14025 CG14788 0.860387
CG14025 CG15117 1.352689
CG14025 CG1648 -0.305724
CG14025 CG16721 -0.778243
CG14025 CG17348 0.334120
CG14025 CG17492 -0.040294
CG14025 CG17800 -0.551273
CG14025 CG18111 -5.460461
CG14025 CG1837 -4.096067
CG14025 CG1910 2.811536
CG14025 CG2051 1.062150
CG14025 CG2198 0.434038
CG14025 CG2330 0.923804
CG14025 CG2718 -0.573265
CG14025 CG2969 -3.376798
CG14025 CG3001 -3.874112
CG14025 CG3048 -0.771866
CG14025 CG31045 0.421168
CG14025 CG31332 1.068286
CG14025 CG31692 1.616611
CG14025 CG3178 0.918702
CG14025 CG32464 -2.028501
CG14025 CG3278 -0.630130
CG14025 CG3371 -0.508151
CG14025 CG3434 0.727429
CG14025 CG4115 1.268918
CG14025 CG4533 0.720665
CG14025 CG4677 -0.154817
CG14025 CG4696 -2.056873
CG14025 CG4700 0.150756
CG14025 CG4746 -2.460956
CG14025 CG4843 2.532744
CG14025 CG5183 0.934216
CG14025 CG5320 -2.226667
CG14025 CG5776 -0.646381
CG14025 CG6512 1.177607
CG14025 CG7073 0.295052
CG14025 CG7296 0.243893
CG14025 CG7299 -0.053534
CG14025 CG7481 0.705398
CG14025 CG7654 0.624238
CG14025 CG7915 0.407248
CG14025 CG7987 2.722233
CG14025 CG8312 0.648277
CG14025 CG8503 0.597680
CG14025 CG8759 3.030629
CG14025 CG9020 -0.065863
CG14025 CG9194 0.667506
CG14025 CG9663 -0.862623
CG14025 CG9866 -7.578451
CG14025 CG9985 0.760887
CG14025 CR31696 -0.535025
CG14025 TE19126 -3.336664
CG14026 CG14207 -0.671903
CG14026 CG14813 0.312392
CG14026 CG17032 -1.165323
CG14026 CG18250 1.130209
CG14026 CG2051 -0.044743
CG14026 CG2158 0.165455
CG14026 CG3001 0.798762
CG14026 CG3140 -0.066147
CG14026 CG3278 0.824897
CG14026 CG33104 1.290040
CG14026 CG33183 -2.168498
CG14026 CG4457 0.763940
CG14026 CG4551 -0.960807
CG14026 CG4581 -0.974390
CG14026 CG4972 -0.171978
CG14026 CG5258 -0.952345
CG14026 CG5374 0.876134
CG14026 CG5454 0.153479
CG14026 CG5558 0.245364
CG14026 CG5590 -0.037943
CG14026 CG6177 -0.835476
CG14026 CG6246 -0.083041
CG14026 CG6904 -0.029905
CG14026 CG7033 1.334861
CG14026 CG7393 0.184767
CG14026 CG7610 -2.511857
CG14026 CG7839 -0.207847
CG14026 CG7987 -0.084426
CG14026 CG8039 -0.063057
CG14026 CG8231 -0.003591
CG14026 CG8254 -0.317038
CG14026 CG8289 0.815454
CG14026 CG8312 -0.472282
CG14026 CG8366 0.257200
CG14026 CG8553 -0.029925
CG14026 CG8583 -0.201591
CG14026 CG8759 -1.299455
CG14026 CG8978 0.165589
CG14026 CG9035 -0.221731
CG14026 CG9140 0.926937
CG14026 CG9663 0.400947
CG14026 CG9750 0.785107
CG14026 TE19126 0.614177
CG14026 TE20108 -0.122791
CG1403 CG1404 -0.284193
CG1403 CG1486 -0.149366
CG1403 CG15105 -0.376156
CG1403 CG15212 -0.181295
CG1403 CG1648 -0.361495
CG1403 CG16712 0.127236
CG1403 CG16858 0.621172
CG1403 CG17158 0.056504
CG1403 CG17246 -0.470471
CG1403 CG17903 -0.223588
CG1403 CG18140 -0.996914
CG1403 CG18250 0.177172
CG1403 CG18290 0.435183
CG1403 CG18783 -0.050671
CG1403 CG1910 0.789875
CG1403 CG2016 -0.193982
CG1403 CG2108 -1.301692
CG1403 CG2161 -0.400800
CG1403 CG3008 0.195653
CG1403 CG31649 0.190692
CG1403 CG3198 -0.525480
CG1403 CG31999 0.869142
CG1403 CG32425 -2.194479
CG1403 CG32548 -0.178173
CG1403 CG32625 0.563445
CG1403 CG3265 -0.017043
CG1403 CG33549 1.658474
CG1403 CG3365 1.460689
CG1403 CG3416 -0.956879
CG1403 CG3542 -0.114416
CG1403 CG3624 -0.703805
CG1403 CG3722 -0.265655
CG1403 CG3725 0.995710
CG1403 CG3903 -4.765171
CG1403 CG3992 0.172105
CG1403 CG40049 0.241683
CG1403 CG4051 0.188559
CG1403 CG4086 0.020725
CG1403 CG4145 -0.800054
CG1403 CG4204 0.416747
CG1403 CG4551 0.176422
CG1403 CG4679 -1.167378
CG1403 CG4692 0.371144
CG1403 CG4700 0.603728
CG1403 CG5193 0.516894
CG1403 CG5320 0.705002
CG1403 CG5330 0.339944
CG1403 CG5809 -1.215933
CG1403 CG6647 -0.094161
CG1403 CG6668 1.227087
CG1403 CG6775 0.650588
CG1403 CG7107 -1.057117
CG1403 CG7227 -0.774341
CG1403 CG7279 0.246228
CG1403 CG7433 -0.270024
CG1403 CG7563 0.015882
CG1403 CG7981 0.015094
CG1403 CG8173 0.410158
CG1403 CG8965 -0.400601
CG1403 CG9022 0.377168
CG1403 CG9089 -0.186778
CG1403 CG9280 0.464412
CG1403 CG9322 -0.373821
CG1403 CG9710 -0.897904
CG1403 CG9985 -0.123520
CG1404 CG16788 -0.651384
CG1404 CG17124 -0.383185
CG1404 CG18250 1.237095
CG1404 CG1884 0.794909
CG1404 CG2016 -0.181044
CG1404 CG2072 -0.164706
CG1404 CG2913 -0.328854
CG1404 CG3039 1.226698
CG1404 CG31536 -0.477087
CG1404 CG32425 -0.866646
CG1404 CG33097 -2.965283
CG1404 CG33549 1.109208
CG1404 CG3371 0.016050
CG1404 CG3416 -0.950380
CG1404 CG3436 -1.236536
CG1404 CG3542 -4.790191
CG1404 CG3725 0.044216
CG1404 CG3800 -1.335216
CG1404 CG3902 0.182037
CG1404 CG3941 0.366114
CG1404 CG4204 1.049776
CG1404 CG4532 -0.192702
CG1404 CG4551 -0.147326
CG1404 CG4672 0.904453
CG1404 CG4700 -0.980772
CG1404 CG5021 -0.345242
CG1404 CG5454 0.434845
CG1404 CG5486 0.623584
CG1404 CG5499 -0.417812
CG1404 CG6210 0.372027
CG1404 CG6617 -2.667811
CG1404 CG6778 -0.436972
CG1404 CG7375 0.906313
CG1404 CG7526 -0.066703
CG1404 CG7893 0.686260
CG1404 CG8553 0.176034
CG1404 CG8965 -0.046486
CG1404 CG8974 1.293892
CG1404 CG9128 0.265295
CG1404 CG9256 0.322665
CG1404 CG9297 -0.109659
CG1404 CG9346 -0.765589
CG1404 CG9403 -1.951928
CG1404 CG9423 -1.059194
CG1404 CG9712 0.843399
CG1404 CG9750 -1.508269
CG14041 CG1434 -0.076813
CG14041 CG14513 0.034463
CG14041 CG14622 -1.867040
CG14041 CG1483 0.088951
CG14041 CG1624 0.700948
CG14041 CG17724 -2.125420
CG14041 CG18740 -0.083647
CG14041 CG2083 0.410883
CG14041 CG31181 -0.011477
CG14041 CG32158 -2.066458
CG14041 CG32505 1.036822
CG14041 CG3258 -0.159526
CG14041 CG3269 -4.324774
CG14041 CG3408 -2.382934
CG14041 CG3967 1.208743
CG14041 CG4050 -1.857475
CG14041 CG4532 -2.564175
CG14041 CG5545 -0.076368
CG14041 CG5588 1.478817
CG14041 CG6703 -1.349758
CG14041 CG6860 -0.521146
CG14041 CG6866 -0.740039
CG14041 CG7471 0.490421
CG14041 CG7528 0.713089
CG14041 CG7538 -0.879126
CG14041 CG8200 -0.126139
CG14041 CG8472 -1.107184
CG14041 CG8567 -0.332542
CG14041 CG9135 -1.482090
CG14041 CG9261 1.898884
CG14041 CG9666 0.655353
CG14041 CG9704 0.173590
CG14041 CG9797 -0.775367
CG14048 CG14968 0.415977
CG14048 CG14996 1.569212
CG14048 CG15188 -0.474099
CG14048 CG15347 -0.228516
CG14048 CG1685 -1.970404
CG14048 CG17246 -4.184964
CG14048 CG17325 0.144880
CG14048 CG1785 -0.691194
CG14048 CG2078 0.136038
CG14048 CG2713 -0.963859
CG14048 CG2863 2.048725
CG14048 CG3140 1.026560
CG14048 CG32264 0.998731
CG14048 CG32409 -2.939108
CG14048 CG32813 -1.440319
CG14048 CG3283 -0.722401
CG14048 CG33009 0.755888
CG14048 CG33217 -3.412047
CG14048 CG3714 0.571561
CG14048 CG3861 0.804939
CG14048 CG3884 -0.822511
CG14048 CG4033 -0.984589
CG14048 CG4051 0.097669
CG14048 CG4061 -0.027242
CG14048 CG4217 -3.501129
CG14048 CG4307 -1.896814
CG14048 CG4427 -0.102868
CG14048 CG4567 1.074656
CG14048 CG4581 1.234983
CG14048 CG4753 -0.092333
CG14048 CG4781 -0.654138
CG14048 CG4912 1.137573
CG14048 CG5010 2.034523
CG14048 CG5033 1.171845
CG14048 CG5277 -0.182915
CG14048 CG5330 0.520384
CG14048 CG5594 -0.899542
CG14048 CG5904 -2.305671
CG14048 CG6022 -4.486651
CG14048 CG6028 0.474124
CG14048 CG6105 0.192874
CG14048 CG6226 0.679324
CG14048 CG6246 -0.136795
CG14048 CG6343 0.339200
CG14048 CG6417 -0.989024
CG14048 CG6459 0.889436
CG14048 CG6501 -1.862588
CG14048 CG6767 -0.084978
CG14048 CG6904 2.770107
CG14048 CG7033 -0.141276
CG14048 CG7176 -0.219089
CG14048 CG7361 1.075156
CG14048 CG7421 1.092840
CG14048 CG7519 2.424748
CG14048 CG7554 0.100807
CG14048 CG7698 -2.053800
CG14048 CG7839 0.665560
CG14048 CG7935 0.174206
CG14048 CG8039 0.282326
CG14048 CG8439 0.282496
CG14048 CG8443 0.059902
CG14048 CG8525 1.567668
CG14048 CG8766 -3.639492
CG14048 CG8788 -7.529263
CG14048 CG8920 -3.932747
CG14048 CG9306 -2.212870
CG14048 CG9527 1.430089
CG14048 CG9750 -1.742793
CG14066 CG14080 0.225171
CG14066 CG14792 -0.798897
CG14066 CG14902 1.249768
CG14066 CG17332 -1.402045
CG14066 CG1771 -0.051624
CG14066 CG1782 -0.307197
CG14066 CG1809 -1.075411
CG14066 CG2158 -1.209548
CG14066 CG2161 0.815442
CG14066 CG2674 0.419673
CG14066 CG3028 0.383185
CG14066 CG31170 -0.976322
CG14066 CG3127 0.976072
CG14066 CG3140 0.778477
CG14066 CG31605 0.289559
CG14066 CG31649 -0.435662
CG14066 CG32409 -0.893522
CG14066 CG3249 -0.036194
CG14066 CG33183 -0.199838
CG14066 CG3499 0.750966
CG14066 CG3624 -0.622976
CG14066 CG3861 0.172365
CG14066 CG4086 -0.450051
CG14066 CG4199 -4.831937
CG14066 CG4217 -1.210275
CG14066 CG4247 0.262945
CG14066 CG4280 0.185130
CG14066 CG4581 1.082641
CG14066 CG4984 -0.576492
CG14066 CG5371 -0.072716
CG14066 CG5454 -0.585088
CG14066 CG5514 -0.313688
CG14066 CG5660 0.979191
CG14066 CG5903 0.481318
CG14066 CG5961 -1.456849
CG14066 CG6178 0.492592
CG14066 CG6246 0.190646
CG14066 CG6345 -2.399937
CG14066 CG6375 -0.037732
CG14066 CG6521 -0.319851
CG14066 CG6830 0.846427
CG14066 CG6904 -1.252481
CG14066 CG7178 0.038955
CG14066 CG7698 -0.973957
CG14066 CG7920 0.757032
CG14066 CG8048 0.105986
CG14066 CG8173 0.533177
CG14066 CG8636 0.864793
CG14066 CG8827 0.257965
CG14066 CG8975 0.397504
CG14066 CG9140 0.769422
CG14066 CG9577 -0.328846
CG14066 CG9743 -1.146375
CG14066 CG9750 0.701671
CG14080 CG14207 -0.158226
CG14080 CG17332 0.839629
CG14080 CG1771 -0.253675
CG14080 CG1809 -0.351792
CG14080 CG2913 -0.270757
CG14080 CG3048 0.539609
CG14080 CG31605 -0.499662
CG14080 CG33502 -0.285848
CG14080 CG4125 -0.075095
CG14080 CG4217 0.370032
CG14080 CG4581 -1.538196
CG14080 CG5961 0.559366
CG14080 CG6375 -0.714134
CG14080 CG7269 -0.270952
CG14080 CG7638 0.145308
CG14080 CG7930 -0.652295
CG14080 CG8249 -0.395364
CG14080 CG8430 -0.436332
CG14080 CG8780 0.096551
CG14080 CG9977 -0.514938
CG14107 CG14254 -0.272978
CG14107 CG17960 -0.340188
CG14107 CG2150 0.441576
CG14107 CG32549 -0.728545
CG14107 CG3376 -0.361050
CG14107 CG3385 -0.994186
CG14107 CG3689 -1.042296
CG14107 CG5393 -0.807071
CG14107 CG5455 0.413598
CG14107 CG6608 -0.269124
CG14107 CG8587 -0.107146
CG14107 CG9336 -0.601651
CG14110 CG1430 -0.092904
CG14110 CG15211 -1.415111
CG14110 CG15598 0.181494
CG14110 CG2157 -1.239127
CG14110 CG2663 -0.389575
CG14110 CG31344 -0.223212
CG14110 CG3153 -0.068315
CG14110 CG32473 0.606824
CG14110 CG4311 0.503672
CG14110 CG5873 -0.337159
CG14110 CG6040 -0.628832
CG14110 CG6445 -0.716314
CG14110 CG7802 -0.130481
CG14110 CG7941 0.462826
CG14110 CG8249 -0.552819
CG14110 CG8850 -0.429629
CG14122 CG1444 -1.434388
CG14122 CG14883 0.417808
CG14122 CG1648 0.467640
CG14122 CG16721 0.292019
CG14122 CG1674 -0.104429
CG14122 CG17348 0.240344
CG14122 CG17492 0.042955
CG14122 CG17800 -0.554309
CG14122 CG17943 -0.057482
CG14122 CG18111 -1.505345
CG14122 CG18250 1.433003
CG14122 CG1910 1.211936
CG14122 CG3001 -0.392287
CG14122 CG3039 -0.090343
CG14122 CG3048 0.170332
CG14122 CG31045 -0.534323
CG14122 CG31332 0.074329
CG14122 CG31692 0.022555
CG14122 CG3436 -1.180865
CG14122 CG3725 0.177040
CG14122 CG3960 -0.308414
CG14122 CG4170 -0.037632
CG14122 CG4677 -0.438768
CG14122 CG4696 0.213019
CG14122 CG5486 0.417764
CG14122 CG5596 -0.042882
CG14122 CG6017 -0.378242
CG14122 CG6177 -0.079134
CG14122 CG7070 -0.905148
CG14122 CG7254 -1.284620
CG14122 CG7526 -0.262273
CG14122 CG7987 -0.160021
CG14122 CG8276 -0.741638
CG14122 CG9194 -1.957290
CG14122 CG9480 -0.526553
CG14122 CR31696 0.161495
CG14206 CG14447 -0.275663
CG14206 CG14712 -0.786309
CG14206 CG14788 0.197145
CG14206 CG15162 -0.261114
CG14206 CG15433 0.778734
CG14206 CG15731 -0.565728
CG14206 CG17136 -2.467079
CG14206 CG18657 -0.502132
CG14206 CG1891 1.139180
CG14206 CG2003 1.661168
CG14206 CG2184 -4.155572
CG14206 CG2221 1.351908
CG14206 CG2263 -2.473582
CG14206 CG2863 -3.646207
CG14206 CG3001 -2.353259
CG14206 CG31045 -0.479827
CG14206 CG33071 -2.021857
CG14206 CG3401 0.455150
CG14206 CG4003 -0.774309
CG14206 CG4033 -3.151979
CG14206 CG4125 1.609975
CG14206 CG4217 3.970600
CG14206 CG4307 7.400516
CG14206 CG4457 -2.525929
CG14206 CG4581 -1.480734
CG14206 CG4843 0.716094
CG14206 CG4901 2.599603
CG14206 CG4912 3.690636
CG14206 CG4966 1.316107
CG14206 CG4994 0.779426
CG14206 CG5258 0.499626
CG14206 CG5277 -7.312149
CG14206 CG5525 -3.308765
CG14206 CG5596 -2.214315
CG14206 CG5824 -1.202176
CG14206 CG5961 -1.038898
CG14206 CG5992 0.971510
CG14206 CG6105 -9.950265
CG14206 CG6501 1.509994
CG14206 CG6904 1.302585
CG14206 CG6972 -1.472719
CG14206 CG7033 0.787574
CG14206 CG7088 0.532986
CG14206 CG7430 0.989965
CG14206 CG7458 0.448290
CG14206 CG7519 1.087410
CG14206 CG7554 2.095996
CG14206 CG7638 -1.220351
CG14206 CG7675 -0.601514
CG14206 CG7915 -0.206795
CG14206 CG7930 1.058754
CG14206 CG8231 -3.433276
CG14206 CG8301 -2.833370
CG14206 CG8446 -1.126737
CG14206 CG8525 0.748541
CG14206 CG8531 0.333113
CG14206 CG8635 -3.550304
CG14206 CG8759 -4.891047
CG14206 CG8780 0.326928
CG14206 CG8977 1.012032
CG14206 CG8978 0.952421
CG14206 CG9140 -0.196445
CG14206 CG9172 0.519087
CG14206 CG9281 0.140312
CG14206 CG9326 0.973507
CG14206 CG9630 -3.164371
CG14206 CG9663 2.415256
CG14206 CG9762 -1.845338
CG14207 CG1429 0.516232
CG14207 CG1475 1.138665
CG14207 CG15433 0.282700
CG14207 CG15731 -0.249707
CG14207 CG1716 -0.379667
CG14207 CG17166 0.276886
CG14207 CG17492 -0.670670
CG14207 CG18507 -0.210502
CG14207 CG1882 -1.459913
CG14207 CG2051 0.325939
CG14207 CG30115 0.415427
CG14207 CG3039 -0.442218
CG14207 CG3048 0.215249
CG14207 CG31045 0.337897
CG14207 CG33104 0.557926
CG14207 CG33183 -1.574975
CG14207 CG3371 -1.495964
CG14207 CG4125 -0.538649
CG14207 CG4170 -1.269093
CG14207 CG4364 0.735366
CG14207 CG4457 1.007305
CG14207 CG4551 0.146005
CG14207 CG4581 -0.523611
CG14207 CG4726 -0.922955
CG14207 CG4843 -0.182892
CG14207 CG4912 0.745627
CG14207 CG4966 0.142449
CG14207 CG4994 1.875701
CG14207 CG5186 0.369678
CG14207 CG5382 0.646074
CG14207 CG5454 0.594482
CG14207 CG5596 -0.291370
CG14207 CG5992 0.763561
CG14207 CG6246 0.213822
CG14207 CG6512 1.725172
CG14207 CG6766 -1.056937
CG14207 CG7033 -1.397062
CG14207 CG7073 -0.868869
CG14207 CG7279 0.021238
CG14207 CG7430 -1.632118
CG14207 CG7458 1.891098
CG14207 CG7461 -3.528169
CG14207 CG7610 0.955592
CG14207 CG7638 -0.173741
CG14207 CG7654 -0.165880
CG14207 CG7893 -0.339156
CG14207 CG7915 1.055147
CG14207 CG8182 -0.014640
CG14207 CG8231 -1.798797
CG14207 CG8430 -0.299690
CG14207 CG8531 0.483038
CG14207 CG8583 -0.063209
CG14207 CG8635 -0.101454
CG14207 CG8759 -0.084748
CG14207 CG9416 0.030443
CG14207 CG9663 -1.814829
CG14207 CG9866 1.075626
CG14207 TE19126 -3.669525
CG1422 CG1429 0.613109
CG1422 CG14712 -0.084778
CG1422 CG1475 -0.718514
CG1422 CG14813 0.834199
CG1422 CG16786 0.658525
CG1422 CG17158 1.141530
CG1422 CG1716 1.382452
CG1422 CG1749 1.010139
CG1422 CG17492 -1.306493
CG1422 CG18250 2.691331
CG1422 CG31045 3.422788
CG1422 CG31145 0.271254
CG1422 CG31332 -7.896634
CG1422 CG32556 -1.497275
CG1422 CG3265 1.978565
CG1422 CG32701 0.499942
CG1422 CG3352 -0.556127
CG1422 CG3664 -2.605786
CG1422 CG4003 0.276700
CG1422 CG4006 2.202646
CG1422 CG4115 0.024166
CG1422 CG4194 -2.331447
CG1422 CG4457 -1.472471
CG1422 CG4966 -2.364853
CG1422 CG5183 -3.876590
CG1422 CG5258 0.150683
CG1422 CG5382 0.748993
CG1422 CG5809 -0.448885
CG1422 CG6017 -1.356956
CG1422 CG6223 -0.880953
CG1422 CG6766 1.163222
CG1422 CG6844 1.239026
CG1422 CG6877 -1.506695
CG1422 CG6988 0.492587
CG1422 CG7073 -10.462321
CG1422 CG7262 0.296232
CG1422 CG7638 3.836899
CG1422 CG7654 0.554033
CG1422 CG7915 1.409376
CG1422 CG8209 -0.674938
CG1422 CG8289 -1.808017
CG1422 CG8306 -3.416804
CG1422 CG8312 -0.582898
CG1422 CG8411 -1.960412
CG1422 CG8416 -1.839478
CG1422 CG8635 0.760215
CG1422 CG9035 -1.133582
CG1422 CG9128 -1.355320
CG1422 CG9318 0.396752
CG1422 CG9677 1.240108
CG1422 CG9866 0.282492
CG1422 CG9916 0.221656
CG14243 CG14968 -0.994357
CG14243 CG14996 -0.389501
CG14243 CG15005 -0.025020
CG14243 CG15095 0.283459
CG14243 CG15188 -0.141498
CG14243 CG15304 0.617140
CG14243 CG1548 -0.538453
CG14243 CG15717 -0.115759
CG14243 CG18549 -0.144682
CG14243 CG18593 0.123957
CG14243 CG2003 0.930346
CG14243 CG2977 0.335759
CG14243 CG30011 -0.195989
CG14243 CG3006 0.268212
CG14243 CG31098 -2.244478
CG14243 CG31431 -1.427252
CG14243 CG3249 0.232081
CG14243 CG32499 0.136251
CG14243 CG3267 -0.095353
CG14243 CG33009 0.248618
CG14243 CG4162 -0.361940
CG14243 CG4233 -0.425300
CG14243 CG4475 -0.239730
CG14243 CG5170 -0.100614
CG14243 CG5210 0.061829
CG14243 CG5288 -0.329218
CG14243 CG5330 -0.130377
CG14243 CG5532 -0.039271
CG14243 CG5828 -0.167403
CG14243 CG6417 0.997626
CG14243 CG6459 0.488445
CG14243 CG6949 0.566636
CG14243 CG7062 -0.575079
CG14243 CG7266 -0.339559
CG14243 CG7421 0.061356
CG14243 CG7438 -2.384125
CG14243 CG7678 0.087382
CG14243 CG7935 -0.156521
CG14243 CG8050 1.266126
CG14243 CG8066 0.140690
CG14243 CG8402 1.306371
CG14243 CG8443 -2.044259
CG14243 CG8470 -1.108951
CG14243 CG8665 -0.378728
CG14243 CG8669 -0.033892
CG14243 CG8766 -0.407396
CG14243 CG8788 -0.209809
CG14243 CG8804 -0.012972
CG14243 CG8913 0.502941
CG14243 CG8946 -0.329171
CG14243 CG9009 0.165500
CG14243 CG9066 0.171941
CG14243 CG9184 -0.304994
CG14254 CG14636 -0.603758
CG14254 CG2150 -0.709507
CG14254 CG32029 -1.029255
CG14254 CG4022 -0.383833
CG14254 CG5282 -0.062915
CG14254 CG6934 -0.555156
CG14254 CG9036 -1.647541
CG14254 CG9336 0.430433
CG1429 CG1444 0.902669
CG1429 CG14687 -0.672103
CG1429 CG1475 -3.188863
CG1429 CG1648 0.597959
CG1429 CG1721 -2.923374
CG1429 CG17492 -6.819588
CG1429 CG18111 -0.489072
CG1429 CG1837 -1.141040
CG1429 CG18657 0.726812
CG1429 CG1910 2.172904
CG1429 CG1934 0.336258
CG1429 CG2051 -1.272871
CG1429 CG2330 -0.287796
CG1429 CG2718 0.684384
CG1429 CG3001 -3.978547
CG1429 CG31045 3.322693
CG1429 CG31332 1.398722
CG1429 CG32464 -0.674035
CG1429 CG3278 -1.785776
CG1429 CG32813 1.377490
CG1429 CG3297 -0.065246
CG1429 CG3371 1.345590
CG1429 CG3401 0.533717
CG1429 CG40049 -0.224301
CG1429 CG4125 2.494364
CG1429 CG4300 -2.738199
CG1429 CG4696 -1.278903
CG1429 CG4746 0.058316
CG1429 CG4843 -2.681422
CG1429 CG4994 2.055667
CG1429 CG5183 -1.261391
CG1429 CG5320 0.390545
CG1429 CG5374 1.430616
CG1429 CG5596 1.323252
CG1429 CG5776 -0.258883
CG1429 CG5809 0.164992
CG1429 CG5992 0.350697
CG1429 CG6017 0.104364
CG1429 CG6512 1.733244
CG1429 CG6844 0.611906
CG1429 CG6972 0.478162
CG1429 CG7073 -1.536120
CG1429 CG7296 0.279435
CG1429 CG7299 0.017973
CG1429 CG7430 -1.772941
CG1429 CG7654 -0.587263
CG1429 CG7915 1.340616
CG1429 CG7987 0.914417
CG1429 CG8289 -0.831904
CG1429 CG8306 0.046687
CG1429 CG8312 -0.177598
CG1429 CG8759 -1.351457
CG1429 CG8977 -3.780361
CG1429 CG9020 0.278067
CG1429 CG9281 0.630296
CG1429 CG9677 0.662380
CG1429 CG9866 -1.546086
CG1429 CG9916 0.385484
CG1429 CG9985 -0.169468
CG1429 TE19126 -1.934212
CG14296 CG14762 0.390887
CG14296 CG15651 -1.436016
CG14296 CG31000 -0.606421
CG14296 CG32046 -0.661526
CG14296 CG32169 1.769204
CG14296 CG3703 -0.437153
CG14296 CG4684 -1.059482
CG14296 CG6703 0.923881
CG14296 CG7851 -2.282981
CG14296 CG8625 -0.294640
CG1430 CG15005 -0.295292
CG1430 CG15102 -0.115540
CG1430 CG15211 0.002473
CG1430 CG2157 0.070950
CG1430 CG2210 0.453439
CG1430 CG2674 -0.087605
CG1430 CG30349 -0.209332
CG1430 CG31170 -0.045490
CG1430 CG32209 -0.125353
CG1430 CG3244 -0.134690
CG1430 CG3267 0.650698
CG1430 CG33502 0.186550
CG1430 CG3588 -0.479100
CG1430 CG4311 0.154799
CG1430 CG5130 -0.529617
CG1430 CG5170 -1.592991
CG1430 CG6040 -0.221628
CG1430 CG6769 -0.018445
CG1430 CG7154 -0.388109
CG1430 CG7714 -0.346177
CG1430 CG7941 0.007791
CG1430 CG8160 -0.543076
CG1430 CG8309 0.270659
CG1430 CG8627 -0.206904
CG1430 CG8850 -0.747323
CG1430 CR31808 -0.320691
CG1434 CG14513 0.227367
CG1434 CG15427 -0.396631
CG1434 CG1624 -1.113104
CG1434 CG16876 -1.133696
CG1434 CG17323 1.184970
CG1434 CG17724 -3.589189
CG1434 CG18740 2.316446
CG1434 CG2207 -0.026065
CG1434 CG31181 -0.790262
CG1434 CG32046 -2.892940
CG1434 CG32158 -0.415628
CG1434 CG3269 -0.112594
CG1434 CG32858 -1.410887
CG1434 CG3967 -0.011898
CG1434 CG4022 -1.008486
CG1434 CG4050 3.256286
CG1434 CG5175 -0.530344
CG1434 CG5358 0.907183
CG1434 CG5545 -0.025307
CG1434 CG5580 0.440342
CG1434 CG5940 0.031590
CG1434 CG6418 -0.285127
CG1434 CG6987 -0.183694
CG1434 CG7358 0.167460
CG1434 CG7471 0.518887
CG1434 CG7538 -0.760579
CG1434 CG7576 -0.432999
CG1434 CG9336 -0.825499
CG1434 CG9704 -1.617490
CG1434 CG9797 -0.198172
CG1434 CG9999 -0.756296
CG14356 CG15022 -2.062370
CG14356 CG15444 0.398155
CG14356 CG15592 0.084452
CG14356 CG15786 -1.264225
CG14356 CG16885 0.231825
CG14356 CG17292 0.037225
CG14356 CG17437 -0.378082
CG14356 CG17530 0.547830
CG14356 CG18362 -1.463439
CG14356 CG2157 0.274446
CG14356 CG2210 0.073709
CG14356 CG2928 -0.212694
CG14356 CG3244 0.158964
CG14356 CG32920 -0.031083
CG14356 CG4779 -0.091593
CG14356 CG5700 -0.028232
CG14356 CG6055 -0.112919
CG14356 CG6816 0.097390
CG14356 CG7023 -0.294246
CG14356 CG7266 0.656635
CG14356 CG7807 1.066498
CG14356 CG7941 -0.782365
CG14356 CG9184 -0.474211
CG14356 CG9517 -0.094346
CG14356 TE18870 0.592804
CG14430 CG14813 -0.709178
CG14430 CG14888 0.177287
CG14430 CG1539 0.059393
CG14430 CG16858 0.208597
CG14430 CG17218 -2.344924
CG14430 CG17271 0.060389
CG14430 CG17272 0.308479
CG14430 CG1749 0.117766
CG14430 CG18507 -0.349559
CG14430 CG2522 0.206883
CG14430 CG2727 -0.123382
CG14430 CG2812 -0.382989
CG14430 CG2818 0.324178
CG14430 CG2918 0.132049
CG14430 CG30291 0.407846
CG14430 CG3242 0.009461
CG14430 CG32473 -0.047585
CG14430 CG33183 0.475404
CG14430 CG3359 0.270998
CG14430 CG3766 0.885402
CG14430 CG3991 -0.161506
CG14430 CG4299 -0.156595
CG14430 CG4670 0.158195
CG14430 CG4729 0.426441
CG14430 CG4999 0.163518
CG14430 CG5021 -0.235513
CG14430 CG5873 -0.142363
CG14430 CG6055 -0.901428
CG14430 CG6199 -0.479868
CG14430 CG6433 -0.213418
CG14430 CG6822 -1.062585
CG14430 CG7563 -0.249469
CG14430 CG7748 -1.941536
CG14430 CG8156 -1.144370
CG14430 CG8600 0.801278
CG14430 CG8983 -1.073083
CG14430 CG9035 -0.228112
CG14430 CG9322 -0.000424
CG14430 CG9358 -0.207005
CG14430 CG9598 0.181698
CG14430 CG9747 0.379237
CG14430 CG9796 -0.596068
CG14430 CG9968 -1.335976
CG1444 CG14622 -1.312584
CG1444 CG1475 0.261413
CG1444 CG14883 -3.925174
CG1444 CG1648 1.368147
CG1444 CG16721 -1.352295
CG1444 CG17158 1.537380
CG1444 CG1716 0.298590
CG1444 CG1721 -0.067298
CG1444 CG17492 -4.242837
CG1444 CG17800 0.376209
CG1444 CG17943 0.677140
CG1444 CG18250 -6.794113
CG1444 CG1837 1.040002
CG1444 CG1910 -1.658670
CG1444 CG2048 0.122257
CG1444 CG2374 -0.023161
CG1444 CG30427 0.539115
CG1444 CG3048 -1.339794
CG1444 CG31022 0.937326
CG1444 CG31045 2.750473
CG1444 CG31332 -3.369042
CG1444 CG31626 0.432986
CG1444 CG32043 -1.038159
CG1444 CG3371 -4.351412
CG1444 CG3436 2.285505
CG1444 CG3624 -0.353432
CG1444 CG3725 0.001103
CG1444 CG4204 1.164305
CG1444 CG4300 1.143086
CG1444 CG4551 0.407087
CG1444 CG5215 -0.666723
CG1444 CG5320 -1.471800
CG1444 CG6844 1.630807
CG1444 CG6877 0.878861
CG1444 CG7254 -0.809011
CG1444 CG7379 1.981208
CG1444 CG7433 0.334900
CG1444 CG7987 -1.155645
CG1444 CG8276 2.736642
CG1444 CG8289 -0.051187
CG1444 CG8749 -0.040413
CG1444 CG9022 1.244121
CG1444 CG9194 -0.592580
CG1444 CG9710 -0.120756
CG1444 CG9985 -2.063010
CG1444 CR31696 -3.622920
CG14447 CG14788 -0.287995
CG14447 CG1548 -1.015231
CG14447 CG15731 -0.340157
CG14447 CG17136 0.469125
CG14447 CG1746 -2.222271
CG14447 CG18657 -0.129586
CG14447 CG2003 1.764242
CG14447 CG2184 -0.841853
CG14447 CG2863 -0.394333
CG14447 CG3001 -0.523610
CG14447 CG3048 0.672880
CG14447 CG31775 0.773782
CG14447 CG32464 0.154066
CG14447 CG32813 -1.776351
CG14447 CG3401 -0.495621
CG14447 CG4581 0.881649
CG14447 CG4781 -0.834288
CG14447 CG4843 0.097974
CG14447 CG5374 1.102245
CG14447 CG5558 -1.575609
CG14447 CG5594 0.070815
CG14447 CG5596 1.108753
CG14447 CG5776 0.735546
CG14447 CG5824 -1.717355
CG14447 CG5992 0.939403
CG14447 CG7088 -1.804932
CG14447 CG7519 1.468490
CG14447 CG7610 0.181739
CG14447 CG7654 0.233782
CG14447 CG7780 1.496144
CG14447 CG7834 0.232973
CG14447 CG8039 1.175623
CG14447 CG8231 -2.124198
CG14447 CG8301 1.091983
CG14447 CG8446 -0.532094
CG14447 CG8503 -0.538245
CG14447 CG8525 2.027501
CG14447 CG8713 0.379195
CG14447 CG8759 0.009257
CG14447 CG8780 -4.227801
CG14447 CG8977 0.214983
CG14447 CG9630 -7.429023
CG14447 CG9663 -5.290573
CG1447 CG14622 -0.831097
CG1447 CG14639 -0.095717
CG1447 CG15669 0.138124
CG1447 CG17943 0.205666
CG1447 CG3048 -0.055119
CG1447 CG31108 -0.949085
CG1447 CG31626 0.207387
CG1447 CG32043 -1.262113
CG1447 CG32423 -0.356578
CG1447 CG40147 0.050992
CG1447 CG4125 -0.672697
CG1447 CG4209 0.246306
CG1447 CG7296 0.029177
CG1447 CG7638 0.088397
CG1447 CG9262 -0.449003
CG1447 CG9977 -0.862022
CG1448 CG32549 -0.417786
CG1448 CG4590 -1.319939
CG14513 CG1624 -0.790784
CG14513 CG17724 -3.080677
CG14513 CG2083 0.551462
CG14513 CG2207 -0.030603
CG14513 CG31043 1.390797
CG14513 CG31181 -0.534822
CG14513 CG31357 -0.885525
CG14513 CG32158 -0.010668
CG14513 CG32486 -0.769019
CG14513 CG3269 0.281723
CG14513 CG4978 -1.733839
CG14513 CG5175 -0.565633
CG14513 CG5358 -3.149921
CG14513 CG5499 -0.909571
CG14513 CG6703 0.097434
CG14513 CG6860 0.231893
CG14513 CG7358 2.761004
CG14513 CG7471 -4.271233
CG14513 CG8092 -2.072137
CG14513 CG8567 0.293814
CG14513 CG9797 1.032685
CG14513 CG9894 -1.945462
CG14622 CG1483 -0.131849
CG14622 CG14883 -0.941316
CG14622 CG18321 -0.016311
CG14622 CG18783 -0.264205
CG14622 CG2083 -0.158930
CG14622 CG2374 -0.862639
CG14622 CG2656 -1.003100
CG14622 CG31043 0.363048
CG14622 CG31108 -1.683369
CG14622 CG31181 -0.835903
CG14622 CG31349 -1.341051
CG14622 CG32043 -0.408012
CG14622 CG32158 1.114434
CG14622 CG32434 1.164438
CG14622 CG32486 1.206770
CG14622 CG3258 1.859603
CG14622 CG3269 1.006677
CG14622 CG33097 -0.289189
CG14622 CG3371 -1.920838
CG14622 CG3436 1.071895
CG14622 CG40147 -0.588855
CG14622 CG4041 0.581743
CG14622 CG4303 1.742076
CG14622 CG4532 0.214338
CG14622 CG5215 0.603418
CG14622 CG5433 0.792108
CG14622 CG5588 -1.783258
CG14622 CG6174 -2.052578
CG14622 CG6617 0.018379
CG14622 CG6684 0.082157
CG14622 CG6866 1.492976
CG14622 CG7254 0.168608
CG14622 CG7375 1.231871
CG14622 CG7379 0.542582
CG14622 CG7433 -1.106265
CG14622 CG8567 -1.384518
CG14622 CG8933 0.838325
CG14622 CG8974 0.879525
CG14622 CG9070 -0.028716
CG14622 CG9135 -3.277875
CG14622 CG9666 0.119305
CG14626 CG14636 -0.207093
CG14626 CG17218 0.019226
CG14626 CG1749 0.237664
CG14626 CG17646 0.040983
CG14626 CG18290 0.061231
CG14626 CG18507 -0.037645
CG14626 CG2818 -0.181753
CG14626 CG2918 -0.507496
CG14626 CG3008 -0.018429
CG14626 CG31121 -0.103367
CG14626 CG3184 -0.543171
CG14626 CG3242 -0.327608
CG14626 CG3359 0.040133
CG14626 CG5186 0.098683
CG14626 CG5661 -0.308338
CG14626 CG6394 0.032644
CG14626 CG7230 -0.126504
CG14626 CG7563 -0.605259
CG14626 CG7961 -0.660976
CG14626 CG8156 0.426082
CG14626 CG8308 -0.006948
CG14626 CG8600 0.133044
CG14626 CG8965 0.203111
CG14626 CG9747 0.166317
CG14626 CG9924 -0.180207
CG14626 TE20108 -0.133215
CG14629 CG1469 -0.506684
CG14629 CG15117 1.089574
CG14629 CG15282 0.179705
CG14629 CG15828 -0.716741
CG14629 CG1600 -0.066393
CG14629 CG16788 -0.593348
CG14629 CG17334 -0.158403
CG14629 CG17530 -1.680364
CG14629 CG1780 -0.710108
CG14629 CG1837 0.484692
CG14629 CG2198 -0.495225
CG14629 CG2718 -0.557976
CG14629 CG2969 -1.894532
CG14629 CG30497 -1.328975
CG14629 CG31536 -0.070813
CG14629 CG33113 -1.361154
CG14629 CG3829 0.589917
CG14629 CG3903 -1.125027
CG14629 CG3989 -2.255384
CG14629 CG4183 -1.132230
CG14629 CG4405 0.125641
CG14629 CG4533 -1.916256
CG14629 CG4679 -1.967664
CG14629 CG4769 0.035808
CG14629 CG5330 2.424811
CG14629 CG5345 -4.728393
CG14629 CG5671 0.068663
CG14629 CG5700 -0.466889
CG14629 CG6778 0.056287
CG14629 CG6803 0.739927
CG14629 CG7062 -1.637749
CG14629 CG7390 -0.511943
CG14629 CG7625 -0.399679
CG14629 CG7678 0.171417
CG14629 CG7981 0.225750
CG14629 CG8050 0.005051
CG14629 CG8066 0.253794
CG14629 CG8258 0.425660
CG14629 CG8665 -1.150590
CG14629 CG9238 0.464630
CG14629 CG9444 -0.383617
CG14629 CG9539 1.091612
CG1463 CG14805 3.227398
CG1463 CG15101 -0.185080
CG1463 CG15828 -1.344032
CG1463 CG16788 0.070023
CG1463 CG17597 -0.374107
CG1463 CG2125 -0.996069
CG1463 CG2277 0.696799
CG1463 CG2330 -0.235840
CG1463 CG2469 -0.125694
CG1463 CG2969 1.112991
CG1463 CG31137 -0.336876
CG1463 CG31536 0.449875
CG1463 CG31692 -5.061747
CG1463 CG32030 0.434743
CG1463 CG32425 0.202180
CG1463 CG32549 -0.324800
CG1463 CG33113 0.304489
CG1463 CG3434 -0.193808
CG1463 CG3743 -2.899111
CG1463 CG3902 -0.374883
CG1463 CG4035 0.691704
CG1463 CG4204 -0.317818
CG1463 CG4405 0.789989
CG1463 CG4702 0.301921
CG1463 CG4746 1.061036
CG1463 CG4769 -0.673202
CG1463 CG5345 0.569070
CG1463 CG5802 0.130679
CG1463 CG6601 0.090701
CG1463 CG6778 -2.169514
CG1463 CG6934 -1.901555
CG1463 CG7702 -5.787471
CG1463 CG8258 0.020906
CG1463 CG8776 -0.826926
CG1463 CG9256 -0.417874
CG1463 CG9836 0.499354
CG1463 CG9847 0.513852
CG1463 CG9916 -0.081491
CG14636 CG14672 -0.228454
CG14636 CG14866 -0.601529
CG14636 CG1539 0.153512
CG14636 CG16858 -0.240060
CG14636 CG17272 0.461834
CG14636 CG17334 -0.218359
CG14636 CG18507 -0.077532
CG14636 CG2108 0.132881
CG14636 CG2818 -0.214280
CG14636 CG31121 -0.315128
CG14636 CG31973 -0.617174
CG14636 CG32029 -0.800944
CG14636 CG32549 -0.050915
CG14636 CG3365 0.339642
CG14636 CG3539 0.003944
CG14636 CG3542 0.078703
CG14636 CG3902 -0.415450
CG14636 CG4035 -0.238060
CG14636 CG5802 0.067186
CG14636 CG5854 0.148883
CG14636 CG5873 0.335163
CG14636 CG6055 0.494104
CG14636 CG6433 0.698330
CG14636 CG6608 -0.118218
CG14636 CG7098 0.465952
CG14636 CG7526 0.000330
CG14636 CG7563 -0.168882
CG14636 CG8156 -0.431170
CG14636 CG8308 -0.761190
CG14636 CG8600 -0.334171
CG14636 CG8965 -0.441753
CG14636 CG9036 0.295001
CG14636 CG9089 -0.361105
CG14636 CG9297 0.131879
CG14636 CG9336 -0.764034
CG14636 CG9346 -0.083623
CG14636 CG9358 0.218527
CG14636 CG9517 0.254771
CG14636 CG9747 -1.900143
CG14636 CG9924 0.188254
CG14636 TE20108 0.086986
CG14639 CG14643 -1.522685
CG14639 CG15598 0.071236
CG14639 CG15669 -0.143185
CG14639 CG16944 -0.058288
CG14639 CG17332 1.418801
CG14639 CG18374 -1.333301
CG14639 CG18593 -0.153655
CG14639 CG2977 0.170011
CG14639 CG32972 -0.581767
CG14639 CG3588 0.226809
CG14639 CG5455 -0.088605
CG14639 CG5532 0.225070
CG14639 CG5819 -0.060027
CG14639 CG7241 -0.694668
CG14639 CG7296 0.489635
CG14639 CG7502 -0.450040
CG14639 CG7936 -0.080559
CG14639 CG9066 0.082999
CG14639 CG9184 -0.240970
CG14639 CG9262 0.152815
CG14639 CG9977 -0.474452
CG14643 CG15102 -0.358051
CG14643 CG15598 -0.898656
CG14643 CG15731 -0.375783
CG14643 CG16798 -0.777228
CG14643 CG16944 -1.044476
CG14643 CG17325 -0.955884
CG14643 CG17332 -1.833322
CG14643 CG17508 0.408204
CG14643 CG18374 -0.302337
CG14643 CG30349 0.611304
CG14643 CG3127 -0.560534
CG14643 CG31605 -0.473991
CG14643 CG3198 -0.835361
CG14643 CG32164 -2.046722
CG14643 CG32244 -0.880139
CG14643 CG32982 0.761730
CG14643 CG33149 -1.039372
CG14643 CG3762 0.059541
CG14643 CG4125 -0.002458
CG14643 CG4300 0.841748
CG14643 CG4376 -1.874234
CG14643 CG4726 0.130625
CG14643 CG4994 -0.981230
CG14643 CG5476 -1.305261
CG14643 CG5819 -1.103232
CG14643 CG5903 0.261775
CG14643 CG6501 3.072716
CG14643 CG6521 -0.331568
CG14643 CG6647 0.770416
CG14643 CG6666 1.922539
CG14643 CG7071 1.120276
CG14643 CG7107 0.511429
CG14643 CG7173 -0.611510
CG14643 CG7176 0.574580
CG14643 CG7296 0.612783
CG14643 CG7502 -0.791515
CG14643 CG7554 -0.072401
CG14643 CG7638 0.019767
CG14643 CG7675 -0.029913
CG14643 CG7698 0.964691
CG14643 CG7802 -0.086625
CG14643 CG7807 0.012221
CG14643 CG7920 -0.167329
CG14643 CG8048 -0.431636
CG14643 CG8186 1.026629
CG14643 CG9253 0.207067
CG14643 CG9262 -0.647530
CG14643 CG9480 0.101772
CG14643 CG9977 0.948509
CG14672 CG14888 -0.048258
CG14672 CG15002 -0.450050
CG14672 CG17218 -0.055017
CG14672 CG2818 0.109744
CG14672 CG32473 -0.443028
CG14672 CG33183 0.391537
CG14672 CG4299 -0.380198
CG14672 CG5873 -0.336054
CG14672 CG6040 -0.285319
CG14672 CG7526 0.015580
CG14672 CG7563 0.286214
CG14672 CG7802 -0.318494
CG14672 CG8156 0.154961
CG14672 CG8965 -0.039182
CG14672 CG9322 -0.093864
CG14672 CG9712 0.182561
CG14672 CG9747 0.012191
CG14672 CG9924 -0.250794
CG14672 TE20108 -0.605878
CG14687 CG1475 2.016189
CG14687 CG15105 0.576141
CG14687 CG1721 -1.335695
CG14687 CG17492 -0.817185
CG14687 CG2003 -0.620332
CG14687 CG30116 -0.400033
CG14687 CG31022 -0.342411
CG14687 CG31045 -0.168940
CG14687 CG3127 0.080827
CG14687 CG31794 0.246242
CG14687 CG3297 -0.206067
CG14687 CG33149 0.226106
CG14687 CG4003 0.023810
CG14687 CG4169 -0.034469
CG14687 CG4183 -0.116931
CG14687 CG4457 0.495546
CG14687 CG4511 -0.555873
CG14687 CG4798 -0.733772
CG14687 CG4994 0.054488
CG14687 CG5353 -0.996148
CG14687 CG5374 -0.607711
CG14687 CG5596 0.254391
CG14687 CG5992 -0.944266
CG14687 CG6972 0.194747
CG14687 CG7073 0.399351
CG14687 CG7430 -0.307779
CG14687 CG7610 -0.194361
CG14687 CG8235 0.184355
CG14687 CG8289 -1.749433
CG14687 CG8363 0.238026
CG14687 CG8430 0.338838
CG14687 CG8446 -0.709046
CG14687 CG8759 -0.471768
CG14687 CG8977 0.811997
CG14687 CG9281 1.071094
CG14687 CR31696 0.013984
CG1469 CG15117 -0.040365
CG1469 CG1548 -0.271205
CG1469 CG1600 -0.133312
CG1469 CG1743 -0.439268
CG1469 CG2969 -0.213659
CG1469 CG3297 -0.121358
CG1469 CG33099 -1.230687
CG1469 CG3842 -0.195565
CG1469 CG3989 0.447292
CG1469 CG4162 0.470293
CG1469 CG4306 0.327634
CG1469 CG5210 -0.871837
CG1469 CG7062 0.721926
CG1469 CG7625 -0.389400
CG1469 CG8665 0.311517
CG1469 CG9238 -0.172663
CG1469 CG9444 -0.146719
CG14712 CG17136 -2.112428
CG14712 CG1891 0.270602
CG14712 CG2835 -1.011284
CG14712 CG2863 -0.325750
CG14712 CG3048 0.444717
CG14712 CG31045 0.162436
CG14712 CG31332 0.889812
CG14712 CG3265 0.638450
CG14712 CG3371 1.101973
CG14712 CG3436 0.606587
CG14712 CG3861 0.303211
CG14712 CG4115 0.026177
CG14712 CG4457 -0.758467
CG14712 CG4551 0.978628
CG14712 CG4700 -2.866356
CG14712 CG4843 -0.103212
CG14712 CG4912 -0.273804
CG14712 CG4972 0.650215
CG14712 CG4978 -0.567477
CG14712 CG5183 0.984250
CG14712 CG5258 0.306575
CG14712 CG5277 -0.632709
CG14712 CG5382 -0.132267
CG14712 CG5454 -2.794481
CG14712 CG5824 1.440029
CG14712 CG6246 0.149224
CG14712 CG7033 0.017186
CG14712 CG7073 -0.320360
CG14712 CG7430 -0.055034
CG14712 CG7638 -0.992896
CG14712 CG7654 0.584527
CG14712 CG7893 1.096187
CG14712 CG8209 -0.499073
CG14712 CG8231 -2.142744
CG14712 CG8301 0.739282
CG14712 CG8306 0.488852
CG14712 CG8366 -0.643049
CG14712 CG8411 -0.118675
CG14712 CG8553 0.889611
CG14712 CG8635 -0.971832
CG14712 CG8759 0.163747
CG14712 CG8978 -0.656467
CG14712 CG9172 -0.312697
CG14712 CG9403 -1.520253
CG14712 CG9630 0.281161
CG14712 CG9677 -0.273419
CG14712 CG9750 -0.105783
CG14712 CG9866 -0.678990
CG1475 CG15105 2.122327
CG1475 CG1648 -0.864241
CG1475 CG17158 -1.419840
CG1475 CG1721 1.783572
CG1475 CG17325 1.415990
CG1475 CG17492 -4.467099
CG1475 CG1837 -1.870403
CG1475 CG18657 -2.315817
CG1475 CG1910 -4.953429
CG1475 CG2051 -4.585664
CG1475 CG3001 1.527348
CG1475 CG30291 0.893367
CG1475 CG30427 0.195913
CG1475 CG31045 -1.905662
CG1475 CG3140 0.688718
CG1475 CG31794 -1.243372
CG1475 CG32164 0.747872
CG1475 CG32425 -1.157517
CG1475 CG32464 0.056522
CG1475 CG3278 1.532684
CG1475 CG32813 -0.463746
CG1475 CG33104 1.362849
CG1475 CG33149 -0.781092
CG1475 CG33549 3.348598
CG1475 CG3371 -2.932727
CG1475 CG3624 -1.193604
CG1475 CG3725 2.625203
CG1475 CG4003 -0.343451
CG1475 CG4115 1.702776
CG1475 CG4170 -4.520368
CG1475 CG4204 -0.092271
CG1475 CG4300 2.783251
CG1475 CG4427 -0.043193
CG1475 CG4511 -1.307425
CG1475 CG4552 2.561871
CG1475 CG4679 -2.364931
CG1475 CG4692 3.625854
CG1475 CG4746 1.754655
CG1475 CG4994 -2.946330
CG1475 CG5183 0.989872
CG1475 CG5320 -10.277849
CG1475 CG5330 -8.112140
CG1475 CG5353 -7.793047
CG1475 CG5374 1.418297
CG1475 CG5476 0.990724
CG1475 CG5594 0.980111
CG1475 CG5776 -0.850677
CG1475 CG5809 0.950650
CG1475 CG5992 1.112632
CG1475 CG6017 1.765218
CG1475 CG6501 0.295585
CG1475 CG6512 -0.693076
CG1475 CG6668 -8.679945
CG1475 CG6708 -0.599084
CG1475 CG6766 0.821643
CG1475 CG6775 0.858148
CG1475 CG6803 1.693229
CG1475 CG6844 -0.680554
CG1475 CG7073 1.339559
CG1475 CG7173 0.937862
CG1475 CG7199 2.263366
CG1475 CG7271 0.952133
CG1475 CG7279 -0.150581
CG1475 CG7299 0.427906
CG1475 CG7413 -0.006084
CG1475 CG7430 0.851915
CG1475 CG7461 -0.292174
CG1475 CG7610 -0.239679
CG1475 CG7654 -0.047679
CG1475 CG7915 -2.785248
CG1475 CG7920 3.788844
CG1475 CG7987 -4.535507
CG1475 CG8182 1.904342
CG1475 CG8186 -0.216770
CG1475 CG8231 0.928545
CG1475 CG8289 -4.391363
CG1475 CG8306 -4.902053
CG1475 CG8312 0.084909
CG1475 CG8430 0.475089
CG1475 CG8759 -0.665051
CG1475 CG8977 -9.315194
CG1475 CG9238 3.113589
CG1475 CG9281 0.535523
CG1475 CG9677 -0.884456
CG1475 CG9710 1.735553
CG1475 CG9762 1.218518
CG1475 CG9866 2.360277
CG1475 CG9916 0.275468
CG1475 CG9985 0.251527
CG1475 CR31696 -1.272976
CG1475 TE19126 -3.490530
CG14762 CG15427 -0.202941
CG14762 CG15651 -2.434562
CG14762 CG17530 -0.440374
CG14762 CG1825 1.264735
CG14762 CG2207 0.339529
CG14762 CG2939 -0.511805
CG14762 CG32046 -0.200818
CG14762 CG32169 1.218535
CG14762 CG3703 -0.496337
CG14762 CG4133 -2.430674
CG14762 CG4684 -3.751564
CG14762 CG5545 -0.291232
CG14762 CG5575 -0.142418
CG14762 CG6703 -1.321822
CG14762 CG6816 2.051534
CG14762 CG7438 2.538394
CG14762 CG7576 -2.202584
CG14762 CG7659 0.230955
CG14762 CG8625 -2.303365
CG14788 CG14805 -0.110289
CG14788 CG17348 -0.236820
CG14788 CG1746 -0.863838
CG14788 CG18111 0.333745
CG14788 CG2198 1.941653
CG14788 CG2263 -3.381229
CG14788 CG2277 0.326880
CG14788 CG3001 -3.249574
CG14788 CG31005 -0.158528
CG14788 CG31045 0.250252
CG14788 CG31692 -2.027490
CG14788 CG3174 0.217497
CG14788 CG32464 -0.803038
CG14788 CG3278 -0.058940
CG14788 CG3842 0.057311
CG14788 CG4003 0.674084
CG14788 CG4457 0.900680
CG14788 CG4696 0.913249
CG14788 CG4746 -1.340767
CG14788 CG5220 -3.997908
CG14788 CG5277 -1.420516
CG14788 CG5382 0.620853
CG14788 CG5537 -1.623042
CG14788 CG5596 0.240948
CG14788 CG5776 -1.776002
CG14788 CG5824 0.535879
CG14788 CG6148 0.650299
CG14788 CG7073 0.795458
CG14788 CG7393 0.685901
CG14788 CG7519 1.865947
CG14788 CG7935 -0.524971
CG14788 CG8258 1.330249
CG14788 CG8312 0.403763
CG14788 CG8446 -1.225598
CG14788 CG8503 0.023976
CG14788 CG8583 0.499712
CG14788 CG8635 -1.259148
CG14788 CG8759 -3.973042
CG14788 CG9006 -2.580850
CG14788 CG9128 -0.183613
CG14788 CG9630 1.081844
CG14788 CG9663 0.543323
CG14788 CG9677 -0.423613
CG14788 CG9866 -0.498289
CG14788 CG9916 0.477138
CG14792 CG14902 -1.121089
CG14792 CG15347 -1.322643
CG14792 CG1644 0.229902
CG14792 CG1809 1.259505
CG14792 CG18173 -0.015072
CG14792 CG2977 0.925678
CG14792 CG31004 0.744268
CG14792 CG31233 -0.123384
CG14792 CG31259 1.184661
CG14792 CG31463 -1.388864
CG14792 CG3734 0.117880
CG14792 CG4061 -1.071513
CG14792 CG4199 -0.293857
CG14792 CG4247 0.050216
CG14792 CG4753 0.702019
CG14792 CG5012 0.531600
CG14792 CG5660 -1.885566
CG14792 CG5949 0.048831
CG14792 CG6345 0.191816
CG14792 CG6830 -2.058831
CG14792 CG7328 -0.895868
CG14792 CG8048 1.936432
CG14792 CG8804 -0.882721
CG14792 CG9331 -1.259488
CG14792 CG9568 1.044675
CG14801 CG17786 -0.581145
CG14801 CG18377 -0.516869
CG14801 CG3097 -0.843584
CG14801 CG31321 -0.219344
CG14801 CG31344 -0.491748
CG14801 CG31721 2.191020
CG14801 CG4089 -0.650875
CG14801 CG4666 -0.876134
CG14801 CG5928 0.095181
CG14801 CG8239 -0.276193
CG14801 CG8587 0.745739
CG14801 CG9628 -1.685125
CG14805 CG17124 -0.265969
CG14805 CG17597 -0.179425
CG14805 CG2198 -2.591440
CG14805 CG2277 1.787811
CG14805 CG2330 0.667528
CG14805 CG31137 0.327150
CG14805 CG31536 -0.556649
CG14805 CG31692 -1.697939
CG14805 CG32253 -0.083045
CG14805 CG32425 -1.128741
CG14805 CG32625 1.130961
CG14805 CG3278 -3.818661
CG14805 CG3434 -0.596321
CG14805 CG3743 -1.369983
CG14805 CG3842 0.375098
CG14805 CG3902 -0.676062
CG14805 CG3989 1.444634
CG14805 CG4170 -0.283829
CG14805 CG4692 1.359892
CG14805 CG4700 0.352644
CG14805 CG4746 -4.576419
CG14805 CG5033 3.537756
CG14805 CG5193 -2.795517
CG14805 CG5220 -2.665758
CG14805 CG5277 -1.248538
CG14805 CG5330 -4.841769
CG14805 CG5345 1.488249
CG14805 CG5486 0.558334
CG14805 CG5776 2.272965
CG14805 CG5824 2.877482
CG14805 CG6148 1.648888
CG14805 CG6177 -0.488715
CG14805 CG6778 -0.090586
CG14805 CG6844 0.445167
CG14805 CG6981 -0.693254
CG14805 CG7227 -1.725999
CG14805 CG7299 0.550412
CG14805 CG7393 5.578650
CG14805 CG7702 -8.849563
CG14805 CG7935 0.862143
CG14805 CG8258 -2.792361
CG14805 CG8583 0.547816
CG14805 CG9006 -8.723071
CG14805 CG9423 0.044015
CG14805 CG9677 0.183168
CG14805 CG9836 -1.007352
CG14813 CG1539 -0.448789
CG14813 CG16858 -0.005355
CG14813 CG17158 0.292718
CG14813 CG1716 0.065200
CG14813 CG17218 -1.023529
CG14813 CG1749 0.653287
CG14813 CG30291 0.007354
CG14813 CG3039 0.330898
CG14813 CG31145 0.042874
CG14813 CG33104 0.724707
CG14813 CG33183 -1.202204
CG14813 CG3359 -0.038433
CG14813 CG3722 -1.244535
CG14813 CG3766 0.001627
CG14813 CG3991 -0.157208
CG14813 CG4006 -0.105564
CG14813 CG4145 0.466299
CG14813 CG4457 -0.946593
CG14813 CG4972 -0.046066
CG14813 CG5021 -0.476101
CG14813 CG5183 0.490135
CG14813 CG6017 0.132214
CG14813 CG6223 -0.082129
CG14813 CG6822 -0.976253
CG14813 CG7262 -0.572378
CG14813 CG7748 0.064868
CG14813 CG7893 -0.374428
CG14813 CG8289 -0.448520
CG14813 CG8306 0.245677
CG14813 CG8430 0.110308
CG14813 CG8978 0.667738
CG14813 CG8983 -0.054184
CG14813 CG9035 -2.937297
CG14813 CG9128 0.137557
CG14813 CG9318 -0.384176
CG14813 CG9416 0.159952
CG14813 CG9796 0.409180
CG14813 CG9924 0.225410
CG14813 CG9968 0.095273
CG1483 CG15811 0.332024
CG1483 CG2083 -1.393544
CG1483 CG2835 0.197523
CG1483 CG31108 0.595140
CG1483 CG32043 0.375409
CG1483 CG32505 0.000380
CG1483 CG3258 -0.219252
CG1483 CG3269 -0.403186
CG1483 CG3436 -0.212301
CG1483 CG3800 -0.726468
CG1483 CG4303 0.866631
CG1483 CG4532 0.250918
CG1483 CG5433 -1.144571
CG1483 CG5580 -0.272321
CG1483 CG5588 -0.221504
CG1483 CG6174 -0.266580
CG1483 CG6210 -0.222948
CG1483 CG6617 -1.299165
CG1483 CG6860 0.079998
CG1483 CG6866 -0.811282
CG1483 CG6889 0.507793
CG1483 CG7375 1.389863
CG1483 CG7471 0.544727
CG1483 CG7892 -0.353443
CG1483 CG8092 0.021090
CG1483 CG8567 0.599296
CG1483 CG9135 0.793511
CG1483 CG9666 -1.029243
CG1486 CG15022 -0.265334
CG1486 CG16712 0.112995
CG1486 CG17124 0.232099
CG1486 CG17246 0.779577
CG1486 CG17272 -0.671337
CG1486 CG2161 -0.241939
CG1486 CG2342 0.232895
CG1486 CG2837 0.233411
CG1486 CG31536 -0.271680
CG1486 CG31999 -0.413035
CG1486 CG32548 0.182060
CG1486 CG32625 0.108762
CG1486 CG3499 -1.189521
CG1486 CG3960 0.108250
CG1486 CG4700 -0.836895
CG1486 CG4742 -0.397248
CG1486 CG5345 0.398739
CG1486 CG5486 0.197641
CG1486 CG6155 -0.841492
CG1486 CG6459 -0.287744
CG1486 CG6521 0.263908
CG1486 CG6778 -0.319884
CG1486 CG7033 0.511373
CG1486 CG7107 -0.105315
CG1486 CG7807 -0.085508
CG1486 CG7981 0.180188
CG1486 CG8366 -0.387476
CG1486 CG8439 0.003198
CG1486 CG8920 -0.000151
CG1486 CG9175 -0.336048
CG1486 CG9330 0.384138
CG1486 CG9446 -0.955561
CG1486 CG9750 -0.244828
CG14866 CG1764 -0.761669
CG14866 CG17786 0.404297
CG14866 CG17960 -0.020417
CG14866 CG2812 -0.588280
CG14866 CG5492 -0.096108
CG14866 CG6055 -2.309235
CG14866 CG6433 -2.163448
CG14866 CG6608 -0.349400
CG14866 CG6816 -0.138388
CG14866 CG8587 0.172717
CG14866 CG8983 -0.478745
CG14866 CG9628 0.155403
CG14883 CG17903 0.294165
CG14883 CG17943 -1.506760
CG14883 CG18250 -0.256328
CG14883 CG2374 -1.916842
CG14883 CG30115 -0.118822
CG14883 CG31332 1.598429
CG14883 CG3198 -2.119989
CG14883 CG32043 2.193676
CG14883 CG3258 -0.260648
CG14883 CG3265 0.798175
CG14883 CG33097 0.832042
CG14883 CG33261 0.496732
CG14883 CG3371 3.631732
CG14883 CG3436 -4.817028
CG14883 CG3542 2.160503
CG14883 CG3624 0.600965
CG14883 CG3969 -2.002546
CG14883 CG4006 -0.992023
CG14883 CG4532 -2.620730
CG14883 CG4978 0.342349
CG14883 CG5215 -0.809594
CG14883 CG5433 0.573568
CG14883 CG6654 0.218796
CG14883 CG6860 0.839544
CG14883 CG6877 1.529719
CG14883 CG7254 0.685030
CG14883 CG7379 -4.838142
CG14883 CG7893 -0.032772
CG14883 CG8092 0.783563
CG14883 CG8173 0.102105
CG14883 CG8200 0.283487
CG14883 CG8289 0.228876
CG14883 CG8571 -0.481200
CG14883 CG8749 -0.052486
CG14883 CG9022 -0.140737
CG14883 CG9480 -0.150229
CG14883 CG9712 -1.077542
CG14883 CG9854 0.501979
CG14883 CG9894 -1.071224
CG14883 CR31696 -0.311814
CG14888 CG17218 -0.312371
CG14888 CG2818 -0.184482
CG14888 CG33261 0.065948
CG14888 CG4299 -0.189303
CG14888 CG4670 -0.055483
CG14888 CG4999 -0.415163
CG14888 CG5873 -0.710883
CG14888 CG6378 -0.600737
CG14888 CG7230 -0.130614
CG14888 CG7802 -0.196436
CG14888 CG8308 0.029252
CG14888 CG8965 0.330820
CG14888 CG9358 -0.127716
CG14888 CG9712 -0.349528
CG14902 CG15347 0.743299
CG14902 CG1644 -0.174903
CG14902 CG1759 0.173906
CG14902 CG1809 -1.545376
CG14902 CG18173 0.199993
CG14902 CG31233 0.372989
CG14902 CG31343 -0.359311
CG14902 CG31463 -1.896370
CG14902 CG31605 0.761563
CG14902 CG3734 -2.474275
CG14902 CG3994 -0.112884
CG14902 CG4199 -2.215526
CG14902 CG4247 0.205890
CG14902 CG5961 0.019102
CG14902 CG6830 -1.353529
CG14902 CG8048 -0.209117
CG14902 CG9568 0.762839
CG14968 CG15117 0.006868
CG14968 CG15347 0.291150
CG14968 CG1548 0.733287
CG14968 CG1644 0.189451
CG14968 CG18374 0.210368
CG14968 CG18549 -0.258660
CG14968 CG2977 -1.015038
CG14968 CG3006 -0.421119
CG14968 CG31098 0.985569
CG14968 CG31775 -0.843789
CG14968 CG32046 1.032412
CG14968 CG33009 -0.152587
CG14968 CG33099 0.183263
CG14968 CG3842 -0.543045
CG14968 CG4162 0.719684
CG14968 CG4306 -0.340249
CG14968 CG4753 -2.449598
CG14968 CG4781 0.355063
CG14968 CG5210 0.229046
CG14968 CG5288 -1.751372
CG14968 CG5532 -0.229072
CG14968 CG5819 -0.002957
CG14968 CG5828 -1.182028
CG14968 CG5961 -0.248799
CG14968 CG6417 -0.699030
CG14968 CG6949 -0.156009
CG14968 CG7241 -0.446796
CG14968 CG7438 0.874942
CG14968 CG7936 -0.288033
CG14968 CG8050 -0.383142
CG14968 CG8443 -0.173396
CG14968 CG8470 1.468979
CG14968 CG8669 0.140098
CG14968 CG8766 -0.937887
CG14968 CG8804 -1.140747
CG14968 CG8946 0.896032
CG14968 CG9066 0.254019
CG14968 CG9155 -0.516238
CG14968 CG9331 1.227807
CG14996 CG15717 1.485269
CG14996 CG1685 -3.267510
CG14996 CG1785 1.848882
CG14996 CG2078 0.028554
CG14996 CG2713 0.010609
CG14996 CG31098 -1.793847
CG14996 CG32264 -1.012900
CG14996 CG3283 0.024285
CG14996 CG33217 -1.758661
CG14996 CG3593 -1.179562
CG14996 CG4742 1.779004
CG14996 CG4753 2.642589
CG14996 CG4781 -1.139436
CG14996 CG5010 -3.735804
CG14996 CG5558 -0.229772
CG14996 CG6022 5.925025
CG14996 CG6343 -4.711834
CG14996 CG6417 0.055979
CG14996 CG6459 -0.015291
CG14996 CG6767 -7.637913
CG14996 CG7712 0.615885
CG14996 CG7780 -0.593391
CG14996 CG7839 1.206821
CG14996 CG8039 2.895596
CG14996 CG8327 0.907623
CG14996 CG8386 -0.354663
CG14996 CG8443 -0.930935
CG14996 CG8444 0.009477
CG14996 CG8470 -2.938249
CG14996 CG8669 -0.097692
CG14996 CG8766 -0.196424
CG14996 CG8827 0.029917
CG14996 CG8913 0.153072
CG14996 CG8920 3.456041
CG14996 CG9119 0.488434
CG14996 CG9149 -0.425487
CG14996 CG9300 1.321179
CG14996 CG9306 -4.209136
CG14996 CG9577 -1.936498
CG15002 CG1539 -0.056796
CG15002 CG17032 0.587131
CG15002 CG17121 -0.033782
CG15002 CG18140 -0.806179
CG15002 CG18290 -0.497694
CG15002 CG18507 0.168131
CG15002 CG2108 0.305425
CG15002 CG2663 -0.156712
CG15002 CG2727 -0.158563
CG15002 CG3008 -0.007098
CG15002 CG31649 -0.728568
CG15002 CG32209 -0.169585
CG15002 CG32244 -0.671538
CG15002 CG33183 -0.917207
CG15002 CG3365 0.551600
CG15002 CG5873 -0.087253
CG15002 CG6040 -0.346910
CG15002 CG6394 -0.350546
CG15002 CG6879 -0.657347
CG15002 CG7070 -0.182186
CG15002 CG7230 -0.214205
CG15002 CG7526 -0.199916
CG15002 CG7563 -0.407497
CG15002 CG8600 0.006399
CG15002 CG8965 0.761172
CG15002 CG9322 -1.580066
CG15002 CG9747 -0.361211
CG15002 CG9924 -0.169274
CG15002 TE20108 0.684069
CG15005 CG15212 -0.224318
CG15005 CG17121 -0.184287
CG15005 CG18140 -0.082802
CG15005 CG18362 -0.144049
CG15005 CG2016 -0.586363
CG15005 CG2108 -0.163652
CG15005 CG2674 0.234792
CG15005 CG2928 0.402407
CG15005 CG31170 0.205146
CG15005 CG31559 -0.297253
CG15005 CG32209 0.074953
CG15005 CG32473 -0.143464
CG15005 CG32499 -0.067183
CG15005 CG3267 0.084146
CG15005 CG33217 -0.021874
CG15005 CG3359 -0.139045
CG15005 CG3992 -0.334078
CG15005 CG4311 0.107586
CG15005 CG4742 0.605973
CG15005 CG4778 -0.282204
CG15005 CG5170 -1.237693
CG15005 CG5575 0.033123
CG15005 CG5873 -0.017020
CG15005 CG6459 0.365243
CG15005 CG6708 0.030387
CG15005 CG7266 -0.200264
CG15005 CG7361 0.529699
CG15005 CG7421 -0.058008
CG15005 CG8309 0.421378
CG15005 CG8386 0.220680
CG15005 CG9149 -1.332101
CG15005 CR31808 0.537607
CG15005 TE18870 -0.152244
CG15022 CG15188 0.248812
CG15022 CG15592 0.088405
CG15022 CG1600 -0.322555
CG15022 CG17292 0.153410
CG15022 CG17437 -0.459062
CG15022 CG17530 -2.163381
CG15022 CG18362 -0.212659
CG15022 CG2342 -0.696336
CG15022 CG2928 0.209692
CG15022 CG3244 -0.395488
CG15022 CG32920 0.302328
CG15022 CG3394 0.163526
CG15022 CG4742 -0.493112
CG15022 CG5700 -0.301582
CG15022 CG6155 0.574877
CG15022 CG6767 0.164751
CG15022 CG6816 -0.384561
CG15022 CG6957 0.267167
CG15022 CG7098 -0.798584
CG15022 CG7266 -1.205248
CG15022 CG7438 1.215210
CG15022 CG7807 -0.695736
CG15022 CG7941 0.635518
CG15022 CG7981 0.223406
CG15022 CG9184 -0.706592
CG15022 CG9446 0.306251
CG15022 CG9517 -0.077206
CG15022 CR31808 -0.032480
CG15022 TE18870 -0.316231
CG15095 CG15117 -1.979580
CG15095 CG15162 2.088493
CG15095 CG15304 0.987618
CG15095 CG15347 0.426628
CG15095 CG15717 4.701368
CG15095 CG1685 1.373692
CG15095 CG17325 -0.469442
CG15095 CG17332 1.068753
CG15095 CG1743 1.412856
CG15095 CG18549 0.425689
CG15095 CG18593 0.194947
CG15095 CG18657 0.806387
CG15095 CG2003 -0.089602
CG15095 CG2098 -1.787626
CG15095 CG30011 0.524991
CG15095 CG30349 0.955843
CG15095 CG31004 1.959392
CG15095 CG31098 -5.326168
CG15095 CG31175 -1.690784
CG15095 CG32164 1.122959
CG15095 CG32499 0.008949
CG15095 CG32813 -2.586866
CG15095 CG3283 -0.495909
CG15095 CG3593 0.896360
CG15095 CG4033 1.623237
CG15095 CG4233 0.900684
CG15095 CG4475 -1.627079
CG15095 CG4533 0.405732
CG15095 CG4600 -0.507662
CG15095 CG4753 1.555405
CG15095 CG5210 1.008303
CG15095 CG5558 -0.207105
CG15095 CG5594 0.342826
CG15095 CG5819 -4.295542
CG15095 CG5949 -0.354854
CG15095 CG6417 -0.663318
CG15095 CG6501 -1.486804
CG15095 CG6666 0.984840
CG15095 CG6949 2.380663
CG15095 CG7062 1.411901
CG15095 CG7088 -1.279668
CG15095 CG7421 -0.149398
CG15095 CG7936 0.348553
CG15095 CG8048 -1.028512
CG15095 CG8050 -1.908105
CG15095 CG8066 2.481715
CG15095 CG8402 -0.057024
CG15095 CG8443 -0.964507
CG15095 CG8470 -6.402468
CG15095 CG8665 -2.518489
CG15095 CG8766 0.513687
CG15095 CG8788 3.834004
CG15095 CG8913 1.159835
CG15095 CG8946 -6.094809
CG15095 CG9155 0.027638
CG15097 CG2048 -0.460636
CG15097 CG31634 -0.394712
CG15097 CG32043 -1.517420
CG15097 CG32169 -2.778474
CG15097 CG3703 -0.329690
CG15097 CG3967 0.044707
CG15097 CG4050 1.004485
CG15097 CG4133 0.047801
CG15097 CG5545 -0.104974
CG15097 CG5680 1.436377
CG15097 CG6418 0.048193
CG15097 CG6866 0.395334
CG15097 CG6930 0.812330
CG15097 CG7851 1.222076
CG15097 CG8567 0.907808
CG15097 CG9261 -6.038248
CG15097 CG9267 -0.595187
CG15097 CG9666 0.606475
CG15101 CG16788 -0.172699
CG15101 CG17597 -0.874708
CG15101 CG2125 0.038349
CG15101 CG31536 -0.033270
CG15101 CG32549 0.098637
CG15101 CG3434 0.870342
CG15101 CG3689 -0.675261
CG15101 CG3743 -0.631668
CG15101 CG3902 0.361483
CG15101 CG3941 -0.123814
CG15101 CG4769 -0.988978
CG15101 CG5779 -0.199617
CG15101 CG5802 0.188116
CG15101 CG6934 -0.059184
CG15101 CG6981 -1.888315
CG15101 CG8258 0.137995
CG15101 CG9836 -0.079490
CG15101 CG9847 0.242815
CG15102 CG15212 0.136887
CG15102 CG16765 0.455082
CG15102 CG17166 -0.467945
CG15102 CG18593 -0.416364
CG15102 CG1882 -0.404383
CG15102 CG30349 -2.204927
CG15102 CG31098 -0.166187
CG15102 CG31175 0.153313
CG15102 CG33502 0.738661
CG15102 CG3588 -0.502507
CG15102 CG3714 -0.088050
CG15102 CG4364 -0.344186
CG15102 CG4376 0.322263
CG15102 CG4567 -0.594313
CG15102 CG4600 -0.235468
CG15102 CG4726 0.107921
CG15102 CG4994 -0.501285
CG15102 CG5130 0.204364
CG15102 CG5590 0.104106
CG15102 CG5661 -0.111540
CG15102 CG5949 -0.108443
CG15102 CG6178 0.069196
CG15102 CG6417 0.260805
CG15102 CG6769 -1.616690
CG15102 CG6871 -0.282298
CG15102 CG7071 -0.462973
CG15102 CG7107 -0.339287
CG15102 CG7328 -0.363354
CG15102 CG7361 1.082361
CG15102 CG7502 0.563618
CG15102 CG7554 -0.179726
CG15102 CG7807 -0.821328
CG15102 CG8235 -0.331341
CG15102 CG9253 -0.381614
CG15102 CG9527 -0.160782
CG15105 CG15117 -0.421247
CG15105 CG15282 -1.420274
CG15105 CG1648 -1.178709
CG15105 CG1674 -3.146317
CG15105 CG16885 0.209205
CG15105 CG1721 -2.330734
CG15105 CG17325 1.458524
CG15105 CG17492 1.815688
CG15105 CG18111 0.726279
CG15105 CG18140 0.103141
CG15105 CG18290 -1.416604
CG15105 CG1837 -1.438621
CG15105 CG18593 0.918287
CG15105 CG1910 -4.886292
CG15105 CG1934 -0.826682
CG15105 CG2718 0.546334
CG15105 CG2969 0.425005
CG15105 CG30011 -0.263803
CG15105 CG30427 0.176284
CG15105 CG30497 0.893969
CG15105 CG31005 0.003274
CG15105 CG31794 0.204647
CG15105 CG32425 4.815269
CG15105 CG32499 1.089076
CG15105 CG33113 1.353553
CG15105 CG33149 -5.235337
CG15105 CG33549 -3.878755
CG15105 CG3644 -3.771776
CG15105 CG3725 -4.151316
CG15105 CG3903 2.789031
CG15105 CG3960 -4.506490
CG15105 CG3989 2.061220
CG15105 CG40049 0.163618
CG15105 CG4169 0.033069
CG15105 CG4183 -1.776810
CG15105 CG4300 1.405696
CG15105 CG4354 -1.099080
CG15105 CG4405 -0.388871
CG15105 CG4533 -7.111589
CG15105 CG4679 -3.431442
CG15105 CG4692 -6.671632
CG15105 CG5320 -4.027197
CG15105 CG5330 1.525925
CG15105 CG5476 3.020906
CG15105 CG5594 1.277386
CG15105 CG5671 0.370408
CG15105 CG5809 0.578526
CG15105 CG6647 0.062782
CG15105 CG6668 0.368673
CG15105 CG6803 -0.324088
CG15105 CG6844 0.436423
CG15105 CG7107 0.615021
CG15105 CG7173 -3.464682
CG15105 CG7433 1.678377
CG15105 CG7481 0.426318
CG15105 CG7526 0.849287
CG15105 CG7915 -1.816914
CG15105 CG7981 0.406418
CG15105 CG8050 -0.342259
CG15105 CG8402 -1.809860
CG15105 CG8439 -0.129375
CG15105 CG8665 0.880101
CG15105 CG9020 -0.630558
CG15105 CG9194 2.248457
CG15105 CG9238 1.061060
CG15105 CG9811 0.127792
CG15105 CG9985 -1.065930
CG15105 CR31696 0.718335
CG15117 CG15282 1.216351
CG15117 CG1548 -0.172643
CG15117 CG15717 0.341172
CG15117 CG15828 0.691001
CG15117 CG1674 -0.077067
CG15117 CG17325 0.970687
CG15117 CG1743 -0.655399
CG15117 CG17754 -0.113393
CG15117 CG18111 -1.450749
CG15117 CG1837 -3.865968
CG15117 CG18657 -2.279728
CG15117 CG1910 2.152096
CG15117 CG2003 -1.366532
CG15117 CG2098 2.431405
CG15117 CG2198 -2.304265
CG15117 CG2718 -1.324436
CG15117 CG30011 -0.031149
CG15117 CG30427 -1.169861
CG15117 CG30497 0.849307
CG15117 CG31098 2.683884
CG15117 CG31775 0.063445
CG15117 CG32464 0.623425
CG15117 CG3297 -0.699947
CG15117 CG33009 0.571892
CG15117 CG33149 -0.250496
CG15117 CG3380 0.111391
CG15117 CG3767 0.586870
CG15117 CG3935 0.745225
CG15117 CG3960 -1.053439
CG15117 CG3989 -1.456673
CG15117 CG4162 -1.608519
CG15117 CG4183 -0.633568
CG15117 CG4533 -1.074456
CG15117 CG4679 -2.938962
CG15117 CG4696 -0.617921
CG15117 CG5320 -4.552420
CG15117 CG5330 4.133717
CG15117 CG5476 1.024247
CG15117 CG5532 0.961682
CG15117 CG5594 -1.353821
CG15117 CG5819 0.032305
CG15117 CG5828 -0.299913
CG15117 CG6803 -0.808018
CG15117 CG6844 0.547383
CG15117 CG7062 -3.242110
CG15117 CG7088 0.554975
CG15117 CG7241 -0.977166
CG15117 CG7296 0.924404
CG15117 CG7299 0.114342
CG15117 CG7915 0.067202
CG15117 CG7987 0.900490
CG15117 CG8050 -0.562546
CG15117 CG8066 1.076474
CG15117 CG8186 -1.212578
CG15117 CG8665 -7.487080
CG15117 CG8946 -0.937744
CG15117 CG9238 0.784220
CG15117 CG9494 -0.458703
CG15117 TE19126 -0.870796
CG15162 CG15347 1.204786
CG15162 CG16798 -0.183761
CG15162 CG17332 1.967294
CG15162 CG18374 0.550388
CG15162 CG18657 -1.214541
CG15162 CG2184 -2.084622
CG15162 CG2977 0.183260
CG15162 CG3006 0.516858
CG15162 CG31004 -2.802151
CG15162 CG31160 -0.444247
CG15162 CG31175 -2.345036
CG15162 CG31259 -0.189023
CG15162 CG31559 -0.356933
CG15162 CG31605 0.386236
CG15162 CG32164 0.790302
CG15162 CG3267 0.782187
CG15162 CG4033 0.306982
CG15162 CG4051 0.397690
CG15162 CG4217 1.544698
CG15162 CG4475 1.334153
CG15162 CG4567 0.781035
CG15162 CG4581 -0.369222
CG15162 CG4665 0.802882
CG15162 CG4753 0.732723
CG15162 CG5010 0.373908
CG15162 CG5288 0.066664
CG15162 CG5525 -2.168242
CG15162 CG5575 0.288815
CG15162 CG5819 -3.550463
CG15162 CG6105 0.036966
CG15162 CG6459 1.354394
CG15162 CG6501 -0.375168
CG15162 CG6949 2.258352
CG15162 CG7176 -1.007292
CG15162 CG7178 0.284185
CG15162 CG7361 -0.740481
CG15162 CG7421 -1.063482
CG15162 CG7458 1.974680
CG15162 CG7502 -1.307498
CG15162 CG8048 -0.974812
CG15162 CG8182 0.175487
CG15162 CG8186 -1.361527
CG15162 CG8531 -5.203960
CG15162 CG8704 0.497440
CG15162 CG8788 -0.242177
CG15162 CG8804 0.185440
CG15162 CG8946 -4.818313
CG15162 CG9066 -0.461294
CG15162 CG9127 -1.881336
CG15162 CG9326 0.333057
CG15162 CG9331 -1.846874
CG15162 CG9527 -0.824994
CG15162 CG9762 -0.608461
CG15188 CG15592 -0.321790
CG15188 CG16885 0.085966
CG15188 CG17246 0.633423
CG15188 CG17292 -0.166429
CG15188 CG17325 0.040826
CG15188 CG17754 -0.014523
CG15188 CG18140 0.325440
CG15188 CG2098 -3.540546
CG15188 CG2155 0.195580
CG15188 CG2342 -0.732518
CG15188 CG2713 -0.103407
CG15188 CG2837 -0.059154
CG15188 CG30011 -0.058653
CG15188 CG32499 0.157458
CG15188 CG3283 0.387185
CG15188 CG3989 -0.415307
CG15188 CG4051 -1.107081
CG15188 CG4233 0.064414
CG15188 CG4354 0.032819
CG15188 CG4475 0.380933
CG15188 CG4533 1.082487
CG15188 CG4778 -0.376456
CG15188 CG5033 2.336497
CG15188 CG5330 -2.110140
CG15188 CG6844 0.311862
CG15188 CG6871 -0.561624
CG15188 CG7173 -1.219629
CG15188 CG7176 0.662837
CG15188 CG7227 -0.075495
CG15188 CG7702 -0.171414
CG15188 CG7935 -0.494655
CG15188 CG8402 0.283906
CG15188 CG8665 -0.077528
CG15188 CG9184 -0.114404
CG15188 CG9238 -0.008870
CG1520 CG1674 -0.140097
CG1520 CG17508 -0.267062
CG1520 CG18783 -0.138434
CG1520 CG2374 -0.060853
CG1520 CG3539 -0.263939
CG1520 CG4086 -0.009198
CG1520 CG4376 -0.456092
CG1520 CG4672 0.459311
CG1520 CG5671 0.027731
CG1520 CG7071 0.649184
CG1520 CG7433 -0.742596
CG1520 CG7524 -0.264020
CG1520 CG9177 -0.959252
CG15211 CG16787 -0.989724
CG15211 CG1759 -1.871789
CG15211 CG1771 0.405157
CG15211 CG2157 0.180358
CG15211 CG32473 -0.336621
CG15211 CG3588 -0.646834
CG15211 CG4280 -0.657856
CG15211 CG4311 -0.711929
CG15211 CG4901 0.152843
CG15211 CG5130 0.160236
CG15211 CG5170 -0.597765
CG15211 CG5371 -0.639468
CG15211 CG5525 0.232606
CG15211 CG6028 0.386947
CG15211 CG6040 0.236647
CG15211 CG6445 0.004303
CG15211 CG7712 -0.222775
CG15211 CG7941 -0.027461
CG15211 CG8627 -0.002898
CG15211 CG8850 -0.219724
CG15211 CG8975 0.407506
CG15211 CG9149 -0.122784
CG15211 CR31808 0.560598
CG15212 CG15598 -0.436924
CG15212 CG16765 0.760975
CG15212 CG16798 0.069880
CG15212 CG16885 0.109905
CG15212 CG17166 -1.365550
CG15212 CG18446 0.378009
CG15212 CG2016 -0.247484
CG15212 CG2108 -0.376721
CG15212 CG2837 -0.458442
CG15212 CG30497 0.198964
CG15212 CG31121 -0.054067
CG15212 CG31175 0.225270
CG15212 CG31559 -0.609570
CG15212 CG3171 1.166546
CG15212 CG32244 0.238924
CG15212 CG32548 -1.149229
CG15212 CG3267 1.028589
CG15212 CG33104 0.383191
CG15212 CG4051 -1.209275
CG15212 CG4427 2.207202
CG15212 CG4552 -0.092456
CG15212 CG4567 1.254149
CG15212 CG4679 0.138396
CG15212 CG4742 0.476072
CG15212 CG5193 0.032568
CG15212 CG5330 -0.558980
CG15212 CG5476 0.254749
CG15212 CG6521 -0.031205
CG15212 CG6668 0.105972
CG15212 CG6708 -1.557031
CG15212 CG7071 -1.555137
CG15212 CG7107 -1.197973
CG15212 CG7173 -1.159641
CG15212 CG7176 1.378916
CG15212 CG7266 0.134825
CG15212 CG7271 -1.525356
CG15212 CG7279 -0.225053
CG15212 CG7361 -1.941013
CG15212 CG7807 -0.790826
CG15212 CG8144 -0.112992
CG15212 CG8186 -0.060223
CG15212 CG8235 -0.234044
CG15212 CG8788 -1.585865
CG15212 CG9172 0.003060
CG15212 CG9330 0.113814
CG15212 CG9539 0.185073
CG15212 CG9710 0.318535
CG15212 TE18870 -0.255232
CG15282 CG1648 0.069047
CG15282 CG1674 0.048692
CG15282 CG16885 0.566651
CG15282 CG17325 1.694519
CG15282 CG17332 0.768181
CG15282 CG17508 0.367342
CG15282 CG18290 -0.255111
CG15282 CG1837 0.397558
CG15282 CG18593 0.460594
CG15282 CG1910 0.843185
CG15282 CG2718 0.278986
CG15282 CG30011 -0.461554
CG15282 CG30427 0.388755
CG15282 CG30497 -0.443182
CG15282 CG32164 0.128761
CG15282 CG32244 0.556080
CG15282 CG32972 -0.062204
CG15282 CG33149 0.373351
CG15282 CG3903 0.297019
CG15282 CG3960 -2.219065
CG15282 CG3989 -0.851447
CG15282 CG40049 0.130138
CG15282 CG4169 0.857046
CG15282 CG4183 0.501596
CG15282 CG4376 -0.166310
CG15282 CG4511 -0.550006
CG15282 CG4533 1.386252
CG15282 CG4679 -1.619256
CG15282 CG4692 0.516430
CG15282 CG5320 -1.985811
CG15282 CG5330 1.870023
CG15282 CG5476 -3.921787
CG15282 CG5661 -0.309239
CG15282 CG6647 -0.662521
CG15282 CG6666 -0.779247
CG15282 CG6668 -0.755103
CG15282 CG6803 -0.614917
CG15282 CG7062 -1.613102
CG15282 CG7071 0.770791
CG15282 CG7107 -0.442682
CG15282 CG7173 -0.521548
CG15282 CG7920 0.352609
CG15282 CG7981 -0.538435
CG15282 CG8050 -1.296025
CG15282 CG8182 0.298009
CG15282 CG8186 -0.471325
CG15282 CG8665 -0.210059
CG15282 CG9020 -0.122096
CG15282 CG9184 0.131045
CG15282 CG9194 0.565664
CG15282 CG9238 0.102048
CG15282 CG9253 -0.724729
CG15282 CG9494 0.080295
CG15282 CR31696 0.847093
CG15304 CG15347 -0.490581
CG15304 CG15717 0.971938
CG15304 CG1685 -0.162681
CG15304 CG17246 0.932269
CG15304 CG17320 -0.861539
CG15304 CG17642 -1.177103
CG15304 CG2003 0.386344
CG15304 CG2210 0.346883
CG15304 CG2713 -3.550930
CG15304 CG31004 -0.709395
CG15304 CG31160 1.282412
CG15304 CG31170 0.312964
CG15304 CG3127 1.937167
CG15304 CG3140 -3.472401
CG15304 CG31999 -1.639729
CG15304 CG3249 -2.008433
CG15304 CG3283 1.001978
CG15304 CG33009 -0.056941
CG15304 CG3499 -0.975328
CG15304 CG3714 1.115802
CG15304 CG3884 0.389332
CG15304 CG3960 0.587908
CG15304 CG4051 -0.718850
CG15304 CG4086 -0.200374
CG15304 CG4169 0.274327
CG15304 CG4233 -2.395285
CG15304 CG4247 -0.844941
CG15304 CG4427 2.006967
CG15304 CG4475 -0.712457
CG15304 CG4567 1.483402
CG15304 CG4752 -0.013514
CG15304 CG4753 -2.919004
CG15304 CG5033 0.507682
CG15304 CG5558 -3.257013
CG15304 CG5590 0.072088
CG15304 CG5594 -0.881436
CG15304 CG5660 0.161240
CG15304 CG5903 0.434011
CG15304 CG5904 -0.129619
CG15304 CG6226 0.180349
CG15304 CG6345 0.366303
CG15304 CG6439 0.402395
CG15304 CG6459 0.182126
CG15304 CG6501 -0.659248
CG15304 CG6666 0.264412
CG15304 CG6769 -0.593710
CG15304 CG6904 1.784095
CG15304 CG6949 -6.578312
CG15304 CG7421 2.932177
CG15304 CG7438 -0.249399
CG15304 CG7458 1.589021
CG15304 CG7610 0.330238
CG15304 CG7993 1.954040
CG15304 CG8039 3.086643
CG15304 CG8048 -1.137956
CG15304 CG8058 -1.980811
CG15304 CG8402 -2.423026
CG15304 CG8439 -0.396263
CG15304 CG8443 -1.742793
CG15304 CG8470 -0.623453
CG15304 CG8766 -0.450483
CG15304 CG8946 2.875966
CG15304 CG9131 0.215015
CG15304 CG9140 -3.159258
CG15304 CG9280 -0.170131
CG15304 CG9527 2.495926
CG15347 CG1644 -2.206115
CG15347 CG2003 0.230989
CG15347 CG2184 0.665312
CG15347 CG2977 1.144485
CG15347 CG3006 0.563979
CG15347 CG31004 1.079899
CG15347 CG31160 -0.162772
CG15347 CG31259 -1.472800
CG15347 CG3127 0.625781
CG15347 CG31605 -1.234200
CG15347 CG32409 -0.525420
CG15347 CG3283 0.349050
CG15347 CG33502 2.770409
CG15347 CG3714 -0.424792
CG15347 CG3884 -0.435285
CG15347 CG4033 -0.222090
CG15347 CG4061 -1.335302
CG15347 CG4217 -0.788516
CG15347 CG4247 0.672328
CG15347 CG4581 1.667742
CG15347 CG4753 -11.074239
CG15347 CG5010 1.677347
CG15347 CG5660 -2.697389
CG15347 CG5819 -3.877616
CG15347 CG5961 0.842215
CG15347 CG6028 1.092866
CG15347 CG6375 -0.314490
CG15347 CG6417 2.879119
CG15347 CG6501 0.597323
CG15347 CG6972 -0.079064
CG15347 CG7328 1.581237
CG15347 CG7458 -1.932485
CG15347 CG7936 -4.005941
CG15347 CG8048 -4.030023
CG15347 CG8443 2.648615
CG15347 CG8470 2.470801
CG15347 CG8766 0.730899
CG15347 CG9155 0.137062
CG15347 CG9331 -0.226689
CG15347 CG9527 -1.722826
CG1539 CG16858 0.091765
CG1539 CG16876 -0.776083
CG1539 CG17218 0.243967
CG1539 CG2727 -0.254143
CG1539 CG31649 -0.739605
CG1539 CG31973 -0.429432
CG1539 CG32031 0.104008
CG1539 CG32473 -0.534014
CG1539 CG3376 -0.229287
CG1539 CG4299 -0.114594
CG1539 CG6382 -0.262249
CG1539 CG6418 -0.467796
CG1539 CG6654 -0.057891
CG1539 CG7070 -0.008811
CG1539 CG7563 0.121614
CG1539 CG7752 0.173980
CG1539 CG8156 0.316774
CG1539 CG8600 0.325659
CG1539 CG9747 -0.122106
CG1539 CG9924 -0.319703
CG15427 CG1825 -0.170384
CG15427 CG2977 -2.162638
CG15427 CG31004 1.093402
CG15427 CG32046 0.199997
CG15427 CG3588 -0.073382
CG15427 CG4050 -2.090853
CG15427 CG4133 -0.440388
CG15427 CG5575 -0.259072
CG15427 CG7328 0.946473
CG15427 CG7438 0.287785
CG15427 CG7576 -1.315999
CG15427 CG7659 0.715302
CG15427 CG8066 0.326820
CG15427 CG8470 0.199012
CG15427 CG9331 -0.609142
CG15427 CR31808 0.688748
CG15433 CG16765 -3.250413
CG15433 CG1685 0.734103
CG15433 CG17121 1.329814
CG15433 CG17166 -3.853223
CG15433 CG17369 0.341454
CG15433 CG1785 -1.789135
CG15433 CG18446 -0.413149
CG15433 CG2003 -0.446142
CG15433 CG2184 0.735480
CG15433 CG2863 -1.494370
CG15433 CG31175 -2.016761
CG15433 CG3267 0.137367
CG15433 CG32813 1.258477
CG15433 CG33071 -1.604004
CG15433 CG33104 0.214800
CG15433 CG33217 1.744832
CG15433 CG3401 -0.360669
CG15433 CG3762 0.813657
CG15433 CG4033 -1.505687
CG15433 CG4051 0.360377
CG15433 CG4170 0.465045
CG15433 CG4300 0.133980
CG15433 CG4307 -0.203320
CG15433 CG4567 -1.470332
CG15433 CG4726 -0.740903
CG15433 CG4901 -2.590327
CG15433 CG4912 0.857635
CG15433 CG4944 -0.271456
CG15433 CG4966 0.625796
CG15433 CG4994 -0.968526
CG15433 CG5258 0.581622
CG15433 CG5277 3.339893
CG15433 CG5374 -0.248461
CG15433 CG5525 4.434918
CG15433 CG5575 -0.475933
CG15433 CG5590 0.212715
CG15433 CG5596 1.235155
CG15433 CG6226 -0.179825
CG15433 CG6512 -5.243649
CG15433 CG6871 0.313770
CG15433 CG7033 1.030000
CG15433 CG7088 -1.033812
CG15433 CG7271 0.809630
CG15433 CG7421 -1.730934
CG15433 CG7430 2.211696
CG15433 CG7461 -0.318748
CG15433 CG7554 0.971375
CG15433 CG7654 -1.554044
CG15433 CG7841 0.820869
CG15433 CG7915 -0.151914
CG15433 CG8058 1.282939
CG15433 CG8144 3.334916
CG15433 CG8231 -0.922307
CG15433 CG8309 -6.366004
CG15433 CG8439 -0.346620
CG15433 CG8446 1.846155
CG15433 CG8920 1.662683
CG15433 CG8977 0.776477
CG15433 CG9009 -3.395290
CG15433 CG9172 -9.534853
CG15433 CG9281 -5.709782
CG15433 CG9326 0.143238
CG15433 CG9330 -3.879248
CG15433 CG9416 -0.848688
CG15433 CG9710 0.275203
CG15433 CR31808 0.638167
CG15433 TE19126 -0.446266
CG15444 CG15592 0.070194
CG15444 CG15786 -0.692147
CG15444 CG1582 -0.566868
CG15444 CG16787 0.026988
CG15444 CG16885 0.154981
CG15444 CG17292 -0.441113
CG15444 CG17437 -0.250002
CG15444 CG2108 0.419989
CG15444 CG2157 -0.720323
CG15444 CG2210 0.074093
CG15444 CG2928 -1.060055
CG15444 CG3171 0.043250
CG15444 CG32473 -0.439459
CG15444 CG32920 -1.355946
CG15444 CG4311 -0.304304
CG15444 CG5085 -0.770033
CG15444 CG6040 0.543156
CG15444 CG6055 -0.597723
CG15444 CG6409 -0.148729
CG15444 CG7023 -0.305448
CG15444 CG7354 0.701488
CG15444 CG7802 -0.138565
CG15444 CG7941 0.242494
CG15444 CG9517 0.030748
CG1546 CG31145 0.079193
CG1546 CG4798 -0.880972
CG1546 CG5779 -0.298756
CG1546 CG6120 -0.423574
CG1546 CG6207 -0.130435
CG1546 CG6223 0.661025
CG1546 CG7867 0.227155
CG1546 CG7872 -0.784457
CG1546 CG8363 -0.595105
CG1548 CG15717 -2.052440
CG1548 CG1743 -1.641869
CG1548 CG1746 0.634695
CG1548 CG17754 0.274797
CG1548 CG1780 -0.085262
CG1548 CG18111 -0.251493
CG1548 CG1837 -0.843488
CG1548 CG18657 0.336296
CG1548 CG2003 -0.611574
CG1548 CG2098 -0.329137
CG1548 CG2198 0.083241
CG1548 CG2762 0.217365
CG1548 CG2969 -0.323006
CG1548 CG3001 1.042899
CG1548 CG31098 0.577113
CG1548 CG31775 -2.993268
CG1548 CG32464 -3.350851
CG1548 CG32813 0.166987
CG1548 CG3842 0.223086
CG1548 CG3935 0.075479
CG1548 CG3989 -1.122784
CG1548 CG4162 1.415436
CG1548 CG4306 0.050087
CG1548 CG4533 -0.254062
CG1548 CG4696 -0.659580
CG1548 CG4746 -0.402654
CG1548 CG4781 -0.499723
CG1548 CG5033 1.071162
CG1548 CG5210 -0.087354
CG1548 CG5345 0.220484
CG1548 CG5558 -0.682869
CG1548 CG5776 1.579617
CG1548 CG5828 0.179127
CG1548 CG7088 0.740744
CG1548 CG7678 -0.474913
CG1548 CG7935 -0.243822
CG1548 CG8050 0.539987
CG1548 CG8066 0.730471
CG1548 CG8446 0.828924
CG1548 CG8665 -2.305625
CG1548 CG9006 -0.277993
CG1548 CG9119 -0.542500
CG1548 CG9300 0.275168
CG1548 CG9306 -0.351670
CG1548 CG9663 0.630778
CG15592 CG1582 0.050681
CG15592 CG17292 -0.128023
CG15592 CG17437 -0.116038
CG15592 CG18362 -0.479770
CG15592 CG2157 -0.238167
CG15592 CG2342 -0.468017
CG15592 CG2928 -0.180911
CG15592 CG32548 -0.274831
CG15592 CG3884 -0.316972
CG15592 CG4311 -0.124954
CG15592 CG4742 -0.491268
CG15592 CG6459 0.616507
CG15592 CG7807 0.289733
CG15592 CG7941 -0.012483
CG15598 CG15731 -0.194657
CG15598 CG16798 0.336787
CG15598 CG17166 0.338859
CG15598 CG17332 1.230499
CG15598 CG17508 0.450286
CG15598 CG18374 -0.223144
CG15598 CG2108 0.268288
CG15598 CG2837 -1.310080
CG15598 CG31559 -0.679480
CG15598 CG32244 -1.928523
CG15598 CG33502 0.007603
CG15598 CG3588 -0.740217
CG15598 CG4051 1.124667
CG15598 CG4376 -1.146676
CG15598 CG4726 -0.164421
CG15598 CG5170 -0.536149
CG15598 CG5476 0.712677
CG15598 CG5532 0.145162
CG15598 CG5873 -0.272329
CG15598 CG6521 -0.305595
CG15598 CG6705 -0.010659
CG15598 CG7071 0.700202
CG15598 CG7107 -0.206515
CG15598 CG7154 0.185134
CG15598 CG7176 -1.053872
CG15598 CG7502 0.480883
CG15598 CG7807 0.161083
CG15598 CG8249 -0.446393
CG15598 CG8788 -0.095183
CG15598 CG9253 0.242858
CG15598 CG9517 -0.160118
CG15598 CG9977 -0.819134
CG15598 CR31808 -0.317145
CG1560 CG31321 -0.517072
CG1560 CG4999 -0.819647
CG15651 CG31043 -0.809457
CG15651 CG32046 0.527830
CG15651 CG32169 -3.019149
CG15651 CG3703 1.155102
CG15651 CG4050 0.928126
CG15651 CG4133 1.188017
CG15651 CG4209 -0.640129
CG15651 CG4684 -2.421067
CG15651 CG6703 0.730834
CG15651 CG7576 0.103704
CG15651 CG7851 -2.475619
CG15651 CG8625 0.656024
CG15669 CG1674 -0.912552
CG15669 CG17348 -0.365665
CG15669 CG17754 -0.730458
CG15669 CG18657 -0.306979
CG15669 CG31022 -0.310885
CG15669 CG31626 0.357870
CG15669 CG31721 0.447013
CG15669 CG3178 -0.387435
CG15669 CG32982 -0.243209
CG15669 CG33149 -1.547122
CG15669 CG3380 -0.924556
CG15669 CG3935 -0.547839
CG15669 CG40147 -1.159313
CG15669 CG4041 -0.727317
CG15669 CG4125 -1.836937
CG15669 CG4209 -0.374557
CG15669 CG4300 -0.112430
CG15669 CG4666 -0.725412
CG15669 CG4696 -0.077109
CG15669 CG4843 -0.232073
CG15669 CG5320 -0.070169
CG15669 CG5680 -0.744395
CG15669 CG6218 -0.254965
CG15669 CG7241 0.439261
CG15669 CG7296 0.279233
CG15669 CG7638 0.914882
CG15669 CG8182 -1.080400
CG15669 CG8186 0.353487
CG15669 CG8587 3.828486
CG15669 CG8780 -0.286560
CG15717 CG1600 1.738938
CG15717 CG17325 -0.663207
CG15717 CG17530 3.696083
CG15717 CG17724 13.804373
CG15717 CG18446 -3.051208
CG15717 CG18549 -3.118001
CG15717 CG18593 0.631150
CG15717 CG1882 -4.678902
CG15717 CG1970 -2.539395
CG15717 CG2003 -4.310527
CG15717 CG2098 1.053651
CG15717 CG2155 -0.180922
CG15717 CG2198 -0.521980
CG15717 CG30011 0.962143
CG15717 CG3006 0.664437
CG15717 CG30497 0.696670
CG15717 CG31098 -8.216826
CG15717 CG31160 0.319086
CG15717 CG31175 2.352076
CG15717 CG31431 0.200152
CG15717 CG31775 1.579726
CG15717 CG32499 -0.064838
CG15717 CG3267 1.787025
CG15717 CG3297 0.087512
CG15717 CG33009 -0.906385
CG15717 CG3593 0.796015
CG15717 CG3829 1.454798
CG15717 CG3960 -0.260981
CG15717 CG4033 4.090507
CG15717 CG4233 2.608386
CG15717 CG4427 -8.544814
CG15717 CG4475 -0.582229
CG15717 CG4533 0.533030
CG15717 CG4600 0.846396
CG15717 CG4679 -2.937153
CG15717 CG5033 -0.277627
CG15717 CG5210 -0.968860
CG15717 CG5330 0.166971
CG15717 CG5345 -1.453713
CG15717 CG5532 -0.988375
CG15717 CG5594 -0.284380
CG15717 CG5949 1.416281
CG15717 CG6417 -0.327046
CG15717 CG6459 0.128840
CG15717 CG6871 0.644677
CG15717 CG7062 0.451777
CG15717 CG7088 -5.905907
CG15717 CG7266 -3.724081
CG15717 CG7438 -1.567041
CG15717 CG7678 0.414825
CG15717 CG7807 -0.506834
CG15717 CG7981 -0.384928
CG15717 CG8036 1.574283
CG15717 CG8050 -3.884891
CG15717 CG8058 1.412707
CG15717 CG8066 0.502539
CG15717 CG8144 -1.620144
CG15717 CG8386 2.004412
CG15717 CG8402 -7.623690
CG15717 CG8443 1.070025
CG15717 CG8446 -1.636288
CG15717 CG8470 -9.005837
CG15717 CG8665 -8.221252
CG15717 CG8766 0.660907
CG15717 CG8782 -0.755602
CG15717 CG8788 -2.081650
CG15717 CG8913 -1.116689
CG15717 CG8946 0.921843
CG15717 CG9009 0.656191
CG15717 CG9148 -0.160689
CG15717 CG9280 -0.301461
CG15717 CG9446 4.168652
CG15717 CR31808 0.748356
CG15731 CG17332 0.098667
CG15731 CG1882 0.306569
CG15731 CG2184 1.026096
CG15731 CG2863 1.054814
CG15731 CG3048 0.171545
CG15731 CG3127 -0.305974
CG15731 CG32409 0.475481
CG15731 CG32813 -0.818551
CG15731 CG33071 0.194939
CG15731 CG3401 -0.544585
CG15731 CG4033 0.188250
CG15731 CG4125 0.576034
CG15731 CG4217 1.041051
CG15731 CG4581 -0.866458
CG15731 CG4726 -0.395984
CG15731 CG4843 -0.066234
CG15731 CG4901 -1.324558
CG15731 CG4912 -0.505007
CG15731 CG5525 0.726373
CG15731 CG5532 -0.106793
CG15731 CG5596 -0.737500
CG15731 CG5824 1.179297
CG15731 CG5961 0.645428
CG15731 CG6417 -0.449733
CG15731 CG6501 1.806555
CG15731 CG6949 -0.036136
CG15731 CG7088 -0.526541
CG15731 CG7279 -0.572578
CG15731 CG7430 0.843055
CG15731 CG7458 -1.974473
CG15731 CG7461 0.903979
CG15731 CG7638 -0.133498
CG15731 CG7930 -0.620583
CG15731 CG8301 0.703654
CG15731 CG8635 -0.525083
CG15731 CG8780 0.264497
CG15731 CG8977 -1.113303
CG15731 CG9630 -0.889875
CG15731 CG9663 0.477548
CG15731 CG9762 0.479377
CG15765 CG1764 -0.316961
CG15765 CG2555 -0.736674
CG15765 CG31000 -0.983006
CG15765 CG31321 -0.740960
CG15786 CG16787 0.204786
CG15786 CG18377 -0.122093
CG15786 CG2157 -0.739645
CG15786 CG2555 -0.442200
CG15786 CG2928 0.548192
CG15786 CG32809 -0.384122
CG15786 CG32920 -0.668293
CG15786 CG6040 0.327653
CG15786 CG6055 -0.259166
CG15786 CG6409 -0.444278
CG15786 CG7941 -0.382929
CG15811 CG17646 0.355004
CG15811 CG2048 1.508772
CG15811 CG2774 -0.523602
CG15811 CG2835 -0.625865
CG15811 CG31088 0.146738
CG15811 CG31108 0.697936
CG15811 CG31349 -0.413300
CG15811 CG3184 1.088557
CG15811 CG32031 -0.745537
CG15811 CG32043 -2.977845
CG15811 CG32158 -1.597930
CG15811 CG32486 -1.150098
CG15811 CG3625 -1.326297
CG15811 CG3967 0.333017
CG15811 CG3969 -0.549845
CG15811 CG4006 0.348005
CG15811 CG4303 -1.822111
CG15811 CG5215 1.284290
CG15811 CG5433 0.169150
CG15811 CG5520 -0.631391
CG15811 CG6174 -1.043895
CG15811 CG6418 -1.214692
CG15811 CG6877 -0.832752
CG15811 CG6889 0.039120
CG15811 CG7187 -0.153766
CG15811 CG7375 0.964127
CG15811 CG7379 -0.231920
CG15811 CG7752 1.277465
CG15811 CG7961 -1.925365
CG15811 CG8092 0.695699
CG15811 CG8472 0.049521
CG15811 CG8567 0.787376
CG15811 CG8933 -1.164229
CG15811 CG9261 -1.149521
CG15811 CG9924 0.045632
CG1582 CG17320 0.836649
CG1582 CG17642 0.059390
CG1582 CG17903 0.140694
CG1582 CG18473 0.037120
CG1582 CG2161 0.594491
CG1582 CG2210 -0.197502
CG1582 CG2713 -0.246456
CG1582 CG2818 -0.231881
CG1582 CG2918 0.196942
CG1582 CG30116 -0.387230
CG1582 CG3028 -0.110609
CG1582 CG30291 -0.232815
CG1582 CG31170 0.455037
CG1582 CG3140 -0.612290
CG1582 CG31649 0.370825
CG1582 CG3171 -0.217731
CG1582 CG31999 -0.799304
CG1582 CG32473 0.469374
CG1582 CG32548 0.219430
CG1582 CG32920 -2.254030
CG1582 CG3499 -0.878489
CG1582 CG4086 -0.076005
CG1582 CG4233 -0.258952
CG1582 CG4247 0.049036
CG1582 CG4299 -0.692349
CG1582 CG4475 -0.068621
CG1582 CG4729 -0.565710
CG1582 CG4742 0.002666
CG1582 CG4778 0.119753
CG1582 CG4984 -0.113233
CG1582 CG5012 0.617029
CG1582 CG5085 0.612818
CG1582 CG5130 0.216920
CG1582 CG5590 -0.226893
CG1582 CG5660 0.122384
CG1582 CG6028 -0.658699
CG1582 CG6199 -1.333692
CG1582 CG6345 -0.968335
CG1582 CG6415 0.289316
CG1582 CG6439 1.578724
CG1582 CG6769 0.623667
CG1582 CG7354 0.345738
CG1582 CG7748 0.612942
CG1582 CG8235 -0.947407
CG1582 CG8430 0.401451
CG1582 CG9127 -0.158040
CG1582 CG9131 -0.900676
CG1582 CG9280 0.665305
CG15828 CG1743 0.006720
CG15828 CG17754 -0.498379
CG15828 CG1780 0.473473
CG15828 CG2198 -0.662354
CG15828 CG2718 -0.655803
CG15828 CG31692 0.685637
CG15828 CG3178 -0.348707
CG15828 CG33113 0.261293
CG15828 CG3434 -0.508576
CG15828 CG3767 -0.768007
CG15828 CG3989 -2.552853
CG15828 CG4405 -0.305687
CG15828 CG4696 0.765339
CG15828 CG4769 -0.189886
CG15828 CG5345 -0.641901
CG15828 CG6778 0.684976
CG15828 CG6844 0.292642
CG15828 CG6934 0.097789
CG15828 CG7625 -0.311526
CG15828 CG7678 0.058268
CG15828 CG7702 0.522036
CG15828 CG8665 0.522562
CG15828 CG9444 -0.854293
CG15828 CG9836 -0.790958
CG1600 CG17323 0.297038
CG1600 CG1743 -0.155992
CG1600 CG17530 0.120460
CG1600 CG18466 -3.774726
CG1600 CG2060 -2.079939
CG1600 CG2762 -0.088731
CG1600 CG31098 0.966284
CG1600 CG3829 -1.564668
CG1600 CG4120 -0.060426
CG1600 CG4162 -0.840795
CG1600 CG4559 -0.280249
CG1600 CG4600 -0.046821
CG1600 CG4779 0.523289
CG1600 CG5210 0.252354
CG1600 CG5949 -0.107610
CG1600 CG6113 0.655912
CG1600 CG7062 1.018087
CG1600 CG7266 0.172184
CG1600 CG7390 1.740834
CG1600 CG7678 -0.181455
CG1600 CG8050 -1.568339
CG1600 CG8066 0.634567
CG1600 CG8470 0.477328
CG1600 CG8665 -0.481706
CG1600 CG8782 1.044855
CG1600 CG8913 -1.517132
CG1600 CG9184 -0.109416
CG1616 CG1957 -0.508688
CG1616 CG3938 -1.479983
CG1616 CG5371 -0.873091
CG1616 CG5499 -0.558213
CG1616 CG6987 0.262343
CG1616 CG7358 0.808525
CG1616 CG7471 0.095765
CG1616 CG8975 -0.867183
CG1616 CG9633 -0.727227
CG1616 CG9705 0.293660
CG1624 CG17724 -2.263285
CG1624 CG2207 -0.187411
CG1624 CG31043 0.001800
CG1624 CG31181 0.181234
CG1624 CG32158 -2.421134
CG1624 CG32423 -1.310514
CG1624 CG32486 -0.855635
CG1624 CG3269 1.300004
CG1624 CG3967 0.914793
CG1624 CG4978 -0.422810
CG1624 CG5520 -0.326945
CG1624 CG7471 -0.209660
CG1624 CG7538 -0.354783
CG1624 CG8092 0.137513
CG1624 CG8200 -1.057215
CG1624 CG8567 0.451379
CG1624 CG9854 -1.195650
CG1644 CG2977 -1.549899
CG1644 CG3006 -0.770999
CG1644 CG31605 -0.336428
CG1644 CG4061 -0.808552
CG1644 CG4753 0.753191
CG1644 CG5288 0.465598
CG1644 CG5819 1.018588
CG1644 CG5949 0.039190
CG1644 CG5961 0.225488
CG1644 CG6417 0.028321
CG1644 CG7241 0.179119
CG1644 CG7328 0.014943
CG1644 CG7458 0.129586
CG1644 CG7930 -0.338320
CG1644 CG7936 -1.264267
CG1644 CG8048 0.876284
CG1644 CG8804 -0.129139
CG1644 CG9331 0.717917
CG1648 CG16712 0.109435
CG1648 CG17158 0.311389
CG1648 CG1721 -1.833714
CG1648 CG17325 -0.070952
CG1648 CG17334 -0.006010
CG1648 CG1780 0.027145
CG1648 CG17800 -0.576227
CG1648 CG18111 -0.199050
CG1648 CG18140 -0.981037
CG1648 CG18250 1.301730
CG1648 CG1837 0.716703
CG1648 CG1910 -4.214906
CG1648 CG1934 -0.069136
CG1648 CG2051 1.037226
CG1648 CG2969 0.100169
CG1648 CG30427 -0.656480
CG1648 CG31045 0.755602
CG1648 CG31794 -0.015454
CG1648 CG31999 1.206161
CG1648 CG32244 0.156335
CG1648 CG32425 1.960593
CG1648 CG32625 0.655941
CG1648 CG3278 -1.503766
CG1648 CG3371 0.534681
CG1648 CG3624 -0.830803
CG1648 CG3800 -0.575137
CG1648 CG3903 -3.144719
CG1648 CG4115 -0.493572
CG1648 CG4533 0.407585
CG1648 CG4551 -0.101556
CG1648 CG4679 3.398565
CG1648 CG4692 -1.043784
CG1648 CG4700 -2.587179
CG1648 CG5320 -0.531456
CG1648 CG5330 0.963142
CG1648 CG5476 -0.749463
CG1648 CG5486 1.695194
CG1648 CG6177 0.496483
CG1648 CG6803 0.264524
CG1648 CG7173 -1.574519
CG1648 CG7227 0.191335
CG1648 CG7254 -0.411750
CG1648 CG7279 -0.034430
CG1648 CG7481 0.422004
CG1648 CG7526 0.178291
CG1648 CG7981 0.071695
CG1648 CG8276 -0.638287
CG1648 CG8977 0.987042
CG1648 CG9020 -0.127787
CG1648 CG9022 -1.087189
CG1648 CG9070 0.249707
CG1648 CG9194 -4.271213
CG1648 CG9238 -0.455396
CG1648 CG9750 0.525103
CG1648 CG9985 -1.778384
CG1648 CR31696 1.615297
CG16712 CG17124 -0.047402
CG16712 CG17246 -0.015752
CG16712 CG1780 -0.159903
CG16712 CG17932 -0.262306
CG16712 CG31999 -0.184064
CG16712 CG4752 -0.311142
CG16712 CG4778 -0.228417
CG16712 CG6155 -1.225694
CG16712 CG6210 -0.526123
CG16712 CG7227 -0.115944
CG16712 CG8366 0.109301
CG16721 CG17158 -0.101973
CG16721 CG1721 0.314985
CG16721 CG17492 -0.436582
CG16721 CG17800 -0.381672
CG16721 CG17943 0.166331
CG16721 CG18140 -0.050663
CG16721 CG18250 1.453679
CG16721 CG18290 -0.214301
CG16721 CG2969 0.115033
CG16721 CG3039 0.301572
CG16721 CG3048 0.354650
CG16721 CG32031 -1.498155
CG16721 CG32043 -0.600828
CG16721 CG32425 0.626362
CG16721 CG32434 -0.293358
CG16721 CG3265 0.293338
CG16721 CG32701 -0.114713
CG16721 CG33097 -1.795156
CG16721 CG33549 -0.198816
CG16721 CG3371 1.022554
CG16721 CG3436 -1.475013
CG16721 CG3624 -0.597177
CG16721 CG3644 -0.430503
CG16721 CG3725 -0.545450
CG16721 CG3903 0.002742
CG16721 CG4006 0.382873
CG16721 CG4169 -0.560937
CG16721 CG4511 -0.536718
CG16721 CG4677 -0.605553
CG16721 CG5215 0.337392
CG16721 CG5320 0.284223
CG16721 CG5454 -0.196017
CG16721 CG5514 0.235854
CG16721 CG5809 0.299001
CG16721 CG6177 -0.193321
CG16721 CG6944 0.085521
CG16721 CG6988 0.175078
CG16721 CG7070 -0.413054
CG16721 CG7230 0.455756
CG16721 CG7254 0.219068
CG16721 CG7379 0.843708
CG16721 CG7433 0.006360
CG16721 CG7481 -0.021297
CG16721 CG7987 -0.081983
CG16721 CG8276 -2.683393
CG16721 CG8933 0.843127
CG16721 CG8965 0.472904
CG16721 CG9022 0.478718
CG16721 CG9194 -0.662877
CG16721 CG9322 -0.683936
CG16721 CG9423 0.471551
CG16721 CG9985 -0.152300
CG1674 CG17492 -0.744869
CG1674 CG17508 -0.497002
CG1674 CG18111 0.240283
CG1674 CG18290 0.046042
CG1674 CG18593 -0.373123
CG1674 CG1910 0.851518
CG1674 CG31022 0.308631
CG1674 CG32499 -0.143892
CG1674 CG33113 -0.223595
CG1674 CG33149 0.155095
CG1674 CG3644 -0.112744
CG1674 CG3725 0.475280
CG1674 CG3960 0.775108
CG1674 CG4183 0.214155
CG1674 CG4376 -0.451346
CG1674 CG4692 0.906316
CG1674 CG5320 2.603321
CG1674 CG5671 0.021116
CG1674 CG6647 -0.086795
CG1674 CG7062 -0.408937
CG1674 CG7071 0.426849
CG1674 CG7433 -1.816952
CG1674 CG9177 -0.526775
CG1674 CG9194 -0.617713
CG1674 CG9811 -0.889708
CG16765 CG17166 -3.465013
CG16765 CG17271 1.917932
CG16765 CG1749 -0.936166
CG16765 CG1771 -1.666645
CG16765 CG18593 -0.451558
CG16765 CG1882 0.277658
CG16765 CG18854 1.562070
CG16765 CG2140 0.042909
CG16765 CG2221 -0.396383
CG16765 CG30011 -0.631994
CG16765 CG31175 0.761708
CG16765 CG31559 -0.751090
CG16765 CG32499 0.642513
CG16765 CG3267 0.693519
CG16765 CG32813 -1.532310
CG16765 CG33104 -5.034523
CG16765 CG33183 0.469315
CG16765 CG3762 -3.409871
CG16765 CG4051 1.059843
CG16765 CG4307 2.080839
CG16765 CG4552 -0.815706
CG16765 CG4600 -0.409219
CG16765 CG4726 -0.390816
CG16765 CG4944 0.153921
CG16765 CG4966 -1.484033
CG16765 CG4994 3.097612
CG16765 CG5575 0.117970
CG16765 CG5590 -0.530884
CG16765 CG5820 0.041695
CG16765 CG6202 -1.033088
CG16765 CG6668 1.649803
CG16765 CG6705 0.830052
CG16765 CG6708 3.482020
CG16765 CG6766 -0.436891
CG16765 CG6871 1.697114
CG16765 CG7088 1.237113
CG16765 CG7176 0.673566
CG16765 CG7271 0.105066
CG16765 CG7361 0.894047
CG16765 CG7421 1.720376
CG16765 CG7430 -2.586538
CG16765 CG7461 0.495439
CG16765 CG7654 -0.636843
CG16765 CG7807 -0.388635
CG16765 CG7915 0.088268
CG16765 CG8144 -15.408617
CG16765 CG8235 -2.437746
CG16765 CG8268 -1.440926
CG16765 CG8309 -2.302627
CG16765 CG8386 -1.438420
CG16765 CG8439 -2.793667
CG16765 CG8446 -2.401511
CG16765 CG9009 -2.065467
CG16765 CG9149 -3.983821
CG16765 CG9172 -1.057213
CG16765 CG9281 1.523944
CG16765 CG9416 0.907872
CG16765 CG9446 0.619414
CG16765 CR31808 -1.973184
CG16786 CG16798 -1.013713
CG16786 CG1749 -0.107307
CG16786 CG18817 -0.241347
CG16786 CG31349 -0.115574
CG16786 CG31368 -0.218033
CG16786 CG31559 0.023871
CG16786 CG32556 -0.484803
CG16786 CG3265 0.087521
CG16786 CG32701 0.431935
CG16786 CG32982 -0.723828
CG16786 CG33104 0.301775
CG16786 CG33207 -0.224838
CG16786 CG3359 -0.277303
CG16786 CG4027 -0.121753
CG16786 CG4194 -0.118840
CG16786 CG4778 -0.139159
CG16786 CG4966 0.268408
CG16786 CG5258 0.122955
CG16786 CG6844 0.108181
CG16786 CG7176 0.187643
CG16786 CG7199 -0.102797
CG16786 CG7675 -0.577792
CG16786 CG7802 -0.314728
CG16786 CG8182 0.251040
CG16786 CG8411 -0.154724
CG16786 CG9035 -0.052802
CG16786 CG9322 0.334422
CG16786 CG9326 0.445568
CG16786 CG9854 0.014820
CG16787 CG1759 0.301684
CG16787 CG1771 0.086471
CG16787 CG2157 -0.822507
CG16787 CG2210 0.807234
CG16787 CG30349 -0.261169
CG16787 CG31170 0.150785
CG16787 CG31233 0.177499
CG16787 CG31649 -0.585578
CG16787 CG32473 0.050551
CG16787 CG32920 -0.923932
CG16787 CG33261 -0.775256
CG16787 CG33502 0.117012
CG16787 CG3734 1.169495
CG16787 CG4199 -0.082684
CG16787 CG4280 0.044862
CG16787 CG4311 0.450055
CG16787 CG4984 -1.057501
CG16787 CG5012 -0.310920
CG16787 CG5170 -0.737049
CG16787 CG5660 0.128406
CG16787 CG6030 -0.638507
CG16787 CG6345 0.638098
CG16787 CG6439 1.274900
CG16787 CG7154 0.252216
CG16787 CG7328 0.218428
CG16787 CG7354 -3.610174
CG16787 CG8627 0.094563
CG16787 CG9331 1.148455
CG16787 CG9568 0.820059
CG16788 CG17597 0.106954
CG16788 CG2072 -0.494515
CG16788 CG2934 -0.549788
CG16788 CG2969 0.218131
CG16788 CG31536 0.185806
CG16788 CG31692 0.277410
CG16788 CG31873 -0.259230
CG16788 CG3542 0.016061
CG16788 CG3725 0.269523
CG16788 CG3743 -0.179456
CG16788 CG3941 -0.637943
CG16788 CG4702 -0.107531
CG16788 CG4752 -0.109344
CG16788 CG4769 -0.273783
CG16788 CG7098 0.043888
CG16788 CG7625 -0.222730
CG16788 CG8258 -0.071337
CG16788 CG9346 0.118976
CG16788 CG9836 0.144801
CG16798 CG18140 -0.045512
CG16798 CG31368 -0.047298
CG16798 CG31559 0.162726
CG16798 CG31605 0.165919
CG16798 CG32164 0.550560
CG16798 CG32244 -0.459887
CG16798 CG32982 -0.324085
CG16798 CG3861 0.018614
CG16798 CG4051 -0.438988
CG16798 CG4125 0.042570
CG16798 CG4194 -0.385573
CG16798 CG6521 0.199072
CG16798 CG7173 0.158542
CG16798 CG7176 -0.752766
CG16798 CG7199 -0.161478
CG16798 CG7638 -0.271898
CG16798 CG7675 0.143491
CG16798 CG7802 -0.118195
CG16798 CG8182 -0.789339
CG16798 CG8186 -0.123607
CG16798 CG8249 -0.163653
CG16798 CG9322 -0.169997
CG16798 CG9326 0.216323
CG16798 CG9977 -0.225277
CG16798 TE19126 0.210960
CG1685 CG17369 3.774987
CG1685 CG1746 4.820480
CG1685 CG1785 -10.116265
CG1685 CG2003 -0.195485
CG1685 CG2713 2.377653
CG1685 CG2863 4.925274
CG1685 CG31098 0.215247
CG1685 CG31175 -0.404571
CG1685 CG32409 -0.849744
CG1685 CG3267 0.620770
CG1685 CG32813 -7.185734
CG1685 CG33009 0.096677
CG1685 CG33217 0.374667
CG1685 CG3593 0.876253
CG1685 CG3714 -1.987377
CG1685 CG3884 -0.078264
CG1685 CG4033 -6.745216
CG1685 CG4217 7.874097
CG1685 CG4233 0.986466
CG1685 CG4300 0.030358
CG1685 CG4307 -6.872296
CG1685 CG4427 0.378540
CG1685 CG4600 0.266222
CG1685 CG5010 -1.897969
CG1685 CG5033 -0.404431
CG1685 CG5277 1.092498
CG1685 CG5374 1.150355
CG1685 CG5558 0.196876
CG1685 CG5594 2.709491
CG1685 CG5904 -14.719308
CG1685 CG5992 0.466562
CG1685 CG6022 3.045733
CG1685 CG6105 3.624083
CG1685 CG6226 -1.662899
CG1685 CG6343 -4.860357
CG1685 CG6415 0.960354
CG1685 CG6501 2.517138
CG1685 CG6767 2.100426
CG1685 CG6871 0.649673
CG1685 CG6904 2.916378
CG1685 CG6949 7.704123
CG1685 CG7088 2.622050
CG1685 CG7421 -2.386068
CG1685 CG7430 0.487349
CG1685 CG7519 0.063550
CG1685 CG7834 4.055653
CG1685 CG7839 2.028384
CG1685 CG7841 -1.139669
CG1685 CG7935 -2.928407
CG1685 CG7993 3.595358
CG1685 CG8039 -6.366972
CG1685 CG8058 1.796630
CG1685 CG8309 0.776646
CG1685 CG8327 1.888736
CG1685 CG8402 -0.310780
CG1685 CG8439 -3.465558
CG1685 CG8443 -2.785690
CG1685 CG8444 0.839826
CG1685 CG8446 0.254375
CG1685 CG8470 -4.041918
CG1685 CG8525 3.526806
CG1685 CG8766 0.807650
CG1685 CG8920 -2.251326
CG1685 CG8977 0.033634
CG1685 CG9009 1.009400
CG1685 CG9140 4.199913
CG1685 CG9172 -0.651780
CG1685 CG9281 -0.006773
CG1685 CG9300 -0.094150
CG1685 CG9306 -1.376216
CG1685 CG9577 2.144184
CG16858 CG16876 -1.610525
CG16858 CG1782 0.695014
CG16858 CG1884 0.030245
CG16858 CG2072 -0.021599
CG16858 CG2161 -1.472787
CG16858 CG2818 -0.395165
CG16858 CG30116 -0.012832
CG16858 CG31999 -0.013997
CG16858 CG32425 0.618158
CG16858 CG32549 0.178160
CG16858 CG3365 0.343862
CG16858 CG3424 -0.112485
CG16858 CG3539 -0.095293
CG16858 CG3542 -0.048325
CG16858 CG3722 -1.719609
CG16858 CG3725 0.160694
CG16858 CG3903 -0.165846
CG16858 CG3941 0.739241
CG16858 CG4145 -2.426712
CG16858 CG4299 -0.106248
CG16858 CG4670 -0.426540
CG16858 CG4672 1.232373
CG16858 CG4729 -0.392304
CG16858 CG5021 0.114961
CG16858 CG5514 -0.307104
CG16858 CG5854 -0.110465
CG16858 CG6055 -0.489673
CG16858 CG6199 -0.730135
CG16858 CG7748 -0.135364
CG16858 CG8156 -0.288657
CG16858 CG8965 -0.795337
CG16858 CG8983 0.154758
CG16858 CG9022 0.136709
CG16858 CG9175 0.315307
CG16858 CG9346 -0.644605
CG16858 CG9358 -0.123866
CG16858 CG9747 0.206306
CG16858 CG9924 0.335493
CG16858 CG9968 -0.261201
CG16858 TE20108 0.272431
CG16876 CG18740 -2.690023
CG16876 CG3184 0.625637
CG16876 CG31873 0.090428
CG16876 CG32505 -0.000352
CG16876 CG3258 0.109825
CG16876 CG32858 0.054442
CG16876 CG3376 -0.127053
CG16876 CG3689 -0.292677
CG16876 CG3941 -0.562677
CG16876 CG4022 0.139173
CG16876 CG4029 0.189725
CG16876 CG4050 -0.987117
CG16876 CG4532 0.545494
CG16876 CG5393 -0.172640
CG16876 CG5580 -0.822369
CG16876 CG5854 -0.610709
CG16876 CG6418 0.946372
CG16876 CG6617 0.794300
CG16876 CG6889 -0.487584
CG16876 CG6930 0.006800
CG16876 CG7528 0.974583
CG16876 CG8156 -0.948833
CG16876 CG8200 -0.574217
CG16876 CG9336 -0.342907
CG16876 CG9346 0.091256
CG16876 CG9924 0.128365
CG16885 CG17292 -0.107240
CG16885 CG17325 0.311295
CG16885 CG17437 -0.418779
CG16885 CG18140 0.066457
CG16885 CG18290 -0.016387
CG16885 CG18362 0.003034
CG16885 CG18783 -0.088185
CG16885 CG2928 -1.139629
CG16885 CG30497 0.027564
CG16885 CG31121 -0.202206
CG16885 CG32548 -0.078579
CG16885 CG32972 -0.169792
CG16885 CG33113 -0.187332
CG16885 CG3365 0.348731
CG16885 CG4405 -0.413599
CG16885 CG4679 0.146286
CG16885 CG4692 0.420219
CG16885 CG5671 -0.208231
CG16885 CG5700 0.212195
CG16885 CG7173 -0.654447
CG16885 CG7807 0.064063
CG16885 CG9177 -0.153452
CG16885 CG9184 -0.143739
CG16885 CG9238 0.205749
CG16885 CG9539 -0.210613
CG16944 CG17332 -0.601200
CG16944 CG17642 0.084383
CG16944 CG17903 -0.293355
CG16944 CG30349 -0.337397
CG16944 CG3127 0.576253
CG16944 CG32164 0.944893
CG16944 CG33502 -0.320866
CG16944 CG4086 0.730055
CG16944 CG4169 -1.168900
CG16944 CG4247 -2.252438
CG16944 CG4364 0.766420
CG16944 CG4376 -0.801537
CG16944 CG4994 0.673600
CG16944 CG5012 -0.132229
CG16944 CG5660 -0.522867
CG16944 CG5819 0.020774
CG16944 CG5903 0.446092
CG16944 CG6178 -0.337088
CG16944 CG6375 -0.041901
CG16944 CG6647 -0.223064
CG16944 CG6666 -2.425516
CG16944 CG7269 -0.596139
CG16944 CG7354 0.494941
CG16944 CG7698 0.355616
CG16944 CG7920 -1.064611
CG16944 CG8048 -0.233190
CG16944 CG9262 -0.120657
CG16944 CG9480 -0.344376
CG17032 CG17121 -1.900373
CG17032 CG1749 -0.604734
CG17032 CG18140 0.320365
CG17032 CG18507 0.173894
CG17032 CG2051 -0.610110
CG17032 CG2727 -0.681321
CG17032 CG2918 -0.206863
CG17032 CG2969 0.214969
CG17032 CG3001 0.197497
CG17032 CG3008 0.380983
CG17032 CG32694 0.102048
CG17032 CG3278 -0.443107
CG17032 CG33104 -0.547445
CG17032 CG33183 -0.534921
CG17032 CG3359 -0.323085
CG17032 CG3766 0.206759
CG17032 CG3903 0.206158
CG17032 CG4051 -0.199743
CG17032 CG4354 0.895551
CG17032 CG4511 -0.087954
CG17032 CG5374 -0.778011
CG17032 CG5486 0.090587
CG17032 CG5575 -1.202334
CG17032 CG5590 -0.132558
CG17032 CG6177 0.159902
CG17032 CG6202 0.238515
CG17032 CG7610 0.833359
CG17032 CG7748 -0.980741
CG17032 CG8312 0.183860
CG17032 CG9009 -0.090144
CG17032 CG9035 -0.350712
CG17032 CG9238 -0.870350
CG17032 CG9281 0.312888
CG17032 CG9322 -0.484831
CG17032 CG9423 -0.796773
CG17032 TE20108 -0.387713
CG17041 CG5455 -0.834813
CG17109 CG5282 -0.564566
CG17109 CG5779 -1.106240
CG17121 CG17246 -0.235219
CG17121 CG17492 -0.624261
CG17121 CG18140 -0.918908
CG17121 CG18507 -0.124090
CG17121 CG2016 0.017735
CG17121 CG2108 0.079803
CG17121 CG2727 -0.183490
CG17121 CG2837 0.078095
CG17121 CG2918 0.321430
CG17121 CG3001 -1.034865
CG17121 CG3008 0.737417
CG17121 CG30427 -0.073053
CG17121 CG31045 -0.412379
CG17121 CG31999 0.060563
CG17121 CG32244 0.099392
CG17121 CG3267 0.501723
CG17121 CG3278 0.081008
CG17121 CG33009 -0.333117
CG17121 CG33104 0.887950
CG17121 CG3359 -0.734807
CG17121 CG3903 0.053966
CG17121 CG3992 -0.278647
CG17121 CG4051 0.421302
CG17121 CG4170 0.256855
CG17121 CG4354 -1.284482
CG17121 CG4511 -0.000353
CG17121 CG4692 0.076410
CG17121 CG4778 0.210646
CG17121 CG5170 -1.236398
CG17121 CG5193 0.034239
CG17121 CG5330 0.605328
CG17121 CG5374 0.722235
CG17121 CG5575 -0.616380
CG17121 CG5596 0.322003
CG17121 CG6177 -0.236295
CG17121 CG6708 0.316217
CG17121 CG6904 0.705752
CG17121 CG7176 -0.178200
CG17121 CG7230 -0.525067
CG17121 CG7438 -0.478065
CG17121 CG7526 -1.020992
CG17121 CG7563 -0.107916
CG17121 CG7748 0.228800
CG17121 CG7935 -0.022471
CG17121 CG8235 1.044816
CG17121 CG8308 0.091446
CG17121 CG8309 -1.461421
CG17121 CG8439 0.886457
CG17121 CG8965 -0.066852
CG17121 CG9009 -0.349475
CG17121 CG9020 0.041710
CG17121 CG9035 0.072261
CG17121 CG9194 -0.560589
CG17121 CG9280 0.219973
CG17121 CG9281 -1.969995
CG17121 CG9322 -0.682119
CG17121 CG9330 0.395279
CG17121 CG9416 -0.024265
CG17121 CG9494 -0.051794
CG17121 CG9762 0.250356
CG17121 CR31808 -0.185456
CG17124 CG17369 -1.506059
CG17124 CG3224 0.637079
CG17124 CG32253 -0.841334
CG17124 CG32625 -1.437420
CG17124 CG3278 -0.951123
CG17124 CG33104 -0.579462
CG17124 CG3434 0.133742
CG17124 CG3902 -0.743910
CG17124 CG3992 0.385120
CG17124 CG4035 -0.855695
CG17124 CG4115 -0.258439
CG17124 CG4551 -0.312129
CG17124 CG4692 0.025388
CG17124 CG4700 -0.728699
CG17124 CG4746 0.633759
CG17124 CG4912 0.972530
CG17124 CG4972 -0.123303
CG17124 CG5183 -1.908071
CG17124 CG5277 -0.016844
CG17124 CG6148 -2.192108
CG17124 CG6210 -0.731552
CG17124 CG6455 -0.034075
CG17124 CG6512 -0.856814
CG17124 CG6981 -0.016406
CG17124 CG7227 -0.625216
CG17124 CG7299 -0.092765
CG17124 CG7413 -0.029737
CG17124 CG7461 0.067166
CG17124 CG7702 0.838308
CG17124 CG8286 -0.274676
CG17124 CG8306 0.349191
CG17124 CG8366 0.741935
CG17124 CG8978 -0.942166
CG17124 CG9035 -0.083729
CG17124 CG9172 0.349796
CG17124 CG9403 0.254756
CG17124 CG9423 0.704264
CG17124 CG9539 0.353853
CG17124 CG9677 -0.856742
CG17124 CG9710 0.248291
CG17124 CG9750 -0.692674
CG17124 CG9866 0.364693
CG17124 CG9916 0.840851
CG17136 CG17369 -1.497938
CG17136 CG1746 2.170368
CG17136 CG1785 4.583027
CG17136 CG18854 -0.834258
CG17136 CG1891 -0.388177
CG17136 CG2221 -0.216691
CG17136 CG2263 2.586309
CG17136 CG2827 -0.037871
CG17136 CG2863 -1.825231
CG17136 CG2867 1.389839
CG17136 CG3224 -0.572226
CG17136 CG32409 2.910884
CG17136 CG4217 -4.887147
CG17136 CG4457 0.949375
CG17136 CG4581 1.379785
CG17136 CG4843 -0.496239
CG17136 CG4912 0.572815
CG17136 CG5258 -0.109694
CG17136 CG5277 1.692692
CG17136 CG5452 -0.520880
CG17136 CG5525 0.149799
CG17136 CG5824 -2.603516
CG17136 CG5904 5.063640
CG17136 CG6022 4.367169
CG17136 CG6105 0.606520
CG17136 CG6226 -1.741587
CG17136 CG6246 -0.028847
CG17136 CG6455 1.328834
CG17136 CG6904 -0.163760
CG17136 CG6972 0.014598
CG17136 CG7519 0.263977
CG17136 CG7780 1.042737
CG17136 CG8039 -1.024639
CG17136 CG8231 1.757785
CG17136 CG8301 -0.304078
CG17136 CG8327 -3.035716
CG17136 CG8366 0.429137
CG17136 CG8525 1.253054
CG17136 CG8780 -0.876393
CG17136 CG8920 -6.999044
CG17136 CG9300 -0.104625
CG17136 CG9630 -13.942988
CG17136 CG9663 0.724142
CG17136 CG9750 -1.003034
CG17158 CG1716 0.229918
CG17158 CG1721 -0.126638
CG17158 CG17492 -1.806886
CG17158 CG1782 0.871102
CG17158 CG18250 -3.721505
CG17158 CG18290 -0.671843
CG17158 CG2051 0.416649
CG17158 CG2374 -2.018603
CG17158 CG2774 -0.993311
CG17158 CG3008 1.517129
CG17158 CG3033 0.330595
CG17158 CG3039 1.710418
CG17158 CG31045 -0.209960
CG17158 CG31332 2.351494
CG17158 CG3198 2.061397
CG17158 CG32425 2.909583
CG17158 CG3265 1.790472
CG17158 CG32701 -0.480965
CG17158 CG33097 -4.140747
CG17158 CG33183 -0.138362
CG17158 CG33549 0.058145
CG17158 CG3542 1.639144
CG17158 CG3624 -1.409535
CG17158 CG3664 -0.359155
CG17158 CG3722 -2.299565
CG17158 CG3725 -1.687584
CG17158 CG3800 1.106067
CG17158 CG3969 0.354412
CG17158 CG4006 -0.977094
CG17158 CG4145 0.664010
CG17158 CG4204 -1.167760
CG17158 CG5514 0.542151
CG17158 CG5809 -2.300072
CG17158 CG6017 -0.246191
CG17158 CG6174 1.104623
CG17158 CG6647 -0.623580
CG17158 CG6654 -0.167675
CG17158 CG6668 1.075584
CG17158 CG6775 -5.652934
CG17158 CG6877 -0.879351
CG17158 CG7070 0.499446
CG17158 CG7199 -0.334762
CG17158 CG7254 -0.821437
CG17158 CG7262 0.976485
CG17158 CG7375 -0.112670
CG17158 CG7379 -0.443683
CG17158 CG7433 -1.343602
CG17158 CG7752 -1.011353
CG17158 CG7893 -0.598039
CG17158 CG8173 1.047508
CG17158 CG8209 -0.245369
CG17158 CG8289 0.310727
CG17158 CG8411 -0.039916
CG17158 CG8933 -0.915354
CG17158 CG8965 -2.139208
CG17158 CG9022 -2.347484
CG17158 CG9035 -0.001038
CG17158 CG9070 0.245444
CG17158 CG9318 -0.955338
CG17158 CG9322 -1.952633
CG17158 CG9423 -0.628441
CG17158 CG9924 0.079548
CG17158 CG9985 0.902993
CG17158 TE20108 0.703792
CG1716 CG1749 0.085617
CG1716 CG1782 0.189073
CG1716 CG2051 -0.352871
CG1716 CG2072 -0.223464
CG1716 CG2774 -0.709247
CG1716 CG3039 -0.106515
CG1716 CG31045 0.169243
CG1716 CG31794 -0.334635
CG1716 CG32030 -0.565415
CG1716 CG32701 0.103021
CG1716 CG3542 -1.256195
CG1716 CG3664 -0.148665
CG1716 CG3722 -0.065531
CG1716 CG3766 0.724720
CG1716 CG3792 -0.587223
CG1716 CG3800 0.538374
CG1716 CG4006 -0.019317
CG1716 CG4204 0.355791
CG1716 CG4672 -0.140125
CG1716 CG4729 -0.212012
CG1716 CG5215 -0.019169
CG1716 CG5353 0.178118
CG1716 CG5382 0.315030
CG1716 CG5454 0.074633
CG1716 CG6223 0.162424
CG1716 CG6601 -0.202712
CG1716 CG6654 -0.360214
CG1716 CG6766 0.175676
CG1716 CG6775 0.366440
CG1716 CG6877 -0.590000
CG1716 CG7073 -1.910987
CG1716 CG7262 -0.330592
CG1716 CG7279 -0.205467
CG1716 CG7375 -0.604623
CG1716 CG7752 -0.165715
CG1716 CG8254 -0.089156
CG1716 CG8289 0.144021
CG1716 CG8430 -0.118509
CG1716 CG8776 -0.523672
CG1716 CG8974 0.298004
CG1716 CG9022 0.388568
CG1716 CG9128 -0.239230
CG1716 CG9256 -0.223014
CG1716 CG9677 0.153539
CG1716 CG9916 -0.157753
CG17166 CG18446 -1.029382
CG17166 CG18507 0.540745
CG17166 CG2140 -0.074355
CG17166 CG2837 0.253447
CG17166 CG2918 0.032622
CG17166 CG3008 1.158618
CG17166 CG3171 -0.892162
CG17166 CG32164 2.712150
CG17166 CG3267 -5.177594
CG17166 CG33104 -1.144441
CG17166 CG33183 -1.133134
CG17166 CG3499 1.869649
CG17166 CG3588 -0.124655
CG17166 CG3762 -0.865917
CG17166 CG40049 0.063308
CG17166 CG4051 0.977613
CG17166 CG4364 -0.800003
CG17166 CG4567 -2.905414
CG17166 CG4726 -1.381789
CG17166 CG4994 -3.073013
CG17166 CG5170 0.425365
CG17166 CG5575 -1.020931
CG17166 CG5661 0.465613
CG17166 CG6512 -0.592588
CG17166 CG6521 0.176706
CG17166 CG6668 0.116580
CG17166 CG6766 1.213148
CG17166 CG6871 -0.198624
CG17166 CG7107 1.561650
CG17166 CG7271 -1.147432
CG17166 CG7361 -0.023991
CG17166 CG7413 0.999632
CG17166 CG7807 -0.191941
CG17166 CG8144 2.116675
CG17166 CG8182 0.038999
CG17166 CG8235 3.148998
CG17166 CG8309 0.264595
CG17166 CG8439 2.030027
CG17166 CG9149 0.237622
CG17166 CG9172 0.369624
CG17166 CG9253 -0.692715
CG17166 CG9281 3.311088
CG17166 CG9330 -0.468547
CG17166 CG9416 0.218527
CG17166 CG9446 0.247258
CG17166 CG9710 0.377854
CG17166 CR31808 0.086174
CG1721 CG17492 -0.701479
CG1721 CG18250 -1.093872
CG1721 CG1837 0.980253
CG1721 CG1910 -0.568830
CG1721 CG1934 -0.025307
CG1721 CG3001 1.993604
CG1721 CG30427 -0.819933
CG1721 CG3048 0.788071
CG1721 CG31045 1.130354
CG1721 CG3127 -1.004916
CG1721 CG31332 -0.441856
CG1721 CG3198 -0.166398
CG1721 CG32164 -1.449001
CG1721 CG33149 -0.388825
CG1721 CG3371 -0.623494
CG1721 CG3624 -1.288614
CG1721 CG3644 0.224068
CG1721 CG40049 0.396218
CG1721 CG4169 -0.732902
CG1721 CG4300 -0.118913
CG1721 CG4700 -0.187668
CG1721 CG4726 0.118053
CG1721 CG4994 -2.318391
CG1721 CG5320 -0.917831
CG1721 CG5374 0.864974
CG1721 CG5476 0.645822
CG1721 CG5809 -1.354224
CG1721 CG6501 0.422625
CG1721 CG6647 0.238092
CG1721 CG6668 0.208365
CG1721 CG6775 0.240795
CG1721 CG6803 -0.597743
CG1721 CG6972 -0.972754
CG1721 CG7033 0.223467
CG1721 CG7173 0.962873
CG1721 CG7254 0.098978
CG1721 CG7430 -0.106878
CG1721 CG7433 -0.473526
CG1721 CG7920 1.334359
CG1721 CG7987 0.287078
CG1721 CG8289 -0.178682
CG1721 CG8439 -0.687200
CG1721 CG8759 -0.043388
CG1721 CG8977 -1.864484
CG1721 CG9020 -0.472134
CG1721 CG9022 0.830377
CG1721 CG9194 0.234815
CG1721 CG9281 -0.076393
CG1721 CG9480 -0.231502
CG1721 CG9710 1.090235
CG1721 CG9985 1.167986
CG1721 CR31696 -0.505343
CG1721 TE19126 1.610368
CG17218 CG1749 -0.923079
CG17218 CG17646 -1.210041
CG17218 CG18817 -0.005372
CG17218 CG2727 0.110795
CG17218 CG3033 0.282972
CG17218 CG3171 -0.195043
CG17218 CG3242 -0.021734
CG17218 CG32473 0.150666
CG17218 CG33183 -0.616580
CG17218 CG3991 0.022021
CG17218 CG4006 -0.548576
CG17218 CG4299 0.248238
CG17218 CG4999 -0.148736
CG17218 CG5021 0.403508
CG17218 CG5249 0.026749
CG17218 CG5873 -0.502096
CG17218 CG6394 -0.161767
CG17218 CG7563 0.525373
CG17218 CG7893 0.640348
CG17218 CG7961 -0.247833
CG17218 CG8156 -1.784236
CG17218 CG8308 -0.154747
CG17218 CG8600 0.775601
CG17218 CG9035 0.757268
CG17218 CG9322 0.511115
CG17218 CG9416 -0.492764
CG17218 CG9712 -0.010038
CG17218 CG9796 -1.187677
CG17218 CG9924 0.481759
CG17218 CG9968 0.546311
CG17246 CG17320 0.380222
CG17246 CG18140 -0.269455
CG17246 CG2016 -0.618166
CG17246 CG2674 -1.157956
CG17246 CG2713 -1.825435
CG17246 CG31170 -1.073608
CG17246 CG3140 -3.024455
CG17246 CG31999 -0.453734
CG17246 CG3224 1.031145
CG17246 CG32425 1.181829
CG17246 CG32625 0.450378
CG17246 CG3267 0.077222
CG17246 CG3278 1.901017
CG17246 CG3283 0.582903
CG17246 CG33217 0.268759
CG17246 CG33549 -2.405876
CG17246 CG3499 -3.652738
CG17246 CG3624 0.588266
CG17246 CG3861 -0.889556
CG17246 CG3992 0.384202
CG17246 CG4003 -0.016489
CG17246 CG4051 0.230383
CG17246 CG4170 0.493821
CG17246 CG4233 0.749801
CG17246 CG4427 3.079358
CG17246 CG4567 -1.204038
CG17246 CG4679 1.538278
CG17246 CG4692 -0.489062
CG17246 CG4742 0.094960
CG17246 CG4778 0.152899
CG17246 CG4972 0.062160
CG17246 CG5033 1.338892
CG17246 CG5330 -2.159063
CG17246 CG5353 -0.163852
CG17246 CG5374 -0.414032
CG17246 CG5594 1.922028
CG17246 CG5904 6.286982
CG17246 CG6022 1.262294
CG17246 CG6177 -0.221132
CG17246 CG6226 -2.116205
CG17246 CG6343 -0.585068
CG17246 CG6439 0.220323
CG17246 CG6904 -3.277988
CG17246 CG7033 -2.267691
CG17246 CG7107 1.362404
CG17246 CG7227 0.304231
CG17246 CG7361 0.852199
CG17246 CG7413 -0.154391
CG17246 CG7610 1.122334
CG17246 CG7698 1.639220
CG17246 CG7935 -1.617632
CG17246 CG8058 1.582735
CG17246 CG8366 0.607243
CG17246 CG8402 -2.662656
CG17246 CG8439 0.247020
CG17246 CG8443 -2.121094
CG17246 CG8444 -0.667249
CG17246 CG8766 -2.350955
CG17246 CG9140 0.098018
CG17246 CG9194 0.146346
CG17246 CG9280 -0.696858
CG17246 CG9281 1.718530
CG17246 CG9423 -0.501309
CG17246 CG9750 -1.318262
CG17246 TE18870 0.182034
CG17271 CG1749 -0.685389
CG17271 CG18507 0.056160
CG17271 CG18817 0.214322
CG17271 CG2221 1.086982
CG17271 CG2263 0.398029
CG17271 CG32030 0.036565
CG17271 CG3664 -0.015570
CG17271 CG3766 0.623793
CG17271 CG3991 -0.637968
CG17271 CG4665 0.048248
CG17271 CG4966 0.143361
CG17271 CG4999 -0.404993
CG17271 CG5249 -0.606267
CG17271 CG5382 -1.221017
CG17271 CG5946 0.048604
CG17271 CG6202 -1.733239
CG17271 CG6705 0.848938
CG17271 CG6822 -3.404429
CG17271 CG8144 -0.803277
CG17271 CG8268 -1.770954
CG17271 CG8286 -1.324211
CG17271 CG8386 -1.409711
CG17271 CG8430 0.234046
CG17271 CG9035 0.463856
CG17271 CG9326 -1.632960
CG17271 CG9416 0.275825
CG17272 CG2016 -0.223843
CG17272 CG2727 -0.525163
CG17272 CG2818 -0.194818
CG17272 CG31536 0.027947
CG17272 CG31973 0.014776
CG17272 CG32473 0.056422
CG17272 CG33183 -0.186007
CG17272 CG5021 0.302611
CG17272 CG5854 -0.349390
CG17272 CG5873 0.049035
CG17272 CG6040 -0.243168
CG17272 CG6382 -0.171619
CG17272 CG6394 -0.338191
CG17272 CG6433 -0.024006
CG17272 CG7230 -0.133980
CG17272 CG7563 0.594803
CG17272 CG8156 -0.413891
CG17272 CG8308 -0.127941
CG17272 CG8965 -0.163606
CG17272 CG9175 0.058879
CG17272 CG9423 0.197236
CG17272 CG9712 -0.592395
CG17272 TE20108 0.157493
CG17280 CG2161 0.338541
CG17280 CG31999 0.521444
CG17280 CG32549 -0.300322
CG17280 CG32920 0.712753
CG17280 CG3539 0.138843
CG17280 CG3542 -0.662170
CG17280 CG5012 0.255741
CG17280 CG6030 -0.410995
CG17280 CG6439 -1.397005
CG17280 CG7354 -0.549372
CG17280 CG8173 0.076016
CG17280 CG9131 -0.961331
CG17280 CG9297 -0.201120
CG17292 CG17437 -0.071723
CG17292 CG17530 -0.565003
CG17292 CG18362 -0.286760
CG17292 CG2210 0.054493
CG17292 CG2837 0.038390
CG17292 CG2928 -0.011780
CG17292 CG7266 -0.019467
CG17292 CG7714 -0.466770
CG17292 CG9089 -0.329073
CG17292 CG9131 -0.159768
CG17292 CG9184 0.008811
CG17292 CG9517 -0.195901
CG17292 TE18870 -0.051919
CG17320 CG17642 0.612522
CG17320 CG17932 0.010693
CG17320 CG1882 -0.316576
CG17320 CG18854 0.701382
CG17320 CG1970 -0.599870
CG17320 CG2158 0.189284
CG17320 CG2161 -0.263792
CG17320 CG31160 -0.869009
CG17320 CG31170 -1.239196
CG17320 CG31259 0.289931
CG17320 CG3140 -0.809325
CG17320 CG3224 0.735819
CG17320 CG32409 0.542636
CG17320 CG32625 0.069061
CG17320 CG33502 0.374483
CG17320 CG3499 -0.569840
CG17320 CG4061 -0.413840
CG17320 CG4086 0.195276
CG17320 CG4233 0.061327
CG17320 CG4247 -0.568529
CG17320 CG4427 -0.248279
CG17320 CG4567 0.418248
CG17320 CG4600 -0.196598
CG17320 CG4665 0.796628
CG17320 CG4752 -0.118146
CG17320 CG5353 -0.599693
CG17320 CG5590 -1.388468
CG17320 CG5992 0.313679
CG17320 CG6028 -0.762286
CG17320 CG6871 0.286446
CG17320 CG7227 0.053842
CG17320 CG7458 -0.754922
CG17320 CG7461 -2.940047
CG17320 CG8036 0.390391
CG17320 CG8058 -0.711983
CG17320 CG8402 0.267093
CG17320 CG8531 -0.020392
CG17320 CG9148 -1.189544
CG17320 CG9280 0.964738
CG17323 CG18466 -1.226449
CG17323 CG2060 -1.227840
CG17323 CG2762 -0.706520
CG17323 CG31098 1.841235
CG17323 CG32046 0.317463
CG17323 CG33099 -0.080691
CG17323 CG3829 1.106359
CG17323 CG4120 0.683177
CG17323 CG4162 1.888532
CG17323 CG4306 -1.371320
CG17323 CG5210 0.443735
CG17323 CG6113 -0.282062
CG17323 CG6957 0.372202
CG17323 CG7062 -0.801854
CG17323 CG7241 0.028848
CG17323 CG7390 -0.983664
CG17323 CG7438 -0.126583
CG17323 CG8050 -2.218696
CG17323 CG8066 -1.012961
CG17323 CG8669 -0.016194
CG17323 CG8713 -0.584035
CG17323 CG8782 0.102746
CG17323 CG9184 -0.137781
CG17325 CG17332 0.590287
CG17325 CG17754 -0.310650
CG17325 CG1837 -1.540035
CG17325 CG18593 0.552066
CG17325 CG18657 -1.493294
CG17325 CG1910 -2.313494
CG17325 CG2718 0.307438
CG17325 CG30011 0.056710
CG17325 CG30427 0.318499
CG17325 CG3127 -0.832977
CG17325 CG32164 -2.326171
CG17325 CG32499 -0.214595
CG17325 CG32813 -1.480664
CG17325 CG32972 -0.005686
CG17325 CG33009 0.059960
CG17325 CG33149 0.087094
CG17325 CG4376 0.581165
CG17325 CG4533 -0.651635
CG17325 CG4600 0.081640
CG17325 CG5320 2.766160
CG17325 CG5330 0.970390
CG17325 CG5476 -3.597738
CG17325 CG5532 -0.671336
CG17325 CG6501 1.237599
CG17325 CG6666 -0.107721
CG17325 CG6803 -1.613482
CG17325 CG7088 -0.152119
CG17325 CG7107 0.928144
CG17325 CG7173 -2.801564
CG17325 CG7296 0.119740
CG17325 CG7698 0.414861
CG17325 CG7807 -0.491962
CG17325 CG7920 1.080680
CG17325 CG7981 -0.415665
CG17325 CG8186 1.206234
CG17325 CG8665 -1.203281
CG17325 CG8766 0.302593
CG17325 CG8977 1.743969
CG17325 CG9070 -0.382978
CG17325 CG9184 -0.095593
CG17325 CG9238 0.065893
CG17325 CG9262 -0.335906
CG17332 CG17508 0.497340
CG17332 CG17642 0.040175
CG17332 CG1771 -1.375728
CG17332 CG18374 -1.944812
CG17332 CG18593 0.526592
CG17332 CG1882 -0.025024
CG17332 CG30349 -0.619824
CG17332 CG31004 1.498743
CG17332 CG31233 -0.231501
CG17332 CG3127 -3.806389
CG17332 CG31605 1.071680
CG17332 CG3249 -0.142274
CG17332 CG32972 0.161862
CG17332 CG33009 0.531733
CG17332 CG33502 -3.356923
CG17332 CG4051 0.580562
CG17332 CG4199 0.617804
CG17332 CG4364 -1.867026
CG17332 CG4376 0.559692
CG17332 CG4984 -0.170412
CG17332 CG4994 4.369011
CG17332 CG5012 -0.048851
CG17332 CG5476 -2.411491
CG17332 CG5532 -0.185426
CG17332 CG5660 0.956194
CG17332 CG5819 -2.423698
CG17332 CG5903 1.640061
CG17332 CG5961 3.689800
CG17332 CG6345 -0.162532
CG17332 CG6375 0.037802
CG17332 CG6501 -4.305545
CG17332 CG6521 -2.191042
CG17332 CG6647 -1.266740
CG17332 CG6666 -5.383852
CG17332 CG6769 0.198691
CG17332 CG6949 1.871473
CG17332 CG7107 -1.605312
CG17332 CG7176 2.795471
CG17332 CG7279 0.088437
CG17332 CG7354 1.555647
CG17332 CG7361 -8.863627
CG17332 CG7502 0.976885
CG17332 CG7698 0.152871
CG17332 CG7920 -4.873546
CG17332 CG7981 -0.507644
CG17332 CG8048 -8.623188
CG17332 CG8173 0.019858
CG17332 CG8186 -2.649172
CG17332 CG8235 1.629719
CG17332 CG8766 0.291352
CG17332 CG8788 -1.455346
CG17332 CG8946 -2.509627
CG17332 CG9262 -1.043528
CG17332 CG9743 0.138458
CG17332 CG9762 3.336420
CG17332 CG9977 -3.332319
CG17334 CG1780 -0.307330
CG17334 CG2469 -0.361538
CG17334 CG2969 -0.820943
CG17334 CG31536 0.192427
CG17334 CG33113 -0.904349
CG17334 CG3365 -0.079879
CG17334 CG3725 0.226750
CG17334 CG3903 0.497216
CG17334 CG4354 0.258763
CG17334 CG4692 -0.057721
CG17334 CG5345 0.593122
CG17334 CG5486 -0.338674
CG17334 CG5802 -0.226451
CG17334 CG6778 -0.028357
CG17334 CG9020 -0.003733
CG17334 CG9175 -0.713571
CG17334 CG9423 -0.131766
CG17348 CG17492 1.559208
CG17348 CG2835 -0.320893
CG17348 CG3001 -0.901541
CG17348 CG31332 -0.353914
CG17348 CG31721 -0.579634
CG17348 CG32434 -0.410033
CG17348 CG4125 -0.831315
CG17348 CG4843 0.545775
CG17348 CG5596 -0.274846
CG17348 CG6988 -0.303881
CG17348 CG7073 -0.200189
CG17348 CG7638 1.010133
CG17348 CG7915 -0.087896
CG17348 CG8312 -0.240529
CG17348 CG8635 -1.377401
CG17348 CR31696 -0.321259
CG17369 CG1746 -1.783199
CG17369 CG1785 -0.040799
CG17369 CG2221 -6.067219
CG17369 CG2263 0.219980
CG17369 CG2674 0.653279
CG17369 CG2863 2.233552
CG17369 CG2867 1.521270
CG17369 CG3224 -1.115735
CG17369 CG32253 -0.473936
CG17369 CG3278 -1.174233
CG17369 CG33104 -0.214758
CG17369 CG33217 -0.190011
CG17369 CG3992 0.166787
CG17369 CG4307 -9.385735
CG17369 CG4457 0.934588
CG17369 CG4912 2.709020
CG17369 CG4972 -0.010276
CG17369 CG5258 -2.398989
CG17369 CG5277 -0.835479
CG17369 CG5374 0.036851
CG17369 CG5452 0.804572
CG17369 CG5824 -9.637272
CG17369 CG6022 0.263007
CG17369 CG6105 4.738582
CG17369 CG6148 -0.814048
CG17369 CG6226 -0.059854
CG17369 CG6343 -4.133195
CG17369 CG6455 -3.386581
CG17369 CG7413 2.286829
CG17369 CG7519 -6.331765
CG17369 CG7712 -2.644050
CG17369 CG7839 0.275532
CG17369 CG7935 1.387512
CG17369 CG8039 1.593602
CG17369 CG8231 -4.053423
CG17369 CG8286 0.838846
CG17369 CG8309 0.319412
CG17369 CG8366 -1.511110
CG17369 CG8444 -1.921745
CG17369 CG8920 -2.848728
CG17369 CG8978 -0.663204
CG17369 CG9006 0.093340
CG17369 CG9149 -0.295397
CG17369 CG9172 -1.502342
CG17369 CG9300 0.451267
CG17369 CG9306 1.880576
CG17369 CG9630 3.275344
CG1743 CG1753 0.016631
CG1743 CG17754 -0.801808
CG1743 CG18466 3.140438
CG1743 CG2098 -2.370000
CG1743 CG2762 -0.383278
CG1743 CG30011 0.018665
CG1743 CG3006 0.287071
CG1743 CG31098 0.332047
CG1743 CG31775 -1.509077
CG1743 CG33099 2.566564
CG1743 CG3380 -2.205111
CG1743 CG3767 -0.966101
CG1743 CG3829 -1.810424
CG1743 CG3842 -0.017631
CG1743 CG3935 -0.661975
CG1743 CG3989 0.810287
CG1743 CG4162 -9.552450
CG1743 CG4306 0.113896
CG1743 CG4696 0.338388
CG1743 CG4781 0.412524
CG1743 CG5210 0.807709
CG1743 CG6113 -0.563516
CG1743 CG7088 0.592254
CG1743 CG7241 2.729677
CG1743 CG7678 0.527918
CG1743 CG7936 1.301904
CG1743 CG8050 1.244646
CG1743 CG8066 0.293568
CG1743 CG8665 2.533028
CG1743 CG8669 0.054098
CG1743 CG9119 -0.025049
CG17437 CG2140 -0.054782
CG17437 CG2918 -0.047154
CG17437 CG2928 -0.793222
CG17437 CG3244 -0.209291
CG17437 CG32920 0.197319
CG17437 CG4600 -0.091561
CG17437 CG6040 0.261161
CG17437 CG6055 -0.140939
CG17437 CG7266 0.119566
CG17437 CG7941 -0.481799
CG17437 CG9177 -0.048995
CG17437 CG9517 0.290750
CG1746 CG2184 -1.247493
CG1746 CG2263 2.601609
CG1746 CG3001 -0.008760
CG1746 CG32464 0.125528
CG1746 CG3278 0.314542
CG1746 CG3401 -0.139543
CG1746 CG4307 -4.533405
CG1746 CG4781 -0.915737
CG1746 CG5258 2.600518
CG1746 CG5374 0.032164
CG1746 CG5558 3.153227
CG1746 CG5594 0.535113
CG1746 CG5824 4.708982
CG1746 CG6022 3.057824
CG1746 CG6105 3.656213
CG1746 CG6343 -0.160077
CG1746 CG6455 -0.305889
CG1746 CG7519 -3.703132
CG1746 CG7610 -0.320560
CG1746 CG7834 0.915218
CG1746 CG7839 2.589820
CG1746 CG7935 -5.364195
CG1746 CG8039 -10.154181
CG1746 CG8231 -1.298144
CG1746 CG8327 2.573815
CG1746 CG8446 2.667531
CG1746 CG8525 1.125907
CG1746 CG8759 0.124615
CG1746 CG8780 -0.706585
CG1746 CG8978 -0.206420
CG1746 CG9006 -0.709319
CG1746 CG9119 0.943633
CG1746 CG9140 2.265020
CG1746 CG9300 -1.133132
CG1746 CG9306 -0.610477
CG1746 CG9630 -0.630647
CG1749 CG17646 -0.190706
CG1749 CG18507 0.242867
CG1749 CG18817 -0.159355
CG1749 CG2918 0.564774
CG1749 CG30291 -0.337135
CG1749 CG31121 0.187876
CG1749 CG32694 0.100068
CG1749 CG33104 -1.538335
CG1749 CG33183 0.071802
CG1749 CG3359 0.027732
CG1749 CG3664 -0.729083
CG1749 CG3766 -0.254598
CG1749 CG3991 0.249692
CG1749 CG4006 -0.482129
CG1749 CG4944 0.247748
CG1749 CG4966 -0.737158
CG1749 CG5021 -0.357683
CG1749 CG5249 0.531132
CG1749 CG6202 0.965145
CG1749 CG6766 1.086714
CG1749 CG6822 -2.304960
CG1749 CG7748 -0.468966
CG1749 CG7892 0.093443
CG1749 CG7961 -1.756149
CG1749 CG8144 0.440730
CG1749 CG8268 -0.829205
CG1749 CG8312 -0.764725
CG1749 CG8363 0.286050
CG1749 CG8430 -0.547813
CG1749 CG9035 -1.537754
CG1749 CG9322 -0.700796
CG1749 CG9416 0.001369
CG1749 CG9796 -0.464268
CG1749 TE20108 0.177280
CG17492 CG18111 2.137459
CG17492 CG18250 2.209141
CG17492 CG18657 -0.154298
CG17492 CG1910 -1.981522
CG17492 CG2051 1.378007
CG17492 CG3001 -1.032539
CG17492 CG3048 0.822665
CG17492 CG31022 -1.418411
CG17492 CG31045 -8.580219
CG17492 CG31332 -4.324618
CG17492 CG32164 0.939968
CG17492 CG32244 1.005971
CG17492 CG33149 -1.003527
CG17492 CG3371 -1.367196
CG17492 CG3624 1.834160
CG17492 CG4003 -1.127391
CG17492 CG40049 0.474575
CG17492 CG4125 -2.560010
CG17492 CG4170 0.175266
CG17492 CG4204 -1.399133
CG17492 CG4300 -0.510137
CG17492 CG4511 0.551031
CG17492 CG4843 2.324400
CG17492 CG4966 0.765548
CG17492 CG4994 -2.065729
CG17492 CG5320 -4.909135
CG17492 CG5596 -1.170204
CG17492 CG5809 -2.119664
CG17492 CG6017 -3.543925
CG17492 CG6668 3.349969
CG17492 CG6766 0.879162
CG17492 CG6844 -1.333732
CG17492 CG6877 -2.605273
CG17492 CG6972 -0.206552
CG17492 CG7033 -1.058549
CG17492 CG7073 0.246009
CG17492 CG7199 0.228198
CG17492 CG7262 -0.076414
CG17492 CG7299 -0.118623
CG17492 CG7433 -0.286634
CG17492 CG7638 0.754719
CG17492 CG7915 -5.392535
CG17492 CG7987 -1.957624
CG17492 CG8182 -1.444722
CG17492 CG8231 1.578018
CG17492 CG8289 4.526144
CG17492 CG8306 2.593062
CG17492 CG8312 1.375347
CG17492 CG8430 0.365087
CG17492 CG8759 0.133335
CG17492 CG9194 1.242748
CG17492 CG9281 1.543460
CG17492 CG9710 -1.711756
CG17492 CG9762 -2.650341
CG17492 CG9866 2.571109
CG17492 CG9985 2.485900
CG17492 CR31696 -0.199877
CG17492 TE19126 -1.175357
CG17508 CG1782 -0.133539
CG17508 CG18290 -0.812773
CG17508 CG18374 -1.043163
CG17508 CG1882 0.900103
CG17508 CG1884 -0.237822
CG17508 CG3008 0.519425
CG17508 CG30349 0.149146
CG17508 CG3048 0.097398
CG17508 CG3127 -0.605224
CG17508 CG31605 0.314844
CG17508 CG32244 -0.286448
CG17508 CG33149 -0.075893
CG17508 CG33502 -0.055870
CG17508 CG3960 -0.102484
CG17508 CG4169 1.459192
CG17508 CG4364 -1.580770
CG17508 CG4376 -0.535141
CG17508 CG4692 0.315517
CG17508 CG4726 -0.122487
CG17508 CG5661 -0.395151
CG17508 CG6030 -0.137482
CG17508 CG6521 -0.225668
CG17508 CG6666 0.561033
CG17508 CG7071 1.008908
CG17508 CG7107 -0.503544
CG17508 CG7154 -0.258248
CG17508 CG7433 -0.290976
CG17508 CG7920 -1.052749
CG17508 CG8182 -0.390759
CG17508 CG8186 0.691893
CG17508 CG9194 -0.345642
CG17508 CG9253 0.127854
CG17508 CG9480 0.126142
CG17508 CG9811 -1.067464
CG17508 CG9977 -0.988699
CG1753 CG17754 0.192706
CG1753 CG3297 -0.247131
CG1753 CG3767 0.028518
CG1753 CG3935 -0.735696
CG1753 CG5537 -0.082652
CG1753 CG7678 -0.639033
CG1753 CG9444 -0.589106
CG17530 CG18362 0.567652
CG17530 CG18466 0.817359
CG17530 CG2060 0.700108
CG17530 CG2065 -0.012257
CG17530 CG2207 1.281421
CG17530 CG2928 -0.691609
CG17530 CG32209 -0.553306
CG17530 CG3244 -0.266330
CG17530 CG4120 -0.124101
CG17530 CG4133 1.642104
CG17530 CG4354 -1.007486
CG17530 CG5700 -0.394029
CG17530 CG5753 -0.199208
CG17530 CG5940 0.839310
CG17530 CG6113 -0.964134
CG17530 CG6611 0.540113
CG17530 CG6816 0.366868
CG17530 CG6957 -0.434854
CG17530 CG7266 -0.216908
CG17530 CG7390 -0.248032
CG17530 CG7438 -0.897934
CG17530 CG7678 -0.517661
CG17530 CG8782 -0.176171
CG17530 CG8913 0.340902
CG17530 CG9184 -0.445645
CG17530 CG9517 -0.298752
CG1759 CG31170 0.501240
CG1759 CG31343 -0.436258
CG1759 CG31463 0.606372
CG1759 CG3734 -0.017488
CG1759 CG4199 0.296774
CG1759 CG4280 -0.385762
CG1759 CG5371 0.645942
CG1759 CG5849 0.132327
CG1759 CG6830 0.763617
CG1759 CG7178 0.349485
CG1759 CG7399 -1.031086
CG1759 CG8850 -0.028758
CG1759 CG8975 -0.868625
CG1759 CG9568 -0.614384
CG1759 CG9598 -0.034068
CG17597 CG2330 0.204132
CG17597 CG31536 -0.746149
CG17597 CG31692 0.519695
CG17597 CG3258 -0.414634
CG17597 CG3434 -1.590430
CG17597 CG3743 -1.040415
CG17597 CG40147 -0.543362
CG17597 CG4145 0.062016
CG17597 CG4769 0.483878
CG17597 CG6210 0.109811
CG17597 CG6223 -0.678031
CG17597 CG6844 0.121995
CG17597 CG6981 -0.662084
CG17597 CG7702 0.205476
CG17597 CG8258 -0.000283
CG17597 CG8276 0.737007
CG17597 CG9836 0.046066
CG1764 CG17960 0.292628
CG1764 CG2150 0.120501
CG1764 CG2555 -0.040815
CG1764 CG31000 -0.730583
CG1764 CG31522 -0.398396
CG1764 CG31973 -0.422969
CG1764 CG3376 0.185120
CG1764 CG4089 -0.013051
CG1764 CG5393 -0.618646
CG1764 CG5492 -0.115483
CG1764 CG6394 -0.156787
CG1764 CG6608 0.496875
CG1764 CG8587 -1.880834
CG17642 CG2161 -0.474432
CG17642 CG30349 0.071687
CG17642 CG3249 -0.029222
CG17642 CG32920 -2.598051
CG17642 CG33502 0.489270
CG17642 CG3499 0.627297
CG17642 CG3884 -0.304313
CG17642 CG4086 0.640569
CG17642 CG4169 -0.948784
CG17642 CG4233 -0.837860
CG17642 CG4247 -2.013641
CG17642 CG4364 -0.016110
CG17642 CG4600 -0.462285
CG17642 CG5012 0.975295
CG17642 CG5590 -0.086978
CG17642 CG5660 -0.365973
CG17642 CG5949 -0.191670
CG17642 CG6028 -0.722482
CG17642 CG6030 -0.204604
CG17642 CG6178 -0.456899
CG17642 CG6439 0.346289
CG17642 CG6666 -0.402214
CG17642 CG6769 0.210732
CG17642 CG7328 0.128841
CG17642 CG8470 -0.572779
CG17642 CG8766 0.663939
CG17642 CG9184 0.070529
CG17646 CG2522 -0.452880
CG17646 CG2774 -0.175848
CG17646 CG31349 -0.306224
CG17646 CG3184 -0.278973
CG17646 CG4006 0.464850
CG17646 CG4027 -0.173459
CG17646 CG4029 -0.343683
CG17646 CG5433 0.218491
CG17646 CG7961 -1.078849
CG17646 CG8156 -0.200422
CG17646 CG9796 0.198478
CG1771 CG18854 0.116863
CG1771 CG1891 0.242027
CG1771 CG2674 1.184472
CG1771 CG3028 -0.151953
CG1771 CG31170 -2.113738
CG1771 CG3127 -0.591646
CG1771 CG3171 -0.551072
CG1771 CG3267 1.270162
CG1771 CG33071 0.742003
CG1771 CG33183 0.096025
CG1771 CG33502 -0.104823
CG1771 CG4217 1.558811
CG1771 CG4280 -0.000208
CG1771 CG4311 -0.145228
CG1771 CG4364 -0.309446
CG1771 CG4376 -0.172286
CG1771 CG4552 -1.148415
CG1771 CG4726 -0.874176
CG1771 CG4901 -1.161568
CG1771 CG5170 -1.341291
CG1771 CG5525 0.336981
CG1771 CG5590 -0.261672
CG1771 CG5596 -0.890832
CG1771 CG5903 -0.094462
CG1771 CG5961 0.300293
CG1771 CG5992 0.447025
CG1771 CG6202 -1.218607
CG1771 CG6345 -0.050978
CG1771 CG6521 0.744614
CG1771 CG6705 -0.212389
CG1771 CG6708 0.626161
CG1771 CG6769 -0.649542
CG1771 CG7176 0.303610
CG1771 CG7178 0.003418
CG1771 CG7361 -0.603429
CG1771 CG7554 -0.070022
CG1771 CG8048 0.349479
CG1771 CG8144 1.030012
CG1771 CG8235 0.085229
CG1771 CG8268 0.188812
CG1771 CG8309 0.586736
CG1771 CG8430 -0.233408
CG1771 CG8446 0.276782
CG1771 CG8531 -0.486372
CG1771 CG9149 -0.445164
CG1771 CG9527 0.610763
CG1771 CG9743 -1.104690
CG1771 CG9762 -0.258778
CG1771 CR31808 -0.134673
CG17724 CG18740 0.199968
CG17724 CG2207 -1.192630
CG17724 CG31357 -0.347045
CG17724 CG32046 4.460848
CG17724 CG32505 -0.177707
CG17724 CG3269 -3.098601
CG17724 CG3408 4.850209
CG17724 CG3938 0.588031
CG17724 CG5175 -0.335581
CG17724 CG5358 -2.218995
CG17724 CG5545 -3.695126
CG17724 CG7358 -4.847299
CG17724 CG7471 -2.370535
CG17724 CG7576 0.717879
CG17724 CG7659 1.356661
CG17724 CG9446 3.381957
CG17724 CG9704 0.656765
CG17724 CG9999 0.601481
CG17754 CG1780 -0.429215
CG17754 CG18111 0.161736
CG17754 CG1837 -0.101495
CG17754 CG18593 0.119369
CG17754 CG18657 0.028277
CG17754 CG2098 0.832153
CG17754 CG2198 -0.014596
CG17754 CG2718 -0.104641
CG17754 CG2762 0.136244
CG17754 CG30011 -1.190370
CG17754 CG3178 -0.282700
CG17754 CG32464 0.113575
CG17754 CG33113 -0.090315
CG17754 CG3380 -0.972598
CG17754 CG3767 -0.833898
CG17754 CG3829 -0.206020
CG17754 CG3935 0.254054
CG17754 CG3989 -0.388843
CG17754 CG4162 0.884747
CG17754 CG4183 0.052640
CG17754 CG4533 0.913146
CG17754 CG5828 -0.006691
CG17754 CG6844 -0.013529
CG17754 CG7296 -0.192044
CG17754 CG7678 -0.509283
CG17754 CG8066 -0.180028
CG17754 CG8665 -1.332446
CG17754 CG9238 0.225111
CG17786 CG1919 -0.512405
CG17786 CG2663 -0.246569
CG17786 CG3097 -0.426428
CG17786 CG31321 0.080028
CG17786 CG31344 -0.098476
CG17786 CG32209 -0.506638
CG17786 CG3242 0.445999
CG17786 CG4089 -0.011618
CG17786 CG4999 0.096913
CG17786 CG6394 -0.311331
CG17786 CG6433 -0.880584
CG17786 CG6816 -0.042370
CG17786 CG8239 0.097618
CG17786 CG8587 -0.837974
CG17786 CG9628 0.001096
CG1780 CG1934 -0.301431
CG1780 CG2330 -0.016634
CG1780 CG2718 -0.492782
CG1780 CG2969 -0.220696
CG1780 CG3278 0.444422
CG1780 CG33113 -0.562371
CG1780 CG3989 -0.719123
CG1780 CG4183 -0.274376
CG1780 CG4405 -0.162860
CG1780 CG4533 0.356191
CG1780 CG4769 0.060819
CG1780 CG5345 1.179226
CG1780 CG6155 -0.141178
CG1780 CG6778 -0.355604
CG1780 CG7481 0.117791
CG1780 CG7625 -0.217276
CG1780 CG8258 0.297812
CG1780 CG9238 0.437004
CG17800 CG1837 -0.154258
CG17800 CG1910 -0.039893
CG17800 CG2048 -0.322069
CG17800 CG2051 0.304950
CG17800 CG2072 -0.273645
CG17800 CG2969 -1.207742
CG17800 CG3048 -0.078311
CG17800 CG31045 0.203265
CG17800 CG31692 -0.089146
CG17800 CG32425 -0.829837
CG17800 CG33149 -0.179888
CG17800 CG33549 -0.064702
CG17800 CG3644 -0.373946
CG17800 CG3725 0.234418
CG17800 CG3743 -0.147683
CG17800 CG4183 -0.040195
CG17800 CG4204 0.398895
CG17800 CG4511 -0.669735
CG17800 CG4696 0.217415
CG17800 CG4746 0.295561
CG17800 CG5320 0.953074
CG17800 CG5486 0.081429
CG17800 CG5776 -0.742012
CG17800 CG6017 0.008122
CG17800 CG7254 -0.067260
CG17800 CG7262 0.110933
CG17800 CG7664 -0.257681
CG17800 CG7987 0.261503
CG17800 CG8276 -0.267495
CG17800 CG8289 -0.394071
CG17800 CG9020 0.174651
CG17800 CG9022 0.397519
CG17800 CG9194 0.486781
CG17800 CG9318 0.052270
CG17800 CG9985 0.222546
CG17800 CR31696 -0.470112
CG1782 CG17903 0.282066
CG1782 CG18783 -0.345755
CG1782 CG1884 -2.860978
CG1782 CG2072 0.622967
CG1782 CG2161 -0.638818
CG1782 CG2774 -0.580706
CG1782 CG2913 0.648271
CG1782 CG3033 0.023503
CG1782 CG3039 -1.384417
CG1782 CG31649 -0.154080
CG1782 CG3198 0.006081
CG1782 CG33097 -0.940041
CG1782 CG33549 0.326025
CG1782 CG3371 0.783846
CG1782 CG3542 -0.985056
CG1782 CG3624 0.241159
CG1782 CG3722 -1.658912
CG1782 CG4086 0.514471
CG1782 CG4145 0.357607
CG1782 CG4204 0.360126
CG1782 CG4552 0.470740
CG1782 CG4672 -1.745020
CG1782 CG5186 0.562385
CG1782 CG5454 -0.322968
CG1782 CG5514 -1.687788
CG1782 CG6521 -0.181743
CG1782 CG6647 0.349229
CG1782 CG6654 -0.616291
CG1782 CG6775 -2.782182
CG1782 CG6877 0.414930
CG1782 CG7187 -0.149564
CG1782 CG7269 -0.726404
CG1782 CG7279 -0.094217
CG1782 CG7375 -0.966027
CG1782 CG7379 0.562993
CG1782 CG7433 -2.072368
CG1782 CG7524 0.024904
CG1782 CG7664 0.188276
CG1782 CG7920 0.207720
CG1782 CG8173 -1.299291
CG1782 CG8200 -1.841822
CG1782 CG8209 0.543603
CG1782 CG8965 -0.370971
CG1782 CG8974 -0.010826
CG1782 CG9022 -0.363989
CG1782 CG9175 1.125645
CG1782 CG9262 -0.063625
CG1782 CG9318 0.212307
CG1782 CG9346 0.384306
CG1782 CG9743 -1.349854
CG1782 TE20108 0.272922
CG1785 CG2078 -0.337162
CG1785 CG2221 -2.039892
CG1785 CG2674 1.093187
CG1785 CG2863 -0.948982
CG1785 CG2867 2.238658
CG1785 CG31175 0.663168
CG1785 CG32409 1.160270
CG1785 CG3267 2.060227
CG1785 CG32813 3.488803
CG1785 CG33217 -7.477073
CG1785 CG3593 3.034334
CG1785 CG3884 1.256439
CG1785 CG4033 -2.498042
CG1785 CG4217 -2.092957
CG1785 CG4307 -6.067751
CG1785 CG4567 1.829725
CG1785 CG4742 1.666649
CG1785 CG4753 4.574496
CG1785 CG4901 -4.468763
CG1785 CG4912 2.491020
CG1785 CG5010 -6.387982
CG1785 CG5277 3.813566
CG1785 CG5525 0.544318
CG1785 CG5824 0.397211
CG1785 CG5904 3.256240
CG1785 CG6022 5.857800
CG1785 CG6105 -0.991838
CG1785 CG6226 -0.463424
CG1785 CG6343 2.659520
CG1785 CG6455 0.075239
CG1785 CG6459 -2.252521
CG1785 CG6767 -2.224236
CG1785 CG7421 -1.482968
CG1785 CG7519 -11.419431
CG1785 CG7554 -0.700156
CG1785 CG7712 -6.841751
CG1785 CG7841 0.114291
CG1785 CG8039 0.394383
CG1785 CG8058 -6.254122
CG1785 CG8309 0.274263
CG1785 CG8327 0.000279
CG1785 CG8386 4.052936
CG1785 CG8444 -4.763863
CG1785 CG8525 -3.889346
CG1785 CG8788 -1.379194
CG1785 CG8920 -13.080144
CG1785 CG9149 -0.420183
CG1785 CG9172 1.288691
CG1785 CG9300 -0.876624
CG1785 CG9306 3.250825
CG1785 CG9446 -3.797626
CG1785 CG9527 1.441825
CG1785 CG9577 -1.703557
CG17903 CG18783 0.207802
CG17903 CG2161 0.125432
CG17903 CG2818 0.204349
CG17903 CG3008 0.301768
CG17903 CG3028 -0.934773
CG17903 CG3033 0.488286
CG17903 CG31368 -0.657829
CG17903 CG31649 -0.147736
CG17903 CG3171 -0.871211
CG17903 CG3198 -1.058023
CG17903 CG32244 0.199690
CG17903 CG3265 0.438038
CG17903 CG32920 -0.267107
CG17903 CG33097 0.047194
CG17903 CG33261 -0.062009
CG17903 CG3436 -0.009043
CG17903 CG3624 0.960606
CG17903 CG3969 -0.460320
CG17903 CG4086 0.175820
CG17903 CG4169 0.234330
CG17903 CG4376 -0.017124
CG17903 CG4984 -0.508023
CG17903 CG5514 0.296553
CG17903 CG6775 -1.832865
CG17903 CG7023 -0.756661
CG17903 CG7269 0.184514
CG17903 CG7361 -0.419537
CG17903 CG7433 0.321749
CG17903 CG7698 0.159848
CG17903 CG8173 -0.224128
CG17903 CG8366 0.466035
CG17903 CG8553 -0.262305
CG17903 CG8571 -0.499142
CG17903 CG8965 0.285305
CG17932 CG3136 -0.610493
CG17932 CG31463 -0.301660
CG17932 CG3624 0.177244
CG17932 CG3992 -0.122187
CG17932 CG4061 -1.043702
CG17932 CG4086 -0.017865
CG17932 CG4199 0.080417
CG17932 CG6830 0.129647
CG17932 CG8965 0.242583
CG17943 CG1891 0.518848
CG17943 CG2374 0.870854
CG17943 CG30115 -0.212377
CG17943 CG3048 -0.455475
CG17943 CG31332 0.065161
CG17943 CG31605 -1.532083
CG17943 CG32043 -1.684324
CG17943 CG3436 0.161070
CG17943 CG4125 -0.263598
CG17943 CG6972 -0.429843
CG17943 CG6988 -0.469903
CG17943 CG7254 -0.109540
CG17943 CG7379 0.958154
CG17943 CG7638 -0.183417
CG17943 CG7930 0.249070
CG17943 CG9480 -0.603820
CG17943 CG9854 -0.882637
CG17943 CR31696 0.259402
CG17960 CG1919 -0.026139
CG17960 CG2150 0.007682
CG17960 CG3097 0.141856
CG17960 CG32549 0.013839
CG17960 CG3376 -0.275828
CG17960 CG3689 -0.134771
CG17960 CG4590 -0.587049
CG17960 CG5393 -0.710980
CG17960 CG6394 -0.586638
CG17960 CG6608 -0.049983
CG17960 CG7080 -0.464871
CG17960 CG7713 -0.531311
CG17960 CG8587 -1.245631
CG17960 CG8600 -0.561184
CG17960 CG9336 0.095217
CG1809 CG18173 -0.171435
CG1809 CG31233 -2.288107
CG1809 CG31259 0.725593
CG1809 CG31605 -0.748430
CG1809 CG3734 -1.948378
CG1809 CG3884 0.199652
CG1809 CG4199 2.213289
CG1809 CG4984 0.111262
CG1809 CG5660 0.263218
CG1809 CG5961 -0.155514
CG1809 CG6375 0.219849
CG1809 CG6830 -1.766443
CG1809 CG7178 0.144153
CG1809 CG7930 -0.175882
CG1809 CG8048 -0.463061
CG1809 CG9568 1.534951
CG1809 CG9977 0.017275
CG18111 CG1837 2.770373
CG18111 CG18657 -0.212077
CG18111 CG1910 -3.401668
CG18111 CG2198 -0.516145
CG18111 CG2718 0.188679
CG18111 CG2762 0.243959
CG18111 CG2969 1.117248
CG18111 CG3001 -1.465330
CG18111 CG30427 -0.154661
CG18111 CG31692 -1.422470
CG18111 CG3178 -0.614935
CG18111 CG32464 0.754667
CG18111 CG3278 0.195584
CG18111 CG33149 0.596459
CG18111 CG3380 0.149116
CG18111 CG3401 0.105228
CG18111 CG3767 0.031214
CG18111 CG3960 0.088329
CG18111 CG3989 0.272090
CG18111 CG4115 -0.322276
CG18111 CG4300 0.849435
CG18111 CG4354 -0.201730
CG18111 CG4533 -0.576403
CG18111 CG4679 0.796971
CG18111 CG4692 -0.001039
CG18111 CG4696 -1.165825
CG18111 CG4746 0.113904
CG18111 CG4843 0.204123
CG18111 CG5320 -2.105448
CG18111 CG5330 0.729056
CG18111 CG5828 -0.482332
CG18111 CG6803 0.315467
CG18111 CG7173 0.321543
CG18111 CG7241 -0.387630
CG18111 CG7296 -0.999350
CG18111 CG7481 0.400130
CG18111 CG7915 0.167847
CG18111 CG8258 0.816291
CG18111 CG8977 -0.028471
CG18111 CG9020 -0.239953
CG18111 CG9194 -1.306246
CG18111 CG9836 0.390302
CG18111 CG9866 1.076997
CG18111 TE19126 1.436120
CG18140 CG18290 -0.353358
CG18140 CG2016 0.263920
CG18140 CG2051 0.683296
CG18140 CG2108 0.073359
CG18140 CG2928 0.330118
CG18140 CG3140 0.868873
CG18140 CG31999 -0.466730
CG18140 CG32244 0.206074
CG18140 CG32548 0.059850
CG18140 CG32625 0.525150
CG18140 CG32701 -0.180793
CG18140 CG3359 -0.430351
CG18140 CG3365 -0.679058
CG18140 CG3416 -0.357666
CG18140 CG3903 0.930870
CG18140 CG3992 -0.292786
CG18140 CG4051 -0.811737
CG18140 CG4354 -0.369062
CG18140 CG4533 0.111806
CG18140 CG4679 0.050966
CG18140 CG4692 0.411783
CG18140 CG4700 0.073609
CG18140 CG4778 -0.697205
CG18140 CG5330 0.428343
CG18140 CG7173 0.155495
CG18140 CG7481 -0.397906
CG18140 CG7526 0.334162
CG18140 CG7563 -0.268595
CG18140 CG7935 -0.349060
CG18140 CG8603 -0.752665
CG18140 CG9035 -0.140541
CG18140 CG9089 -0.309207
CG18140 CG9238 -0.574134
CG18140 CG9322 0.720073
CG18140 CG9423 0.307688
CG18140 CG9494 0.103809
CG18140 CG9539 0.854714
CG18140 CG9985 -0.618168
CG18140 TE19126 -0.039233
CG18173 CG31233 -0.025067
CG18173 CG31343 0.151535
CG18173 CG31463 1.120498
CG18173 CG3734 -1.954552
CG18173 CG4199 -1.702844
CG18173 CG6830 -1.476811
CG18173 CG9568 -2.615275
CG1825 CG18740 0.100548
CG1825 CG2939 -0.330011
CG1825 CG31004 2.574988
CG1825 CG3180 -2.190704
CG1825 CG32046 -0.207444
CG1825 CG4022 -2.187082
CG1825 CG4050 1.024739
CG1825 CG4082 -0.212392
CG1825 CG4133 -0.308407
CG1825 CG4684 -0.264543
CG1825 CG5175 -1.015744
CG1825 CG5545 1.058283
CG1825 CG5575 0.099064
CG1825 CG6181 -0.266048
CG1825 CG6703 0.513240
CG1825 CG7528 -1.361699
CG1825 CG7576 -1.774602
CG1825 CG8112 0.669807
CG1825 CG8625 -1.303213
CG1825 CG8704 -0.137752
CG1825 CR31808 2.170415
CG18250 CG2051 2.043481
CG18250 CG2835 2.748574
CG18250 CG3033 0.444113
CG18250 CG3039 1.032544
CG18250 CG31045 -0.282756
CG18250 CG31332 -10.722784
CG18250 CG3198 2.216943
CG18250 CG32031 -1.239326
CG18250 CG3265 -2.976227
CG18250 CG32701 2.500007
CG18250 CG33097 -4.480190
CG18250 CG3371 -1.919967
CG18250 CG3436 -3.019562
CG18250 CG3542 -0.669109
CG18250 CG3624 -6.984783
CG18250 CG3664 2.408149
CG18250 CG3800 0.280440
CG18250 CG40049 -0.370234
CG18250 CG4006 -0.296288
CG18250 CG4170 0.552189
CG18250 CG4204 -2.915868
CG18250 CG4551 -2.286973
CG18250 CG4677 0.019657
CG18250 CG4700 -5.946579
CG18250 CG5183 -1.918421
CG18250 CG5454 2.570382
CG18250 CG5809 -6.188929
CG18250 CG6017 0.417389
CG18250 CG6177 -0.127050
CG18250 CG6210 1.018952
CG18250 CG6877 -1.675721
CG18250 CG7254 -0.850943
CG18250 CG7262 0.455954
CG18250 CG7379 -0.368924
CG18250 CG7752 -0.260775
CG18250 CG7893 -0.068338
CG18250 CG8209 0.509760
CG18250 CG8276 -2.086292
CG18250 CG8289 -0.779831
CG18250 CG8306 0.268061
CG18250 CG8312 0.339215
CG18250 CG8411 0.805207
CG18250 CG8416 -0.566744
CG18250 CG8933 0.224868
CG18250 CG9022 -1.558489
CG18250 CG9128 -0.215647
CG18250 CG9318 1.634491
CG18250 CG9403 -0.536303
CG18250 CG9710 -0.052189
CG18250 CG9750 2.711516
CG18250 CG9985 2.305254
CG18250 CR31696 1.860936
CG18290 CG2108 -0.369434
CG18290 CG3008 -0.742985
CG18290 CG30497 -0.135309
CG18290 CG31649 0.063778
CG18290 CG32244 0.491817
CG18290 CG32701 -1.089005
CG18290 CG33097 0.396880
CG18290 CG33149 -0.515459
CG18290 CG33549 0.043167
CG18290 CG3359 0.152206
CG18290 CG3725 -0.418568
CG18290 CG3800 0.165398
CG18290 CG3903 0.215645
CG18290 CG40049 -0.014330
CG18290 CG4169 0.547705
CG18290 CG4364 0.178314
CG18290 CG4376 0.162641
CG18290 CG4679 0.638770
CG18290 CG5661 -0.417345
CG18290 CG6174 -0.823486
CG18290 CG6382 -0.718995
CG18290 CG6647 0.121976
CG18290 CG6668 1.042458
CG18290 CG6877 0.222083
CG18290 CG7070 -0.133444
CG18290 CG7071 -0.526330
CG18290 CG7199 -0.466513
CG18290 CG7433 0.686468
CG18290 CG7526 -0.182621
CG18290 CG8182 -0.840467
CG18290 CG8965 -0.431359
CG18290 CG8974 0.125164
CG18290 CG9022 0.350692
CG18290 CG9177 0.271602
CG18290 CG9253 -0.149818
CG18290 CG9322 -0.096488
CG18290 CG9811 -0.106975
CG18321 CG32701 -0.128002
CG18321 CG33097 0.364653
CG18321 CG3436 -0.205402
CG18321 CG3644 0.062759
CG18321 CG5215 -0.062058
CG18321 CG5433 -0.055163
CG18321 CG5809 0.016234
CG18321 CG6174 -0.246906
CG18321 CG6775 -0.156180
CG18321 CG7752 -0.218518
CG18321 CG8933 -0.098339
CG18321 CG8974 -0.223303
CG18362 CG2108 0.551376
CG18362 CG2140 0.083487
CG18362 CG2157 -0.091784
CG18362 CG2210 -0.502744
CG18362 CG2342 0.163772
CG18362 CG2818 0.208816
CG18362 CG2837 -0.978087
CG18362 CG2928 -1.236246
CG18362 CG32209 -0.071013
CG18362 CG3244 0.057520
CG18362 CG32548 0.015689
CG18362 CG3365 0.410089
CG18362 CG3588 -0.243016
CG18362 CG4311 0.174979
CG18362 CG5170 -0.617680
CG18362 CG6611 -0.629500
CG18362 CG6816 -0.761583
CG18362 CG7266 0.193527
CG18362 CG7941 -0.403547
CG18362 CG9446 -0.820232
CG18362 CG9517 -0.412198
CG18362 TE18870 -0.398638
CG1837 CG18657 1.405494
CG1837 CG1910 -1.997880
CG1837 CG1934 0.067374
CG1837 CG2098 0.717872
CG1837 CG2198 -0.361970
CG1837 CG2718 -2.637545
CG1837 CG30011 0.212852
CG1837 CG31626 0.438806
CG1837 CG3178 -0.147234
CG1837 CG32164 -0.748478
CG1837 CG32464 -2.940506
CG1837 CG33113 -0.205449
CG1837 CG33149 0.615282
CG1837 CG3371 0.198466
CG1837 CG3644 0.308689
CG1837 CG3960 0.077793
CG1837 CG3989 -0.285351
CG1837 CG4183 0.703453
CG1837 CG4300 1.599591
CG1837 CG4427 0.302728
CG1837 CG4511 0.521425
CG1837 CG4533 -3.049332
CG1837 CG4679 -0.213885
CG1837 CG4696 0.859610
CG1837 CG4746 -0.002341
CG1837 CG5320 -8.054306
CG1837 CG5330 0.604630
CG1837 CG5345 -1.261712
CG1837 CG5353 0.373417
CG1837 CG5671 -0.337276
CG1837 CG5776 1.182604
CG1837 CG6668 2.633107
CG1837 CG6803 -2.872438
CG1837 CG6844 -1.270782
CG1837 CG7173 0.838090
CG1837 CG7296 -0.531104
CG1837 CG7299 0.256184
CG1837 CG7433 0.727045
CG1837 CG7481 -0.254896
CG1837 CG7987 -3.902689
CG1837 CG8186 0.163465
CG1837 CG8665 1.850619
CG1837 CG8977 0.098243
CG1837 CG9020 0.616171
CG1837 CG9070 0.358655
CG1837 CG9238 1.123883
CG1837 CG9985 -6.005715
CG1837 CR31696 1.121886
CG1837 TE19126 2.297460
CG18374 CG2210 -0.269162
CG18374 CG2977 -4.574027
CG18374 CG30349 0.204716
CG18374 CG31233 0.374259
CG18374 CG3127 0.111248
CG18374 CG31431 0.868510
CG18374 CG31605 0.198247
CG18374 CG33502 -0.170666
CG18374 CG5288 -2.058574
CG18374 CG5532 -1.575236
CG18374 CG5819 1.019227
CG18374 CG5961 -0.610095
CG18374 CG6417 -0.171739
CG18374 CG6459 2.600457
CG18374 CG6666 -0.928895
CG18374 CG7354 0.864139
CG18374 CG7361 0.314706
CG18374 CG7502 -0.769338
CG18374 CG8048 0.625994
CG18374 CG8766 0.626693
CG18374 CG8788 -2.050841
CG18374 CG8804 0.680465
CG18374 CG8946 0.775189
CG18374 CG9066 -0.649996
CG18374 CG9331 -3.119026
CG18374 CG9494 0.086365
CG18374 CG9527 2.905886
CG18374 CG9568 0.689661
CG18374 CG9762 -0.776362
CG18374 CG9977 -0.502019
CG18377 CG2157 -1.226557
CG18377 CG6409 -0.114227
CG18377 CG7941 -0.156668
CG18446 CG18593 -0.506973
CG18446 CG1882 1.176841
CG18446 CG2003 -0.425167
CG18446 CG2140 -0.822725
CG18446 CG2198 -0.177137
CG18446 CG2837 -0.390342
CG18446 CG30011 0.496898
CG18446 CG30497 -0.257067
CG18446 CG31098 1.120590
CG18446 CG31175 0.336331
CG18446 CG32164 -1.617063
CG18446 CG32499 -0.246253
CG18446 CG32548 -0.313453
CG18446 CG3267 -3.933105
CG18446 CG3588 -0.031806
CG18446 CG3960 -0.059649
CG18446 CG40049 -0.320744
CG18446 CG4033 -0.867224
CG18446 CG4051 0.656585
CG18446 CG4354 0.055734
CG18446 CG4533 0.090844
CG18446 CG4567 0.954711
CG18446 CG4679 -0.683803
CG18446 CG4692 -0.335979
CG18446 CG4726 0.297451
CG18446 CG5330 0.126360
CG18446 CG5476 0.171145
CG18446 CG5532 0.139284
CG18446 CG5594 0.400584
CG18446 CG6459 -0.576728
CG18446 CG6521 0.173570
CG18446 CG6668 -1.112465
CG18446 CG7062 0.899589
CG18446 CG7088 0.689883
CG18446 CG7107 -3.136980
CG18446 CG7266 -0.068436
CG18446 CG7421 1.196203
CG18446 CG7807 -0.444901
CG18446 CG7915 -0.208976
CG18446 CG7981 0.104080
CG18446 CG8050 -0.548936
CG18446 CG8186 0.042276
CG18446 CG8235 1.179010
CG18446 CG8309 0.970294
CG18446 CG8402 -0.299782
CG18446 CG8439 -1.053020
CG18446 CG8665 0.036542
CG18446 CG8788 1.787916
CG18446 CG8913 -0.463939
CG18446 CG8977 0.578462
CG18446 CG9238 -0.462077
CG18446 CG9253 0.222576
CG18446 CG9446 -0.785334
CG18446 CG9539 0.115992
CG18446 CR31808 -0.224680
CG18446 TE18870 0.130610
CG18455 CG30283 -0.859049
CG18455 CG5455 -0.188121
CG18466 CG2060 -0.697194
CG18466 CG31098 -0.537242
CG18466 CG33099 1.654450
CG18466 CG3829 -2.170456
CG18466 CG4120 -5.720297
CG18466 CG4162 -5.816184
CG18466 CG4306 0.714328
CG18466 CG4559 0.045844
CG18466 CG5210 -2.098274
CG18466 CG5949 0.375039
CG18466 CG6113 -1.496447
CG18466 CG7062 -0.572281
CG18466 CG7241 1.718022
CG18466 CG7390 1.149039
CG18466 CG8050 2.044264
CG18466 CG8066 -0.909532
CG18466 CG8669 0.247947
CG18466 CG8782 -1.953234
CG18466 CG8913 0.077158
CG18466 CG9184 -0.358173
CG18473 CG31160 0.002583
CG18473 CG31259 0.287182
CG18473 CG33502 0.393460
CG18473 CG3714 0.069905
CG18473 CG4061 0.151477
CG18473 CG4247 -0.018770
CG18473 CG5012 -0.543063
CG18473 CG5130 -0.635723
CG18473 CG5660 -0.030695
CG18473 CG6028 -1.810851
CG18473 CG6178 -0.448906
CG18473 CG6769 0.050228
CG18473 CG7328 -0.330914
CG18473 CG9527 0.220105
CG18507 CG2918 -0.982145
CG18507 CG3008 0.054229
CG18507 CG30497 0.395899
CG18507 CG31121 -0.553291
CG18507 CG32209 -0.216657
CG18507 CG32425 0.578307
CG18507 CG32625 -0.326239
CG18507 CG32694 0.083778
CG18507 CG33104 -2.741164
CG18507 CG33183 0.785243
CG18507 CG33549 -0.974453
CG18507 CG3359 -0.040885
CG18507 CG3499 -0.270412
CG18507 CG3664 -0.090652
CG18507 CG3722 -0.355922
CG18507 CG3766 -0.514319
CG18507 CG3903 0.240319
CG18507 CG4035 0.163856
CG18507 CG4145 0.291031
CG18507 CG4170 -1.009714
CG18507 CG4354 0.331285
CG18507 CG4670 0.370512
CG18507 CG5021 -0.019420
CG18507 CG5186 -0.990287
CG18507 CG5486 -0.093569
CG18507 CG5575 -1.196419
CG18507 CG5873 0.252248
CG18507 CG6202 0.284371
CG18507 CG6433 -0.716250
CG18507 CG6512 -0.221935
CG18507 CG6668 0.375826
CG18507 CG6708 -0.622144
CG18507 CG6816 0.146408
CG18507 CG7271 0.245275
CG18507 CG7526 -0.241336
CG18507 CG7748 -0.159569
CG18507 CG8286 -0.134359
CG18507 CG8308 0.201430
CG18507 CG9035 0.082559
CG18507 CG9322 -0.155135
CG18507 CG9330 -0.307246
CG18507 CG9423 0.202664
CG18507 CG9539 -0.697644
CG18507 CG9747 -0.394884
CG18507 CR31808 -0.311614
CG18507 TE20108 -0.013894
CG18549 CG2003 0.309626
CG18549 CG2155 0.202899
CG18549 CG30011 -0.303752
CG18549 CG30497 0.011472
CG18549 CG31098 -1.327606
CG18549 CG31175 -0.177050
CG18549 CG31775 -0.159233
CG18549 CG31794 -1.068739
CG18549 CG32409 -0.044448
CG18549 CG32464 -0.531241
CG18549 CG32499 0.055817
CG18549 CG33009 0.518367
CG18549 CG4033 -0.451775
CG18549 CG4427 -1.457877
CG18549 CG4475 -0.422704
CG18549 CG4533 -1.358013
CG18549 CG5033 0.908889
CG18549 CG5330 1.678564
CG18549 CG5353 -0.264104
CG18549 CG5532 -0.052203
CG18549 CG5594 -0.319131
CG18549 CG6501 -0.006403
CG18549 CG6521 -0.149250
CG18549 CG6708 -0.405293
CG18549 CG6949 0.297496
CG18549 CG7088 -0.738285
CG18549 CG7176 -0.117223
CG18549 CG7266 -2.229400
CG18549 CG7438 0.364175
CG18549 CG7458 0.511665
CG18549 CG7915 -0.006324
CG18549 CG7981 0.197101
CG18549 CG8036 -0.293326
CG18549 CG8050 0.885888
CG18549 CG8058 -1.150492
CG18549 CG8144 0.343159
CG18549 CG8235 1.346879
CG18549 CG8402 -0.710571
CG18549 CG8446 0.476922
CG18549 CG8470 1.977469
CG18549 CG8665 1.579979
CG18549 CG8766 -0.190871
CG18549 CG8788 0.774476
CG18549 CG8913 0.161008
CG18549 CG8946 -0.388013
CG18549 CG9009 -1.683396
CG18549 CG9155 -0.087588
CG18549 CG9306 -0.013165
CG18593 CG1882 -0.089226
CG18593 CG2140 0.118897
CG18593 CG30011 -0.609840
CG18593 CG30349 0.463823
CG18593 CG30497 -0.518117
CG18593 CG31098 -2.102235
CG18593 CG31175 -0.593254
CG18593 CG31559 -0.157728
CG18593 CG32499 0.041286
CG18593 CG32972 -0.028900
CG18593 CG33149 -1.176912
CG18593 CG3588 -1.224009
CG18593 CG3762 0.471050
CG18593 CG3829 0.012076
CG18593 CG4364 -0.161949
CG18593 CG4376 0.101615
CG18593 CG4600 0.025603
CG18593 CG5532 0.226971
CG18593 CG6705 -0.103424
CG18593 CG6871 0.298311
CG18593 CG7062 -0.080381
CG18593 CG7071 -0.351361
CG18593 CG7088 -0.359975
CG18593 CG7107 1.825806
CG18593 CG7807 -1.829983
CG18593 CG8050 0.049373
CG18593 CG8066 -0.136581
CG18593 CG8144 0.673888
CG18593 CG8186 0.738180
CG18593 CG8235 0.747009
CG18593 CG8439 -0.688551
CG18593 CG8470 0.599741
CG18593 CG8665 0.169511
CG18593 CG8782 0.076324
CG18593 CG8946 0.614637
CG18593 CG9184 -0.384669
CG18593 CG9253 0.004954
CG18657 CG1891 -0.356688
CG18657 CG1910 0.628110
CG18657 CG1970 -0.375678
CG18657 CG2003 0.317823
CG18657 CG2098 0.574173
CG18657 CG2184 -0.252270
CG18657 CG3001 0.115659
CG18657 CG31559 -0.124434
CG18657 CG32464 -0.386197
CG18657 CG32499 0.432010
CG18657 CG32813 -3.681572
CG18657 CG33149 -1.278514
CG18657 CG3401 -0.205337
CG18657 CG3767 0.069391
CG18657 CG4003 -0.321186
CG18657 CG4033 -0.553303
CG18657 CG4300 -0.890600
CG18657 CG4533 0.402218
CG18657 CG4581 0.335066
CG18657 CG4696 0.295220
CG18657 CG4843 -0.360597
CG18657 CG4994 2.471179
CG18657 CG5033 0.716089
CG18657 CG5320 1.428873
CG18657 CG5330 -0.822033
CG18657 CG5374 0.308703
CG18657 CG5476 0.181145
CG18657 CG5594 -0.186307
CG18657 CG5776 -0.866690
CG18657 CG5819 -1.052946
CG18657 CG5824 -1.985206
CG18657 CG5828 -0.017250
CG18657 CG6501 1.672947
CG18657 CG6844 0.045532
CG18657 CG7088 -0.170217
CG18657 CG7279 0.048103
CG18657 CG7296 -0.077299
CG18657 CG7299 0.065334
CG18657 CG7458 1.077595
CG18657 CG7519 -1.510795
CG18657 CG7638 0.492163
CG18657 CG7915 -1.603564
CG18657 CG7987 0.068342
CG18657 CG8186 0.088591
CG18657 CG8231 -0.335961
CG18657 CG8446 1.059718
CG18657 CG8766 0.047742
CG18657 CG8946 -0.213000
CG18657 CG8977 1.039951
CG18657 CG9006 1.266786
CG18657 CG9630 1.214346
CG18657 CG9762 -2.133799
CG18740 CG2083 -3.817091
CG18740 CG32505 -1.181311
CG18740 CG3588 3.350162
CG18740 CG3967 -1.477605
CG18740 CG4022 -0.665633
CG18740 CG4029 -1.051319
CG18740 CG4050 5.704334
CG18740 CG4753 5.194564
CG18740 CG5175 0.239152
CG18740 CG5393 -0.900835
CG18740 CG5545 -3.271540
CG18740 CG5580 -2.352978
CG18740 CG6181 1.444033
CG18740 CG6930 -0.143139
CG18740 CG6987 -1.257369
CG18740 CG7528 -2.436107
CG18740 CG7659 2.008010
CG18740 CG8472 -1.340764
CG18740 CG8669 0.834246
CG18740 CG8704 -0.071902
CG18740 CG9336 -0.095359
CG18783 CG1884 1.049828
CG18783 CG2072 -0.370107
CG18783 CG2374 0.319663
CG18783 CG30116 0.403641
CG18783 CG31368 0.025859
CG18783 CG3180 0.209343
CG18783 CG3198 0.309100
CG18783 CG32858 -0.357789
CG18783 CG3424 -0.259934
CG18783 CG3644 1.417387
CG18783 CG3743 0.058164
CG18783 CG3941 0.617401
CG18783 CG4145 -0.479488
CG18783 CG4672 -1.187447
CG18783 CG5215 0.773227
CG18783 CG5514 0.236850
CG18783 CG5671 0.048002
CG18783 CG5700 -0.469977
CG18783 CG6775 -1.926666
CG18783 CG6844 -0.419286
CG18783 CG7023 0.129607
CG18783 CG7071 -0.240996
CG18783 CG7187 -0.637596
CG18783 CG7433 -0.338242
CG18783 CG7664 0.059681
CG18783 CG7752 0.440226
CG18783 CG8173 -0.601561
CG18783 CG8200 0.521291
CG18783 CG8749 0.059209
CG18783 CG8974 -0.530062
CG18783 CG9070 -0.588412
CG18783 CG9177 0.703503
CG18783 CG9346 -1.319292
CG18783 CG9985 0.543030
CG18817 CG4944 -0.161405
CG18817 CG4999 -0.077834
CG18817 CG5249 -0.527295
CG18817 CG5820 -0.152944
CG18817 CG6822 -0.137594
CG18817 CG7675 0.636246
CG18817 CG8249 -0.114664
CG18817 CG8268 -0.194501
CG18817 CG9326 -0.510641
CG18817 CG9416 0.201462
CG18817 CG9748 0.015806
CG18817 CG9796 -0.312764
CG1882 CG2003 1.808879
CG1882 CG30011 0.935091
CG1882 CG30349 0.265103
CG1882 CG30497 -2.405496
CG1882 CG31175 -0.143361
CG1882 CG3127 1.107798
CG1882 CG31431 -0.543766
CG1882 CG3267 -0.105134
CG1882 CG3297 0.117180
CG1882 CG33502 -0.559694
CG1882 CG3499 0.593531
CG1882 CG3960 0.949432
CG1882 CG4169 0.711379
CG1882 CG4233 0.020198
CG1882 CG4364 -2.171936
CG1882 CG4567 -0.775112
CG1882 CG4600 -0.114962
CG1882 CG4692 1.101950
CG1882 CG4726 -0.164884
CG1882 CG5085 0.120932
CG1882 CG5353 1.030391
CG1882 CG5575 -0.438178
CG1882 CG5590 0.266717
CG1882 CG5819 0.373235
CG1882 CG6030 0.094428
CG1882 CG6705 -0.739457
CG1882 CG6949 0.240575
CG1882 CG7062 1.341336
CG1882 CG7071 -0.246994
CG1882 CG7088 0.473149
CG1882 CG7107 -2.337672
CG1882 CG7266 0.812007
CG1882 CG7279 -1.200292
CG1882 CG7438 0.176633
CG1882 CG7458 -1.427794
CG1882 CG7461 -0.001669
CG1882 CG7807 0.366806
CG1882 CG7915 -0.660200
CG1882 CG7920 -0.977650
CG1882 CG8144 -0.346344
CG1882 CG8182 -0.324132
CG1882 CG8186 -0.838317
CG1882 CG8235 -0.999982
CG1882 CG8268 -0.235131
CG1882 CG8402 -1.739733
CG1882 CG8439 0.225366
CG1882 CG8446 -0.104425
CG1882 CG8531 0.608480
CG1882 CG9238 -0.677951
CG1882 CG9253 0.620387
CG1882 CG9811 -1.053501
CG1882 CR31808 -0.137356
CG1882 TE19126 0.610713
CG1884 CG2072 -2.520341
CG1884 CG2161 -0.130028
CG1884 CG2913 0.024694
CG1884 CG3033 0.389527
CG1884 CG3039 -0.872957
CG1884 CG31649 0.277217
CG1884 CG31999 -0.576254
CG1884 CG32425 1.268273
CG1884 CG33097 -2.988129
CG1884 CG3539 0.687806
CG1884 CG3542 -3.849094
CG1884 CG3624 0.233926
CG1884 CG3722 0.171987
CG1884 CG3725 -1.283401
CG1884 CG3800 1.417372
CG1884 CG3903 0.245009
CG1884 CG3969 1.196519
CG1884 CG4145 0.062875
CG1884 CG4552 -1.126881
CG1884 CG4672 0.442609
CG1884 CG5021 0.348491
CG1884 CG5186 0.490011
CG1884 CG5454 0.679255
CG1884 CG5514 -2.363425
CG1884 CG6654 -1.011163
CG1884 CG6775 2.286278
CG1884 CG7375 0.606217
CG1884 CG7433 1.205383
CG1884 CG7524 0.162776
CG1884 CG7664 0.296010
CG1884 CG7920 -0.189520
CG1884 CG8173 -0.679719
CG1884 CG8965 0.326098
CG1884 CG9022 -3.182148
CG1884 CG9175 -1.213052
CG1884 CG9177 0.365437
CG1884 CG9194 -0.153079
CG1884 CG9297 0.262807
CG1884 CG9318 -0.135366
CG1884 CG9743 -0.070088
CG1884 CR31696 -0.099043
CG1884 TE20108 -0.173160
CG18854 CG1970 -0.408015
CG18854 CG2158 -0.141865
CG18854 CG2221 -2.962647
CG18854 CG2263 4.430317
CG18854 CG2674 1.515670
CG18854 CG2863 -1.421904
CG18854 CG2867 -1.867554
CG18854 CG3140 4.003962
CG18854 CG31794 0.974641
CG18854 CG32030 0.863098
CG18854 CG3224 -2.998189
CG18854 CG32409 -5.918408
CG18854 CG32813 2.750249
CG18854 CG3499 -0.852758
CG18854 CG3861 -0.441778
CG18854 CG4217 0.749146
CG18854 CG4427 -2.644554
CG18854 CG4457 -3.969761
CG18854 CG4552 1.524061
CG18854 CG4665 -1.855457
CG18854 CG4912 -6.329280
CG18854 CG5033 5.393357
CG18854 CG5277 -3.733092
CG18854 CG5353 -7.013944
CG18854 CG5382 -1.733230
CG18854 CG5824 1.000324
CG18854 CG5904 -8.779939
CG18854 CG5992 -3.484288
CG18854 CG6148 -1.824120
CG18854 CG6199 0.254371
CG18854 CG6202 -3.976403
CG18854 CG6226 4.384058
CG18854 CG6708 -3.606453
CG18854 CG6904 -4.275435
CG18854 CG7073 2.401535
CG18854 CG7279 1.054279
CG18854 CG7413 -3.570614
CG18854 CG7430 -7.541399
CG18854 CG7458 -0.478325
CG18854 CG7461 -10.055152
CG18854 CG7993 -2.806975
CG18854 CG8058 -1.936966
CG18854 CG8144 -4.349054
CG18854 CG8235 -0.401210
CG18854 CG8268 1.076420
CG18854 CG8286 0.161796
CG18854 CG8386 0.565595
CG18854 CG8446 -2.668087
CG18854 CG8531 2.204057
CG18854 CG8920 2.627623
CG18854 CG8978 -0.980477
CG18854 CG9009 1.881811
CG18854 CG9140 2.309590
CG18854 CG9281 3.217403
CG18854 CG9743 0.804568
CG18854 CG9750 2.277628
CG1891 CG30115 0.252610
CG1891 CG31022 -0.279117
CG1891 CG31368 0.141797
CG1891 CG3265 0.884986
CG1891 CG32982 -0.232699
CG1891 CG3861 -0.186290
CG1891 CG4003 -0.251939
CG1891 CG4115 -0.042933
CG1891 CG4376 0.429018
CG1891 CG4457 0.647679
CG1891 CG4552 -1.350347
CG1891 CG4698 0.031037
CG1891 CG4966 -1.671627
CG1891 CG4978 -0.330094
CG1891 CG4994 0.286404
CG1891 CG6375 -0.373865
CG1891 CG6647 -0.002807
CG1891 CG6705 -0.087114
CG1891 CG7269 0.218499
CG1891 CG7554 -0.045287
CG1891 CG7638 -0.255110
CG1891 CG7675 0.270589
CG1891 CG7698 0.550752
CG1891 CG8209 -0.072145
CG1891 CG8231 0.440814
CG1891 CG8268 0.041754
CG1891 CG8301 0.542309
CG1891 CG8780 -0.702316
CG1891 CG9172 -0.260517
CG1891 CG9262 0.023674
CG1891 CG9854 -1.806796
CG1910 CG2051 -0.005063
CG1910 CG30427 -0.359664
CG1910 CG3127 0.904916
CG1910 CG31794 0.209348
CG1910 CG32164 -1.070644
CG1910 CG32244 -0.838477
CG1910 CG33149 0.742534
CG1910 CG33549 1.156168
CG1910 CG3371 -1.559356
CG1910 CG3624 0.115874
CG1910 CG3725 0.604710
CG1910 CG3960 -0.461096
CG1910 CG4169 -0.640037
CG1910 CG4170 -0.494945
CG1910 CG4300 -2.883604
CG1910 CG4533 1.205910
CG1910 CG4679 -2.721898
CG1910 CG4692 0.747049
CG1910 CG4994 2.263305
CG1910 CG5320 -4.452984
CG1910 CG5330 -0.367033
CG1910 CG5476 -0.736436
CG1910 CG6501 0.922651
CG1910 CG6666 -1.242136
CG1910 CG6668 2.428532
CG1910 CG6803 -0.960202
CG1910 CG6844 0.699867
CG1910 CG7033 0.683543
CG1910 CG7107 -1.305754
CG1910 CG7173 1.298551
CG1910 CG7433 -0.644540
CG1910 CG7481 0.574545
CG1910 CG7915 0.183241
CG1910 CG7920 -0.663158
CG1910 CG7987 0.139786
CG1910 CG8402 0.310841
CG1910 CG8977 -0.786677
CG1910 CG9022 -0.414853
CG1910 CG9194 -0.347065
CG1910 CG9494 -0.335393
CG1910 CG9710 0.085554
CG1910 CG9762 0.215859
CG1910 CG9985 -1.089367
CG1910 CR31696 -0.504815
CG1910 TE19126 -4.211148
CG1919 CG2555 0.124507
CG1919 CG3097 -0.149197
CG1919 CG31973 0.146237
CG1919 CG4089 0.603136
CG1919 CG5492 -0.423083
CG1919 CG8587 0.073659
CG1919 CG9188 -0.359723
CG1934 CG2969 0.110742
CG1934 CG30011 -0.028063
CG1934 CG30116 -0.159228
CG1934 CG31005 -0.259977
CG1934 CG31692 -0.441446
CG1934 CG3178 -0.034575
CG1934 CG32425 0.418326
CG1934 CG32464 0.102625
CG1934 CG3416 0.208505
CG1934 CG3644 -0.142879
CG1934 CG3725 -0.405453
CG1934 CG3989 -0.577710
CG1934 CG4183 0.150111
CG1934 CG4405 -0.521231
CG1934 CG5320 0.889453
CG1934 CG5671 -0.964822
CG1934 CG5680 -0.219488
CG1934 CG5809 0.376190
CG1934 CG6601 -0.070618
CG1934 CG6647 0.137574
CG1934 CG6778 -0.210771
CG1934 CG6803 -0.169964
CG1934 CG6844 0.007962
CG1934 CG7173 0.002622
CG1934 CG7481 -1.146626
CG1934 CG7987 0.306710
CG1934 CG8258 0.357576
CG1934 CG8276 0.205685
CG1934 CG8312 0.038871
CG1934 CG8571 0.023207
CG1934 CG8933 0.394558
CG1934 CG9020 -0.147492
CG1934 CG9070 0.236481
CG1934 CG9985 -0.521028
CG1941 CG2827 -0.377477
CG1941 CG5558 0.115096
CG1941 CG5849 -1.796368
CG1941 CG7839 0.031423
CG1941 CG8039 0.307758
CG1941 CG8327 -0.506843
CG1941 CG8780 -0.177053
CG1941 CG8827 -0.250306
CG1941 CG9577 -1.324642
CG1957 CG2656 0.612411
CG1957 CG31108 -0.689940
CG1957 CG31692 -1.912933
CG1957 CG32505 -0.507818
CG1957 CG3689 -0.726104
CG1957 CG4303 1.049319
CG1957 CG4702 -0.023052
CG1957 CG5499 0.307053
CG1957 CG5813 0.998219
CG1957 CG6617 0.690125
CG1957 CG6866 0.257658
CG1957 CG6889 2.039842
CG1957 CG6934 0.257301
CG1957 CG6987 -0.878339
CG1957 CG7358 -2.514508
CG1957 CG8416 -0.901471
CG1957 CG9633 1.269804
CG1957 CG9704 -0.836858
CG1957 CG9705 -1.257669
CG1957 CG9797 -0.162041
CG1970 CG2003 -0.012426
CG1970 CG2098 0.735889
CG1970 CG2155 0.940982
CG1970 CG2198 0.205802
CG1970 CG31160 -0.861461
CG1970 CG3174 -1.330042
CG1970 CG32409 1.390855
CG1970 CG3297 -0.496275
CG1970 CG3593 -0.417326
CG1970 CG4033 -0.075171
CG1970 CG4233 0.187793
CG1970 CG4427 3.160845
CG1970 CG4475 -0.002034
CG1970 CG4665 -0.815796
CG1970 CG4746 -0.527660
CG1970 CG5033 -1.614780
CG1970 CG5220 -1.996402
CG1970 CG5776 0.608322
CG1970 CG5824 -0.325930
CG1970 CG6148 -0.790368
CG1970 CG6415 1.135127
CG1970 CG6871 0.448119
CG1970 CG7227 0.310433
CG1970 CG7299 -0.842251
CG1970 CG7458 -0.497879
CG1970 CG7461 -1.022698
CG1970 CG7678 -0.075439
CG1970 CG7780 -0.098450
CG1970 CG7915 0.352044
CG1970 CG7993 0.107029
CG1970 CG8036 -2.759032
CG1970 CG8058 -0.088826
CG1970 CG8386 -0.007593
CG1970 CG8402 1.139318
CG1970 CG8446 0.758810
CG1970 CG8531 0.124057
CG1970 CG9006 1.171965
CG1970 CG9148 0.155539
CG2003 CG2155 0.266491
CG2003 CG2184 -0.810589
CG2003 CG2198 0.008193
CG2003 CG2863 1.383941
CG2003 CG3006 -1.429339
CG2003 CG31098 1.233532
CG2003 CG31160 -0.240482
CG2003 CG31175 -1.413632
CG2003 CG31431 -1.918489
CG2003 CG31559 0.034446
CG2003 CG3174 -1.049310
CG2003 CG31775 0.648265
CG2003 CG32164 1.125207
CG2003 CG32464 0.577285
CG2003 CG32499 -0.219416
CG2003 CG3267 2.292259
CG2003 CG32813 1.617599
[truncated: 287,084 more chars]
