# Supplementary material for: GINI: From ISH Images to Gene Interaction Networks
Source: PLoS Comput Biol. 2013 Oct 10;9(10):e1003227. doi: 10.1371/journal.pcbi.1003227 (PMC3794902; doi:10.1371/journal.pcbi.1003227)
Supplement: Dataset S1 — Networks predicted by GINI for the 9–10 and 13–16 development stages. For the data at each stage, multiple networks were predicted by varying the tuning parameter , between 0.5 and 1, as described in the paper. The network for each value is stored in a separate file in the dataset, in a format readable by Cytoscape. (BZ2) [file pcbi.1003227.s001.bz2 › Dataset_S1_Networks/GINI_network_stage13-16_lambda0.55.txt]

CG10002 CG10026 0.042833
CG10002 CG10449 -0.222153
CG10002 CG10467 -0.092889
CG10002 CG10473 -0.369070
CG10002 CG1169 0.113581
CG10002 CG11992 -0.187068
CG10002 CG13695 0.021892
CG10002 CG13850 0.011837
CG10002 CG15022 0.007175
CG10002 CG16858 -0.190719
CG10002 CG17334 -0.005596
CG10002 CG2072 -0.659396
CG10002 CG2928 0.057064
CG10002 CG32549 -0.025508
CG10002 CG3424 -0.248343
CG10002 CG3766 0.026523
CG10002 CG4145 0.444174
CG10002 CG4670 -0.021636
CG10002 CG5700 -0.796485
CG10002 CG6055 -0.709817
CG10002 CG6816 -0.217870
CG10002 CG7098 -0.258291
CG10002 CG7748 0.186810
CG10002 CG7867 0.164015
CG10002 CG7981 -0.013862
CG10002 CG8363 -0.629103
CG10002 CG9148 0.071014
CG10002 CG9175 -0.143406
CG10002 CG9177 0.229475
CG10002 CG9517 0.069415
CG10009 CG10206 0.576361
CG10009 CG10287 -0.458098
CG10009 CG11471 0.350204
CG10009 CG1157 -2.528691
CG10009 CG11771 -0.803658
CG10009 CG11785 0.975459
CG10009 CG12101 0.177375
CG10009 CG12141 1.025998
CG10009 CG12151 -6.599504
CG10009 CG12172 -0.596483
CG10009 CG1309 2.760025
CG10009 CG13183 0.084110
CG10009 CG13506 0.107489
CG10009 CG14048 3.301337
CG10009 CG14996 0.266023
CG10009 CG15005 -0.057463
CG10009 CG15162 -0.304102
CG10009 CG1685 0.512952
CG10009 CG17369 4.577162
CG10009 CG1785 0.505802
CG10009 CG18549 0.382525
CG10009 CG18854 -1.352198
CG10009 CG1970 -0.104740
CG10009 CG2221 -1.888812
CG10009 CG2263 2.288903
CG10009 CG2674 0.398566
CG10009 CG2713 0.779709
CG10009 CG2863 3.237758
CG10009 CG31160 0.081715
CG10009 CG31175 -0.107263
CG10009 CG32409 1.875157
CG10009 CG3267 0.475336
CG10009 CG3283 0.176671
CG10009 CG33217 -0.883072
CG10009 CG3593 -1.816651
CG10009 CG4033 -1.304162
CG10009 CG4217 -0.357342
CG10009 CG4307 -5.963325
CG10009 CG4427 1.071198
CG10009 CG4475 -1.213502
CG10009 CG4665 -0.392371
CG10009 CG4742 -1.348428
CG10009 CG5010 0.713154
CG10009 CG5033 -0.048017
CG10009 CG5277 -5.101759
CG10009 CG5525 0.774609
CG10009 CG6022 -5.840091
CG10009 CG6105 1.979947
CG10009 CG6148 -0.060235
CG10009 CG6202 -0.662580
CG10009 CG6226 0.216253
CG10009 CG6343 -0.442917
CG10009 CG6415 0.355437
CG10009 CG6459 -0.438396
CG10009 CG6708 -1.771921
CG10009 CG6767 2.413409
CG10009 CG7176 0.320176
CG10009 CG7178 -0.007585
CG10009 CG7361 0.295857
CG10009 CG7413 0.517891
CG10009 CG7421 -0.633480
CG10009 CG7461 0.784532
CG10009 CG7519 -0.924625
CG10009 CG7712 -1.090965
CG10009 CG7993 -1.514770
CG10009 CG8058 0.169392
CG10009 CG8144 1.831339
CG10009 CG8309 0.311114
CG10009 CG8386 -2.166654
CG10009 CG8446 0.636646
CG10009 CG8531 -1.494235
CG10009 CG8920 -4.521782
CG10009 CG9006 0.079727
CG10009 CG9149 -1.608126
CG10009 CG9306 0.065295
CG10021 CG1049 0.019646
CG10021 CG10580 0.201187
CG10021 CG1064 -0.438636
CG10021 CG12052 -0.910022
CG10021 CG1242 0.029705
CG10021 CG1252 -0.612375
CG10021 CG1298 -0.466265
CG10021 CG14636 0.223558
CG10021 CG17272 -0.750996
CG10021 CG17960 -0.275765
CG10021 CG1919 -0.115727
CG10021 CG2727 -0.285443
CG10021 CG3184 -0.184316
CG10021 CG3365 0.007031
CG10021 CG3376 0.003269
CG10021 CG5802 -0.334921
CG10021 CG6394 -0.810145
CG10021 CG6889 -0.190817
CG10021 CG7230 -0.422846
CG10021 CG7526 0.020204
CG10021 CG7563 0.177354
CG10021 CG8156 -0.089402
CG10021 CG8308 0.179282
CG10021 CG8600 -0.143781
CG10021 CG9089 -0.249588
CG10021 CG9554 -0.372152
CG10021 CG9712 0.832837
CG10021 CG9747 0.318479
CG10021 CG9924 -0.204755
CG10026 CG10072 -0.684893
CG10026 CG10361 -0.119387
CG10026 CG11395 0.232425
CG10026 CG1151 -0.816753
CG10026 CG11654 0.118672
CG10026 CG11992 -0.589281
CG10026 CG1242 -0.033945
CG10026 CG1259 -0.935707
CG10026 CG12723 0.146704
CG10026 CG1322 -1.039339
CG10026 CG13391 0.338907
CG10026 CG13850 0.298203
CG10026 CG1486 -0.939732
CG10026 CG15022 -2.149676
CG10026 CG15188 0.132227
CG10026 CG16712 -0.907785
CG10026 CG17320 -0.195985
CG10026 CG18362 0.682232
CG10026 CG2155 0.590982
CG10026 CG2161 -0.182034
CG10026 CG2342 -0.708433
CG10026 CG31536 -0.173889
CG10026 CG31999 0.268986
CG10026 CG32548 0.149861
CG10026 CG32625 -0.401599
CG10026 CG3365 -0.026536
CG10026 CG4035 -0.120726
CG10026 CG4742 0.389151
CG10026 CG5345 0.446398
CG10026 CG5700 0.566611
CG10026 CG6155 -1.059126
CG10026 CG6816 -0.533594
CG10026 CG7098 0.356579
CG10026 CG7227 -0.007048
CG10026 CG7266 0.724163
CG10026 CG7702 0.010205
CG10026 CG7981 0.038466
CG10026 CG9148 -2.197914
CG10026 CG9280 0.256167
CG10026 CG9446 -0.859880
CG10026 CG9517 -0.095648
CG10026 CG9539 0.469945
CG10026 TE18870 0.056446
CG10045 CG10160 -1.058516
CG10045 CG10236 -0.310875
CG10045 CG10367 -0.070598
CG10045 CG10535 -0.259141
CG10045 CG13289 0.053823
CG10045 CG17032 -0.153841
CG10045 CG1780 -0.292863
CG10045 CG18140 0.056681
CG10045 CG2051 -0.100760
CG10045 CG2098 0.137006
CG10045 CG2277 -0.455802
CG10045 CG2969 -0.700031
CG10045 CG3001 0.416022
CG10045 CG31145 -0.343305
CG10045 CG31692 0.420170
CG10045 CG3278 0.356478
CG10045 CG3359 -0.026158
CG10045 CG3365 -0.079673
CG10045 CG3842 -0.752911
CG10045 CG3903 0.266636
CG10045 CG3989 0.682432
CG10045 CG4354 0.139680
CG10045 CG7481 -0.450370
CG10045 CG7867 -0.215633
CG10045 CG7987 0.452513
CG10045 CG8258 -0.623147
CG10045 CG9238 -0.214410
CG10047 CG10382 -0.484261
CG10047 CG10446 0.399729
CG10047 CG10726 1.425566
CG10047 CG11324 -0.365018
CG10047 CG11798 -2.363739
CG10047 CG11849 0.753663
CG10047 CG12038 0.647941
CG10047 CG1221 -1.723496
CG10047 CG12767 0.606531
CG10047 CG12858 -0.333706
CG10047 CG13906 0.464809
CG10047 CG13920 0.134392
CG10047 CG13928 0.327316
CG10047 CG14041 1.836354
CG10047 CG14762 -2.530002
CG10047 CG15651 -1.765216
CG10047 CG17530 2.771801
CG10047 CG17724 0.716012
CG10047 CG1825 -1.514392
CG10047 CG2207 -0.739359
CG10047 CG31088 -1.414366
CG10047 CG31181 1.176132
CG10047 CG31634 0.242056
CG10047 CG32046 -0.909190
CG10047 CG32169 -2.056865
CG10047 CG3703 -2.023826
CG10047 CG4050 2.458250
CG10047 CG4133 0.642528
CG10047 CG4684 1.758677
CG10047 CG5175 -0.101315
CG10047 CG5545 -4.319666
CG10047 CG6703 -6.993576
CG10047 CG7576 -0.793925
CG10047 CG7659 0.340976
CG10047 CG7851 1.244769
CG10047 CG8625 0.078736
CG10047 CG9666 -0.676490
CG10060 CG1109 -0.800656
CG10060 CG11494 -1.567659
CG10060 CG13624 0.453982
CG10060 CG13777 -0.373688
CG10060 CG1404 -0.217189
CG10060 CG14513 0.615688
CG10060 CG1957 0.045235
CG10060 CG32505 -0.478051
CG10060 CG3436 0.226255
CG10060 CG3792 -0.163116
CG10060 CG5499 -1.316741
CG10060 CG6617 0.241135
CG10060 CG6889 0.227464
CG10060 CG6987 -0.605358
CG10060 CG7358 0.198837
CG10060 CG7375 0.525224
CG10060 CG7471 -0.788818
CG10060 CG8092 0.394586
CG10067 CG10361 0.149663
CG10067 CG10960 0.082785
CG10067 CG11134 -1.093966
CG10067 CG11271 -0.158191
CG10067 CG12055 -2.096826
CG10067 CG12203 -0.767124
CG10067 CG12576 -0.322114
CG10067 CG1259 0.352210
CG10067 CG13348 -0.042290
CG10067 CG13993 -0.638511
CG10067 CG14207 -0.677998
CG10067 CG15212 0.596359
CG10067 CG15598 -0.327516
CG10067 CG17166 -0.051654
CG10067 CG17320 0.698926
CG10067 CG17508 0.485592
CG10067 CG1782 -0.526399
CG10067 CG18507 -1.339515
CG10067 CG1884 0.386646
CG10067 CG2016 0.123348
CG10067 CG2161 0.402750
CG10067 CG2913 -1.911295
CG10067 CG3008 1.343469
CG10067 CG30115 -0.075150
CG10067 CG3033 -0.337389
CG10067 CG3039 0.560982
CG10067 CG31649 0.468550
CG10067 CG3171 -0.979957
CG10067 CG32244 1.189797
CG10067 CG33104 1.142905
CG10067 CG33183 -0.460362
CG10067 CG3499 -0.863875
CG10067 CG3992 1.252599
CG10067 CG4086 0.269236
CG10067 CG4364 -0.194494
CG10067 CG4552 0.746111
CG10067 CG4567 0.921738
CG10067 CG4726 -2.304297
CG10067 CG5186 0.255246
CG10067 CG5454 -0.589179
CG10067 CG5873 0.319977
CG10067 CG6378 -0.200064
CG10067 CG6382 0.099188
CG10067 CG6521 -1.240480
CG10067 CG6654 -0.456024
CG10067 CG6708 0.683248
CG10067 CG6766 1.133868
CG10067 CG7033 2.133955
CG10067 CG7107 -0.307376
CG10067 CG7154 -0.858425
CG10067 CG7271 0.117007
CG10067 CG7279 -0.849347
CG10067 CG7461 -0.838935
CG10067 CG7893 0.080999
CG10067 CG8173 -1.260388
CG10067 CG8182 0.502432
CG10067 CG8186 0.610355
CG10067 CG8430 0.149603
CG10067 CG8965 -0.601451
CG10067 CG9022 0.109970
CG10067 CG9322 -0.380255
CG10067 CG9330 -1.452787
CG10067 CG9416 -1.076884
CG10067 CG9710 -5.267888
CG10067 CG9712 -0.596336
CG10067 CG9743 0.065585
CG10067 CR31696 0.355701
CG10072 CG10236 0.175262
CG10072 CG10578 -0.085406
CG10072 CG10701 -0.059829
CG10072 CG11444 0.361949
CG10072 CG1228 -0.189495
CG10072 CG1242 -0.325650
CG10072 CG12701 -0.217357
CG10072 CG1322 -0.253120
CG10072 CG13695 0.049139
CG10072 CG1403 -1.884372
CG10072 CG1404 -0.234026
CG10072 CG14805 -0.011106
CG10072 CG1486 -0.087485
CG10072 CG15188 0.065067
CG10072 CG17124 0.041671
CG10072 CG17246 -0.705554
CG10072 CG17272 -0.189735
CG10072 CG2016 -0.952288
CG10072 CG2161 0.106567
CG10072 CG2818 -0.331408
CG10072 CG2918 0.211713
CG10072 CG3028 -0.219147
CG10072 CG32425 1.128002
CG10072 CG32625 -1.077485
CG10072 CG33104 0.313590
CG10072 CG33549 0.367418
CG10072 CG3416 0.059094
CG10072 CG3542 0.774341
CG10072 CG3722 -0.476671
CG10072 CG4145 0.517484
CG10072 CG4204 -0.964247
CG10072 CG4551 0.403433
CG10072 CG4742 -0.307904
CG10072 CG4778 0.109470
CG10072 CG4972 -0.017424
CG10072 CG5021 0.222563
CG10072 CG5193 0.087212
CG10072 CG6177 -0.091309
CG10072 CG7227 0.109567
CG10072 CG7393 -0.784462
CG10072 CG7563 0.369165
CG10072 CG7702 0.437484
CG10072 CG9148 -0.096450
CG10072 CG9346 -1.019555
CG10072 CG9423 0.050241
CG10072 CG9748 -0.067183
CG10072 CG9750 0.703585
CG10072 TE18870 -0.554732
CG10075 CG10335 1.098140
CG10075 CG10655 1.413188
CG10075 CG10691 1.287623
CG10075 CG11107 0.890166
CG10075 CG11134 1.625526
CG10075 CG11217 0.986546
CG10075 CG11255 0.544944
CG10075 CG11267 -1.527215
CG10075 CG11334 0.129034
CG10075 CG12400 1.549773
CG10075 CG13220 -3.013836
CG10075 CG13551 0.212313
CG10075 CG1430 0.519729
CG10075 CG15102 0.651531
CG10075 CG15304 -3.440692
CG10075 CG1582 -1.537205
CG10075 CG16787 -0.590626
CG10075 CG16944 0.929158
CG10075 CG17332 -0.827242
CG10075 CG17642 0.446159
CG10075 CG18473 0.461253
CG10075 CG1882 0.399656
CG10075 CG2161 1.003203
CG10075 CG2210 -0.235422
CG10075 CG2713 -1.535561
CG10075 CG30349 -2.499895
CG10075 CG31004 1.010824
CG10075 CG31170 0.254197
CG10075 CG31999 -0.174764
CG10075 CG3249 -0.987807
CG10075 CG3283 -0.693955
CG10075 CG32920 -5.649524
CG10075 CG33502 -0.389907
CG10075 CG4086 0.470020
CG10075 CG4233 -1.299018
CG10075 CG4247 -1.582995
CG10075 CG4364 0.304088
CG10075 CG4567 -1.198913
CG10075 CG4984 1.024171
CG10075 CG5012 -1.210379
CG10075 CG5130 -0.640020
CG10075 CG5170 -0.110271
CG10075 CG5590 0.210989
CG10075 CG5660 -5.494149
CG10075 CG5903 0.943504
CG10075 CG5949 -0.007274
CG10075 CG6028 0.118685
CG10075 CG6030 -0.679253
CG10075 CG6345 -3.223718
CG10075 CG6439 1.339870
CG10075 CG6666 -0.736079
CG10075 CG6769 -3.273283
CG10075 CG6949 -0.320975
CG10075 CG7328 -0.903012
CG10075 CG7354 2.189459
CG10075 CG7698 0.585760
CG10075 CG7807 0.246971
CG10075 CG8443 2.100504
CG10075 CR31808 0.421323
CG10082 CG10121 0.335353
CG10082 CG10334 0.791836
CG10082 CG10620 1.961446
CG10082 CG11280 -1.578671
CG10082 CG11347 0.949168
CG10082 CG11861 -0.156243
CG10082 CG11949 0.854911
CG10082 CG12084 0.272679
CG10082 CG12091 0.048577
CG10082 CG12287 0.802993
CG10082 CG12360 -2.435808
CG10082 CG12369 -3.326366
CG10082 CG12592 0.240379
CG10082 CG12676 -1.434704
CG10082 CG13321 0.330988
CG10082 CG1345 -0.828495
CG10082 CG13912 -0.076494
CG10082 CG14025 -0.064993
CG10082 CG14122 0.179777
CG10082 CG1429 0.024908
CG10082 CG1444 -1.969707
CG10082 CG14622 -0.395130
CG10082 CG1463 -0.209086
CG10082 CG16721 0.949222
CG10082 CG17158 0.655687
CG10082 CG17597 0.177802
CG10082 CG18111 -1.256021
CG10082 CG18250 0.759244
CG10082 CG1934 0.286764
CG10082 CG2048 -1.982864
CG10082 CG2051 -0.632190
CG10082 CG2656 -0.823255
CG10082 CG2835 0.438452
CG10082 CG2969 0.583815
CG10082 CG31108 -1.250296
CG10082 CG31332 -0.078843
CG10082 CG31692 -0.344006
CG10082 CG32043 2.526965
CG10082 CG3352 -0.260248
CG10082 CG3416 -0.618404
CG10082 CG3434 -0.083844
CG10082 CG3625 0.919350
CG10082 CG3644 0.031925
CG10082 CG3725 -1.057195
CG10082 CG3743 0.081174
CG10082 CG40147 -0.246870
CG10082 CG4209 0.567360
CG10082 CG4405 -0.902122
CG10082 CG4677 0.025680
CG10082 CG4696 -0.251148
CG10082 CG4702 0.305503
CG10082 CG5183 -0.816945
CG10082 CG5215 -0.945934
CG10082 CG5320 -0.381204
CG10082 CG5809 0.253058
CG10082 CG6210 0.272741
CG10082 CG6844 -1.145653
CG10082 CG6866 -3.135000
CG10082 CG6944 0.573675
CG10082 CG7254 0.020644
CG10082 CG7481 -1.634926
CG10082 CG7752 0.739886
CG10082 CG8276 -2.354416
CG10082 CG8416 -0.210793
CG10082 CG8933 -0.469777
CG10082 CG9020 -0.018790
CG10082 CG9070 0.159264
CG10082 CG9128 0.290557
CG10082 CG9135 0.882185
CG10082 CG9985 1.131467
CG10106 CG10121 0.203185
CG10106 CG10545 0.605872
CG10106 CG10967 -0.010297
CG10106 CG11324 -0.667209
CG10106 CG13624 -1.620707
CG10106 CG14622 0.515766
CG10106 CG14883 0.262179
CG10106 CG31022 -1.471431
CG10106 CG31043 -0.383236
CG10106 CG31181 -0.235343
CG10106 CG31349 -1.281463
CG10106 CG32486 0.454235
CG10106 CG32556 0.485585
CG10106 CG3265 -0.963578
CG10106 CG3969 -0.217523
CG10106 CG4027 0.002737
CG10106 CG4041 -0.410340
CG10106 CG4978 -0.538122
CG10106 CG7375 0.772215
CG10106 CG7379 0.401947
CG10106 CG8209 0.818597
CG10106 CG8571 -0.757569
CG10106 CG8749 0.416568
CG10106 CG9666 -0.333349
CG10106 CG9748 -0.173693
CG10106 CG9854 -0.059711
CG10106 CG9894 -0.408753
CG10107 CG10229 -0.685222
CG10107 CG1049 0.301261
CG10107 CG10571 -0.592201
CG10107 CG10578 -1.019539
CG10107 CG1109 -1.528927
CG10107 CG11100 0.359079
CG10107 CG12006 0.935271
CG10107 CG12084 -0.450801
CG10107 CG12091 -0.142716
CG10107 CG1228 -0.716230
CG10107 CG12287 -1.423774
CG10107 CG12360 -1.550395
CG10107 CG12369 -0.029029
CG10107 CG12391 0.711419
CG10107 CG12592 -0.806898
CG10107 CG12701 0.083105
CG10107 CG14026 -0.822934
CG10107 CG1422 0.836451
CG10107 CG14712 0.307682
CG10107 CG14883 0.644941
CG10107 CG16721 -0.918853
CG10107 CG17158 1.086692
CG10107 CG17800 0.139630
CG10107 CG1782 -0.841115
CG10107 CG18250 -2.401134
CG10107 CG30116 0.198874
CG10107 CG3033 0.017109
CG10107 CG3039 0.161003
CG10107 CG31045 1.421940
CG10107 CG32031 -0.177876
CG10107 CG3265 0.505026
CG10107 CG32701 -0.040131
CG10107 CG33097 1.743032
CG10107 CG3416 1.012145
CG10107 CG3436 1.387546
CG10107 CG3542 0.049461
CG10107 CG3624 -1.570262
CG10107 CG3664 -0.017148
CG10107 CG3722 -0.441235
CG10107 CG4006 -0.577899
CG10107 CG4204 0.992237
CG10107 CG4700 0.857074
CG10107 CG5215 0.325756
CG10107 CG5454 0.160851
CG10107 CG5499 -0.797545
CG10107 CG5809 -0.424690
CG10107 CG6017 -0.110998
CG10107 CG6877 1.036728
CG10107 CG7262 0.280999
CG10107 CG7379 -3.015596
CG10107 CG7752 -0.033193
CG10107 CG8209 -0.603331
CG10107 CG8276 0.685457
CG10107 CG8289 -2.853754
CG10107 CG8416 -0.308206
CG10107 CG8571 -0.634308
CG10107 CG8978 0.447943
CG10107 CG9128 -0.383313
CG10107 CG9318 -1.996382
CG10107 CG9677 0.548741
CG10107 CG9985 0.300899
CG10120 CG10724 0.026599
CG10120 CG1151 0.176695
CG10120 CG11765 -0.999325
CG10120 CG12286 -0.454209
CG10120 CG12403 0.652212
CG10120 CG1250 -0.527833
CG10120 CG1345 -0.173247
CG10120 CG13977 -0.320308
CG10120 CG14629 -1.003110
CG10120 CG15282 -0.092060
CG10120 CG15828 -0.177320
CG10120 CG1600 0.528347
CG10120 CG17754 -0.195519
CG10120 CG1837 0.397424
CG10120 CG2060 -0.027547
CG10120 CG2718 -0.479178
CG10120 CG30497 0.086482
CG10120 CG3178 -0.137773
CG10120 CG33113 0.059360
CG10120 CG3380 0.023373
CG10120 CG3644 0.326960
CG10120 CG3829 -1.268994
CG10120 CG3989 0.660746
CG10120 CG4120 -0.147348
CG10120 CG4405 -0.248106
CG10120 CG5680 -0.995745
CG10120 CG6803 -0.657925
CG10120 CG7390 0.213821
CG10120 CG8050 0.500984
CG10120 CG8066 -0.504736
CG10120 CG8665 0.045390
CG10121 CG11280 -2.556785
CG10121 CG11652 -0.824678
CG10121 CG11861 0.484645
CG10121 CG11949 0.242035
CG10121 CG12006 -1.854214
CG10121 CG12360 -1.133489
CG10121 CG12676 -0.099159
CG10121 CG13037 -0.704132
CG10121 CG14122 0.905916
CG10121 CG1444 -1.569890
CG10121 CG1447 0.790489
CG10121 CG14622 -1.058310
CG10121 CG14883 0.337062
CG10121 CG15811 1.139714
CG10121 CG16721 -0.919359
CG10121 CG1674 0.023767
CG10121 CG17158 0.197222
CG10121 CG1721 -1.168190
CG10121 CG17492 -2.220826
CG10121 CG17800 0.299441
CG10121 CG17943 -0.479142
CG10121 CG18250 1.054477
CG10121 CG18290 0.081681
CG10121 CG1910 -0.075458
CG10121 CG2048 1.529082
CG10121 CG2374 1.616007
CG10121 CG2835 0.022010
CG10121 CG3033 -0.580512
CG10121 CG3048 0.448312
CG10121 CG31022 -0.245924
CG10121 CG31332 1.688850
CG10121 CG3198 -0.111254
CG10121 CG32031 0.189617
CG10121 CG32043 -5.286714
CG10121 CG32158 -0.895854
CG10121 CG32556 0.191800
CG10121 CG33097 -0.182049
CG10121 CG33149 -1.889839
CG10121 CG3371 2.274742
CG10121 CG3436 -1.116279
CG10121 CG3644 0.919939
CG10121 CG3725 0.131399
CG10121 CG3969 0.346311
CG10121 CG40049 -0.355794
CG10121 CG4041 0.311864
CG10121 CG4125 0.228285
CG10121 CG4230 0.223021
CG10121 CG4300 -0.396337
CG10121 CG5215 -1.718678
CG10121 CG5320 0.953646
CG10121 CG5809 -1.525451
CG10121 CG6017 0.156423
CG10121 CG6647 -0.246380
CG10121 CG6844 0.056641
CG10121 CG6877 0.487530
CG10121 CG6988 0.188941
CG10121 CG7199 -0.238282
CG10121 CG7254 -1.928801
CG10121 CG7379 -0.381073
CG10121 CG7433 -0.545117
CG10121 CG7481 -0.081746
CG10121 CG7638 0.229395
CG10121 CG7752 0.341663
CG10121 CG8933 -0.796300
CG10121 CG9480 -0.503972
CG10121 CG9854 0.279666
CG10121 CG9985 0.450447
CG10121 CR31696 0.398050
CG10145 CG10967 -0.367738
CG10145 CG11324 -1.264140
CG10145 CG11494 -0.077261
CG10145 CG11652 0.120662
CG10145 CG12249 -0.336994
CG10145 CG12576 -0.658269
CG10145 CG1447 -1.029406
CG10145 CG14513 -0.049206
CG10145 CG14622 0.387731
CG10145 CG1483 -0.182825
CG10145 CG14883 0.172533
CG10145 CG1624 -1.316312
CG10145 CG17943 -0.761867
CG10145 CG2374 -0.192726
CG10145 CG31108 1.458166
CG10145 CG31721 -0.377831
CG10145 CG32043 -0.745720
CG10145 CG32158 1.501507
CG10145 CG32486 0.329202
CG10145 CG3269 -0.823844
CG10145 CG3967 -0.155187
CG10145 CG4532 0.089262
CG10145 CG6866 0.570875
CG10145 CG7638 -0.452270
CG10145 CG8092 -0.001946
CG10145 CG8567 -1.812117
CG10145 CG9267 0.486433
CG10145 CG9666 -0.915753
CG10145 CG9854 0.275411
CG10145 CG9894 0.168291
CG10151 CG13894 0.305991
CG10151 CG31634 -0.562716
CG10151 CG3269 -0.256834
CG10151 CG4532 -0.206437
CG10151 CG5588 -0.596973
CG10151 CG6866 -0.034213
CG10151 CG9135 -0.557102
CG10160 CG10206 3.492859
CG10160 CG10367 -1.762094
CG10160 CG10535 -0.392015
CG10160 CG10680 0.190029
CG10160 CG10922 -0.280613
CG10160 CG11051 -2.069916
CG10160 CG1151 0.197309
CG10160 CG12172 -0.700210
CG10160 CG12262 1.165147
CG10160 CG12286 1.083878
CG10160 CG12403 -0.740995
CG10160 CG1264 0.728902
CG10160 CG13005 1.163564
CG10160 CG1309 1.541282
CG10160 CG1371 -0.050900
CG10160 CG14025 0.007668
CG10160 CG14243 0.194875
CG10160 CG14629 0.676270
CG10160 CG1475 -0.336953
CG10160 CG14968 -1.753568
CG10160 CG15095 -0.240940
CG10160 CG15105 1.024644
CG10160 CG15117 -3.624777
CG10160 CG15188 0.616294
CG10160 CG1548 -0.753123
CG10160 CG15717 -2.726447
CG10160 CG1648 -2.100386
CG10160 CG17325 0.688766
CG10160 CG1780 0.208373
CG10160 CG18111 -1.020440
CG10160 CG1837 0.254481
CG10160 CG18549 -0.686900
CG10160 CG18657 -0.252140
CG10160 CG1910 1.063209
CG10160 CG1934 -0.080252
CG10160 CG2003 0.045157
CG10160 CG2098 -3.094913
CG10160 CG2155 -0.451757
CG10160 CG2198 -1.294692
CG10160 CG2762 0.182526
CG10160 CG2969 -0.635729
CG10160 CG3001 -0.027075
CG10160 CG30011 -0.930430
CG10160 CG30427 -0.199735
CG10160 CG31775 0.542884
CG10160 CG32464 -1.867892
CG10160 CG3278 -0.378659
CG10160 CG33009 -0.788344
CG10160 CG3842 0.782772
CG10160 CG3960 0.259451
CG10160 CG3989 -0.394095
CG10160 CG4354 -0.033578
CG10160 CG4427 1.299462
CG10160 CG4511 0.437649
CG10160 CG4533 -7.533370
CG10160 CG4696 0.122054
CG10160 CG4752 0.331859
CG10160 CG5033 -6.719413
CG10160 CG5220 1.487838
CG10160 CG5320 3.038804
CG10160 CG5330 -3.203105
CG10160 CG5345 0.446153
CG10160 CG5476 0.130312
CG10160 CG5594 0.493178
CG10160 CG5776 1.533888
CG10160 CG6803 -1.064296
CG10160 CG7227 -0.987205
CG10160 CG7481 -0.064714
CG10160 CG7935 0.325644
CG10160 CG7987 -6.396380
CG10160 CG8036 0.702279
CG10160 CG8050 -0.138616
CG10160 CG8258 0.606505
CG10160 CG8402 0.999104
CG10160 CG8665 5.079030
CG10160 CG8977 1.905830
CG10160 CG9006 0.461962
CG10160 CG9009 0.353687
CG10160 CG9194 1.087198
CG10160 CG9238 -0.437977
CG10206 CG10287 -1.649223
CG10206 CG10367 0.393520
CG10206 CG10479 0.219196
CG10206 CG10565 -0.879347
CG10206 CG10602 -0.115127
CG10206 CG10746 -1.852942
CG10206 CG11051 -3.128163
CG10206 CG11134 0.455091
CG10206 CG11267 -0.702604
CG10206 CG11334 -0.112479
CG10206 CG11471 -0.920165
CG10206 CG11992 2.216924
CG10206 CG12101 1.151518
CG10206 CG12157 2.531041
CG10206 CG12172 -3.854008
CG10206 CG12262 -1.002580
CG10206 CG12286 1.451672
CG10206 CG1309 2.219790
CG10206 CG13506 -0.736673
CG10206 CG14243 -0.604698
CG10206 CG1475 2.762288
CG10206 CG15095 -2.557486
CG10206 CG15117 -1.264214
CG10206 CG15188 0.213814
CG10206 CG15304 -2.632472
CG10206 CG15433 0.959713
CG10206 CG1548 0.641322
CG10206 CG15717 -8.323668
CG10206 CG1685 1.501394
CG10206 CG17320 -0.251884
CG10206 CG18446 0.521502
CG10206 CG18549 2.164047
CG10206 CG1882 0.391150
CG10206 CG1970 -2.250739
CG10206 CG2003 -5.806275
CG10206 CG2098 -7.942678
CG10206 CG2155 -0.963759
CG10206 CG2713 0.276740
CG10206 CG30011 -3.343625
CG10206 CG31004 -1.296649
CG10206 CG31098 -0.964208
CG10206 CG31160 -0.730376
CG10206 CG31175 -1.165238
CG10206 CG3140 0.807563
CG10206 CG31431 1.517371
CG10206 CG3174 0.840656
CG10206 CG31775 0.379683
CG10206 CG32164 -2.418509
CG10206 CG32499 0.422130
CG10206 CG3267 0.386572
CG10206 CG32813 -4.572157
CG10206 CG3283 -0.506413
CG10206 CG3297 -0.460974
CG10206 CG33009 -1.468829
CG10206 CG3593 0.297195
CG10206 CG4033 -6.557134
CG10206 CG4051 -1.223115
CG10206 CG4233 -9.570680
CG10206 CG4354 -0.045529
CG10206 CG4427 -7.789076
CG10206 CG4475 -0.155227
CG10206 CG4533 -1.399066
CG10206 CG4567 -1.855512
CG10206 CG4600 -1.330198
CG10206 CG5033 -7.018366
CG10206 CG5330 1.336129
CG10206 CG5353 0.247272
CG10206 CG5575 -0.188222
CG10206 CG5590 1.235287
CG10206 CG5594 4.669912
CG10206 CG5819 1.184809
CG10206 CG5992 -1.482139
CG10206 CG6501 1.167100
CG10206 CG6871 -4.196488
CG10206 CG7088 1.230674
CG10206 CG7266 0.416396
CG10206 CG7421 -3.637933
CG10206 CG7438 1.218913
CG10206 CG7458 3.618894
CG10206 CG7461 1.310761
CG10206 CG7915 -2.604311
CG10206 CG7935 1.425050
CG10206 CG7987 0.761138
CG10206 CG7993 2.414656
CG10206 CG8036 1.057711
CG10206 CG8058 -2.717633
CG10206 CG8144 0.968450
CG10206 CG8235 5.224653
CG10206 CG8309 -1.111158
CG10206 CG8402 -5.476758
CG10206 CG8439 1.677592
CG10206 CG8443 2.198941
CG10206 CG8446 -2.669948
CG10206 CG8470 4.167758
CG10206 CG8665 5.886430
CG10206 CG8766 0.454745
CG10206 CG8946 1.592263
CG10206 CG8977 3.508346
CG10206 CG9009 0.451315
CG10206 CG9238 -0.176423
CG10206 CG9280 1.174850
CG10206 CG9281 1.694118
CG10212 CG10364 -0.724973
CG10212 CG10726 -0.780557
CG10212 CG1130 -2.377030
CG10212 CG1258 -0.371561
CG10212 CG1434 -0.319512
CG10212 CG1616 -1.136119
CG10212 CG17724 0.593959
CG10212 CG2207 1.173709
CG10212 CG31357 -0.205450
CG10212 CG3408 -0.272160
CG10212 CG3938 -1.260272
CG10212 CG5358 -0.704980
CG10212 CG5753 -0.945503
CG10212 CG5940 -1.809783
CG10212 CG7358 -0.569287
CG10212 CG7471 -0.158807
CG10212 CG7659 0.170615
CG10212 CG9704 0.931248
CG10212 CG9797 0.047235
CG10212 CG9999 1.379568
CG10229 CG10620 -0.211877
CG10229 CG11306 0.207375
CG10229 CG11652 -0.812084
CG10229 CG11861 0.531136
CG10229 CG12006 0.332659
CG10229 CG12360 0.276915
CG10229 CG12576 0.303207
CG10229 CG12592 0.249891
CG10229 CG14026 -0.223622
CG10229 CG14206 2.016361
CG10229 CG1422 -0.170777
CG10229 CG14712 -3.858035
CG10229 CG14883 0.205568
CG10229 CG17943 -0.102335
CG10229 CG18250 2.646893
CG10229 CG1891 -0.597187
CG10229 CG2263 0.784018
CG10229 CG30115 -1.199897
CG10229 CG31045 -0.207562
CG10229 CG31332 -1.796782
CG10229 CG3265 -2.329774
CG10229 CG3436 -1.683367
CG10229 CG3624 -1.041620
CG10229 CG3664 -0.707671
CG10229 CG4003 -0.193685
CG10229 CG4006 -0.645505
CG10229 CG4115 0.280850
CG10229 CG4194 0.376161
CG10229 CG4457 -4.614011
CG10229 CG4551 -0.470583
CG10229 CG4966 0.675506
CG10229 CG4972 -0.982475
CG10229 CG5021 0.423519
CG10229 CG5183 0.275419
CG10229 CG5258 -0.914932
CG10229 CG5382 0.962943
CG10229 CG5454 1.326343
CG10229 CG7073 -0.069028
CG10229 CG7610 0.219625
CG10229 CG7638 0.427063
CG10229 CG7893 -0.334703
CG10229 CG8209 0.745996
CG10229 CG8231 1.914796
CG10229 CG8289 -0.197821
CG10229 CG8301 -1.442386
CG10229 CG8306 -0.813208
CG10229 CG8366 -0.026525
CG10229 CG8416 0.773766
CG10229 CG8430 0.245068
CG10229 CG8553 0.363194
CG10229 CG8635 -0.228143
CG10229 CG8759 -1.019305
CG10229 CG8978 1.338224
CG10229 CG9035 -0.007483
CG10229 CG9128 -0.543639
CG10229 CG9140 -0.245281
CG10229 CG9854 0.136736
CG10229 CG9866 0.293930
CG10236 CG10287 0.337413
CG10236 CG10334 1.833687
CG10236 CG10379 -0.331323
CG10236 CG10535 -1.518912
CG10236 CG10578 -0.458028
CG10236 CG10701 -0.436436
CG10236 CG10917 -0.696982
CG10236 CG10992 -0.015050
CG10236 CG11654 0.214515
CG10236 CG13005 -0.159006
CG10236 CG1322 -1.600371
CG10236 CG1403 1.026880
CG10236 CG16712 0.238722
CG10236 CG17032 -0.486759
CG10236 CG17121 0.649541
CG10236 CG17124 -0.792695
CG10236 CG17246 0.477144
CG10236 CG17334 0.267164
CG10236 CG18140 -1.508720
CG10236 CG18507 0.489888
CG10236 CG2051 -0.782635
CG10236 CG2125 0.043557
CG10236 CG2330 -0.297108
CG10236 CG2969 0.492891
CG10236 CG31536 -0.907739
CG10236 CG31999 1.218609
CG10236 CG32625 0.897903
CG10236 CG32694 -0.229161
CG10236 CG3278 0.163167
CG10236 CG33104 -1.057644
CG10236 CG33549 0.314037
CG10236 CG3359 -0.529499
CG10236 CG3365 0.229893
CG10236 CG3722 0.027872
CG10236 CG3842 -0.248458
CG10236 CG3902 -1.443564
CG10236 CG3903 -5.386429
CG10236 CG3992 -0.302749
CG10236 CG4035 0.300024
CG10236 CG4145 1.457391
CG10236 CG4170 0.994934
CG10236 CG4354 -0.295014
CG10236 CG4769 0.418065
CG10236 CG4778 -0.137139
CG10236 CG5183 -0.022341
CG10236 CG5345 1.012700
CG10236 CG5486 -0.645190
CG10236 CG6148 0.696511
CG10236 CG6433 -1.236817
CG10236 CG6778 0.676849
CG10236 CG7227 -1.847912
CG10236 CG7563 0.169512
CG10236 CG7702 0.572834
CG10236 CG8258 -0.673756
CG10236 CG8308 0.043355
CG10236 CG8983 -0.316981
CG10236 CG9035 -0.223736
CG10236 CG9089 0.264646
CG10236 CG9238 0.675420
CG10236 CG9256 -0.264095
CG10236 CG9423 -0.440096
CG10236 CG9539 -3.119487
CG10244 CG10717 0.199700
CG10244 CG10939 -0.492470
CG10244 CG1298 -0.573910
CG10244 CG17218 -0.200238
CG10244 CG18817 -0.426214
CG10244 CG2727 -0.477988
CG10244 CG4089 -0.583980
CG10244 CG6394 -0.235634
CG10244 CG9796 0.058655
CG10278 CG10425 0.775623
CG10278 CG10655 -2.466912
CG10278 CG10691 0.457341
CG10278 CG11151 -3.593572
CG10278 CG11255 -1.137123
CG10278 CG11453 0.575231
CG10278 CG11576 0.659525
CG10278 CG12400 -1.180725
CG10278 CG1246 -0.037017
CG10278 CG13284 0.143507
CG10278 CG13704 -4.605643
CG10278 CG14066 0.292070
CG10278 CG14080 -0.133653
CG10278 CG14792 -3.656915
CG10278 CG14902 0.413463
CG10278 CG15347 0.394375
CG10278 CG1809 -2.019957
CG10278 CG18473 -0.058849
CG10278 CG2827 0.119176
CG10278 CG2977 0.636715
CG10278 CG31004 -0.391840
CG10278 CG31233 0.422088
CG10278 CG31259 -3.080630
CG10278 CG3249 0.511551
CG10278 CG33502 1.374492
CG10278 CG3714 -0.350310
CG10278 CG3734 0.888136
CG10278 CG4061 2.091225
CG10278 CG4199 -0.480078
CG10278 CG4217 1.799785
CG10278 CG4247 -0.209207
CG10278 CG4581 -0.038408
CG10278 CG4753 1.641516
CG10278 CG5012 -1.485957
CG10278 CG5660 -1.154659
CG10278 CG5819 1.295892
CG10278 CG5961 0.234508
CG10278 CG6028 1.702556
CG10278 CG6178 -0.303845
CG10278 CG6375 -0.367110
CG10278 CG6417 -0.348246
CG10278 CG6769 1.547779
CG10278 CG6830 0.451800
CG10278 CG7328 -0.574944
CG10278 CG7354 1.267902
CG10278 CG7834 -0.166167
CG10278 CG8048 -1.550086
CG10278 CG8827 -0.427933
CG10278 CG9527 -1.488861
CG10278 CG9568 -1.566804
CG10278 CG9577 -0.791954
CG10287 CG10367 -0.432221
CG10287 CG10379 0.204086
CG10287 CG10479 0.407339
CG10287 CG10669 0.032549
CG10287 CG11444 0.218230
CG10287 CG11567 -0.926948
CG10287 CG1157 -0.156908
CG10287 CG11642 -0.315998
CG10287 CG11793 0.161165
CG10287 CG11905 -0.718879
CG10287 CG12151 -1.252773
CG10287 CG12172 0.299867
CG10287 CG1309 -1.650982
CG10287 CG13289 0.342877
CG10287 CG15005 0.039308
CG10287 CG15105 -0.165976
CG10287 CG15188 -2.190803
CG10287 CG15212 0.176448
CG10287 CG15592 0.198200
CG10287 CG16885 0.348804
CG10287 CG17121 -0.182238
CG10287 CG17246 -0.442055
CG10287 CG17292 0.041888
CG10287 CG18140 0.038584
CG10287 CG18549 -0.837947
CG10287 CG1970 -0.127835
CG10287 CG2098 1.574083
CG10287 CG2155 -0.363999
CG10287 CG2198 -0.123465
CG10287 CG30011 0.808261
CG10287 CG30116 -0.207990
CG10287 CG30291 0.046305
CG10287 CG32499 -1.044318
CG10287 CG32548 0.578103
CG10287 CG3297 0.119893
CG10287 CG32972 -0.152583
CG10287 CG33104 0.601585
CG10287 CG3359 0.107424
CG10287 CG4233 -0.503469
CG10287 CG4354 0.105655
CG10287 CG4427 1.541523
CG10287 CG4475 0.723308
CG10287 CG4742 0.543364
CG10287 CG4778 -0.995273
CG10287 CG5193 0.232568
CG10287 CG5330 -0.481647
CG10287 CG5353 0.560956
CG10287 CG5594 0.180999
CG10287 CG6148 -0.436201
CG10287 CG6708 -1.180398
CG10287 CG6844 -0.795195
CG10287 CG6871 0.193102
CG10287 CG7173 0.348810
CG10287 CG7266 0.301544
CG10287 CG7421 0.568322
CG10287 CG7915 0.302714
CG10287 CG7935 -0.387320
CG10287 CG8036 -1.473917
CG10287 CG8309 -0.223792
CG10287 CG8386 0.264260
CG10287 CG8402 0.885703
CG10287 CG8766 0.193855
CG10287 CG9009 -0.524598
CG10287 CG9148 0.414732
CG10287 CG9280 -0.411832
CG10287 CG9539 -0.840646
CG10287 TE18870 -0.167306
CG10315 CG10360 0.288305
CG10315 CG10449 0.644342
CG10315 CG10535 0.934715
CG10315 CG11334 0.329812
CG10315 CG11444 -1.036420
CG10315 CG11642 0.272096
CG10315 CG14430 0.284677
CG10315 CG14813 0.363490
CG10315 CG1582 0.287524
CG10315 CG16858 0.804184
CG10315 CG17032 0.365228
CG10315 CG1716 -1.289444
CG10315 CG17271 0.570382
CG10315 CG1749 0.322379
CG10315 CG18854 0.001548
CG10315 CG2051 0.132473
CG10315 CG2072 0.264683
CG10315 CG2158 -0.061216
CG10315 CG2161 -1.120020
CG10315 CG30116 -0.203299
CG10315 CG30291 -1.395220
CG10315 CG31794 -0.565304
CG10315 CG32030 0.152740
CG10315 CG33549 0.396101
CG10315 CG3499 0.008062
CG10315 CG3722 -2.187653
CG10315 CG3766 -2.076058
CG10315 CG3991 0.627898
CG10315 CG4145 0.637910
CG10315 CG4169 0.844628
CG10315 CG4457 0.946528
CG10315 CG4665 -0.168522
CG10315 CG4729 -1.339169
CG10315 CG4752 -0.322699
CG10315 CG5021 0.191954
CG10315 CG5353 -1.889596
CG10315 CG5382 -0.765441
CG10315 CG5946 1.266098
CG10315 CG6120 -0.503207
CG10315 CG6199 -1.273648
CG10315 CG6202 -1.814449
CG10315 CG6822 -3.362762
CG10315 CG7413 0.296195
CG10315 CG7461 0.962390
CG10315 CG7748 -2.545023
CG10315 CG7867 0.117182
CG10315 CG7993 -0.068154
CG10315 CG8363 0.362165
CG10327 CG10545 1.668782
CG10327 CG11100 0.417551
CG10327 CG12038 1.774536
CG10327 CG13316 -0.276444
CG10327 CG13624 -0.019871
CG10327 CG13906 0.838365
CG10327 CG13928 -4.990356
CG10327 CG1825 0.131228
CG10327 CG18740 0.474261
CG10327 CG18783 -1.664666
CG10327 CG2083 1.195114
CG10327 CG31088 0.629488
CG10327 CG31181 0.764545
CG10327 CG3180 -4.047981
CG10327 CG3184 0.046827
CG10327 CG32858 0.095054
CG10327 CG3625 -0.053626
CG10327 CG3792 -0.593208
CG10327 CG3941 0.149921
CG10327 CG4022 -1.827620
CG10327 CG4050 -4.752773
CG10327 CG4082 0.647781
CG10327 CG4405 -1.510233
CG10327 CG4672 -1.426807
CG10327 CG4702 -0.157889
CG10327 CG5393 0.065399
CG10327 CG5499 -0.401101
CG10327 CG5580 0.984482
CG10327 CG5680 -0.014037
CG10327 CG6181 -2.910353
CG10327 CG6210 -0.726896
CG10327 CG6889 0.602903
CG10327 CG7528 -1.996203
CG10327 CG8200 -1.534357
CG10327 CG8472 -0.634583
CG10327 CG8567 0.769514
CG10327 CG8571 -0.683713
CG10327 CG8933 -0.933200
CG10327 CG8974 -0.911308
CG10327 CG9261 1.239576
CG10327 CG9346 -0.560546
CG10327 CG9666 1.663488
CG10334 CG10361 0.312900
CG10334 CG11347 0.066445
CG10334 CG11949 -0.434445
CG10334 CG12369 -0.236689
CG10334 CG1259 -2.189875
CG10334 CG12676 0.002879
CG10334 CG12701 0.150617
CG10334 CG13850 -2.149976
CG10334 CG13912 -1.607990
CG10334 CG1403 1.816599
CG10334 CG1444 -1.792812
CG10334 CG1463 -0.873416
CG10334 CG14636 -0.598764
CG10334 CG1475 0.701608
CG10334 CG1648 -4.624670
CG10334 CG17158 0.310986
CG10334 CG17597 -1.571674
CG10334 CG17800 -0.104454
CG10334 CG18250 -0.467982
CG10334 CG1837 0.790217
CG10334 CG1910 2.324376
CG10334 CG2051 -1.307345
CG10334 CG2330 0.294397
CG10334 CG2969 0.941173
CG10334 CG30427 -1.340784
CG10334 CG31536 0.522909
CG10334 CG31692 0.770602
CG10334 CG32425 -0.166751
CG10334 CG32625 -0.191586
CG10334 CG33549 3.001447
CG10334 CG3365 1.122381
CG10334 CG3542 -0.766647
CG10334 CG3624 0.455971
CG10334 CG3743 0.631728
CG10334 CG3902 -1.911446
CG10334 CG3903 -5.668992
CG10334 CG4035 0.120315
CG10334 CG4145 1.434782
CG10334 CG4170 -0.386449
CG10334 CG4204 -1.461347
CG10334 CG4551 -1.022873
CG10334 CG4679 -2.995062
CG10334 CG4700 0.109428
CG10334 CG4746 -0.219015
CG10334 CG4769 -0.154283
CG10334 CG5183 0.336217
CG10334 CG5320 0.002043
CG10334 CG5486 -2.056222
CG10334 CG6210 -0.194864
CG10334 CG6668 1.012699
CG10334 CG6981 0.979795
CG10334 CG7227 -2.135340
CG10334 CG7254 0.187927
CG10334 CG7299 -0.288246
CG10334 CG7702 0.937857
CG10334 CG8258 -0.055939
CG10334 CG8276 -1.401541
CG10334 CG8965 0.268680
CG10334 CG9022 0.686134
CG10334 CG9194 2.531055
CG10334 CG9256 0.121137
CG10334 CG9539 -0.588893
CG10334 CG9836 0.037430
CG10334 CG9916 0.358086
CG10334 CG9985 -0.730895
CG10335 CG10535 -0.278340
CG10335 CG10565 1.021974
CG10335 CG10602 -0.107912
CG10335 CG10627 -0.107480
CG10335 CG10746 0.179892
CG10335 CG11334 -0.753830
CG10335 CG11793 0.535235
CG10335 CG12233 -0.073459
CG10335 CG12262 -1.750444
CG10335 CG13220 0.056268
CG10335 CG13391 -0.433785
CG10335 CG1371 0.636522
CG10335 CG1403 0.126418
CG10335 CG14629 0.393628
CG10335 CG15105 -1.232186
CG10335 CG15282 0.641886
CG10335 CG15304 0.102567
CG10335 CG1582 -0.559557
CG10335 CG17246 0.296758
CG10335 CG17280 0.111534
CG10335 CG17292 -0.160222
CG10335 CG18140 -0.747851
CG10335 CG1882 0.593987
CG10335 CG2155 0.954010
CG10335 CG2161 0.406253
CG10335 CG2928 0.418291
CG10335 CG30497 -0.366700
CG10335 CG3140 -0.390892
CG10335 CG31431 -0.308079
CG10335 CG3174 0.198861
CG10335 CG31794 -0.145290
CG10335 CG31999 -0.607079
CG10335 CG32425 1.214925
CG10335 CG3249 -0.056900
CG10335 CG32548 0.298633
CG10335 CG32920 -0.488471
CG10335 CG33549 -0.200876
CG10335 CG3359 -0.143050
CG10335 CG3903 -2.557366
CG10335 CG4145 0.678823
CG10335 CG4169 0.592371
CG10335 CG4183 -0.888738
CG10335 CG4233 -1.253506
CG10335 CG4354 0.293869
CG10335 CG4475 -0.051937
CG10335 CG4533 -0.111676
CG10335 CG4679 0.413761
CG10335 CG4729 -0.174971
CG10335 CG4984 0.299930
CG10335 CG5330 0.692735
CG10335 CG5353 1.179509
CG10335 CG6439 -0.825029
CG10335 CG6666 -1.624332
CG10335 CG7266 -0.714316
CG10335 CG7748 -0.323143
CG10335 CG7981 -0.303097
CG10335 CG8036 -0.180849
CG10335 CG8402 -1.128651
CG10335 CG9089 -0.071679
CG10335 CG9131 0.232046
CG10335 CG9148 -0.852252
CG10335 CG9280 -1.623478
CG10335 CG9494 -0.615694
CG10335 CG9985 0.102084
CG10341 CG10425 2.109159
CG10341 CG10660 -0.273735
CG10341 CG11738 7.751311
CG10341 CG11771 -0.251992
CG10341 CG12101 -2.139151
CG10341 CG12141 10.484473
CG10341 CG12530 2.129481
CG10341 CG12785 -5.363284
CG10341 CG1381 -2.279240
CG10341 CG14447 -0.522049
CG10341 CG14996 -3.445243
CG10341 CG1685 -6.027530
CG10341 CG17136 -1.946308
CG10341 CG17369 -0.975473
CG10341 CG1746 -2.704131
CG10341 CG1785 0.409844
CG10341 CG18657 1.376017
CG10341 CG1941 0.820754
CG10341 CG2078 1.454450
CG10341 CG2221 0.300181
CG10341 CG2263 1.130892
CG10341 CG2827 -2.313496
CG10341 CG2867 1.886734
CG10341 CG32253 1.019486
CG10341 CG32264 -5.266280
CG10341 CG32813 0.762359
CG10341 CG33217 -0.259881
CG10341 CG3593 -0.966098
CG10341 CG4217 -0.043428
CG10341 CG4581 1.072337
CG10341 CG4781 0.696767
CG10341 CG5010 -1.009706
CG10341 CG5452 0.240689
CG10341 CG5558 -1.572201
CG10341 CG5824 -9.990494
CG10341 CG5904 4.644881
CG10341 CG6022 -2.589797
CG10341 CG6105 -3.705203
CG10341 CG6343 7.866990
CG10341 CG6455 0.819874
CG10341 CG6767 2.090453
CG10341 CG7519 -10.465204
CG10341 CG7712 1.622605
CG10341 CG7780 0.794428
CG10341 CG7834 -1.083840
CG10341 CG7839 -11.104471
CG10341 CG8039 -2.294179
CG10341 CG8254 0.113553
CG10341 CG8327 -4.746324
CG10341 CG8444 -2.501625
CG10341 CG8525 -1.077240
CG10341 CG8583 0.395783
CG10341 CG8780 -0.609263
CG10341 CG8827 -0.486679
CG10341 CG9006 6.573057
CG10341 CG9119 0.320186
CG10341 CG9300 -3.468899
CG10341 CG9306 2.123042
CG10341 CG9577 -1.329714
CG10341 CG9630 -4.268503
CG10360 CG11334 0.634565
CG10360 CG11444 0.050796
CG10360 CG12094 -0.163407
CG10360 CG14430 -0.333772
CG10360 CG1582 -0.608718
CG10360 CG17218 -0.354584
CG10360 CG17271 0.069715
CG10360 CG1749 -0.121169
CG10360 CG1891 0.053299
CG10360 CG2016 -0.168329
CG10360 CG2522 0.005872
CG10360 CG2674 0.152235
CG10360 CG2818 -1.161308
CG10360 CG3008 0.325571
CG10360 CG30115 0.053422
CG10360 CG3028 0.039923
CG10360 CG3033 -0.277954
CG10360 CG31121 0.153037
CG10360 CG31170 -0.445177
CG10360 CG3171 -0.217840
CG10360 CG32473 0.113825
CG10360 CG33104 0.287011
CG10360 CG33183 -1.281257
CG10360 CG3664 -0.188854
CG10360 CG3969 -0.105192
CG10360 CG3991 -0.318745
CG10360 CG3992 -0.086547
CG10360 CG4003 0.472296
CG10360 CG4006 -0.209507
CG10360 CG4299 0.084499
CG10360 CG4552 -1.111943
CG10360 CG4966 -0.363753
CG10360 CG5021 -0.911631
CG10360 CG5873 -0.070054
CG10360 CG6708 -0.432809
CG10360 CG6775 -0.426314
CG10360 CG7271 0.465239
CG10360 CG7413 0.550828
CG10360 CG7893 0.270143
CG10360 CG8156 0.117048
CG10360 CG8268 0.311072
CG10360 CG8286 -0.503554
CG10360 CG8366 -0.354966
CG10360 CG8430 -0.695934
CG10360 CG8965 -0.354402
CG10360 CG8978 0.324389
CG10360 CG9035 0.405352
CG10360 CG9149 -0.046616
CG10360 CG9322 0.074647
CG10360 CG9416 0.126074
CG10360 CG9598 0.029699
CG10360 CG9712 0.333557
CG10360 TE20108 0.209608
CG10361 CG10504 0.409808
CG10361 CG11107 0.316773
CG10361 CG1151 0.195391
CG10361 CG11992 0.041625
CG10361 CG1259 0.002469
CG10361 CG13850 -0.642664
CG10361 CG1486 -0.263127
CG10361 CG15105 -0.467053
CG10361 CG1648 -0.071921
CG10361 CG17320 -0.288684
CG10361 CG17325 -1.046712
CG10361 CG1837 0.111279
CG10361 CG1884 -0.267880
CG10361 CG1910 0.618249
CG10361 CG2161 -0.163429
CG10361 CG2718 -0.394770
CG10361 CG3033 -0.017127
CG10361 CG30497 0.095407
CG10361 CG31536 -0.381877
CG10361 CG32625 0.400926
CG10361 CG33113 0.080883
CG10361 CG3960 -0.483731
CG10361 CG4086 -0.197943
CG10361 CG4679 -1.382532
CG10361 CG4692 0.281150
CG10361 CG4726 -1.679893
CG10361 CG4746 -0.670669
CG10361 CG4769 -0.071987
CG10361 CG5186 -0.330353
CG10361 CG5330 0.539292
CG10361 CG5345 -0.284806
CG10361 CG5486 -0.244885
CG10361 CG5700 -0.081941
CG10361 CG6155 0.077924
CG10361 CG6521 0.100736
CG10361 CG6647 0.125599
CG10361 CG6668 0.669505
CG10361 CG6778 0.361812
CG10361 CG6803 0.189955
CG10361 CG7107 0.701639
CG10361 CG7173 0.175697
CG10361 CG7279 -0.335404
CG10361 CG7807 -0.248464
CG10361 CG7981 -0.106645
CG10361 CG9539 0.390322
CG10361 CG9985 -0.184335
CG10361 CR31696 0.067006
CG10364 CG10897 -1.707611
CG10364 CG1130 -0.256392
CG10364 CG12249 0.059024
CG10364 CG1434 0.394725
CG10364 CG1616 -0.489975
CG10364 CG17724 0.363640
CG10364 CG1957 -0.076437
CG10364 CG2207 -0.934492
CG10364 CG32505 0.180214
CG10364 CG3408 -2.095044
CG10364 CG5358 0.376059
CG10364 CG5393 -0.322282
CG10364 CG5588 -0.208202
CG10364 CG5813 1.877744
CG10364 CG6617 -0.106381
CG10364 CG6889 0.534428
CG10364 CG6987 -1.869384
CG10364 CG7358 -2.518115
CG10364 CG7471 0.069611
CG10364 CG7538 -0.150441
CG10364 CG7659 1.532317
CG10364 CG9704 -1.261329
CG10364 CG9705 1.076133
CG10364 CG9797 -1.112932
CG10367 CG10479 -0.427191
CG10367 CG10602 -0.011160
CG10367 CG10627 0.490929
CG10367 CG10680 -0.472861
CG10367 CG10922 0.074478
CG10367 CG11051 -0.747356
CG10367 CG11793 0.507593
CG10367 CG11905 -0.085103
CG10367 CG12286 0.506448
CG10367 CG12403 -0.144116
CG10367 CG1309 -0.568354
CG10367 CG14243 -0.133624
CG10367 CG14629 0.126214
CG10367 CG14968 -0.305662
CG10367 CG15005 -0.536554
CG10367 CG15105 -2.321152
CG10367 CG15117 1.799841
CG10367 CG15188 -0.392441
CG10367 CG1548 0.186009
CG10367 CG15717 0.502331
CG10367 CG1674 -0.046337
CG10367 CG17121 0.636229
CG10367 CG17292 0.308077
CG10367 CG1743 0.735096
CG10367 CG17530 -0.876314
CG10367 CG17754 -0.283571
CG10367 CG1780 0.219350
CG10367 CG18111 -1.145049
CG10367 CG18140 -0.315770
CG10367 CG18446 -0.368012
CG10367 CG18549 0.037875
CG10367 CG2098 1.222494
CG10367 CG2140 0.047180
CG10367 CG2155 0.288280
CG10367 CG2198 -1.044905
CG10367 CG2762 0.068784
CG10367 CG2837 -0.101397
CG10367 CG30011 0.187813
CG10367 CG31098 0.183449
CG10367 CG31431 -0.013570
CG10367 CG32499 0.283977
CG10367 CG33009 -0.388368
CG10367 CG33113 -0.778701
CG10367 CG3842 -0.291499
CG10367 CG3960 0.194395
CG10367 CG3989 -1.550034
CG10367 CG4162 -1.089907
CG10367 CG4354 -0.928094
CG10367 CG4533 2.355745
CG10367 CG4679 -1.008195
CG10367 CG4692 0.864049
CG10367 CG4778 0.141994
CG10367 CG5330 -0.168646
CG10367 CG5345 1.306795
CG10367 CG5532 -0.063935
CG10367 CG5828 -0.126822
CG10367 CG6113 -0.198065
CG10367 CG7062 -0.404828
CG10367 CG7241 0.492021
CG10367 CG7266 0.230816
CG10367 CG7438 -1.014103
CG10367 CG7678 0.179947
CG10367 CG7915 0.048136
CG10367 CG8050 0.237629
CG10367 CG8402 0.809160
CG10367 CG8665 -1.862430
CG10367 CG8669 -0.963616
CG10367 CG9020 0.027598
CG10367 CG9184 0.640285
CG10367 CG9238 -0.456906
CG10367 CG9539 -0.495223
CG10367 TE18870 -0.265397
CG10379 CG10504 0.845896
CG10379 CG10535 1.055179
CG10379 CG10565 -1.529800
CG10379 CG10627 0.555480
CG10379 CG10701 -2.375387
CG10379 CG11015 1.695496
CG10379 CG11076 0.341508
CG10379 CG11471 -1.316491
CG10379 CG12676 -0.077453
CG10379 CG12792 0.671046
CG10379 CG13005 -0.229907
CG10379 CG1309 -0.459957
CG10379 CG13289 -0.451168
CG10379 CG1429 -1.989659
CG10379 CG14687 -0.920079
CG10379 CG1475 -3.993631
CG10379 CG15433 2.448481
CG10379 CG17032 -0.887570
CG10379 CG17121 0.501562
CG10379 CG17124 1.690833
CG10379 CG1749 0.663309
CG10379 CG17492 1.664325
CG10379 CG18507 -0.459089
CG10379 CG2051 1.291881
CG10379 CG2330 0.381205
CG10379 CG2969 -0.156345
CG10379 CG3001 1.209650
CG10379 CG3008 -0.240794
CG10379 CG31045 -2.521647
CG10379 CG31121 0.489289
CG10379 CG32425 -2.780324
CG10379 CG32701 -0.455775
CG10379 CG3278 -2.470447
CG10379 CG33104 -0.669286
CG10379 CG33549 -1.715298
CG10379 CG3359 0.082322
CG10379 CG3401 -0.015720
CG10379 CG4115 -0.421142
CG10379 CG4170 0.707747
CG10379 CG4204 1.233713
CG10379 CG4354 -2.435260
CG10379 CG4679 1.687432
CG10379 CG4944 -0.074842
CG10379 CG5183 -0.721753
CG10379 CG5258 -1.441225
CG10379 CG5353 1.379118
CG10379 CG5374 -4.854625
CG10379 CG5590 -0.210918
CG10379 CG5809 1.240105
CG10379 CG6017 0.295664
CG10379 CG6148 -1.620053
CG10379 CG6512 -6.491834
CG10379 CG6668 -1.185529
CG10379 CG6708 0.977894
CG10379 CG7199 -0.395189
CG10379 CG7430 -2.095051
CG10379 CG7610 -2.237340
CG10379 CG7654 1.032153
CG10379 CG7915 -0.955230
CG10379 CG7935 2.082833
CG10379 CG8144 0.540530
CG10379 CG8231 3.871154
CG10379 CG8289 0.410448
CG10379 CG8306 1.030107
CG10379 CG8309 -2.037906
CG10379 CG8312 -1.216668
CG10379 CG8439 1.875148
CG10379 CG8446 1.345500
CG10379 CG8759 1.189630
CG10379 CG8977 2.198941
CG10379 CG8978 -0.097935
CG10379 CG9009 -1.594366
CG10379 CG9020 0.862652
CG10379 CG9035 -0.317012
CG10379 CG9238 0.402485
CG10379 CG9281 -2.006930
CG10379 CG9330 1.956096
CG10379 CG9866 -1.028027
CG10379 CG9916 -0.248096
CG10379 TE19126 0.126357
CG10382 CG10698 -0.949618
CG10382 CG11798 0.278425
CG10382 CG11874 0.206598
CG10382 CG12038 0.241157
CG10382 CG1221 -0.013134
CG10382 CG12858 0.091594
CG10382 CG13894 -1.055986
CG10382 CG14041 -0.293224
CG10382 CG15097 -2.188612
CG10382 CG31634 -1.012094
CG10382 CG32169 0.257990
CG10382 CG3269 0.637082
CG10382 CG3703 -0.010469
CG10382 CG40147 -0.764764
CG10382 CG5545 -1.013467
CG10382 CG5588 0.131196
CG10382 CG6418 0.044237
CG10382 CG6866 0.315502
CG10382 CG9135 -0.984824
CG10382 CG9261 0.703380
CG10382 CG9666 0.946597
CG10391 CG10746 0.676491
CG10391 CG11765 -0.326987
CG10391 CG13977 -0.364738
CG10391 CG15022 0.479199
CG10391 CG1600 -1.538354
CG10391 CG17292 -0.204753
CG10391 CG17323 0.012759
CG10391 CG17437 -0.282717
CG10391 CG17530 -0.428335
CG10391 CG18466 1.654302
CG10391 CG2060 0.488065
CG10391 CG2065 0.010703
CG10391 CG3829 -0.916881
CG10391 CG4120 -2.678883
CG10391 CG4559 0.053071
CG10391 CG5700 -0.085310
CG10391 CG5949 0.262949
CG10391 CG7390 -0.179472
CG10391 CG8050 0.445339
CG10391 CG8782 -2.569811
CG10391 CG9184 -0.266998
CG10425 CG10660 -1.350474
CG10425 CG10691 -3.469618
CG10425 CG11151 -1.041890
CG10425 CG11241 -0.321037
CG10425 CG11255 -1.096319
CG10425 CG12338 -0.479191
CG10425 CG12400 0.083056
CG10425 CG12785 -0.753604
CG10425 CG13284 0.260303
CG10425 CG14996 0.344940
CG10425 CG15347 -0.759264
CG10425 CG1759 -0.021125
CG10425 CG1785 0.674597
CG10425 CG2674 0.244421
CG10425 CG2713 0.154620
CG10425 CG2827 -0.053044
CG10425 CG31160 0.165711
CG10425 CG3140 0.769894
CG10425 CG3283 -0.435099
CG10425 CG3714 -0.803438
CG10425 CG3884 0.086084
CG10425 CG3999 -0.005007
CG10425 CG4061 -0.169460
CG10425 CG4217 0.865617
CG10425 CG4753 0.204120
CG10425 CG5010 -1.507435
CG10425 CG5130 0.103695
CG10425 CG5558 2.202832
CG10425 CG5904 0.553221
CG10425 CG6028 -0.210441
CG10425 CG6226 -0.106708
CG10425 CG6343 0.391209
CG10425 CG6904 -0.511589
CG10425 CG7178 0.478278
CG10425 CG7712 1.072391
CG10425 CG7780 0.483449
CG10425 CG7834 -0.399751
CG10425 CG7839 -1.590687
CG10425 CG7936 0.115705
CG10425 CG7993 -0.437413
CG10425 CG8039 -0.986155
CG10425 CG8058 0.781789
CG10425 CG8327 -2.036653
CG10425 CG8443 0.514315
CG10425 CG8444 -1.107979
CG10425 CG8525 -0.620226
CG10425 CG8827 -0.173928
CG10425 CG9300 0.044624
CG10425 CG9527 0.874238
CG10425 CG9577 -1.109440
CG10446 CG12767 -0.573874
CG10446 CG13920 -2.219941
CG10446 CG13928 0.419863
CG10446 CG14762 0.238755
CG10446 CG17530 0.521588
CG10446 CG1825 0.533693
CG10446 CG4133 -0.573447
CG10446 CG5175 0.055352
CG10446 CG5575 1.065677
CG10446 CG7576 -1.132364
CG10449 CG10698 -0.378295
CG10449 CG11128 -0.017444
CG10449 CG14430 0.323516
CG10449 CG1546 -0.014053
CG10449 CG1749 0.648078
CG10449 CG32030 -0.208466
CG10449 CG3766 -0.322470
CG10449 CG5946 0.381577
CG10449 CG6120 0.042827
CG10449 CG6202 0.182501
CG10449 CG6207 -0.300758
CG10449 CG6223 0.457514
CG10449 CG6822 -2.068465
CG10449 CG7748 -1.040795
CG10449 CG7867 -0.446498
CG10449 CG8363 -0.417665
CG10449 CG9796 -0.203414
CG10449 CG9847 -0.486755
CG10467 CG11372 0.070816
CG10467 CG1169 0.085889
CG10467 CG1259 0.106437
CG10467 CG12723 -0.346420
CG10467 CG14356 -0.259312
CG10467 CG15212 -0.279984
CG10467 CG15444 -0.055022
CG10467 CG18362 -0.047094
CG10467 CG18593 -0.202609
CG10467 CG2918 -0.097026
CG10467 CG30497 -0.080614
CG10467 CG3171 -0.389638
CG10467 CG5085 -0.206305
CG10467 CG6055 -0.387026
CG10467 CG7071 -0.361969
CG10467 CG7271 0.183358
CG10467 CG7807 0.159317
CG10467 CG8144 -0.013317
CG10467 CG8186 -0.029866
CG10467 CG8235 0.538119
CG10467 CG8268 -0.259894
CG10467 CG8386 -0.048736
CG10467 CG9517 -0.206555
CG10473 CG10992 -0.087422
CG10473 CG11347 0.762098
CG10473 CG1169 -0.292328
CG10473 CG12233 -0.105316
CG10473 CG1404 -0.256187
CG10473 CG1520 -0.066823
CG10473 CG16788 -0.079313
CG10473 CG16858 -0.364223
CG10473 CG17334 0.149937
CG10473 CG1884 -0.685841
CG10473 CG2072 -1.436225
CG10473 CG3039 -0.165419
CG10473 CG30497 0.042651
CG10473 CG32549 -0.220969
CG10473 CG33113 0.011128
CG10473 CG3424 -0.047396
CG10473 CG3539 -1.877007
CG10473 CG3542 1.436432
CG10473 CG3722 0.401146
CG10473 CG3941 0.272417
CG10473 CG4670 0.201884
CG10473 CG4672 -0.851904
CG10473 CG5700 0.386309
CG10473 CG7098 -0.706848
CG10473 CG9175 -0.611713
CG10473 CG9177 -0.808752
CG10473 CG9297 0.227548
CG10473 CG9346 -0.451864
CG10473 CG9539 0.109576
CG10479 CG10578 0.248031
CG10479 CG11051 -0.403327
CG10479 CG1157 -0.157740
CG10479 CG11793 -0.758225
CG10479 CG12286 -0.596966
CG10479 CG12403 -0.986945
CG10479 CG1264 -0.536023
CG10479 CG14048 0.153968
CG10479 CG15105 1.360073
CG10479 CG15117 0.460517
CG10479 CG15188 -1.676409
CG10479 CG17754 -0.616355
CG10479 CG18140 -0.089542
CG10479 CG1837 1.342068
CG10479 CG18446 -0.076757
CG10479 CG18657 -0.324211
CG10479 CG2016 -0.120875
CG10479 CG2098 0.368104
CG10479 CG31368 -0.403014
CG10479 CG32499 -0.488786
CG10479 CG3283 -0.390360
CG10479 CG3416 -0.428292
CG10479 CG3989 1.126806
CG10479 CG4051 0.188829
CG10479 CG4300 -0.621686
CG10479 CG4533 -1.898097
CG10479 CG4778 -0.382659
CG10479 CG5320 0.507264
CG10479 CG5330 1.217857
CG10479 CG5476 0.507327
CG10479 CG6803 -0.845064
CG10479 CG6844 -1.371179
CG10479 CG7173 0.188948
CG10479 CG7481 -0.396048
CG10479 CG7987 0.375916
CG10479 CG8186 0.399540
CG10479 CG8665 0.731236
CG10479 CG8913 -0.178837
CG10479 CG9238 0.086433
CG10479 CG9985 -0.767411
CG1049 CG1109 0.096197
CG1049 CG11100 0.544930
CG1049 CG12052 0.054069
CG1049 CG12055 -0.249002
CG1049 CG1228 0.052865
CG1049 CG12391 0.196351
CG1049 CG12701 -1.886121
CG1049 CG14636 -0.401728
CG1049 CG14883 0.097314
CG1049 CG1539 -0.646822
CG1049 CG1782 0.418665
CG1049 CG1884 -0.394280
CG1049 CG2818 0.304295
CG1049 CG3033 -0.903049
CG1049 CG3136 -0.475921
CG1049 CG32031 -0.470049
CG1049 CG33097 0.059667
CG1049 CG33261 0.258815
CG1049 CG3436 0.081855
CG1049 CG3542 1.237700
CG1049 CG3624 0.621447
CG1049 CG3969 -0.145638
CG1049 CG4006 0.733340
CG1049 CG4299 -0.379067
CG1049 CG5514 -0.457042
CG1049 CG6654 -0.281586
CG1049 CG7070 -0.127608
CG1049 CG7379 -0.380959
CG1049 CG7893 -0.321405
CG1049 CG8156 -0.571187
CG1049 CG8200 -0.879038
CG1049 CG8965 -0.807246
CG1049 CG9022 0.459958
CG1049 CG9175 0.011192
CG1049 CG9297 -0.637531
CG1049 CG9318 -0.509229
CG1049 CG9633 -0.149084
CG1049 CG9712 0.116829
CG1049 CG9924 0.176220
CG1049 TE20108 -0.062156
CG10504 CG10565 -0.484567
CG10504 CG10578 -0.627235
CG10504 CG10669 0.015878
CG10504 CG10724 -3.007549
CG10504 CG11107 -1.919204
CG10504 CG11642 -0.083510
CG10504 CG12084 1.012968
CG10504 CG12091 -0.166194
CG10504 CG12262 -2.861281
CG10504 CG12403 -1.255740
CG10504 CG12582 -0.747768
CG10504 CG1345 -0.372471
CG10504 CG1371 2.310292
CG10504 CG14207 1.051809
CG10504 CG14687 -1.099027
CG10504 CG1475 -18.004247
CG10504 CG15102 0.143897
CG10504 CG15105 0.210156
CG10504 CG15212 0.850509
CG10504 CG15282 0.762887
CG10504 CG1648 0.642151
CG10504 CG16885 0.080397
CG10504 CG17158 -0.525270
CG10504 CG1721 -1.137423
CG10504 CG17325 -1.593736
CG10504 CG17492 1.623884
CG10504 CG1782 -2.033912
CG10504 CG18290 -0.220168
CG10504 CG1884 0.092730
CG10504 CG1910 0.090695
CG10504 CG2051 1.641657
CG10504 CG3008 0.051860
CG10504 CG30291 0.426689
CG10504 CG3033 0.920390
CG10504 CG31794 -1.526173
CG10504 CG32425 -3.151700
CG10504 CG32701 -0.353974
CG10504 CG32813 -0.765046
CG10504 CG33113 0.177600
CG10504 CG33149 -0.735600
CG10504 CG33549 0.724383
CG10504 CG3371 0.088254
CG10504 CG3644 0.264824
CG10504 CG3722 0.964054
CG10504 CG3725 -2.602377
CG10504 CG4115 0.077232
CG10504 CG4145 -0.065288
CG10504 CG4169 -0.448690
CG10504 CG4183 0.698367
CG10504 CG4364 0.698894
CG10504 CG4427 1.099175
CG10504 CG4511 1.216148
CG10504 CG4552 -4.663555
CG10504 CG4672 -0.748374
CG10504 CG4679 1.083951
CG10504 CG4692 -2.090542
CG10504 CG4726 -1.924835
CG10504 CG4994 0.387728
CG10504 CG5186 -0.053572
CG10504 CG5320 2.613682
CG10504 CG5330 3.416120
CG10504 CG5353 3.271158
CG10504 CG5476 1.911362
CG10504 CG5809 0.488875
CG10504 CG6512 1.482209
CG10504 CG6521 0.480709
CG10504 CG6647 -0.873617
CG10504 CG6668 -1.925960
CG10504 CG6708 0.523085
CG10504 CG6775 -0.542973
CG10504 CG7033 0.871355
CG10504 CG7071 -1.243707
CG10504 CG7107 -1.201482
CG10504 CG7173 -1.373863
CG10504 CG7187 -0.267724
CG10504 CG7199 0.123483
CG10504 CG7271 1.392857
CG10504 CG7279 0.146071
CG10504 CG7413 -2.388469
CG10504 CG7430 -2.512224
CG10504 CG7433 1.804470
CG10504 CG7610 0.161129
CG10504 CG7654 0.249580
CG10504 CG7915 0.501165
CG10504 CG7920 -3.823533
CG10504 CG7981 -0.964708
CG10504 CG8209 0.093312
CG10504 CG8231 -1.499389
CG10504 CG8235 0.129072
CG10504 CG8289 2.711406
CG10504 CG8439 -1.721360
CG10504 CG8977 4.409958
CG10504 CG9022 -1.597804
CG10504 CG9070 -0.177478
CG10504 CG9177 0.797121
CG10504 CG9238 -0.839166
CG10504 CG9262 0.777043
CG10504 CG9281 0.186606
CG10504 CG9743 0.762093
CG10504 CG9811 0.142350
CG10504 CR31696 0.670174
CG10535 CG10627 0.476883
CG10535 CG10922 0.658485
CG10535 CG10992 0.070961
CG10535 CG11444 0.025695
CG10535 CG11654 0.091525
CG10535 CG13005 1.365699
CG10535 CG1309 -0.521151
CG10535 CG13289 0.037857
CG10535 CG13850 0.421804
CG10535 CG1404 0.003591
CG10535 CG14629 1.782982
CG10535 CG1463 -0.040611
CG10535 CG14788 -0.655786
CG10535 CG14805 0.770033
CG10535 CG16788 -0.918303
CG10535 CG17124 0.464812
CG10535 CG1780 -0.877425
CG10535 CG17800 0.589431
CG10535 CG1934 0.047959
CG10535 CG2051 0.324053
CG10535 CG2277 -0.130592
CG10535 CG2330 0.150654
CG10535 CG2934 0.079135
CG10535 CG2969 -3.891255
CG10535 CG31005 -0.310123
CG10535 CG31137 -0.118211
CG10535 CG31692 -0.271619
CG10535 CG31999 -0.053204
CG10535 CG32425 -2.314352
CG10535 CG3278 -2.589906
CG10535 CG33549 -0.971897
CG10535 CG3722 -1.108411
CG10535 CG3725 0.787803
CG10535 CG3766 -0.941509
CG10535 CG3800 0.578251
CG10535 CG3902 -1.332924
CG10535 CG3903 -0.834816
CG10535 CG4145 1.229070
CG10535 CG4183 0.112645
CG10535 CG4354 -0.644702
CG10535 CG4746 0.590855
CG10535 CG4752 -1.315866
CG10535 CG4769 0.561388
CG10535 CG5183 -0.243470
CG10535 CG5220 0.581260
CG10535 CG5345 -3.458051
CG10535 CG5353 -0.491365
CG10535 CG5486 0.204284
CG10535 CG6148 -0.876793
CG10535 CG6778 0.239587
CG10535 CG7227 -0.482117
CG10535 CG7393 0.624769
CG10535 CG7748 0.503714
CG10535 CG7935 0.703538
CG10535 CG8036 -0.341645
CG10535 CG8258 -0.123684
CG10535 CG9128 0.549991
CG10535 CG9256 -0.801167
CG10535 CG9280 -0.062955
CG10535 CG9539 1.397812
CG10535 CG9677 0.186841
CG10535 CG9836 0.191036
CG10535 CG9916 -1.142472
CG10545 CG11324 -1.595619
CG10545 CG11798 1.273831
CG10545 CG11987 -1.449567
CG10545 CG12249 1.242271
CG10545 CG12858 -1.130577
CG10545 CG13624 -1.152451
CG10545 CG13894 -0.780248
CG10545 CG14622 0.752210
CG10545 CG1483 -0.161502
CG10545 CG15097 0.345680
CG10545 CG15811 -1.335442
CG10545 CG2083 1.847085
CG10545 CG2656 -0.426787
CG10545 CG2774 0.010600
CG10545 CG31043 -1.314769
CG10545 CG31088 -2.099721
CG10545 CG31108 -0.191602
CG10545 CG31181 -0.836532
CG10545 CG31349 -1.577790
CG10545 CG31721 0.626775
CG10545 CG32158 1.079815
CG10545 CG32169 0.733668
CG10545 CG32434 -0.283437
CG10545 CG32486 0.718205
CG10545 CG32556 -0.237893
CG10545 CG3269 0.965347
CG10545 CG3352 -0.163114
CG10545 CG3625 1.420091
CG10545 CG3703 1.518995
CG10545 CG3792 -1.038461
CG10545 CG3967 0.721328
CG10545 CG4027 0.163202
CG10545 CG4050 -8.040722
CG10545 CG4133 -1.862944
CG10545 CG4303 -1.290650
CG10545 CG5433 -2.005186
CG10545 CG5545 0.480945
CG10545 CG5580 2.257479
CG10545 CG5813 1.804076
CG10545 CG6174 -2.932494
CG10545 CG6418 1.187090
CG10545 CG6703 -0.186989
CG10545 CG6866 -2.122074
CG10545 CG6877 -1.342036
CG10545 CG6889 2.041750
CG10545 CG6930 -2.822453
CG10545 CG6987 -0.126822
CG10545 CG7187 -0.965849
CG10545 CG7358 -1.274907
CG10545 CG7375 -2.272118
CG10545 CG7851 0.046351
CG10545 CG8092 0.405041
CG10545 CG8472 1.856900
CG10545 CG8567 -2.292851
CG10545 CG8933 -1.465528
CG10545 CG9135 0.832721
CG10545 CG9261 1.188454
CG10545 CG9267 -0.458185
CG10545 CG9666 -0.197106
CG10545 CG9894 -1.111636
CG10565 CG10627 0.608086
CG10565 CG11015 -1.257582
CG10565 CG11076 2.689285
CG10565 CG11134 -0.548020
CG10565 CG11334 -1.393910
CG10565 CG11471 2.379144
CG10565 CG11567 -0.438801
CG10565 CG11785 0.331509
CG10565 CG11979 0.314291
CG10565 CG12151 3.008041
CG10565 CG12262 -2.218366
CG10565 CG1273 -0.057308
CG10565 CG13005 0.487507
CG10565 CG13506 -1.916412
CG10565 CG1403 0.945414
CG10565 CG1475 -0.862095
CG10565 CG1486 0.654362
CG10565 CG15212 -0.332264
CG10565 CG15433 2.398171
CG10565 CG1582 0.740961
CG10565 CG16765 4.808455
CG10565 CG17032 0.341161
CG10565 CG17121 -2.391340
CG10565 CG17166 -10.463208
CG10565 CG1721 -0.142179
CG10565 CG17246 -1.500087
CG10565 CG18140 -0.364981
CG10565 CG18446 0.826837
CG10565 CG18507 1.609394
CG10565 CG2155 0.739423
CG10565 CG3008 -3.571805
CG10565 CG30291 0.057876
CG10565 CG31170 1.843054
CG10565 CG3140 -1.280869
CG10565 CG31999 -0.601683
CG10565 CG32164 -5.212169
CG10565 CG32425 -1.298730
CG10565 CG32548 -0.477663
CG10565 CG3267 -2.551069
CG10565 CG33009 0.106508
CG10565 CG33104 -6.538535
CG10565 CG33183 2.226833
CG10565 CG33549 0.123404
CG10565 CG3499 -5.202188
CG10565 CG3624 -0.541195
CG10565 CG3861 0.535958
CG10565 CG3903 -1.175731
CG10565 CG3992 0.498175
CG10565 CG40049 0.174610
CG10565 CG4051 -3.387345
CG10565 CG4169 1.969997
CG10565 CG4170 0.405309
CG10565 CG4233 0.500211
CG10565 CG4300 1.297818
CG10565 CG4354 0.288551
CG10565 CG4364 1.272003
CG10565 CG4427 -10.095401
CG10565 CG4567 3.122697
CG10565 CG4679 -0.787398
CG10565 CG4692 0.585259
CG10565 CG4972 -1.256673
CG10565 CG4994 3.932084
CG10565 CG5033 1.205017
CG10565 CG5193 0.764472
CG10565 CG5330 -1.355352
CG10565 CG5353 2.947135
CG10565 CG5374 -1.415902
CG10565 CG5476 0.825290
CG10565 CG5590 0.440665
CG10565 CG6501 1.569773
CG10565 CG6512 0.724714
CG10565 CG6521 -0.268719
CG10565 CG6668 -4.743502
CG10565 CG6708 -2.873450
CG10565 CG6871 -0.992562
CG10565 CG7033 1.149271
CG10565 CG7107 0.134752
CG10565 CG7173 0.240376
CG10565 CG7176 1.432169
CG10565 CG7271 0.715341
CG10565 CG7361 -4.097809
CG10565 CG7413 1.072109
CG10565 CG7430 -0.787298
CG10565 CG7461 3.925817
CG10565 CG7610 0.905771
CG10565 CG7915 1.908489
CG10565 CG7935 -0.112122
CG10565 CG8182 0.404897
CG10565 CG8186 1.129403
CG10565 CG8235 -5.425995
CG10565 CG8309 1.209411
CG10565 CG8402 0.920603
CG10565 CG8439 -8.574942
CG10565 CG8788 2.581816
CG10565 CG9009 -0.977174
CG10565 CG9172 -1.819144
CG10565 CG9238 1.184468
CG10565 CG9280 0.528870
CG10565 CG9281 -1.359857
CG10565 CG9322 -0.064015
CG10565 CG9330 -2.439107
CG10565 CG9710 -1.167747
CG10565 TE18870 0.449033
CG10571 CG11306 0.343217
CG10571 CG11471 1.567586
CG10571 CG12084 -0.308149
CG10571 CG12151 -1.128607
CG10571 CG12287 -0.409709
CG10571 CG12530 0.744072
CG10571 CG1309 2.777409
CG10571 CG13289 -0.091110
CG10571 CG14788 -0.108685
CG10571 CG14805 -1.242177
CG10571 CG17124 -0.095564
CG10571 CG17369 1.085096
CG10571 CG18854 -0.167532
CG10571 CG2158 -0.803870
CG10571 CG2221 -3.313231
CG10571 CG2263 -2.159883
CG10571 CG2277 -0.403465
CG10571 CG2674 0.126723
CG10571 CG2827 -0.521974
CG10571 CG31137 -0.281507
CG10571 CG3224 0.155449
CG10571 CG32409 -0.304782
CG10571 CG3902 -0.117219
CG10571 CG4003 -0.298402
CG10571 CG4035 0.307789
CG10571 CG4457 1.600338
CG10571 CG4511 0.032200
CG10571 CG4746 0.524072
CG10571 CG4912 -1.745147
CG10571 CG5193 0.344814
CG10571 CG5220 1.533487
CG10571 CG5277 0.376972
CG10571 CG5382 -0.451299
CG10571 CG5452 -0.030234
CG10571 CG5824 -0.437697
CG10571 CG6017 -0.017486
CG10571 CG6022 0.389967
CG10571 CG6148 -0.060090
CG10571 CG6177 0.160169
CG10571 CG6202 -0.475903
CG10571 CG6708 0.222528
CG10571 CG6904 1.294189
CG10571 CG7299 0.121796
CG10571 CG7393 -3.589645
CG10571 CG7461 -0.066495
CG10571 CG7839 1.480604
CG10571 CG8286 0.737060
CG10571 CG8289 1.117756
CG10571 CG8583 -0.351433
CG10571 CG8636 0.052352
CG10571 CG8978 -2.512830
CG10571 CG9006 -2.872165
CG10571 CG9128 0.222338
CG10571 CG9318 -1.494383
CG10571 CG9750 -0.366852
CG10571 CG9916 0.117244
CG10578 CG11015 0.342782
CG10578 CG11642 0.429841
CG10578 CG12091 -0.428013
CG10578 CG12131 0.145209
CG10578 CG12151 -0.262113
CG10578 CG12262 0.585547
CG10578 CG12287 -0.535992
CG10578 CG12403 -0.862903
CG10578 CG12592 -0.081342
CG10578 CG13005 -0.709635
CG10578 CG1309 -0.165401
CG10578 CG13289 -0.618866
CG10578 CG1403 0.158808
CG10578 CG1422 -0.064625
CG10578 CG1475 0.817309
CG10578 CG14805 -0.906131
CG10578 CG16721 -0.167895
CG10578 CG17124 -0.298158
CG10578 CG17158 0.118337
CG10578 CG17246 -0.369180
CG10578 CG18140 0.068509
CG10578 CG18250 1.508641
CG10578 CG1837 0.335756
CG10578 CG1934 0.196581
CG10578 CG2016 -0.290212
CG10578 CG2051 -0.049096
CG10578 CG2158 -0.582147
CG10578 CG31368 -1.598377
CG10578 CG32425 0.583428
CG10578 CG32625 0.256983
CG10578 CG3265 -0.463779
CG10578 CG32701 -1.166449
CG10578 CG3278 0.661893
CG10578 CG33104 0.230795
CG10578 CG33113 -0.184552
CG10578 CG33549 -0.102977
CG10578 CG3371 1.038592
CG10578 CG3416 -1.734173
CG10578 CG3624 0.347014
CG10578 CG3644 0.313593
CG10578 CG3722 0.414202
CG10578 CG3861 0.386905
CG10578 CG3902 0.032011
CG10578 CG3992 -0.020358
CG10578 CG4003 0.206116
CG10578 CG4115 0.007870
CG10578 CG4204 -0.675315
CG10578 CG4551 0.935500
CG10578 CG4700 -1.061169
CG10578 CG5183 -0.544042
CG10578 CG5193 0.265994
CG10578 CG5258 -0.107046
CG10578 CG5454 -0.808838
CG10578 CG5809 -0.583441
CG10578 CG6177 -0.128184
CG10578 CG6708 -0.511729
CG10578 CG6844 -0.770752
CG10578 CG7393 -0.008673
CG10578 CG7413 -0.721775
CG10578 CG7433 -0.004141
CG10578 CG7481 -0.227215
CG10578 CG7654 -0.131236
CG10578 CG7702 0.602756
CG10578 CG7987 -0.403896
CG10578 CG8209 0.529062
CG10578 CG8411 0.158305
CG10578 CG8416 -0.100710
CG10578 CG8553 1.053399
CG10578 CG9070 -0.055271
CG10578 CG9238 0.224658
CG10578 CG9318 0.347803
CG10578 CG9423 -1.601667
CG10578 CG9677 0.337988
CG10578 CG9750 0.968539
CG10578 CG9985 -0.924754
CG10580 CG10717 -0.016562
CG10580 CG1148 -1.587265
CG10580 CG12268 -0.284919
CG10580 CG1252 0.373838
CG10580 CG1298 -0.989080
CG10580 CG13875 -1.274037
CG10580 CG14636 0.472040
CG10580 CG14866 0.010842
CG10580 CG17218 -0.167725
CG10580 CG1764 -0.307481
CG10580 CG17786 0.222926
CG10580 CG17960 0.634169
CG10580 CG1919 0.301269
CG10580 CG2150 0.345719
CG10580 CG3097 0.755048
CG10580 CG3376 -0.188938
CG10580 CG4089 -0.148432
CG10580 CG4999 0.083924
CG10580 CG5492 0.091864
CG10580 CG6394 -0.727473
CG10580 CG6433 -0.419209
CG10580 CG6608 0.308926
CG10580 CG7080 -0.516512
CG10580 CG8587 -0.440340
CG10580 CG8600 -0.884041
CG10580 CG8983 -0.696858
CG10580 CG9336 -0.147313
CG10580 CG9747 -0.361357
CG10580 CG9968 -0.194194
CG10591 CG11326 -0.019609
CG10591 CG1157 -0.165497
CG10591 CG12157 -1.174805
CG10591 CG13279 0.235764
CG10591 CG13551 1.263067
CG10591 CG14639 -1.091985
CG10591 CG14643 -0.393582
CG10591 CG14968 0.685866
CG10591 CG15162 0.803142
CG10591 CG15347 2.178990
CG10591 CG1644 -0.613264
CG10591 CG17332 -0.255889
CG10591 CG1809 0.081588
CG10591 CG18374 0.640203
CG10591 CG3006 0.144924
CG10591 CG31098 1.337920
CG10591 CG31233 -0.464194
CG10591 CG32972 -0.134372
CG10591 CG3884 -0.315819
CG10591 CG4753 -3.086801
CG10591 CG4779 -0.875363
CG10591 CG5010 0.294794
CG10591 CG5288 -0.726222
CG10591 CG5476 -0.709849
CG10591 CG5532 -0.330096
CG10591 CG5819 0.292176
CG10591 CG5828 0.016699
CG10591 CG5961 0.770849
CG10591 CG6459 0.845591
CG10591 CG7176 -0.641716
CG10591 CG7178 0.023265
CG10591 CG7241 -0.306172
CG10591 CG7296 -0.615218
CG10591 CG7502 -1.129620
CG10591 CG8048 -1.729169
CG10591 CG8788 1.187448
CG10591 CG8804 -4.048528
CG10591 CG9066 -0.581248
CG10591 CG9155 -0.269662
CG10591 CG9331 1.173535
CG10591 CG9977 -0.388038
CG10596 CG13875 -0.017277
CG10596 CG7080 -0.592561
CG10596 CG8587 -1.064967
CG10602 CG10691 1.189903
CG10602 CG10724 0.036186
CG10602 CG10746 0.353589
CG10602 CG11051 -0.376840
CG10602 CG11267 2.184896
CG10602 CG11793 -0.232051
CG10602 CG12157 0.362466
CG10602 CG12262 -0.311047
CG10602 CG12286 -0.165591
CG10602 CG12403 -0.695531
CG10602 CG13704 0.303309
CG10602 CG14021 -0.193524
CG10602 CG14243 0.420568
CG10602 CG14968 -0.099726
CG10602 CG15095 0.608530
CG10602 CG15117 -0.070219
CG10602 CG15304 -1.294091
CG10602 CG15347 0.150946
CG10602 CG15717 1.034612
CG10602 CG1644 -0.016524
CG10602 CG17642 -0.038854
CG10602 CG1837 -0.583721
CG10602 CG2977 -2.067617
CG10602 CG31098 -0.944252
CG10602 CG31431 -1.165269
CG10602 CG3283 -0.260465
CG10602 CG4061 0.539610
CG10602 CG4162 1.182672
CG10602 CG4753 0.308274
CG10602 CG5210 -0.092656
CG10602 CG5288 0.574014
CG10602 CG5532 0.022083
CG10602 CG5819 -0.703405
CG10602 CG5828 -0.221701
CG10602 CG5949 -0.138713
CG10602 CG6417 0.290083
CG10602 CG6459 -0.853289
CG10602 CG6666 0.428684
CG10602 CG7062 -0.461254
CG10602 CG7328 0.085827
CG10602 CG7936 -0.311848
CG10602 CG8050 0.276502
CG10602 CG8066 0.107940
CG10602 CG8470 -2.313900
CG10602 CG8665 -0.648079
CG10602 CG8766 -1.392993
CG10602 CG8788 1.542482
CG10602 CG8804 -0.647935
CG10602 CG8913 -0.042119
CG10602 CG8946 -0.228542
CG10602 CG9184 -0.617662
CG10602 CG9331 -0.086597
CG10602 CG9494 -0.034593
CG10620 CG10701 -1.961646
CG10620 CG10917 -0.188989
CG10620 CG11015 0.804862
CG10620 CG11280 -1.975868
CG10620 CG11652 0.831182
CG10620 CG11861 -2.134846
CG10620 CG11949 -1.090755
CG10620 CG12091 -2.741586
CG10620 CG12129 -0.317603
CG10620 CG12131 0.240440
CG10620 CG12360 -1.699843
CG10620 CG12369 -1.583062
CG10620 CG12676 -6.108833
CG10620 CG13912 -0.920003
CG10620 CG1404 0.130218
CG10620 CG1422 -7.030156
CG10620 CG1429 1.249215
CG10620 CG14813 -0.651217
CG10620 CG15002 -0.495539
CG10620 CG16721 0.211464
CG10620 CG17158 0.847926
CG10620 CG1716 -0.986409
CG10620 CG17492 0.101343
CG10620 CG18250 -11.855152
CG10620 CG2051 -3.222747
CG10620 CG2835 -1.262373
CG10620 CG3033 0.811595
CG10620 CG3039 -1.691772
CG10620 CG31045 -3.797729
CG10620 CG31121 -0.434108
CG10620 CG31332 5.437476
CG10620 CG31349 -0.807417
CG10620 CG32031 0.836746
CG10620 CG32556 0.505933
CG10620 CG32701 -1.140674
CG10620 CG33097 1.849100
CG10620 CG33549 1.530886
CG10620 CG3359 -0.160261
CG10620 CG3664 -2.327294
CG10620 CG3722 1.572807
CG10620 CG3800 -0.986815
CG10620 CG40049 0.426596
CG10620 CG4006 -1.701394
CG10620 CG4115 -0.178247
CG10620 CG4204 1.741503
CG10620 CG4551 2.306316
CG10620 CG4677 -2.278764
CG10620 CG4700 1.450401
CG10620 CG5183 -2.622459
CG10620 CG5809 -2.798992
CG10620 CG6017 0.352186
CG10620 CG6223 0.662193
CG10620 CG6877 -1.246461
CG10620 CG7073 1.520192
CG10620 CG7199 2.060169
CG10620 CG7262 -0.952633
CG10620 CG7526 -0.193275
CG10620 CG7752 0.823567
CG10620 CG7892 1.052309
CG10620 CG7893 -2.351938
CG10620 CG8276 -0.169273
CG10620 CG8289 1.903672
CG10620 CG8306 2.472908
CG10620 CG8312 1.265654
CG10620 CG8411 0.983068
CG10620 CG8416 1.300366
CG10620 CG8600 -0.142022
CG10620 CG8933 2.154127
CG10620 CG9022 1.440726
CG10620 CG9035 -0.532944
CG10620 CG9128 0.642707
CG10620 CG9322 -0.154742
CG10620 CG9403 -0.048614
CG10620 CG9866 -0.656842
CG10620 CG9924 0.213349
CG10627 CG10992 -0.538212
CG10627 CG11347 0.662442
CG10627 CG1169 -0.869088
CG10627 CG11992 0.638961
CG10627 CG12203 -0.135803
CG10627 CG12233 -0.756329
CG10627 CG13391 0.368261
CG10627 CG1403 0.376353
CG10627 CG14629 0.392803
CG10627 CG1486 0.074077
CG10627 CG15105 -1.344393
CG10627 CG17032 0.334502
CG10627 CG17121 0.104486
CG10627 CG17272 -0.179520
CG10627 CG17334 -0.331514
CG10627 CG17530 -1.604979
CG10627 CG18140 0.639004
CG10627 CG18290 -0.348399
CG10627 CG2108 0.411177
CG10627 CG2140 -0.140144
CG10627 CG2161 1.232910
CG10627 CG2918 -0.557624
CG10627 CG2969 0.154243
CG10627 CG3008 -1.376597
CG10627 CG30497 -0.047954
CG10627 CG31999 -2.409715
CG10627 CG32425 -1.015842
CG10627 CG33549 -1.469646
CG10627 CG3499 0.310007
CG10627 CG3644 0.146100
CG10627 CG3725 -0.553695
CG10627 CG3903 -0.235251
CG10627 CG3960 -0.485237
CG10627 CG4145 0.392484
CG10627 CG4169 -0.436285
CG10627 CG4183 0.785852
CG10627 CG4354 -1.881195
CG10627 CG4364 0.044149
CG10627 CG4533 1.010061
CG10627 CG4679 -2.663507
CG10627 CG4692 -1.612223
CG10627 CG5330 2.013931
CG10627 CG5345 -0.477924
CG10627 CG5486 -1.107552
CG10627 CG5661 0.176888
CG10627 CG6778 0.289961
CG10627 CG6816 0.101422
CG10627 CG6871 0.231771
CG10627 CG7062 -0.026125
CG10627 CG7266 -1.385757
CG10627 CG7438 -0.369193
CG10627 CG7526 -0.570182
CG10627 CG7981 0.471304
CG10627 CG8402 -0.020559
CG10627 CG8965 -0.110650
CG10627 CG9020 -0.120544
CG10627 CG9194 0.454180
CG10627 CG9280 0.283746
CG10627 CG9423 -0.154365
CG10627 CG9539 0.555504
CG10627 CG9811 -0.416958
CG10627 TE18870 0.037026
CG1064 CG10967 -0.481828
CG1064 CG12052 0.710058
CG1064 CG13777 0.520542
CG1064 CG14513 -0.039111
CG1064 CG5021 0.253958
CG1064 CG7471 -0.982180
CG1064 CG7892 -0.844953
CG1064 CG8092 -1.018098
CG1064 CG8366 -0.637762
CG1064 CG9633 -0.269907
CG1064 CG9712 -0.545407
CG1064 CG9894 0.636959
CG10655 CG10691 0.588666
CG10655 CG11107 -1.396129
CG10655 CG11151 -0.193529
CG10655 CG11217 1.583386
CG10655 CG11255 -2.053227
CG10655 CG11267 -9.700795
CG10655 CG11979 0.186802
CG10655 CG12141 5.840023
CG10655 CG12157 1.068907
CG10655 CG12400 -0.827169
CG10655 CG12582 -0.073320
CG10655 CG12785 1.980772
CG10655 CG13220 1.903262
CG10655 CG13506 1.578145
CG10655 CG13551 -2.687920
CG10655 CG13704 -2.898301
CG10655 CG1371 -4.013658
CG10655 CG14066 -0.208996
CG10655 CG15095 -1.469817
CG10655 CG15102 0.600401
CG10655 CG15304 4.511209
CG10655 CG15347 3.193432
CG10655 CG1685 -2.361032
CG10655 CG16944 0.495623
CG10655 CG17332 -0.742952
CG10655 CG17642 -2.499895
CG10655 CG1771 -1.324517
CG10655 CG18473 -0.098112
CG10655 CG30349 0.487672
CG10655 CG31004 0.378679
CG10655 CG3127 2.025194
CG10655 CG3140 0.994245
CG10655 CG3249 -1.656903
CG10655 CG32813 1.914784
CG10655 CG3283 1.362436
CG10655 CG33502 -0.511683
CG10655 CG3714 1.178786
CG10655 CG3884 -0.004477
CG10655 CG4217 -4.244689
CG10655 CG4233 -1.095591
CG10655 CG4247 1.378330
CG10655 CG4600 -0.023767
CG10655 CG4901 1.315240
CG10655 CG4994 1.092190
CG10655 CG5130 0.910898
CG10655 CG5558 -5.384374
CG10655 CG5590 -0.534483
CG10655 CG5660 -1.360176
CG10655 CG5819 1.180257
CG10655 CG5903 -2.880534
CG10655 CG5904 -3.724277
CG10655 CG5992 -1.678551
CG10655 CG6028 -0.237206
CG10655 CG6178 -0.693502
CG10655 CG6345 0.854832
CG10655 CG6375 -1.803801
CG10655 CG6417 -0.135089
CG10655 CG6501 -6.195876
CG10655 CG6666 3.092564
CG10655 CG6769 -8.325758
CG10655 CG6949 2.680709
CG10655 CG7178 -1.716020
CG10655 CG7361 -0.797381
CG10655 CG7698 -1.194973
CG10655 CG7834 -0.997791
CG10655 CG7920 2.506666
CG10655 CG7993 -1.106911
CG10655 CG8039 2.884710
CG10655 CG8048 -1.857476
CG10655 CG8254 0.410512
CG10655 CG8827 1.213263
CG10655 CG9527 2.058384
CG10657 CG14801 -0.406401
CG10657 CG31321 -0.615510
CG10657 CG4999 -0.351364
CG10657 CG5928 -0.184298
CG10657 CG6409 -0.808280
CG10657 CG9628 -0.146327
CG10660 CG11241 -0.417631
CG10660 CG11771 0.545187
CG10660 CG12101 3.300338
CG10660 CG12338 0.356153
CG10660 CG12400 1.840160
CG10660 CG12785 -6.547972
CG10660 CG13551 1.033187
CG10660 CG14048 -2.371397
CG10660 CG14066 -0.382574
CG10660 CG14996 -1.105894
CG10660 CG1685 1.926607
CG10660 CG17136 -0.453028
CG10660 CG17369 0.678121
CG10660 CG1785 -6.444490
CG10660 CG1941 0.543754
CG10660 CG2078 -0.609494
CG10660 CG2674 -0.105221
CG10660 CG2827 0.340090
CG10660 CG2867 -0.756885
CG10660 CG32264 0.540208
CG10660 CG32409 0.379713
CG10660 CG33217 2.230899
CG10660 CG3593 -3.223411
CG10660 CG4217 0.710888
CG10660 CG4753 -0.947926
CG10660 CG4781 0.151235
CG10660 CG4912 0.448709
CG10660 CG5010 -2.697697
CG10660 CG5849 -0.118266
CG10660 CG5904 -2.521019
CG10660 CG6022 -1.050098
CG10660 CG6417 0.846845
CG10660 CG6767 -2.220431
CG10660 CG7178 -0.864712
CG10660 CG7519 4.494391
CG10660 CG7712 -0.412329
CG10660 CG7780 0.717668
CG10660 CG8039 0.087808
CG10660 CG8058 1.554967
CG10660 CG8327 -3.062494
CG10660 CG8444 0.319507
CG10660 CG8470 0.134131
CG10660 CG8525 1.015138
CG10660 CG8636 0.665071
CG10660 CG8788 1.742415
CG10660 CG8827 -0.846967
CG10660 CG8920 -0.600358
CG10660 CG9306 -0.159173
CG10660 CG9527 -0.213678
CG10660 CG9577 -3.285694
CG10669 CG11444 -0.152856
CG10669 CG11567 -0.461041
CG10669 CG11979 -0.104011
CG10669 CG12151 -0.204007
CG10669 CG1309 -0.872885
CG10669 CG1475 0.336946
CG10669 CG15005 -0.213563
CG10669 CG15105 0.714686
CG10669 CG15212 -0.065339
CG10669 CG17246 0.358662
CG10669 CG17325 -0.317300
CG10669 CG18446 0.066525
CG10669 CG18657 0.101489
CG10669 CG1970 0.018881
CG10669 CG2674 -0.411958
CG10669 CG31005 -0.370679
CG10669 CG31170 0.287861
CG10669 CG3224 -0.464270
CG10669 CG32548 -0.095959
CG10669 CG32625 0.197702
CG10669 CG33217 -0.890740
CG10669 CG4003 -0.094489
CG10669 CG4033 0.217691
CG10669 CG4233 0.541016
CG10669 CG4427 -0.157493
CG10669 CG4552 -0.932143
CG10669 CG4679 -0.692324
CG10669 CG4692 -1.130707
CG10669 CG4746 -0.075583
CG10669 CG4994 0.673264
CG10669 CG5277 0.520135
CG10669 CG5330 1.292193
CG10669 CG5353 0.059836
CG10669 CG5532 -0.232456
CG10669 CG6148 -0.055610
CG10669 CG6708 -0.133181
CG10669 CG6769 0.143441
CG10669 CG7033 0.486549
CG10669 CG7361 0.597825
CG10669 CG7430 -1.707516
CG10669 CG7807 0.184014
CG10669 CG7915 -0.141426
CG10669 CG7935 -0.270003
CG10669 CG7981 -0.708330
CG10669 CG8235 -0.087628
CG10669 CG8386 0.293296
CG10669 CG8402 -0.341539
CG10669 CG8446 0.134994
CG10669 CG8766 -0.243472
CG10669 CG8978 0.396670
CG10669 TE18870 -0.279570
CG10680 CG10922 -0.357573
CG10680 CG1151 -0.142336
CG10680 CG14021 -0.023296
CG10680 CG14243 -0.495992
CG10680 CG14968 0.074145
CG10680 CG15717 1.016700
CG10680 CG17323 -0.369283
CG10680 CG18466 -0.015789
CG10680 CG18549 -0.295336
CG10680 CG2098 -0.182230
CG10680 CG2762 -0.168993
CG10680 CG31098 0.115649
CG10680 CG3829 -0.795362
CG10680 CG4162 0.265075
CG10680 CG5210 0.347779
CG10680 CG5288 0.751502
CG10680 CG5345 -0.224600
CG10680 CG5532 -1.444047
CG10680 CG5828 -0.097148
CG10680 CG6113 -0.238138
CG10680 CG7062 0.254668
CG10680 CG7241 0.631175
CG10680 CG7390 0.192628
CG10680 CG8050 -0.800087
CG10680 CG8066 0.018999
CG10680 CG8665 0.827542
CG10680 CG8669 -1.538070
CG10680 CG8913 -0.476480
CG10680 CG9184 0.229788
CG10691 CG11151 1.120673
CG10691 CG11255 1.430620
CG10691 CG11267 -2.799815
CG10691 CG1157 0.552571
CG10691 CG12141 -2.343811
CG10691 CG12157 0.111885
CG10691 CG12400 -7.916467
CG10691 CG1246 -0.268127
CG10691 CG13220 1.961870
CG10691 CG13551 0.453810
CG10691 CG13704 -0.430231
CG10691 CG14243 1.362473
CG10691 CG14792 -0.709554
CG10691 CG14996 1.332825
CG10691 CG15304 -5.441683
CG10691 CG15347 0.351701
CG10691 CG1685 1.277368
CG10691 CG17642 1.022292
CG10691 CG2713 -5.741228
CG10691 CG2977 -0.300278
CG10691 CG31004 0.786278
CG10691 CG31160 -1.510892
CG10691 CG31170 0.599933
CG10691 CG3140 -2.022674
CG10691 CG3249 -0.988937
CG10691 CG3283 1.244835
CG10691 CG32920 -2.639561
CG10691 CG3593 1.340297
CG10691 CG3714 -1.601422
CG10691 CG3884 -0.363908
CG10691 CG4061 1.927583
CG10691 CG4233 0.795464
CG10691 CG4247 -0.289720
CG10691 CG4475 -0.066281
CG10691 CG4753 -2.079537
CG10691 CG4984 -0.571736
CG10691 CG5010 -0.599112
CG10691 CG5012 0.746527
CG10691 CG5130 0.764000
CG10691 CG5558 1.021486
CG10691 CG5660 -1.007732
CG10691 CG5903 0.596886
CG10691 CG5904 0.291791
CG10691 CG6028 -0.066203
CG10691 CG6030 0.027427
CG10691 CG6105 0.696647
CG10691 CG6226 -1.074741
CG10691 CG6345 -0.159573
CG10691 CG6415 -1.090394
CG10691 CG6417 2.687306
CG10691 CG6439 1.052868
CG10691 CG6459 -0.090828
CG10691 CG6769 -4.501570
CG10691 CG6904 4.114357
CG10691 CG6949 -2.010792
CG10691 CG7328 -2.520435
CG10691 CG7421 2.108619
CG10691 CG7834 0.263412
CG10691 CG7841 -0.676355
CG10691 CG7993 1.896030
CG10691 CG8039 -2.772660
CG10691 CG8058 -2.699413
CG10691 CG8112 -0.004285
CG10691 CG8443 -6.310281
CG10691 CG8470 -5.379359
CG10691 CG8766 -0.681156
CG10691 CG8788 4.930409
CG10691 CG8946 1.599113
CG10691 CG9140 -1.404128
CG10691 CG9331 -2.665044
CG10691 CG9527 -2.885909
CG10691 CG9577 1.863889
CG10698 CG11128 -1.664174
CG10698 CG11874 0.168695
CG10698 CG13463 -0.159864
CG10698 CG1546 -2.656095
CG10698 CG4798 0.333672
CG10698 CG8363 0.005501
CG10699 CG1753 -0.592030
CG10699 CG3792 -0.628997
CG10699 CG3935 -0.597617
CG10699 CG5537 -0.036787
CG10699 CG8254 -0.716493
CG10701 CG10917 0.144565
CG10701 CG11015 -3.685890
CG10701 CG11076 0.437977
CG10701 CG12052 -0.223138
CG10701 CG12091 0.620147
CG10701 CG12129 -0.438804
CG10701 CG12131 1.068504
CG10701 CG12676 -1.117439
CG10701 CG15002 0.512078
CG10701 CG16721 0.947058
CG10701 CG17121 -0.305175
CG10701 CG18250 0.404055
CG10701 CG3008 -0.924455
CG10701 CG32425 2.195881
CG10701 CG32701 0.591040
CG10701 CG33097 0.275296
CG10701 CG33549 -1.207217
CG10701 CG3359 -0.249447
CG10701 CG3416 0.583959
CG10701 CG3800 0.423321
CG10701 CG40049 0.024227
CG10701 CG4006 0.040608
CG10701 CG4170 -1.202895
CG10701 CG4204 -1.031318
CG10701 CG4354 -0.300610
CG10701 CG4677 -0.590196
CG10701 CG4700 0.904947
CG10701 CG4944 -0.687820
CG10701 CG4972 0.143788
CG10701 CG5183 0.730161
CG10701 CG5486 0.671290
CG10701 CG5809 -2.615839
CG10701 CG6017 -0.483060
CG10701 CG6177 0.311953
CG10701 CG6512 1.451973
CG10701 CG6944 -0.766323
CG10701 CG7199 -0.437720
CG10701 CG7230 -0.471708
CG10701 CG7526 -0.073554
CG10701 CG7892 -0.897380
CG10701 CG7893 1.460768
CG10701 CG7961 -0.115041
CG10701 CG8258 -0.251475
CG10701 CG8276 -1.140117
CG10701 CG8308 -0.788519
CG10701 CG8312 -0.057906
CG10701 CG8933 0.617780
CG10701 CG9020 -0.590069
CG10701 CG9330 0.908248
CG10701 CG9403 -0.892570
CG10701 CG9423 -0.484291
CG10701 CG9712 0.282099
CG10701 CG9748 0.547725
CG10701 CG9866 0.525747
CG10717 CG10939 -0.528269
CG10717 CG12268 -0.355228
CG10717 CG1298 -0.392676
CG10717 CG13643 -0.150323
CG10717 CG13875 0.141774
CG10717 CG14626 -0.272740
CG10717 CG3097 -0.199315
CG10717 CG31344 -0.275338
CG10717 CG3242 0.216851
CG10717 CG4089 -0.977190
CG10717 CG5873 -0.131211
CG10717 CG6394 0.044292
CG10717 CG7713 0.064587
CG10717 CG8239 -0.069713
CG10717 CG9460 -0.391942
CG10719 CG1099 -0.141885
CG10719 CG11902 -0.394315
CG10719 CG32158 -0.140776
CG10719 CG3967 -0.481623
CG10719 CG4230 -2.293415
CG10719 CG6418 0.142411
CG10724 CG11372 -0.585238
CG10724 CG1151 -1.034766
CG10724 CG11793 0.095228
CG10724 CG12203 0.101920
CG10724 CG12262 -0.989664
CG10724 CG12403 -3.538850
CG10724 CG1250 -0.944597
CG10724 CG1345 -0.068970
CG10724 CG1371 -0.199097
CG10724 CG1403 -0.047276
CG10724 CG15105 -2.882663
CG10724 CG15117 0.386246
CG10724 CG15212 0.138248
CG10724 CG15282 -0.776548
CG10724 CG1674 1.132281
CG10724 CG16885 -1.064867
CG10724 CG17325 -0.413733
CG10724 CG17332 0.506823
CG10724 CG17508 0.195240
CG10724 CG18290 0.097433
CG10724 CG1837 2.000139
CG10724 CG18549 0.245068
CG10724 CG18593 -1.069321
CG10724 CG30011 -1.526798
CG10724 CG30497 0.184760
CG10724 CG31098 -1.750769
CG10724 CG31794 0.117532
CG10724 CG32164 -0.016806
CG10724 CG32499 -0.154669
CG10724 CG32548 0.198033
CG10724 CG32972 -0.730812
CG10724 CG33009 -0.211660
CG10724 CG33149 2.467108
CG10724 CG3644 0.001610
CG10724 CG3725 1.318467
CG10724 CG4051 0.073437
CG10724 CG4169 0.950866
CG10724 CG4183 0.061115
CG10724 CG4376 0.138412
CG10724 CG4511 0.169452
CG10724 CG4533 -1.050924
CG10724 CG4679 -1.110038
CG10724 CG4692 -0.481098
CG10724 CG5320 -2.446737
CG10724 CG5330 1.372367
CG10724 CG5476 0.292132
CG10724 CG5532 -0.642917
CG10724 CG5671 -0.603138
CG10724 CG6647 -2.780629
CG10724 CG6668 2.543999
CG10724 CG6803 0.493579
CG10724 CG7062 -1.293335
CG10724 CG7071 -0.177088
CG10724 CG7107 -0.128303
CG10724 CG7173 -0.368405
CG10724 CG7433 0.649591
CG10724 CG7807 0.538338
CG10724 CG7920 -0.263129
CG10724 CG7981 0.530841
CG10724 CG8050 0.405010
CG10724 CG8182 -0.018536
CG10724 CG8186 -0.709537
CG10724 CG8402 -0.039879
CG10724 CG8665 1.357502
CG10724 CG8766 0.152572
CG10724 CG9070 0.048596
CG10724 CG9155 -0.213650
CG10724 CG9177 -0.377138
CG10724 CG9184 0.330307
CG10724 CG9238 0.946612
CG10724 CG9253 0.441668
CG10726 CG10967 -2.545307
CG10726 CG1130 1.053311
CG10726 CG11324 -1.517506
CG10726 CG11494 0.210445
CG10726 CG11849 0.891725
CG10726 CG12249 -0.785044
CG10726 CG1434 0.203007
CG10726 CG14513 -2.182270
CG10726 CG14762 0.092521
CG10726 CG1624 -0.965459
CG10726 CG17530 2.890706
CG10726 CG17724 -1.539022
CG10726 CG2207 -4.106401
CG10726 CG31043 -1.588629
CG10726 CG31357 0.044021
CG10726 CG32046 -1.777476
CG10726 CG32505 0.776426
CG10726 CG5175 -0.263571
CG10726 CG5358 -1.764688
CG10726 CG5545 2.492928
CG10726 CG5753 -0.057459
CG10726 CG5940 0.083821
CG10726 CG6703 1.474877
CG10726 CG6987 -0.206001
CG10726 CG7358 -0.152544
CG10726 CG7576 0.168057
CG10726 CG7659 -3.361775
CG10726 CG9704 -0.991056
CG10726 CG9797 0.912580
CG10726 CG9999 -1.794118
CG10746 CG11051 0.344505
CG10746 CG11134 0.465882
CG10746 CG11267 5.256591
CG10746 CG11992 -0.493734
CG10746 CG12157 1.249401
CG10746 CG12172 0.787941
CG10746 CG12262 0.179166
CG10746 CG12286 0.371795
CG10746 CG13551 0.371781
CG10746 CG14243 -0.058029
CG10746 CG14996 0.583169
CG10746 CG15095 -2.084872
CG10746 CG15427 1.262906
CG10746 CG15717 -8.096250
CG10746 CG1600 -3.413209
CG10746 CG18446 -1.077636
CG10746 CG18466 0.953942
CG10746 CG18549 -0.845219
CG10746 CG18593 -1.608043
CG10746 CG1882 -0.716065
CG10746 CG1970 0.061623
CG10746 CG2003 -0.097299
CG10746 CG2098 0.116863
CG10746 CG2140 0.139791
CG10746 CG30011 -1.078061
CG10746 CG30497 -0.052337
CG10746 CG31098 -0.959774
CG10746 CG31175 0.569426
CG10746 CG31431 -0.382675
CG10746 CG32499 0.139963
CG10746 CG3267 0.554788
CG10746 CG3588 -0.870906
CG10746 CG3829 -1.744137
CG10746 CG4233 -0.164630
CG10746 CG4475 0.462016
CG10746 CG4600 -0.447925
CG10746 CG5210 -0.271659
CG10746 CG5575 0.591535
CG10746 CG5949 0.354975
CG10746 CG6459 -1.366878
CG10746 CG6871 -0.816273
CG10746 CG7062 -2.077593
CG10746 CG7088 1.428135
CG10746 CG7266 -1.559250
CG10746 CG7438 0.145449
CG10746 CG7678 0.257727
CG10746 CG7807 1.116478
CG10746 CG8050 1.097348
CG10746 CG8066 0.414964
CG10746 CG8144 -0.437835
CG10746 CG8235 -1.390827
CG10746 CG8402 0.216982
CG10746 CG8470 -6.350804
CG10746 CG8665 0.807124
CG10746 CG8782 -1.404146
CG10746 CG8913 1.772761
CG10746 CG8946 -1.340953
CG10746 CG9009 0.057619
CG10746 CG9184 1.393570
CG10746 CG9446 2.157833
CG10756 CG10960 -0.060440
CG10756 CG1099 -0.177228
CG10756 CG11217 -3.720339
CG10756 CG11453 -0.211426
CG10756 CG11567 -0.106344
CG10756 CG1169 0.053205
CG10756 CG12055 0.600747
CG10756 CG12338 0.038638
CG10756 CG12723 0.213587
CG10756 CG13695 0.075258
CG10756 CG13993 0.284983
CG10756 CG14066 0.014511
CG10756 CG14110 0.388038
CG10756 CG14888 0.208304
CG10756 CG15002 0.615126
CG10756 CG15211 0.830651
CG10756 CG15444 -1.196830
CG10756 CG15592 -0.050500
CG10756 CG15786 0.325740
CG10756 CG1582 -0.125862
CG10756 CG16787 0.364757
CG10756 CG2161 -0.256362
CG10756 CG2210 -0.537060
CG10756 CG2818 -1.500605
CG10756 CG3008 -0.050200
CG10756 CG3028 0.480731
CG10756 CG31649 -0.478310
CG10756 CG3171 0.439389
CG10756 CG32473 1.090453
CG10756 CG32548 0.150624
CG10756 CG32920 0.395952
CG10756 CG33261 -0.248252
CG10756 CG3991 0.345386
CG10756 CG3994 0.003640
CG10756 CG4280 -0.619539
CG10756 CG4299 -0.189313
CG10756 CG4552 0.349225
CG10756 CG4742 -0.101267
CG10756 CG4984 -0.065098
CG10756 CG5130 -0.116485
CG10756 CG5514 -0.294925
CG10756 CG5903 0.828856
CG10756 CG6040 -2.763054
CG10756 CG6199 0.213351
CG10756 CG6345 -0.386836
CG10756 CG6378 -0.278182
CG10756 CG6521 -0.829529
CG10756 CG6775 -0.077155
CG10756 CG7023 0.143032
CG10756 CG7107 0.339894
CG10756 CG7802 -1.056734
CG10756 CG8173 -2.050219
CG10756 CG8627 0.265264
CG10756 CG8850 -0.497139
CG10756 CG9175 0.108477
CG10756 CG9322 -0.162764
CG10756 CG9743 -0.430125
CG10756 CR31808 -0.002937
CG1082 CG10960 -0.500702
CG1082 CG11453 -0.409093
CG1082 CG11576 -0.409646
CG1082 CG12350 -0.276784
CG1082 CG13102 0.172522
CG1082 CG1644 0.241201
CG1082 CG18173 0.251385
CG1082 CG18374 0.369712
CG1082 CG2977 -1.154637
CG1082 CG31233 0.741337
CG1082 CG31259 -3.590570
CG1082 CG31300 -0.852901
CG1082 CG3734 0.434949
CG1082 CG4061 -0.910056
CG1082 CG5660 1.535264
CG1082 CG6830 -0.484282
CG1082 CG7328 -0.236123
CG1082 CG7354 -0.383288
CG1082 CG8112 -0.408723
CG1082 CG9127 0.719333
CG1082 CG9331 -1.134944
CG1082 CG9494 -0.323300
CG1082 CG9527 1.423818
CG1082 CG9568 -0.603022
CG10897 CG1130 2.597398
CG10897 CG11798 -0.244508
CG10897 CG11902 -1.809338
CG10897 CG11961 5.394873
CG10897 CG13316 0.144943
CG10897 CG1434 -0.461296
CG10897 CG15427 -0.722869
CG10897 CG1825 0.742359
CG10897 CG1957 -1.492159
CG10897 CG32046 0.562239
CG10897 CG32505 1.087883
CG10897 CG3588 6.763158
CG10897 CG3689 -0.325136
CG10897 CG4022 -1.281878
CG10897 CG4050 -1.423677
CG10897 CG4133 -0.676705
CG10897 CG5393 -2.606362
CG10897 CG5813 -3.372097
CG10897 CG5940 0.440153
CG10897 CG6889 -4.575342
CG10897 CG6930 2.766619
CG10897 CG6987 -2.493581
CG10897 CG7358 -0.434307
CG10897 CG7538 -1.239521
CG10897 CG7659 1.682216
CG10897 CG9261 -0.089394
CG10897 CG9336 -0.780573
CG10897 CG9704 -1.680518
CG10897 CG9705 -1.095368
CG10897 CG9797 -0.028316
CG10897 CG9999 -0.918318
CG10917 CG10988 -0.090252
CG10917 CG12131 -0.045400
CG10917 CG12369 -0.760354
CG10917 CG12676 -0.070634
CG10917 CG14813 -0.323147
CG10917 CG3039 -0.579887
CG10917 CG31536 0.026828
CG10917 CG33097 0.648898
CG10917 CG3416 -0.091106
CG10917 CG3542 -0.071471
CG10917 CG3722 0.657603
CG10917 CG3941 -0.061434
CG10917 CG4035 -0.108603
CG10917 CG4145 -0.234270
CG10917 CG4677 -0.134864
CG10917 CG4700 0.420845
CG10917 CG5183 -0.503120
CG10917 CG5486 0.187473
CG10917 CG5809 0.202497
CG10917 CG5854 -0.739919
CG10917 CG6223 -0.176773
CG10917 CG6944 -0.351958
CG10917 CG8276 0.165293
CG10917 CG8600 0.178855
CG10917 CG8983 -0.227340
CG10917 CG9035 0.133947
CG10917 CG9256 -0.059185
CG10917 CG9318 -0.058270
CG10917 CG9403 -0.560595
CG10917 CG9677 0.156704
CG10917 CG9866 0.113376
CG10922 CG11051 0.514387
CG10922 CG1151 0.472454
CG10922 CG11793 0.380667
CG10922 CG1264 -0.356385
CG10922 CG1309 0.916174
CG10922 CG1403 -0.122201
CG10922 CG14629 0.345112
CG10922 CG14805 -0.123009
CG10922 CG1486 -0.063216
CG10922 CG15105 0.782160
CG10922 CG15117 0.953794
CG10922 CG15188 0.052209
CG10922 CG15828 0.208439
CG10922 CG1648 0.575669
CG10922 CG17334 -0.167202
CG10922 CG1780 -0.525118
CG10922 CG18111 -1.955515
CG10922 CG1934 0.073641
CG10922 CG2198 0.205436
CG10922 CG2762 -0.110549
CG10922 CG2969 0.108237
CG10922 CG31536 0.034572
CG10922 CG32548 -0.089596
CG10922 CG3434 -0.209157
CG10922 CG3960 0.333915
CG10922 CG3989 -0.732226
CG10922 CG4354 -0.554865
CG10922 CG4533 -2.246568
CG10922 CG4679 -0.795108
CG10922 CG4692 -1.397676
CG10922 CG5330 0.151918
CG10922 CG5345 -1.372037
CG10922 CG5532 -0.525521
CG10922 CG5594 -1.511336
CG10922 CG5828 0.055035
CG10922 CG6113 -0.300355
CG10922 CG6155 -0.214052
CG10922 CG6778 0.511483
CG10922 CG6803 -0.329925
CG10922 CG7062 0.001120
CG10922 CG7227 -0.267983
CG10922 CG7935 -0.204753
CG10922 CG7981 0.527193
CG10922 CG8665 0.306519
CG10922 CG9194 -0.187424
CG10922 CG9836 -1.271031
CG10924 CG11051 1.396258
CG10924 CG12286 0.174505
CG10924 CG14021 0.349902
CG10924 CG1600 -0.132169
CG10924 CG1644 -0.043263
CG10924 CG1743 -2.917032
CG10924 CG18466 -0.405235
CG10924 CG18593 0.325882
CG10924 CG2977 0.985391
CG10924 CG3006 -2.279132
CG10924 CG31098 0.393410
CG10924 CG31300 -0.401671
CG10924 CG31431 -0.741819
CG10924 CG31775 0.832755
CG10924 CG33099 -0.075373
CG10924 CG3588 -0.832714
CG10924 CG3829 0.634146
CG10924 CG4162 0.828847
CG10924 CG4306 0.316549
CG10924 CG4779 -0.030447
CG10924 CG4781 0.127541
CG10924 CG5210 -0.682947
CG10924 CG5288 -0.280383
CG10924 CG6871 -0.227786
CG10924 CG7241 0.233160
CG10924 CG7678 -0.594191
CG10924 CG7936 -1.317111
CG10924 CG8066 -1.362036
CG10924 CG8669 -0.727769
CG10924 CG8913 0.422950
CG10924 CG9119 -0.111064
CG10939 CG1155 -0.176997
CG10939 CG12110 -0.344474
CG10939 CG13698 -0.671403
CG10939 CG14110 -0.900815
CG10939 CG17218 -0.106677
CG10939 CG2727 0.357445
CG10939 CG31344 -0.281994
CG10939 CG32473 0.201775
CG10939 CG4089 -0.442353
CG10939 CG4999 0.016995
CG10939 CG5928 -0.390578
CG10939 CG6040 -0.277314
CG10939 CG6394 0.050517
CG10939 CG8239 0.251494
CG10939 CG9968 -0.098166
CG10960 CG11453 0.058716
CG10960 CG12055 0.340103
CG10960 CG12350 0.310463
CG10960 CG13102 -0.116379
CG10960 CG13993 0.170464
CG10960 CG16787 0.002848
CG10960 CG1782 -0.207628
CG10960 CG18173 -0.196992
CG10960 CG2818 0.039002
CG10960 CG3028 0.137458
CG10960 CG31233 0.155806
CG10960 CG3171 0.210600
CG10960 CG33261 -1.178814
CG10960 CG3734 -0.805773
CG10960 CG4086 0.221159
CG10960 CG4199 -0.431584
CG10960 CG4280 -0.546588
CG10960 CG5085 -0.205484
CG10960 CG6178 -0.778961
CG10960 CG6378 -0.068074
CG10960 CG7154 -0.068097
CG10960 CG7269 0.084915
CG10960 CG7354 0.248975
CG10960 CG7802 -0.110034
CG10960 CG8173 -0.560000
CG10960 CG8627 0.019289
CG10967 CG11324 0.542742
CG10967 CG11437 -1.174099
CG10967 CG11494 -0.092780
CG10967 CG11849 -0.697409
CG10967 CG1374 -0.571096
CG10967 CG13777 -0.273386
CG10967 CG1447 0.019411
CG10967 CG14513 0.182057
CG10967 CG1624 0.669672
CG10967 CG2207 0.107225
CG10967 CG31043 0.455742
CG10967 CG31108 0.630708
CG10967 CG31368 -0.737035
CG10967 CG32423 0.431615
CG10967 CG4698 -0.595163
CG10967 CG8092 0.184116
CG10967 CG8625 0.433595
CG10967 CG8749 -0.538071
CG10967 CG9854 -1.008582
CG10967 CG9894 -0.375145
CG10988 CG10992 -0.578765
CG10988 CG1109 0.515868
CG10988 CG11347 0.381414
CG10988 CG12052 0.373992
CG10988 CG1228 0.028349
CG10988 CG12701 -0.093899
CG10988 CG2083 0.468992
CG10988 CG3039 -0.534849
CG10988 CG33097 -0.207399
CG10988 CG3542 0.275859
CG10988 CG3625 -0.777988
CG10988 CG3800 0.068846
CG10988 CG4022 0.063613
CG10988 CG4029 -0.071962
CG10988 CG4303 0.732294
CG10988 CG4532 -1.258103
CG10988 CG5215 -0.127082
CG10988 CG5499 -0.240163
CG10988 CG6617 -0.275814
CG10988 CG6860 -0.266412
CG10988 CG6889 -0.748109
CG10988 CG7070 -0.440680
CG10988 CG7471 -0.272202
CG10988 CG7524 -0.142765
CG10988 CG7664 -0.088843
CG10988 CG8200 0.312880
CG10988 CG8276 -0.178346
CG10988 CG9346 -0.658847
CG10988 CG9712 0.034391
CG1099 CG11987 -0.204964
CG1099 CG14066 -0.881745
CG1099 CG1624 -0.058669
CG1099 CG1809 -0.469071
CG1099 CG2374 0.185756
CG1099 CG31368 0.495678
CG1099 CG3198 0.474841
CG1099 CG32158 -0.689671
CG1099 CG32423 -2.103450
CG1099 CG32486 0.004659
CG1099 CG33261 -0.127826
CG1099 CG3734 -0.420522
CG1099 CG3969 -0.134484
CG1099 CG4199 -0.058843
CG1099 CG4230 -0.380518
CG1099 CG4698 -0.335931
CG1099 CG5514 0.138666
CG1099 CG6375 -0.270450
CG1099 CG7187 -0.598831
CG1099 CG7269 0.401119
CG1099 CG7379 -0.026665
CG1099 CG7802 -0.259927
CG1099 CG8581 -0.298953
CG1099 CG9262 0.229284
CG1099 CG9854 -0.130612
CG10992 CG11347 -1.172988
CG10992 CG11654 -0.790047
CG10992 CG12233 -0.401677
CG10992 CG1322 0.248918
CG10992 CG1404 -1.419085
CG10992 CG14629 -0.024259
CG10992 CG1486 -0.283366
CG10992 CG16788 0.045185
CG10992 CG16858 -0.380612
CG10992 CG17334 0.090645
CG10992 CG2072 0.047668
CG10992 CG2934 -0.408019
CG10992 CG2969 0.375509
CG10992 CG31536 0.521236
CG10992 CG31999 0.129881
CG10992 CG32549 -0.357299
CG10992 CG33097 0.964217
CG10992 CG33113 0.212695
CG10992 CG33549 -0.054273
CG10992 CG3365 -0.267789
CG10992 CG3542 0.839061
CG10992 CG3644 -0.133142
CG10992 CG3800 0.376811
CG10992 CG3903 -1.054841
CG10992 CG3941 -1.088342
CG10992 CG4145 0.953465
CG10992 CG4405 0.230914
CG10992 CG5345 0.101151
CG10992 CG5486 -0.792856
CG10992 CG5802 -0.276006
CG10992 CG6155 0.311189
CG10992 CG6778 -0.940156
CG10992 CG8276 0.340099
CG10992 CG8974 -0.833081
CG10992 CG9175 -0.419035
CG10992 CG9346 0.676572
CG10992 CG9423 0.216101
CG11015 CG11076 -1.521064
CG11015 CG11471 1.559902
CG11015 CG11949 0.882704
CG11015 CG12091 -2.740800
CG11015 CG12131 -1.602519
CG11015 CG12592 0.532840
CG11015 CG12676 1.008513
CG11015 CG12792 -0.862376
CG11015 CG13005 0.477059
CG11015 CG14026 -0.441982
CG11015 CG14207 1.187164
CG11015 CG14712 0.457478
CG11015 CG14813 -0.056577
CG11015 CG15433 4.808013
CG11015 CG17032 -0.714052
CG11015 CG17121 0.112422
CG11015 CG17124 2.339012
CG11015 CG17158 0.644673
CG11015 CG17166 -1.255598
CG11015 CG1721 0.571262
CG11015 CG18250 0.809140
CG11015 CG3008 -0.802085
CG11015 CG3033 0.884405
CG11015 CG31045 -0.687522
CG11015 CG32625 -1.089641
CG11015 CG3265 -2.549769
CG11015 CG32701 0.315788
CG11015 CG3278 -0.923696
CG11015 CG33104 -0.827741
CG11015 CG33183 0.343607
CG11015 CG3416 -0.912327
CG11015 CG3664 0.215614
CG11015 CG3992 0.341359
CG11015 CG4006 0.220583
CG11015 CG4170 1.396391
CG11015 CG4204 0.594675
CG11015 CG4551 1.946989
CG11015 CG4700 -6.546903
CG11015 CG4912 2.601969
CG11015 CG4944 0.500889
CG11015 CG4972 -2.574716
CG11015 CG5021 0.419477
CG11015 CG5183 1.305195
CG11015 CG5258 -0.761014
CG11015 CG5374 2.981038
CG11015 CG5454 0.534794
CG11015 CG5486 0.131190
CG11015 CG5809 -0.048309
CG11015 CG6177 -0.106096
CG11015 CG6512 -10.213013
CG11015 CG6668 1.819936
CG11015 CG6766 0.150186
CG11015 CG7033 -0.038829
CG11015 CG7230 0.292754
CG11015 CG7413 -1.527291
CG11015 CG7430 2.412850
CG11015 CG7526 0.284904
CG11015 CG7654 -1.961030
CG11015 CG7892 0.781684
CG11015 CG7893 -3.428916
CG11015 CG8231 -5.152740
CG11015 CG8308 -0.205580
CG11015 CG8312 -0.212148
CG11015 CG8411 -0.108181
CG11015 CG8553 0.865404
CG11015 CG8978 -0.263489
CG11015 CG9020 0.214838
CG11015 CG9035 0.430889
CG11015 CG9172 -2.467432
CG11015 CG9281 -2.936743
CG11015 CG9318 -0.735082
CG11015 CG9322 0.113108
CG11015 CG9330 -6.079693
CG11015 CG9403 0.034992
CG11015 CG9416 0.096404
CG11015 CG9423 -0.564838
CG11015 CG9677 -1.264904
CG11015 CG9710 0.887919
CG11015 CG9712 0.388525
CG11015 CG9748 -0.304089
CG11015 CG9866 1.964541
CG11051 CG12172 0.127722
CG11051 CG12286 -0.129212
CG11051 CG1264 -0.243312
CG11051 CG1309 0.175563
CG11051 CG14021 0.645329
CG11051 CG14243 -0.086863
CG11051 CG1469 -0.210908
CG11051 CG14968 -0.663220
CG11051 CG15095 1.360484
CG11051 CG15117 -2.145976
CG11051 CG15188 0.588367
CG11051 CG15304 0.717606
CG11051 CG1548 -0.540117
CG11051 CG15717 1.890263
CG11051 CG1600 0.555982
CG11051 CG1743 -5.002382
CG11051 CG17754 0.048020
CG11051 CG1837 0.313474
CG11051 CG18657 0.194760
CG11051 CG2003 1.009240
CG11051 CG2098 -1.931069
CG11051 CG2198 0.488028
CG11051 CG30011 0.703710
CG11051 CG3006 -0.068251
CG11051 CG31098 0.155344
CG11051 CG31431 0.119267
CG11051 CG31775 -0.095400
CG11051 CG32264 0.395294
CG11051 CG33009 0.014562
CG11051 CG3380 0.932921
CG11051 CG3842 -0.088343
CG11051 CG3960 0.750147
CG11051 CG3989 -0.867407
CG11051 CG4162 0.983702
CG11051 CG4533 0.086157
CG11051 CG4696 -0.074121
CG11051 CG4781 -0.429156
CG11051 CG5033 0.665457
CG11051 CG5210 -1.646756
CG11051 CG5330 0.445668
CG11051 CG5594 -0.897220
CG11051 CG5828 -0.049120
CG11051 CG6803 0.453005
CG11051 CG6871 -0.037159
CG11051 CG7062 2.531354
CG11051 CG7088 -0.228042
CG11051 CG7241 -0.353781
CG11051 CG7678 0.359311
CG11051 CG7936 -1.249953
CG11051 CG7987 0.360899
CG11051 CG8036 0.720505
CG11051 CG8050 -3.047336
CG11051 CG8066 0.531609
CG11051 CG8402 -0.518455
CG11051 CG8470 -2.867737
CG11051 CG8665 -3.794733
CG1107 CG1242 -0.200159
CG1107 CG13391 -0.263947
CG1107 CG14866 0.125188
CG1107 CG17334 -0.660375
CG1107 CG17530 -0.748316
CG1107 CG1764 -0.339516
CG1107 CG17786 -0.114838
CG1107 CG31973 0.308117
CG1107 CG3365 0.118237
CG1107 CG6608 -0.026054
CG1107 CG6816 0.048281
CG1107 CG8587 -1.071050
CG1107 CG9539 -0.393190
CG11076 CG12284 -0.032376
CG11076 CG12576 -0.061876
CG11076 CG13993 -1.007230
CG11076 CG14207 -0.165763
CG11076 CG15433 -0.943955
CG11076 CG16765 0.354193
CG11076 CG17121 -0.333025
CG11076 CG17166 -2.822871
CG11076 CG1749 0.230795
CG11076 CG2140 -0.351939
CG11076 CG2918 0.174279
CG11076 CG3008 -3.006114
CG11076 CG3171 0.413321
CG11076 CG32164 1.468892
CG11076 CG32244 -0.499752
CG11076 CG33071 0.627684
CG11076 CG33104 -1.113991
CG11076 CG3401 -0.120315
CG11076 CG40049 -0.747587
CG11076 CG4125 -0.557863
CG11076 CG4170 0.272493
CG11076 CG4300 0.561408
CG11076 CG4364 0.592359
CG11076 CG4376 0.582307
CG11076 CG4567 0.512936
CG11076 CG4726 0.267655
CG11076 CG4944 -0.998339
CG11076 CG4966 -1.333834
CG11076 CG4972 0.120496
CG11076 CG4994 -2.603908
CG11076 CG5186 0.481889
CG11076 CG5258 0.402914
CG11076 CG5374 -3.254428
CG11076 CG6512 1.698479
CG11076 CG6668 0.225420
CG11076 CG6766 -0.516203
CG11076 CG7199 -0.060523
CG11076 CG7230 -0.107079
CG11076 CG7610 0.714946
CG11076 CG7675 0.808579
CG11076 CG7893 0.306303
CG11076 CG7961 -0.508039
CG11076 CG8231 1.562728
CG11076 CG8268 -0.928562
CG11076 CG8308 -0.067600
CG11076 CG8309 -0.061759
CG11076 CG8312 -0.057524
CG11076 CG8430 0.207188
CG11076 CG8439 -0.289946
CG11076 CG8553 -1.421507
CG11076 CG9020 0.190075
CG11076 CG9172 0.660512
CG11076 CG9253 0.148233
CG11076 CG9281 -1.916461
CG11076 CG9322 1.004760
CG11076 CG9330 0.868834
CG11076 CG9416 0.292956
CG11076 CG9710 -1.006672
CG11076 CG9712 0.093205
CG11076 CG9748 0.019667
CG11076 CG9811 -0.006769
CG1109 CG12052 0.660192
CG1109 CG12091 0.623047
CG1109 CG12113 -0.942472
CG1109 CG12129 -0.932026
CG1109 CG1228 0.429434
CG1109 CG12287 -1.703594
CG1109 CG12369 -0.009190
CG1109 CG12391 -1.611647
CG1109 CG12592 0.426273
CG1109 CG12701 -1.878890
CG1109 CG13777 0.487089
CG1109 CG13912 -0.141899
CG1109 CG1404 -0.827472
CG1109 CG1463 0.020677
CG1109 CG1483 -0.541911
CG1109 CG1957 -0.498444
CG1109 CG2656 1.590125
CG1109 CG3039 -0.714864
CG1109 CG31137 -0.257399
CG1109 CG3184 0.481398
CG1109 CG3258 0.327794
CG1109 CG3416 0.019501
CG1109 CG3436 0.174972
CG1109 CG3542 0.919508
CG1109 CG3792 -0.065107
CG1109 CG3800 -0.681092
CG1109 CG4006 0.547029
CG1109 CG4022 -0.198766
CG1109 CG4204 -1.750102
CG1109 CG4303 -2.077450
CG1109 CG4551 -0.147331
CG1109 CG4702 0.847947
CG1109 CG5021 -1.542562
CG1109 CG5433 -1.736801
CG1109 CG5499 -1.584225
CG1109 CG5802 0.206015
CG1109 CG5813 -0.658536
CG1109 CG6210 0.207293
CG1109 CG6617 -1.209483
CG1109 CG6889 -4.397765
CG1109 CG6987 1.303485
CG1109 CG7262 0.823499
CG1109 CG7379 1.976543
CG1109 CG7752 0.014902
CG1109 CG7892 0.635134
CG1109 CG8092 0.478325
CG1109 CG8156 0.428661
CG1109 CG8276 0.425422
CG1109 CG8416 1.429714
CG1109 CG8571 0.507177
CG1109 CG8749 0.071593
CG1109 CG9128 -3.092990
CG1109 CG9256 -1.183447
CG1109 CG9318 0.344098
CG1109 CG9346 -0.478295
CG1109 CG9403 0.251392
CG1109 CG9423 -0.099380
CG1109 CG9633 0.975859
CG1109 CG9677 -0.489143
CG1109 CG9705 -1.378676
CG1109 CG9924 0.930430
CG11100 CG12238 -0.244765
CG11100 CG12369 -0.509426
CG11100 CG1250 0.486504
CG11100 CG12701 -1.875718
CG11100 CG13624 -1.852609
CG11100 CG14883 1.390042
CG11100 CG1782 0.362567
CG11100 CG18783 -1.494799
CG11100 CG1884 -1.923282
CG11100 CG2072 -0.167157
CG11100 CG2083 -1.653046
CG11100 CG2774 0.642148
CG11100 CG31088 -0.527813
CG11100 CG3180 -0.413980
CG11100 CG3198 0.190483
CG11100 CG32486 0.661744
CG11100 CG32858 0.312705
CG11100 CG33097 2.333129
CG11100 CG3542 1.925747
CG11100 CG3792 0.154973
CG11100 CG3969 -2.338464
CG11100 CG4532 0.788483
CG11100 CG4672 -0.070740
CG11100 CG5215 -1.370904
CG11100 CG5499 -1.314645
CG11100 CG6418 0.495664
CG11100 CG6617 0.464094
CG11100 CG6654 -0.291013
CG11100 CG6860 0.438448
CG11100 CG7187 0.074335
CG11100 CG7375 -1.836821
CG11100 CG7379 -0.909009
CG11100 CG7524 -0.271842
CG11100 CG7528 -0.619547
CG11100 CG7664 0.338287
CG11100 CG8200 -1.932026
CG11100 CG8209 -0.159035
CG11100 CG8472 1.120184
CG11100 CG8571 0.480834
CG11100 CG8581 -0.073637
CG11100 CG8749 0.082023
CG11100 CG8974 -0.649016
CG11100 CG9346 -0.476977
CG11100 CG9666 0.740530
CG11107 CG11151 1.005829
CG11107 CG11267 -1.599593
CG11107 CG11444 -1.245729
CG11107 CG12055 0.719616
CG11107 CG12262 1.347232
CG11107 CG12582 -0.024454
CG11107 CG13220 -0.873938
CG11107 CG1371 -0.657787
CG11107 CG14066 -1.165605
CG11107 CG1475 1.572838
CG11107 CG15304 0.581026
CG11107 CG15731 0.027810
CG11107 CG1582 -0.004781
CG11107 CG17246 0.464980
CG11107 CG17320 -1.171551
CG11107 CG17332 0.321513
CG11107 CG17642 -1.658931
CG11107 CG1771 1.126557
CG11107 CG1782 -1.172366
CG11107 CG1882 0.192469
CG11107 CG1884 1.094226
CG11107 CG18854 0.839180
CG11107 CG1910 0.544527
CG11107 CG2158 0.482294
CG11107 CG2161 -2.530609
CG11107 CG30116 0.491542
CG11107 CG3028 0.803736
CG11107 CG31170 -1.211148
CG11107 CG3127 -1.187080
CG11107 CG3140 -1.466034
CG11107 CG31794 -0.513131
CG11107 CG32164 -1.124256
CG11107 CG32920 0.517932
CG11107 CG33502 -0.922447
CG11107 CG3499 -0.593170
CG11107 CG3624 0.571891
CG11107 CG4086 -2.340149
CG11107 CG4169 -1.842353
CG11107 CG4233 0.183451
CG11107 CG4247 -0.027304
CG11107 CG4364 0.325231
CG11107 CG4552 0.763849
CG11107 CG4726 0.263158
CG11107 CG4752 0.144432
CG11107 CG4994 0.943388
CG11107 CG5353 -2.609418
CG11107 CG5590 -1.266287
CG11107 CG5903 0.898700
CG11107 CG5904 0.298108
CG11107 CG6178 0.019953
CG11107 CG6199 0.510461
CG11107 CG6501 0.915432
CG11107 CG6647 0.724060
CG11107 CG6666 0.592042
CG11107 CG6769 -1.419653
CG11107 CG6775 0.127165
CG11107 CG7033 0.404965
CG11107 CG7107 -1.675766
CG11107 CG7269 -0.139062
CG11107 CG7271 -0.326266
CG11107 CG7279 -0.631506
CG11107 CG7413 1.685008
CG11107 CG7430 -0.531110
CG11107 CG7461 -0.030244
CG11107 CG7610 0.600704
CG11107 CG7698 0.378216
CG11107 CG7807 0.561493
CG11107 CG7920 -2.042344
CG11107 CG7981 0.261668
CG11107 CG8173 0.497008
CG11107 CG8235 0.843872
CG11107 CG8254 0.205193
CG11107 CG8402 -1.072318
CG11107 CG8430 0.004973
CG11107 CG8977 0.018436
CG11107 CG9022 -2.033559
CG11107 CG9743 -0.902349
CG11107 CG9750 -0.907078
CG11128 CG13463 -0.298777
CG11128 CG1546 -0.282193
CG11128 CG4670 -0.397346
CG11128 CG4798 -0.999107
CG11128 CG8363 0.207948
CG11134 CG11267 2.867140
CG11134 CG11334 -3.357091
CG11134 CG11793 -0.163766
CG11134 CG11961 -0.777361
CG11134 CG12151 -0.545456
CG11134 CG12400 -0.756437
CG11134 CG13220 -0.415430
CG11134 CG13506 1.423682
CG11134 CG14066 0.949872
CG11134 CG15102 0.178601
CG11134 CG15162 0.108544
CG11134 CG15212 -0.865912
CG11134 CG15717 0.826600
CG11134 CG1582 0.768535
CG11134 CG17166 1.538228
CG11134 CG17246 0.347269
CG11134 CG17320 1.063828
CG11134 CG1771 0.786387
CG11134 CG18446 0.469339
CG11134 CG1882 -0.215284
CG11134 CG1970 -0.741165
CG11134 CG2210 0.274632
CG11134 CG2674 0.546673
CG11134 CG2713 0.290104
CG11134 CG31004 0.656720
CG11134 CG31160 -5.655712
CG11134 CG31170 -0.585213
CG11134 CG3140 -2.154236
CG11134 CG3171 -0.547072
CG11134 CG32164 -1.730415
CG11134 CG3267 -6.307039
CG11134 CG3283 0.650488
CG11134 CG33502 -1.355034
CG11134 CG3499 1.130981
CG11134 CG4051 -0.814593
CG11134 CG4061 -0.062891
CG11134 CG4086 -0.373534
CG11134 CG4427 -4.640317
CG11134 CG4475 1.200754
CG11134 CG4567 -2.266454
CG11134 CG4665 0.276643
CG11134 CG5085 0.005918
CG11134 CG5130 -0.688958
CG11134 CG5193 0.995273
CG11134 CG5949 0.047483
CG11134 CG6028 0.871752
CG11134 CG6030 0.334964
CG11134 CG6345 -2.156434
CG11134 CG6459 -1.515625
CG11134 CG6521 0.396331
CG11134 CG6666 1.260352
CG11134 CG6708 -0.415203
CG11134 CG6871 0.689288
CG11134 CG7107 -1.455993
CG11134 CG7176 2.324006
CG11134 CG7266 0.126302
CG11134 CG7271 0.448828
CG11134 CG7279 0.551953
CG11134 CG7328 -0.437868
CG11134 CG7354 0.056567
CG11134 CG7361 -2.967182
CG11134 CG7421 2.161558
CG11134 CG7461 -2.254889
CG11134 CG7698 -1.148361
CG11134 CG7807 -0.475198
CG11134 CG8036 1.144740
CG11134 CG8058 2.022866
CG11134 CG8186 0.212584
CG11134 CG8235 -1.546884
CG11134 CG8309 1.024211
CG11134 CG8531 -1.953980
CG11134 CG8766 -0.041860
CG11134 CG8788 1.817602
CG11134 CG8946 -3.069996
CG11134 CG9127 -1.685204
CG11134 CG9148 -1.674360
CG11134 CG9280 2.263811
CG11134 CG9331 -0.806085
CG11134 CR31808 0.587595
CG11134 TE18870 0.503980
CG11151 CG11255 -1.234969
CG11151 CG11267 0.352217
CG11151 CG11453 -0.196713
CG11151 CG12338 -1.004065
CG11151 CG12400 -1.720849
CG11151 CG13284 0.072322
CG11151 CG13704 3.017142
CG11151 CG14080 -0.045591
CG11151 CG14792 1.009220
CG11151 CG14902 -1.609849
CG11151 CG15102 -0.048616
CG11151 CG15347 -5.975332
CG11151 CG1644 0.084794
CG11151 CG17320 -0.672791
CG11151 CG17642 -1.450833
CG11151 CG1771 0.198089
CG11151 CG17932 0.267050
CG11151 CG1809 0.680532
CG11151 CG30349 0.384097
CG11151 CG31170 0.107242
CG11151 CG31233 0.157425
CG11151 CG31259 1.213424
CG11151 CG3127 0.311923
CG11151 CG31605 -0.356715
CG11151 CG33502 -4.600525
CG11151 CG3714 -1.458552
CG11151 CG3884 0.109298
CG11151 CG4061 0.327044
CG11151 CG4199 -0.243931
CG11151 CG4217 0.639886
CG11151 CG4247 -0.138366
CG11151 CG4753 1.132190
CG11151 CG4901 0.678915
CG11151 CG5012 -0.118668
CG11151 CG5590 0.045796
CG11151 CG5660 3.152282
CG11151 CG5961 -0.731517
CG11151 CG6028 -0.462684
CG11151 CG6030 -0.896404
CG11151 CG6178 0.515452
CG11151 CG6246 -0.130066
CG11151 CG6417 -2.774781
CG11151 CG6769 0.236219
CG11151 CG6830 -0.161552
CG11151 CG7154 0.237552
CG11151 CG7328 -2.031831
CG11151 CG7458 1.284765
CG11151 CG7936 0.755747
CG11151 CG8766 0.352222
CG11151 CG9527 0.319341
CG11151 CG9577 1.563699
CG11151 CG9663 -0.164304
CG11186 CG1258 -1.036439
CG11186 CG12767 -0.258052
CG11186 CG13906 -0.242900
CG11186 CG18455 -0.915356
CG11186 CG18740 -0.466188
CG11186 CG2083 0.070701
CG11186 CG32505 -0.094353
CG11186 CG3385 -0.388738
CG11186 CG3408 -0.462689
CG11186 CG3938 -0.688825
CG11186 CG4022 -0.003463
CG11186 CG5175 0.552230
CG11186 CG5393 0.167986
CG11186 CG5455 -0.360513
CG11186 CG7471 -0.468739
CG11186 CG9797 0.346166
CG11217 CG11255 -0.538843
CG11217 CG11567 0.345787
CG11217 CG11961 -0.169337
CG11217 CG12206 -0.071543
CG11217 CG12338 0.068804
CG11217 CG13993 0.182544
CG11217 CG14110 0.455834
CG11217 CG1430 -0.227256
CG11217 CG15211 -1.981675
CG11217 CG15444 0.931004
CG11217 CG1582 -1.256532
CG11217 CG16787 -0.533018
CG11217 CG17332 0.101853
CG11217 CG17642 0.452702
CG11217 CG1771 0.027484
CG11217 CG17903 -0.208575
CG11217 CG2818 0.190352
CG11217 CG30116 -0.059336
CG11217 CG3028 -0.473752
CG11217 CG30349 0.448044
CG11217 CG31170 1.084778
CG11217 CG3171 -1.546339
CG11217 CG32473 -0.035082
CG11217 CG32920 -1.405112
CG11217 CG33071 0.341345
CG11217 CG33261 -0.567217
CG11217 CG3762 0.116331
CG11217 CG3884 0.071669
CG11217 CG3994 -0.317037
CG11217 CG4280 1.013163
CG11217 CG4311 -0.638435
CG11217 CG4364 0.316642
CG11217 CG4901 0.357964
CG11217 CG4984 0.332445
CG11217 CG5130 -0.708707
CG11217 CG5170 -0.802628
CG11217 CG5660 -0.792540
CG11217 CG5903 -1.653766
CG11217 CG6028 0.081688
CG11217 CG6040 0.757217
CG11217 CG6178 0.281812
CG11217 CG6199 -0.363496
CG11217 CG6345 -0.956589
CG11217 CG6378 -0.272965
CG11217 CG6521 0.349487
CG11217 CG6769 -1.894426
CG11217 CG7176 0.197206
CG11217 CG7328 -0.605112
CG11217 CG7354 1.466825
CG11217 CG7361 -0.633894
CG11217 CG7502 -0.458683
CG11217 CG7802 -0.517572
CG11217 CG8235 0.957358
CG11217 CG8309 0.107322
CG11217 CG9127 -0.008381
CG11217 CR31808 -0.840645
CG11241 CG13279 -0.566046
CG11241 CG14996 -1.461741
CG11241 CG1941 -1.408418
CG11241 CG2158 0.145875
CG11241 CG2713 1.156923
CG11241 CG2827 0.055712
CG11241 CG32264 0.270346
CG11241 CG3249 -0.397128
CG11241 CG3283 -0.446883
CG11241 CG4753 -0.177422
CG11241 CG5010 1.015880
CG11241 CG5558 1.012079
CG11241 CG5849 0.633187
CG11241 CG6343 0.190703
CG11241 CG6767 -0.015101
CG11241 CG7178 -0.647544
CG11241 CG7393 -0.326827
CG11241 CG7839 -1.571999
CG11241 CG8327 0.253308
CG11241 CG8636 -0.322914
CG11241 CG8827 -0.213193
CG11241 CG8913 -0.044372
CG11241 CG9568 -0.074706
CG11241 CG9577 -1.149051
CG11255 CG11267 0.919954
CG11255 CG11453 -0.415691
CG11255 CG11576 -0.291276
CG11255 CG12338 -1.258881
CG11255 CG12400 0.648362
CG11255 CG13102 0.023340
CG11255 CG13284 -0.842502
CG11255 CG13551 0.733227
CG11255 CG14066 -0.033240
CG11255 CG14080 0.296262
CG11255 CG14792 0.993434
CG11255 CG14902 -1.319708
CG11255 CG15211 -0.832285
CG11255 CG15347 0.025971
CG11255 CG16787 0.682074
CG11255 CG16944 0.161218
CG11255 CG1759 0.214431
CG11255 CG17642 0.835042
CG11255 CG1771 -0.392904
CG11255 CG18473 0.169127
CG11255 CG30115 0.123993
CG11255 CG30349 0.335161
CG11255 CG31004 0.324503
CG11255 CG31170 0.313622
CG11255 CG31259 0.975792
CG11255 CG33502 -0.357165
CG11255 CG3714 0.231315
CG11255 CG3734 1.318715
CG11255 CG3994 0.200431
CG11255 CG4199 0.486892
CG11255 CG4217 -2.083621
CG11255 CG4247 -1.762779
CG11255 CG4665 -0.159040
CG11255 CG4901 -1.465945
CG11255 CG5012 0.496744
CG11255 CG5130 -0.270366
CG11255 CG5525 0.861042
CG11255 CG5660 -2.392294
CG11255 CG5903 -0.358112
CG11255 CG6028 -0.985522
CG11255 CG6178 -1.221058
CG11255 CG6345 -1.043087
CG11255 CG6375 0.229384
CG11255 CG6769 -1.407624
CG11255 CG7178 0.335725
CG11255 CG7328 -0.767960
CG11255 CG7458 0.113227
CG11255 CG7698 0.244531
CG11255 CG7841 -0.405405
CG11255 CG7993 0.797138
CG11255 CG8048 1.120344
CG11255 CG8531 -0.522766
CG11255 CG9527 0.389653
CG11255 CG9568 -0.222521
CG11267 CG11979 3.164475
CG11267 CG12157 1.534327
CG11267 CG12400 -1.742111
CG11267 CG1246 1.515901
CG11267 CG13220 -1.901970
CG11267 CG13506 1.148936
CG11267 CG13551 -0.543132
CG11267 CG13704 2.136462
CG11267 CG1371 -0.699695
CG11267 CG14048 2.437355
CG11267 CG15095 -0.607677
CG11267 CG15102 0.177747
CG11267 CG15304 -9.632012
CG11267 CG15347 -6.847669
CG11267 CG15717 -0.986521
CG11267 CG1685 -0.658961
CG11267 CG17320 1.327634
CG11267 CG17332 -1.410535
CG11267 CG17642 1.619240
CG11267 CG1882 -1.892616
CG11267 CG2003 0.018830
CG11267 CG2713 3.824732
CG11267 CG30349 1.062891
CG11267 CG31004 -3.176776
CG11267 CG31098 -5.141540
CG11267 CG31160 -2.753207
CG11267 CG31175 1.812099
CG11267 CG3127 -3.516767
CG11267 CG3140 0.274394
CG11267 CG32164 -0.030815
CG11267 CG3249 3.048719
CG11267 CG3267 -1.901505
CG11267 CG32813 -0.748854
CG11267 CG3283 -1.608341
CG11267 CG33009 -0.556950
CG11267 CG33071 1.056876
CG11267 CG33502 -3.573617
CG11267 CG3499 0.425795
CG11267 CG3714 -2.100533
CG11267 CG4033 -2.080741
CG11267 CG4051 -1.105428
CG11267 CG4217 5.644406
CG11267 CG4233 -3.875904
CG11267 CG4247 -4.341539
CG11267 CG4427 2.663191
CG11267 CG4475 1.861435
CG11267 CG4567 -1.887532
CG11267 CG4600 0.101934
CG11267 CG4753 1.892894
CG11267 CG4994 -2.025084
CG11267 CG5010 1.104468
CG11267 CG5558 4.323414
CG11267 CG5590 0.545171
CG11267 CG5594 1.262847
CG11267 CG5660 2.861928
CG11267 CG5819 -2.675639
CG11267 CG5903 0.102820
CG11267 CG5904 -12.390311
CG11267 CG5949 1.695771
CG11267 CG5992 -0.298415
CG11267 CG6028 1.418808
CG11267 CG6030 1.468032
CG11267 CG6226 2.565678
CG11267 CG6345 0.482503
CG11267 CG6417 1.754412
CG11267 CG6501 -8.442243
CG11267 CG6666 -3.989251
CG11267 CG6769 3.091661
CG11267 CG6949 -1.958057
CG11267 CG7107 1.346760
CG11267 CG7361 -1.849617
CG11267 CG7421 -2.066644
CG11267 CG7438 0.608244
CG11267 CG7458 -1.383405
CG11267 CG7698 -0.898923
CG11267 CG7841 -0.638747
CG11267 CG7920 2.057441
CG11267 CG8048 4.854675
CG11267 CG8058 2.348589
CG11267 CG8235 -1.127966
CG11267 CG8402 -0.107473
CG11267 CG8439 -0.970835
CG11267 CG8443 -2.753240
CG11267 CG8446 -0.494344
CG11267 CG8470 -9.295218
CG11267 CG8766 -3.190314
CG11267 CG8788 1.768452
CG11267 CG8946 -3.375907
CG11267 CG9527 -0.925302
CG11267 CG9762 2.610372
CG11271 CG12284 -0.617788
CG11271 CG14110 -0.096734
CG11271 CG1430 0.082300
CG11271 CG15005 0.005911
CG11271 CG15211 0.291305
CG11271 CG16787 0.026480
CG11271 CG17166 -0.927359
CG11271 CG2157 -0.638913
CG11271 CG2727 -0.221004
CG11271 CG32473 -0.069159
CG11271 CG3267 0.732704
CG11271 CG33183 -0.012900
CG11271 CG4311 -0.156783
CG11271 CG4364 0.036743
CG11271 CG5170 -1.065014
CG11271 CG5873 -0.122226
CG11271 CG6040 0.144042
CG11271 CG6879 -0.238430
CG11271 CG7154 -0.128690
CG11271 CG7361 0.592287
CG11271 CG7802 -0.184662
CG11271 CG8627 -0.296181
CG11271 CG9977 -0.161695
CG11271 CR31808 0.247831
CG11280 CG11652 -2.279554
CG11280 CG11861 -0.296936
CG11280 CG11949 -1.571537
CG11280 CG12006 0.359384
CG11280 CG12131 -0.343616
CG11280 CG12249 -0.247783
CG11280 CG12360 0.612477
CG11280 CG12369 1.018471
CG11280 CG12676 0.726109
CG11280 CG13912 -1.628614
CG11280 CG14025 -0.173306
CG11280 CG1422 1.966572
CG11280 CG1444 0.073427
CG11280 CG14622 0.922369
CG11280 CG17348 -0.260642
CG11280 CG17492 1.252081
CG11280 CG18250 1.005177
CG11280 CG2048 -1.043008
CG11280 CG2835 -0.685203
CG11280 CG31022 0.159694
CG11280 CG31108 0.496669
CG11280 CG31332 -1.933859
CG11280 CG31349 -0.645535
CG11280 CG31721 -0.312420
CG11280 CG32043 0.070266
CG11280 CG32434 -0.108887
CG11280 CG32556 -0.902908
CG11280 CG3352 -0.552582
CG11280 CG3625 -0.866818
CG11280 CG4006 1.295342
CG11280 CG40147 0.168011
CG11280 CG4041 0.319513
CG11280 CG4194 0.004754
CG11280 CG5215 1.180453
CG11280 CG5809 1.281532
CG11280 CG6017 -0.119638
CG11280 CG6866 0.064492
CG11280 CG6877 -1.301601
CG11280 CG6988 -0.733394
CG11280 CG7073 -0.278439
CG11280 CG7254 0.045091
CG11280 CG7638 0.540581
CG11280 CG8933 -0.059344
CG11280 CG9135 0.109702
CG11280 CG9866 -0.036560
CG1130 CG11849 -0.335115
CG1130 CG1434 0.593421
CG1130 CG17724 2.792189
CG1130 CG2207 -2.893989
CG1130 CG32505 0.099640
CG1130 CG3408 -1.608945
CG1130 CG5358 1.118714
CG1130 CG5588 -1.092359
CG1130 CG5813 -1.307114
CG1130 CG5940 0.190433
CG1130 CG7358 -2.073717
CG1130 CG7538 -2.668372
CG1130 CG7659 0.453755
CG1130 CG9446 5.522283
CG1130 CG9704 -1.949283
CG1130 CG9797 -1.505679
CG1130 CG9999 -2.381265
CG11306 CG12785 -0.065435
CG11306 CG13188 -0.482077
CG11306 CG13503 0.233530
CG11306 CG14080 -0.012507
CG11306 CG14206 0.004364
CG11306 CG14207 0.028005
CG11306 CG1422 0.640942
CG11306 CG14712 0.785691
CG11306 CG17136 -2.612036
CG11306 CG17271 -0.030775
CG11306 CG18854 -3.456303
CG11306 CG1891 -0.418893
CG11306 CG2158 -2.024614
CG11306 CG2221 0.451800
CG11306 CG2263 -2.463827
CG11306 CG2827 0.448555
CG11306 CG2867 -0.681300
CG11306 CG30115 0.208980
CG11306 CG31332 0.774678
CG11306 CG32030 0.114942
CG11306 CG3224 0.318658
CG11306 CG33071 0.678105
CG11306 CG3861 -0.055789
CG11306 CG4003 -0.470026
CG11306 CG4194 0.005882
CG11306 CG4457 -2.973475
CG11306 CG4665 -1.189944
CG11306 CG4966 0.421317
CG11306 CG5382 -1.376470
CG11306 CG5537 0.237726
CG11306 CG5596 -0.516238
CG11306 CG5946 -0.350170
CG11306 CG6202 -0.335854
CG11306 CG6705 -0.542983
CG11306 CG6708 0.534997
CG11306 CG6822 0.659839
CG11306 CG6904 2.683579
CG11306 CG6972 0.052935
CG11306 CG7073 -2.468176
CG11306 CG7461 3.108408
CG11306 CG8268 0.031138
CG11306 CG8301 -2.050116
CG11306 CG8430 -0.415766
CG11306 CG8531 -0.334782
CG11306 CG8583 -0.574493
CG11306 CG8635 -0.866680
CG11306 CG8636 1.422015
CG11306 CG9326 -0.976296
CG11306 CG9630 3.405796
CG11324 CG11494 1.733928
CG11324 CG11798 -0.549782
CG11324 CG11849 -1.037396
CG11324 CG11987 0.257563
CG11324 CG12249 -0.232564
CG11324 CG13624 -0.292757
CG11324 CG1374 -1.614336
CG11324 CG1447 0.459529
CG11324 CG14622 -0.818909
CG11324 CG15811 0.460299
CG11324 CG1624 0.748500
CG11324 CG2207 -0.888173
CG11324 CG2656 0.410700
CG11324 CG31043 0.005828
CG11324 CG31088 0.124306
CG11324 CG31108 -4.914238
CG11324 CG31181 -0.223430
CG11324 CG31349 0.222274
CG11324 CG31721 -0.238910
CG11324 CG32043 0.048790
CG11324 CG32158 -1.958481
CG11324 CG32423 0.222120
CG11324 CG32434 -0.708040
CG11324 CG32486 -0.212099
CG11324 CG32556 -1.433237
CG11324 CG3269 -0.011779
CG11324 CG3967 0.633568
CG11324 CG4041 0.052394
CG11324 CG4133 0.007606
CG11324 CG4303 0.493711
CG11324 CG6703 -1.155750
CG11324 CG6866 0.456977
CG11324 CG8567 1.696521
CG11324 CG8625 1.247410
CG11324 CG9135 0.301559
CG11324 CG9666 1.114822
CG11324 CG9797 -0.178661
CG11324 CG9854 -1.520552
CG11324 CG9999 -0.500604
CG11326 CG1157 -0.496121
CG11326 CG11785 0.005499
CG11326 CG11979 -2.911864
CG11326 CG12157 0.823597
CG11326 CG12206 -1.504797
CG11326 CG12785 -0.111071
CG11326 CG13037 -0.299292
CG11326 CG13188 -0.208571
CG11326 CG13503 0.143222
CG11326 CG13551 0.715707
CG11326 CG14048 0.352935
CG11326 CG14206 -1.487605
CG11326 CG14643 -0.820168
CG11326 CG15162 -0.093725
CG11326 CG15598 0.272510
CG11326 CG17121 0.102030
CG11326 CG1771 -0.156741
CG11326 CG1891 -0.057854
CG11326 CG2184 -1.336536
CG11326 CG2837 0.008736
CG11326 CG2863 1.413982
CG11326 CG31175 0.011043
CG11326 CG3127 0.202592
CG11326 CG32164 1.533735
CG11326 CG3267 0.300463
CG11326 CG32813 0.889233
CG11326 CG33009 0.167273
CG11326 CG33071 1.269017
CG11326 CG33217 1.317158
CG11326 CG3401 0.487502
CG11326 CG3588 -0.881519
CG11326 CG4033 -0.325814
CG11326 CG4051 1.200984
CG11326 CG4300 -0.363667
CG11326 CG4307 0.377559
CG11326 CG4376 0.018574
CG11326 CG4726 0.395753
CG11326 CG4901 -0.643096
CG11326 CG4944 -0.536863
CG11326 CG4994 -0.337112
CG11326 CG5374 0.641192
CG11326 CG5525 -0.902219
CG11326 CG5532 -0.239471
CG11326 CG5594 -0.180524
CG11326 CG5596 0.199567
CG11326 CG5903 -0.127685
CG11326 CG5961 0.054926
CG11326 CG6105 0.325361
CG11326 CG6501 -2.078592
CG11326 CG7033 0.758474
CG11326 CG7088 0.631455
CG11326 CG7176 -2.225303
CG11326 CG7178 0.067462
CG11326 CG7296 -0.210204
CG11326 CG7361 1.486591
CG11326 CG7421 -0.540704
CG11326 CG7502 0.135917
CG11326 CG7554 -1.482188
CG11326 CG7915 -0.103637
CG11326 CG8048 0.075074
CG11326 CG8309 0.836948
CG11326 CG8439 -0.527139
CG11326 CG8788 -1.681187
CG11326 CG9066 -0.307455
CG11326 CG9140 0.243508
CG11326 CG9281 -2.145171
CG11326 CG9446 -1.218797
CG11326 CG9527 0.878881
CG11326 CG9762 -0.409818
CG11334 CG11444 0.486005
CG11334 CG12262 -0.759912
CG11334 CG13220 -1.393529
CG11334 CG13391 -0.167445
CG11334 CG15304 0.503104
CG11334 CG15444 0.490079
CG11334 CG1582 -3.346210
CG11334 CG17280 0.072418
CG11334 CG17320 -1.758014
CG11334 CG1882 0.412471
CG11334 CG1970 0.533863
CG11334 CG2161 -0.400268
CG11334 CG2713 0.311275
CG11334 CG2918 -0.227840
CG11334 CG30291 -0.082384
CG11334 CG31160 0.085123
CG11334 CG31170 -0.672451
CG11334 CG3140 0.656500
CG11334 CG3171 0.112955
CG11334 CG3174 -0.013834
CG11334 CG31999 0.726085
CG11334 CG3283 -0.208372
CG11334 CG32920 0.313172
CG11334 CG3499 0.311747
CG11334 CG4086 0.506508
CG11334 CG4145 -0.137403
CG11334 CG4233 -0.740254
CG11334 CG4427 3.473757
CG11334 CG4475 -0.121008
CG11334 CG4567 0.866439
CG11334 CG4665 0.493300
CG11334 CG4670 -0.231608
CG11334 CG4729 0.031224
CG11334 CG4752 0.075424
CG11334 CG5012 -1.167507
CG11334 CG5085 -0.564249
CG11334 CG5353 -0.602593
CG11334 CG5590 0.578432
CG11334 CG6199 0.019537
CG11334 CG6345 -0.171437
CG11334 CG6439 -0.413112
CG11334 CG7271 0.251154
CG11334 CG7354 0.390773
CG11334 CG7748 -0.889281
CG11334 CG8036 -0.339084
CG11334 CG8173 0.396241
CG11334 CG8235 0.415489
CG11334 CG8430 -0.854525
CG11334 CG9131 -0.047689
CG11334 CG9148 0.828778
CG11334 CG9280 -2.571716
CG11334 CG9494 0.089575
CG11347 CG1169 0.179755
CG11347 CG12052 0.573349
CG11347 CG12091 1.076555
CG11347 CG12129 -0.078981
CG11347 CG12203 -0.432075
CG11347 CG12238 0.467657
CG11347 CG1228 0.359534
CG11347 CG12369 -0.181308
CG11347 CG1250 -2.215676
CG11347 CG12676 -0.010294
CG11347 CG1345 -1.171408
CG11347 CG1403 -0.028992
CG11347 CG1404 -1.113379
CG11347 CG14122 0.383494
CG11347 CG1444 -0.345165
CG11347 CG14622 -1.378430
CG11347 CG15105 1.969175
CG11347 CG15282 -0.731073
CG11347 CG1648 0.908558
CG11347 CG16721 0.791114
CG11347 CG16788 0.546900
CG11347 CG17158 0.165444
CG11347 CG17508 -0.600840
CG11347 CG1782 1.401605
CG11347 CG18290 -0.553536
CG11347 CG18783 0.020064
CG11347 CG1884 -0.504974
CG11347 CG2051 -0.731830
CG11347 CG2072 -1.069534
CG11347 CG2108 -0.201897
CG11347 CG2374 0.644994
CG11347 CG2969 1.340117
CG11347 CG3039 -1.570044
CG11347 CG32244 -0.792370
CG11347 CG32425 3.294977
CG11347 CG33097 -3.104516
CG11347 CG33113 0.370660
CG11347 CG33549 -2.499004
CG11347 CG3365 0.356230
CG11347 CG3416 0.381852
CG11347 CG3539 -0.066817
CG11347 CG3542 0.506674
CG11347 CG3644 -0.051166
CG11347 CG3722 1.767936
CG11347 CG3725 -3.369243
CG11347 CG3903 -4.836157
CG11347 CG4405 -1.201416
CG11347 CG4672 -2.455156
CG11347 CG4677 0.531318
CG11347 CG4679 0.876584
CG11347 CG4692 -1.140962
CG11347 CG5320 -1.607133
CG11347 CG5486 0.937774
CG11347 CG5671 0.529233
CG11347 CG7070 -0.065192
CG11347 CG7071 0.363030
CG11347 CG7173 0.078945
CG11347 CG7433 0.969038
CG11347 CG7526 -0.250864
CG11347 CG8276 -2.205491
CG11347 CG8965 -0.070426
CG11347 CG8974 -0.645589
CG11347 CG9020 -0.186911
CG11347 CG9022 -0.036697
CG11347 CG9070 0.208983
CG11347 CG9177 0.339456
CG11347 CG9194 -2.152582
CG11347 CG9346 -0.724472
CG11347 CG9423 0.368192
CG11347 CG9985 0.324601
CG11372 CG12203 -1.881952
CG11372 CG12206 0.300107
CG11372 CG12284 -0.039224
CG11372 CG12403 0.667274
CG11372 CG1250 0.393284
CG11372 CG1345 0.927769
CG11372 CG13993 -0.218248
CG11372 CG14639 0.533799
CG11372 CG14643 -1.430182
CG11372 CG15102 -0.084894
CG11372 CG1520 -0.102124
CG11372 CG15212 0.526332
CG11372 CG15282 -1.317061
CG11372 CG15598 -0.044798
CG11372 CG15669 -1.440880
CG11372 CG1674 0.317330
CG11372 CG16798 0.391156
CG11372 CG16944 0.230308
CG11372 CG17332 -1.939673
CG11372 CG17508 -1.112003
CG11372 CG18290 -0.103286
CG11372 CG18374 -0.411103
CG11372 CG18593 -1.623165
CG11372 CG1882 -1.295321
CG11372 CG2374 -0.495364
CG11372 CG30349 -1.333644
CG11372 CG30497 1.160442
CG11372 CG31022 -0.109414
CG11372 CG31368 -0.848272
CG11372 CG31559 0.173487
CG11372 CG3171 -0.286341
CG11372 CG32164 1.493403
CG11372 CG32244 -1.850077
CG11372 CG32972 0.076614
CG11372 CG33149 -0.220767
CG11372 CG33502 0.672172
CG11372 CG4364 0.933424
CG11372 CG4376 -2.877662
CG11372 CG4567 0.595813
CG11372 CG4726 1.572773
CG11372 CG4994 0.169251
CG11372 CG5085 -0.289622
CG11372 CG5476 1.559122
CG11372 CG6521 0.414201
CG11372 CG6647 0.174804
CG11372 CG6666 -0.027667
CG11372 CG6705 0.061764
CG11372 CG7071 -3.165196
CG11372 CG7107 -3.625702
CG11372 CG7279 0.512770
CG11372 CG7433 0.566679
CG11372 CG7807 0.399063
CG11372 CG7920 1.251514
CG11372 CG8182 0.762909
CG11372 CG8186 -3.019530
CG11372 CG8235 0.863193
CG11372 CG9253 -0.955386
CG11372 CG9262 -0.702265
CG11372 CG9811 -0.586550
CG11372 CG9977 0.175339
CG11395 CG2155 -0.416842
CG11395 CG7299 -0.317077
CG11395 CG8036 0.010747
CG11395 CG9127 -0.127875
CG11395 CG9148 -1.381593
CG11395 CG9280 -0.353751
CG11415 CG1250 -0.080596
CG11415 CG13850 0.317738
CG11415 CG1674 -0.256438
CG11415 CG1934 0.035128
CG11415 CG3725 0.154809
CG11415 CG3743 -0.350599
CG11415 CG4183 -0.843368
CG11415 CG4672 -0.157632
CG11415 CG5671 -0.564363
CG11415 CG6601 -0.311308
CG11415 CG7433 0.473029
CG11415 CG8363 -0.253807
CG11415 CG8776 -0.134635
CG11415 CG9177 -0.251473
CG11437 CG1148 0.226722
CG11437 CG1374 -1.886929
CG11437 CG14107 1.528896
CG11437 CG14639 -1.838693
CG11437 CG14866 2.275563
CG11437 CG15669 0.566627
CG11437 CG32423 -1.559921
CG11437 CG8587 -0.134305
CG11437 CG8625 -1.994058
CG11444 CG12151 0.635078
CG11444 CG13005 2.905173
CG11444 CG1309 0.708429
CG11444 CG13220 -1.187620
CG11444 CG14687 0.986609
CG11444 CG1475 1.563267
CG11444 CG1582 -0.510952
CG11444 CG1648 -0.152555
CG11444 CG17124 -0.703581
CG11444 CG1716 0.250794
CG11444 CG17246 -2.615292
CG11444 CG17903 -0.213013
CG11444 CG18854 0.270353
CG11444 CG2016 0.277959
CG11444 CG2161 -1.022054
CG11444 CG2263 3.067693
CG11444 CG2674 -0.116105
CG11444 CG2713 1.113055
CG11444 CG30116 -0.476868
CG11444 CG3028 -0.051447
CG11444 CG30291 0.752279
CG11444 CG3033 0.530218
CG11444 CG31045 -0.045233
CG11444 CG31170 0.032127
CG11444 CG3140 -0.967947
CG11444 CG3174 -0.080365
CG11444 CG31794 0.337243
CG11444 CG3224 -1.363304
CG11444 CG32425 1.518932
CG11444 CG32625 -0.205324
CG11444 CG3278 -0.103166
CG11444 CG33104 1.622288
CG11444 CG33549 0.519370
CG11444 CG3499 -1.620603
CG11444 CG3542 0.255296
CG11444 CG3624 -2.011497
CG11444 CG3664 -0.827469
CG11444 CG3792 -1.156244
CG11444 CG4003 -0.099568
CG11444 CG4051 -0.036825
CG11444 CG4086 -0.144121
CG11444 CG4169 0.628387
CG11444 CG4170 0.196672
CG11444 CG4204 -1.238777
CG11444 CG4233 -2.805428
CG11444 CG4551 0.426651
CG11444 CG4552 0.284124
CG11444 CG4665 0.603787
CG11444 CG4692 -0.192534
CG11444 CG4729 0.619583
CG11444 CG4752 0.595805
CG11444 CG4972 -2.080579
CG11444 CG4994 -0.117459
CG11444 CG5186 -1.103055
CG11444 CG5353 -3.119560
CG11444 CG5374 -0.891262
CG11444 CG5382 -0.769037
CG11444 CG5904 3.541860
CG11444 CG5992 1.296265
CG11444 CG6199 -0.064553
CG11444 CG6708 0.716018
CG11444 CG6775 -1.741776
CG11444 CG6904 -1.237614
CG11444 CG7033 2.147950
CG11444 CG7279 -1.398058
CG11444 CG7393 0.270832
CG11444 CG7413 -1.912724
CG11444 CG7430 -2.633103
CG11444 CG7461 -2.048948
CG11444 CG7610 -2.279175
CG11444 CG7748 -0.581152
CG11444 CG7935 -0.761342
CG11444 CG7981 0.622011
CG11444 CG7993 -6.434448
CG11444 CG8235 -0.061200
CG11444 CG8254 0.389529
CG11444 CG8286 1.195571
CG11444 CG8366 0.231696
CG11444 CG8430 0.210217
CG11444 CG8553 0.309385
CG11444 CG8759 0.238876
CG11444 CG8978 -2.387776
CG11444 CG9140 2.576262
CG11444 CG9677 0.763521
CG11444 CG9743 0.997704
CG11444 CG9750 -3.219661
CG11444 CG9811 0.634897
CG11444 CG9916 -2.219198
CG11453 CG11576 -0.106738
CG11453 CG11961 -0.345926
CG11453 CG12338 -0.374914
CG11453 CG12350 -1.241679
CG11453 CG13102 -4.205882
CG11453 CG13284 0.237517
CG11453 CG14066 0.985291
CG11453 CG14902 0.285616
CG11453 CG15211 0.039119
CG11453 CG16787 -1.945584
CG11453 CG1759 0.178934
CG11453 CG1809 -1.290949
CG11453 CG18173 0.915206
CG11453 CG2210 0.281776
CG11453 CG31233 -1.026808
CG11453 CG31259 0.055055
CG11453 CG31463 1.517379
CG11453 CG31605 0.349508
CG11453 CG33502 1.139196
CG11453 CG3734 -2.167499
CG11453 CG4061 -0.761818
CG11453 CG4199 -2.579366
CG11453 CG4280 0.637941
CG11453 CG6028 0.484809
CG11453 CG6830 1.861289
CG11453 CG7154 -0.730669
CG11453 CG7328 0.411894
CG11453 CG7354 -0.673752
CG11453 CG8627 -0.170914
CG11453 CG8850 -0.119611
CG11453 CG9331 0.272412
CG11453 CG9568 -2.894100
CG11471 CG11738 2.203636
CG11471 CG11785 0.762429
CG11471 CG12075 0.417514
CG11471 CG12101 1.339702
CG11471 CG12785 1.713612
CG11471 CG12792 -3.171644
CG11471 CG13005 0.703575
CG11471 CG1309 -0.225927
CG11471 CG13503 -2.128176
CG11471 CG13506 -2.133123
CG11471 CG14207 -0.008676
CG11471 CG1475 -1.192463
CG11471 CG15212 0.087704
CG11471 CG15433 0.323362
CG11471 CG16765 4.079373
CG11471 CG17124 -0.248626
CG11471 CG17166 -0.166696
CG11471 CG17369 1.277680
CG11471 CG18507 0.999317
CG11471 CG18854 5.578412
CG11471 CG2221 -4.722576
CG11471 CG2674 1.353946
CG11471 CG2867 0.829475
CG11471 CG3224 -0.980877
CG11471 CG32409 0.450314
CG11471 CG32625 -1.511364
CG11471 CG3267 0.792888
CG11471 CG32813 0.040980
CG11471 CG33104 -4.524466
CG11471 CG33183 1.059766
CG11471 CG3401 0.592180
CG11471 CG3499 1.475438
CG11471 CG3992 2.392973
CG11471 CG4033 0.083122
CG11471 CG4035 0.435776
CG11471 CG4170 1.473567
CG11471 CG4427 0.029676
CG11471 CG4726 0.936433
CG11471 CG4912 -17.540070
CG11471 CG5033 0.187385
CG11471 CG5183 -0.054432
CG11471 CG5258 -1.746025
CG11471 CG5277 1.996116
CG11471 CG5330 0.433786
CG11471 CG5353 -0.165139
CG11471 CG5824 1.278639
CG11471 CG6022 0.062247
CG11471 CG6148 -1.139864
CG11471 CG6226 0.409995
CG11471 CG6512 -0.088416
CG11471 CG6668 1.467290
CG11471 CG6708 -3.988777
CG11471 CG6766 1.710938
CG11471 CG7033 2.869223
CG11471 CG7088 -0.242894
CG11471 CG7413 -2.285723
CG11471 CG7430 -0.792467
CG11471 CG7461 -3.927007
CG11471 CG7654 -4.725445
CG11471 CG7915 0.069465
CG11471 CG8058 -0.694960
CG11471 CG8144 -6.293180
CG11471 CG8182 -0.320562
CG11471 CG8231 1.795643
CG11471 CG8286 0.321887
CG11471 CG8306 0.470212
CG11471 CG8309 -0.190969
CG11471 CG8503 0.924234
CG11471 CG8583 0.895381
CG11471 CG8635 -0.699682
CG11471 CG8920 0.683053
CG11471 CG8977 -1.570187
CG11471 CG8978 -1.282824
CG11471 CG9035 0.951536
CG11471 CG9172 -0.474181
CG11471 CG9281 -1.696899
CG11471 CG9326 -0.226762
CG11471 CG9330 -10.214726
CG11471 CG9416 0.877480
CG11471 CG9539 -0.611148
CG11471 CG9866 -0.513711
CG11471 TE19126 1.042066
CG1148 CG1252 -2.999349
CG1148 CG13643 0.007576
CG1148 CG1374 1.227557
CG1148 CG13875 -1.061086
CG1148 CG14107 -0.277000
CG1148 CG14254 -0.739592
CG1148 CG14866 -0.704672
CG1148 CG15669 4.900246
CG1148 CG17786 -0.499715
CG1148 CG17960 -0.231478
CG1148 CG1919 0.300412
CG1148 CG2150 -0.397833
CG1148 CG2555 -0.408523
CG1148 CG3097 -0.407906
CG1148 CG5492 -0.845959
CG1148 CG5928 -0.262009
CG1148 CG6608 -1.824906
CG1148 CG7080 0.641198
CG1148 CG7713 -0.177813
CG1148 CG8587 4.255944
CG1148 CG9036 -0.224600
CG1148 CG9628 -0.674548
CG11494 CG1221 0.010545
CG11494 CG12249 0.407778
CG11494 CG13624 -1.397775
CG11494 CG13777 -0.266442
CG11494 CG13894 0.639891
CG11494 CG14041 0.522374
CG11494 CG14513 -3.941838
CG11494 CG14622 0.061258
CG11494 CG1483 -1.467364
CG11494 CG17724 -1.200589
CG11494 CG1957 0.807441
CG11494 CG2083 -1.535583
CG11494 CG2207 -0.439081
CG11494 CG31043 -0.432455
CG11494 CG31108 -3.437554
CG11494 CG31181 1.245568
CG11494 CG32486 0.156034
CG11494 CG32505 -0.694052
CG11494 CG3269 -1.299607
CG11494 CG5358 0.495850
CG11494 CG5499 0.463884
CG11494 CG6617 1.589483
CG11494 CG6703 -0.394938
CG11494 CG6987 -1.729458
CG11494 CG7358 -0.562438
CG11494 CG7471 -0.219690
CG11494 CG8092 -0.767219
CG11494 CG8567 1.083780
CG11494 CG9666 0.723029
CG11494 CG9704 -0.203506
CG11494 CG9797 -0.344058
CG11494 CG9894 -0.100393
CG1151 CG11793 0.278528
CG1151 CG11992 0.677089
CG1151 CG12262 1.122607
CG1151 CG12286 -0.067692
CG1151 CG12403 -1.133453
CG1151 CG1259 -0.411353
CG1151 CG12723 -0.554151
CG1151 CG14629 0.294978
CG1151 CG15022 0.525074
CG1151 CG15188 -0.133316
CG1151 CG1520 -0.016707
CG1151 CG15212 0.313614
CG1151 CG15282 -0.575387
CG1151 CG15717 -0.245159
CG1151 CG1648 -0.570237
CG1151 CG16712 -0.013973
CG1151 CG16885 -0.571960
CG1151 CG17325 -0.876132
CG1151 CG1780 -0.128256
CG1151 CG1837 0.664390
CG1151 CG18783 -0.489009
CG1151 CG2342 0.333514
CG1151 CG2928 0.124017
CG1151 CG30011 0.632298
CG1151 CG30497 0.403108
CG1151 CG31098 0.238871
CG1151 CG32499 -0.454835
CG1151 CG32548 -0.129342
CG1151 CG32972 0.034479
CG1151 CG33113 -0.129775
CG1151 CG3989 0.642556
CG1151 CG4533 -0.319629
CG1151 CG4600 -0.200305
CG1151 CG4679 0.012081
CG1151 CG4692 0.626475
CG1151 CG5330 -1.166755
CG1151 CG5345 -1.894200
CG1151 CG5476 0.084767
CG1151 CG5671 -0.054244
CG1151 CG5700 -1.070285
CG1151 CG6155 0.141347
CG1151 CG6647 0.094110
CG1151 CG6803 -0.675635
CG1151 CG7062 -0.157408
CG1151 CG7107 0.645735
CG1151 CG7173 0.897124
CG1151 CG7266 -0.853176
CG1151 CG7981 -0.397449
CG1151 CG8665 -0.318193
CG1151 CG8913 -0.235956
CG1151 CG9177 0.310188
CG1151 CG9184 -0.303037
CG1151 CG9238 -0.761803
CG1151 CG9539 0.374885
CG1153 CG13913 -0.301962
CG1153 CG3153 -0.647212
CG1153 CG31559 -0.715762
CG1153 CG3588 -0.244994
CG11546 CG1242 -0.067625
CG11546 CG1319 -0.376139
CG11546 CG14430 -0.056373
CG11546 CG2818 -0.032015
CG11546 CG2918 -0.073767
CG11546 CG3242 -0.412812
CG11546 CG32473 -0.722875
CG11546 CG4089 -0.114873
CG11546 CG6040 0.337927
CG11546 CG7748 -0.024746
CG11546 CG8156 0.146694
CG11546 CG9598 -0.306723
CG11546 CG9968 -0.083973
CG11546 TE20108 -0.669183
CG1155 CG14110 -0.114068
CG1155 CG17272 -0.175608
CG1155 CG17786 -0.697839
CG1155 CG1919 -0.291276
CG1155 CG2663 -0.094975
CG1155 CG2727 -1.038350
CG1155 CG3242 -0.076584
CG1155 CG32473 0.721325
CG1155 CG4089 -0.004433
CG1155 CG5873 -0.042789
CG1155 CG6040 -1.015527
CG1155 CG6394 0.062645
CG1155 CG6433 0.212795
CG1155 CG6879 -0.534291
CG1155 CG8239 0.087353
CG1155 CG9747 -0.025826
CG1155 TE20108 -0.243848
CG11567 CG11905 0.016235
CG11567 CG11992 0.324266
CG11567 CG12723 -1.287891
CG11567 CG1322 -0.108693
CG11567 CG1430 0.093872
CG11567 CG15005 -0.978792
CG11567 CG15022 0.713105
CG11567 CG15212 -0.833716
CG11567 CG15444 0.511548
CG11567 CG15592 0.059277
CG11567 CG1582 -0.657757
CG11567 CG16765 -0.007452
CG11567 CG16885 -0.464631
CG11567 CG17166 0.418611
CG11567 CG17292 -0.325647
CG11567 CG17437 0.248830
CG11567 CG18140 -0.597411
CG11567 CG18362 0.723689
CG11567 CG18446 0.764496
CG11567 CG18507 -0.206825
CG11567 CG2108 0.502106
CG11567 CG2674 0.887060
CG11567 CG2837 -0.086605
CG11567 CG2928 -2.035022
CG11567 CG30497 0.387688
CG11567 CG31121 -0.791688
CG11567 CG31999 0.304590
CG11567 CG32209 -0.734630
CG11567 CG32548 -1.371458
CG11567 CG3267 -1.559493
CG11567 CG32920 0.311385
CG11567 CG33104 0.424764
CG11567 CG33217 -0.259243
CG11567 CG4051 -0.156754
CG11567 CG4233 -0.466491
CG11567 CG4311 -0.952972
CG11567 CG4354 0.380055
CG11567 CG4692 -0.050496
CG11567 CG4742 -2.507196
CG11567 CG4778 1.183357
CG11567 CG5130 0.271963
CG11567 CG5170 0.593952
CG11567 CG5590 -0.267264
CG11567 CG5873 0.257262
CG11567 CG6040 0.298016
CG11567 CG6202 1.061849
CG11567 CG6708 -1.049695
CG11567 CG6871 -0.211968
CG11567 CG7107 -0.231215
CG11567 CG7266 -2.140399
CG11567 CG7421 0.973281
CG11567 CG7807 -0.742343
CG11567 CG7935 0.220389
CG11567 CG7981 0.408712
CG11567 CG8058 0.000048
CG11567 CG8144 1.044809
CG11567 CG8235 1.011884
CG11567 CG8309 -0.471297
CG11567 CG8386 -1.399151
CG11567 CG8402 0.135126
CG11567 CG8444 -0.175954
CG11567 CG9009 -0.242130
CG11567 CG9149 1.154811
CG11567 CG9539 0.334565
CG11567 CR31808 -2.372810
CG11567 TE18870 0.544402
CG1157 CG11785 -0.200137
CG1157 CG11793 1.070749
CG1157 CG11979 0.194305
CG1157 CG12151 -0.398549
CG1157 CG12157 -1.191696
CG1157 CG12400 2.578701
CG1157 CG1246 -0.475053
CG1157 CG13279 -0.546807
CG1157 CG13551 2.579138
CG1157 CG14048 -2.392497
CG1157 CG14206 1.729558
CG1157 CG15095 -1.136957
CG1157 CG15162 -0.855996
CG1157 CG15347 0.124595
CG1157 CG1685 0.172453
CG1157 CG1785 3.285315
CG1157 CG18549 -0.399524
CG1157 CG2003 0.124023
CG1157 CG2078 -0.174761
CG1157 CG2155 0.449718
CG1157 CG2184 0.121939
CG1157 CG2713 -2.742843
CG1157 CG2863 -0.906881
CG1157 CG31160 0.425266
CG1157 CG31175 1.362662
CG1157 CG32164 0.218867
CG1157 CG32409 0.938623
CG1157 CG32813 0.002217
CG1157 CG3283 0.816867
CG1157 CG33217 0.348030
CG1157 CG3999 -0.113558
CG1157 CG4033 -5.098240
CG1157 CG4051 0.984455
CG1157 CG4061 -0.426153
CG1157 CG4217 0.871769
CG1157 CG4475 -0.404016
CG1157 CG4581 0.690970
CG1157 CG4665 -0.317767
CG1157 CG4753 0.895813
CG1157 CG4778 0.073750
CG1157 CG4901 1.906458
CG1157 CG5010 -2.719016
CG1157 CG5130 0.007990
CG1157 CG5193 0.189580
CG1157 CG5277 2.599862
CG1157 CG5288 -1.202130
CG1157 CG5525 -1.293022
CG1157 CG5594 -0.287395
CG1157 CG5903 -0.739624
CG1157 CG6022 1.256170
CG1157 CG6105 -4.904317
CG1157 CG6343 1.186786
CG1157 CG6415 -0.323884
CG1157 CG6459 0.696870
CG1157 CG6501 0.741362
CG1157 CG6904 -1.147719
CG1157 CG6949 -0.219320
CG1157 CG7176 -1.871921
CG1157 CG7178 -2.058036
CG1157 CG7421 -1.304739
CG1157 CG7458 1.595096
CG1157 CG7502 -2.130530
CG1157 CG7519 -0.886809
CG1157 CG7839 0.039700
CG1157 CG7935 0.605210
CG1157 CG8048 -0.251153
CG1157 CG8112 -0.304371
CG1157 CG8443 1.040417
CG1157 CG8525 -0.824724
CG1157 CG8531 -2.260208
CG1157 CG8636 0.266349
CG1157 CG8766 0.500058
CG1157 CG8788 -2.771682
CG1157 CG8913 -0.200721
CG1157 CG8946 1.561192
CG1157 CG9066 1.017420
CG1157 CG9127 -1.514840
CG1157 CG9331 0.510527
CG1157 CG9527 -0.600927
CG11576 CG12350 -0.547231
CG11576 CG13102 -0.261300
CG11576 CG13284 -3.511980
CG11576 CG14792 -0.580564
CG11576 CG14902 0.075443
CG11576 CG15211 -0.193037
CG11576 CG16787 -1.625194
CG11576 CG1759 0.042802
CG11576 CG1809 -0.257918
CG11576 CG18173 0.049866
CG11576 CG31233 0.084948
CG11576 CG31259 -0.360655
CG11576 CG31463 0.540181
CG11576 CG3734 -2.449602
CG11576 CG3994 -0.384575
CG11576 CG4061 1.001993
CG11576 CG4199 1.860970
CG11576 CG4280 0.353115
CG11576 CG5660 -0.582572
CG11576 CG6028 0.630095
CG11576 CG6830 -1.441245
CG11576 CG7328 -0.139939
CG11576 CG7354 0.589539
CG11576 CG9568 -1.751655
CG11642 CG11949 0.583165
CG11642 CG12075 -0.482660
CG11642 CG1273 -1.185281
CG11642 CG1422 -1.442425
CG11642 CG1475 0.565030
CG11642 CG15212 0.168094
CG11642 CG16765 -0.414903
CG11642 CG16786 -1.134025
CG11642 CG16798 0.453808
CG11642 CG17271 -0.158043
CG11642 CG1749 -1.074506
CG11642 CG18549 -0.159913
CG11642 CG1891 0.110867
CG11642 CG30011 -1.480535
CG11642 CG30291 -0.564590
CG11642 CG31022 -0.129357
CG11642 CG31121 0.171174
CG11642 CG31794 0.139192
CG11642 CG32701 -1.553145
CG11642 CG32982 0.161276
CG11642 CG33149 -0.347770
CG11642 CG3762 0.482237
CG11642 CG4115 0.110876
CG11642 CG4194 0.246553
CG11642 CG4552 0.349649
CG11642 CG4966 1.040995
CG11642 CG5382 0.227711
CG11642 CG6647 0.003480
CG11642 CG6668 -0.366615
CG11642 CG6705 -0.298097
CG11642 CG6708 -1.028786
CG11642 CG6766 -0.426122
CG11642 CG6822 0.346394
CG11642 CG6844 0.112485
CG11642 CG7071 0.346486
CG11642 CG7073 -0.481880
CG11642 CG7199 0.568792
CG11642 CG7271 -0.003111
CG11642 CG7413 0.556816
CG11642 CG7430 0.028808
CG11642 CG7654 0.037209
CG11642 CG7675 -1.099870
CG11642 CG7802 0.275275
CG11642 CG7915 -0.122074
CG11642 CG8144 -1.858954
CG11642 CG8182 -0.004869
CG11642 CG8209 -0.378162
CG11642 CG8306 -0.673995
CG11642 CG8363 0.219807
CG11642 CG8386 0.001350
CG11642 CG9009 0.604268
CG11642 CG9035 0.126792
CG11642 CG9238 0.276509
CG11642 CG9322 0.174122
CG11642 CG9326 0.161821
CG11642 TE19126 0.255172
CG11652 CG11861 -5.060720
CG11652 CG11949 1.137057
CG11652 CG12006 1.674828
CG11652 CG12091 1.574326
CG11652 CG12131 1.502005
CG11652 CG12287 -0.521747
CG11652 CG12360 0.349457
CG11652 CG12576 -2.494395
CG11652 CG12592 0.444641
CG11652 CG13777 -1.627249
CG11652 CG13912 0.954910
CG11652 CG14207 0.959401
CG11652 CG1422 -4.358621
CG11652 CG1444 0.986909
CG11652 CG1447 1.170734
CG11652 CG14622 0.187493
CG11652 CG14712 1.209102
CG11652 CG14883 -1.043522
CG11652 CG17348 0.575769
CG11652 CG17492 -0.540363
CG11652 CG17943 0.488331
CG11652 CG18250 1.486442
CG11652 CG2374 -1.645314
CG11652 CG2835 1.162901
CG11652 CG30115 1.234960
CG11652 CG3048 0.219341
CG11652 CG31022 -1.180726
CG11652 CG31332 -3.565684
CG11652 CG31349 -0.083811
CG11652 CG31368 0.442212
CG11652 CG31721 -0.529544
CG11652 CG3198 2.407651
CG11652 CG32043 -1.331042
CG11652 CG32244 -0.569951
CG11652 CG32434 -1.100724
CG11652 CG32556 0.908491
CG11652 CG3265 -1.300999
CG11652 CG3371 -6.168776
CG11652 CG3436 2.334090
CG11652 CG4006 -0.159613
CG11652 CG4125 -1.613292
CG11652 CG4194 1.117335
CG11652 CG4551 1.203927
CG11652 CG4843 1.541129
CG11652 CG5454 -2.309801
CG11652 CG6017 1.057323
CG11652 CG6766 -1.385476
CG11652 CG6877 -1.445456
CG11652 CG7073 -0.352147
CG11652 CG7375 -0.186984
CG11652 CG7379 -1.020145
CG11652 CG7638 -6.720867
CG11652 CG7892 0.491674
CG11652 CG7893 0.879930
CG11652 CG8209 -0.298485
CG11652 CG8411 -1.231848
CG11652 CG8416 1.348326
CG11652 CG8635 1.393102
CG11652 CG8749 0.564296
CG11652 CG9403 -1.336745
CG11652 CG9854 -1.080007
CG11652 CG9894 0.009925
CG11654 CG11765 0.061723
CG11654 CG1322 -0.295406
CG11654 CG14629 0.744056
CG11654 CG15022 0.312870
CG11654 CG16712 0.299220
CG11654 CG17530 -1.038900
CG11654 CG1780 -0.383545
CG11654 CG2342 0.111888
CG11654 CG31536 -1.487617
CG11654 CG33113 -0.261068
CG11654 CG3365 0.185542
CG11654 CG4769 -0.914657
CG11654 CG5345 0.299382
CG11654 CG6155 -2.971147
CG11654 CG6778 0.425680
CG11654 CG7098 0.440855
CG11654 CG7625 -1.030021
CG11654 CG9089 -0.000456
CG11654 CG9444 -0.358523
CG1169 CG12233 -0.422077
CG1169 CG12723 -0.665089
CG1169 CG13993 -0.130572
CG1169 CG14356 -0.356036
CG1169 CG1674 0.003843
CG1169 CG16858 -0.230197
CG1169 CG16885 0.067836
CG1169 CG17334 0.007838
CG1169 CG17508 0.081622
CG1169 CG18290 0.282609
CG1169 CG18362 0.099238
CG1169 CG18783 -0.108873
CG1169 CG1884 -0.754478
CG1169 CG2072 0.134107
CG1169 CG2108 -0.615514
CG1169 CG2161 0.638028
CG1169 CG2818 -0.123890
CG1169 CG2918 0.481384
CG1169 CG2928 0.303905
CG1169 CG3171 0.284443
CG1169 CG31999 0.590461
CG1169 CG3539 0.014740
CG1169 CG3644 0.162576
CG1169 CG3725 -1.063988
CG1169 CG4183 0.430827
CG1169 CG4552 0.381021
CG1169 CG4672 0.193560
CG1169 CG4692 -0.386119
CG1169 CG5186 -0.556182
CG1169 CG5671 0.169043
CG1169 CG5700 -0.618592
CG1169 CG6521 0.229998
CG1169 CG7023 -0.235447
CG1169 CG7071 0.370723
CG1169 CG7098 0.046821
CG1169 CG7526 -1.014821
CG1169 CG7807 -0.638429
CG1169 CG7981 -0.359527
CG1169 CG8965 0.316183
CG1169 CG9022 0.508802
CG1169 CG9175 -0.659730
CG1169 CG9177 -0.913480
CG1169 CG9297 -0.790747
CG1169 CG9517 0.253569
CG1169 CG9811 -0.517687
CG11738 CG11979 2.551270
CG11738 CG12006 0.197400
CG11738 CG12141 7.295644
CG11738 CG12530 -4.199559
CG11738 CG12785 3.127195
CG11738 CG12792 7.012128
CG11738 CG13005 1.157421
CG11738 CG13188 0.205797
CG11738 CG13348 0.546377
CG11738 CG13503 -0.835989
CG11738 CG1381 2.382627
CG11738 CG14048 -3.604783
CG11738 CG14206 -7.197817
CG11738 CG14447 1.993669
CG11738 CG14712 -1.752897
CG11738 CG14788 0.483412
CG11738 CG15731 -0.635489
CG11738 CG17136 1.325704
CG11738 CG17369 4.089780
CG11738 CG1746 -0.236988
CG11738 CG18657 0.884231
CG11738 CG18854 2.975106
CG11738 CG2003 -0.788121
CG11738 CG2184 -0.720907
CG11738 CG2863 -9.999899
CG11738 CG2867 0.497915
CG11738 CG32409 0.113241
CG11738 CG32464 -2.414425
CG11738 CG32813 2.055182
CG11738 CG33071 1.213395
CG11738 CG3401 0.659274
CG11738 CG3861 -0.177649
CG11738 CG4033 -1.177763
CG11738 CG4217 -4.952073
CG11738 CG4307 -10.883746
CG11738 CG4457 1.733001
CG11738 CG4581 0.167816
CG11738 CG4843 -2.190610
CG11738 CG4901 2.041246
CG11738 CG4912 -6.202206
CG11738 CG5258 -1.356215
CG11738 CG5277 1.291631
CG11738 CG5525 -0.661252
CG11738 CG5596 1.093699
CG11738 CG5824 -8.557335
CG11738 CG5904 0.706935
CG11738 CG5961 -0.414826
CG11738 CG5992 2.127742
CG11738 CG6105 8.483542
CG11738 CG6226 -0.264485
CG11738 CG6455 1.741137
CG11738 CG6904 -1.775433
CG11738 CG7033 1.340273
CG11738 CG7088 -0.506668
CG11738 CG7430 -5.419006
CG11738 CG7458 -3.562297
CG11738 CG7519 -10.338004
CG11738 CG7841 0.410431
CG11738 CG8231 0.124594
CG11738 CG8301 -0.698845
CG11738 CG8446 -1.227958
CG11738 CG8503 -0.537056
CG11738 CG8525 -3.577689
CG11738 CG8635 -2.160477
CG11738 CG8759 -2.090472
CG11738 CG8780 -1.673600
CG11738 CG8977 0.614405
CG11738 CG9306 1.515771
CG11738 CG9630 -13.433769
CG11738 CG9663 0.734160
CG11738 CG9762 0.268209
CG11738 CG9866 1.362164
CG11765 CG11992 -0.079500
CG11765 CG12011 -0.089374
CG11765 CG14629 -0.271577
CG11765 CG15022 -0.439233
CG11765 CG1600 -0.531674
CG11765 CG17437 -0.057816
CG11765 CG17530 -0.145298
CG11765 CG1780 0.008993
CG11765 CG2060 -0.275216
CG11765 CG2065 -0.586290
CG11765 CG2342 -0.502881
CG11765 CG30497 0.266142
CG11765 CG33113 -0.310961
CG11765 CG3829 0.478971
CG11765 CG4120 0.321605
CG11765 CG5345 0.295580
CG11765 CG5700 -0.534293
CG11765 CG6957 -0.540308
CG11765 CG7098 0.194487
CG11765 CG7390 -0.039298
CG11765 CG9184 0.060504
CG11765 CG9444 -0.178074
CG11771 CG12101 0.183773
CG11771 CG12530 0.700722
CG11771 CG12785 3.846912
CG11771 CG14996 -0.137452
CG11771 CG17136 -1.345358
CG11771 CG17369 -0.088766
CG11771 CG1785 -4.420502
CG11771 CG2078 -1.271530
CG11771 CG2221 -0.780324
CG11771 CG2867 -1.658364
CG11771 CG32253 -2.129796
CG11771 CG32264 -1.654593
CG11771 CG33217 2.233776
CG11771 CG4781 0.200838
CG11771 CG4912 3.227257
CG11771 CG5010 1.813278
CG11771 CG5277 3.010179
CG11771 CG5452 -0.390050
CG11771 CG5824 -5.728071
CG11771 CG6022 -11.412094
CG11771 CG6226 0.660857
CG11771 CG6343 1.301300
CG11771 CG6455 -0.548747
CG11771 CG6767 -2.389117
CG11771 CG7519 1.068894
CG11771 CG7712 -0.242474
CG11771 CG8327 0.720821
CG11771 CG8444 0.281938
CG11771 CG8525 1.512659
CG11771 CG8920 -4.506409
CG11771 CG9006 2.933051
CG11771 CG9300 -1.743600
CG11771 CG9306 0.580397
CG11785 CG11979 0.517650
CG11785 CG12151 0.146110
CG11785 CG12206 -0.193139
CG11785 CG12785 0.823056
CG11785 CG13503 0.918556
CG11785 CG14048 1.332570
CG11785 CG14206 0.341108
CG11785 CG15162 0.002684
CG11785 CG15212 0.221045
CG11785 CG15433 -2.040701
CG11785 CG16765 0.454150
CG11785 CG16798 0.052249
CG11785 CG17166 0.931232
CG11785 CG17369 0.936245
CG11785 CG1785 -0.741178
CG11785 CG2016 -0.086318
CG11785 CG2221 -0.921755
CG11785 CG2674 -0.338483
CG11785 CG2863 0.073105
CG11785 CG31175 -0.120446
CG11785 CG31559 -0.029377
CG11785 CG3267 0.277634
CG11785 CG32982 -0.699518
CG11785 CG33104 -0.697882
CG11785 CG33217 -3.396603
CG11785 CG3861 -0.265698
CG11785 CG3992 -0.005639
CG11785 CG4003 0.175055
CG11785 CG4051 0.400441
CG11785 CG4901 0.523331
CG11785 CG4912 1.020665
CG11785 CG4944 -0.641647
CG11785 CG4966 0.169856
CG11785 CG4972 -0.001898
CG11785 CG5010 2.658610
CG11785 CG5258 -0.850191
CG11785 CG5277 -1.625612
CG11785 CG5525 -1.468403
CG11785 CG6022 -0.349235
CG11785 CG6105 0.488237
CG11785 CG6343 -0.931589
CG11785 CG6521 0.136587
CG11785 CG7033 -0.257758
CG11785 CG7176 -0.917239
CG11785 CG7361 0.386330
CG11785 CG7421 -0.055560
CG11785 CG7554 -1.446231
CG11785 CG7654 -0.268459
CG11785 CG7675 -0.643234
CG11785 CG7698 0.349279
CG11785 CG7712 -2.489825
CG11785 CG8231 0.226436
CG11785 CG8309 1.163618
CG11785 CG8439 0.055268
CG11785 CG8444 1.587764
CG11785 CG8788 -2.476390
CG11785 CG8920 -1.049905
CG11785 CG9009 -0.025559
CG11785 CG9149 0.320725
CG11785 CG9172 0.024947
CG11785 CG9326 0.483571
CG11785 CG9330 -1.379478
CG11785 CG9416 -0.461037
CG11785 CG9710 -0.293538
CG11785 CG9748 -0.043671
CG11793 CG12151 -0.820106
CG11793 CG12157 -0.229132
CG11793 CG12203 0.220554
CG11793 CG1264 -0.091300
CG11793 CG12723 0.745020
CG11793 CG13279 1.094328
CG11793 CG13969 0.638216
CG11793 CG1403 -0.630464
CG11793 CG15162 0.635554
CG11793 CG15188 -0.044112
CG11793 CG15212 0.232528
CG11793 CG15282 0.438144
CG11793 CG17332 2.338231
CG11793 CG17508 -0.175999
CG11793 CG18362 -0.047182
CG11793 CG18374 -0.717478
CG11793 CG18446 -0.940324
CG11793 CG18549 0.106089
CG11793 CG2108 0.206309
CG11793 CG2140 0.035437
CG11793 CG2155 0.820050
CG11793 CG2210 -1.471819
CG11793 CG2837 -0.729465
CG11793 CG2977 0.400783
CG11793 CG31431 0.718300
CG11793 CG32164 1.101096
CG11793 CG32499 0.171602
CG11793 CG32548 -2.488069
CG11793 CG3267 -0.065860
CG11793 CG32972 0.000042
CG11793 CG3960 -0.955422
CG11793 CG4679 -2.123943
CG11793 CG5288 -4.435902
CG11793 CG5330 -1.749797
CG11793 CG5476 -2.035275
CG11793 CG5532 -0.183248
CG11793 CG5594 0.320227
CG11793 CG6459 2.039250
CG11793 CG6521 -0.359510
CG11793 CG6666 -1.099900
CG11793 CG6803 0.444637
CG11793 CG7062 -0.521626
CG11793 CG7107 -0.919921
CG11793 CG7173 0.831595
CG11793 CG7176 0.996963
CG11793 CG7266 -1.392968
CG11793 CG7981 0.104173
CG11793 CG8050 -0.113982
CG11793 CG8186 -1.942269
CG11793 CG8665 0.681104
CG11793 CG8766 0.467946
CG11793 CG8788 -1.145594
CG11793 CG8804 -2.361147
CG11793 CG8913 0.613097
CG11793 CG8946 1.038225
CG11793 CG9066 1.204335
CG11793 CG9127 -1.691940
CG11793 CG9184 0.152548
CG11793 CG9331 -1.329652
CG11793 CG9446 0.212885
CG11793 CG9494 -1.474063
CG11793 CG9539 -0.166935
CG11793 TE18870 -0.788922
CG11798 CG11902 -0.181134
CG11798 CG1221 0.312180
CG11798 CG12249 -1.311910
CG11798 CG13894 -1.108321
CG11798 CG13928 1.115049
CG11798 CG14041 -6.776227
CG11798 CG1434 -0.545545
CG11798 CG15097 1.590077
CG11798 CG18740 -0.255496
CG11798 CG2083 -0.697055
CG11798 CG31088 0.128903
CG11798 CG31181 -1.473723
CG11798 CG32158 1.141363
CG11798 CG3258 -0.980260
CG11798 CG3269 1.744027
CG11798 CG3625 -0.921715
CG11798 CG3967 -1.824076
CG11798 CG4050 -2.698751
CG11798 CG4133 -0.622339
CG11798 CG4532 0.307491
CG11798 CG5580 1.101037
CG11798 CG6418 -0.422468
CG11798 CG6703 2.088774
CG11798 CG6866 -0.595476
CG11798 CG6889 0.812439
CG11798 CG7528 -0.474065
CG11798 CG7538 1.384404
CG11798 CG7576 0.596959
CG11798 CG8472 0.863769
CG11798 CG8567 -0.310463
CG11798 CG9135 -1.945293
CG11798 CG9261 -2.798114
CG11798 CG9666 0.667603
CG11798 CG9797 1.127011
CG11849 CG1221 -0.286854
CG11849 CG14762 -1.281493
CG11849 CG15651 -0.479332
CG11849 CG1624 0.163582
CG11849 CG17724 -1.015876
CG11849 CG2207 0.129151
CG11849 CG31043 0.242816
CG11849 CG31108 -0.373009
CG11849 CG31634 -1.191609
CG11849 CG32046 -1.005538
CG11849 CG32169 -0.540206
CG11849 CG32423 -1.153927
CG11849 CG3269 0.269663
CG11849 CG5545 0.139931
CG11849 CG7851 0.953782
CG11849 CG8625 0.631364
CG11849 CG9999 -0.276160
CG11861 CG12006 -2.573811
CG11861 CG12052 -0.879002
CG11861 CG12091 0.439938
CG11861 CG12131 -0.868099
CG11861 CG12360 -0.078582
CG11861 CG12576 0.070378
CG11861 CG12592 -0.537458
CG11861 CG12676 -1.005772
CG11861 CG13037 -0.449729
CG11861 CG13912 -0.371304
CG11861 CG14025 -1.973860
CG11861 CG14026 -0.235180
CG11861 CG14122 -2.064964
CG11861 CG14207 0.147818
CG11861 CG1422 1.631828
CG11861 CG1429 -0.265663
CG11861 CG1444 -0.464274
CG11861 CG14712 -0.253806
CG11861 CG16721 0.228698
CG11861 CG1721 -0.098496
CG11861 CG17348 -2.219531
CG11861 CG17492 -1.274759
CG11861 CG17943 0.191714
CG11861 CG18111 1.024236
CG11861 CG18250 -2.510342
CG11861 CG1910 0.988794
CG11861 CG2835 -3.015798
CG11861 CG3001 0.937095
CG11861 CG3048 0.884567
CG11861 CG31045 2.461454
CG11861 CG31332 -2.278497
CG11861 CG32031 0.221148
CG11861 CG32043 0.492245
CG11861 CG32434 0.221827
CG11861 CG3371 1.239668
CG11861 CG3436 0.950573
CG11861 CG4125 0.296565
CG11861 CG4551 -0.158105
CG11861 CG4843 -3.499876
CG11861 CG6972 0.813409
CG11861 CG6988 -0.069524
CG11861 CG7070 0.263013
CG11861 CG7254 0.484176
CG11861 CG7638 0.106753
CG11861 CG7893 1.150916
CG11861 CG8276 1.098803
CG11861 CG8416 0.821096
CG11861 CG8635 0.957371
CG11861 CG8759 -0.806148
CG11861 CG9403 -0.294244
CG11861 CG9866 1.094728
CG11861 TE19126 -0.181936
CG11874 CG12858 0.240447
CG11874 CG13316 -0.078231
CG11874 CG13321 -0.498297
CG11874 CG15097 0.377598
CG11874 CG1546 -1.284599
CG11874 CG2791 -0.732410
CG11874 CG31088 0.791276
CG11874 CG32169 -0.422048
CG11874 CG3352 0.258299
CG11874 CG3703 -0.875148
CG11874 CG3792 -0.013014
CG11874 CG4050 -0.607087
CG11874 CG4133 -0.859241
CG11874 CG6601 -0.901635
CG11874 CG6930 0.119741
CG11874 CG8776 -0.270215
CG11874 CG9261 -0.617439
CG11902 CG12249 0.640365
CG11902 CG1434 -0.118134
CG11902 CG1539 -0.526730
CG11902 CG15811 0.146512
CG11902 CG2656 -0.722653
CG11902 CG31349 -0.402246
CG11902 CG32031 -1.114714
CG11902 CG32158 0.187735
CG11902 CG3967 -0.956790
CG11902 CG4303 1.143769
CG11902 CG5813 0.965396
CG11902 CG6418 -0.211047
CG11902 CG6988 -0.706282
CG11902 CG7070 -0.443459
CG11902 CG7752 -0.272107
CG11905 CG15005 -0.523014
CG11905 CG17121 0.253959
CG11905 CG17292 -0.180835
CG11905 CG18140 0.233825
CG11905 CG18362 -0.213786
CG11905 CG18549 -0.004389
CG11905 CG2928 0.121810
CG11905 CG31121 -0.326591
CG11905 CG32209 -0.704629
CG11905 CG3992 -0.045312
CG11905 CG4354 -0.558255
CG11905 CG4778 -0.174471
CG11905 CG5575 0.127861
CG11905 CG6433 -0.405800
CG11905 CG6611 -1.013164
CG11905 CG7266 0.144252
CG11905 CG8309 -0.375517
CG11905 CG9035 0.022068
CG11905 CG9149 0.548499
CG11905 CG9446 -0.051122
CG11905 CG9539 0.292658
CG11949 CG1228 1.122846
CG11949 CG12369 -1.447522
CG11949 CG12676 -0.794507
CG11949 CG1273 0.072444
CG11949 CG13912 0.651796
CG11949 CG1422 -3.987985
CG11949 CG1444 -0.106552
CG11949 CG1475 1.981675
CG11949 CG14883 -0.780858
CG11949 CG16786 -0.129205
CG11949 CG17158 -3.390766
CG11949 CG1716 -0.355566
CG11949 CG1749 -0.214124
CG11949 CG17492 1.280524
CG11949 CG18250 0.170427
CG11949 CG2374 -0.311938
CG11949 CG3033 0.232885
CG11949 CG31022 -0.255975
CG11949 CG31045 0.181842
CG11949 CG31121 -0.358129
CG11949 CG31332 -3.190530
CG11949 CG31349 0.152399
CG11949 CG32556 0.395197
CG11949 CG3265 -2.577444
CG11949 CG32701 0.310466
CG11949 CG32982 0.181401
CG11949 CG3352 0.140326
CG11949 CG3624 -0.264628
CG11949 CG3664 1.500781
CG11949 CG3992 0.012776
CG11949 CG4006 -2.129702
CG11949 CG4115 0.241161
CG11949 CG4194 -0.172463
CG11949 CG4966 0.765413
CG11949 CG5183 0.855308
CG11949 CG5249 -0.256808
CG11949 CG5809 1.167630
CG11949 CG6017 -1.715531
CG11949 CG6223 0.287193
CG11949 CG6668 -3.080540
CG11949 CG6766 -1.143634
CG11949 CG6775 -0.671797
CG11949 CG6844 -0.369046
CG11949 CG6877 1.499372
CG11949 CG7073 0.838523
CG11949 CG7199 -0.524145
CG11949 CG7230 0.531711
CG11949 CG7254 -0.104859
CG11949 CG7262 0.421787
CG11949 CG7271 0.060688
CG11949 CG7379 0.713393
CG11949 CG7675 0.258898
CG11949 CG7752 -0.973353
CG11949 CG7892 0.060046
CG11949 CG7893 1.932094
CG11949 CG8209 0.744619
CG11949 CG8289 1.308394
CG11949 CG8306 -2.747210
CG11949 CG8312 0.274235
CG11949 CG8411 -2.091846
CG11949 CG9318 -0.352272
CG11949 CG9322 -1.121011
CG11949 CG9326 -0.819531
CG11949 CG9710 0.501274
CG11961 CG12723 -1.551112
CG11961 CG13377 0.082352
CG11961 CG13551 -1.542007
CG11961 CG13913 -0.394153
CG11961 CG1430 0.182461
CG11961 CG14356 -0.517553
CG11961 CG15211 0.211505
CG11961 CG16787 -1.372825
CG11961 CG18362 0.730959
CG11961 CG18374 -3.000647
CG11961 CG2210 -1.305617
CG11961 CG2977 1.931343
CG11961 CG30349 0.227728
CG11961 CG31233 -1.626118
CG11961 CG32920 -0.150186
CG11961 CG33502 -0.422340
CG11961 CG3588 3.304902
CG11961 CG4311 -0.702421
CG11961 CG4779 -0.049562
CG11961 CG5130 0.167600
CG11961 CG5170 -0.292170
CG11961 CG5288 1.098600
CG11961 CG6028 -0.267235
CG11961 CG6417 0.451031
CG11961 CG6459 -2.051008
CG11961 CG6816 -0.143754
CG11961 CG7154 -0.994580
CG11961 CG7328 -1.475561
CG11961 CG7354 0.719268
CG11961 CG7502 0.224060
CG11961 CG7712 -0.577076
CG11961 CG7941 -0.255684
CG11961 CG8627 -1.933218
CG11961 CG8804 0.294017
CG11961 CG9149 -0.048221
CG11961 CG9331 2.422648
CG11961 CG9446 0.918993
CG11961 CG9527 -1.708100
CG11961 CG9568 -0.210079
CG11961 CR31808 0.188101
CG11979 CG12141 4.184337
CG11979 CG12157 1.032820
CG11979 CG12582 0.349346
CG11979 CG12785 -0.050683
CG11979 CG13503 2.626853
CG11979 CG13506 0.632267
CG11979 CG1371 1.030246
CG11979 CG14048 0.668184
CG11979 CG14206 -5.934986
CG11979 CG15433 0.687750
CG11979 CG1685 -6.720794
CG11979 CG1785 3.868305
CG11979 CG18657 0.052896
CG11979 CG1891 -1.628587
CG11979 CG2003 -2.269035
CG11979 CG2863 -9.994112
CG11979 CG31175 -0.587367
CG11979 CG3127 2.103725
CG11979 CG32164 2.399324
CG11979 CG32499 0.007094
CG11979 CG32813 4.228521
CG11979 CG33071 -0.809777
CG11979 CG33217 -6.100809
CG11979 CG3714 -1.965716
CG11979 CG3861 0.277216
CG11979 CG4003 -2.011581
CG11979 CG4033 -1.134364
CG11979 CG4051 -2.286427
CG11979 CG4217 1.060902
CG11979 CG4233 -0.302987
CG11979 CG4300 -0.426431
CG11979 CG4307 -5.557218
CG11979 CG4427 -0.194819
CG11979 CG4457 0.753013
CG11979 CG4475 -0.030847
CG11979 CG4901 -2.840759
CG11979 CG4944 0.376305
CG11979 CG4966 0.161505
CG11979 CG4972 1.824954
CG11979 CG4994 -11.252317
CG11979 CG5258 1.077923
CG11979 CG5277 0.851780
CG11979 CG5374 -0.430259
CG11979 CG5525 1.909350
CG11979 CG5558 0.566908
CG11979 CG5594 -0.113037
CG11979 CG5903 -1.106250
CG11979 CG5904 -6.127186
CG11979 CG6105 0.653745
CG11979 CG6226 3.435925
CG11979 CG6343 1.783928
CG11979 CG6501 -11.666702
CG11979 CG6769 -2.525199
CG11979 CG6904 1.059359
CG11979 CG6949 -1.587115
CG11979 CG7033 -3.586573
CG11979 CG7176 -0.063231
CG11979 CG7361 2.587163
CG11979 CG7413 0.665902
CG11979 CG7421 1.310956
CG11979 CG7430 -0.466709
CG11979 CG7458 3.615822
CG11979 CG7502 -0.168958
CG11979 CG7519 -2.239708
CG11979 CG7554 -1.054211
CG11979 CG7610 -6.534641
CG11979 CG7698 -1.451618
CG11979 CG7841 1.176199
CG11979 CG7920 1.162176
CG11979 CG7935 -1.750177
CG11979 CG7993 -0.833959
CG11979 CG8039 4.225784
CG11979 CG8231 0.528775
CG11979 CG8235 -0.599013
CG11979 CG8309 0.635603
CG11979 CG8439 5.615184
CG11979 CG8443 2.834745
CG11979 CG8444 0.427533
CG11979 CG8446 2.814730
CG11979 CG8759 2.301272
CG11979 CG8780 -0.121696
CG11979 CG8788 0.397943
CG11979 CG8977 0.173959
CG11979 CG9009 0.229230
CG11979 CG9140 -4.351923
CG11979 CG9172 -0.344076
CG11979 CG9281 3.886012
CG11979 CG9527 -1.306419
CG11979 CG9762 0.185945
CG11987 CG13624 -0.556724
CG11987 CG1434 -1.112922
CG11987 CG14513 0.495622
CG11987 CG15811 -0.213273
CG11987 CG1624 -0.468083
CG11987 CG17218 -0.242703
CG11987 CG17646 -0.530264
CG11987 CG2774 0.055000
CG11987 CG31043 0.157587
CG11987 CG31088 0.088249
CG11987 CG31181 0.061985
CG11987 CG31349 0.104749
CG11987 CG3198 0.092832
CG11987 CG32158 -0.123416
CG11987 CG32486 -0.331131
CG11987 CG3269 -0.081035
CG11987 CG32858 0.142809
CG11987 CG33261 -0.469657
CG11987 CG3969 -0.860143
CG11987 CG4303 0.617793
CG11987 CG4978 -0.197059
CG11987 CG5433 0.490266
CG11987 CG5520 -0.136823
CG11987 CG6174 -0.138872
CG11987 CG6418 -0.662427
CG11987 CG6877 0.062602
CG11987 CG7379 0.299940
CG11987 CG7961 0.167552
CG11987 CG8092 -0.443870
CG11987 CG8156 -0.099260
CG11987 CG8567 0.592974
CG11987 CG9854 -0.485230
CG11987 CG9894 0.319386
CG11987 CG9924 0.044101
CG11992 CG12151 0.004468
CG11992 CG12172 0.019018
CG11992 CG1309 0.075888
CG11992 CG1322 -0.049005
CG11992 CG14048 0.025186
CG11992 CG14243 0.493445
CG11992 CG14629 1.508414
CG11992 CG1486 0.364655
CG11992 CG15022 -1.267477
CG11992 CG15717 -5.455745
CG11992 CG16765 1.832408
CG11992 CG17320 0.188369
CG11992 CG17437 0.120067
CG11992 CG17530 -0.115566
CG11992 CG18446 0.720969
CG11992 CG18549 0.833456
CG11992 CG1882 1.101353
CG11992 CG18854 1.108982
CG11992 CG1970 0.329396
CG11992 CG2161 -0.143192
CG11992 CG30497 -0.455767
CG11992 CG32409 0.125873
CG11992 CG3267 -0.679670
CG11992 CG33113 0.276293
CG11992 CG3499 -1.217669
CG11992 CG4233 -1.431614
CG11992 CG4427 0.848327
CG11992 CG4600 -1.114505
CG11992 CG4912 0.103570
CG11992 CG5033 -1.372627
CG11992 CG5330 1.618711
CG11992 CG5345 -4.503902
CG11992 CG5353 -1.548159
CG11992 CG5590 -0.043319
CG11992 CG6148 -0.186260
CG11992 CG6767 -0.448998
CG11992 CG6871 -0.805349
CG11992 CG7266 -2.164910
CG11992 CG7279 -0.152144
CG11992 CG7438 -1.043783
CG11992 CG7807 -0.459848
CG11992 CG7981 -0.633825
CG11992 CG8058 -0.449511
CG11992 CG8144 -3.123219
CG11992 CG8386 -0.619009
CG11992 CG8402 0.643711
CG11992 CG8470 1.713085
CG11992 CG8920 0.134728
CG11992 CG9009 0.868379
CG11992 CG9238 -0.436080
CG11992 CG9446 -0.615211
CG11992 CG9539 0.113407
CG11992 TE18870 0.375210
CG12006 CG12084 -4.388279
CG12006 CG12360 0.068336
CG12006 CG12576 0.990779
CG12006 CG12582 -0.525139
CG12006 CG12592 0.754635
CG12006 CG13037 0.448858
CG12006 CG13348 0.659445
CG12006 CG13503 -0.721858
CG12006 CG14025 -3.123994
CG12006 CG14026 -0.160769
CG12006 CG14122 0.876863
CG12006 CG14206 1.535200
CG12006 CG1429 -1.546325
CG12006 CG1444 1.632275
CG12006 CG14447 0.453022
CG12006 CG14687 0.717671
CG12006 CG14712 -0.494842
CG12006 CG16721 -0.119067
CG12006 CG1721 -1.032944
CG12006 CG17348 0.799620
CG12006 CG17492 0.358683
CG12006 CG17800 0.152337
CG12006 CG17943 -0.557455
CG12006 CG1891 -0.031137
CG12006 CG3001 1.174574
CG12006 CG3048 -5.368451
CG12006 CG31045 -0.252228
CG12006 CG31332 -2.074158
CG12006 CG32031 -0.378083
CG12006 CG32464 -0.389585
CG12006 CG4115 0.256219
CG12006 CG4125 -2.710829
CG12006 CG4194 0.128007
CG12006 CG4300 1.330620
CG12006 CG4843 -4.044980
CG12006 CG5596 -1.008260
CG12006 CG5961 -0.071977
CG12006 CG5992 0.784923
CG12006 CG6972 -2.882454
CG12006 CG6988 -0.481585
CG12006 CG7073 0.860429
CG12006 CG7254 -0.176103
CG12006 CG7296 -0.329175
CG12006 CG7430 0.618316
CG12006 CG7638 1.885933
CG12006 CG7930 0.215808
CG12006 CG8231 2.008880
CG12006 CG8289 -1.491547
CG12006 CG8301 -0.578803
CG12006 CG8312 -0.252721
CG12006 CG8503 0.423556
CG12006 CG8635 -0.165626
CG12006 CG8759 -6.780992
CG12006 CG8780 -1.755222
CG12006 CG8977 1.543286
CG12006 CG9480 -0.001445
CG12006 CG9663 -0.545867
CG12006 CG9762 1.722451
CG12006 CG9866 0.898545
CG12006 CR31696 -0.957496
CG12006 TE19126 1.283996
CG12011 CG2060 -0.772328
CG12011 CG2065 -0.074772
CG12011 CG32809 -0.674327
CG12011 CG3394 -0.458895
CG12011 CG4120 -0.635491
CG12011 CG5700 -0.585640
CG12011 CG6957 0.240813
CG12011 CG8782 0.429263
CG12011 CG9444 -0.392647
CG12026 CG4999 -0.317109
CG12026 CG6409 -0.693783
CG12026 CG9628 -0.607024
CG12038 CG1221 0.140777
CG12038 CG12858 1.266466
CG12038 CG13316 1.225503
CG12038 CG13651 -0.059266
CG12038 CG13920 -0.238465
CG12038 CG13928 -3.451904
CG12038 CG15097 -2.471996
CG12038 CG15651 -0.344258
CG12038 CG2048 -0.902593
CG12038 CG31108 0.107151
CG12038 CG32169 -0.383657
CG12038 CG3703 -1.676547
CG12038 CG40147 -2.060533
CG12038 CG4050 -2.814906
CG12038 CG4209 -1.494482
CG12038 CG4684 0.515721
CG12038 CG5545 -0.401962
CG12038 CG5680 -2.650836
CG12038 CG6703 0.952498
CG12038 CG6930 -0.961794
CG12038 CG7851 -0.202985
CG12038 CG9261 2.617734
CG12038 CG9267 -1.174360
CG12038 CG9666 1.349789
CG12052 CG12129 0.082890
CG12052 CG12369 1.070870
CG12052 CG12391 0.198442
CG12052 CG1242 -0.308365
CG12052 CG12576 0.227894
CG12052 CG12701 0.804810
CG12052 CG13777 1.038594
CG12052 CG13912 0.152588
CG12052 CG1404 1.131385
CG12052 CG14122 -0.127648
CG12052 CG14622 0.321654
CG12052 CG1483 -0.875730
CG12052 CG14883 -0.201576
CG12052 CG18250 1.456963
CG12052 CG2656 0.532867
CG12052 CG2835 -0.680797
CG12052 CG32486 -0.001224
CG12052 CG3258 0.245382
CG12052 CG33097 -1.177362
CG12052 CG3436 -1.945845
CG12052 CG3800 -1.183158
CG12052 CG3969 0.541271
CG12052 CG4303 -0.039860
CG12052 CG4532 0.422464
CG12052 CG4677 -0.003936
CG12052 CG5433 -0.282017
CG12052 CG5588 -0.869119
CG12052 CG5813 -0.671086
CG12052 CG6174 0.138440
CG12052 CG6617 -2.096761
CG12052 CG6866 0.387612
CG12052 CG7070 -0.599088
CG12052 CG7230 -0.762541
CG12052 CG7471 -1.185171
CG12052 CG7526 -1.355662
CG12052 CG7538 -0.849906
CG12052 CG7892 -0.250667
CG12052 CG7893 0.263075
CG12052 CG8092 0.438210
CG12052 CG8276 -0.690436
CG12052 CG9135 -0.634728
CG12052 CG9403 -2.611688
CG12052 CG9423 -0.171315
CG12052 CG9554 -0.329086
CG12052 CG9705 -0.292719
CG12052 CG9712 -1.169427
CG12055 CG12338 -0.320425
CG12055 CG12576 -0.092328
CG12055 CG12701 0.359923
CG12055 CG13348 0.320201
CG12055 CG13993 0.015445
CG12055 CG14066 -0.681856
CG12055 CG14883 -1.407107
CG12055 CG1721 0.240112
CG12055 CG17280 -0.059366
CG12055 CG1782 -0.087422
CG12055 CG17932 -1.029228
CG12055 CG1884 -1.083800
CG12055 CG2161 -0.582358
CG12055 CG2374 0.294935
CG12055 CG30115 0.331905
CG12055 CG3033 0.418911
CG12055 CG31170 -0.623427
CG12055 CG3127 -0.274922
CG12055 CG3136 -0.000822
CG12055 CG31605 -0.791580
CG12055 CG31649 -0.582956
CG12055 CG3198 -0.300363
CG12055 CG31999 0.142183
CG12055 CG33097 1.018840
CG12055 CG3499 0.588666
CG12055 CG3542 -0.422476
CG12055 CG3624 -1.341069
CG12055 CG3992 0.090526
CG12055 CG4086 -0.013227
CG12055 CG4199 -0.267580
CG12055 CG4299 0.116491
CG12055 CG4376 0.496633
CG12055 CG4726 -0.297387
CG12055 CG4984 -0.341429
CG12055 CG5454 -1.025537
CG12055 CG5961 -0.412904
CG12055 CG6246 -0.227846
CG12055 CG6378 0.405562
CG12055 CG6521 -0.434034
CG12055 CG6654 -0.406890
CG12055 CG7033 -0.617486
CG12055 CG7107 0.570356
CG12055 CG7524 -0.101375
CG12055 CG7526 0.455175
CG12055 CG7893 -0.147269
CG12055 CG8173 -2.008513
CG12055 CG8366 0.499788
CG12055 CG8965 -2.027571
CG12055 CG9022 0.519779
CG12055 CG9194 -0.303245
CG12055 CG9322 0.669711
CG12055 CG9330 0.408242
CG12055 CG9480 0.048863
CG12055 CG9710 0.290394
CG12055 CG9712 0.070671
CG12055 CG9750 0.793324
CG12055 TE20108 0.415996
CG12075 CG12094 -0.356576
CG12075 CG12284 -0.073849
CG12075 CG1273 0.273767
CG12075 CG13188 -0.079987
CG12075 CG16765 0.343664
CG12075 CG16786 -0.561386
CG12075 CG16798 0.060143
CG12075 CG17271 -0.575788
CG12075 CG1749 -0.385015
CG12075 CG18817 -0.221929
CG12075 CG31559 -0.464897
CG12075 CG32694 -0.563601
CG12075 CG33104 -0.355382
CG12075 CG33183 0.305661
CG12075 CG3359 0.013314
CG12075 CG5820 -0.269836
CG12075 CG5873 0.054052
CG12075 CG6766 -0.437608
CG12075 CG8144 -0.161072
CG12075 CG8249 -0.375078
CG12075 CG8268 0.025371
CG12075 CG9035 0.280192
CG12075 CG9326 0.246365
CG12075 CG9416 -0.052005
CG12075 CG9748 0.072746
CG12084 CG12113 0.024703
CG12084 CG12287 -0.597394
CG12084 CG12360 -1.090180
CG12084 CG12582 -0.154909
CG12084 CG12592 0.162134
CG12084 CG13289 -0.269086
CG12084 CG13777 -1.231105
CG12084 CG14025 -0.931697
CG12084 CG1422 -0.226340
CG12084 CG1429 -0.903994
CG12084 CG14447 -0.766475
CG12084 CG14712 0.670318
CG12084 CG1475 -1.316448
CG12084 CG17136 -2.016303
CG12084 CG17800 0.237440
CG12084 CG18657 -0.967245
CG12084 CG1891 -0.624772
CG12084 CG3001 0.577935
CG12084 CG3048 0.518885
CG12084 CG31045 -1.247973
CG12084 CG31137 0.003982
CG12084 CG31332 -0.457895
CG12084 CG32464 -0.612440
CG12084 CG3278 1.458961
CG12084 CG33207 0.358915
CG12084 CG3371 0.607149
CG12084 CG3436 0.770750
CG12084 CG4003 0.034622
CG12084 CG4194 0.307414
CG12084 CG4457 -0.165799
CG12084 CG4700 -0.112691
CG12084 CG4746 0.790983
CG12084 CG4843 1.826889
CG12084 CG5183 0.675305
CG12084 CG5258 0.142925
CG12084 CG5454 -0.295626
CG12084 CG5776 0.302920
CG12084 CG5824 1.172706
CG12084 CG6177 0.207916
CG12084 CG7073 0.613784
CG12084 CG7654 -0.794162
CG12084 CG8231 -2.202197
CG12084 CG8289 0.862561
CG12084 CG8306 0.013483
CG12084 CG8312 0.096277
CG12084 CG8411 0.633734
CG12084 CG8416 -1.229708
CG12084 CG8583 -0.605088
CG12084 CG8759 1.596027
CG12084 CG8780 0.210211
CG12084 CG8978 -0.415085
CG12084 CG9128 0.280780
CG12084 CG9318 0.086035
CG12084 CG9630 0.349631
CG12084 CG9677 -3.069287
CG12084 CG9750 -0.279479
CG12084 CG9866 0.689188
CG12091 CG12129 -2.636195
CG12091 CG12131 1.058009
CG12091 CG12287 0.176943
CG12091 CG12360 1.233130
CG12091 CG12592 -0.179519
CG12091 CG12676 0.031936
CG12091 CG1345 -0.077423
CG12091 CG13777 0.609306
CG12091 CG14025 -0.191896
CG12091 CG14026 0.100387
CG12091 CG1404 1.156641
CG12091 CG16721 -1.169300
CG12091 CG17158 0.520803
CG12091 CG1716 -0.573807
CG12091 CG17492 0.964397
CG12091 CG1782 1.075593
CG12091 CG18250 -2.853779
CG12091 CG18290 -0.150016
CG12091 CG2051 -0.299678
CG12091 CG2835 -0.699008
CG12091 CG3008 0.528749
CG12091 CG3039 -0.211713
CG12091 CG31349 0.756784
CG12091 CG32434 -0.333030
CG12091 CG3265 -0.437433
CG12091 CG32701 -3.633020
CG12091 CG33097 -4.007665
CG12091 CG33549 -0.010679
CG12091 CG3359 -0.082526
CG12091 CG3371 -2.790855
CG12091 CG3416 0.777976
CG12091 CG3436 1.386015
CG12091 CG3644 -2.073958
CG12091 CG3664 0.483358
CG12091 CG3722 -0.927683
CG12091 CG3800 -1.443736
CG12091 CG40049 -0.010126
CG12091 CG4006 -2.278922
CG12091 CG4169 -0.315019
CG12091 CG4204 0.552880
CG12091 CG4303 0.090759
CG12091 CG4405 0.739994
CG12091 CG4551 0.694724
CG12091 CG4672 0.113387
CG12091 CG4677 1.213767
CG12091 CG4700 0.292697
CG12091 CG5454 -1.306329
CG12091 CG5809 0.015278
CG12091 CG6174 -0.097077
CG12091 CG6177 1.291164
CG12091 CG6766 0.790630
CG12091 CG6844 0.288856
CG12091 CG6877 -2.816246
CG12091 CG6944 0.610592
CG12091 CG7199 0.361974
CG12091 CG7375 -0.273454
CG12091 CG7481 0.839270
CG12091 CG7752 2.232973
CG12091 CG7892 -0.127722
CG12091 CG7893 1.934146
CG12091 CG7961 1.479581
CG12091 CG8209 -0.933905
CG12091 CG8276 0.399894
CG12091 CG8312 -0.020302
CG12091 CG8411 -0.495566
CG12091 CG8416 -1.631866
CG12091 CG8553 -2.098758
CG12091 CG8571 -0.108198
CG12091 CG8749 0.795622
CG12091 CG8933 -5.423645
CG12091 CG8974 1.026266
CG12091 CG9020 0.300883
CG12091 CG9070 0.232725
CG12091 CG9128 0.095514
CG12091 CG9256 -0.208378
CG12091 CG9423 -4.184261
CG12091 CG9677 0.111383
CG12091 CG9985 -1.780776
CG12094 CG14026 -0.316621
CG12094 CG14066 0.131597
CG12094 CG14430 -0.300499
CG12094 CG14813 0.163314
CG12094 CG15002 0.242574
CG12094 CG17032 0.179386
CG12094 CG17218 0.287351
CG12094 CG17271 -0.221198
CG12094 CG1759 -0.022373
CG12094 CG2263 0.262646
CG12094 CG2674 -0.268406
CG12094 CG3028 -0.240912
CG12094 CG31170 0.132190
CG12094 CG3224 0.298459
CG12094 CG33183 -2.417169
CG12094 CG3991 -1.464187
CG12094 CG4457 0.749371
CG12094 CG4665 -0.172444
CG12094 CG5873 0.047764
CG12094 CG6202 0.503274
CG12094 CG6904 -0.290563
CG12094 CG8286 -0.984760
CG12094 CG8366 0.129312
CG12094 CG8975 -0.206398
CG12094 CG8978 -1.171275
CG12094 CG9035 0.085146
CG12094 CG9140 0.447165
CG12094 CG9322 0.826818
CG12094 CG9326 -0.018395
CG12094 CG9598 -0.587305
CG12101 CG12141 2.356255
CG12101 CG12172 -2.071148
CG12101 CG12400 -0.165675
CG12101 CG12785 2.860307
CG12101 CG12792 -1.186497
CG12101 CG13506 -0.417669
CG12101 CG13704 0.082392
CG12101 CG14048 2.595467
CG12101 CG15433 -0.468985
CG12101 CG1685 1.861420
CG12101 CG1785 -10.227796
CG12101 CG18854 2.463880
CG12101 CG2221 -2.286779
CG12101 CG2674 0.309025
CG12101 CG2827 0.551726
CG12101 CG2863 -3.432115
CG12101 CG2867 -1.748934
CG12101 CG3224 -0.644203
CG12101 CG32264 -0.053800
CG12101 CG32409 -2.952911
CG12101 CG3267 -0.744508
CG12101 CG32813 -1.950860
CG12101 CG33217 2.257409
CG12101 CG3499 2.177660
CG12101 CG3593 -2.415044
CG12101 CG3999 0.286518
CG12101 CG4033 -2.968516
CG12101 CG4217 -2.527202
CG12101 CG4307 1.829163
CG12101 CG4901 3.394883
CG12101 CG4912 -6.297002
CG12101 CG5010 -2.193358
CG12101 CG5525 -2.616256
CG12101 CG5558 -0.192397
CG12101 CG5824 3.945682
CG12101 CG5904 -4.077839
CG12101 CG6022 -2.956963
CG12101 CG6226 2.092025
CG12101 CG6459 0.753179
CG12101 CG6767 -1.802216
CG12101 CG6904 1.875378
CG12101 CG7413 -0.444132
CG12101 CG7421 0.219870
CG12101 CG7461 -1.319299
CG12101 CG7519 4.789311
CG12101 CG7712 1.651697
CG12101 CG7780 -0.314611
CG12101 CG8058 -3.497201
CG12101 CG8286 0.154238
CG12101 CG8309 0.152251
CG12101 CG8327 -1.241574
CG12101 CG8386 -1.520718
CG12101 CG8531 0.888306
CG12101 CG8920 -0.562922
CG12101 CG9149 0.991948
CG12101 CG9300 0.595473
CG12101 CG9446 1.100616
CG12110 CG14801 -0.493638
CG12110 CG4590 -0.464748
CG12110 CG8239 -0.258410
CG12110 CG9628 -0.235502
CG12110 CG9968 -0.269070
CG12113 CG12129 0.020921
CG12113 CG1228 0.393234
CG12113 CG12287 0.987246
CG12113 CG12592 -0.438148
CG12113 CG13777 -0.360245
CG12113 CG1404 -0.534978
CG12113 CG14712 1.104950
CG12113 CG14805 0.053576
CG12113 CG17124 -0.188078
CG12113 CG1957 -1.337352
CG12113 CG2016 -0.214399
CG12113 CG31137 -0.104602
CG12113 CG32625 0.788521
CG12113 CG3278 0.353739
CG12113 CG3416 0.533895
CG12113 CG3436 0.690776
CG12113 CG3902 -0.025812
CG12113 CG4035 -0.026082
CG12113 CG4551 0.032645
CG12113 CG4700 -2.380395
CG12113 CG5452 -1.171889
CG12113 CG5454 0.571235
CG12113 CG6177 -0.469575
CG12113 CG6210 -0.894093
CG12113 CG6455 -0.449609
CG12113 CG7413 1.350097
CG12113 CG7892 0.818403
CG12113 CG8366 -2.056849
CG12113 CG8411 -0.736877
CG12113 CG8416 0.169185
CG12113 CG8553 0.230432
CG12113 CG8978 -0.054730
CG12113 CG9128 1.443057
CG12113 CG9256 0.562173
CG12113 CG9403 -0.192116
CG12113 CG9423 -2.523102
CG12113 CG9633 -0.987063
CG12113 CG9677 -4.100765
CG12113 CG9750 -2.346288
CG12113 CG9916 0.887223
CG12129 CG1228 -0.299334
CG12129 CG12592 -0.821353
CG12129 CG13777 -0.178483
CG12129 CG1403 -0.084258
CG12129 CG1404 -3.432306
CG12129 CG14883 0.774788
CG12129 CG17158 2.021866
CG12129 CG17903 -0.280016
CG12129 CG18250 0.050158
CG12129 CG2913 -0.183915
CG12129 CG3039 1.301188
CG12129 CG31368 0.290655
CG12129 CG3265 0.882434
CG12129 CG32701 0.411684
CG12129 CG33097 -4.892197
CG12129 CG33549 0.715877
CG12129 CG3416 -0.529252
CG12129 CG3436 -0.256719
CG12129 CG3542 1.471574
CG12129 CG3722 -1.113886
CG12129 CG3800 0.266807
CG12129 CG4006 -1.351503
CG12129 CG4204 -0.376426
CG12129 CG4303 -1.720054
CG12129 CG4700 0.748785
CG12129 CG5021 -0.319068
CG12129 CG5454 -0.228634
CG12129 CG5499 0.270400
CG12129 CG5809 -0.720110
CG12129 CG6174 1.633274
CG12129 CG7375 -0.050990
CG12129 CG7526 -0.653761
CG12129 CG7752 -0.395424
CG12129 CG7893 -0.818080
CG12129 CG8092 0.307328
CG12129 CG8276 0.412200
CG12129 CG8411 -0.325094
CG12129 CG8416 0.495091
CG12129 CG8553 -0.748753
CG12129 CG8571 -0.628992
CG12129 CG8933 0.686864
CG12129 CG8965 0.540628
CG12129 CG8974 -0.066466
CG12129 CG9128 -0.190078
CG12129 CG9256 0.256926
CG12129 CG9403 0.464268
CG12129 CG9423 0.705353
CG12129 CG9712 0.353119
CG12129 CG9985 0.620310
CG12131 CG12592 1.098873
CG12131 CG12676 -0.613256
CG12131 CG13005 -1.505727
CG12131 CG14025 -1.444893
CG12131 CG1422 -0.379425
CG12131 CG1429 0.329468
CG12131 CG1444 0.408920
CG12131 CG14712 -0.672925
CG12131 CG1475 -0.491710
CG12131 CG15433 0.235290
CG12131 CG17124 0.721382
CG12131 CG1721 -0.174097
CG12131 CG17492 -1.410390
CG12131 CG18111 -0.387663
CG12131 CG18250 0.237329
CG12131 CG1910 1.279334
CG12131 CG2051 -0.688139
CG12131 CG2835 -0.221384
CG12131 CG3001 -0.105523
CG12131 CG31045 2.662091
CG12131 CG31332 -1.003203
CG12131 CG3278 0.857163
CG12131 CG3371 -1.935622
CG12131 CG3416 0.252594
CG12131 CG4115 0.232906
CG12131 CG4170 -1.481369
CG12131 CG4300 -1.017796
CG12131 CG4677 0.140703
CG12131 CG4700 -1.262272
CG12131 CG4746 0.222934
CG12131 CG4843 1.044407
CG12131 CG5183 -2.657487
CG12131 CG5320 0.863545
CG12131 CG5486 -0.624554
CG12131 CG5809 -2.940950
CG12131 CG6512 -2.581972
CG12131 CG6668 -0.672170
CG12131 CG6844 0.601745
CG12131 CG7073 -0.112613
CG12131 CG7481 -0.085966
CG12131 CG7654 0.002476
CG12131 CG7915 -0.219929
CG12131 CG8306 0.358156
CG12131 CG8312 0.209320
CG12131 CG8411 0.422688
CG12131 CG8759 0.950200
CG12131 CG8977 0.375814
CG12131 CG9020 0.230921
CG12131 CG9035 0.709932
CG12131 CG9172 -0.984910
CG12131 CG9238 -0.071158
CG12131 CG9256 -0.653380
CG12131 CG9281 -0.044901
CG12131 CG9330 1.761751
CG12131 CG9403 -1.342537
CG12131 CG9677 1.316064
CG12131 CG9710 0.122298
CG12131 CG9866 -2.639754
CG12131 CG9985 0.435885
CG12131 CR31696 0.518410
CG12131 TE19126 -1.397763
CG12141 CG12172 2.170862
CG12141 CG12530 1.076566
CG12141 CG12785 2.537060
CG12141 CG12792 -7.372443
CG12141 CG1309 1.208586
CG12141 CG13506 -0.145049
CG12141 CG1381 2.710853
CG12141 CG14026 -0.279309
CG12141 CG14206 2.381307
CG12141 CG14447 -1.674821
CG12141 CG14788 0.854926
CG12141 CG15304 2.618508
CG12141 CG1685 -27.447988
CG12141 CG1746 -7.569130
CG12141 CG1785 5.757029
CG12141 CG18549 0.698168
CG12141 CG18854 3.801010
CG12141 CG2003 -1.209759
CG12141 CG2184 1.210342
CG12141 CG2263 -5.494202
CG12141 CG2827 1.199766
CG12141 CG2863 -7.074038
CG12141 CG3140 2.110325
CG12141 CG31775 0.293379
CG12141 CG32409 1.238877
CG12141 CG32813 10.406016
CG12141 CG33009 0.686964
CG12141 CG33071 2.305780
CG12141 CG3593 -3.612871
CG12141 CG3714 5.603113
CG12141 CG4003 -1.626867
CG12141 CG4033 7.572171
CG12141 CG4217 -8.548316
CG12141 CG4307 -3.237840
CG12141 CG4427 2.180583
CG12141 CG4457 -2.192259
CG12141 CG4475 -0.571971
CG12141 CG4581 1.405183
CG12141 CG4665 1.800530
CG12141 CG5033 -15.208610
CG12141 CG5220 4.256184
CG12141 CG5258 4.824225
CG12141 CG5277 0.215540
CG12141 CG5374 -4.510885
CG12141 CG5537 0.305657
CG12141 CG5558 -17.036464
CG12141 CG5594 1.472445
CG12141 CG5596 -0.454386
CG12141 CG5824 2.901961
CG12141 CG5904 12.903750
CG12141 CG5992 -10.204810
CG12141 CG6022 -4.798232
CG12141 CG6105 1.300817
CG12141 CG6226 1.411434
CG12141 CG6343 5.748422
CG12141 CG6415 -2.571751
CG12141 CG6501 -4.430539
CG12141 CG6904 -14.965946
CG12141 CG6949 -8.499201
CG12141 CG7178 -0.643383
CG12141 CG7393 0.824201
CG12141 CG7421 2.973448
CG12141 CG7519 -22.941324
CG12141 CG7610 2.251156
CG12141 CG7780 -2.424784
CG12141 CG7834 -9.412417
CG12141 CG7839 -3.291896
CG12141 CG7841 1.985206
CG12141 CG7935 4.432845
CG12141 CG7993 -5.426924
CG12141 CG8039 -0.241059
CG12141 CG8058 -5.312961
CG12141 CG8327 -1.901089
CG12141 CG8443 1.073375
CG12141 CG8446 -16.823507
CG12141 CG8525 -8.954062
CG12141 CG8531 -0.042786
CG12141 CG8636 -2.080909
CG12141 CG8759 -1.969819
CG12141 CG8978 1.355466
CG12141 CG9006 -1.689427
CG12141 CG9009 -1.549223
CG12141 CG9140 -6.232582
CG12141 CG9281 4.469042
CG12141 CG9306 5.862432
CG12141 CG9577 0.717935
CG12141 CG9630 -1.122375
CG12141 CG9663 1.897785
CG12151 CG1309 -8.154943
CG12151 CG13289 -0.116047
CG12151 CG13506 1.212321
CG12151 CG14048 -1.613352
CG12151 CG14805 2.126510
CG12151 CG14996 -1.484903
CG12151 CG15005 0.345462
CG12151 CG15162 -0.073954
CG12151 CG15188 0.811126
CG12151 CG15212 -0.310672
CG12151 CG15717 1.238924
CG12151 CG16765 1.082179
CG12151 CG1685 1.014123
CG12151 CG17124 0.840300
CG12151 CG17246 -0.961929
CG12151 CG17369 -1.841391
CG12151 CG18446 0.057392
CG12151 CG18549 -0.239639
CG12151 CG18657 -0.202223
CG12151 CG18854 0.654858
CG12151 CG2155 0.716622
CG12151 CG2221 0.350417
CG12151 CG2674 0.810107
CG12151 CG2713 -0.957849
CG12151 CG3140 0.216746
CG12151 CG31559 -0.069599
CG12151 CG32499 -1.736631
CG12151 CG32548 0.106504
CG12151 CG3267 -1.150730
CG12151 CG3283 0.636736
CG12151 CG32972 0.255585
CG12151 CG33104 -2.240302
CG12151 CG33217 -0.255193
CG12151 CG4003 -2.199604
CG12151 CG4051 -2.395372
CG12151 CG4307 1.966089
CG12151 CG4427 -4.381661
CG12151 CG4475 -0.070302
CG12151 CG4511 0.551664
CG12151 CG4665 -0.005235
CG12151 CG4692 1.480250
CG12151 CG4742 0.575669
CG12151 CG4972 -0.809883
CG12151 CG5033 -1.330534
CG12151 CG5193 -2.955356
CG12151 CG5277 1.179185
CG12151 CG5330 -3.165118
CG12151 CG5353 -0.692046
CG12151 CG5594 -1.794731
CG12151 CG6022 3.025295
CG12151 CG6148 0.033562
CG12151 CG6202 0.784548
CG12151 CG6343 -1.683910
CG12151 CG6708 -1.179488
CG12151 CG7176 1.470312
CG12151 CG7227 0.417427
CG12151 CG7361 -4.782668
CG12151 CG7393 3.012135
CG12151 CG7413 -0.390269
CG12151 CG7461 1.109892
CG12151 CG7698 1.027834
CG12151 CG7935 0.056693
CG12151 CG8036 -0.128340
CG12151 CG8144 -1.173857
CG12151 CG8235 0.225086
CG12151 CG8309 -1.319546
CG12151 CG8386 0.705567
CG12151 CG8402 1.313291
CG12151 CG8439 -0.116582
CG12151 CG8531 1.519370
CG12151 CG8636 -0.011526
CG12151 CG8766 -0.266467
CG12151 CG8788 1.576985
CG12151 CG8920 0.520516
CG12151 CG9006 -2.187745
CG12151 CG9009 0.454549
CG12151 CG9149 -0.149994
CG12151 CG9280 -0.173056
CG12151 CG9306 2.388846
CG12151 CG9762 1.270781
CG12151 TE18870 0.002623
CG12157 CG12172 0.024938
CG12157 CG12400 0.011592
CG12157 CG13551 -3.741624
CG12157 CG13704 -1.176458
CG12157 CG14048 -1.480233
CG12157 CG14243 -0.892199
CG12157 CG14968 -0.077815
CG12157 CG15095 -3.940405
CG12157 CG15162 -0.309350
CG12157 CG15304 -1.150783
CG12157 CG15347 -1.189727
CG12157 CG15717 1.533711
CG12157 CG1685 0.515520
CG12157 CG17325 0.170473
CG12157 CG17332 1.263478
CG12157 CG17642 0.588542
CG12157 CG18374 -0.116167
CG12157 CG18446 -0.028421
CG12157 CG18549 -0.323623
CG12157 CG2003 0.043176
CG12157 CG2977 -1.555045
CG12157 CG3006 0.105347
CG12157 CG31004 -0.095421
CG12157 CG31098 -5.134648
CG12157 CG31175 0.511381
CG12157 CG31431 0.450119
CG12157 CG32164 -1.562847
CG12157 CG32548 -0.340756
CG12157 CG3267 1.380052
CG12157 CG3283 0.815860
CG12157 CG33009 1.080415
CG12157 CG33502 1.609047
CG12157 CG3884 -1.965708
CG12157 CG4033 -1.816872
CG12157 CG4051 1.004736
CG12157 CG4061 1.659894
CG12157 CG4307 0.165414
CG12157 CG4475 -0.919617
CG12157 CG4600 0.347824
CG12157 CG4901 -1.468926
CG12157 CG5010 1.309669
CG12157 CG5288 -0.280040
CG12157 CG5476 -0.300556
CG12157 CG5532 -1.139307
CG12157 CG5594 1.111920
CG12157 CG5819 1.259650
CG12157 CG5961 1.934069
CG12157 CG6105 1.045167
CG12157 CG6417 0.344831
CG12157 CG6459 -2.620739
CG12157 CG6501 -6.392869
CG12157 CG6666 -3.406027
CG12157 CG6949 -1.684628
CG12157 CG7088 0.087798
CG12157 CG7176 -2.078813
CG12157 CG7361 2.007336
CG12157 CG7421 -3.251141
CG12157 CG7502 1.538950
CG12157 CG7841 0.107824
CG12157 CG7936 0.445461
CG12157 CG8048 -1.240548
CG12157 CG8050 -1.024685
CG12157 CG8112 -0.264888
CG12157 CG8402 -1.990759
CG12157 CG8443 1.744599
CG12157 CG8470 -1.345857
CG12157 CG8665 1.083331
CG12157 CG8766 0.836609
CG12157 CG8788 -3.867769
CG12157 CG8804 3.246347
CG12157 CG8946 4.823041
CG12157 CG9127 0.008886
CG12157 CG9184 0.645335
CG12157 CG9331 -3.553783
CG12157 CG9527 1.222025
CG12172 CG1309 -0.882284
CG12172 CG14243 0.332477
CG12172 CG14996 0.787731
CG12172 CG15095 -0.522634
CG12172 CG15188 -0.574608
CG12172 CG1548 0.371154
CG12172 CG15717 -2.085288
CG12172 CG1685 -3.209996
CG12172 CG1743 -0.812332
CG12172 CG1785 0.236053
CG12172 CG18549 -1.625499
CG12172 CG1970 -0.144079
CG12172 CG2003 0.396114
CG12172 CG2098 -1.695244
CG12172 CG2155 0.294411
CG12172 CG2198 0.595427
CG12172 CG2863 -0.702506
CG12172 CG30011 0.087659
CG12172 CG31098 1.508051
CG12172 CG31175 1.147962
CG12172 CG3174 0.244797
CG12172 CG31775 -1.007940
CG12172 CG32253 0.315680
CG12172 CG32264 0.068254
CG12172 CG32409 2.089531
CG12172 CG32464 0.559623
CG12172 CG32813 0.602107
CG12172 CG3593 -0.941600
CG12172 CG4033 1.273756
CG12172 CG4475 -0.426080
CG12172 CG4600 -0.585378
CG12172 CG4781 0.172367
CG12172 CG5033 -2.422973
CG12172 CG5558 0.606411
CG12172 CG5594 -0.056643
CG12172 CG6148 0.090653
CG12172 CG6415 -0.279760
CG12172 CG6767 -0.106002
CG12172 CG6871 -0.474858
CG12172 CG7088 -2.821931
CG12172 CG7266 0.883023
CG12172 CG7519 -0.623209
CG12172 CG7780 0.079702
CG12172 CG7935 0.991481
CG12172 CG7993 -0.615716
CG12172 CG8036 1.155275
CG12172 CG8058 0.732685
CG12172 CG8327 -0.528807
CG12172 CG8386 -0.247604
CG12172 CG8402 2.218188
CG12172 CG8446 1.906621
CG12172 CG8470 -1.793679
CG12172 CG8920 0.281851
CG12172 CG9009 -1.806956
CG12172 CG9155 -0.014944
CG12172 CG9300 -0.504835
CG12172 CG9306 -1.162437
CG12203 CG12233 -0.115858
CG12203 CG1345 -0.276796
CG12203 CG13993 0.256655
CG12203 CG15282 -0.078843
CG12203 CG15598 -0.450658
CG12203 CG17332 1.622089
CG12203 CG17508 -1.832168
CG12203 CG18290 0.440872
CG12203 CG18374 -0.650916
CG12203 CG1882 -0.690716
CG12203 CG2108 -0.736236
CG12203 CG2140 0.000325
CG12203 CG2210 -0.252276
CG12203 CG2837 0.339471
CG12203 CG2913 -0.026685
CG12203 CG30497 -0.070421
CG12203 CG32244 0.843263
CG12203 CG33502 -0.795575
CG12203 CG3960 0.187093
CG12203 CG4364 -0.335626
CG12203 CG4376 0.863718
CG12203 CG4679 0.396649
CG12203 CG4692 -1.210946
CG12203 CG5661 -0.114711
CG12203 CG7062 -0.097761
CG12203 CG7071 -0.896819
CG12203 CG7107 1.062827
CG12203 CG7154 0.081446
CG12203 CG8182 -0.589436
CG12203 CG8186 -0.791017
CG12203 CG9194 0.127602
CG12203 CG9253 -0.239019
CG12203 CG9710 0.747859
CG12203 CG9762 0.299811
CG12203 CG9811 0.554091
CG12203 CG9977 -0.235144
CG12206 CG12284 0.125239
CG12206 CG12576 0.115188
CG12206 CG13037 -0.376774
CG12206 CG13188 0.164780
CG12206 CG13503 -0.758291
CG12206 CG13993 0.068941
CG12206 CG14206 0.591633
CG12206 CG1447 -0.421542
CG12206 CG14643 -0.075567
CG12206 CG15598 -0.137399
CG12206 CG16798 -0.072734
CG12206 CG17492 -0.674927
CG12206 CG17508 -0.320418
CG12206 CG1771 0.109389
CG12206 CG17943 0.005101
CG12206 CG1891 0.334598
CG12206 CG3008 0.367911
CG12206 CG30115 -0.126878
CG12206 CG31022 0.100292
CG12206 CG3127 0.521936
CG12206 CG31605 -0.768762
CG12206 CG32244 -1.396311
CG12206 CG32982 -0.159667
CG12206 CG33071 0.119109
CG12206 CG3762 -0.358402
CG12206 CG4125 0.192147
CG12206 CG4376 0.267026
CG12206 CG4552 -0.226242
CG12206 CG4726 -0.911498
CG12206 CG4966 0.931660
CG12206 CG4994 -0.398123
CG12206 CG5596 0.115914
CG12206 CG6521 -0.529254
CG12206 CG6647 0.227065
CG12206 CG6705 -0.007335
CG12206 CG6972 0.046176
CG12206 CG7071 0.004035
CG12206 CG7176 0.717255
CG12206 CG7199 0.407490
CG12206 CG7230 -0.266596
CG12206 CG7361 -0.153886
CG12206 CG7502 -1.389439
CG12206 CG7554 0.387232
CG12206 CG7638 0.103065
CG12206 CG7675 -4.366776
CG12206 CG7802 0.053804
CG12206 CG7920 -0.209813
CG12206 CG9262 -0.019878
CG12206 CG9322 -1.226154
CG12206 CG9326 1.307600
CG12206 CG9330 0.526590
CG12206 CG9480 -0.349193
CG12206 CG9710 0.624008
CG12206 CG9762 0.258650
CG12206 CG9977 0.640412
CG1221 CG13894 -0.198830
CG1221 CG13928 0.033191
CG1221 CG14041 -2.319504
CG1221 CG1434 0.478859
CG1221 CG1483 -0.443169
CG1221 CG17724 0.009276
CG1221 CG18740 0.394352
CG1221 CG2083 0.058935
CG1221 CG31088 0.612781
CG1221 CG32046 -0.396024
CG1221 CG32505 -0.130673
CG1221 CG3258 -0.564080
CG1221 CG3269 -0.998215
CG1221 CG4050 -0.120739
CG1221 CG5545 -0.204697
CG1221 CG5580 -0.725830
CG1221 CG6703 0.542360
CG1221 CG6860 0.492100
CG1221 CG7576 -0.174014
CG1221 CG9135 0.839831
CG12233 CG13220 0.183672
CG12233 CG13391 -0.448554
CG12233 CG14356 -0.281490
CG12233 CG15022 0.526807
CG12233 CG17280 -0.642044
CG12233 CG17530 -0.544416
CG12233 CG2108 -0.129443
CG12233 CG2210 0.079315
CG12233 CG31649 0.034396
CG12233 CG31999 -0.712096
CG12233 CG32920 0.184983
CG12233 CG3539 -0.827145
CG12233 CG3903 0.650062
CG12233 CG4679 0.497145
CG12233 CG5700 0.180997
CG12233 CG6030 -1.205787
CG12233 CG6439 -1.534680
CG12233 CG6816 0.071079
CG12233 CG7098 -0.017353
CG12233 CG7526 0.345245
CG12233 CG9131 0.654021
CG12233 CG9194 -0.060922
CG12233 CG9811 0.033144
CG12233 TE18870 0.068561
CG12238 CG1228 0.159272
CG12238 CG1250 -0.365526
CG12238 CG12701 0.891096
CG12238 CG14622 0.450618
CG12238 CG15811 -2.002341
CG12238 CG16721 0.117689
CG12238 CG17158 0.261867
CG12238 CG1782 1.399457
CG12238 CG17903 0.416494
CG12238 CG18290 -0.181318
CG12238 CG18783 -0.997905
CG12238 CG1884 -0.012211
CG12238 CG2048 -0.176524
CG12238 CG2374 -0.997511
CG12238 CG2774 -1.022551
CG12238 CG3008 -0.056488
CG12238 CG3039 0.007937
CG12238 CG3184 -0.142410
CG12238 CG3198 -0.676905
CG12238 CG32043 0.076534
CG12238 CG32486 0.623532
CG12238 CG32858 -0.828069
CG12238 CG33097 -0.979244
CG12238 CG33261 -0.829275
CG12238 CG3539 -0.261842
CG12238 CG3725 0.687131
CG12238 CG3800 -0.158524
CG12238 CG3969 -1.067610
CG12238 CG4672 -2.259414
CG12238 CG4729 0.199139
CG12238 CG5215 0.184179
CG12238 CG5433 -0.649109
CG12238 CG5514 0.330957
CG12238 CG5520 -0.108877
CG12238 CG5809 0.280209
CG12238 CG6174 -0.475504
CG12238 CG6418 0.077196
CG12238 CG6654 -1.068903
CG12238 CG6775 -1.180476
CG12238 CG6860 -0.077762
CG12238 CG6877 0.322146
CG12238 CG7071 0.173525
CG12238 CG7187 -0.501182
CG12238 CG7375 0.899707
CG12238 CG7433 -0.732485
CG12238 CG7524 -0.198228
CG12238 CG7664 -0.322803
CG12238 CG7961 0.654880
CG12238 CG8156 0.456136
CG12238 CG8173 0.260212
CG12238 CG8200 -0.029407
CG12238 CG8209 0.601342
CG12238 CG8567 0.101560
CG12238 CG8581 0.035910
CG12238 CG8933 1.037519
CG12238 CG8965 0.031805
CG12238 CG8974 -0.523200
CG12238 CG9022 -1.664040
CG12238 CG9070 0.139618
CG12238 CG9177 -0.086200
CG12238 CG9267 -0.269668
CG12238 CG9346 0.812901
CG12238 CG9924 0.401620
CG12238 TE20108 -0.011290
CG12249 CG13624 -0.209691
CG12249 CG13894 -0.260528
CG12249 CG14041 0.615739
CG12249 CG14513 1.042148
CG12249 CG14622 -1.639238
CG12249 CG17724 -1.844766
CG12249 CG2083 -0.688790
CG12249 CG2207 -1.459089
CG12249 CG2656 -0.318491
CG12249 CG31108 0.988766
CG12249 CG31181 0.286121
CG12249 CG31349 -0.576706
CG12249 CG32031 -0.682908
CG12249 CG32158 0.559693
CG12249 CG32434 -1.320697
CG12249 CG32486 -0.366856
CG12249 CG3258 0.341034
CG12249 CG3625 0.030259
CG12249 CG3967 -0.833359
CG12249 CG40147 0.029485
CG12249 CG4041 -0.236718
CG12249 CG4303 -0.194127
CG12249 CG4532 -0.024172
CG12249 CG5588 0.775959
CG12249 CG5813 -0.591921
CG12249 CG6617 0.314391
CG12249 CG6866 -1.538602
CG12249 CG6889 -0.333180
CG12249 CG6987 -2.327789
CG12249 CG7358 1.452081
CG12249 CG7538 0.336857
CG12249 CG8567 0.032790
CG12249 CG9135 0.106074
CG12249 CG9666 -0.105210
CG12249 CG9704 -0.468919
CG12249 CG9705 0.344231
CG12249 CG9797 -0.143889
CG12249 CG9999 -0.427283
CG12262 CG12403 -2.430183
CG12262 CG12582 -0.358045
CG12262 CG1345 0.911780
CG12262 CG1371 -2.278614
CG12262 CG14687 0.510903
CG12262 CG1475 -3.456409
CG12262 CG15102 0.155923
CG12262 CG15105 -2.739579
CG12262 CG15117 0.000723
CG12262 CG1520 0.275244
CG12262 CG15282 -1.031882
CG12262 CG1721 0.347070
CG12262 CG17246 0.382831
CG12262 CG17320 0.738470
CG12262 CG17332 0.026710
CG12262 CG17492 0.145268
CG12262 CG1837 -0.889509
CG12262 CG1882 -0.392172
CG12262 CG1910 0.866561
CG12262 CG2051 0.204617
CG12262 CG2158 0.935774
CG12262 CG30011 1.340704
CG12262 CG30291 -0.306375
CG12262 CG3140 -1.086893
CG12262 CG31794 -0.044803
CG12262 CG32164 -0.833352
CG12262 CG32425 -0.695805
CG12262 CG3249 0.178517
CG12262 CG32499 0.110585
CG12262 CG33009 -0.514466
CG12262 CG33149 1.480781
CG12262 CG33549 1.170890
CG12262 CG3499 1.646238
CG12262 CG3624 0.642696
CG12262 CG3725 1.195002
CG12262 CG3903 0.120806
CG12262 CG4051 0.193749
CG12262 CG4169 -2.053389
CG12262 CG4183 -0.323887
CG12262 CG4233 0.843895
CG12262 CG4364 -0.439796
CG12262 CG4427 -4.135369
CG12262 CG4511 -1.237799
CG12262 CG4533 0.274370
CG12262 CG4600 -0.279345
CG12262 CG4679 -1.371430
CG12262 CG4752 -0.443136
CG12262 CG5320 2.109024
CG12262 CG5330 -0.184571
CG12262 CG5353 -2.838068
CG12262 CG5476 0.340498
CG12262 CG5590 -0.786139
CG12262 CG6501 2.405386
CG12262 CG6647 0.472262
CG12262 CG6666 1.212505
CG12262 CG6668 -0.226163
CG12262 CG6803 -0.732136
CG12262 CG6844 0.375145
CG12262 CG6871 0.069636
CG12262 CG7071 0.365304
CG12262 CG7107 0.378041
CG12262 CG7433 -1.634444
CG12262 CG7915 1.360042
CG12262 CG7920 -1.758334
CG12262 CG7981 0.574599
CG12262 CG7987 -1.084919
CG12262 CG8182 -1.793838
CG12262 CG8186 -0.696382
CG12262 CG8235 0.222505
CG12262 CG8402 0.904707
CG12262 CG8439 0.903285
CG12262 CG8766 -0.175849
CG12262 CG8946 -0.962642
CG12262 CG9009 0.003618
CG12262 CG9238 -2.016121
CG12262 CG9280 1.813986
CG12262 CG9985 -0.655427
CG12262 CR31696 1.111991
CG12268 CG1252 -0.256581
CG12268 CG31344 -0.289351
CG12268 CG4089 -0.074862
CG12268 CG4999 -0.428187
CG1228 CG12287 0.229552
CG1228 CG12369 -0.181015
CG1228 CG12701 -1.239925
CG1228 CG1403 -0.990941
CG1228 CG1404 0.715865
CG1228 CG14636 0.178131
CG1228 CG14883 -1.133502
CG1228 CG1539 0.441229
CG1228 CG16721 -0.260412
CG1228 CG17158 -2.388457
CG1228 CG17903 -1.006296
CG1228 CG18250 -0.445744
CG1228 CG2656 0.035575
CG1228 CG2774 0.144922
CG1228 CG3039 -0.945564
CG1228 CG3198 1.086374
CG1228 CG32031 0.384557
CG1228 CG3265 0.057950
CG1228 CG33097 -0.173861
CG1228 CG3416 0.036512
CG1228 CG3542 -1.594884
CG1228 CG3624 -1.001277
CG1228 CG3722 1.618747
CG1228 CG3969 0.616895
CG1228 CG4006 -0.981653
CG1228 CG4022 -1.512978
CG1228 CG4204 0.164300
CG1228 CG4303 -1.531606
CG1228 CG4551 0.002002
CG1228 CG5215 -0.099086
CG1228 CG5433 -0.124485
CG1228 CG5499 0.309329
CG1228 CG5514 -0.588396
CG1228 CG6210 0.058807
CG1228 CG6775 -0.765879
CG1228 CG7070 0.131943
CG1228 CG7379 0.385447
CG1228 CG7563 -0.369114
CG1228 CG7752 -0.632922
CG1228 CG7893 0.436005
CG1228 CG8276 0.277118
CG1228 CG8308 0.059162
CG1228 CG8411 -0.537631
CG1228 CG8571 0.220166
CG1228 CG8933 0.796323
CG1228 CG8965 -0.595352
CG1228 CG9318 0.366387
CG1228 CG9346 0.256893
CG1228 CG9423 0.217625
CG1228 CG9924 -1.143953
CG12284 CG13993 -0.432438
CG12284 CG14080 -0.449748
CG12284 CG16786 0.061851
CG12284 CG16798 -0.220185
CG12284 CG3008 0.432202
CG12284 CG3028 0.081052
CG12284 CG31559 -0.232114
CG12284 CG32982 0.149410
CG12284 CG33261 0.269900
CG12284 CG4364 -0.241481
CG12284 CG4376 0.043609
CG12284 CG4698 -0.273669
CG12284 CG5454 0.380317
CG12284 CG7071 0.393357
CG12284 CG7187 -0.505707
CG12284 CG7802 -0.159028
CG12284 CG7961 -0.229010
CG12284 CG8249 0.005647
CG12284 CG8553 -0.368906
CG12284 CG9262 -0.071133
CG12284 CG9748 -0.303229
CG12284 CG9854 -0.114770
CG12284 CG9894 -0.646392
CG12286 CG12403 -0.249615
CG12286 CG14021 1.587173
CG12286 CG14629 0.757367
CG12286 CG1469 -0.306080
CG12286 CG15117 0.141116
CG12286 CG15188 0.212659
CG12286 CG1548 0.262527
CG12286 CG15828 -0.505201
CG12286 CG1600 -0.494602
CG12286 CG1743 -1.397564
CG12286 CG1837 -1.257010
CG12286 CG2098 -1.445390
CG12286 CG2198 -0.757557
CG12286 CG30011 0.118020
CG12286 CG33099 -0.569308
CG12286 CG3380 0.687538
CG12286 CG3767 0.244676
CG12286 CG3935 -0.070063
CG12286 CG3989 -0.876778
CG12286 CG4162 -3.823792
CG12286 CG4306 -0.475999
CG12286 CG4533 0.274944
CG12286 CG4696 -0.489799
CG12286 CG5210 -1.298748
CG12286 CG6803 0.294136
CG12286 CG6844 -0.477012
CG12286 CG6871 -0.208627
CG12286 CG7062 -0.301428
CG12286 CG8050 -1.216076
CG12286 CG8066 1.706393
CG12286 CG8665 -0.171290
CG12286 CG8669 1.268621
CG12286 CG9494 -0.257590
CG12287 CG12360 0.767198
CG12287 CG12592 -2.605444
CG12287 CG12701 0.524091
CG12287 CG13777 -0.178197
CG12287 CG13912 0.394268
CG12287 CG1404 -0.289459
CG12287 CG1444 -0.227866
CG12287 CG14712 0.393587
CG12287 CG14883 -0.771441
CG12287 CG17800 -0.105444
CG12287 CG18250 -0.722675
CG12287 CG1910 -0.149902
CG12287 CG3048 -0.501541
CG12287 CG31368 0.639123
CG12287 CG3198 0.538900
CG12287 CG3265 -0.029545
CG12287 CG33097 1.680305
CG12287 CG3371 -1.296252
CG12287 CG3416 -0.142481
CG12287 CG3436 0.193519
CG12287 CG3624 0.420714
CG12287 CG4204 0.265221
CG12287 CG4303 0.392133
CG12287 CG4551 -0.825538
CG12287 CG4700 -0.041452
CG12287 CG5215 -0.993868
CG12287 CG5454 -0.468921
CG12287 CG5499 -0.039599
CG12287 CG6177 0.036023
CG12287 CG6210 -0.055228
CG12287 CG6246 -1.187602
CG12287 CG6766 0.133848
CG12287 CG7379 -0.578018
CG12287 CG7528 -0.974825
CG12287 CG8209 0.013357
CG12287 CG8411 0.092844
CG12287 CG8416 -0.131602
CG12287 CG8749 -0.678594
CG12287 CG9128 1.006615
CG12287 CG9318 0.500690
CG12287 CG9403 0.107425
CG12287 CG9633 -0.009501
CG12287 CG9666 -1.028172
CG12287 CG9677 0.687460
CG12287 CG9750 -1.297767
CG12287 CG9894 0.343579
CG12287 CG9985 0.002976
CG12338 CG12400 -0.987844
CG12338 CG12785 0.048595
CG12338 CG13102 -1.598885
CG12338 CG13284 -0.299310
CG12338 CG14066 -1.337015
CG12338 CG14902 -0.163945
CG12338 CG15211 -0.437519
CG12338 CG15347 0.967021
CG12338 CG16787 0.149024
CG12338 CG1809 0.451011
CG12338 CG2674 0.394847
CG12338 CG30115 0.249968
CG12338 CG31605 -1.472450
CG12338 CG3884 -0.329193
CG12338 CG3999 -0.387816
CG12338 CG4061 -0.372775
CG12338 CG4199 1.013032
CG12338 CG4217 1.318638
CG12338 CG4901 0.413186
CG12338 CG5010 -0.425230
CG12338 CG5371 -0.234439
CG12338 CG5525 -2.027452
CG12338 CG5903 0.591670
CG12338 CG6345 0.282410
CG12338 CG6830 0.677934
CG12338 CG7328 0.219805
CG12338 CG7554 -0.207497
CG12338 CG7712 0.721822
CG12350 CG13102 -1.659670
CG12350 CG13284 4.727236
CG12350 CG14792 1.450483
CG12350 CG14902 1.718029
CG12350 CG1759 -0.201859
CG12350 CG18173 -1.900856
CG12350 CG31343 -0.321714
CG12350 CG31463 -20.025155
CG12350 CG3734 0.582197
CG12350 CG4061 3.245431
CG12350 CG4199 -1.127115
CG12350 CG4280 -0.389626
CG12350 CG6178 -0.655903
CG12350 CG6830 -4.224890
CG12350 CG7328 -2.127782
CG12350 CG9568 0.243748
CG12360 CG12369 0.421613
CG12360 CG12592 -0.872650
CG12360 CG13777 0.520255
CG12360 CG14025 0.377016
CG12360 CG1422 -1.418884
CG12360 CG1429 -0.712241
CG12360 CG1444 0.449676
CG12360 CG16721 -0.171798
CG12360 CG17348 0.271236
CG12360 CG17492 0.283105
CG12360 CG17800 -0.915177
CG12360 CG18250 -0.677302
CG12360 CG1934 -1.937822
CG12360 CG2048 -0.079358
CG12360 CG2051 0.401403
CG12360 CG2656 -0.418515
CG12360 CG2835 -0.177442
CG12360 CG31005 -0.382119
CG12360 CG31045 -0.670801
CG12360 CG31332 -0.132139
CG12360 CG31692 0.242822
CG12360 CG32031 -0.914227
CG12360 CG32043 -0.070496
CG12360 CG32434 0.131091
CG12360 CG32556 0.242533
CG12360 CG32701 0.146674
CG12360 CG3352 0.095708
CG12360 CG3436 -0.385875
CG12360 CG3624 1.423760
CG12360 CG3664 1.563062
CG12360 CG3725 0.546491
CG12360 CG3792 0.124376
CG12360 CG4677 0.154487
CG12360 CG5183 1.405302
CG12360 CG5809 -0.371930
CG12360 CG6017 0.616859
CG12360 CG6601 0.284549
CG12360 CG6988 -0.010349
CG12360 CG7073 -0.687625
CG12360 CG7262 -0.251124
CG12360 CG7379 0.364188
CG12360 CG7481 1.177207
CG12360 CG7987 -0.045759
CG12360 CG8209 0.371964
CG12360 CG8276 0.328865
CG12360 CG8289 -0.847418
CG12360 CG8306 -1.366187
CG12360 CG8312 -0.146728
CG12360 CG8416 -0.640802
CG12360 CG8571 -0.459283
CG12360 CG8933 -0.863725
CG12360 CG9128 -2.910428
CG12360 CG9677 0.786499
CG12360 CG9985 -0.752603
CG12369 CG12391 -0.297159
CG12369 CG12676 1.054049
CG12369 CG12701 1.797475
CG12369 CG13912 -2.789727
CG12369 CG1404 0.403079
CG12369 CG1422 0.292744
CG12369 CG1463 0.718321
CG12369 CG17158 -0.590506
CG12369 CG17597 0.132532
CG12369 CG18250 -1.583603
CG12369 CG18783 -0.036245
CG12369 CG2048 1.097876
CG12369 CG2051 0.171089
CG12369 CG2656 -1.311071
CG12369 CG3039 0.685931
CG12369 CG31332 0.204700
CG12369 CG31349 0.578522
CG12369 CG3258 0.912674
CG12369 CG3352 0.161323
CG12369 CG3416 -0.113890
CG12369 CG3542 -2.416275
CG12369 CG3625 -0.545954
CG12369 CG3725 -0.258409
CG12369 CG3743 -1.136941
CG12369 CG4204 -0.340463
CG12369 CG4303 1.515870
CG12369 CG4405 0.682721
CG12369 CG4677 -1.406548
CG12369 CG4702 0.162746
CG12369 CG5183 0.112306
CG12369 CG5215 -0.705014
CG12369 CG5433 -4.493939
CG12369 CG5809 -0.022487
CG12369 CG5854 0.314124
CG12369 CG6174 0.902170
CG12369 CG6210 -1.235652
CG12369 CG6223 -0.398921
CG12369 CG6601 -0.795514
CG12369 CG6617 -0.640280
CG12369 CG6866 1.375831
CG12369 CG6877 1.070213
CG12369 CG6889 -0.132470
CG12369 CG7375 0.221732
CG12369 CG7379 0.674936
CG12369 CG7528 -0.591009
CG12369 CG7752 -0.515338
CG12369 CG8276 0.665860
CG12369 CG8411 -0.309077
CG12369 CG8416 0.278461
CG12369 CG8472 -1.111744
CG12369 CG8600 -0.835722
CG12369 CG8776 0.501893
CG12369 CG8933 -1.231187
CG12369 CG8974 1.375483
CG12369 CG8983 0.252088
CG12369 CG9128 -0.879544
CG12369 CG9135 -1.196760
CG12369 CG9318 -0.371796
CG12369 CG9346 1.320434
CG12369 CG9924 0.448362
CG12391 CG3033 -0.447877
CG12391 CG31137 -0.124474
CG12391 CG3664 -0.006763
CG12391 CG4204 0.477161
CG12391 CG4299 -0.511505
CG12391 CG4303 0.130928
CG12391 CG4677 0.037210
CG12391 CG5021 0.741524
CG12391 CG5433 -0.212696
CG12391 CG6601 0.351635
CG12391 CG7262 -1.801462
CG12391 CG7379 -0.024284
CG12391 CG7961 -0.048995
CG12391 CG8156 -0.536442
CG12391 CG8416 -0.050048
CG12391 CG8600 -0.429738
CG12391 CG9128 0.555789
CG12391 CG9318 -1.138618
CG12391 CG9924 0.158534
CG12400 CG12785 2.187427
CG12400 CG13220 -2.526290
CG12400 CG13506 -3.559818
CG12400 CG13551 1.064804
CG12400 CG13704 -4.664964
CG12400 CG14048 -0.915724
CG12400 CG14066 0.119363
CG12400 CG14792 1.791416
CG12400 CG15162 0.410651
CG12400 CG15304 0.529727
CG12400 CG15347 2.234822
CG12400 CG16787 -0.260409
CG12400 CG1785 2.792592
CG12400 CG2674 0.770430
CG12400 CG2713 -2.034539
CG12400 CG31004 -0.068026
CG12400 CG31160 1.153645
CG12400 CG31170 -0.309263
CG12400 CG31259 1.410130
CG12400 CG3140 0.479333
CG12400 CG32409 2.107785
CG12400 CG3267 3.307465
CG12400 CG3283 -2.048019
CG12400 CG33502 2.269372
CG12400 CG3714 -0.487204
CG12400 CG3884 -0.284746
CG12400 CG4051 1.298342
CG12400 CG4061 -3.456951
CG12400 CG4217 -8.196834
CG12400 CG4307 3.103779
CG12400 CG4567 -0.808249
CG12400 CG4581 1.746115
CG12400 CG4753 1.317221
CG12400 CG4901 -3.189752
CG12400 CG4984 0.538091
CG12400 CG5010 -3.973364
CG12400 CG5012 1.063464
CG12400 CG5170 0.180380
CG12400 CG5525 -0.540861
CG12400 CG5558 2.567363
CG12400 CG5660 -7.737315
CG12400 CG5903 0.867199
CG12400 CG5904 -7.324084
CG12400 CG5961 1.133569
CG12400 CG6028 1.086851
CG12400 CG6030 0.475496
CG12400 CG6105 -3.824999
CG12400 CG6226 0.130310
CG12400 CG6345 -2.067748
CG12400 CG6459 -1.342889
CG12400 CG6501 3.203591
CG12400 CG6769 1.052111
CG12400 CG6904 -0.462339
CG12400 CG6949 1.299632
CG12400 CG7176 0.434688
CG12400 CG7178 -0.151287
CG12400 CG7328 1.824388
CG12400 CG7354 1.375726
CG12400 CG7361 0.666209
CG12400 CG7421 -1.641445
CG12400 CG7698 0.740145
CG12400 CG7712 -1.825412
CG12400 CG7834 -0.133292
CG12400 CG7841 0.871364
CG12400 CG7993 2.477824
CG12400 CG8039 3.590602
CG12400 CG8058 0.743081
CG12400 CG8443 -3.862939
CG12400 CG8531 -1.004795
CG12400 CG8766 2.657031
CG12400 CG8788 -8.855117
CG12400 CG8946 2.106506
CG12400 CG9140 -2.718109
CG12400 CG9331 -0.098487
CG12400 CG9527 -1.729894
CG12400 CG9577 -3.877641
CG12403 CG1250 0.978857
CG12403 CG1345 -0.822178
CG12403 CG1371 0.102888
CG12403 CG1475 4.220353
CG12403 CG15105 0.394155
CG12403 CG15117 1.038935
CG12403 CG1520 -0.139093
CG12403 CG15282 -2.029161
CG12403 CG1548 0.534381
CG12403 CG15669 -1.486750
CG12403 CG1674 -1.787853
CG12403 CG1721 2.122374
CG12403 CG17325 -1.400701
CG12403 CG17492 1.698568
CG12403 CG17508 -0.045602
CG12403 CG17754 0.879974
CG12403 CG18111 1.550658
CG12403 CG1837 -7.267424
CG12403 CG18593 -0.128018
CG12403 CG18657 -0.838065
CG12403 CG1910 -0.258069
CG12403 CG2762 -0.087462
CG12403 CG30011 0.148869
CG12403 CG31368 -0.350045
CG12403 CG31626 0.277458
CG12403 CG32499 -0.376005
CG12403 CG32972 0.198672
CG12403 CG33009 0.123690
CG12403 CG33113 0.227900
CG12403 CG33149 -3.458293
CG12403 CG3371 -1.955437
CG12403 CG3644 0.034063
CG12403 CG3989 1.423764
CG12403 CG4183 -1.157039
CG12403 CG4511 -0.227648
CG12403 CG4533 0.285178
CG12403 CG4692 0.725969
CG12403 CG5320 -2.486751
CG12403 CG5330 -0.839265
CG12403 CG5476 -0.228292
CG12403 CG5671 0.686483
CG12403 CG5680 -1.912614
CG12403 CG6647 1.117648
CG12403 CG6803 -0.829144
CG12403 CG6844 -0.133400
CG12403 CG7062 -1.034029
CG12403 CG7071 0.262934
CG12403 CG7173 1.438023
CG12403 CG7296 -0.168496
CG12403 CG7433 -4.918680
CG12403 CG7481 0.862445
CG12403 CG7920 1.959795
CG12403 CG7987 0.436215
CG12403 CG8050 0.706784
CG12403 CG8182 1.166105
CG12403 CG8186 -1.829260
CG12403 CG8665 -1.673758
CG12403 CG8766 -1.174585
CG12403 CG9070 -0.132089
CG12403 CG9238 -0.125888
CG12403 CG9262 -1.126882
CG12403 CG9977 0.486976
CG12403 CG9985 1.719265
CG1242 CG1252 -0.471372
CG1242 CG14636 0.181212
CG1242 CG18140 -0.154817
CG1242 CG31973 -0.192137
CG1242 CG32625 -0.171965
CG1242 CG3365 -0.340809
CG1242 CG3376 -0.206844
CG1242 CG3416 -0.132022
CG1242 CG4778 -0.271237
CG1242 CG6394 -0.478610
CG1242 CG6879 -0.127919
CG1242 CG7563 0.241407
CG1242 CG9089 0.104521
CG1242 CG9423 0.093024
CG1246 CG13704 2.272463
CG1246 CG14792 -1.106589
CG1246 CG15162 0.935697
CG1246 CG15304 -0.076503
CG1246 CG15347 -1.035036
CG1246 CG1644 -1.059192
CG1246 CG2184 -0.468601
CG1246 CG2977 -1.207684
CG1246 CG31004 -3.640308
CG1246 CG31259 0.185973
CG1246 CG3127 -0.422611
CG1246 CG31605 0.229480
CG1246 CG32164 -0.483653
CG1246 CG3714 0.220731
CG1246 CG4033 0.270850
CG1246 CG4061 0.328166
CG1246 CG4086 -0.535379
CG1246 CG4581 -0.450594
CG1246 CG4753 0.102725
CG1246 CG5012 -0.013408
CG1246 CG5660 -0.323035
CG1246 CG5819 -1.726429
CG1246 CG5903 0.071285
CG1246 CG5961 -0.272809
CG1246 CG6345 0.219461
CG1246 CG6501 1.676100
CG1246 CG6972 -0.334831
CG1246 CG7328 -0.525655
CG1246 CG7458 -0.978260
CG1246 CG7936 0.490125
CG1246 CG8048 0.388535
CG1246 CG8531 0.173700
CG1246 CG8946 0.401279
CG1246 CG9127 0.143445
CG1246 CG9331 0.234069
CG1250 CG1345 0.161846
CG1250 CG1403 0.060593
CG1250 CG1444 1.262677
CG1250 CG14622 -0.729091
CG1250 CG15282 -0.688001
CG1250 CG1674 -0.056468
CG1250 CG17158 0.626771
CG1250 CG1782 0.263884
CG1250 CG18321 -0.422028
CG1250 CG18783 -1.153025
CG1250 CG1884 -0.389472
CG1250 CG2374 -0.231195
CG1250 CG31022 -0.787401
CG1250 CG31349 -0.090218
CG1250 CG32244 0.371650
CG1250 CG32858 -0.377595
CG1250 CG33097 0.965255
CG1250 CG3644 -0.643498
CG1250 CG3725 0.969974
CG1250 CG40147 -0.211519
CG1250 CG4672 1.103129
CG1250 CG5320 0.193538
CG1250 CG5671 0.019454
CG1250 CG6647 -0.592709
CG1250 CG7071 -1.139326
CG1250 CG7187 0.220301
CG1250 CG7375 -0.462759
CG1250 CG7433 -2.094881
CG1250 CG7664 0.066411
CG1250 CG7752 0.001321
CG1250 CG8186 -0.300566
CG1250 CG8209 0.552982
CG1250 CG8571 0.343135
CG1250 CG8749 0.329773
CG1250 CG8974 -0.373665
CG1250 CG9070 0.105780
CG1250 CG9177 -0.569843
CG1250 CG9253 -0.055647
CG1250 CG9262 -0.328491
CG1250 CG9666 -1.826295
CG1250 CG9894 0.550389
CG1252 CG13875 0.941300
CG1252 CG14107 -0.210514
CG1252 CG14254 0.815071
CG1252 CG14636 -1.013511
CG1252 CG14866 0.622943
CG1252 CG15765 -0.027928
CG1252 CG1764 -0.480179
CG1252 CG17786 0.407201
CG1252 CG17960 0.589572
CG1252 CG1919 -2.080528
CG1252 CG2555 -0.480344
CG1252 CG31973 -0.737992
CG1252 CG32029 -0.579214
CG1252 CG4089 0.469400
CG1252 CG5492 0.086478
CG1252 CG6608 1.309526
CG1252 CG6816 -0.708959
CG1252 CG7563 -0.594416
CG1252 CG8239 -0.373971
CG1252 CG8587 -2.085792
CG1252 CG9036 -0.529081
CG1252 CG9188 -0.341389
CG1252 CG9628 0.428512
CG1252 CG9747 -0.002000
CG12530 CG12792 -1.935875
CG12530 CG1381 -8.437991
CG12530 CG14206 5.051163
CG12530 CG14447 2.432692
CG12530 CG14788 -0.771688
CG12530 CG17136 -4.695900
CG12530 CG17369 -0.203534
CG12530 CG1746 -9.378593
CG12530 CG2263 -0.686433
CG12530 CG2827 0.848912
CG12530 CG2867 0.951918
CG12530 CG32253 0.484755
CG12530 CG3401 0.457106
CG12530 CG4307 5.397532
CG12530 CG4781 0.309511
CG12530 CG4912 4.265893
CG12530 CG4972 0.238211
CG12530 CG5220 1.493132
CG12530 CG5258 -0.988804
CG12530 CG5277 -1.768594
CG12530 CG5824 -14.382437
CG12530 CG6022 -2.112385
CG12530 CG6105 -7.339169
CG12530 CG6455 -3.793862
CG12530 CG7519 0.511688
CG12530 CG7780 1.815200
CG12530 CG7839 -2.263606
CG12530 CG7935 2.378436
CG12530 CG7993 0.988807
CG12530 CG8039 4.987838
CG12530 CG8231 -1.848751
CG12530 CG8301 -1.582197
CG12530 CG8327 -2.165204
CG12530 CG8525 -6.413652
CG12530 CG8583 1.495308
CG12530 CG8759 3.578560
CG12530 CG9006 -2.751849
CG12530 CG9119 0.217757
CG12530 CG9300 -0.339389
CG12530 CG9306 -2.339229
CG12530 CG9630 2.882669
CG12530 CG9663 0.905647
CG12576 CG13348 0.538104
CG12576 CG13503 -0.373087
CG12576 CG13777 0.452875
CG12576 CG13993 -0.022181
CG12576 CG14207 -0.540018
CG12576 CG14712 -1.623786
CG12576 CG14883 -1.624638
CG12576 CG17348 0.032265
CG12576 CG17943 0.046371
CG12576 CG30115 -1.578164
CG12576 CG3033 -0.093842
CG12576 CG3048 -2.325232
CG12576 CG31045 0.381549
CG12576 CG31332 0.901030
CG12576 CG3198 0.497629
CG12576 CG32486 -0.409152
CG12576 CG33071 -0.085593
CG12576 CG3371 1.224296
CG12576 CG3436 -1.698720
CG12576 CG3969 0.433347
CG12576 CG4125 0.783861
CG12576 CG4726 -0.494441
CG12576 CG4966 1.269462
CG12576 CG4978 -0.044754
CG12576 CG5186 0.184481
CG12576 CG5454 1.318605
CG12576 CG5596 -0.259132
CG12576 CG6972 -0.756448
CG12576 CG7033 -0.427682
CG12576 CG7230 0.249258
CG12576 CG7379 1.168645
CG12576 CG7638 -0.073973
CG12576 CG7893 -0.992389
CG12576 CG7930 -0.319343
CG12576 CG8231 0.291394
CG12576 CG8289 -0.741377
CG12576 CG8366 0.073812
CG12576 CG8430 0.056830
CG12576 CG8635 -0.320601
CG12576 CG9022 -0.284511
CG12576 CG9403 0.416582
CG12576 CG9480 -0.802906
CG12576 CG9710 0.021143
CG12576 CG9712 -1.606444
CG12576 CR31696 0.413977
CG1258 CG12767 0.395301
CG1258 CG1434 0.295038
CG1258 CG3408 0.279432
CG1258 CG4022 -0.481963
CG1258 CG5175 -1.153594
CG1258 CG5358 -0.385854
CG1258 CG5940 0.128511
CG1258 CG7659 0.171316
CG1258 CG9704 0.331068
CG1258 CG9705 -0.290274
CG1258 CG9797 -1.411523
CG12582 CG12792 0.365207
CG12582 CG13348 0.079461
CG12582 CG13503 0.346824
CG12582 CG1371 -0.126825
CG12582 CG14207 0.080380
CG12582 CG14447 -0.698590
CG12582 CG1475 -0.622051
CG12582 CG1721 0.187378
CG12582 CG17325 -0.024901
CG12582 CG17800 -0.244097
CG12582 CG18657 0.008569
CG12582 CG1891 0.109161
CG12582 CG3048 -0.588190
CG12582 CG3127 0.515145
CG12582 CG32813 -0.591420
CG12582 CG33071 -0.583435
CG12582 CG33149 0.705569
CG12582 CG3371 -0.132726
CG12582 CG4169 0.848279
CG12582 CG4217 -0.782648
CG12582 CG4581 0.748648
CG12582 CG4994 -0.527072
CG12582 CG5353 0.609402
CG12582 CG5374 -0.083092
CG12582 CG5558 0.353159
CG12582 CG5904 0.312989
CG12582 CG6375 -0.341672
CG12582 CG6501 -1.170564
CG12582 CG6972 -0.062713
CG12582 CG7033 -0.928149
CG12582 CG7413 0.091225
CG12582 CG7430 0.181080
CG12582 CG7554 -0.017389
CG12582 CG7610 -0.530147
CG12582 CG7915 0.043480
CG12582 CG7920 -1.262985
CG12582 CG8039 0.021131
CG12582 CG8231 0.297768
CG12582 CG8254 -0.463623
CG12582 CG8439 0.092056
CG12582 CG8553 -0.231748
CG12582 CG8759 -0.356530
CG12582 CG8977 -0.359847
CG12582 CG9281 0.666738
CG12582 CG9663 -0.473565
CG12582 CG9750 0.381474
CG12582 CG9762 0.454655
CG12582 CR31696 0.086708
CG12582 TE19126 0.735225
CG1259 CG12723 0.065937
CG1259 CG1322 -0.022657
CG1259 CG1345 0.313140
CG1259 CG13695 0.259085
CG1259 CG13850 -0.325761
CG1259 CG1403 -1.115711
CG1259 CG14636 -0.604707
CG1259 CG1486 0.271327
CG1259 CG15212 -0.303473
CG1259 CG1648 0.634997
CG1259 CG16885 -0.647914
CG1259 CG18362 -0.208546
CG1259 CG18507 0.210255
CG1259 CG18783 -1.381689
CG1259 CG2108 0.722718
CG1259 CG2837 -0.719803
CG1259 CG31121 -0.039618
CG1259 CG31536 -0.011277
CG1259 CG32029 -0.541852
CG1259 CG32548 -1.887291
CG1259 CG32625 -0.143284
CG1259 CG3365 -1.052738
CG1259 CG3902 0.703633
CG1259 CG3903 2.235460
CG1259 CG4145 0.226751
CG1259 CG4679 -0.725534
CG1259 CG5700 0.213523
CG1259 CG6668 -0.213579
CG1259 CG7173 -0.056421
CG1259 CG8173 0.073596
CG1259 CG8965 -0.264674
CG1259 CG9089 0.488719
CG1259 CG9148 0.440985
CG1259 CG9517 -0.417204
CG1259 CG9539 -0.245627
CG12592 CG13005 -0.454014
CG12592 CG13777 -0.073028
CG12592 CG14025 -0.930865
CG12592 CG14026 0.215301
CG12592 CG1404 1.650539
CG12592 CG14122 0.451101
CG12592 CG1444 0.556819
CG12592 CG14712 -2.296863
CG12592 CG16721 0.740583
CG12592 CG18250 -0.323693
CG12592 CG2835 0.846489
CG12592 CG3001 0.116211
CG12592 CG31045 1.053343
CG12592 CG31332 -0.496114
CG12592 CG31368 1.389320
CG12592 CG3265 -0.827863
CG12592 CG3278 1.996061
CG12592 CG33207 0.161066
CG12592 CG3371 -0.547613
CG12592 CG3416 -2.974771
CG12592 CG3436 -3.873159
CG12592 CG3624 0.881877
CG12592 CG4551 -0.187110
CG12592 CG4700 -3.472906
CG12592 CG4972 0.185306
CG12592 CG5183 -0.557291
CG12592 CG5454 0.055459
CG12592 CG5499 0.814440
CG12592 CG5776 0.388372
CG12592 CG6177 -0.526659
CG12592 CG6246 0.421793
CG12592 CG7481 0.700920
CG12592 CG7987 -1.133397
CG12592 CG8276 0.332195
CG12592 CG8312 0.205643
CG12592 CG8411 0.518788
CG12592 CG8416 -1.508928
CG12592 CG8553 -0.213187
CG12592 CG8571 0.308843
CG12592 CG9128 0.873398
CG12592 CG9256 0.675562
CG12592 CG9403 -0.671699
CG12592 CG9633 -0.551425
CG12592 CG9677 -3.951579
CG12592 CG9750 -1.113924
CG12592 CG9985 -0.646382
CG1264 CG15117 -1.064097
CG1264 CG3960 0.108233
CG1264 CG3989 0.036012
CG1264 CG4162 -0.104411
CG1264 CG4354 0.032737
CG1264 CG4533 -0.268954
CG1264 CG5532 -0.066766
CG1264 CG5594 -0.187034
CG1264 CG5828 -0.335965
CG1264 CG6666 0.215281
CG1264 CG6803 0.061969
CG1264 CG7241 0.004261
CG1264 CG8050 0.120278
CG1264 CG8665 -0.031668
CG1264 CG9494 -0.321765
CG12676 CG13005 0.708545
CG12676 CG13912 -0.241446
CG12676 CG14025 0.439082
CG12676 CG14122 0.536431
CG12676 CG14207 0.060852
CG12676 CG1422 2.514574
CG12676 CG1429 0.040976
CG12676 CG1444 0.734246
CG12676 CG1475 -1.145675
CG12676 CG15002 -0.223784
CG12676 CG16721 -0.446598
CG12676 CG17158 -1.202041
CG12676 CG1721 0.278642
CG12676 CG17492 0.894511
CG12676 CG18250 -1.101196
CG12676 CG18290 0.615646
CG12676 CG1910 0.407355
CG12676 CG2051 -0.362847
CG12676 CG2835 0.474914
CG12676 CG3039 -1.632553
CG12676 CG3048 0.240060
CG12676 CG31045 -0.548054
CG12676 CG31332 -1.665625
CG12676 CG32031 -0.296659
CG12676 CG32701 -0.609452
CG12676 CG33097 1.453144
CG12676 CG33549 0.077602
CG12676 CG4125 -0.333003
CG12676 CG4170 -2.526506
CG12676 CG4194 0.165712
CG12676 CG4677 -0.132518
CG12676 CG4700 -0.715738
CG12676 CG5183 -1.871845
CG12676 CG5320 -0.184183
CG12676 CG5809 1.545530
CG12676 CG6017 -1.189840
CG12676 CG6382 -0.479517
CG12676 CG6668 2.189463
CG12676 CG6877 1.191299
CG12676 CG7070 -0.234075
CG12676 CG7199 -4.667566
CG12676 CG7254 -0.427996
CG12676 CG7262 0.500853
CG12676 CG7526 0.175980
CG12676 CG7654 0.830431
CG12676 CG7893 -0.792017
CG12676 CG8276 0.865470
CG12676 CG8289 0.661699
CG12676 CG8306 0.301135
CG12676 CG8411 -0.793373
CG12676 CG8759 1.057554
CG12676 CG9022 0.368598
CG12676 CG9035 0.785147
CG12676 CG9322 -0.143378
CG12676 CG9330 -0.146554
CG12676 CG9866 -0.349787
CG12676 CR31696 -0.116741
CG12676 TE19126 -2.258011
CG12701 CG1404 1.466614
CG12701 CG14636 -0.044383
CG12701 CG14883 -4.350145
CG12701 CG16858 0.870243
CG12701 CG1716 0.477136
CG12701 CG1782 0.998435
CG12701 CG17903 -0.050841
CG12701 CG18250 1.585962
CG12701 CG1884 1.370705
CG12701 CG2774 -0.062740
CG12701 CG3033 1.025725
CG12701 CG31137 0.329980
CG12701 CG3136 -0.412124
CG12701 CG3198 -0.462321
CG12701 CG33097 1.061164
CG12701 CG33261 -0.254946
CG12701 CG3436 0.428206
CG12701 CG3542 -7.393587
CG12701 CG3624 -2.988639
CG12701 CG3792 0.059091
CG12701 CG3800 0.232650
CG12701 CG3969 0.113620
CG12701 CG4006 -0.318663
CG12701 CG4204 0.427722
CG12701 CG4532 1.119674
CG12701 CG4551 -1.881275
CG12701 CG5021 0.535462
CG12701 CG5215 -0.467032
CG12701 CG5433 -1.573422
CG12701 CG5499 -0.819026
CG12701 CG5514 -0.308615
CG12701 CG6654 -0.456768
CG12701 CG6775 0.210856
CG12701 CG6860 -0.718944
CG12701 CG7375 1.449168
CG12701 CG7379 0.293691
CG12701 CG7893 -0.097778
CG12701 CG8156 -1.108833
CG12701 CG8200 -0.841498
CG12701 CG8749 0.163267
CG12701 CG9022 -1.143440
CG12701 CG9297 0.013631
CG12701 CG9346 0.998424
CG12701 CG9712 -0.023987
CG12701 CG9894 -0.029535
CG12701 TE20108 0.156044
CG12723 CG13183 -0.128232
CG12723 CG13377 -0.346264
CG12723 CG14356 -2.478984
CG12723 CG15005 0.179358
CG12723 CG15022 -0.455862
CG12723 CG15212 0.037524
CG12723 CG15444 -0.774589
CG12723 CG15592 -1.240689
CG12723 CG15786 0.168308
CG12723 CG1582 -0.488901
CG12723 CG16885 -0.430593
CG12723 CG17437 0.044462
CG12723 CG18362 -0.610434
CG12723 CG18446 0.339553
CG12723 CG2210 -0.654182
CG12723 CG2342 0.385757
CG12723 CG2837 0.202021
CG12723 CG2928 0.647988
CG12723 CG32499 0.201957
CG12723 CG32548 -0.092031
CG12723 CG32920 0.248971
CG12723 CG33217 0.907680
CG12723 CG3588 0.288084
CG12723 CG4311 0.242708
CG12723 CG4742 0.444983
CG12723 CG6459 0.074942
CG12723 CG6521 -0.229611
CG12723 CG6816 0.082817
CG12723 CG7266 0.102560
CG12723 CG7807 -2.090334
CG12723 CG7941 0.339067
CG12723 CG8627 0.516767
CG12723 CG9184 0.636102
CG12723 CG9446 -0.788110
CG12723 CG9517 -0.125073
CG12723 CR31808 0.270920
CG12723 TE18870 -0.613742
CG1273 CG1322 -0.340126
CG1273 CG1403 -0.353761
CG1273 CG15212 -0.271807
CG1273 CG16765 -0.370274
CG1273 CG16786 -0.725586
CG1273 CG16798 0.049264
CG1273 CG17158 0.203213
CG1273 CG17166 0.216675
CG1273 CG1749 -0.154178
CG1273 CG18783 -0.223097
CG1273 CG30011 -0.415669
CG1273 CG31022 -0.133217
CG1273 CG3171 -0.700210
CG1273 CG32164 0.395576
CG1273 CG32701 0.251078
CG1273 CG32982 0.074819
CG1273 CG33104 -0.159153
CG1273 CG3359 -0.082577
CG1273 CG3762 -0.791876
CG1273 CG40049 -0.513385
CG1273 CG4051 0.180447
CG1273 CG4145 0.160810
CG1273 CG4204 -0.102897
CG1273 CG5809 0.112149
CG1273 CG5820 -0.260128
CG1273 CG6668 -0.039580
CG1273 CG6766 0.266071
CG1273 CG6775 0.021933
CG1273 CG6844 -0.246677
CG1273 CG7071 -0.709014
CG1273 CG7269 0.075445
CG1273 CG7271 0.413433
CG1273 CG7752 -0.418549
CG1273 CG7802 0.061759
CG1273 CG8144 0.594017
CG1273 CG8182 -0.674612
CG1273 CG8209 0.144271
CG1273 CG8235 0.465490
CG1273 CG8268 0.331602
CG1273 CG9253 0.327434
CG1273 CG9416 -0.012007
CG1273 CG9748 -0.191183
CG12767 CG13316 0.019767
CG12767 CG13906 -0.693611
CG12767 CG13920 0.411511
CG12767 CG13928 -0.400508
CG12767 CG1434 -0.031624
CG12767 CG15427 -0.178680
CG12767 CG17724 1.288787
CG12767 CG1825 -1.443804
CG12767 CG18740 -1.799657
CG12767 CG31181 -0.522394
CG12767 CG32046 -0.292577
CG12767 CG32505 1.638676
CG12767 CG3938 0.820830
CG12767 CG4022 -0.698790
CG12767 CG4050 -0.222402
CG12767 CG4082 -0.558597
CG12767 CG5175 -3.019060
CG12767 CG5358 0.425269
CG12767 CG5545 0.191342
CG12767 CG6181 -0.856466
CG12767 CG6703 -0.169218
CG12767 CG7528 -0.399814
CG12767 CG7576 -0.051158
CG12767 CG7659 -3.774010
CG12767 CG8472 -0.592278
CG12767 CG9797 0.406205
CG12785 CG12792 3.180325
CG12785 CG13503 -2.046781
CG12785 CG13506 1.029176
CG12785 CG13969 -0.381374
CG12785 CG14048 3.710626
CG12785 CG14066 0.354904
CG12785 CG14206 -2.719893
CG12785 CG14447 0.356593
CG12785 CG15162 -0.054947
CG12785 CG15731 -0.965249
CG12785 CG17136 -5.280786
CG12785 CG1771 -1.831279
CG12785 CG1785 -9.824447
CG12785 CG18657 1.182235
CG12785 CG18854 2.016455
CG12785 CG2078 0.010187
CG12785 CG2158 1.347502
CG12785 CG2221 -1.045994
CG12785 CG2263 0.801809
CG12785 CG2674 -0.802618
CG12785 CG2827 3.917464
CG12785 CG2863 -1.074644
CG12785 CG2867 -5.752708
CG12785 CG31170 1.601304
CG12785 CG3127 -0.309399
CG12785 CG31605 -0.557863
CG12785 CG3224 -0.969212
CG12785 CG32409 -4.592401
CG12785 CG32813 -3.173557
CG12785 CG33217 -1.108641
CG12785 CG3593 0.769569
CG12785 CG3861 -1.096767
CG12785 CG4033 -0.924484
CG12785 CG4217 -12.749595
CG12785 CG4581 0.759004
CG12785 CG4753 0.664488
CG12785 CG4901 1.334380
CG12785 CG4912 -4.935777
CG12785 CG5010 4.663529
CG12785 CG5525 -2.463678
CG12785 CG5824 2.733828
CG12785 CG5904 -10.498534
CG12785 CG5961 0.481594
CG12785 CG6022 -11.361379
CG12785 CG6105 6.730566
CG12785 CG6226 3.123185
CG12785 CG6375 0.587936
CG12785 CG6708 0.605615
CG12785 CG6767 0.221232
CG12785 CG6904 -1.643436
CG12785 CG6949 0.996630
CG12785 CG7178 0.648845
CG12785 CG7361 -1.312660
CG12785 CG7458 1.030899
CG12785 CG7519 -2.308578
CG12785 CG7554 -0.161261
CG12785 CG7698 -0.850190
CG12785 CG7712 -1.788386
CG12785 CG8039 5.195513
CG12785 CG8058 -0.173433
CG12785 CG8327 5.800020
CG12785 CG8444 3.400865
CG12785 CG8525 -5.717184
CG12785 CG8531 -0.389999
CG12785 CG8636 -4.693810
CG12785 CG8766 0.102331
CG12785 CG8788 -4.428050
CG12785 CG8920 6.560876
CG12785 CG9527 0.022914
CG12785 CG9577 -1.775905
CG12785 CG9630 3.400116
CG12785 CG9663 -0.877872
CG12792 CG13005 -0.774383
CG12792 CG13503 -4.816298
CG12792 CG13506 1.266802
CG12792 CG14026 -0.133751
CG12792 CG14206 -2.136996
CG12792 CG14207 -0.734685
CG12792 CG1429 1.005953
CG12792 CG14447 1.630449
CG12792 CG14712 0.990016
CG12792 CG14788 1.935597
CG12792 CG15433 -7.266915
CG12792 CG1685 1.508625
CG12792 CG17032 0.174722
CG12792 CG17136 -0.207549
CG12792 CG17369 5.168819
CG12792 CG1746 -1.044714
CG12792 CG1785 -0.849825
CG12792 CG18854 3.339157
CG12792 CG2221 -0.133647
CG12792 CG2263 1.204953
CG12792 CG2863 -2.265794
CG12792 CG2867 1.677346
CG12792 CG3001 -1.389740
CG12792 CG3224 0.390648
CG12792 CG32409 -3.709750
CG12792 CG3278 -3.482895
CG12792 CG32813 -0.203035
CG12792 CG33104 0.997643
CG12792 CG3401 -1.155260
CG12792 CG4033 -2.258027
CG12792 CG4115 0.790839
CG12792 CG4307 -7.560109
CG12792 CG4457 -3.062139
CG12792 CG4843 0.870678
CG12792 CG4912 -9.616369
CG12792 CG5033 1.507699
CG12792 CG5258 -4.617503
CG12792 CG5277 -3.692924
CG12792 CG5374 5.341654
CG12792 CG5537 -0.019065
CG12792 CG5824 -7.947691
CG12792 CG5904 1.063978
CG12792 CG5992 2.197437
CG12792 CG6022 0.054268
CG12792 CG6105 4.398580
CG12792 CG6148 -0.696544
CG12792 CG6226 1.121879
CG12792 CG6455 -1.687709
CG12792 CG6512 -2.677907
CG12792 CG6904 -1.194883
CG12792 CG7033 2.107671
CG12792 CG7430 -4.323415
CG12792 CG7461 2.777415
CG12792 CG7519 -1.327714
CG12792 CG7654 2.253323
CG12792 CG7935 2.134963
CG12792 CG8231 -2.785324
CG12792 CG8286 0.542478
CG12792 CG8446 -1.431761
CG12792 CG8503 -1.734136
CG12792 CG8525 2.934919
CG12792 CG8635 2.157384
CG12792 CG8759 -5.287230
CG12792 CG8920 1.080786
CG12792 CG8977 1.297164
CG12792 CG8978 -5.480620
CG12792 CG9009 1.187538
CG12792 CG9035 0.620075
CG12792 CG9140 2.497000
CG12792 CG9172 4.091888
CG12792 CG9281 -5.679877
CG12792 CG9330 5.035577
CG12792 CG9630 -0.868971
CG12792 CG9663 -0.328088
CG12792 CG9866 -1.753845
CG12858 CG14296 -0.643584
CG12858 CG15097 -3.281516
CG12858 CG15651 0.856031
CG12858 CG2048 -0.027437
CG12858 CG31088 0.224972
CG12858 CG31634 -0.410644
CG12858 CG32169 -0.325036
CG12858 CG3703 -0.676905
CG12858 CG4209 -1.026042
CG12858 CG5680 -0.494688
CG12858 CG6930 -0.449828
CG12858 CG7851 -0.754406
CG12858 CG9261 0.478399
CG12858 CG9666 0.903795
CG1298 CG1434 -1.692095
CG1298 CG14636 0.107496
CG1298 CG1539 -0.253768
CG1298 CG16876 0.185586
CG1298 CG17218 -0.609072
CG1298 CG17646 -0.181349
CG1298 CG2727 -0.004283
CG1298 CG3097 -0.362479
CG1298 CG31349 -0.133765
CG1298 CG3184 0.084072
CG1298 CG3242 0.143168
CG1298 CG3376 -0.318586
CG1298 CG4029 -0.375976
CG1298 CG4089 -0.121671
CG1298 CG5433 0.315272
CG1298 CG5580 -0.369122
CG1298 CG5813 -0.000417
CG1298 CG6394 -0.041238
CG1298 CG7563 0.218495
CG1298 CG7713 -0.102558
CG1298 CG8156 -0.127944
CG1298 CG8600 -0.896708
CG1298 CG9336 0.883495
CG1298 CG9358 -0.128064
CG1298 CG9628 -0.517672
CG1298 CG9747 -0.012726
CG1298 CG9796 -0.266103
CG1298 CG9924 -0.050101
CG13005 CG1309 0.740329
CG13005 CG13289 -0.172927
CG13005 CG14025 -0.405429
CG13005 CG14026 -2.595015
CG13005 CG1403 -0.233755
CG13005 CG14048 0.180175
CG13005 CG1429 1.868398
CG13005 CG14712 0.611292
CG13005 CG1475 -0.131235
CG13005 CG14788 2.066694
CG13005 CG14805 1.189316
CG13005 CG1648 0.470067
CG13005 CG17032 1.040196
CG13005 CG17124 -0.689437
CG13005 CG1721 -0.656040
CG13005 CG17246 -4.373422
CG13005 CG17320 0.140326
CG13005 CG17492 2.039499
CG13005 CG18140 -0.387105
CG13005 CG18250 -2.196633
CG13005 CG1910 -0.177124
CG13005 CG2016 0.409780
CG13005 CG2051 -0.964911
CG13005 CG3001 -1.493044
CG13005 CG31045 0.265049
CG13005 CG3140 -0.745680
CG13005 CG32409 2.834189
CG13005 CG32625 1.555597
CG13005 CG3278 -6.324738
CG13005 CG33104 0.272450
CG13005 CG3624 -2.659399
CG13005 CG3992 -0.486448
CG13005 CG4003 1.179058
CG13005 CG4051 -0.134398
CG13005 CG4115 0.070021
CG13005 CG4170 -2.181707
CG13005 CG4300 0.743122
CG13005 CG4427 -1.468205
CG13005 CG4533 -0.364575
CG13005 CG4551 0.360282
CG13005 CG4700 -2.960346
CG13005 CG4912 0.460212
CG13005 CG4972 -0.192545
CG13005 CG5033 -4.321507
CG13005 CG5183 -2.006692
CG13005 CG5220 -1.139934
CG13005 CG5258 -2.227004
CG13005 CG5277 -1.445381
CG13005 CG5330 2.417124
CG13005 CG5353 -0.443833
CG13005 CG5374 2.634427
CG13005 CG5594 -1.801539
CG13005 CG5824 -0.754797
CG13005 CG5992 0.236010
CG13005 CG6177 1.698343
CG13005 CG6512 -0.489625
CG13005 CG6904 -2.061954
CG13005 CG7033 -6.104184
CG13005 CG7227 -4.011970
CG13005 CG7299 -0.252959
CG13005 CG7393 1.295539
CG13005 CG7430 1.515507
CG13005 CG7461 -1.028932
CG13005 CG7610 1.024360
CG13005 CG7935 0.337071
CG13005 CG7987 -3.723946
CG13005 CG8036 0.070509
CG13005 CG8231 4.108553
CG13005 CG8289 2.718024
CG13005 CG8306 -0.063714
CG13005 CG8636 0.583007
CG13005 CG8759 -8.161277
CG13005 CG8977 -4.380898
CG13005 CG8978 -1.332685
CG13005 CG9006 0.420041
CG13005 CG9140 -0.048867
CG13005 CG9194 1.107756
CG13005 CG9280 0.741124
CG13005 CG9281 2.950594
CG13005 CG9677 3.615968
CG13005 CG9710 0.433908
CG13005 CG9750 -3.262824
CG13005 CG9866 -1.112902
CG13005 CG9985 0.501072
CG13005 TE19126 0.092755
CG13037 CG14025 0.593928
CG13037 CG14122 -0.576312
CG13037 CG14206 1.091791
CG13037 CG1447 -0.451036
CG13037 CG14639 0.104895
CG13037 CG15598 -0.415030
CG13037 CG15669 -0.251337
CG13037 CG1674 -0.202608
CG13037 CG17121 -0.324119
CG13037 CG17348 -0.427538
CG13037 CG17492 0.253795
CG13037 CG17943 -0.400764
CG13037 CG18111 -1.430872
CG13037 CG2184 -1.568864
CG13037 CG3001 0.437111
CG13037 CG3048 0.230921
CG13037 CG31300 -0.961687
CG13037 CG31559 0.077635
CG13037 CG32244 0.366471
CG13037 CG33149 0.456895
CG13037 CG3401 0.110112
CG13037 CG3960 0.223049
CG13037 CG4125 -1.060508
CG13037 CG4843 0.311282
CG13037 CG5596 0.070973
CG13037 CG5828 0.150738
CG13037 CG7241 -0.277635
CG13037 CG7296 0.121625
CG13037 CG7638 0.324148
CG13037 CG9066 -0.611869
CG13037 CG9194 0.437736
CG13037 CG9480 0.184964
CG13037 CG9762 -0.294788
CG1309 CG13289 -0.574747
CG1309 CG14048 1.297542
CG1309 CG1475 1.167574
CG1309 CG14805 -4.062815
CG1309 CG14996 -0.194388
CG1309 CG15188 -0.097598
CG1309 CG1548 0.340726
CG1309 CG1685 -2.474245
CG1309 CG17124 -0.564010
CG1309 CG17246 -1.668066
CG1309 CG17369 0.749397
CG1309 CG1780 -0.134303
CG1309 CG18657 -0.399832
CG1309 CG1970 -0.261709
CG1309 CG2098 -5.112886
CG1309 CG2155 -0.090626
CG1309 CG2198 2.881709
CG1309 CG2221 -0.406447
CG1309 CG2713 1.457666
CG1309 CG3140 0.945368
CG1309 CG32253 -1.622464
CG1309 CG32264 2.286106
CG1309 CG32425 0.668521
CG1309 CG32499 0.714186
CG1309 CG3278 -0.600384
CG1309 CG32813 0.115019
CG1309 CG3283 -0.604458
CG1309 CG33009 0.197232
CG1309 CG33104 0.260805
CG1309 CG3593 0.539059
CG1309 CG3989 1.312853
CG1309 CG4233 -0.226355
CG1309 CG4354 -0.039577
CG1309 CG4427 -3.040182
CG1309 CG4475 -0.556902
CG1309 CG4742 -1.178327
CG1309 CG4752 0.565091
CG1309 CG4778 0.435032
CG1309 CG4972 1.223886
CG1309 CG5033 -1.236496
CG1309 CG5193 2.482270
CG1309 CG5220 4.433101
CG1309 CG5330 -0.845412
CG1309 CG5345 -1.973130
CG1309 CG5353 -2.054805
CG1309 CG5374 1.295558
CG1309 CG5594 -1.804856
CG1309 CG6022 -5.139767
CG1309 CG6148 -3.456046
CG1309 CG6177 0.488271
CG1309 CG6343 0.293362
CG1309 CG6844 -0.110079
CG1309 CG7227 -0.834563
CG1309 CG7393 -7.770781
CG1309 CG7519 1.675310
CG1309 CG7702 1.300253
CG1309 CG7839 1.011045
CG1309 CG7935 -3.331447
CG1309 CG7981 0.500764
CG1309 CG7993 -0.628259
CG1309 CG8036 1.020640
CG1309 CG8309 0.474142
CG1309 CG8402 0.375869
CG1309 CG8920 1.805571
CG1309 CG8977 -0.744565
CG1309 CG8978 -0.176000
CG1309 CG9006 -3.527639
CG1309 CG9009 -0.180948
CG1309 CG9306 -1.981806
CG1309 TE18870 -0.391402
CG13102 CG13284 -0.227775
CG13102 CG14902 0.970197
CG13102 CG15211 0.321306
CG13102 CG16787 0.260961
CG13102 CG1809 1.330313
CG13102 CG18173 -0.628364
CG13102 CG30115 -0.384005
CG13102 CG31259 -0.431007
CG13102 CG31463 0.668427
CG13102 CG31605 0.391841
CG13102 CG3734 -3.212992
CG13102 CG4199 1.017184
CG13102 CG4280 -0.733219
CG13102 CG6378 -0.009047
CG13102 CG6445 -0.501871
CG13102 CG6830 -2.414581
CG13102 CG7154 0.296396
CG13102 CG8627 -0.056913
CG13102 CG9568 2.518817
CG13183 CG1582 -0.008893
CG13183 CG4311 -0.172596
CG13183 CG4386 -1.108942
CG13183 CG4742 -0.247771
CG13183 CG4778 -0.858826
CG13183 CG4779 -0.322568
CG13183 CG7176 0.079993
CG13183 CG7502 -0.074578
CG13183 CG7802 -0.245819
CG13183 CG8268 -0.079338
CG13183 CG9149 0.084827
CG13188 CG13503 -0.054829
CG13188 CG14206 0.099146
CG13188 CG15162 -0.041878
CG13188 CG16786 -0.148023
CG13188 CG18817 -0.265981
CG13188 CG2184 -0.287805
CG13188 CG31175 0.070849
CG13188 CG31559 -0.327763
CG13188 CG4194 -0.374278
CG13188 CG4457 0.439224
CG13188 CG4843 -0.044901
CG13188 CG5258 -0.472154
CG13188 CG5525 -0.327220
CG13188 CG6105 0.195729
CG13188 CG6705 -0.236034
CG13188 CG6708 0.352316
CG13188 CG7176 -0.295836
CG13188 CG7675 0.140339
CG13188 CG8249 -0.460808
CG13188 CG8301 -0.037189
CG13188 CG8635 -0.016503
CG13188 CG9326 0.127043
CG13188 CG9416 -0.028787
CG1319 CG13643 -0.577581
CG1319 CG15002 -0.491173
CG1319 CG3242 -0.274026
CG1322 CG1486 0.130315
CG1322 CG15022 0.363838
CG1322 CG15188 0.001995
CG1322 CG15592 0.012372
CG1322 CG16885 0.091801
CG1322 CG17320 -0.224299
CG1322 CG17437 -0.642500
CG1322 CG2016 -0.082810
CG1322 CG2161 -0.070895
CG1322 CG2342 -0.309453
CG1322 CG2928 0.233396
CG1322 CG31536 0.619142
CG1322 CG32625 -0.458218
CG1322 CG33104 0.615599
CG1322 CG3365 -0.916813
CG1322 CG3539 0.000153
CG1322 CG3903 1.729424
CG1322 CG3941 -0.869110
CG1322 CG4035 -0.026629
CG1322 CG4145 -0.545145
CG1322 CG4742 -0.514312
CG1322 CG6055 0.110216
CG1322 CG6433 -0.732664
CG1322 CG6871 -0.315817
CG1322 CG7227 0.466193
CG1322 CG8983 0.248064
CG1322 CG9089 -0.367305
CG1322 CG9539 -0.861553
CG13220 CG13506 -1.145657
CG13220 CG1371 0.085435
CG13220 CG15304 -0.004749
CG13220 CG1582 0.406674
CG13220 CG17246 0.527082
CG13220 CG17280 0.234662
CG13220 CG17320 0.628404
CG13220 CG1882 -0.558700
CG13220 CG2161 0.486212
CG13220 CG2713 2.039469
CG13220 CG31004 -1.368512
CG13220 CG31170 -2.916818
CG13220 CG3127 0.033037
CG13220 CG3140 0.180038
CG13220 CG31999 0.053084
CG13220 CG3267 0.937528
CG13220 CG32920 1.585366
CG13220 CG33009 -0.480840
CG13220 CG33071 0.071983
CG13220 CG33502 -0.254745
CG13220 CG3499 -0.131488
CG13220 CG3714 -1.019388
CG13220 CG3960 0.947170
CG13220 CG4169 -1.231218
CG13220 CG4233 -4.239159
CG13220 CG4247 0.373213
CG13220 CG4475 0.214273
CG13220 CG4567 -2.255428
CG13220 CG4994 -0.016494
CG13220 CG5012 -1.488614
CG13220 CG5374 -0.745515
CG13220 CG5590 -0.416063
CG13220 CG5596 1.003512
CG13220 CG5660 1.508349
CG13220 CG5903 -0.859528
CG13220 CG5992 0.262992
CG13220 CG6028 -0.238375
CG13220 CG6030 -0.864278
CG13220 CG6345 1.053816
CG13220 CG6439 -2.443415
CG13220 CG6501 2.463329
CG13220 CG6666 -1.199658
CG13220 CG6769 -1.176142
CG13220 CG6949 -3.002675
CG13220 CG7033 -1.703091
CG13220 CG7354 -0.332598
CG13220 CG7361 0.788287
CG13220 CG7421 1.147476
CG13220 CG7610 0.225431
CG13220 CG7920 0.428818
CG13220 CG8058 2.631984
CG13220 CG8235 0.939774
CG13220 CG8402 0.173055
CG13220 CG8430 -0.908730
CG13220 CG8439 1.661694
CG13220 CG8443 -5.587961
CG13220 CG8531 0.759442
CG13220 CG8766 0.951600
CG13220 CG9131 0.685061
CG13220 CG9194 0.399295
CG13220 CG9527 2.606377
CG13220 CG9762 -1.446003
CG13220 CG9811 -0.944078
CG13253 CG13651 -0.518984
CG13253 CG14296 -0.091832
CG13253 CG31000 -0.655206
CG13253 CG32169 -0.544255
CG13253 CG5744 -1.244127
CG13279 CG14996 0.207887
CG13279 CG1759 -0.251732
CG13279 CG2078 0.036123
CG13279 CG2155 -0.718983
CG13279 CG2713 -0.450884
CG13279 CG2977 1.266221
CG13279 CG31233 0.503974
CG13279 CG3283 -0.243621
CG13279 CG3884 -0.477074
CG13279 CG4475 -0.211017
CG13279 CG4742 -0.358203
CG13279 CG4753 0.754300
CG13279 CG4779 -0.124942
CG13279 CG5010 0.448371
CG13279 CG5130 0.004747
CG13279 CG5288 -1.203247
CG13279 CG6459 0.048080
CG13279 CG6767 -0.119425
CG13279 CG7176 -0.024067
CG13279 CG7178 -0.841802
CG13279 CG8636 -0.176217
CG13279 CG8766 0.027829
CG13279 CG8788 0.536909
CG13279 CG8804 -3.520693
CG13279 CG8913 0.130186
CG13279 CG8946 0.351693
CG13279 CG9127 -0.621574
CG13279 CG9331 -0.829651
CG13279 CG9568 0.183528
CG13284 CG14066 -0.397686
CG13284 CG14792 -1.564455
CG13284 CG14902 0.362109
CG13284 CG15211 0.790484
CG13284 CG16787 0.114070
CG13284 CG1759 -2.774295
CG13284 CG1809 -1.390590
CG13284 CG18173 1.459535
CG13284 CG31233 0.707286
CG13284 CG31343 0.388838
CG13284 CG31463 -5.921358
CG13284 CG3734 -0.648181
CG13284 CG3994 -0.332048
CG13284 CG4061 0.956046
CG13284 CG4199 -2.689882
CG13284 CG4280 -0.400052
CG13284 CG5371 -0.542544
CG13284 CG5660 1.273164
CG13284 CG5849 -0.476245
CG13284 CG6830 -1.030488
CG13284 CG7399 0.554318
CG13284 CG8975 -0.006954
CG13284 CG9568 -1.417220
CG13284 CG9598 0.086856
CG13289 CG13850 0.172477
CG13289 CG1422 0.794412
CG13289 CG1429 0.070016
CG13289 CG14687 -0.148350
CG13289 CG1475 -0.079930
CG13289 CG14788 0.225200
CG13289 CG14805 0.157912
CG13289 CG17124 0.319310
CG13289 CG1837 0.117772
CG13289 CG2155 -1.161655
CG13289 CG2277 -0.259901
CG13289 CG2330 -0.556591
CG13289 CG3001 0.578152
CG13289 CG31145 -0.017569
CG13289 CG32464 -0.423197
CG13289 CG3278 -0.960523
CG13289 CG3842 -0.042964
CG13289 CG4003 0.316383
CG13289 CG4204 0.403636
CG13289 CG4427 -1.141628
CG13289 CG4511 -0.345262
CG13289 CG4746 -0.451597
CG13289 CG4752 0.072948
CG13289 CG5033 1.058094
CG13289 CG5183 -1.450068
CG13289 CG5277 -0.143422
CG13289 CG5353 0.309791
CG13289 CG5776 -0.333362
CG13289 CG6148 -0.178410
CG13289 CG6210 -0.305938
CG13289 CG6512 0.288522
CG13289 CG6844 0.214023
CG13289 CG7227 0.186773
CG13289 CG7262 -0.253822
CG13289 CG7299 -0.190911
CG13289 CG7393 0.584243
CG13289 CG7702 -0.512310
CG13289 CG7987 0.321274
CG13289 CG8036 -0.052997
CG13289 CG8258 0.123948
CG13289 CG8289 -0.109326
CG13289 CG8306 -0.419472
CG13289 CG8363 0.071805
CG13289 CG8759 0.062166
CG13289 CG9006 -1.319654
CG13289 CG9128 -0.688146
CG13289 CG9280 0.711830
CG13289 CG9318 0.010172
CG13289 CG9677 0.661123
CG13289 CG9866 0.487065
CG13289 CG9985 -0.489290
CG13316 CG13651 0.017717
CG13316 CG13928 -1.299002
CG13316 CG3180 0.416456
CG13316 CG3184 0.319847
CG13316 CG3385 -0.353907
CG13316 CG3703 -2.215559
CG13316 CG3792 -1.240889
CG13316 CG4050 -0.382804
CG13316 CG4702 -0.253743
CG13316 CG5393 -0.118643
CG13316 CG6181 0.305344
CG13316 CG6930 -1.149446
CG13316 CG9261 0.500897
CG13316 CG9847 -0.790088
CG13321 CG13850 -0.209078
CG13321 CG13912 -0.041116
CG13321 CG1463 0.321917
CG13321 CG15101 -0.902134
CG13321 CG15828 -0.066561
CG13321 CG17597 0.090657
CG13321 CG2048 0.132177
CG13321 CG2330 0.369266
CG13321 CG31692 -0.649925
CG13321 CG3297 -0.362822
CG13321 CG3434 -0.894764
CG13321 CG3743 -0.705222
CG13321 CG3767 -0.466986
CG13321 CG40147 -0.255943
CG13321 CG4405 0.404696
CG13321 CG4696 0.024792
CG13321 CG4702 -0.253907
CG13321 CG4769 0.191035
CG13321 CG6934 -0.076947
CG13321 CG6981 -0.004688
CG13321 CG7625 -0.510763
CG13321 CG9836 0.013482
CG13348 CG13503 -0.654495
CG13348 CG14025 -0.244772
CG13348 CG14206 1.847345
CG13348 CG14207 -0.296871
CG13348 CG14447 -0.725081
CG13348 CG15731 -1.415134
CG13348 CG1644 -0.276110
CG13348 CG17136 0.470618
CG13348 CG3048 -3.956406
CG13348 CG31605 -0.263029
CG13348 CG32409 -1.036286
CG13348 CG4125 0.051535
CG13348 CG4581 0.416055
CG13348 CG4753 0.617141
CG13348 CG4843 -0.259774
CG13348 CG4912 -1.104140
CG13348 CG5961 -3.049319
CG13348 CG6246 -0.770003
CG13348 CG6972 -0.234197
CG13348 CG7033 1.284217
CG13348 CG7458 0.928947
CG13348 CG7638 0.695409
CG13348 CG7930 -0.286448
CG13348 CG8301 -1.723316
CG13348 CG8503 -0.194214
CG13348 CG8635 0.440863
CG13348 CG8780 -0.006457
CG13348 CG9663 -1.305267
CG13348 CG9977 0.231814
CG13348 CR31696 0.351683
CG13348 TE19126 0.649726
CG13377 CG13551 0.200838
CG13377 CG15592 -0.110484
CG13377 CG15598 -0.132326
CG13377 CG1785 0.483523
CG13377 CG2157 -0.198339
CG13377 CG2837 -0.396480
CG13377 CG31175 0.260357
CG13377 CG31559 0.053501
CG13377 CG3267 -0.274688
CG13377 CG33217 -0.431955
CG13377 CG3588 -0.945181
CG13377 CG4311 -0.103825
CG13377 CG4567 0.050553
CG13377 CG4742 -0.014440
CG13377 CG5010 -0.022635
CG13377 CG5525 -0.191037
CG13377 CG6459 0.178607
CG13377 CG6767 -0.498484
CG13377 CG7176 0.006399
CG13377 CG7421 0.200716
CG13377 CG7712 -0.182181
CG13377 CG7807 0.379047
CG13377 CG8309 0.203038
CG13377 CG8386 -0.049498
CG13377 CG9149 -0.360600
CG13377 CG9446 -0.132243
CG13377 CR31808 -0.248104
CG13391 CG14636 -0.438002
CG13391 CG14762 2.061982
CG13391 CG14866 0.000121
CG13391 CG1582 0.145285
CG13391 CG17280 -1.034383
CG13391 CG17320 -0.006479
CG13391 CG17530 0.177625
CG13391 CG18507 -0.485585
CG13391 CG2161 -0.470358
CG13391 CG2918 0.127379
CG13391 CG31973 -0.090882
CG13391 CG31999 -0.437052
CG13391 CG32549 -0.251335
CG13391 CG32920 -0.042283
CG13391 CG3365 0.530989
CG13391 CG3539 -1.456785
CG13391 CG6030 0.393961
CG13391 CG6439 0.367638
CG13391 CG6608 -0.361635
CG13391 CG6816 0.014510
CG13391 CG7526 -0.518592
CG13391 CG9089 -0.092759
CG13391 CG9131 -0.205431
CG13391 CG9517 0.235920
CG1345 CG14629 0.258662
CG1345 CG1475 1.238045
CG1345 CG15105 0.139923
CG1345 CG15117 -0.474052
CG1345 CG15282 -1.038156
CG1345 CG1648 0.202540
CG1345 CG1674 -0.234962
CG1345 CG16885 -0.199002
CG1345 CG17158 0.094747
CG1345 CG17492 0.864806
CG1345 CG18111 0.091587
CG1345 CG18290 -0.755554
CG1345 CG1837 0.284743
CG1345 CG1910 -0.448016
CG1345 CG2051 0.091846
CG1345 CG2374 -0.317963
CG1345 CG2718 0.219117
CG1345 CG30011 0.398913
CG1345 CG30497 -0.633360
CG1345 CG32244 0.477759
CG1345 CG32701 0.001463
CG1345 CG33113 0.324336
CG1345 CG33149 0.340387
CG1345 CG3644 -0.750340
CG1345 CG3725 1.210301
CG1345 CG3989 0.107918
CG1345 CG4183 -0.398269
CG1345 CG4405 0.023042
CG1345 CG4672 -0.177475
CG1345 CG4679 -1.383570
CG1345 CG4692 -0.152794
CG1345 CG5320 -2.503235
CG1345 CG5476 -0.468304
CG1345 CG5671 0.009634
CG1345 CG5680 -0.218281
CG1345 CG6668 0.097317
CG1345 CG6844 -0.349425
CG1345 CG7071 -1.038592
CG1345 CG7173 0.484946
CG1345 CG7481 0.509776
CG1345 CG8182 -0.112897
CG1345 CG8186 -0.041460
CG1345 CG8974 0.046329
CG1345 CG9020 0.165552
CG1345 CG9070 -0.500541
CG1345 CG9177 -0.026238
CG1345 CG9238 -0.527640
CG1345 CG9253 -0.409597
CG1345 CG9985 0.333515
CG1345 TE19126 -0.128481
CG13463 CG1546 -1.142386
CG13463 CG5779 -0.615272
CG13463 CG8363 -0.057466
CG13503 CG13506 -0.092637
CG13503 CG14080 0.318362
CG13503 CG14206 -10.428486
CG13503 CG14207 -1.709258
CG13503 CG14447 0.474295
CG13503 CG15162 0.848926
CG13503 CG15433 -2.077397
CG13503 CG15731 -0.560802
CG13503 CG16765 1.400251
CG13503 CG17136 2.375945
CG13503 CG1771 -1.464255
CG13503 CG18657 0.652240
CG13503 CG1891 -1.480084
CG13503 CG2184 -2.159456
CG13503 CG2221 -1.569014
CG13503 CG2263 1.481093
CG13503 CG2863 2.206758
CG13503 CG30115 0.487244
CG13503 CG3048 0.295298
CG13503 CG33071 -0.839224
CG13503 CG33183 0.148512
CG13503 CG3401 -1.128350
CG13503 CG4033 0.424997
CG13503 CG4115 -0.140885
CG13503 CG4125 -0.924259
CG13503 CG4194 1.155512
CG13503 CG4217 0.307864
CG13503 CG4307 -1.004089
CG13503 CG4457 -1.631122
CG13503 CG4581 0.381436
CG13503 CG4726 -0.445364
CG13503 CG4843 0.816204
CG13503 CG4901 -1.812786
CG13503 CG4912 3.644479
CG13503 CG4944 0.686537
CG13503 CG4966 -2.356062
CG13503 CG4994 1.017338
CG13503 CG5258 -0.755061
CG13503 CG5277 1.911010
CG13503 CG5525 -2.335098
CG13503 CG5596 0.170660
CG13503 CG5992 -1.674893
CG13503 CG6705 0.302439
CG13503 CG6708 -0.044101
CG13503 CG6972 -0.550377
CG13503 CG7088 0.667905
CG13503 CG7430 -2.208323
CG13503 CG7458 -0.279418
CG13503 CG7554 -1.994673
CG13503 CG7638 0.393380
CG13503 CG7654 -1.095546
CG13503 CG7675 -1.376802
CG13503 CG7915 0.268443
CG13503 CG7930 -0.517478
CG13503 CG8231 -1.257274
CG13503 CG8249 0.119066
CG13503 CG8301 0.049575
CG13503 CG8309 1.351765
CG13503 CG8446 1.001609
CG13503 CG8503 0.372302
CG13503 CG8531 -0.343405
CG13503 CG8635 -2.549450
CG13503 CG8759 5.657354
CG13503 CG8978 1.049689
CG13503 CG9172 0.838313
CG13503 CG9281 0.575372
CG13503 CG9326 -1.402217
CG13503 CG9330 -0.201650
CG13503 CG9416 0.450562
CG13503 CG9663 -0.131892
CG13503 CG9762 0.387872
CG13503 CG9866 0.562464
CG13503 TE19126 0.360480
CG13506 CG13704 0.119970
CG13506 CG14207 -0.485338
CG13506 CG15162 -1.135907
CG13506 CG15433 -1.814192
CG13506 CG16765 -1.026143
CG13506 CG17166 -0.110456
CG13506 CG17332 1.327111
CG13506 CG1771 -1.280293
CG13506 CG1882 0.058544
CG13506 CG2221 -0.086152
CG13506 CG2863 0.792444
CG13506 CG31004 -1.120380
CG13506 CG31170 0.168301
CG13506 CG31175 -0.792335
CG13506 CG3140 -0.508019
CG13506 CG3267 -2.399316
CG13506 CG32813 -1.617694
CG13506 CG3283 0.723520
CG13506 CG33009 -0.156441
CG13506 CG33071 0.509296
CG13506 CG33104 1.627570
CG13506 CG33183 -1.246799
CG13506 CG3499 0.847613
CG13506 CG4033 1.914163
CG13506 CG4051 -5.086866
CG13506 CG4217 -2.926675
CG13506 CG4233 1.331361
CG13506 CG4307 -3.217123
CG13506 CG4427 -0.918260
CG13506 CG4457 -0.590099
CG13506 CG4475 -0.057375
CG13506 CG4567 -0.210906
CG13506 CG4581 0.998073
CG13506 CG4665 -0.168895
CG13506 CG4901 0.226441
CG13506 CG4972 -0.117269
CG13506 CG4994 2.312689
CG13506 CG5170 -0.437636
CG13506 CG5193 -0.300642
CG13506 CG5525 0.382134
CG13506 CG5575 -0.331577
CG13506 CG5596 -0.149297
CG13506 CG5904 -0.130055
CG13506 CG6105 1.025677
CG13506 CG6345 0.697974
CG13506 CG6501 -2.531586
CG13506 CG6708 1.048372
CG13506 CG6904 0.386248
CG13506 CG6949 -1.863450
CG13506 CG7033 0.041228
CG13506 CG7176 3.209732
CG13506 CG7279 -0.175467
CG13506 CG7361 -4.643934
CG13506 CG7413 0.530809
CG13506 CG7421 -0.477229
CG13506 CG7430 1.193016
CG13506 CG7461 -0.316372
CG13506 CG7610 1.059713
CG13506 CG8058 -0.806323
CG13506 CG8144 0.165322
CG13506 CG8182 -0.080176
CG13506 CG8235 -0.588239
CG13506 CG8268 -0.377100
CG13506 CG8309 -0.680380
CG13506 CG8430 -0.741315
CG13506 CG8443 3.293432
CG13506 CG8446 0.120930
CG13506 CG8531 -0.991851
CG13506 CG8788 3.009035
CG13506 CG9009 1.441100
CG13506 CG9140 -0.097392
CG13506 CG9149 -0.230157
CG13506 CG9172 0.142892
CG13506 CG9281 -1.034985
CG13506 CG9326 0.285637
CG13506 CG9330 0.696665
CG13506 CG9527 -1.568447
CG13506 CG9762 -0.047758
CG13506 CR31808 0.320476
CG13551 CG13704 2.151867
CG13551 CG14243 -0.010165
CG13551 CG14639 -0.487897
CG13551 CG14996 0.027914
CG13551 CG15095 -3.550310
CG13551 CG15102 -0.255498
CG13551 CG15162 -1.162557
CG13551 CG15731 -0.159715
CG13551 CG1685 0.991195
CG13551 CG17332 -3.473822
CG13551 CG18374 1.648378
CG13551 CG18593 0.359712
CG13551 CG2210 0.873576
CG13551 CG2977 -4.859787
CG13551 CG30349 -1.837833
CG13551 CG31098 -1.159371
CG13551 CG31175 -0.288953
CG13551 CG31233 0.676380
CG13551 CG31559 0.415986
CG13551 CG3267 2.164300
CG13551 CG33217 1.298773
CG13551 CG33502 -1.325556
CG13551 CG3588 -4.530214
CG13551 CG3593 -0.566719
CG13551 CG3762 0.251979
CG13551 CG3884 0.628612
CG13551 CG4311 0.329409
CG13551 CG4567 1.612735
CG13551 CG4901 -0.185924
CG13551 CG5010 -5.389337
CG13551 CG5130 -0.558157
CG13551 CG5532 0.753031
CG13551 CG5819 1.278653
CG13551 CG5903 0.222201
CG13551 CG5949 0.563414
CG13551 CG6028 0.005291
CG13551 CG6105 -1.481832
CG13551 CG6417 -0.149300
CG13551 CG6459 -0.164760
CG13551 CG6666 1.088067
CG13551 CG6769 -0.492565
CG13551 CG6949 -1.316211
CG13551 CG7176 -0.164550
CG13551 CG7328 0.713278
CG13551 CG7361 -3.173555
CG13551 CG7421 -1.227858
CG13551 CG7502 -3.921084
CG13551 CG7698 0.163190
CG13551 CG7712 1.152454
CG13551 CG7807 -0.537208
CG13551 CG7841 0.182095
CG13551 CG8048 1.071981
CG13551 CG8443 0.646867
CG13551 CG8470 0.268938
CG13551 CG8766 0.213330
CG13551 CG8788 -1.644274
CG13551 CG8804 -1.509197
CG13551 CG8946 3.155517
CG13551 CG9149 -0.787869
CG13551 CG9331 1.967195
CG13551 CG9527 -1.120598
CG13551 CG9577 -0.460716
CG13551 CR31808 -0.071996
CG13618 CG13875 -0.164414
CG13618 CG3097 -0.875632
CG13618 CG3242 -0.332566
CG13618 CG4089 -0.379767
CG13618 CG7713 -0.087616
CG13624 CG13777 0.187403
CG13624 CG14513 -0.112520
CG13624 CG14622 -3.025067
CG13624 CG14883 -0.255299
CG13624 CG15811 0.248255
CG13624 CG1624 0.955177
CG13624 CG2083 0.577681
CG13624 CG2207 -0.226654
CG13624 CG31043 -0.172796
CG13624 CG31088 0.854800
CG13624 CG31108 0.802043
CG13624 CG31181 0.391276
CG13624 CG31349 0.922602
CG13624 CG32043 0.610192
CG13624 CG32158 -0.270842
CG13624 CG32486 -2.039960
CG13624 CG3269 0.002975
CG13624 CG32858 0.105210
CG13624 CG3625 0.350396
CG13624 CG3792 -0.178193
CG13624 CG3969 0.178010
CG13624 CG4303 -1.785788
CG13624 CG4978 0.081372
CG13624 CG5215 -0.516012
CG13624 CG5499 0.041006
CG13624 CG5520 -0.334777
CG13624 CG6174 1.052554
CG13624 CG6617 -0.951141
CG13624 CG6684 0.038550
CG13624 CG6703 -1.555532
CG13624 CG6889 0.205383
CG13624 CG6987 0.467103
CG13624 CG7375 -0.638077
CG13624 CG7528 0.877539
CG13624 CG8472 -1.075384
CG13624 CG8567 1.488833
CG13624 CG8571 -0.250867
CG13624 CG8749 -0.178964
CG13624 CG8933 -0.431744
CG13624 CG8974 -0.307767
CG13624 CG9135 1.097017
CG13624 CG9666 -1.163995
CG13624 CG9704 -0.502338
CG13624 CG9705 1.074570
CG13624 CG9797 -1.814899
CG13624 CG9894 1.131266
CG13643 CG13875 0.299355
CG13643 CG17960 -0.035302
CG13643 CG2150 0.132367
CG13643 CG3097 0.028214
CG13643 CG3153 -0.522673
CG13643 CG3242 0.219458
CG13643 CG3376 -0.249466
CG13643 CG4089 -0.698118
CG13643 CG7713 -0.644799
CG13643 CG8587 -1.254704
CG13651 CG13920 -0.131676
CG13651 CG13928 -0.350884
CG13651 CG14296 -0.610122
CG13651 CG15651 -0.678120
CG13651 CG31000 -0.912171
CG13651 CG32169 -0.044251
CG13651 CG3703 0.080183
CG13651 CG4050 -0.017825
CG13651 CG4684 -0.551943
CG13651 CG7851 0.255790
CG13695 CG1403 -0.457865
CG13695 CG15444 0.068919
CG13695 CG17272 -0.153243
CG13695 CG2108 -0.297857
CG13695 CG2161 0.196640
CG13695 CG2522 -0.230383
CG13695 CG2727 0.167816
CG13695 CG2818 -0.324488
CG13695 CG2928 -0.464299
CG13695 CG31649 -0.090952
CG13695 CG3171 -0.021279
CG13695 CG32473 -0.156266
CG13695 CG3365 0.415010
CG13695 CG3539 0.021231
CG13695 CG4280 -0.019752
CG13695 CG5873 0.177746
CG13695 CG6040 -0.319085
CG13695 CG6055 -0.497537
CG13695 CG6816 0.089414
CG13695 CG7023 -0.494799
CG13695 CG7563 0.204863
CG13695 CG8627 -0.272818
CG13695 CG9358 -0.122673
CG13695 CG9517 -0.377353
CG13695 CG9747 -0.408384
CG13698 CG14430 0.511959
CG13698 CG17218 -0.331153
CG13698 CG1749 0.064116
CG13698 CG17646 -0.311830
CG13698 CG18817 -0.759344
CG13698 CG31344 0.055380
CG13698 CG3171 0.175712
CG13698 CG3991 -0.095763
CG13698 CG4311 -0.608953
CG13698 CG4999 -0.468936
CG13698 CG6202 0.206583
CG13698 CG6822 -0.035058
CG13698 CG7802 -0.095175
CG13698 CG8268 -0.327896
CG13698 CG9796 -0.132688
CG13698 CG9968 -0.256430
CG13704 CG14048 0.831974
CG13704 CG14792 -1.748883
CG13704 CG14968 0.754857
CG13704 CG15095 -0.817532
CG13704 CG15304 -1.028161
CG13704 CG15347 -3.701901
CG13704 CG17320 0.118579
CG13704 CG17642 0.849326
CG13704 CG2827 0.269854
CG13704 CG2977 -4.464564
CG13704 CG31004 -4.266136
CG13704 CG31233 -0.196840
CG13704 CG31259 0.106296
CG13704 CG32409 0.058756
CG13704 CG3249 -1.330809
CG13704 CG32813 0.437154
CG13704 CG3283 -1.134549
CG13704 CG33009 0.385005
CG13704 CG33502 -1.051607
CG13704 CG3593 -0.008797
CG13704 CG3714 0.417674
CG13704 CG3884 0.452921
CG13704 CG4217 1.140377
CG13704 CG4581 -1.472727
CG13704 CG4600 -0.074867
CG13704 CG4753 -3.833171
CG13704 CG5558 -2.302367
CG13704 CG5660 3.073032
CG13704 CG5819 -0.785711
CG13704 CG5949 -0.245496
CG13704 CG6028 -2.029005
CG13704 CG6375 0.659668
CG13704 CG6417 -3.290270
CG13704 CG6501 -0.024566
CG13704 CG7178 0.309011
CG13704 CG7780 -0.547848
CG13704 CG7834 0.745589
CG13704 CG7936 0.802213
CG13704 CG8048 -1.810690
CG13704 CG8443 1.870154
CG13704 CG8470 0.563988
CG13704 CG8766 -1.202616
CG13704 CG8804 -0.566714
CG13704 CG8827 -1.105501
CG13704 CG8946 4.460246
CG13704 CG9155 -0.181302
CG13704 CG9331 3.241501
CG13704 CG9527 -0.801043
CG13704 CG9577 3.566127
CG1371 CG14687 -0.634822
CG1371 CG1475 -1.472245
CG1371 CG15095 -0.101353
CG1371 CG15105 0.517008
CG1371 CG15117 -0.601306
CG1371 CG15282 -0.839013
CG1371 CG15304 -0.763924
CG1371 CG1548 0.089756
CG1371 CG16944 0.299493
CG1371 CG1721 -0.608216
CG1371 CG17325 -1.689096
CG1371 CG17332 2.126973
CG1371 CG17642 0.561370
CG1371 CG1837 0.786591
CG1371 CG1934 -0.163879
CG1371 CG30011 -0.067897
CG1371 CG30116 -0.423873
CG1371 CG31004 0.695822
CG1371 CG31098 -0.339409
CG1371 CG3127 0.561697
CG1371 CG3140 0.317063
CG1371 CG31794 -0.816610
CG1371 CG32164 1.415487
CG1371 CG3249 -0.665561
CG1371 CG32813 1.722368
CG1371 CG33009 0.549304
CG1371 CG33149 -0.539456
CG1371 CG4169 -0.575716
CG1371 CG4183 -0.389857
CG1371 CG4233 -0.827581
CG1371 CG4511 0.792849
CG1371 CG4533 0.385418
CG1371 CG4752 0.527533
CG1371 CG4994 0.468942
CG1371 CG5353 0.650005
CG1371 CG5476 1.245373
CG1371 CG5558 0.755471
CG1371 CG5590 0.369720
CG1371 CG5819 -0.498213
CG1371 CG5992 0.303695
CG1371 CG6375 0.470525
CG1371 CG6501 -3.177855
CG1371 CG6647 -0.799193
CG1371 CG6666 -1.406065
CG1371 CG6769 0.569012
CG1371 CG6803 -0.046979
CG1371 CG7920 -3.452626
CG1371 CG7981 -0.350299
CG1371 CG7987 -1.028296
CG1371 CG8048 -0.153048
CG1371 CG8254 -0.210583
CG1371 CG9480 0.173327
CG1374 CG13875 1.756914
CG1374 CG14107 2.366681
CG1374 CG1447 -1.802084
CG1374 CG15669 1.071199
CG1374 CG31022 -1.580060
CG1374 CG31721 -0.396500
CG1374 CG32423 -0.249129
CG1374 CG7080 1.070013
CG1374 CG7296 -1.741308
CG1374 CG8587 0.417515
CG1374 CG8625 -0.679349
CG13777 CG14712 -0.789854
CG13777 CG17348 0.084583
CG13777 CG1957 -0.475623
CG13777 CG2835 -0.429381
CG13777 CG31108 -0.134897
CG13777 CG31721 -0.217921
CG13777 CG32434 0.270541
CG13777 CG32486 -0.053640
CG13777 CG33207 0.010342
CG13777 CG3371 0.650555
CG13777 CG3436 -3.439920
CG13777 CG4303 -0.415543
CG13777 CG5215 0.585325
CG13777 CG5454 -0.081693
CG13777 CG5499 -0.351830
CG13777 CG5813 -0.421729
CG13777 CG6617 -0.019443
CG13777 CG6866 -0.484859
CG13777 CG6987 -0.017287
CG13777 CG7375 -0.417384
CG13777 CG7379 0.931197
CG13777 CG7892 -0.267141
CG13777 CG8092 0.506796
CG13777 CG8411 0.078849
CG13777 CG8416 -0.156462
CG13777 CG8553 -0.029074
CG13777 CG8749 0.592262
CG13777 CG9128 0.066834
CG13777 CG9403 -0.104632
CG13777 CG9633 -1.595643
CG13777 CG9666 -0.369332
CG13777 CG9677 -0.037767
CG13777 CG9854 0.125558
CG13777 CG9894 -0.234643
CG1381 CG14447 -0.601283
CG1381 CG14788 -3.661920
CG1381 CG1548 -0.471479
CG1381 CG17136 5.037157
CG1381 CG1746 -1.278645
CG1381 CG2184 -0.022131
CG1381 CG31775 0.117581
CG1381 CG32253 -0.308098
CG1381 CG32464 -0.936005
CG1381 CG4781 1.221392
CG1381 CG5220 -0.527681
CG1381 CG5537 -2.073470
CG1381 CG5776 0.468120
CG1381 CG5824 2.992312
CG1381 CG6455 2.474745
CG1381 CG7519 -0.050381
CG1381 CG7780 -1.644117
CG1381 CG7834 0.211924
CG1381 CG8301 0.757357
CG1381 CG8327 -1.313636
CG1381 CG8503 -0.126233
CG1381 CG8525 4.319832
CG1381 CG8583 -1.727444
CG1381 CG8780 -0.003483
CG1381 CG9006 2.262740
CG1381 CG9119 -1.306655
CG1381 CG9300 -1.542756
CG1381 CG9306 0.677434
CG1381 CG9630 -15.089831
CG1381 CG9663 0.565173
CG13850 CG14629 0.242283
CG13850 CG1463 -0.077567
CG13850 CG14805 0.996926
CG13850 CG15101 -0.026899
CG13850 CG17597 0.205826
CG13850 CG18783 -0.007312
CG13850 CG2051 -0.964891
CG13850 CG2072 0.287289
CG13850 CG2718 0.018737
CG13850 CG31536 -0.489300
CG13850 CG32425 -6.500468
CG13850 CG3297 -0.011973
CG13850 CG33113 -0.930629
CG13850 CG33549 1.755383
CG13850 CG3424 0.089104
CG13850 CG3644 1.256225
CG13850 CG3722 1.876477
CG13850 CG3725 1.545536
CG13850 CG3743 -1.106596
CG13850 CG3792 -0.368600
CG13850 CG3903 1.979634
CG13850 CG4145 -2.051056
CG13850 CG4183 -0.647343
CG13850 CG4204 0.978659
CG13850 CG4670 -0.017384
CG13850 CG4672 -1.635320
CG13850 CG4679 0.380581
CG13850 CG4746 -0.795907
CG13850 CG4752 -0.591038
CG13850 CG4769 0.286887
CG13850 CG5345 -0.370384
CG13850 CG5353 0.321712
CG13850 CG6120 0.491464
CG13850 CG6155 0.184745
CG13850 CG6207 -0.023117
CG13850 CG6210 -0.296566
CG13850 CG6778 0.266005
CG13850 CG6803 -0.287088
CG13850 CG6844 -0.675572
CG13850 CG7227 0.225606
CG13850 CG7702 -0.006450
CG13850 CG7981 0.509241
CG13850 CG8363 -0.528560
CG13850 CG8776 -0.435711
CG13850 CG9148 -2.251289
CG13850 CG9256 -0.231193
CG13850 CG9280 0.919234
CG13850 CG9836 -0.247977
CG13850 CG9985 0.260340
CG13875 CG14107 1.261997
CG13875 CG14801 -0.230095
CG13875 CG14866 0.401387
CG13875 CG1764 0.716771
CG13875 CG17786 -0.043859
CG13875 CG17960 -0.209507
CG13875 CG1919 -1.259515
CG13875 CG2150 -0.048845
CG13875 CG2663 -0.414106
CG13875 CG3097 -2.294694
CG13875 CG31973 -0.452311
CG13875 CG3242 -1.172403
CG13875 CG3376 0.316957
CG13875 CG4089 -1.017506
CG13875 CG5492 0.254749
CG13875 CG6608 0.620976
CG13875 CG7080 -0.345969
CG13875 CG7713 -1.138054
CG13875 CG8587 -3.068473
CG13875 CG9036 -0.209086
CG13875 CG9336 -0.630463
CG13875 CG9460 0.017516
CG13894 CG14041 3.039383
CG13894 CG1434 1.425202
CG13894 CG1483 0.294377
CG13894 CG16876 0.101484
CG13894 CG17724 -1.368836
CG13894 CG18740 0.393059
CG13894 CG2083 -1.717430
CG13894 CG2207 0.087832
CG13894 CG2791 -0.244803
CG13894 CG31088 2.887549
CG13894 CG31634 0.246362
CG13894 CG32046 -2.914912
CG13894 CG32505 1.109749
CG13894 CG3258 -0.051985
CG13894 CG3269 -3.076535
CG13894 CG3408 0.116069
CG13894 CG4029 -0.385625
CG13894 CG4050 -1.176225
CG13894 CG4532 0.704187
CG13894 CG5545 1.461504
CG13894 CG5580 -2.637302
CG13894 CG5588 -0.588149
CG13894 CG5813 -0.528039
CG13894 CG6617 -1.400346
CG13894 CG6866 -0.533795
CG13894 CG6889 -0.302231
CG13894 CG6930 -0.227172
CG13894 CG6987 0.819531
CG13894 CG7358 -0.481353
CG13894 CG7538 0.336572
CG13894 CG7659 -0.904360
CG13894 CG9135 -3.302240
CG13906 CG13920 -0.130261
CG13906 CG13928 -1.864894
CG13906 CG1825 -0.317258
CG13906 CG18740 -1.763319
CG13906 CG31181 0.523651
CG13906 CG3180 -1.410290
CG13906 CG4022 0.672637
CG13906 CG4050 0.997578
CG13906 CG4082 0.084086
CG13906 CG5545 0.116985
CG13906 CG6181 -1.546575
CG13906 CG7528 -0.377869
CG13906 CG8472 -1.008110
CG13912 CG14122 0.243768
CG13912 CG1444 -2.220692
CG13912 CG1463 -0.676385
CG13912 CG1483 -0.470612
CG13912 CG1716 0.360307
CG13912 CG17597 -0.199507
CG13912 CG18250 1.050296
CG13912 CG2048 -0.733363
CG13912 CG2330 -0.636916
CG13912 CG2656 0.627271
CG13912 CG2835 0.849823
CG13912 CG3039 -0.176408
CG13912 CG31137 -0.297081
CG13912 CG31332 -0.284801
CG13912 CG31692 -0.090527
CG13912 CG3258 -2.894779
CG13912 CG3625 0.635907
CG13912 CG3743 0.486482
CG13912 CG3800 0.519847
CG13912 CG40147 0.009532
CG13912 CG4532 0.055302
CG13912 CG4677 0.430006
CG13912 CG4702 0.146330
CG13912 CG4769 -0.068403
CG13912 CG5433 0.829326
CG13912 CG6210 0.351013
CG13912 CG6866 -0.231638
CG13912 CG8776 -0.914557
CG13912 CG9128 0.580763
CG13912 CG9135 -0.573956
CG13912 CG9256 -0.721088
CG13912 CG9403 -0.498746
CG13913 CG14110 -0.196405
CG13913 CG15211 -0.071761
CG13913 CG2157 -0.091710
CG13913 CG3153 -0.928288
CG13913 CG4311 0.127784
CG13913 CG7941 -0.825342
CG13920 CG13928 -1.547608
CG13920 CG14296 0.124949
CG13920 CG14762 0.365981
CG13920 CG15651 -1.360793
CG13920 CG1825 0.366565
CG13920 CG3703 -0.159286
CG13920 CG4082 -0.380131
CG13920 CG4133 -0.335147
CG13920 CG4684 -0.229319
CG13920 CG5545 0.365068
CG13920 CG6703 0.517781
CG13920 CG7576 0.152592
CG13920 CG8625 -0.875988
CG13928 CG14041 -1.096793
CG13928 CG15427 1.185143
CG13928 CG15651 -0.600074
CG13928 CG1825 -2.320237
CG13928 CG18740 -1.560000
CG13928 CG31181 -1.753638
CG13928 CG3180 0.581516
CG13928 CG32169 0.209047
CG13928 CG32505 -0.838035
CG13928 CG3703 -0.003839
CG13928 CG4050 -0.359285
CG13928 CG4684 0.931135
CG13928 CG5170 7.491312
CG13928 CG5393 -0.003298
CG13928 CG5545 -2.751985
CG13928 CG6181 0.746836
CG13928 CG6703 -2.311462
CG13928 CG6930 -0.238991
CG13928 CG7528 0.116300
CG13928 CG7576 0.720727
CG13928 CG7659 5.893596
CG13928 CG8472 -1.543060
CG13928 CG8804 2.907353
CG13928 CG9261 -2.030918
CG13969 CG14021 0.438206
CG13969 CG14048 0.612759
CG13969 CG1469 -0.324426
CG13969 CG1486 -0.648029
CG13969 CG14968 -0.106409
CG13969 CG1548 0.192241
CG13969 CG15717 0.158445
CG13969 CG2078 -0.506186
CG13969 CG3006 -0.310517
CG13969 CG31775 -0.408320
CG13969 CG32264 -0.605948
CG13969 CG33009 0.194857
CG13969 CG33099 -1.423427
CG13969 CG3960 -0.152800
CG13969 CG4306 0.505955
CG13969 CG4753 0.099946
CG13969 CG4781 0.217259
CG13969 CG5210 0.400585
CG13969 CG5288 0.473777
CG13969 CG5330 -0.466194
CG13969 CG6022 0.313451
CG13969 CG6459 1.099498
CG13969 CG6767 0.282110
CG13969 CG7062 -0.649945
CG13969 CG8050 -0.146679
CG13969 CG8636 -0.173544
CG13969 CG8669 0.010512
CG13969 CG8766 0.283443
CG13969 CG8788 -2.192442
CG13969 CG8804 -1.577828
CG13969 CG8913 -0.091751
CG13969 CG8946 1.038125
CG13969 CG9066 -0.236834
CG13969 CG9977 -0.704972
CG13977 CG1600 -1.545420
CG13977 CG17323 -0.791758
CG13977 CG18466 0.159348
CG13977 CG2060 0.479050
CG13977 CG3829 -0.037488
CG13977 CG4120 -2.330442
CG13977 CG4162 0.399022
CG13977 CG4559 -1.506726
CG13977 CG4779 -1.059231
CG13977 CG6113 -0.267405
CG13977 CG7390 -0.217996
CG13977 CG8050 0.432488
CG13977 CG8066 0.216808
CG13977 CG8782 0.946988
CG13977 CG8913 0.086025
CG13977 CG9184 -0.310145
CG13993 CG14080 0.153299
CG13993 CG14888 -0.077446
CG13993 CG15102 0.084083
CG13993 CG15598 0.198109
CG13993 CG16944 0.094062
CG13993 CG17508 0.213825
CG13993 CG1771 0.515936
CG13993 CG2374 0.582571
CG13993 CG3008 0.466792
CG13993 CG30115 0.034594
CG13993 CG3028 -0.573393
CG13993 CG30349 -0.075825
CG13993 CG31022 0.632812
CG13993 CG3171 -1.363247
CG13993 CG3198 0.289634
CG13993 CG33261 -1.842345
CG13993 CG33502 -0.554271
CG13993 CG4086 0.489329
CG13993 CG4169 2.203885
CG13993 CG4364 -1.658106
CG13993 CG4376 -2.764503
CG13993 CG4552 -0.503764
CG13993 CG4726 -0.088193
CG13993 CG5085 -0.169407
CG13993 CG5186 -0.416844
CG13993 CG5661 0.017151
CG13993 CG6030 -0.143425
CG13993 CG6178 0.068089
CG13993 CG6705 0.040986
CG13993 CG6766 -0.028376
CG13993 CG7023 0.100242
CG13993 CG7071 -0.516166
CG13993 CG7107 -0.013197
CG13993 CG7154 -1.438502
CG13993 CG7271 1.189434
CG13993 CG7524 -0.058962
CG13993 CG7802 0.299433
CG13993 CG8173 0.181828
CG13993 CG8268 -0.380774
CG13993 CG8430 0.533185
CG13993 CG8965 0.132491
CG13993 CG9262 -0.005642
CG13993 CG9297 -0.314930
CG13993 CG9710 0.210518
CG13993 CG9743 0.026503
CG13993 CG9811 -1.493498
CG13993 CG9894 -1.608192
CG14021 CG14243 0.300473
CG14021 CG1469 0.773262
CG14021 CG14968 -0.521812
CG14021 CG15095 -2.117923
CG14021 CG15117 1.550618
CG14021 CG1548 -0.828758
CG14021 CG15717 1.524795
CG14021 CG1600 -0.196558
CG14021 CG17323 -0.753909
CG14021 CG1743 -4.464035
CG14021 CG18466 -1.857213
CG14021 CG2060 0.251183
CG14021 CG2762 -0.116512
CG14021 CG3006 -0.231217
CG14021 CG31098 -1.782593
CG14021 CG31775 0.438380
CG14021 CG33099 -6.041211
CG14021 CG3380 0.383945
CG14021 CG3829 0.574347
CG14021 CG4162 -0.837143
CG14021 CG4306 -0.988177
CG14021 CG4753 1.462607
CG14021 CG4781 -0.797552
CG14021 CG5210 -2.874930
CG14021 CG5828 -0.512520
CG14021 CG5949 0.293640
CG14021 CG7062 0.868054
CG14021 CG7241 -0.331567
CG14021 CG7936 -0.790899
CG14021 CG8050 -2.632433
CG14021 CG8066 0.549999
CG14021 CG8470 1.383478
CG14021 CG8665 -1.907427
CG14021 CG8669 1.997867
CG14021 CG8782 0.391318
CG14025 CG14122 0.479767
CG14025 CG1429 -1.232625
CG14025 CG1444 -1.354345
CG14025 CG14447 -0.165067
CG14025 CG1475 1.793221
CG14025 CG14788 0.855814
CG14025 CG15117 1.393199
CG14025 CG1548 0.854839
CG14025 CG1648 -0.902510
CG14025 CG16721 -0.544264
CG14025 CG17348 0.397525
CG14025 CG17492 0.204466
CG14025 CG17800 -0.602566
CG14025 CG18111 -5.208152
CG14025 CG1837 -4.245065
CG14025 CG1910 3.069603
CG14025 CG2051 1.171462
CG14025 CG2198 0.566463
CG14025 CG2330 0.860410
CG14025 CG2718 -0.453290
CG14025 CG2969 -3.456778
CG14025 CG3001 -3.824229
CG14025 CG3048 -0.777395
CG14025 CG31045 0.028727
CG14025 CG31332 1.206185
CG14025 CG31692 1.613794
CG14025 CG32464 -2.197010
CG14025 CG3278 -0.508083
CG14025 CG3371 -0.210917
CG14025 CG3434 0.775823
CG14025 CG4115 1.343425
CG14025 CG4533 0.689383
CG14025 CG4677 -0.098874
CG14025 CG4696 -2.117821
CG14025 CG4700 0.287446
CG14025 CG4746 -2.586090
CG14025 CG4843 2.330441
CG14025 CG5183 0.790388
CG14025 CG5320 -2.237610
CG14025 CG5776 -0.445848
CG14025 CG6512 1.090095
CG14025 CG7073 -0.119586
CG14025 CG7296 0.476369
CG14025 CG7299 -0.095877
CG14025 CG7481 0.866582
CG14025 CG7654 0.590752
CG14025 CG7915 0.507027
CG14025 CG7987 2.401480
CG14025 CG8312 0.641602
CG14025 CG8503 0.564864
CG14025 CG8759 3.155941
CG14025 CG9020 -0.076067
CG14025 CG9194 0.636039
CG14025 CG9663 -0.791757
CG14025 CG9866 -7.405301
CG14025 CG9985 0.836211
CG14025 CR31696 -0.850600
CG14025 TE19126 -3.598919
CG14026 CG14207 -0.715630
CG14026 CG14813 0.356324
CG14026 CG17032 -1.178731
CG14026 CG18250 1.230754
CG14026 CG2051 -0.033010
CG14026 CG2158 0.107855
CG14026 CG3001 0.844796
CG14026 CG3140 -0.017271
CG14026 CG3278 0.788582
CG14026 CG33104 1.328451
CG14026 CG33183 -2.179385
CG14026 CG4457 0.766566
CG14026 CG4551 -0.949926
CG14026 CG4581 -0.850863
CG14026 CG4972 -0.073442
CG14026 CG5258 -1.142105
CG14026 CG5374 0.836540
CG14026 CG5454 0.013152
CG14026 CG5558 0.213721
CG14026 CG5590 -0.032186
CG14026 CG6177 -0.862290
CG14026 CG6246 -0.089099
CG14026 CG6904 0.316074
CG14026 CG7033 1.085111
CG14026 CG7393 0.108289
CG14026 CG7610 -2.418019
CG14026 CG7839 -0.201805
CG14026 CG7987 -0.106680
CG14026 CG8039 0.066307
CG14026 CG8231 0.157853
CG14026 CG8254 -0.315478
CG14026 CG8289 0.522694
CG14026 CG8312 -0.476633
CG14026 CG8366 0.168308
CG14026 CG8553 0.043517
CG14026 CG8583 -0.209358
CG14026 CG8759 -1.278363
CG14026 CG8978 0.126129
CG14026 CG9035 -0.187751
CG14026 CG9140 0.844831
CG14026 CG9663 0.479490
CG14026 CG9750 0.750428
CG14026 TE19126 0.633769
CG14026 TE20108 -0.089880
CG1403 CG1404 -0.299004
CG1403 CG1486 -0.220814
CG1403 CG15105 -0.393648
CG1403 CG15212 -0.260015
CG1403 CG1648 -0.231117
CG1403 CG16712 0.181655
CG1403 CG16858 0.600253
CG1403 CG17158 0.031585
CG1403 CG17246 -0.506503
CG1403 CG17272 0.292456
CG1403 CG17903 -0.274837
CG1403 CG18140 -0.991778
CG1403 CG18250 0.574949
CG1403 CG18290 0.270987
CG1403 CG18783 -0.211368
CG1403 CG1910 0.699522
CG1403 CG2016 -0.269093
CG1403 CG2108 -1.338055
CG1403 CG2161 -0.485302
CG1403 CG3008 0.015849
CG1403 CG31649 0.148466
CG1403 CG3198 -0.392115
CG1403 CG31999 0.684167
CG1403 CG32425 -2.469522
CG1403 CG32548 -0.226773
CG1403 CG32625 0.541892
CG1403 CG3265 0.062225
CG1403 CG33549 1.572800
CG1403 CG3365 1.481171
CG1403 CG3416 -0.956560
CG1403 CG3542 -0.201988
CG1403 CG3624 -0.990689
CG1403 CG3722 -0.362529
CG1403 CG3725 0.969950
CG1403 CG3903 -4.760080
CG1403 CG3992 0.221932
CG1403 CG4051 0.093731
CG1403 CG4086 0.182960
CG1403 CG4145 -0.671944
CG1403 CG4204 0.469872
CG1403 CG4551 -0.093774
CG1403 CG4679 -1.147862
CG1403 CG4692 0.277340
CG1403 CG4700 0.551532
CG1403 CG5193 0.382912
CG1403 CG5320 0.615698
CG1403 CG5330 0.337815
CG1403 CG5809 -1.411239
CG1403 CG6647 -0.067231
CG1403 CG6668 0.994160
CG1403 CG6775 0.978295
CG1403 CG7107 -1.013465
CG1403 CG7227 -0.739148
CG1403 CG7279 0.301333
CG1403 CG7433 -0.390106
CG1403 CG7563 -0.152431
CG1403 CG7981 0.061825
CG1403 CG8173 0.391149
CG1403 CG8965 -0.434106
CG1403 CG9022 0.330892
CG1403 CG9089 -0.189599
CG1403 CG9280 0.482406
CG1403 CG9322 -0.449347
CG1403 CG9710 -0.996796
CG1403 CG9985 -0.003552
CG1403 TE18870 0.352524
CG1404 CG16788 -0.647717
CG1404 CG17124 -0.150944
CG1404 CG18250 1.408588
CG1404 CG1884 1.052270
CG1404 CG2016 -0.104639
CG1404 CG2072 -0.199212
CG1404 CG2913 -0.243115
CG1404 CG3039 0.844935
CG1404 CG31536 -0.420653
CG1404 CG32425 -0.737429
CG1404 CG33097 -3.005096
CG1404 CG33549 1.221718
CG1404 CG3371 -0.004102
CG1404 CG3416 -0.945701
CG1404 CG3436 -1.462333
CG1404 CG3542 -5.432490
CG1404 CG3722 1.148404
CG1404 CG3725 -0.045876
CG1404 CG3800 -1.434892
CG1404 CG3902 0.281697
CG1404 CG3941 0.424998
CG1404 CG4204 1.012131
CG1404 CG4532 -0.114502
CG1404 CG4551 -0.142876
CG1404 CG4672 0.750971
CG1404 CG4700 -0.917973
CG1404 CG5021 -0.464410
CG1404 CG5454 0.396314
CG1404 CG5486 0.669223
CG1404 CG5499 -0.431491
CG1404 CG6210 0.102711
CG1404 CG6617 -1.149960
CG1404 CG6778 -0.382076
CG1404 CG7375 0.670957
CG1404 CG7526 -0.105675
CG1404 CG7893 0.832265
CG1404 CG8553 0.313976
CG1404 CG8965 -0.013808
CG1404 CG8974 0.887015
CG1404 CG9128 0.262930
CG1404 CG9256 0.492426
CG1404 CG9297 -0.216427
CG1404 CG9346 -0.651404
CG1404 CG9403 -1.995772
CG1404 CG9423 -0.934553
CG1404 CG9712 0.907658
CG1404 CG9750 -0.963596
CG14041 CG1434 -0.195799
CG14041 CG14513 -0.112930
CG14041 CG14622 -0.887843
CG14041 CG1483 0.273774
CG14041 CG1624 0.542182
CG14041 CG17724 -0.246745
CG14041 CG18740 0.166907
CG14041 CG2083 0.411722
CG14041 CG31181 0.065887
CG14041 CG32158 -1.828453
CG14041 CG32505 1.031304
CG14041 CG3258 0.076458
CG14041 CG3269 -4.530195
CG14041 CG3408 0.068635
CG14041 CG3967 1.335096
CG14041 CG4050 -2.946025
CG14041 CG4532 -2.401663
CG14041 CG5545 -0.335338
CG14041 CG5588 0.648937
CG14041 CG6703 -1.467866
CG14041 CG6860 -0.360800
CG14041 CG6866 -0.266890
CG14041 CG7471 -0.599808
CG14041 CG7528 0.791728
CG14041 CG7538 -1.135532
CG14041 CG8200 0.223435
CG14041 CG8472 -0.812175
CG14041 CG8567 -0.147048
CG14041 CG9135 -1.192514
CG14041 CG9261 2.241693
CG14041 CG9666 1.369123
CG14041 CG9704 -0.517613
CG14041 CG9797 -0.710861
CG14048 CG14968 0.114412
CG14048 CG14996 1.566217
CG14048 CG15188 -0.567830
CG14048 CG15347 0.131390
CG14048 CG1685 -1.243344
CG14048 CG17246 -4.038089
CG14048 CG17325 -0.175094
CG14048 CG1785 -1.594249
CG14048 CG2078 0.209204
CG14048 CG2713 -0.373256
CG14048 CG2863 2.926399
CG14048 CG3140 1.031958
CG14048 CG32264 0.341942
CG14048 CG32409 -3.204492
CG14048 CG32813 -1.714255
CG14048 CG3283 -0.929761
CG14048 CG33009 0.791735
CG14048 CG33217 -3.591568
CG14048 CG3714 0.433894
CG14048 CG3861 0.696169
CG14048 CG3884 -0.861336
CG14048 CG4033 -1.624724
CG14048 CG4051 -0.574907
CG14048 CG4061 -0.000036
CG14048 CG4217 -2.840960
CG14048 CG4307 -2.593515
CG14048 CG4427 -0.065260
CG14048 CG4567 0.794261
CG14048 CG4581 1.119705
CG14048 CG4753 -0.633350
CG14048 CG4781 -0.428887
CG14048 CG4912 0.324336
CG14048 CG5010 1.257358
CG14048 CG5033 -0.239149
CG14048 CG5277 -1.362892
CG14048 CG5330 0.465066
CG14048 CG5532 1.109004
CG14048 CG5594 -1.074212
CG14048 CG5824 2.577374
CG14048 CG5904 -3.309084
CG14048 CG6022 -4.896993
CG14048 CG6028 0.478069
CG14048 CG6105 0.017790
CG14048 CG6226 0.713293
CG14048 CG6246 -0.176026
CG14048 CG6343 -0.142411
CG14048 CG6417 -0.964371
CG14048 CG6459 1.361695
CG14048 CG6501 -3.906335
CG14048 CG6767 0.034810
CG14048 CG6904 3.437187
CG14048 CG7033 -0.437868
CG14048 CG7176 0.128575
CG14048 CG7361 0.924167
CG14048 CG7421 1.796027
CG14048 CG7519 2.033683
CG14048 CG7554 0.109352
CG14048 CG7698 -2.041546
CG14048 CG7712 2.052259
CG14048 CG7839 0.561954
CG14048 CG7935 0.660361
CG14048 CG8039 0.295520
CG14048 CG8439 0.255978
CG14048 CG8443 -0.014061
CG14048 CG8525 0.998723
CG14048 CG8766 -4.499646
CG14048 CG8788 -9.745438
CG14048 CG8920 -3.733392
CG14048 CG8946 3.740465
CG14048 CG8977 2.807994
CG14048 CG9306 -2.216295
CG14048 CG9527 1.398215
CG14048 CG9750 -1.506019
CG14066 CG14080 0.216290
CG14066 CG14792 -0.676180
CG14066 CG14902 1.222693
CG14066 CG17332 -1.349140
CG14066 CG1771 0.022723
CG14066 CG1782 -0.223267
CG14066 CG1809 -1.083073
CG14066 CG2158 -1.337748
CG14066 CG2161 0.837604
CG14066 CG2674 0.492110
CG14066 CG3028 0.333576
CG14066 CG31170 -1.044165
CG14066 CG3127 0.871313
CG14066 CG3140 0.812337
CG14066 CG31605 0.298484
CG14066 CG31649 -0.417824
CG14066 CG32409 -0.720675
CG14066 CG3249 0.016914
CG14066 CG33183 -0.202088
CG14066 CG3499 0.614975
CG14066 CG3624 -0.573605
CG14066 CG3861 0.130027
CG14066 CG4086 -0.449655
CG14066 CG4199 -4.750825
CG14066 CG4217 -0.986715
CG14066 CG4247 0.318982
CG14066 CG4280 0.226408
CG14066 CG4581 1.097897
CG14066 CG4984 -0.550290
CG14066 CG5371 0.058033
CG14066 CG5454 -0.542741
CG14066 CG5514 -0.262834
CG14066 CG5660 0.698268
CG14066 CG5903 0.446368
CG14066 CG5961 -1.424877
CG14066 CG6178 0.531766
CG14066 CG6246 0.237842
CG14066 CG6345 -2.323072
CG14066 CG6375 -0.023894
CG14066 CG6521 -0.339483
CG14066 CG6830 0.655545
CG14066 CG6904 -1.216873
CG14066 CG7178 0.019149
CG14066 CG7698 -1.041063
CG14066 CG7920 0.578213
CG14066 CG8048 0.136363
CG14066 CG8173 0.633126
CG14066 CG8636 0.924201
CG14066 CG8975 0.415228
CG14066 CG9140 0.560217
CG14066 CG9577 -0.297113
CG14066 CG9743 -1.161319
CG14066 CG9750 0.588445
CG14080 CG14207 -0.180433
CG14080 CG17332 0.837000
CG14080 CG1771 -0.320091
CG14080 CG1809 -0.359392
CG14080 CG2913 -0.257041
CG14080 CG3048 0.419622
CG14080 CG31605 -0.446595
CG14080 CG33502 -0.259772
CG14080 CG4125 -0.078575
CG14080 CG4217 0.416668
CG14080 CG4581 -1.534080
CG14080 CG5961 0.599136
CG14080 CG6375 -0.709058
CG14080 CG7269 -0.247253
CG14080 CG7638 0.122058
CG14080 CG7930 -0.631029
CG14080 CG8249 -0.395072
CG14080 CG8430 -0.427024
CG14080 CG8780 0.091021
CG14080 CG9977 -0.527375
CG14107 CG14254 -0.292664
CG14107 CG17960 -0.396743
CG14107 CG2150 0.061949
CG14107 CG32549 -1.019776
CG14107 CG3376 -0.378487
CG14107 CG3385 -0.559862
CG14107 CG3689 -1.466994
CG14107 CG5393 -0.473919
CG14107 CG5455 -0.786491
CG14107 CG6608 -0.288621
CG14107 CG8587 -0.261591
CG14107 CG9336 -0.600418
CG14110 CG1430 -0.099874
CG14110 CG15211 -1.369637
CG14110 CG2157 -1.462346
CG14110 CG2663 -0.395348
CG14110 CG31344 -0.315003
CG14110 CG3153 -0.055597
CG14110 CG32473 0.545862
CG14110 CG4311 0.559022
CG14110 CG5873 -0.352078
CG14110 CG6040 -0.643258
CG14110 CG6445 -0.905184
CG14110 CG7941 0.525558
CG14110 CG8249 -0.640298
CG14110 CG8850 -0.429061
CG14122 CG1444 -1.650519
CG14122 CG14883 0.434938
CG14122 CG1648 0.390108
CG14122 CG16721 0.349820
CG14122 CG1674 -0.078641
CG14122 CG17348 0.249819
CG14122 CG17492 0.096595
CG14122 CG17800 -0.542833
CG14122 CG17943 -0.043013
CG14122 CG18111 -1.452981
CG14122 CG18250 1.425983
CG14122 CG1910 1.060003
CG14122 CG3001 -0.314708
CG14122 CG3039 -0.240688
CG14122 CG3048 0.008267
CG14122 CG31045 -0.507684
CG14122 CG31332 0.196297
CG14122 CG31692 0.019747
CG14122 CG3436 -1.179500
CG14122 CG3725 0.005232
CG14122 CG3960 -0.127467
CG14122 CG4170 -0.063348
CG14122 CG4677 -0.359885
CG14122 CG4696 0.245807
CG14122 CG5486 0.378766
CG14122 CG5596 0.110705
CG14122 CG6017 -0.497562
CG14122 CG6177 -0.088599
CG14122 CG7070 -0.923818
CG14122 CG7254 -1.252074
CG14122 CG7526 -0.394315
CG14122 CG7987 -0.119241
CG14122 CG8276 -1.041458
CG14122 CG9022 0.423164
CG14122 CG9194 -1.924074
CG14122 CG9480 -0.581178
CG14122 CR31696 0.085446
CG14206 CG14447 -0.388758
CG14206 CG14712 -0.851538
CG14206 CG14788 0.356003
CG14206 CG15162 0.067136
CG14206 CG15433 0.991730
CG14206 CG15731 -0.938252
CG14206 CG17136 -2.707093
CG14206 CG18657 -0.526320
CG14206 CG1891 1.189550
CG14206 CG2003 1.924970
CG14206 CG2184 -4.085457
CG14206 CG2221 1.815127
CG14206 CG2263 -2.902898
CG14206 CG2863 -3.594834
CG14206 CG3001 -2.233917
CG14206 CG3048 -0.500369
CG14206 CG31045 0.113665
CG14206 CG33071 -2.165306
CG14206 CG3401 0.479924
CG14206 CG4003 -0.596133
CG14206 CG4033 -3.321913
CG14206 CG4125 1.491365
CG14206 CG4217 4.211151
CG14206 CG4307 7.398197
CG14206 CG4457 -1.553699
CG14206 CG4581 -1.309898
CG14206 CG4843 0.888328
CG14206 CG4901 3.541700
CG14206 CG4912 2.987945
CG14206 CG4966 1.311738
CG14206 CG4994 0.859783
CG14206 CG5258 1.157158
CG14206 CG5277 -6.763779
CG14206 CG5525 -3.217786
CG14206 CG5596 -1.879970
CG14206 CG5824 -1.791072
CG14206 CG5961 -1.729154
CG14206 CG5992 0.757063
CG14206 CG6105 -10.581861
CG14206 CG6501 1.985215
CG14206 CG6904 1.075385
CG14206 CG6972 -1.576407
CG14206 CG7033 1.200837
CG14206 CG7088 0.478213
CG14206 CG7430 1.223737
CG14206 CG7458 0.777990
CG14206 CG7519 1.634570
CG14206 CG7554 1.862680
CG14206 CG7638 -1.017849
CG14206 CG7675 -0.573335
CG14206 CG7915 -0.412888
CG14206 CG7930 0.892722
CG14206 CG8231 -3.597426
CG14206 CG8301 -3.354630
CG14206 CG8446 -1.171677
CG14206 CG8525 1.076850
CG14206 CG8531 0.209995
CG14206 CG8635 -3.393547
CG14206 CG8759 -5.568212
CG14206 CG8780 0.367170
CG14206 CG8977 0.672775
CG14206 CG8978 0.316547
CG14206 CG9140 0.456643
CG14206 CG9172 0.584613
CG14206 CG9281 0.102455
CG14206 CG9326 0.972117
CG14206 CG9630 -2.442116
CG14206 CG9663 1.874082
CG14206 CG9762 -1.910369
CG14207 CG1429 0.593553
CG14207 CG1475 1.295608
CG14207 CG15433 0.190542
CG14207 CG15731 -0.233084
CG14207 CG1716 -0.321355
CG14207 CG17166 0.099207
CG14207 CG17492 -1.008373
CG14207 CG1771 0.863999
CG14207 CG18507 -0.451297
CG14207 CG1882 -1.337379
CG14207 CG2051 0.392239
CG14207 CG30115 0.439458
CG14207 CG3039 -0.314200
CG14207 CG3048 0.057906
CG14207 CG31045 0.332966
CG14207 CG33104 0.495639
CG14207 CG33183 -1.897706
CG14207 CG3371 -1.632555
CG14207 CG4125 -0.629754
CG14207 CG4170 -1.337633
CG14207 CG4364 0.669182
CG14207 CG4457 0.993874
CG14207 CG4551 0.055282
CG14207 CG4581 -0.505319
CG14207 CG4726 -1.417617
CG14207 CG4843 -0.168317
CG14207 CG4912 1.157433
CG14207 CG4966 0.275822
CG14207 CG4994 1.677391
CG14207 CG5186 0.235252
CG14207 CG5382 0.805578
CG14207 CG5454 0.758954
CG14207 CG5596 -0.537628
CG14207 CG5992 0.941137
CG14207 CG6246 0.211165
CG14207 CG6512 1.068681
CG14207 CG6766 -1.456289
CG14207 CG7033 -2.348394
CG14207 CG7073 -1.040479
CG14207 CG7279 0.061725
CG14207 CG7430 -1.447083
CG14207 CG7458 2.165801
CG14207 CG7461 -4.347610
CG14207 CG7610 1.081570
CG14207 CG7638 -0.095341
CG14207 CG7654 -0.248596
CG14207 CG7893 -0.498584
CG14207 CG7915 1.328064
CG14207 CG8182 -0.081976
CG14207 CG8231 -1.834888
CG14207 CG8430 -0.621324
CG14207 CG8531 0.535084
CG14207 CG8583 -0.076411
CG14207 CG8635 -0.096488
CG14207 CG8759 0.109411
CG14207 CG9416 0.062599
CG14207 CG9663 -2.292587
CG14207 CG9710 2.326513
CG14207 CG9866 1.153771
CG14207 TE19126 -3.902935
CG1422 CG1429 0.281557
CG1422 CG14712 -0.158242
CG1422 CG1475 -0.690939
CG1422 CG14813 0.684775
CG1422 CG16786 0.550031
CG1422 CG17158 1.026951
CG1422 CG1716 1.466180
CG1422 CG1749 0.718137
CG1422 CG17492 -1.621486
CG1422 CG18250 2.716618
CG1422 CG3033 0.268800
CG1422 CG31045 3.008621
CG1422 CG31145 0.347270
CG1422 CG31332 -8.025943
CG1422 CG32556 -1.415077
CG1422 CG3265 1.789032
CG1422 CG32701 0.298928
CG1422 CG3352 -0.487989
CG1422 CG3664 -2.682188
CG1422 CG4003 0.120817
CG1422 CG4006 2.296510
CG1422 CG4115 0.059401
CG1422 CG4194 -2.314106
CG1422 CG4457 -1.644233
CG1422 CG4966 -2.256933
CG1422 CG5183 -3.839991
CG1422 CG5258 0.059154
CG1422 CG5382 1.325379
CG1422 CG5809 -0.516800
CG1422 CG6017 -1.239638
CG1422 CG6223 -0.868825
CG1422 CG6766 1.060325
CG1422 CG6844 1.354953
CG1422 CG6877 -1.307149
CG1422 CG6988 0.500181
CG1422 CG7073 -10.975510
CG1422 CG7262 0.262091
CG1422 CG7638 3.475728
CG1422 CG7654 0.690739
CG1422 CG7915 1.551378
CG1422 CG8209 -0.659513
CG1422 CG8289 -2.169994
CG1422 CG8306 -3.905458
CG1422 CG8312 -0.420647
CG1422 CG8411 -2.049159
CG1422 CG8416 -1.531141
CG1422 CG8635 0.859515
CG1422 CG8759 1.911511
CG1422 CG9035 -1.016539
CG1422 CG9128 -2.095785
CG1422 CG9318 0.334482
CG1422 CG9677 0.948127
CG1422 CG9866 -0.021931
CG1422 CG9916 0.150145
CG14243 CG14968 -0.987292
CG14243 CG14996 -0.382637
CG14243 CG15005 -0.041503
CG14243 CG15095 0.090737
CG14243 CG15188 -0.141804
CG14243 CG15304 0.520297
CG14243 CG1548 -0.607098
CG14243 CG15717 -0.260414
CG14243 CG18549 -0.086010
CG14243 CG18593 0.107080
CG14243 CG2003 0.953047
CG14243 CG2977 0.649999
CG14243 CG30011 -0.243421
CG14243 CG3006 0.349550
CG14243 CG31098 -1.955598
CG14243 CG31431 -1.445475
CG14243 CG32499 0.143009
CG14243 CG3267 0.159072
CG14243 CG33009 0.317964
CG14243 CG4162 -0.416170
CG14243 CG4233 -0.433732
CG14243 CG4475 -0.187569
CG14243 CG5170 -0.205813
CG14243 CG5210 0.130704
CG14243 CG5288 -0.349689
CG14243 CG5330 -0.139024
CG14243 CG5532 0.026125
CG14243 CG5828 -0.175111
CG14243 CG6417 1.022761
CG14243 CG6459 0.541627
CG14243 CG6949 0.604573
CG14243 CG7062 -0.636294
CG14243 CG7266 -0.430454
CG14243 CG7421 -0.046677
CG14243 CG7438 -2.249882
CG14243 CG7678 0.076810
CG14243 CG7935 -0.115989
CG14243 CG8050 1.280354
CG14243 CG8066 0.141556
CG14243 CG8402 1.005220
CG14243 CG8443 -2.021230
CG14243 CG8470 -0.966631
CG14243 CG8665 -0.163557
CG14243 CG8669 -0.124149
CG14243 CG8766 -0.511245
CG14243 CG8788 -0.303831
CG14243 CG8804 -0.122545
CG14243 CG8913 0.432417
CG14243 CG8946 -0.346166
CG14243 CG9009 0.194880
CG14243 CG9066 0.224433
CG14243 CG9184 -0.326240
CG14254 CG14636 -0.568755
CG14254 CG2150 -0.529994
CG14254 CG32029 -1.105591
CG14254 CG4022 -0.469000
CG14254 CG6934 -0.591539
CG14254 CG9036 -1.693589
CG14254 CG9336 0.475109
CG1429 CG1444 0.349598
CG1429 CG14687 -0.780023
CG1429 CG1475 -2.830652
CG1429 CG1648 0.390028
CG1429 CG1721 -2.687631
CG1429 CG17492 -8.089165
CG1429 CG18111 -0.610630
CG1429 CG1837 -1.094699
CG1429 CG18657 0.465052
CG1429 CG1910 2.098031
CG1429 CG1934 0.275320
CG1429 CG2051 -1.375279
CG1429 CG2330 -0.263881
CG1429 CG2718 0.585633
CG1429 CG3001 -4.021406
CG1429 CG31045 2.897522
CG1429 CG31332 1.544116
CG1429 CG32164 1.903073
CG1429 CG32464 -0.731397
CG1429 CG3278 -2.184867
CG1429 CG32813 1.718349
CG1429 CG3297 -0.099352
CG1429 CG3371 1.431379
CG1429 CG3401 0.504170
CG1429 CG40049 -0.374036
CG1429 CG4125 2.345956
CG1429 CG4300 -2.830741
CG1429 CG4696 -1.321165
CG1429 CG4746 -0.027503
CG1429 CG4843 -2.577933
CG1429 CG4994 0.983137
CG1429 CG5183 -1.280836
CG1429 CG5320 0.005526
CG1429 CG5374 1.724712
CG1429 CG5596 0.828398
CG1429 CG5776 -0.230340
CG1429 CG5809 0.268943
CG1429 CG5992 0.304635
CG1429 CG6017 0.315867
CG1429 CG6512 1.794445
CG1429 CG6844 0.613574
CG1429 CG6972 0.454494
CG1429 CG7073 -1.399600
CG1429 CG7296 0.297750
CG1429 CG7299 0.016203
CG1429 CG7430 -1.928364
CG1429 CG7654 -0.464268
CG1429 CG7915 1.690120
CG1429 CG7987 0.904266
CG1429 CG8289 -0.791108
CG1429 CG8306 0.109182
CG1429 CG8312 -0.179216
CG1429 CG8759 -0.479793
CG1429 CG8977 -6.190287
CG1429 CG9020 0.225496
CG1429 CG9281 0.566548
CG1429 CG9677 0.892756
CG1429 CG9762 1.059015
CG1429 CG9866 -1.757233
CG1429 CG9916 0.494196
CG1429 CG9985 -0.001366
CG1429 CR31696 1.336182
CG1429 TE19126 -1.772505
CG14296 CG15651 -1.346321
CG14296 CG31000 -0.564064
CG14296 CG32046 -0.550798
CG14296 CG32169 1.611646
CG14296 CG3703 -0.281820
CG14296 CG4684 -0.974569
CG14296 CG6703 1.175213
CG14296 CG7851 -2.188337
CG14296 CG8625 -0.100445
CG1430 CG15005 -0.287389
CG1430 CG15102 -0.115331
CG1430 CG15211 0.005704
CG1430 CG2157 0.034001
CG1430 CG2674 -0.083676
CG1430 CG30349 -0.163112
CG1430 CG31170 -0.083668
CG1430 CG32209 -0.149836
CG1430 CG3267 0.527089
CG1430 CG33502 0.364229
CG1430 CG3588 -0.438101
CG1430 CG4311 0.207191
CG1430 CG5130 -0.519071
CG1430 CG5170 -1.464043
CG1430 CG6040 -0.167869
CG1430 CG6769 -0.023190
CG1430 CG7154 -0.375454
CG1430 CG7941 -0.037136
CG1430 CG8160 -0.543076
CG1430 CG8309 0.305842
CG1430 CG8627 -0.208373
CG1430 CG8850 -0.819880
CG1430 CR31808 -0.348134
CG1434 CG14513 0.247344
CG1434 CG15427 -1.021040
CG1434 CG1624 -1.119829
CG1434 CG16876 -0.753882
CG1434 CG17724 -2.758387
CG1434 CG18740 0.878250
CG1434 CG2207 -0.457662
CG1434 CG31088 2.119150
CG1434 CG31181 -0.491589
CG1434 CG32046 -3.718811
CG1434 CG32158 -0.124974
CG1434 CG3269 -0.106327
CG1434 CG32858 -0.956306
CG1434 CG3967 -0.106969
CG1434 CG4022 -0.562295
CG1434 CG4050 1.119455
CG1434 CG5175 -0.680959
CG1434 CG5358 0.970940
CG1434 CG5545 0.022962
CG1434 CG5580 0.214208
CG1434 CG5940 0.021640
CG1434 CG6418 -0.197931
CG1434 CG6987 0.270015
CG1434 CG7358 0.137916
CG1434 CG7471 0.347147
CG1434 CG7538 -0.431772
CG1434 CG7576 -0.035320
CG1434 CG9336 -0.649684
CG1434 CG9704 -1.561067
CG1434 CG9797 0.166829
CG1434 CG9999 -0.737786
CG14356 CG15022 -2.096221
CG14356 CG15444 0.340154
CG14356 CG15592 0.105476
CG14356 CG15786 -1.178848
CG14356 CG16885 0.218060
CG14356 CG17292 0.015549
CG14356 CG17437 -0.378381
CG14356 CG17530 0.608714
CG14356 CG18362 -1.459810
CG14356 CG2157 0.283852
CG14356 CG2210 0.086269
CG14356 CG2928 -0.008193
CG14356 CG3244 0.135817
CG14356 CG32920 -0.039381
CG14356 CG4779 -0.133282
CG14356 CG5700 -0.087109
CG14356 CG6055 -0.149047
CG14356 CG6816 0.110299
CG14356 CG7023 -0.241928
CG14356 CG7266 0.627778
CG14356 CG7807 1.081500
CG14356 CG7941 -0.846987
CG14356 CG9184 -0.385057
CG14356 CG9517 -0.088160
CG14356 TE18870 0.564443
CG14430 CG14813 -0.748924
CG14430 CG14888 0.182155
CG14430 CG1539 0.130189
CG14430 CG16858 0.229570
CG14430 CG17218 -2.305787
CG14430 CG17271 0.198024
CG14430 CG17272 0.257044
CG14430 CG1749 0.085003
CG14430 CG18507 -0.371940
CG14430 CG2727 -0.041219
CG14430 CG2812 -0.343363
CG14430 CG2818 0.208628
CG14430 CG2918 0.201814
CG14430 CG30291 0.424456
CG14430 CG3242 -0.029180
CG14430 CG32473 -0.038668
CG14430 CG33183 0.510789
CG14430 CG3359 0.283853
CG14430 CG3766 0.890013
CG14430 CG3991 -0.189652
CG14430 CG4299 -0.153358
CG14430 CG4670 0.104624
CG14430 CG4729 0.452017
CG14430 CG4999 0.145403
CG14430 CG5021 -0.155134
CG14430 CG5873 -0.163203
CG14430 CG6055 -0.840480
CG14430 CG6199 -0.455467
CG14430 CG6433 -0.152375
CG14430 CG6822 -1.135382
CG14430 CG7563 -0.256168
CG14430 CG7748 -2.018499
CG14430 CG8156 -1.173611
CG14430 CG8600 0.901172
CG14430 CG8983 -1.132914
CG14430 CG9035 -0.203510
CG14430 CG9322 0.065612
CG14430 CG9358 -0.223227
CG14430 CG9598 0.182859
CG14430 CG9747 0.324601
CG14430 CG9796 -0.610410
CG14430 CG9968 -1.349778
CG1444 CG14622 -0.848673
CG1444 CG1475 0.824746
CG1444 CG14883 -4.043647
CG1444 CG1648 1.499412
CG1444 CG16721 -1.526813
CG1444 CG17158 1.215596
CG1444 CG1716 -0.167586
CG1444 CG1721 0.270693
CG1444 CG17492 -5.647726
CG1444 CG17800 0.352408
CG1444 CG17943 0.434147
CG1444 CG18250 -6.844227
CG1444 CG1837 1.474892
CG1444 CG1910 -2.539247
CG1444 CG2048 0.024710
CG1444 CG2374 -0.555966
CG1444 CG3039 1.114505
CG1444 CG30427 0.500629
CG1444 CG3048 -1.325305
CG1444 CG31022 0.539464
CG1444 CG31045 2.788891
CG1444 CG31332 -3.746618
CG1444 CG31626 0.628154
CG1444 CG32043 -0.765594
CG1444 CG3371 -4.714996
CG1444 CG3436 2.275175
CG1444 CG3624 -0.271352
CG1444 CG3725 0.216529
CG1444 CG40147 -0.003481
CG1444 CG4204 1.218915
CG1444 CG4300 1.369728
CG1444 CG4551 0.599817
CG1444 CG5215 -0.908786
CG1444 CG5320 -1.379153
CG1444 CG6017 1.437258
CG1444 CG6844 1.697074
CG1444 CG6877 1.099815
CG1444 CG7254 -0.663915
CG1444 CG7379 1.941511
CG1444 CG7433 -0.339737
CG1444 CG7987 -0.981565
CG1444 CG8276 2.713142
CG1444 CG8289 -0.435574
CG1444 CG8749 0.176595
CG1444 CG9022 0.874281
CG1444 CG9194 -0.429935
CG1444 CG9710 -0.031066
CG1444 CG9985 -2.048362
CG1444 CR31696 -3.584745
CG1444 TE19126 1.872672
CG14447 CG14788 -0.494041
CG14447 CG1548 -0.992263
CG14447 CG15731 -0.334244
CG14447 CG17136 0.532608
CG14447 CG1746 -2.234491
CG14447 CG18657 -0.142598
CG14447 CG2003 1.942166
CG14447 CG2184 -0.909239
CG14447 CG2863 -0.337311
CG14447 CG3001 -0.364846
CG14447 CG3048 0.761851
CG14447 CG31775 0.665005
CG14447 CG32464 0.167713
CG14447 CG32813 -1.561104
CG14447 CG3401 -0.463304
CG14447 CG4581 0.912282
CG14447 CG4781 -0.783759
CG14447 CG4843 -0.067334
CG14447 CG5374 1.245387
CG14447 CG5558 -1.813485
CG14447 CG5594 -0.035191
CG14447 CG5596 1.026458
CG14447 CG5776 0.714359
CG14447 CG5824 -1.877154
CG14447 CG5992 0.966216
CG14447 CG7088 -1.748157
CG14447 CG7519 1.764151
CG14447 CG7610 0.122457
CG14447 CG7654 0.176510
CG14447 CG7780 1.503519
CG14447 CG7834 0.390184
CG14447 CG8039 1.217798
CG14447 CG8231 -2.196180
CG14447 CG8301 1.102530
CG14447 CG8446 -0.358123
CG14447 CG8503 -0.498298
CG14447 CG8525 2.017820
CG14447 CG8713 0.386886
CG14447 CG8759 0.490916
CG14447 CG8780 -4.211065
CG14447 CG8977 -0.181389
CG14447 CG9630 -7.656304
CG14447 CG9663 -5.231507
CG1447 CG14622 -0.691764
CG1447 CG14639 0.035700
CG1447 CG15669 0.108359
CG1447 CG17943 0.134482
CG1447 CG3048 -0.092946
CG1447 CG31108 -0.888249
CG1447 CG32043 -1.150278
CG1447 CG32423 -0.363085
CG1447 CG40147 0.053531
CG1447 CG4125 -0.583930
CG1447 CG4209 0.102618
CG1447 CG7296 0.284155
CG1447 CG7638 -0.158364
CG1447 CG9262 -0.435484
CG1447 CG9977 -0.872458
CG1448 CG4590 -1.471141
CG14513 CG1624 -1.426013
CG14513 CG17724 -1.059675
CG14513 CG2083 0.651573
CG14513 CG2207 -0.037495
CG14513 CG31043 1.628931
CG14513 CG31181 -0.468816
CG14513 CG31357 -0.675501
CG14513 CG32158 0.078389
CG14513 CG32486 -0.396612
CG14513 CG3269 -0.299433
CG14513 CG4978 -1.112642
CG14513 CG5175 -0.374565
CG14513 CG5358 -2.362034
CG14513 CG5499 -0.818393
CG14513 CG6703 -0.228642
CG14513 CG6860 0.187831
CG14513 CG7358 2.368078
CG14513 CG7471 -3.652075
CG14513 CG8092 -1.793586
CG14513 CG8567 0.067328
CG14513 CG9797 1.113691
CG14513 CG9894 -0.867340
CG14622 CG1483 -0.466181
CG14622 CG14883 -1.328578
CG14622 CG18783 -0.367841
CG14622 CG2083 0.386348
CG14622 CG2374 -0.940620
CG14622 CG2656 -0.907445
CG14622 CG31043 0.397956
CG14622 CG31108 -1.954424
CG14622 CG31181 -0.401323
CG14622 CG31349 -1.237245
CG14622 CG3198 1.818483
CG14622 CG32043 -0.674321
CG14622 CG32158 0.966844
CG14622 CG32434 0.882244
CG14622 CG32486 1.075465
CG14622 CG3258 1.652540
CG14622 CG3269 0.886484
CG14622 CG33097 -0.117826
CG14622 CG3371 -1.908236
CG14622 CG3436 1.319732
CG14622 CG40147 -0.685044
CG14622 CG4303 1.128425
CG14622 CG4532 -0.480737
CG14622 CG5215 -0.485639
CG14622 CG5433 0.720746
CG14622 CG5588 -0.619232
CG14622 CG6174 -2.463255
CG14622 CG6617 0.309917
CG14622 CG6866 0.964433
CG14622 CG7254 0.200919
CG14622 CG7375 0.665980
CG14622 CG7379 0.514488
CG14622 CG7433 -0.508122
CG14622 CG8567 -1.899068
CG14622 CG8933 0.902700
CG14622 CG8974 0.346365
CG14622 CG9070 0.121393
CG14622 CG9135 -3.476598
CG14622 CG9666 0.108065
CG14626 CG14636 -0.224098
CG14626 CG17218 0.006932
CG14626 CG1749 0.230083
CG14626 CG17646 0.040837
CG14626 CG18507 -0.083636
CG14626 CG2818 -0.218346
CG14626 CG2918 -0.521716
CG14626 CG3008 -0.128882
CG14626 CG31121 -0.103148
CG14626 CG3184 -0.517021
CG14626 CG3242 -0.302737
CG14626 CG5186 0.124335
CG14626 CG6394 0.047585
CG14626 CG7230 -0.130603
CG14626 CG7563 -0.635333
CG14626 CG7961 -0.643347
CG14626 CG8156 0.422629
CG14626 CG8308 -0.003160
CG14626 CG8600 0.145312
CG14626 CG8965 0.191550
CG14626 CG9747 0.159822
CG14626 CG9924 -0.138034
CG14626 TE20108 -0.153203
CG14629 CG1469 -0.504289
CG14629 CG15105 1.561118
CG14629 CG15117 1.240170
CG14629 CG15282 -0.001095
CG14629 CG15828 -0.641356
CG14629 CG1600 0.039996
CG14629 CG16788 -0.580886
CG14629 CG17334 -0.097446
CG14629 CG17530 -1.418962
CG14629 CG1780 -0.743327
CG14629 CG1837 0.143328
CG14629 CG2198 -0.532951
CG14629 CG2718 -0.609891
CG14629 CG2969 -2.003394
CG14629 CG30497 -1.343972
CG14629 CG31536 0.017151
CG14629 CG33113 -1.143511
CG14629 CG3829 0.351650
CG14629 CG3903 -0.939754
CG14629 CG3989 -2.230120
CG14629 CG4183 -1.390471
CG14629 CG4405 0.145057
CG14629 CG4533 -2.281770
CG14629 CG4679 -2.367328
CG14629 CG4769 0.011116
CG14629 CG5330 2.366189
CG14629 CG5345 -4.744531
CG14629 CG5671 0.096191
CG14629 CG5700 -0.522348
CG14629 CG6778 0.078152
CG14629 CG6803 0.641315
CG14629 CG7062 -1.695503
CG14629 CG7390 -0.455972
CG14629 CG7625 -0.516663
CG14629 CG7678 0.085110
CG14629 CG7981 0.190601
CG14629 CG8050 -0.157484
CG14629 CG8066 0.794282
CG14629 CG8258 0.478088
CG14629 CG8665 -1.029348
CG14629 CG9238 0.506305
CG14629 CG9444 -0.395456
CG14629 CG9539 1.195694
CG1463 CG14805 3.139821
CG1463 CG15101 -0.577404
CG1463 CG15828 -1.192689
CG1463 CG16788 -0.008944
CG1463 CG17597 -0.523569
CG1463 CG2125 -0.930998
CG1463 CG2277 0.739004
CG1463 CG2330 -0.374426
CG1463 CG2469 -0.054087
CG1463 CG2969 0.900105
CG1463 CG31137 -0.415161
CG1463 CG31536 0.306562
CG1463 CG31692 -5.119636
CG1463 CG32030 0.465135
CG1463 CG32425 0.652553
CG1463 CG32549 -0.279726
CG1463 CG33113 0.114022
CG1463 CG3434 -0.529806
CG1463 CG3743 -2.840091
CG1463 CG3902 -0.580805
CG1463 CG4035 0.678212
CG1463 CG4204 -0.884082
CG1463 CG4405 0.647495
CG1463 CG4702 0.280670
CG1463 CG4746 1.086333
CG1463 CG4769 -0.403554
CG1463 CG5345 0.872023
CG1463 CG5802 0.062352
CG1463 CG6223 0.529533
CG1463 CG6601 -0.085617
CG1463 CG6778 -2.191204
CG1463 CG6934 -2.052275
CG1463 CG6981 1.010987
CG1463 CG7702 -5.957347
CG1463 CG8258 -0.069054
CG1463 CG8276 1.022003
CG1463 CG8776 -0.735379
CG1463 CG9256 -0.656722
CG1463 CG9836 0.295312
CG1463 CG9847 0.404617
CG1463 CG9916 0.034483
CG14636 CG14672 -0.174326
CG14636 CG14866 -0.358744
CG14636 CG1539 0.122110
CG14636 CG16858 -0.327167
CG14636 CG17272 0.260457
CG14636 CG17334 -0.210023
CG14636 CG18507 0.017852
CG14636 CG2108 0.281563
CG14636 CG2818 -0.094700
CG14636 CG31121 -0.263598
CG14636 CG31973 -0.560856
CG14636 CG32029 -0.762622
CG14636 CG32549 0.012266
CG14636 CG3365 0.176460
CG14636 CG3539 -0.014093
CG14636 CG3542 0.084903
CG14636 CG3902 -0.411734
CG14636 CG3903 0.464078
CG14636 CG4035 -0.211243
CG14636 CG5802 0.069386
CG14636 CG5854 0.116842
CG14636 CG5873 0.358736
CG14636 CG6055 0.377760
CG14636 CG6433 0.557243
CG14636 CG6608 -0.106239
CG14636 CG7098 0.381278
CG14636 CG7526 -0.031524
CG14636 CG7563 -0.146330
CG14636 CG8156 -0.440351
CG14636 CG8308 -0.734643
CG14636 CG8600 -0.441649
CG14636 CG8965 -0.388927
CG14636 CG9036 0.439848
CG14636 CG9089 -0.308487
CG14636 CG9297 -0.015105
CG14636 CG9336 -0.668227
CG14636 CG9346 -0.039941
CG14636 CG9358 0.199516
CG14636 CG9747 -1.908878
CG14636 CG9924 0.112149
CG14636 TE20108 0.116859
CG14639 CG14643 -1.493809
CG14639 CG15598 0.044973
CG14639 CG15669 0.058012
CG14639 CG16944 -0.143108
CG14639 CG17332 1.352359
CG14639 CG18374 -1.326976
CG14639 CG18593 -0.214894
CG14639 CG2977 -0.080671
CG14639 CG32972 -0.561854
CG14639 CG3588 0.309018
CG14639 CG5532 0.233413
CG14639 CG5819 -0.041241
CG14639 CG7241 -0.775127
CG14639 CG7296 0.522014
CG14639 CG7502 -0.510544
CG14639 CG7936 -0.090509
CG14639 CG9066 0.115647
CG14639 CG9184 -0.351641
CG14639 CG9977 -0.474983
CG14643 CG15102 -0.327163
CG14643 CG15598 -0.866086
CG14643 CG15731 -0.361515
CG14643 CG16798 -0.730022
CG14643 CG16944 -1.007720
CG14643 CG17325 -1.084878
CG14643 CG17332 -1.696971
CG14643 CG17508 0.415123
CG14643 CG18374 -0.360628
CG14643 CG1910 1.243300
CG14643 CG30349 0.593667
CG14643 CG3127 -0.509524
CG14643 CG31605 -0.438554
CG14643 CG3198 -0.641144
CG14643 CG32164 -2.174694
CG14643 CG32244 -1.069260
CG14643 CG32982 0.628096
CG14643 CG33149 -1.091126
CG14643 CG3762 0.081768
CG14643 CG4125 0.082979
CG14643 CG4300 0.603188
CG14643 CG4376 -1.799229
CG14643 CG4726 0.116677
CG14643 CG4994 -1.106863
CG14643 CG5476 -1.523501
CG14643 CG5819 -0.975290
CG14643 CG5903 0.293600
CG14643 CG6501 3.002930
CG14643 CG6521 -0.361766
CG14643 CG6647 0.749130
CG14643 CG6666 1.720627
CG14643 CG7071 1.165468
CG14643 CG7107 0.280603
CG14643 CG7173 -0.717866
CG14643 CG7176 0.727727
CG14643 CG7296 0.561236
CG14643 CG7502 -0.597423
CG14643 CG7554 -0.071969
CG14643 CG7638 0.033939
CG14643 CG7675 -0.455847
CG14643 CG7698 0.695540
CG14643 CG7802 -0.040581
CG14643 CG7807 0.042008
CG14643 CG7920 -0.266543
CG14643 CG8048 -0.411019
CG14643 CG8186 0.996623
CG14643 CG9253 0.162534
CG14643 CG9262 -0.595903
CG14643 CG9480 0.082081
CG14643 CG9977 0.951291
CG14672 CG15002 -0.396049
CG14672 CG17218 -0.047428
CG14672 CG2818 0.207787
CG14672 CG32473 -0.405721
CG14672 CG4299 -0.372157
CG14672 CG5873 -0.311159
CG14672 CG6040 -0.178658
CG14672 CG7526 0.082743
CG14672 CG7802 -0.258086
CG14672 CG8156 0.085116
CG14672 CG8965 -0.033919
CG14672 CG9322 0.098525
CG14672 CG9712 0.201643
CG14672 CG9747 0.026326
CG14672 CG9924 -0.202552
CG14672 TE20108 -0.497855
CG14687 CG1475 2.185000
CG14687 CG15105 0.545114
CG14687 CG1721 -1.349880
CG14687 CG17492 -0.847502
CG14687 CG2003 -0.487328
CG14687 CG30116 -0.328450
CG14687 CG31022 -0.255225
CG14687 CG31045 -0.216424
CG14687 CG3127 0.100371
CG14687 CG31794 0.417676
CG14687 CG32425 1.466332
CG14687 CG3297 -0.210409
CG14687 CG33149 0.215310
CG14687 CG4003 -0.035406
CG14687 CG4169 -0.074908
CG14687 CG4183 -0.305698
CG14687 CG4457 0.580819
CG14687 CG4511 -0.726560
CG14687 CG4798 -0.717225
CG14687 CG4994 0.020638
CG14687 CG5353 -1.819464
CG14687 CG5374 -0.698160
CG14687 CG5596 0.120862
CG14687 CG5992 -0.877362
CG14687 CG6972 0.235505
CG14687 CG7073 0.372522
CG14687 CG7430 -0.274624
CG14687 CG7610 -0.329854
CG14687 CG8235 0.227469
CG14687 CG8289 -2.092668
CG14687 CG8363 0.150149
CG14687 CG8430 0.371501
CG14687 CG8446 -0.411316
CG14687 CG8759 -0.363239
CG14687 CG8977 0.661663
CG14687 CG9281 1.129913
CG14687 CR31696 -0.005475
CG1469 CG15117 -0.067343
CG1469 CG1548 -0.337429
CG1469 CG1743 -0.428182
CG1469 CG2969 -0.230824
CG1469 CG33099 -1.175587
CG1469 CG3989 0.324748
CG1469 CG4162 0.406347
CG1469 CG4306 0.346267
CG1469 CG5210 -0.882122
CG1469 CG7062 0.447288
CG1469 CG7625 -0.459496
CG1469 CG8665 0.282741
CG14712 CG17136 -1.981320
CG14712 CG1891 0.270681
CG14712 CG2835 -0.694724
CG14712 CG2863 0.285858
CG14712 CG3048 0.474574
CG14712 CG31045 -0.066915
CG14712 CG31332 1.014106
CG14712 CG3265 0.741014
CG14712 CG3371 0.907215
CG14712 CG3436 0.779791
CG14712 CG3861 0.323871
CG14712 CG4115 -0.159089
CG14712 CG4457 -0.848666
CG14712 CG4551 0.959028
CG14712 CG4700 -2.960914
CG14712 CG4843 -0.102581
CG14712 CG4912 0.076553
CG14712 CG4972 0.599129
CG14712 CG4978 -0.478391
CG14712 CG5183 0.874663
CG14712 CG5258 0.208549
CG14712 CG5277 -0.340833
CG14712 CG5382 0.105472
CG14712 CG5454 -2.929763
CG14712 CG5824 1.228732
CG14712 CG7033 0.271930
CG14712 CG7073 -0.471806
CG14712 CG7430 0.075592
CG14712 CG7638 -1.175668
CG14712 CG7654 0.591930
CG14712 CG7893 1.105506
CG14712 CG8209 -0.421986
CG14712 CG8231 -2.156097
CG14712 CG8301 0.774529
CG14712 CG8306 0.685867
CG14712 CG8366 -0.739797
CG14712 CG8411 -0.089853
CG14712 CG8553 0.806629
CG14712 CG8635 -0.994816
CG14712 CG8759 0.018112
CG14712 CG8978 -0.671243
CG14712 CG9172 -0.190793
CG14712 CG9403 -1.291991
CG14712 CG9630 0.371340
CG14712 CG9677 -0.295071
CG14712 CG9750 -0.211201
CG14712 CG9866 -0.663579
CG1475 CG15105 1.677068
CG1475 CG15117 2.320372
CG1475 CG1648 -1.245613
CG1475 CG17158 -1.046453
CG1475 CG1721 2.753262
CG1475 CG17325 1.119391
CG1475 CG17492 -6.368803
CG1475 CG1837 -2.558288
CG1475 CG18657 -2.558394
CG1475 CG1910 -4.463199
CG1475 CG2051 -4.472716
CG1475 CG3001 1.653427
CG1475 CG30291 0.951675
CG1475 CG30427 -0.074157
CG1475 CG31045 -1.764503
CG1475 CG3140 0.778057
CG1475 CG31794 -1.099203
CG1475 CG32164 0.962740
CG1475 CG32425 -1.208615
CG1475 CG32464 0.393153
CG1475 CG3278 1.417220
CG1475 CG32813 -0.427254
CG1475 CG33104 1.186863
CG1475 CG33149 -0.598110
CG1475 CG33549 3.393287
CG1475 CG3371 -2.391596
CG1475 CG3624 -0.737449
CG1475 CG3725 2.991198
CG1475 CG4003 -0.515184
CG1475 CG4115 1.315617
CG1475 CG4170 -4.793510
CG1475 CG4183 0.587533
CG1475 CG4204 0.352018
CG1475 CG4300 2.444662
CG1475 CG4427 -1.467501
CG1475 CG4511 -1.110283
CG1475 CG4552 2.794344
CG1475 CG4679 -3.270464
CG1475 CG4692 3.725368
CG1475 CG4746 1.781937
CG1475 CG4994 -2.513750
CG1475 CG5183 1.039059
CG1475 CG5320 -11.788227
CG1475 CG5330 -7.760901
CG1475 CG5353 -9.594706
CG1475 CG5374 1.483168
CG1475 CG5476 1.218650
CG1475 CG5594 0.898744
CG1475 CG5776 -0.985855
CG1475 CG5809 1.293791
CG1475 CG5992 1.102218
CG1475 CG6017 1.763470
CG1475 CG6501 0.573614
CG1475 CG6512 -0.605968
CG1475 CG6668 -8.063071
CG1475 CG6708 -0.995021
CG1475 CG6766 0.766010
CG1475 CG6775 0.766781
CG1475 CG6803 1.578928
CG1475 CG6844 -0.649232
CG1475 CG7073 1.254627
CG1475 CG7173 1.085430
CG1475 CG7199 1.427649
CG1475 CG7271 0.949858
CG1475 CG7279 -0.178330
CG1475 CG7299 -0.084298
CG1475 CG7413 -0.132405
CG1475 CG7430 0.948951
CG1475 CG7461 0.247824
CG1475 CG7610 -0.818573
CG1475 CG7654 -0.278336
CG1475 CG7915 -3.869129
CG1475 CG7920 3.795423
CG1475 CG7987 -4.467611
CG1475 CG8182 1.922259
CG1475 CG8186 -0.981668
CG1475 CG8231 1.159407
CG1475 CG8289 -5.370880
CG1475 CG8306 -5.423496
CG1475 CG8312 0.168973
CG1475 CG8430 0.406516
CG1475 CG8759 0.263639
CG1475 CG8977 -11.800212
CG1475 CG9238 3.071041
CG1475 CG9281 1.334256
CG1475 CG9677 -0.584307
CG1475 CG9710 2.352878
CG1475 CG9762 1.420303
CG1475 CG9866 2.351741
CG1475 CG9916 -0.094624
CG1475 CG9985 0.262505
CG1475 CR31696 -1.851007
CG1475 TE19126 -3.492231
CG14762 CG15427 0.269246
CG14762 CG15651 -2.277036
CG14762 CG17530 -0.931789
CG14762 CG1825 0.630258
CG14762 CG2207 -0.305146
CG14762 CG2939 -0.920603
CG14762 CG32046 0.702927
CG14762 CG32169 1.251427
CG14762 CG3703 -0.301381
CG14762 CG4133 -2.671429
CG14762 CG4684 -3.819420
CG14762 CG5545 -1.118870
CG14762 CG5575 0.506537
CG14762 CG6703 -1.435326
CG14762 CG6816 2.306722
CG14762 CG7438 3.414754
CG14762 CG7576 -2.514055
CG14762 CG7659 1.090433
CG14762 CG8625 -2.307110
CG14788 CG14805 -0.527664
CG14788 CG17348 -0.180195
CG14788 CG1746 -0.618085
CG14788 CG18111 0.304656
CG14788 CG1970 0.914677
CG14788 CG2198 2.068832
CG14788 CG2263 -3.630460
CG14788 CG2277 0.364352
CG14788 CG3001 -3.439521
CG14788 CG31045 0.233348
CG14788 CG31692 -1.726184
CG14788 CG3174 0.051430
CG14788 CG32464 -0.765385
CG14788 CG3278 -0.050298
CG14788 CG3842 0.077378
CG14788 CG4003 0.700047
CG14788 CG4457 1.023250
CG14788 CG4696 0.867549
CG14788 CG4746 -1.538905
CG14788 CG5220 -4.379768
CG14788 CG5277 -1.129286
CG14788 CG5382 0.758480
CG14788 CG5537 -1.866081
CG14788 CG5596 0.214902
CG14788 CG5776 -1.745170
CG14788 CG5824 0.593718
CG14788 CG6148 0.550412
CG14788 CG7073 0.712217
CG14788 CG7393 0.652655
CG14788 CG7519 2.359125
CG14788 CG7935 -0.532330
CG14788 CG8258 1.296288
CG14788 CG8312 0.344934
CG14788 CG8446 -1.139852
CG14788 CG8503 0.049902
CG14788 CG8583 0.447842
CG14788 CG8635 -1.252268
CG14788 CG8759 -4.512074
CG14788 CG9006 -2.259363
CG14788 CG9128 -0.068408
CG14788 CG9630 1.859337
CG14788 CG9663 0.576387
CG14788 CG9677 -0.303804
CG14788 CG9866 -0.439648
CG14788 CG9916 0.463129
CG14792 CG14902 -1.053575
CG14792 CG15347 -1.644377
CG14792 CG1644 0.274555
CG14792 CG1809 1.330312
CG14792 CG18173 0.388452
CG14792 CG2977 0.959687
CG14792 CG31004 0.832217
CG14792 CG31233 -0.064623
CG14792 CG31259 1.291772
CG14792 CG31463 -1.364624
CG14792 CG3734 -0.108022
CG14792 CG4061 -0.931439
CG14792 CG4199 -0.391204
CG14792 CG4247 0.058313
CG14792 CG4753 0.625553
CG14792 CG5012 0.519726
CG14792 CG5660 -2.169587
CG14792 CG5949 0.082004
CG14792 CG6345 0.082847
CG14792 CG6830 -2.364144
CG14792 CG7328 -0.941702
CG14792 CG8048 1.966165
CG14792 CG8804 -0.961096
CG14792 CG9331 -1.150285
CG14792 CG9568 0.888333
CG14801 CG17786 -0.184313
CG14801 CG18377 -0.597756
CG14801 CG3097 -0.682942
CG14801 CG31321 -0.024563
CG14801 CG31344 -0.042600
CG14801 CG4089 0.214086
CG14801 CG8239 -0.026759
CG14801 CG9628 -0.827105
CG14805 CG17124 -0.327680
CG14805 CG17597 -0.250796
CG14805 CG2198 -2.548698
CG14805 CG2277 1.777848
CG14805 CG2330 0.456722
CG14805 CG3001 1.202406
CG14805 CG31137 0.320343
CG14805 CG31536 -0.506558
CG14805 CG31692 -1.723502
CG14805 CG32253 0.035764
CG14805 CG32425 -1.380099
CG14805 CG32625 1.212057
CG14805 CG3278 -4.024025
CG14805 CG3434 -0.622903
CG14805 CG3743 -1.220827
CG14805 CG3842 0.409583
CG14805 CG3902 -0.575557
CG14805 CG3989 1.536723
CG14805 CG4170 -0.208992
CG14805 CG4204 0.480085
CG14805 CG4692 1.439342
CG14805 CG4700 0.235301
CG14805 CG4746 -4.636295
CG14805 CG5033 3.792363
CG14805 CG5193 -2.751326
CG14805 CG5220 -2.418776
CG14805 CG5277 -0.933463
CG14805 CG5330 -4.918344
CG14805 CG5345 1.501345
CG14805 CG5486 0.492715
CG14805 CG5776 2.137087
CG14805 CG5824 2.384934
CG14805 CG6148 1.604361
CG14805 CG6177 -0.669519
CG14805 CG6778 -0.044028
CG14805 CG6844 0.350601
CG14805 CG6981 -0.426069
CG14805 CG7227 -1.685118
CG14805 CG7299 0.487623
CG14805 CG7393 5.530432
CG14805 CG7702 -8.958298
CG14805 CG7935 0.636027
CG14805 CG8258 -2.705013
CG14805 CG8583 0.560827
CG14805 CG9006 -8.529357
CG14805 CG9423 0.139963
CG14805 CG9677 0.295202
CG14805 CG9836 -1.037055
CG14813 CG1539 -0.411457
CG14813 CG16858 -0.022880
CG14813 CG17158 0.265930
CG14813 CG1716 0.076101
CG14813 CG17218 -1.051102
CG14813 CG1749 0.607058
CG14813 CG30291 0.027205
CG14813 CG3039 0.414168
CG14813 CG31145 0.163482
CG14813 CG33104 0.821948
CG14813 CG33183 -1.240717
CG14813 CG3359 -0.045367
CG14813 CG3722 -1.257415
CG14813 CG3766 -0.143062
CG14813 CG3991 -0.139982
CG14813 CG4006 -0.048015
CG14813 CG4145 0.451029
CG14813 CG4457 -0.766232
CG14813 CG4972 0.014510
CG14813 CG5021 -0.467630
CG14813 CG5183 0.447614
CG14813 CG6017 0.114734
CG14813 CG6223 -0.073567
CG14813 CG6822 -0.887824
CG14813 CG7262 -0.576413
CG14813 CG7748 0.121945
CG14813 CG7893 -0.400716
CG14813 CG8289 -0.429019
CG14813 CG8306 0.297848
CG14813 CG8430 0.114688
CG14813 CG8978 0.707692
CG14813 CG8983 -0.081357
CG14813 CG9035 -2.978095
CG14813 CG9128 0.172527
CG14813 CG9318 -0.404372
CG14813 CG9416 0.152327
CG14813 CG9796 0.416940
CG14813 CG9924 0.255796
CG14813 CG9968 0.141868
CG1483 CG15811 0.284155
CG1483 CG2083 -1.309013
CG1483 CG2835 0.128019
CG1483 CG31108 0.453736
CG1483 CG32043 0.261292
CG1483 CG32505 0.001869
CG1483 CG3258 -0.325409
CG1483 CG3269 -0.231837
CG1483 CG3436 0.099184
CG1483 CG3800 -0.455246
CG1483 CG4303 0.768217
CG1483 CG4532 0.124308
CG1483 CG5215 0.742140
CG1483 CG5433 -1.260905
CG1483 CG5580 -0.175332
CG1483 CG5588 0.033420
CG1483 CG6174 -0.282736
CG1483 CG6210 -0.311290
CG1483 CG6617 -1.377131
CG1483 CG6860 -0.035303
CG1483 CG6866 -0.937163
CG1483 CG6889 0.543514
CG1483 CG7375 1.127992
CG1483 CG7471 0.764020
CG1483 CG7892 -0.185496
CG1483 CG8092 0.010729
CG1483 CG8567 0.323980
CG1483 CG9135 0.827423
CG1483 CG9666 -1.068847
CG1486 CG15022 -0.245374
CG1486 CG16712 0.082384
CG1486 CG17124 0.288691
CG1486 CG17246 0.616116
CG1486 CG17272 -0.659067
CG1486 CG2161 -0.197282
CG1486 CG2342 0.230281
CG1486 CG31536 -0.079383
CG1486 CG31999 -0.415145
CG1486 CG32548 0.199992
CG1486 CG32625 0.081169
CG1486 CG3499 -1.181872
CG1486 CG3960 0.101471
CG1486 CG4700 -1.004377
CG1486 CG4742 -0.353796
CG1486 CG5330 0.362105
CG1486 CG5345 0.286668
CG1486 CG5486 0.160731
CG1486 CG6155 -0.477568
CG1486 CG6459 -0.561474
CG1486 CG6778 -0.321786
CG1486 CG7033 0.411954
CG1486 CG7107 -0.044821
CG1486 CG7807 -0.014744
CG1486 CG7981 0.149284
CG1486 CG8366 -0.482376
CG1486 CG8439 -0.008559
CG1486 CG8788 0.652492
CG1486 CG8920 0.321566
CG1486 CG9175 -0.322687
CG1486 CG9330 0.415361
CG1486 CG9446 -1.294607
CG1486 CG9750 -0.329390
CG14866 CG1764 -0.698696
CG14866 CG17786 0.318262
CG14866 CG2812 -0.539128
CG14866 CG5492 -0.110569
CG14866 CG6055 -1.977786
CG14866 CG6433 -1.874949
CG14866 CG6608 -0.186000
CG14866 CG6816 -0.009514
CG14866 CG8587 -0.399853
CG14866 CG8983 -0.286586
CG14883 CG17158 2.330471
CG14883 CG17903 0.228630
CG14883 CG17943 -1.451735
CG14883 CG18250 -1.266265
CG14883 CG2374 -2.161717
CG14883 CG30115 -0.002665
CG14883 CG31332 1.705984
CG14883 CG3198 -2.385360
CG14883 CG32031 1.095383
CG14883 CG32043 2.198374
CG14883 CG3258 -0.125033
CG14883 CG3265 1.109898
CG14883 CG33097 0.193766
CG14883 CG33261 0.474280
CG14883 CG3371 3.899624
CG14883 CG3436 -5.061202
CG14883 CG3542 2.208446
CG14883 CG3624 0.426793
CG14883 CG3969 -2.224425
CG14883 CG4006 -1.074690
CG14883 CG4532 -2.224636
CG14883 CG4978 0.368841
CG14883 CG5215 -0.804179
CG14883 CG5433 0.490037
CG14883 CG6654 0.120571
CG14883 CG6860 0.925019
CG14883 CG6877 1.220348
CG14883 CG7254 0.448062
CG14883 CG7379 -5.435211
CG14883 CG7893 -0.078990
CG14883 CG8092 0.761174
CG14883 CG8173 0.201141
CG14883 CG8200 0.290840
CG14883 CG8289 0.465078
CG14883 CG8571 -0.521139
CG14883 CG8749 -0.183130
CG14883 CG8965 0.731217
CG14883 CG9022 -0.439562
CG14883 CG9480 -0.090277
CG14883 CG9712 -0.949103
CG14883 CG9854 0.552082
CG14883 CG9894 -0.914626
CG14883 CR31696 -0.110428
CG14888 CG17218 -0.329866
CG14888 CG2818 -0.229304
CG14888 CG33261 0.147115
CG14888 CG4299 -0.212733
CG14888 CG4670 -0.057169
CG14888 CG4999 -0.391304
CG14888 CG5873 -0.719521
CG14888 CG6378 -0.594180
CG14888 CG7230 -0.128993
CG14888 CG7802 -0.223626
CG14888 CG8308 0.031792
CG14888 CG8965 0.336743
CG14888 CG9358 -0.151779
CG14888 CG9712 -0.347508
CG14902 CG15347 0.490729
CG14902 CG1644 -0.156782
CG14902 CG1759 0.184661
CG14902 CG1809 -1.518470
CG14902 CG18173 0.261876
CG14902 CG31233 0.386364
CG14902 CG31343 -0.346770
CG14902 CG31463 -1.872985
CG14902 CG31605 0.776431
CG14902 CG3734 -2.512675
CG14902 CG3994 -0.128517
CG14902 CG4199 -2.220067
CG14902 CG4247 0.223104
CG14902 CG5961 0.055383
CG14902 CG6830 -1.337295
CG14902 CG8048 -0.197465
CG14902 CG9568 0.748375
CG14968 CG15117 -0.101664
CG14968 CG15347 0.238745
CG14968 CG1548 0.768974
CG14968 CG1644 0.195045
CG14968 CG18374 0.189324
CG14968 CG18549 -0.343853
CG14968 CG2977 -0.333098
CG14968 CG3006 0.035381
CG14968 CG31098 0.910048
CG14968 CG31775 -1.375073
CG14968 CG32046 1.669162
CG14968 CG33009 -0.249071
CG14968 CG33099 0.218217
CG14968 CG3842 -0.688513
CG14968 CG4162 1.096743
CG14968 CG4306 -0.332225
CG14968 CG4753 -1.519400
CG14968 CG4781 0.380959
CG14968 CG5210 0.182853
CG14968 CG5288 -2.130324
CG14968 CG5532 -0.199311
CG14968 CG5819 -0.141165
CG14968 CG5828 -1.167999
CG14968 CG5961 -0.379466
CG14968 CG6417 -0.822138
CG14968 CG6949 -0.316039
CG14968 CG7241 -0.481072
CG14968 CG7438 0.942779
CG14968 CG7936 -0.320808
CG14968 CG8050 -0.420085
CG14968 CG8443 -0.222659
CG14968 CG8470 1.689572
CG14968 CG8669 -0.216469
CG14968 CG8766 -0.838703
CG14968 CG8804 -1.052638
CG14968 CG8946 0.827710
CG14968 CG9066 0.196553
CG14968 CG9155 -0.519453
CG14968 CG9331 1.297776
CG14996 CG15717 1.933506
CG14996 CG1685 -2.813725
CG14996 CG1785 0.975395
CG14996 CG2078 -0.087153
CG14996 CG2713 0.192819
CG14996 CG31098 -2.586367
CG14996 CG32264 -1.645720
CG14996 CG3283 0.089460
CG14996 CG33217 -1.746575
CG14996 CG3593 -1.023873
CG14996 CG4742 1.798087
CG14996 CG4753 2.782914
CG14996 CG4781 -0.930996
CG14996 CG5010 -3.856967
CG14996 CG5288 -0.355681
CG14996 CG5558 -0.287979
CG14996 CG6022 6.270045
CG14996 CG6343 -4.821488
CG14996 CG6417 0.163972
CG14996 CG6459 -0.027341
CG14996 CG6767 -7.308391
CG14996 CG7712 0.799422
CG14996 CG7780 -0.739060
CG14996 CG7839 0.070891
CG14996 CG8039 3.329131
CG14996 CG8327 0.927582
CG14996 CG8386 -0.570904
CG14996 CG8443 -0.780868
CG14996 CG8444 -0.108599
CG14996 CG8470 -3.638810
CG14996 CG8669 -0.040987
CG14996 CG8766 -0.208582
CG14996 CG8827 0.104590
CG14996 CG8913 0.307861
CG14996 CG8920 3.101089
CG14996 CG9119 0.549350
CG14996 CG9149 -0.364280
CG14996 CG9300 1.331085
CG14996 CG9306 -4.330680
CG14996 CG9577 -2.133306
CG15002 CG1539 -0.037842
CG15002 CG17032 0.592218
CG15002 CG17121 -0.023563
CG15002 CG18140 -0.814461
CG15002 CG18290 -0.447610
CG15002 CG18507 0.111418
CG15002 CG2108 0.292985
CG15002 CG2727 -0.172963
CG15002 CG3008 -0.032986
CG15002 CG31649 -0.689027
CG15002 CG32244 -0.591708
CG15002 CG33183 -0.817789
CG15002 CG3365 0.511073
CG15002 CG5873 -0.134728
CG15002 CG6040 -0.454952
CG15002 CG6394 -0.322589
CG15002 CG6879 -0.678613
CG15002 CG7070 -0.125860
CG15002 CG7230 -0.242294
CG15002 CG7526 -0.234034
CG15002 CG7563 -0.420397
CG15002 CG8600 0.023979
CG15002 CG8965 0.727307
CG15002 CG9322 -1.594059
CG15002 CG9747 -0.396289
CG15002 CG9924 -0.109189
CG15002 TE20108 0.623584
CG15005 CG15212 -0.166260
CG15005 CG17121 -0.151143
CG15005 CG18140 -0.077465
CG15005 CG18362 -0.141325
CG15005 CG2016 -0.521448
CG15005 CG2108 -0.120124
CG15005 CG2674 0.230369
CG15005 CG2928 0.385437
CG15005 CG31170 0.224120
CG15005 CG31559 -0.289141
CG15005 CG32209 0.058431
CG15005 CG32473 -0.099790
CG15005 CG32499 -0.035263
CG15005 CG3267 -0.023069
CG15005 CG33217 -0.061897
CG15005 CG3359 -0.099259
CG15005 CG3992 -0.301206
CG15005 CG4311 0.003948
CG15005 CG4742 0.539891
CG15005 CG4778 -0.292996
CG15005 CG5170 -1.228531
CG15005 CG5575 0.012657
CG15005 CG5873 -0.071035
CG15005 CG6459 0.302829
CG15005 CG6708 0.009131
CG15005 CG7266 -0.109568
CG15005 CG7361 0.520175
CG15005 CG7421 0.047347
CG15005 CG8309 0.286867
CG15005 CG9149 -0.914358
CG15005 CR31808 0.587347
CG15005 TE18870 -0.139119
CG15022 CG15188 0.231131
CG15022 CG15592 0.054388
CG15022 CG1600 -0.234372
CG15022 CG17292 0.160489
CG15022 CG17437 -0.459416
CG15022 CG17530 -2.201098
CG15022 CG18362 -0.229062
CG15022 CG2342 -0.655875
CG15022 CG2928 0.193180
CG15022 CG3244 -0.375353
CG15022 CG32920 0.284304
CG15022 CG4742 -0.503353
CG15022 CG5700 -0.266268
CG15022 CG6155 0.489088
CG15022 CG6767 0.106456
CG15022 CG6816 -0.413639
CG15022 CG7098 -0.732853
CG15022 CG7266 -1.488399
CG15022 CG7438 1.272012
CG15022 CG7807 -0.596543
CG15022 CG7941 0.679104
CG15022 CG7981 0.252920
CG15022 CG8913 0.246475
CG15022 CG9184 -0.827783
CG15022 CG9446 0.534488
CG15022 CG9517 -0.068708
CG15022 CR31808 0.073046
CG15022 TE18870 -0.309887
CG15095 CG15117 -1.955963
CG15095 CG15162 2.062347
CG15095 CG15304 0.218476
CG15095 CG15347 -1.260910
CG15095 CG15717 4.958513
CG15095 CG1685 1.255570
CG15095 CG17325 -0.749963
CG15095 CG17332 1.117057
CG15095 CG1743 1.051122
CG15095 CG18549 0.447604
CG15095 CG18593 0.307061
CG15095 CG18657 0.945722
CG15095 CG2003 -0.018372
CG15095 CG2098 -1.438392
CG15095 CG2977 3.824266
CG15095 CG30011 0.959310
CG15095 CG30349 0.948010
CG15095 CG31004 2.042397
CG15095 CG31098 -4.931743
CG15095 CG31175 -1.694346
CG15095 CG32164 1.759963
CG15095 CG32499 0.193707
CG15095 CG32813 -2.407171
CG15095 CG3283 -0.712544
CG15095 CG3593 0.987027
CG15095 CG4033 1.474617
CG15095 CG4233 1.201742
CG15095 CG4475 -1.511143
CG15095 CG4533 0.791213
CG15095 CG4600 -0.365089
CG15095 CG4753 2.725038
CG15095 CG5210 0.874479
CG15095 CG5558 0.010699
CG15095 CG5594 0.122989
CG15095 CG5819 -4.328043
CG15095 CG5949 -0.660051
CG15095 CG6417 -0.951676
CG15095 CG6501 -1.286381
CG15095 CG6666 -0.317087
CG15095 CG6949 2.905135
CG15095 CG7062 1.112090
CG15095 CG7088 -1.293939
CG15095 CG7178 0.713985
CG15095 CG7421 0.014772
CG15095 CG7936 0.410722
CG15095 CG8048 -0.856092
CG15095 CG8050 -2.110445
CG15095 CG8066 2.434250
CG15095 CG8402 -0.766385
CG15095 CG8443 -1.428544
CG15095 CG8470 -6.781996
CG15095 CG8665 -2.766158
CG15095 CG8766 0.657774
CG15095 CG8788 3.700135
CG15095 CG8913 1.158730
CG15095 CG8946 -8.618830
CG15095 CG9155 0.001896
CG15097 CG2048 -0.483996
CG15097 CG31634 -0.411898
CG15097 CG32043 -1.397590
CG15097 CG32169 -2.756118
CG15097 CG3703 -0.277756
CG15097 CG4050 0.828335
CG15097 CG4133 -0.057769
CG15097 CG5545 0.146958
CG15097 CG5680 1.451238
CG15097 CG6418 0.066911
CG15097 CG6866 0.247931
CG15097 CG6930 0.898687
CG15097 CG7851 1.199854
CG15097 CG8567 0.748736
CG15097 CG9261 -6.067466
CG15097 CG9267 -0.591717
CG15097 CG9666 0.502111
CG15101 CG16788 -0.213789
CG15101 CG17597 -0.904217
CG15101 CG2125 0.010123
CG15101 CG31536 0.041653
CG15101 CG3434 1.006830
CG15101 CG3689 -0.511535
CG15101 CG3743 -0.499701
CG15101 CG3902 0.488998
CG15101 CG3941 -0.117719
CG15101 CG4769 -0.962723
CG15101 CG5779 -0.288912
CG15101 CG5802 0.079664
CG15101 CG6934 -0.048643
CG15101 CG6981 -1.941559
CG15101 CG8258 0.320432
CG15101 CG9836 -0.073026
CG15101 CG9847 0.176102
CG15102 CG15212 0.158578
CG15102 CG16765 0.504236
CG15102 CG17166 -0.492379
CG15102 CG18593 -0.460241
CG15102 CG1882 -0.417236
CG15102 CG30349 -2.203156
CG15102 CG31098 -0.146027
CG15102 CG31175 0.083982
CG15102 CG33502 0.685555
CG15102 CG3588 -0.416045
CG15102 CG3714 -0.095109
CG15102 CG4233 0.293128
CG15102 CG4364 -0.363402
CG15102 CG4376 0.315051
CG15102 CG4567 -0.645325
CG15102 CG4600 -0.199325
CG15102 CG4726 0.134546
CG15102 CG4994 -0.408239
CG15102 CG5130 0.199444
CG15102 CG5590 0.045496
CG15102 CG5661 -0.079160
CG15102 CG5819 -0.002901
CG15102 CG5949 -0.128394
CG15102 CG6178 -0.014354
CG15102 CG6417 0.214514
CG15102 CG6769 -1.652582
CG15102 CG6871 -0.234459
CG15102 CG7071 -0.431124
CG15102 CG7107 -0.300969
CG15102 CG7328 -0.305866
CG15102 CG7361 1.100993
CG15102 CG7502 0.554363
CG15102 CG7554 -0.200517
CG15102 CG7807 -0.887634
CG15102 CG8235 -0.477709
CG15102 CG9253 -0.399991
CG15102 CG9527 -0.032084
CG15105 CG15117 -0.279343
CG15105 CG15282 -1.621792
CG15105 CG1648 -1.185281
CG15105 CG1674 -3.644755
CG15105 CG16885 0.164393
CG15105 CG1721 -2.518866
CG15105 CG17325 1.389050
CG15105 CG17492 2.136905
CG15105 CG17508 1.310086
CG15105 CG18111 0.689566
CG15105 CG18140 0.017029
CG15105 CG18290 -1.715071
CG15105 CG1837 -2.256083
CG15105 CG18593 0.757777
CG15105 CG1910 -4.957799
CG15105 CG1934 -0.750602
CG15105 CG2718 0.340170
CG15105 CG2969 0.255568
CG15105 CG30011 -0.525921
CG15105 CG30427 0.170516
CG15105 CG30497 0.555367
CG15105 CG31005 -0.099905
CG15105 CG31794 0.210234
CG15105 CG32164 0.626625
CG15105 CG32425 5.090012
CG15105 CG32499 0.991596
CG15105 CG33113 1.526811
CG15105 CG33149 -5.811813
CG15105 CG33549 -3.700918
CG15105 CG3644 -3.676810
CG15105 CG3725 -4.715795
CG15105 CG3903 2.729684
CG15105 CG3960 -4.546308
CG15105 CG3989 1.256059
CG15105 CG40049 0.119005
CG15105 CG4169 0.202338
CG15105 CG4183 -2.657566
CG15105 CG4300 1.320548
CG15105 CG4354 -1.130740
CG15105 CG4405 -0.136825
CG15105 CG4533 -7.769323
CG15105 CG4679 -3.568442
CG15105 CG4692 -6.760184
CG15105 CG5320 -2.915265
CG15105 CG5330 1.684250
CG15105 CG5476 2.975653
CG15105 CG5594 1.014176
CG15105 CG5671 0.536252
CG15105 CG5809 0.820253
CG15105 CG6647 0.155647
CG15105 CG6668 -0.013260
CG15105 CG6803 -0.221023
CG15105 CG6844 0.500994
CG15105 CG6871 0.583571
CG15105 CG7107 0.565528
CG15105 CG7173 -3.514900
CG15105 CG7433 1.848593
CG15105 CG7481 -0.107908
CG15105 CG7526 0.841356
CG15105 CG7915 -1.952237
CG15105 CG7981 0.545275
CG15105 CG8050 -0.107337
CG15105 CG8402 -1.888763
CG15105 CG8439 -0.234618
CG15105 CG8665 1.226350
CG15105 CG9020 -0.651335
CG15105 CG9194 1.864605
CG15105 CG9238 1.241309
CG15105 CG9811 -0.290196
CG15105 CG9985 -1.166947
CG15105 CR31696 0.689333
CG15117 CG15282 1.219389
CG15117 CG1548 -0.592523
CG15117 CG15717 1.558717
CG15117 CG15828 0.037704
CG15117 CG1674 -0.202873
CG15117 CG17325 1.097189
CG15117 CG1743 -0.488278
CG15117 CG17754 -0.087610
CG15117 CG18111 -1.231679
CG15117 CG1837 -3.987943
CG15117 CG18657 -2.485963
CG15117 CG1882 -0.095593
CG15117 CG1910 2.008379
CG15117 CG2003 -3.533029
CG15117 CG2098 2.863561
CG15117 CG2198 -2.128395
CG15117 CG2718 -1.246635
CG15117 CG30011 0.122892
CG15117 CG30427 -1.091092
CG15117 CG30497 0.663450
CG15117 CG31098 2.320237
CG15117 CG31431 0.530750
CG15117 CG31775 0.701308
CG15117 CG32464 0.508955
CG15117 CG3297 -0.653584
CG15117 CG33009 0.404284
CG15117 CG33149 -0.380275
CG15117 CG3380 0.153293
CG15117 CG3767 0.626274
CG15117 CG3935 0.742415
CG15117 CG3960 -1.354392
CG15117 CG3989 -1.225159
CG15117 CG4162 -2.030050
CG15117 CG4183 -0.516417
CG15117 CG4533 -0.906427
CG15117 CG4679 -3.723700
CG15117 CG4696 -0.658210
CG15117 CG5320 -5.329321
CG15117 CG5330 3.441130
CG15117 CG5476 1.060662
CG15117 CG5532 0.902166
CG15117 CG5594 -2.032605
CG15117 CG5819 0.149398
CG15117 CG5828 -0.313335
CG15117 CG6803 -0.631578
CG15117 CG6844 0.686882
CG15117 CG7062 -3.922167
CG15117 CG7088 1.003457
CG15117 CG7241 -1.005997
CG15117 CG7296 0.810424
CG15117 CG7299 -0.042623
CG15117 CG7915 0.168200
CG15117 CG7987 0.826645
CG15117 CG8050 -0.756039
CG15117 CG8066 1.368797
CG15117 CG8186 -1.368642
CG15117 CG8402 3.578254
CG15117 CG8665 -8.617329
CG15117 CG8946 -0.738346
CG15117 CG9238 1.014257
CG15117 CG9494 -0.520279
CG15117 TE19126 -1.199860
CG15162 CG15347 0.366526
CG15162 CG16798 -0.144267
CG15162 CG17332 2.008427
CG15162 CG18374 0.651625
CG15162 CG18657 -1.282329
CG15162 CG2003 2.826373
CG15162 CG2184 -2.275910
CG15162 CG2977 0.542529
CG15162 CG3006 0.492255
CG15162 CG31004 -3.101266
CG15162 CG31160 -0.512395
CG15162 CG31175 -3.151799
CG15162 CG31259 -0.147420
CG15162 CG31559 -0.565507
CG15162 CG31605 0.466068
CG15162 CG32164 0.725839
CG15162 CG3267 0.634878
CG15162 CG3588 1.353508
CG15162 CG4033 -0.389894
CG15162 CG4051 0.539686
CG15162 CG4217 1.725760
CG15162 CG4475 1.175264
CG15162 CG4567 0.252391
CG15162 CG4581 -0.388470
CG15162 CG4665 0.802137
CG15162 CG4753 0.880219
CG15162 CG5010 0.325558
CG15162 CG5288 -0.581978
CG15162 CG5525 -2.523337
CG15162 CG5575 0.204291
CG15162 CG5819 -3.315894
CG15162 CG6105 0.029620
CG15162 CG6459 1.823085
CG15162 CG6501 -0.156500
CG15162 CG6949 1.990606
CG15162 CG7176 -1.123253
CG15162 CG7178 0.395925
CG15162 CG7361 -0.595273
CG15162 CG7421 -1.512009
CG15162 CG7458 1.686876
CG15162 CG7502 -1.404738
CG15162 CG8048 -0.828115
CG15162 CG8182 0.238326
CG15162 CG8186 -1.443935
CG15162 CG8531 -5.225926
CG15162 CG8704 0.500062
CG15162 CG8788 -0.089097
CG15162 CG8804 0.013476
CG15162 CG8946 -4.869384
CG15162 CG9066 -0.405174
CG15162 CG9127 -1.896085
CG15162 CG9326 0.409541
CG15162 CG9331 -1.825033
CG15162 CG9527 -0.941532
CG15162 CG9762 -0.933071
CG15188 CG15592 -0.302604
CG15188 CG16885 0.075159
CG15188 CG17246 0.662857
CG15188 CG17292 -0.141764
CG15188 CG17325 0.078271
CG15188 CG17754 -0.050598
CG15188 CG18140 0.353596
CG15188 CG2098 -3.795272
CG15188 CG2155 0.102892
CG15188 CG2198 1.323874
CG15188 CG2342 -0.718708
CG15188 CG2713 -0.108580
CG15188 CG2837 -0.039084
CG15188 CG30011 -0.313515
CG15188 CG32499 0.163297
CG15188 CG32625 0.339100
CG15188 CG3283 0.384660
CG15188 CG3989 -0.571033
CG15188 CG4051 -1.195630
CG15188 CG4233 0.044305
CG15188 CG4354 0.063733
CG15188 CG4475 0.376254
CG15188 CG4533 1.004707
CG15188 CG4778 -0.367389
CG15188 CG5033 2.043964
CG15188 CG5330 -2.323009
CG15188 CG6844 0.291389
CG15188 CG6871 -0.583472
CG15188 CG7173 -1.232266
CG15188 CG7176 0.741490
CG15188 CG7227 -0.218123
CG15188 CG7702 -0.623439
CG15188 CG7935 -0.503943
CG15188 CG8402 0.311083
CG15188 CG8665 0.126901
CG15188 CG9184 -0.156864
CG15188 CG9238 -0.055357
CG1520 CG1674 -0.143575
CG1520 CG17508 -0.255682
CG1520 CG18783 -0.097814
CG1520 CG2374 -0.088068
CG1520 CG3539 -0.289683
CG1520 CG4086 -0.001395
CG1520 CG4376 -0.455035
CG1520 CG4672 0.446854
CG1520 CG7071 0.644875
CG1520 CG7433 -0.731873
CG1520 CG7524 -0.279197
CG1520 CG9177 -0.950771
CG15211 CG16787 -0.969044
CG15211 CG1759 -1.855843
CG15211 CG1771 0.417719
CG15211 CG2157 0.136806
CG15211 CG32473 -0.354963
CG15211 CG3588 -0.646430
CG15211 CG4280 -0.929904
CG15211 CG4311 -0.788604
CG15211 CG4901 0.360899
CG15211 CG5130 0.170647
CG15211 CG5170 -0.643495
CG15211 CG5371 -0.295515
CG15211 CG5525 0.180345
CG15211 CG6028 0.343850
CG15211 CG6040 0.308873
CG15211 CG7712 -0.266129
CG15211 CG7941 -0.053473
CG15211 CG8627 0.035624
CG15211 CG8850 -0.218357
CG15211 CG9149 0.087720
CG15211 CG9568 0.478880
CG15211 CR31808 0.512947
CG15212 CG15598 -0.420377
CG15212 CG16765 0.839871
CG15212 CG16798 0.072597
CG15212 CG16885 0.057957
CG15212 CG17166 -1.269786
CG15212 CG18446 0.458620
CG15212 CG2016 -0.266305
CG15212 CG2108 -0.377105
CG15212 CG2837 -0.464021
CG15212 CG30497 0.170820
CG15212 CG31121 -0.051053
CG15212 CG31175 0.270054
CG15212 CG31559 -0.609493
CG15212 CG3171 1.072570
CG15212 CG32244 0.198220
CG15212 CG32548 -0.985367
CG15212 CG3267 0.691549
CG15212 CG33104 0.439381
CG15212 CG4051 -1.268996
CG15212 CG4427 1.999244
CG15212 CG4552 -0.147635
CG15212 CG4567 1.255949
CG15212 CG4679 0.249883
CG15212 CG4742 0.502038
CG15212 CG5193 -0.164848
CG15212 CG5330 -0.648315
CG15212 CG5476 0.265258
CG15212 CG6521 -0.072460
CG15212 CG6668 -0.170738
CG15212 CG6708 -1.460295
CG15212 CG7071 -1.498682
CG15212 CG7107 -1.143467
CG15212 CG7173 -1.156558
CG15212 CG7176 1.478001
CG15212 CG7266 -0.071772
CG15212 CG7271 -1.402825
CG15212 CG7279 -0.276880
CG15212 CG7361 -1.918153
CG15212 CG7807 -0.807062
CG15212 CG8144 -0.076058
CG15212 CG8186 -0.057313
CG15212 CG8235 -0.288597
CG15212 CG8788 -1.464890
CG15212 CG9172 0.017322
CG15212 CG9330 0.125961
CG15212 CG9539 0.229936
CG15212 CG9710 0.216550
CG15212 TE18870 -0.273796
CG15282 CG1648 0.122573
CG15282 CG1674 -0.154330
CG15282 CG16885 0.602316
CG15282 CG17325 1.691515
CG15282 CG17332 0.619947
CG15282 CG17508 0.261218
CG15282 CG18290 -0.150417
CG15282 CG1837 0.423807
CG15282 CG18593 0.482038
CG15282 CG1882 1.254604
CG15282 CG1910 0.586324
CG15282 CG2718 0.189956
CG15282 CG30011 -0.388673
CG15282 CG30427 0.358212
CG15282 CG30497 -0.933018
CG15282 CG32164 0.084399
CG15282 CG32244 0.587334
CG15282 CG32972 -0.099859
CG15282 CG33149 0.385579
CG15282 CG3903 0.244711
CG15282 CG3960 -2.273178
CG15282 CG3989 -0.790049
CG15282 CG40049 0.204127
CG15282 CG4169 0.570688
CG15282 CG4183 0.620080
CG15282 CG4376 -0.211327
CG15282 CG4511 -0.603216
CG15282 CG4533 1.442772
CG15282 CG4679 -1.564667
CG15282 CG4692 0.601675
CG15282 CG5320 -2.054515
CG15282 CG5330 1.812144
CG15282 CG5476 -3.805764
CG15282 CG5661 -0.265085
CG15282 CG6647 -0.937866
CG15282 CG6666 -1.017464
CG15282 CG6668 -1.285872
CG15282 CG6803 -0.598483
CG15282 CG7062 -1.335897
CG15282 CG7071 0.609975
CG15282 CG7107 -0.741100
CG15282 CG7173 -0.532021
CG15282 CG7433 1.743758
CG15282 CG7920 0.440583
CG15282 CG7981 -0.548927
CG15282 CG8050 -1.086984
CG15282 CG8182 0.367515
CG15282 CG8186 -0.446140
CG15282 CG8665 -0.258153
CG15282 CG9020 -0.141891
CG15282 CG9184 0.185930
CG15282 CG9194 0.622142
CG15282 CG9238 0.012399
CG15282 CG9253 -0.793642
CG15282 CG9494 0.106683
CG15282 CR31696 0.760019
CG15304 CG15347 -1.251175
CG15304 CG15717 0.801674
CG15304 CG1685 -0.105596
CG15304 CG17246 1.122716
CG15304 CG17320 -0.937035
CG15304 CG17642 -2.171830
CG15304 CG1882 0.874965
CG15304 CG2003 1.052125
CG15304 CG2210 -0.060432
CG15304 CG2713 -3.138637
CG15304 CG31004 -0.859693
CG15304 CG31098 1.617400
CG15304 CG31160 1.045610
CG15304 CG31170 0.215224
CG15304 CG3127 1.641467
CG15304 CG3140 -3.578425
CG15304 CG31999 -1.659529
CG15304 CG3249 -1.951969
CG15304 CG3283 1.013939
CG15304 CG32920 2.858976
CG15304 CG33009 -0.069152
CG15304 CG3499 -1.046372
CG15304 CG3714 1.251810
CG15304 CG3884 0.429220
CG15304 CG3960 0.658833
CG15304 CG4051 -0.814225
CG15304 CG4086 -0.160428
CG15304 CG4169 0.206501
CG15304 CG4233 -2.347735
CG15304 CG4247 -1.241370
CG15304 CG4427 2.198923
CG15304 CG4475 -0.406327
CG15304 CG4567 1.284180
CG15304 CG4752 -0.002616
CG15304 CG4753 -2.545469
CG15304 CG5033 0.735110
CG15304 CG5558 -2.992892
CG15304 CG5590 -0.016771
CG15304 CG5594 -1.178542
CG15304 CG5660 0.852709
CG15304 CG5819 2.498103
CG15304 CG5903 0.514731
CG15304 CG5904 0.401536
CG15304 CG6030 1.050575
CG15304 CG6226 0.055938
CG15304 CG6345 0.349431
CG15304 CG6439 -1.002842
CG15304 CG6459 0.176836
CG15304 CG6501 -0.579000
CG15304 CG6666 0.248426
CG15304 CG6769 -0.703494
CG15304 CG6904 1.202121
CG15304 CG6949 -6.729977
CG15304 CG7421 2.817618
CG15304 CG7438 -0.277981
CG15304 CG7458 1.280432
CG15304 CG7610 0.103682
CG15304 CG7993 1.773247
CG15304 CG8039 2.463384
CG15304 CG8048 -1.017609
CG15304 CG8058 -1.867738
CG15304 CG8402 -2.494074
CG15304 CG8439 -0.396844
CG15304 CG8443 -2.068351
CG15304 CG8470 -0.851632
CG15304 CG8766 -0.314486
CG15304 CG8946 1.118772
CG15304 CG9131 0.191499
CG15304 CG9140 -2.731363
CG15304 CG9280 -0.487816
CG15304 CG9527 1.838914
CG15347 CG1644 -2.305282
CG15347 CG2003 -0.284159
CG15347 CG2184 0.302049
CG15347 CG2977 -0.435618
CG15347 CG3006 0.819953
CG15347 CG31004 0.258740
CG15347 CG31160 -0.025610
CG15347 CG31259 -1.714859
CG15347 CG3127 0.666390
CG15347 CG31605 -1.753888
CG15347 CG32409 -0.815881
CG15347 CG3283 0.385805
CG15347 CG33502 3.138967
CG15347 CG3714 -0.340172
CG15347 CG3884 -0.362204
CG15347 CG4033 0.046409
CG15347 CG4061 -1.695070
CG15347 CG4217 -1.324285
CG15347 CG4247 0.643122
CG15347 CG4581 1.515946
CG15347 CG4753 -13.129414
CG15347 CG5010 1.783017
CG15347 CG5660 -2.470333
CG15347 CG5819 -4.318812
CG15347 CG5961 0.659781
CG15347 CG6028 0.984692
CG15347 CG6375 -0.271248
CG15347 CG6417 2.856003
CG15347 CG6501 0.590691
CG15347 CG6830 1.041518
CG15347 CG6972 0.027377
CG15347 CG7328 1.455738
CG15347 CG7458 -2.965449
CG15347 CG7936 -4.032327
CG15347 CG8048 -5.069763
CG15347 CG8443 2.289448
CG15347 CG8470 2.881864
CG15347 CG8766 -0.214056
CG15347 CG8946 6.220954
CG15347 CG9155 0.101519
CG15347 CG9331 0.041314
CG15347 CG9527 -1.919384
CG15347 CG9663 1.335998
CG1539 CG16858 0.005943
CG1539 CG16876 -0.666932
CG1539 CG17218 0.199037
CG1539 CG2727 -0.220378
CG1539 CG31649 -0.681512
CG1539 CG31973 -0.417155
CG1539 CG32031 0.128638
CG1539 CG32473 -0.498714
CG1539 CG3376 -0.216510
CG1539 CG4299 -0.119978
CG1539 CG6382 -0.257983
CG1539 CG6418 -0.423103
CG1539 CG6654 -0.028059
CG1539 CG7070 0.019525
CG1539 CG7563 0.124877
CG1539 CG7752 0.196556
CG1539 CG8156 0.189115
CG1539 CG8600 0.324017
CG1539 CG9747 -0.107968
CG1539 CG9924 -0.362086
CG15427 CG1825 -1.196097
CG15427 CG2977 -1.456792
CG15427 CG31004 1.900699
CG15427 CG32046 1.048840
CG15427 CG3588 0.083165
CG15427 CG4050 -1.846623
CG15427 CG4133 -0.573241
CG15427 CG5575 -0.703914
CG15427 CG7438 0.380164
CG15427 CG7576 -1.431155
CG15427 CG8470 0.343775
CG15427 CG9331 -0.613682
CG15427 CR31808 1.096996
CG15433 CG16765 -2.939197
CG15433 CG1685 0.748558
CG15433 CG17121 1.246670
CG15433 CG17166 -4.549727
CG15433 CG17369 0.030587
CG15433 CG1785 -1.974549
CG15433 CG18446 -0.454740
CG15433 CG2003 -0.421611
CG15433 CG2184 0.839298
CG15433 CG2863 -2.006251
CG15433 CG31175 -2.066880
CG15433 CG3267 0.781802
CG15433 CG32813 1.008977
CG15433 CG33071 -1.782470
CG15433 CG33104 0.013878
CG15433 CG33183 1.616021
CG15433 CG33217 1.616334
CG15433 CG3401 -0.313303
CG15433 CG3762 0.834098
CG15433 CG3992 1.338710
CG15433 CG4033 -2.255884
CG15433 CG4051 -0.588870
CG15433 CG4170 0.634276
CG15433 CG4300 0.018835
CG15433 CG4307 -0.818515
CG15433 CG4567 -1.555961
CG15433 CG4726 -0.449427
CG15433 CG4901 -0.816420
CG15433 CG4912 0.909811
CG15433 CG4944 -0.224795
CG15433 CG4966 0.693027
CG15433 CG4994 -0.991944
CG15433 CG5258 0.492063
CG15433 CG5277 3.723829
CG15433 CG5374 -0.150688
CG15433 CG5525 3.408262
CG15433 CG5575 -0.509311
CG15433 CG5590 0.017552
CG15433 CG5596 1.447355
CG15433 CG6226 -0.437440
CG15433 CG6512 -5.674763
CG15433 CG6871 0.282635
CG15433 CG7033 1.161014
CG15433 CG7088 -1.062362
CG15433 CG7176 0.639331
CG15433 CG7271 0.682757
CG15433 CG7421 -1.675485
CG15433 CG7430 2.358588
CG15433 CG7461 -1.531445
CG15433 CG7554 1.009774
CG15433 CG7654 -1.539407
CG15433 CG7841 0.837093
CG15433 CG7915 0.139794
CG15433 CG8058 1.003081
CG15433 CG8144 3.168512
CG15433 CG8231 -0.852795
CG15433 CG8309 -6.634893
CG15433 CG8439 -0.194999
CG15433 CG8446 1.870168
CG15433 CG8920 1.170974
CG15433 CG8977 0.885754
CG15433 CG9009 -3.506239
CG15433 CG9172 -9.666368
CG15433 CG9281 -5.494363
CG15433 CG9326 0.006146
CG15433 CG9330 -5.314697
CG15433 CG9416 -1.228278
CG15433 CG9710 0.519388
CG15433 CR31808 0.598883
CG15433 TE19126 -0.686112
CG15444 CG15592 -0.005109
CG15444 CG15786 -0.600983
CG15444 CG1582 -0.542661
CG15444 CG16787 -0.014884
CG15444 CG16885 0.155926
CG15444 CG17292 -0.462093
CG15444 CG17437 -0.225812
CG15444 CG2108 0.408643
CG15444 CG2157 -0.800014
CG15444 CG2210 0.097767
CG15444 CG2928 -0.948822
CG15444 CG3171 0.028774
CG15444 CG32473 -0.452187
CG15444 CG32920 -1.396307
CG15444 CG4311 -0.177969
CG15444 CG5085 -0.737136
CG15444 CG6040 0.669774
CG15444 CG6055 -0.627194
CG15444 CG6409 -0.109735
CG15444 CG7023 -0.274518
CG15444 CG7354 0.779642
CG15444 CG7802 -0.179020
CG15444 CG7941 0.181777
CG15444 CG9517 0.031348
CG1546 CG31145 0.081837
CG1546 CG4798 -0.865107
CG1546 CG5779 -0.125571
CG1546 CG6120 -0.429694
CG1546 CG6207 -0.153754
CG1546 CG6223 0.611129
CG1546 CG7867 0.231397
CG1546 CG7872 -0.758879
CG1546 CG8363 -0.549447
CG1548 CG15717 -1.361972
CG1548 CG1743 -1.811296
CG1548 CG1746 0.651430
CG1548 CG17754 0.268860
CG1548 CG1780 -0.016150
CG1548 CG18111 -0.312022
CG1548 CG1837 -1.106009
CG1548 CG18657 0.401504
CG1548 CG2003 -0.950430
CG1548 CG2098 -0.411952
CG1548 CG2198 -0.067140
CG1548 CG2762 0.143642
CG1548 CG2969 -0.136074
CG1548 CG3001 0.884993
CG1548 CG31098 0.226587
CG1548 CG31775 -2.704526
CG1548 CG32464 -3.454283
CG1548 CG32813 -0.133322
CG1548 CG3842 0.123709
CG1548 CG3935 0.070399
CG1548 CG3989 -1.252534
CG1548 CG4162 1.566614
CG1548 CG4306 -0.029517
CG1548 CG4533 -0.317269
CG1548 CG4696 -0.607558
CG1548 CG4746 -0.357945
CG1548 CG4781 -0.496150
CG1548 CG5033 0.980970
CG1548 CG5210 0.015339
CG1548 CG5345 0.163139
CG1548 CG5558 -0.443310
CG1548 CG5776 1.535393
CG1548 CG5828 0.124467
CG1548 CG6803 0.960096
CG1548 CG7088 0.663615
CG1548 CG7678 -0.512009
CG1548 CG7935 -0.248729
CG1548 CG8050 0.241087
CG1548 CG8066 0.776616
CG1548 CG8446 0.794494
CG1548 CG8665 -2.517768
CG1548 CG9006 -0.437337
CG1548 CG9119 -0.325942
CG1548 CG9300 0.296044
CG1548 CG9306 -0.479404
CG1548 CG9663 0.513842
CG15592 CG1582 0.136289
CG15592 CG17292 -0.142780
CG15592 CG17437 -0.100650
CG15592 CG18362 -0.467533
CG15592 CG2342 -0.433125
CG15592 CG2928 -0.179702
CG15592 CG32548 -0.251054
CG15592 CG3884 -0.298749
CG15592 CG4311 -0.139337
CG15592 CG4742 -0.500509
CG15592 CG6459 0.544971
CG15592 CG7807 0.325832
CG15592 CG7941 -0.110648
CG15598 CG15731 -0.240491
CG15598 CG16798 0.363445
CG15598 CG17166 -0.244209
CG15598 CG17332 0.915377
CG15598 CG17508 0.401218
CG15598 CG1771 0.615658
CG15598 CG18374 -0.144988
CG15598 CG2108 0.263546
CG15598 CG2837 -1.352451
CG15598 CG31559 -0.632738
CG15598 CG32244 -1.922124
CG15598 CG3267 1.458351
CG15598 CG33502 0.026377
CG15598 CG3588 -0.807997
CG15598 CG4051 0.931647
CG15598 CG4311 0.499356
CG15598 CG4376 -1.075182
CG15598 CG4726 -0.194364
CG15598 CG5170 -0.970925
CG15598 CG5476 0.681622
CG15598 CG5532 0.141672
CG15598 CG5873 -0.325946
CG15598 CG6521 -0.181068
CG15598 CG6705 -0.082449
CG15598 CG7071 0.620826
CG15598 CG7107 -0.274743
CG15598 CG7154 0.178468
CG15598 CG7176 -1.070172
CG15598 CG7502 0.436604
CG15598 CG7807 0.061452
CG15598 CG8249 -0.468757
CG15598 CG8788 -0.529053
CG15598 CG9253 0.222991
CG15598 CG9517 -0.155898
CG15598 CG9977 -0.771573
CG15598 CR31808 -0.502296
CG1560 CG31321 -0.517072
CG1560 CG4999 -0.819649
CG15651 CG31043 -0.885477
CG15651 CG32046 0.497942
CG15651 CG32169 -2.989931
CG15651 CG3703 1.059080
CG15651 CG4050 1.054624
CG15651 CG4133 1.224361
CG15651 CG4684 -2.447112
CG15651 CG6703 0.564415
CG15651 CG7576 0.192665
CG15651 CG7851 -2.484047
CG15651 CG8625 0.502236
CG15669 CG1674 -0.944885
CG15669 CG17348 -0.366927
CG15669 CG17754 -0.967600
CG15669 CG18657 -0.415039
CG15669 CG31022 -0.489469
CG15669 CG31721 -0.231236
CG15669 CG3178 -0.385992
CG15669 CG33149 -1.619199
CG15669 CG3380 -0.813995
CG15669 CG3935 -0.567230
CG15669 CG40147 -1.006894
CG15669 CG4041 -0.853061
CG15669 CG4125 -1.841915
CG15669 CG4209 -0.464667
CG15669 CG4300 -0.100626
CG15669 CG4666 -1.043113
CG15669 CG4696 -0.358772
CG15669 CG4843 -0.292611
CG15669 CG5320 -0.256452
CG15669 CG5680 -0.718006
CG15669 CG6218 -0.337954
CG15669 CG7241 0.126892
CG15669 CG7296 0.367070
CG15669 CG7638 0.649786
CG15669 CG8182 -1.102950
CG15669 CG8186 0.296030
CG15669 CG8587 5.105040
CG15669 CG8780 -0.418975
CG15717 CG1600 1.756942
CG15717 CG17325 -0.241393
CG15717 CG17530 1.826616
CG15717 CG18446 -1.920777
CG15717 CG18549 -2.270835
CG15717 CG18593 1.032948
CG15717 CG1882 -2.519825
CG15717 CG1970 -1.841422
CG15717 CG2003 -3.848575
CG15717 CG2098 1.344474
CG15717 CG2155 -0.024539
CG15717 CG2198 0.332817
CG15717 CG30011 1.896615
CG15717 CG3006 0.018295
CG15717 CG30497 1.326320
CG15717 CG31098 -8.354289
CG15717 CG31160 0.081814
CG15717 CG31175 2.680768
CG15717 CG31431 -0.024052
CG15717 CG31775 0.735618
CG15717 CG32499 0.247227
CG15717 CG3267 1.114833
CG15717 CG3297 0.341944
CG15717 CG33009 -0.169019
CG15717 CG3593 0.897972
CG15717 CG3829 1.717321
CG15717 CG3960 0.949406
CG15717 CG4033 3.945501
CG15717 CG4233 3.815348
CG15717 CG4427 -5.935529
CG15717 CG4475 -0.645411
CG15717 CG4533 1.731871
CG15717 CG4600 1.127150
CG15717 CG4679 -1.298845
CG15717 CG5033 1.802892
CG15717 CG5210 -1.223038
CG15717 CG5330 0.729810
CG15717 CG5345 -0.425475
CG15717 CG5532 -1.067004
CG15717 CG5594 -1.079626
CG15717 CG5949 1.334749
CG15717 CG6417 -0.062384
CG15717 CG6459 -0.855070
CG15717 CG6871 1.085826
CG15717 CG7062 0.564019
CG15717 CG7088 -4.984246
CG15717 CG7266 -3.687542
CG15717 CG7438 -2.780034
CG15717 CG7678 0.371844
CG15717 CG7807 -0.161523
CG15717 CG7981 0.696369
CG15717 CG8036 1.215152
CG15717 CG8050 -4.366108
CG15717 CG8058 2.198894
CG15717 CG8066 0.775607
CG15717 CG8144 0.041046
CG15717 CG8386 0.425043
CG15717 CG8402 -5.533172
CG15717 CG8443 0.807261
CG15717 CG8446 -0.248802
CG15717 CG8470 -9.189133
CG15717 CG8665 -9.226861
CG15717 CG8766 0.920643
CG15717 CG8782 -1.187208
CG15717 CG8788 -0.142396
CG15717 CG8913 -1.439780
CG15717 CG8946 -0.194402
CG15717 CG9009 0.575527
CG15717 CG9148 -0.122626
CG15717 CG9280 0.239049
CG15717 CG9446 -1.493212
CG15717 CR31808 0.480430
CG15731 CG17332 -0.012382
CG15731 CG1882 0.336851
CG15731 CG2184 1.045679
CG15731 CG2863 0.954910
CG15731 CG3048 0.281744
CG15731 CG3127 -0.340718
CG15731 CG32409 0.351505
CG15731 CG32813 -0.889715
CG15731 CG33071 0.053862
CG15731 CG3401 -0.550175
CG15731 CG4033 0.125316
CG15731 CG4125 0.495141
CG15731 CG4217 0.974198
CG15731 CG4581 -0.844871
CG15731 CG4726 -0.346745
CG15731 CG4843 -0.010449
CG15731 CG4901 -1.096514
CG15731 CG4912 -0.360643
CG15731 CG5525 0.768165
CG15731 CG5532 -0.092231
CG15731 CG5596 -0.697636
CG15731 CG5824 1.166573
CG15731 CG5961 0.663852
CG15731 CG6417 -0.512096
CG15731 CG6501 1.889025
CG15731 CG6949 -0.089755
CG15731 CG7088 -0.481269
CG15731 CG7279 -0.563695
CG15731 CG7430 0.817586
CG15731 CG7458 -2.028170
CG15731 CG7461 0.874324
CG15731 CG7638 -0.082899
CG15731 CG7930 -0.639032
CG15731 CG8301 0.733464
CG15731 CG8635 -0.463613
CG15731 CG8780 0.297399
CG15731 CG8977 -1.063660
CG15731 CG9630 -0.849054
CG15731 CG9663 0.570880
CG15731 CG9762 0.472569
CG15765 CG1764 -0.298619
CG15765 CG2555 -0.792907
CG15765 CG31000 -1.251955
CG15765 CG31321 -0.620279
CG15786 CG16787 0.288942
CG15786 CG18377 -0.060281
CG15786 CG2157 -0.645334
CG15786 CG2555 -0.377511
CG15786 CG32920 -0.644817
CG15786 CG6055 -0.182789
CG15786 CG6409 -0.406415
CG15786 CG7941 -0.316456
CG15811 CG17646 0.322891
CG15811 CG2048 1.748500
CG15811 CG2774 -0.578479
CG15811 CG2835 -0.635832
CG15811 CG31088 0.015682
CG15811 CG31108 0.524109
CG15811 CG31349 -0.388683
CG15811 CG3184 1.099185
CG15811 CG32031 -0.756190
CG15811 CG32043 -3.223687
CG15811 CG32158 -1.647323
CG15811 CG32486 -1.205243
CG15811 CG3269 0.730554
CG15811 CG33097 1.533526
CG15811 CG3625 -1.770674
CG15811 CG3967 0.492525
CG15811 CG3969 -0.789561
CG15811 CG4006 0.137397
CG15811 CG4303 -2.017216
CG15811 CG5215 1.541355
CG15811 CG5433 -0.095343
CG15811 CG5520 -0.639528
CG15811 CG6174 -1.687913
CG15811 CG6418 -1.291704
CG15811 CG6877 -0.608502
CG15811 CG6889 0.122888
CG15811 CG7187 -0.200727
CG15811 CG7375 0.520960
CG15811 CG7379 -0.480137
CG15811 CG7752 1.324875
CG15811 CG7961 -1.999945
CG15811 CG8092 0.694020
CG15811 CG8156 0.154146
CG15811 CG8472 0.278252
CG15811 CG8567 0.329542
CG15811 CG8933 -1.171095
CG15811 CG9261 -1.167506
CG15811 CG9924 0.010767
CG1582 CG17320 0.823277
CG1582 CG17642 0.103772
CG1582 CG17903 0.184768
CG1582 CG2161 0.909665
CG1582 CG2210 -0.182259
CG1582 CG2713 -0.913049
CG1582 CG2818 -0.321162
CG1582 CG2918 0.241258
CG1582 CG30116 -0.366901
CG1582 CG3028 -0.038755
CG1582 CG30291 -0.235922
CG1582 CG31170 0.344463
CG1582 CG3140 -0.921775
CG1582 CG31649 0.332595
CG1582 CG3171 -0.176284
CG1582 CG31999 -0.835081
CG1582 CG32473 0.532044
CG1582 CG32548 0.187604
CG1582 CG3283 0.844604
CG1582 CG32920 -2.331628
CG1582 CG3499 -0.886778
CG1582 CG4086 -0.129297
CG1582 CG4233 -0.156247
CG1582 CG4247 0.128767
CG1582 CG4299 -0.638521
CG1582 CG4475 -0.107525
CG1582 CG4729 -0.497422
CG1582 CG4742 -0.011138
CG1582 CG4778 0.100844
CG1582 CG4984 -0.134930
CG1582 CG5012 0.602935
CG1582 CG5085 0.594537
CG1582 CG5130 0.160213
CG1582 CG5590 -0.224602
CG1582 CG5660 0.246132
CG1582 CG6028 -0.787091
CG1582 CG6199 -1.353826
CG1582 CG6345 -0.864765
CG1582 CG6415 0.248981
CG1582 CG6439 1.526589
CG1582 CG6769 0.781138
CG1582 CG7354 0.347398
CG1582 CG7748 0.617386
CG1582 CG8235 -0.894062
CG1582 CG8430 0.503438
CG1582 CG9127 -0.127520
CG1582 CG9131 -0.904609
CG1582 CG9280 0.636283
CG15828 CG1743 0.099960
CG15828 CG17754 -0.440080
CG15828 CG1780 0.492844
CG15828 CG18111 0.418459
CG15828 CG1837 1.578854
CG15828 CG2198 -0.898844
CG15828 CG2718 -0.892471
CG15828 CG31692 0.642752
CG15828 CG3178 -0.444897
CG15828 CG33113 0.168349
CG15828 CG3434 -0.487900
CG15828 CG3767 -0.805812
CG15828 CG3989 -2.912639
CG15828 CG4405 -0.344384
CG15828 CG4696 0.561196
CG15828 CG4769 -0.191025
CG15828 CG5345 -0.727175
CG15828 CG6778 0.680405
CG15828 CG6844 -0.095258
CG15828 CG7625 -0.338516
CG15828 CG7678 -0.002028
CG15828 CG7702 0.504749
CG15828 CG8665 0.710275
CG15828 CG9444 -0.834133
CG15828 CG9836 -0.756697
CG1600 CG17323 0.152379
CG1600 CG1743 0.022973
CG1600 CG17530 -0.101405
CG1600 CG18466 -4.085765
CG1600 CG2060 -2.065277
CG1600 CG2762 -0.085327
CG1600 CG31098 0.980409
CG1600 CG3829 -1.597736
CG1600 CG4120 -0.061920
CG1600 CG4162 -0.454643
CG1600 CG4559 -0.274558
CG1600 CG4600 -0.022244
CG1600 CG4779 0.498932
CG1600 CG5210 0.116306
CG1600 CG5949 -0.085774
CG1600 CG6113 0.684016
CG1600 CG7062 1.587775
CG1600 CG7266 0.015962
CG1600 CG7390 1.589382
CG1600 CG7678 -0.198745
CG1600 CG8050 -1.102061
CG1600 CG8066 1.096790
CG1600 CG8470 0.563686
CG1600 CG8665 -2.434395
CG1600 CG8782 1.035975
CG1600 CG8913 -1.522696
CG1600 CG9184 0.120372
CG1616 CG1957 -0.341036
CG1616 CG5371 -0.586134
CG1616 CG5499 -0.310417
CG1616 CG6987 0.203290
CG1616 CG7358 0.291109
CG1616 CG7471 0.055860
CG1616 CG8975 -0.614102
CG1616 CG9633 -0.397856
CG1616 CG9705 0.081000
CG1624 CG17724 -0.814542
CG1624 CG2207 -0.096120
CG1624 CG31043 -0.156708
CG1624 CG31181 0.207293
CG1624 CG32158 -2.347179
CG1624 CG32423 -0.873479
CG1624 CG32486 -0.745902
CG1624 CG3269 0.752373
CG1624 CG3967 0.738655
CG1624 CG4978 -0.227231
CG1624 CG5520 -0.313959
CG1624 CG7471 0.131910
CG1624 CG7538 -0.103641
CG1624 CG8092 0.039146
CG1624 CG8200 -0.737286
CG1624 CG8567 0.472678
CG1624 CG9854 -0.588255
CG1644 CG2977 -1.460387
CG1644 CG3006 -0.737143
CG1644 CG31605 -0.271382
CG1644 CG4061 -0.809636
CG1644 CG4753 0.791405
CG1644 CG5288 0.389899
CG1644 CG5819 1.020438
CG1644 CG5949 0.063308
CG1644 CG5961 0.314121
CG1644 CG6417 -0.018386
CG1644 CG7241 0.148302
CG1644 CG7328 -0.049379
CG1644 CG7458 0.044311
CG1644 CG7930 -0.305567
CG1644 CG7936 -1.257343
CG1644 CG8048 0.892102
CG1644 CG8804 -0.265576
CG1644 CG9331 0.797740
CG1648 CG16712 0.108034
CG1648 CG17158 0.200258
CG1648 CG1721 -1.829212
CG1648 CG17325 -0.077465
CG1648 CG17334 0.057374
CG1648 CG1780 0.028896
CG1648 CG17800 -0.529003
CG1648 CG18111 0.003282
CG1648 CG18140 -0.916803
CG1648 CG18250 1.322790
CG1648 CG1837 1.079095
CG1648 CG1910 -5.115573
CG1648 CG1934 -0.135014
CG1648 CG2051 0.929465
CG1648 CG2969 0.029416
CG1648 CG30427 -0.789782
CG1648 CG31045 1.002020
CG1648 CG31794 -0.042636
CG1648 CG31999 0.988844
CG1648 CG32244 0.018642
CG1648 CG32425 1.115435
CG1648 CG32625 0.620733
CG1648 CG3278 -1.564170
CG1648 CG3371 0.543854
CG1648 CG3624 -0.716350
CG1648 CG3725 0.415346
CG1648 CG3800 -0.459689
CG1648 CG3903 -2.897245
CG1648 CG4115 -1.224183
CG1648 CG4533 0.386617
CG1648 CG4551 -0.122732
CG1648 CG4679 3.099794
CG1648 CG4692 -0.831897
CG1648 CG4700 -2.634235
CG1648 CG5320 -0.751121
CG1648 CG5330 1.030767
CG1648 CG5476 -0.667771
CG1648 CG5486 1.756872
CG1648 CG6177 0.465103
CG1648 CG6803 0.315403
CG1648 CG7173 -1.601802
CG1648 CG7227 0.160810
CG1648 CG7254 -0.348403
CG1648 CG7279 -0.023673
CG1648 CG7481 0.378520
CG1648 CG7526 0.176793
CG1648 CG7981 0.058476
CG1648 CG8276 -0.505861
CG1648 CG8977 1.077491
CG1648 CG9020 -0.179635
CG1648 CG9022 -1.019114
CG1648 CG9070 0.268229
CG1648 CG9194 -4.297772
CG1648 CG9238 -0.555979
CG1648 CG9750 0.623578
CG1648 CG9985 -1.878062
CG1648 CR31696 1.619696
CG1648 TE19126 1.979541
CG16712 CG17124 -0.071936
CG16712 CG17246 -0.008806
CG16712 CG1780 -0.113382
CG16712 CG31999 -0.222933
CG16712 CG4752 -0.263039
CG16712 CG4778 -0.223617
CG16712 CG6155 -1.215897
CG16712 CG6210 -0.444717
CG16712 CG7227 -0.090194
CG16712 CG8366 0.104743
CG16721 CG17158 0.019602
CG16721 CG1721 0.388696
CG16721 CG17492 -0.479999
CG16721 CG17800 -0.394578
CG16721 CG17943 0.127616
CG16721 CG18140 -0.034253
CG16721 CG18250 1.733284
CG16721 CG18290 -0.292016
CG16721 CG2969 0.163063
CG16721 CG3039 0.146718
CG16721 CG3048 0.352724
CG16721 CG32031 -1.354178
CG16721 CG32043 -0.527568
CG16721 CG32425 0.897950
CG16721 CG32434 -0.158038
CG16721 CG3265 0.316545
CG16721 CG32701 -0.076878
CG16721 CG33097 -1.867618
CG16721 CG33549 -0.728617
CG16721 CG3371 1.039952
CG16721 CG3436 -1.403303
CG16721 CG3624 -0.634619
CG16721 CG3644 -0.484394
CG16721 CG3725 -0.652142
CG16721 CG3800 0.972425
CG16721 CG3903 0.095265
CG16721 CG4006 0.244125
CG16721 CG4169 -0.646216
CG16721 CG4511 -0.485928
CG16721 CG4677 -0.731254
CG16721 CG5215 0.435326
CG16721 CG5320 0.407209
CG16721 CG5454 -0.231032
CG16721 CG5514 0.258540
CG16721 CG5809 -0.091465
CG16721 CG6177 -0.150767
CG16721 CG6944 -0.015411
CG16721 CG7070 -0.379103
CG16721 CG7230 0.350424
CG16721 CG7254 0.217079
CG16721 CG7379 0.916241
CG16721 CG7433 -0.033119
CG16721 CG7481 -0.029349
CG16721 CG7987 0.060844
CG16721 CG8276 -3.172500
CG16721 CG8933 0.909773
CG16721 CG8965 0.386637
CG16721 CG9022 0.280133
CG16721 CG9194 -0.604386
CG16721 CG9322 -0.656195
CG16721 CG9423 0.262337
CG16721 CG9985 -0.165665
CG1674 CG17492 -1.008395
CG1674 CG17508 -0.656300
CG1674 CG18111 0.025532
CG1674 CG18290 0.203996
CG1674 CG1837 1.289991
CG1674 CG18593 -0.294563
CG1674 CG1910 0.759108
CG1674 CG31022 0.373572
CG1674 CG33113 -0.288712
CG1674 CG33149 0.324077
CG1674 CG3644 -0.023869
CG1674 CG3725 0.554013
CG1674 CG3960 0.812755
CG1674 CG4183 0.127427
CG1674 CG4376 -0.424845
CG1674 CG4692 0.905936
CG1674 CG5320 2.177582
CG1674 CG5671 -0.052354
CG1674 CG6647 -0.050781
CG1674 CG7062 -0.353167
CG1674 CG7071 0.379795
CG1674 CG7433 -1.781768
CG1674 CG9177 -0.515236
CG1674 CG9194 -0.577478
CG1674 CG9811 -0.854884
CG16765 CG17166 -5.199561
CG16765 CG17271 1.686999
CG16765 CG17369 1.164045
CG16765 CG1749 -0.966521
CG16765 CG1771 -2.097338
CG16765 CG18446 0.757281
CG16765 CG18593 -0.415291
CG16765 CG1882 0.517204
CG16765 CG18854 1.796302
CG16765 CG2140 0.021352
CG16765 CG2221 -1.666663
CG16765 CG30011 -0.361918
CG16765 CG31175 0.946083
CG16765 CG31559 -0.844773
CG16765 CG32499 0.477632
CG16765 CG3267 0.404250
CG16765 CG32813 -1.382550
CG16765 CG33104 -5.897621
CG16765 CG33183 0.857730
CG16765 CG3762 -3.551223
CG16765 CG4051 0.850985
CG16765 CG4307 0.853277
CG16765 CG4552 -0.457427
CG16765 CG4600 -0.348230
CG16765 CG4726 -0.219171
CG16765 CG4944 0.233561
CG16765 CG4966 -1.346507
CG16765 CG4994 3.041496
CG16765 CG5575 0.145833
CG16765 CG5590 -0.351485
CG16765 CG5820 0.061886
CG16765 CG6202 -1.168053
CG16765 CG6668 1.238668
CG16765 CG6705 0.616966
CG16765 CG6708 3.152299
CG16765 CG6766 -0.328387
CG16765 CG6871 1.425143
CG16765 CG7088 1.344567
CG16765 CG7176 0.616930
CG16765 CG7271 -0.276542
CG16765 CG7361 0.560731
CG16765 CG7421 1.733113
CG16765 CG7430 -2.754511
CG16765 CG7461 0.265293
CG16765 CG7654 -0.601193
CG16765 CG7807 -0.453133
CG16765 CG7915 0.459184
CG16765 CG8144 -16.267037
CG16765 CG8235 -3.402395
CG16765 CG8268 -1.489518
CG16765 CG8309 -2.259084
CG16765 CG8386 -0.405862
CG16765 CG8439 -3.935431
CG16765 CG8446 -2.244143
CG16765 CG9009 -2.167375
CG16765 CG9149 -3.314814
CG16765 CG9172 -1.500916
CG16765 CG9281 1.695905
CG16765 CG9416 1.219321
CG16765 CG9446 0.541673
CG16765 CR31808 -1.742900
CG16786 CG16798 -1.099247
CG16786 CG1749 -0.127656
CG16786 CG18817 -0.248288
CG16786 CG31349 -0.175021
CG16786 CG31368 -0.195674
CG16786 CG31559 0.020114
CG16786 CG32556 -0.459309
CG16786 CG3265 0.064978
CG16786 CG32701 0.382522
CG16786 CG32982 -0.744690
CG16786 CG33104 0.321866
CG16786 CG3359 -0.244225
CG16786 CG4194 -0.110774
CG16786 CG4966 0.282320
CG16786 CG5258 0.131264
CG16786 CG6844 0.043599
CG16786 CG7176 0.185106
CG16786 CG7199 -0.097574
CG16786 CG7675 -0.527435
CG16786 CG7802 -0.394222
CG16786 CG8182 0.262525
CG16786 CG8411 -0.180710
CG16786 CG9035 -0.033850
CG16786 CG9322 0.357503
CG16786 CG9326 0.438491
CG16786 CG9854 0.046484
CG16787 CG1759 0.300149
CG16787 CG1771 0.032024
CG16787 CG2157 -0.765145
CG16787 CG2210 0.811906
CG16787 CG30349 -0.214705
CG16787 CG31170 -0.013823
CG16787 CG31233 0.160033
CG16787 CG31649 -0.611478
CG16787 CG32473 0.046228
CG16787 CG32920 -0.939655
CG16787 CG33261 -0.568717
CG16787 CG33502 0.130779
CG16787 CG3734 1.245534
CG16787 CG4199 -0.075390
CG16787 CG4280 -0.017346
CG16787 CG4311 0.520119
CG16787 CG4984 -1.070442
CG16787 CG5012 -0.316203
CG16787 CG5170 -0.725616
CG16787 CG5660 0.066688
CG16787 CG6030 -0.676080
CG16787 CG6345 0.588898
CG16787 CG6439 1.238967
CG16787 CG7154 0.254147
CG16787 CG7328 0.113146
CG16787 CG7354 -3.539027
CG16787 CG8627 0.087979
CG16787 CG9331 1.211036
CG16787 CG9568 0.701374
CG16788 CG17597 0.105799
CG16788 CG2072 -0.514460
CG16788 CG2934 -0.558966
CG16788 CG2969 0.202593
CG16788 CG31536 0.125015
CG16788 CG31692 0.275905
CG16788 CG3542 -0.003392
CG16788 CG3725 0.251519
CG16788 CG3743 -0.150110
CG16788 CG3941 -0.650477
CG16788 CG4702 -0.167286
CG16788 CG4752 -0.041635
CG16788 CG4769 -0.336116
CG16788 CG7098 0.031399
CG16788 CG8258 -0.041053
CG16788 CG9346 0.135340
CG16788 CG9836 0.122832
CG16798 CG18140 -0.059150
CG16798 CG31368 -0.039496
CG16798 CG31559 0.177400
CG16798 CG32164 0.553052
CG16798 CG32244 -0.564959
CG16798 CG32982 -0.336749
CG16798 CG3861 -0.008684
CG16798 CG4051 -0.455610
CG16798 CG4125 0.047881
CG16798 CG4194 -0.387643
CG16798 CG6521 0.160418
CG16798 CG7173 0.145966
CG16798 CG7176 -0.732658
CG16798 CG7199 -0.101390
CG16798 CG7638 -0.169027
CG16798 CG7675 -0.121848
CG16798 CG7802 -0.097167
CG16798 CG8182 -0.809549
CG16798 CG8186 -0.147907
CG16798 CG8249 -0.182573
CG16798 CG9322 -0.189302
CG16798 CG9326 0.250777
CG16798 CG9977 -0.149717
CG16798 TE19126 0.141207
CG1685 CG17369 3.428036
CG1685 CG1746 4.747457
CG1685 CG1785 -10.458135
CG1685 CG2003 -0.417821
CG1685 CG2713 2.292403
CG1685 CG2863 4.969390
CG1685 CG31098 -0.317830
CG1685 CG31175 -0.340565
CG1685 CG32409 0.012251
CG1685 CG3267 0.371105
CG1685 CG32813 -7.071060
CG1685 CG33009 0.089474
CG1685 CG33217 0.400728
CG1685 CG3593 0.795427
CG1685 CG3714 -1.421754
CG1685 CG3884 -0.147364
CG1685 CG4033 -6.993946
CG1685 CG4217 6.734402
CG1685 CG4233 0.563493
CG1685 CG4300 0.248901
CG1685 CG4307 -7.346094
CG1685 CG4427 -0.032267
CG1685 CG4600 0.235952
CG1685 CG4753 1.037285
CG1685 CG5010 -1.807781
CG1685 CG5033 -2.132719
CG1685 CG5277 1.250213
CG1685 CG5374 -0.700263
CG1685 CG5558 -1.034502
CG1685 CG5594 3.075440
CG1685 CG5904 -14.170814
CG1685 CG5992 0.373155
CG1685 CG6022 3.611255
CG1685 CG6105 3.452085
CG1685 CG6226 -1.542365
CG1685 CG6343 -4.559406
CG1685 CG6415 0.805930
CG1685 CG6501 1.311631
CG1685 CG6767 1.997658
CG1685 CG6871 0.528012
CG1685 CG6904 2.570729
CG1685 CG6949 7.419315
CG1685 CG7088 2.481937
CG1685 CG7421 -2.115935
CG1685 CG7430 0.254601
CG1685 CG7519 0.504456
CG1685 CG7610 5.198466
CG1685 CG7834 4.172260
CG1685 CG7839 3.274619
CG1685 CG7841 -1.160839
CG1685 CG7935 -3.131610
CG1685 CG7993 3.682756
CG1685 CG8039 -7.523911
CG1685 CG8058 2.484949
CG1685 CG8309 0.931874
CG1685 CG8327 1.277412
CG1685 CG8402 -0.063464
CG1685 CG8439 -4.084153
CG1685 CG8443 -3.168452
CG1685 CG8444 0.469306
CG1685 CG8446 -0.038870
CG1685 CG8470 -3.573333
CG1685 CG8525 3.929122
CG1685 CG8766 0.486748
CG1685 CG8920 -2.824620
CG1685 CG8977 0.493701
CG1685 CG9009 1.166297
CG1685 CG9140 2.417849
CG1685 CG9172 -0.904310
CG1685 CG9281 0.244291
CG1685 CG9300 -0.114857
CG1685 CG9306 -1.497048
CG1685 CG9577 2.014381
CG16858 CG16876 -1.262392
CG16858 CG1782 0.780192
CG16858 CG1884 0.101265
CG16858 CG2072 -0.003892
CG16858 CG2161 -1.346968
CG16858 CG2818 -0.347295
CG16858 CG30116 0.001735
CG16858 CG31999 0.055760
CG16858 CG32425 0.755538
CG16858 CG32549 0.220273
CG16858 CG3365 0.309683
CG16858 CG3424 -0.078365
CG16858 CG3539 -0.145532
CG16858 CG3542 -0.735781
CG16858 CG3722 -1.774884
CG16858 CG3725 0.202656
CG16858 CG3903 -0.043504
CG16858 CG3941 0.653530
CG16858 CG4145 -2.429867
CG16858 CG4299 -0.140104
CG16858 CG4670 -0.363118
CG16858 CG4672 1.127473
CG16858 CG4729 -0.390386
CG16858 CG5021 0.142319
CG16858 CG5514 -0.388386
CG16858 CG5854 -0.195741
CG16858 CG6055 -0.460122
CG16858 CG6199 -0.673043
CG16858 CG7748 -0.163823
CG16858 CG8156 -0.669103
CG16858 CG8965 -0.779823
CG16858 CG8983 0.150991
CG16858 CG9022 0.002496
CG16858 CG9089 0.055828
CG16858 CG9175 0.270502
CG16858 CG9346 -0.637044
CG16858 CG9358 -0.138562
CG16858 CG9747 0.257850
CG16858 CG9924 0.254569
CG16858 CG9968 -0.221488
CG16858 TE20108 0.275767
CG16876 CG18740 -1.395876
CG16876 CG3184 0.609548
CG16876 CG32505 -0.134875
CG16876 CG32858 0.011101
CG16876 CG3376 -0.099771
CG16876 CG3689 -0.041790
CG16876 CG3941 -0.426553
CG16876 CG4022 -0.230367
CG16876 CG4029 -0.015151
CG16876 CG4050 -0.760217
CG16876 CG4532 0.408327
CG16876 CG5393 -0.436626
CG16876 CG5580 -1.117009
CG16876 CG5854 -0.507231
CG16876 CG6418 0.866709
CG16876 CG6617 0.872876
CG16876 CG6889 -0.527943
CG16876 CG6930 -0.156732
CG16876 CG7528 0.597352
CG16876 CG8156 -0.619709
CG16876 CG8200 -0.656440
CG16876 CG9336 -0.405366
CG16876 CG9346 0.479717
CG16876 CG9924 0.247395
CG16885 CG17292 -0.096670
CG16885 CG17325 0.327429
CG16885 CG17437 -0.416452
CG16885 CG18140 0.057596
CG16885 CG18290 -0.005951
CG16885 CG18362 0.025744
CG16885 CG18783 -0.040850
CG16885 CG2928 -1.181048
CG16885 CG30497 -0.026653
CG16885 CG31121 -0.212396
CG16885 CG32548 -0.094226
CG16885 CG32972 -0.246899
CG16885 CG33113 -0.126345
CG16885 CG3365 0.367382
CG16885 CG4405 -0.363794
CG16885 CG4679 0.163754
CG16885 CG4692 0.297582
CG16885 CG5671 -0.197548
CG16885 CG5700 0.205500
CG16885 CG7173 -0.691226
CG16885 CG7807 0.032426
CG16885 CG7981 0.301574
CG16885 CG9177 -0.177157
CG16885 CG9184 -0.200963
CG16885 CG9238 0.161375
CG16885 CG9539 -0.271225
CG16944 CG17332 -0.602319
CG16944 CG17642 0.038448
CG16944 CG17903 -0.247906
CG16944 CG30349 -0.284657
CG16944 CG3127 0.415036
CG16944 CG32164 0.862762
CG16944 CG33502 -0.354131
CG16944 CG4086 0.741740
CG16944 CG4169 -1.195707
CG16944 CG4247 -2.184541
CG16944 CG4364 0.783607
CG16944 CG4376 -0.792609
CG16944 CG4994 0.634808
CG16944 CG5012 -0.169191
CG16944 CG5660 -0.548982
CG16944 CG5819 0.089477
CG16944 CG5903 0.412553
CG16944 CG6178 -0.482060
CG16944 CG6375 -0.087189
CG16944 CG6647 -0.217921
CG16944 CG6666 -2.263067
CG16944 CG7269 -0.557707
CG16944 CG7354 0.548217
CG16944 CG7698 0.158619
CG16944 CG7920 -0.947841
CG16944 CG8048 -0.358713
CG16944 CG9262 -0.070340
CG16944 CG9480 -0.322955
CG17032 CG17121 -1.932457
CG17032 CG1749 -0.556248
CG17032 CG18140 0.314813
CG17032 CG18507 0.153976
CG17032 CG2051 -0.571875
CG17032 CG2727 -0.641645
CG17032 CG2918 -0.363330
CG17032 CG2969 0.232536
CG17032 CG3001 0.168411
CG17032 CG3008 0.329811
CG17032 CG32694 0.182591
CG17032 CG3278 -0.470772
CG17032 CG33104 -0.812727
CG17032 CG33183 -0.687280
CG17032 CG3359 -0.345797
CG17032 CG3766 0.212413
CG17032 CG3903 0.254619
CG17032 CG4051 -0.234543
CG17032 CG4354 0.862620
CG17032 CG4511 -0.051749
CG17032 CG5374 -0.728455
CG17032 CG5486 0.139356
CG17032 CG5575 -1.323866
CG17032 CG5590 -0.145894
CG17032 CG6177 0.162895
CG17032 CG6202 0.309009
CG17032 CG7610 0.980801
CG17032 CG7748 -0.981559
CG17032 CG8312 0.179097
CG17032 CG9009 -0.127876
CG17032 CG9035 -0.380833
CG17032 CG9238 -0.873904
CG17032 CG9281 0.167512
CG17032 CG9322 -0.583186
CG17032 CG9330 1.465096
CG17032 CG9423 -0.804147
CG17032 TE20108 -0.364863
CG17041 CG5455 -0.834813
CG17109 CG5282 -0.564566
CG17109 CG5779 -1.106240
CG17121 CG17246 -0.239776
CG17121 CG17492 -0.555142
CG17121 CG18140 -0.909446
CG17121 CG18507 -0.173121
CG17121 CG2016 -0.000549
CG17121 CG2108 0.045857
CG17121 CG2727 -0.177083
CG17121 CG2837 0.040293
CG17121 CG2918 0.180213
CG17121 CG3001 -1.104058
CG17121 CG3008 0.793659
CG17121 CG30427 -0.088451
CG17121 CG31045 -0.344729
CG17121 CG31999 0.051827
CG17121 CG32244 0.136702
CG17121 CG3267 0.369301
CG17121 CG3278 0.088001
CG17121 CG33009 -0.333490
CG17121 CG33104 0.974360
CG17121 CG3359 -0.730604
CG17121 CG3903 0.090218
CG17121 CG3992 -0.285258
CG17121 CG4051 0.261160
CG17121 CG4170 0.233054
CG17121 CG4354 -1.324974
CG17121 CG4511 0.001005
CG17121 CG4692 0.093698
CG17121 CG4778 0.191127
CG17121 CG5170 -1.342011
CG17121 CG5193 -0.079232
CG17121 CG5330 0.612302
CG17121 CG5374 0.722901
CG17121 CG5575 -0.530869
CG17121 CG5596 0.318737
CG17121 CG6177 -0.173040
CG17121 CG6708 0.337411
CG17121 CG6904 0.812798
CG17121 CG7176 -0.058832
CG17121 CG7230 -0.523030
CG17121 CG7438 -0.336994
CG17121 CG7526 -1.002039
CG17121 CG7563 -0.053375
CG17121 CG7748 0.239390
CG17121 CG7935 -0.018610
CG17121 CG8235 1.076816
CG17121 CG8308 0.082663
CG17121 CG8309 -1.147598
CG17121 CG8439 0.896344
CG17121 CG8965 0.019519
CG17121 CG9009 -0.244544
CG17121 CG9020 0.055241
CG17121 CG9035 0.084859
CG17121 CG9194 -0.592160
CG17121 CG9280 0.208124
CG17121 CG9281 -1.986890
CG17121 CG9322 -0.552622
CG17121 CG9330 -0.072361
CG17121 CG9416 -0.021913
CG17121 CG9494 -0.023148
CG17121 CG9762 0.195005
CG17121 CR31808 -0.041888
CG17124 CG17369 -1.358274
CG17124 CG3224 0.873230
CG17124 CG32253 -0.893085
CG17124 CG32625 -1.969798
CG17124 CG3278 -0.950917
CG17124 CG33104 -1.007057
CG17124 CG3416 0.749020
CG17124 CG3434 0.103165
CG17124 CG3902 -0.716368
CG17124 CG3992 0.306854
CG17124 CG4035 -0.904145
CG17124 CG4115 -0.321515
CG17124 CG4551 -0.205288
CG17124 CG4692 0.117077
CG17124 CG4700 -1.382433
CG17124 CG4746 0.687525
CG17124 CG4912 0.818041
CG17124 CG4972 -0.515995
CG17124 CG5183 -1.832407
CG17124 CG5277 0.030478
CG17124 CG6148 -2.213593
CG17124 CG6210 -0.547915
CG17124 CG6455 -0.022602
CG17124 CG6512 -2.122866
CG17124 CG6766 0.521105
CG17124 CG6981 -0.041284
CG17124 CG7227 -0.470228
CG17124 CG7299 -0.077579
CG17124 CG7413 -0.420044
CG17124 CG7461 0.408863
CG17124 CG7702 0.842573
CG17124 CG8286 -0.234204
CG17124 CG8306 0.267233
CG17124 CG8366 0.708845
CG17124 CG8978 -1.096495
CG17124 CG9035 -0.079796
CG17124 CG9172 0.170740
CG17124 CG9403 0.412779
CG17124 CG9423 0.317719
CG17124 CG9539 0.434399
CG17124 CG9677 -1.275953
CG17124 CG9710 -0.047540
CG17124 CG9750 -0.926055
CG17124 CG9866 0.525960
CG17124 CG9916 0.877866
CG17136 CG17369 -1.630442
CG17136 CG1746 2.219005
CG17136 CG1785 4.956580
CG17136 CG18854 -1.236657
CG17136 CG1891 -0.316855
CG17136 CG2221 -0.353012
CG17136 CG2263 3.046458
CG17136 CG2827 -0.127792
CG17136 CG2863 -1.877810
CG17136 CG2867 1.585463
CG17136 CG3224 -0.390143
CG17136 CG32409 3.008868
CG17136 CG4217 -4.872335
CG17136 CG4457 1.026227
CG17136 CG4581 1.358357
CG17136 CG4843 -0.848419
CG17136 CG4912 0.466553
CG17136 CG5258 -0.304017
CG17136 CG5277 1.809525
CG17136 CG5452 -0.296823
CG17136 CG5525 0.376400
CG17136 CG5824 -2.526352
CG17136 CG5904 5.919447
CG17136 CG5992 0.197296
CG17136 CG6022 4.629410
CG17136 CG6105 0.878228
CG17136 CG6226 -2.201785
CG17136 CG6246 -0.009640
CG17136 CG6455 1.145492
CG17136 CG6904 -0.699553
CG17136 CG6972 0.052802
CG17136 CG7519 -0.365396
CG17136 CG7780 0.945181
CG17136 CG8039 -1.422571
CG17136 CG8231 1.981989
CG17136 CG8301 -0.288194
CG17136 CG8327 -2.815070
CG17136 CG8366 0.480539
CG17136 CG8525 1.396539
CG17136 CG8780 -0.869259
CG17136 CG8920 -6.738927
CG17136 CG9300 -0.102392
CG17136 CG9630 -14.005864
CG17136 CG9663 0.788081
CG17136 CG9750 -1.082296
CG17158 CG1716 -0.116556
CG17158 CG1721 0.192804
CG17158 CG17492 -1.859411
CG17158 CG1782 1.267161
CG17158 CG18250 -5.943608
CG17158 CG18290 -1.039917
CG17158 CG2051 0.378396
CG17158 CG2374 -2.745511
CG17158 CG2774 -1.108927
CG17158 CG3008 1.548005
CG17158 CG3033 0.329343
CG17158 CG3039 2.224167
CG17158 CG31045 -0.334632
CG17158 CG31332 2.544398
CG17158 CG3198 2.116648
CG17158 CG32425 3.361186
CG17158 CG3265 1.659916
CG17158 CG32701 -0.202896
CG17158 CG33097 -5.470492
CG17158 CG33183 -0.062801
CG17158 CG33549 0.308261
CG17158 CG3542 1.492714
CG17158 CG3624 -0.970367
CG17158 CG3664 -0.487610
CG17158 CG3722 -2.813616
CG17158 CG3725 -1.768753
CG17158 CG3800 0.777784
CG17158 CG3969 0.052975
CG17158 CG4006 -0.958549
CG17158 CG4145 0.823086
CG17158 CG4204 -1.171435
CG17158 CG4552 0.127380
CG17158 CG5514 0.473212
CG17158 CG5809 -2.692563
CG17158 CG6017 -0.073937
CG17158 CG6174 1.608821
CG17158 CG6647 -0.611630
CG17158 CG6654 -0.304824
CG17158 CG6668 1.347185
CG17158 CG6775 -6.778328
CG17158 CG6877 -0.476262
CG17158 CG7070 0.461839
CG17158 CG7199 -0.172129
CG17158 CG7254 -0.678768
CG17158 CG7262 0.867854
CG17158 CG7375 0.312537
CG17158 CG7379 -1.345889
CG17158 CG7433 -1.354850
CG17158 CG7752 -0.893083
CG17158 CG7893 -1.278556
CG17158 CG8173 1.138171
CG17158 CG8209 -0.402402
CG17158 CG8289 0.336247
CG17158 CG8308 0.731094
CG17158 CG8411 -0.226544
CG17158 CG8933 -1.111253
CG17158 CG8965 -2.280211
CG17158 CG9022 -2.425409
CG17158 CG9035 0.059773
CG17158 CG9070 0.203729
CG17158 CG9318 -1.152458
CG17158 CG9322 -1.986750
CG17158 CG9423 -0.871313
CG17158 CG9924 0.005800
CG17158 CG9985 0.901106
CG17158 TE20108 0.610260
CG1716 CG1749 0.088341
CG1716 CG1782 0.187629
CG1716 CG18250 1.621100
CG1716 CG2051 -0.296381
CG1716 CG2072 -0.235408
CG1716 CG2774 -0.720727
CG1716 CG3039 -0.106931
CG1716 CG31045 0.151445
CG1716 CG31794 -0.248710
CG1716 CG32030 -0.549484
CG1716 CG32701 0.287682
CG1716 CG3542 -1.416918
CG1716 CG3664 -0.038273
CG1716 CG3722 -0.051247
CG1716 CG3766 0.605207
CG1716 CG3792 -0.597350
CG1716 CG3800 0.667003
CG1716 CG4006 -0.152911
CG1716 CG4204 0.159104
CG1716 CG4672 -0.151662
CG1716 CG4729 -0.214194
CG1716 CG5215 0.118429
CG1716 CG5353 0.222703
CG1716 CG5382 0.670231
CG1716 CG5454 0.010674
CG1716 CG6223 0.142271
CG1716 CG6601 -0.194084
CG1716 CG6654 -0.362970
CG1716 CG6766 0.104857
CG1716 CG6775 0.540997
CG1716 CG6877 -0.612714
CG1716 CG7073 -2.164990
CG1716 CG7262 -0.312509
CG1716 CG7279 -0.191620
CG1716 CG7375 -0.523987
CG1716 CG7752 -0.176567
CG1716 CG8254 -0.071032
CG1716 CG8289 -0.030837
CG1716 CG8430 -0.087238
CG1716 CG8776 -0.535381
CG1716 CG8974 0.327373
CG1716 CG9022 0.304397
CG1716 CG9128 -0.396042
CG1716 CG9256 -0.245980
CG1716 CG9677 0.097332
CG1716 CG9916 -0.141859
CG17166 CG18446 -1.214740
CG17166 CG18507 0.597420
CG17166 CG2140 -0.131318
CG17166 CG2837 0.249453
CG17166 CG2918 -0.102805
CG17166 CG3008 1.448498
CG17166 CG3171 -0.864027
CG17166 CG32164 2.886349
CG17166 CG3267 -5.777780
CG17166 CG33104 -0.901194
CG17166 CG33183 -1.425414
CG17166 CG3499 1.688684
CG17166 CG3588 -0.097653
CG17166 CG3762 -0.925641
CG17166 CG40049 0.100644
CG17166 CG4051 1.171255
CG17166 CG4307 2.321637
CG17166 CG4364 -0.750998
CG17166 CG4567 -3.130845
CG17166 CG4726 -1.482549
CG17166 CG4994 -3.539045
CG17166 CG5170 0.447623
CG17166 CG5575 -0.961958
CG17166 CG5661 0.461263
CG17166 CG6512 -0.639898
CG17166 CG6521 0.179212
CG17166 CG6668 0.460053
CG17166 CG6766 1.458291
CG17166 CG6871 -0.166156
CG17166 CG7107 1.643935
CG17166 CG7271 -0.897812
CG17166 CG7361 -0.101452
CG17166 CG7413 0.997651
CG17166 CG7807 -0.194070
CG17166 CG8144 2.673163
CG17166 CG8182 -0.091625
CG17166 CG8235 3.502127
CG17166 CG8309 0.069551
CG17166 CG8439 2.288542
CG17166 CG9149 0.433371
CG17166 CG9172 0.117433
CG17166 CG9253 -0.652558
CG17166 CG9281 2.846002
CG17166 CG9330 -0.178666
CG17166 CG9416 -0.047667
CG17166 CG9446 0.094411
CG17166 CG9710 0.090728
CG17166 CR31808 0.358616
CG1721 CG17492 -1.437131
CG1721 CG18250 -0.953235
CG1721 CG1837 0.254892
CG1721 CG1910 -0.560690
CG1721 CG1934 0.001319
CG1721 CG3001 2.144485
CG1721 CG30427 -0.752712
CG1721 CG3048 0.530293
CG1721 CG31045 1.209328
CG1721 CG3127 -1.129670
CG1721 CG31332 -0.362115
CG1721 CG3198 -0.042225
CG1721 CG32164 -1.675496
CG1721 CG32244 0.075129
CG1721 CG33149 -0.932252
CG1721 CG3371 -0.847638
CG1721 CG3624 -1.208855
CG1721 CG3644 0.252827
CG1721 CG40049 0.354386
CG1721 CG4125 0.882690
CG1721 CG4169 -0.685516
CG1721 CG4300 -0.261732
CG1721 CG4700 -0.048988
CG1721 CG4726 0.141616
CG1721 CG4994 -2.275770
CG1721 CG5320 -1.088587
CG1721 CG5374 0.782977
CG1721 CG5476 0.383845
CG1721 CG5596 0.705643
CG1721 CG5809 -1.327938
CG1721 CG6501 0.610115
CG1721 CG6647 0.167627
CG1721 CG6668 0.011541
CG1721 CG6775 -0.042264
CG1721 CG6803 -0.768769
CG1721 CG6972 -1.089342
CG1721 CG7033 0.356480
CG1721 CG7173 1.115129
CG1721 CG7254 0.107428
CG1721 CG7430 -0.254245
CG1721 CG7433 -1.038838
CG1721 CG7920 1.625047
CG1721 CG7987 0.321390
CG1721 CG8289 -0.308151
CG1721 CG8439 -0.611353
CG1721 CG8759 0.189274
CG1721 CG8977 -2.106139
CG1721 CG9020 -0.434572
CG1721 CG9022 0.894310
CG1721 CG9194 0.153213
CG1721 CG9281 0.050155
CG1721 CG9480 -0.225734
CG1721 CG9710 1.053316
CG1721 CG9985 1.358709
CG1721 CR31696 -0.914801
CG1721 TE19126 1.170301
CG17218 CG1749 -1.032848
CG17218 CG17646 -1.164824
CG17218 CG18817 -0.018614
CG17218 CG2727 0.098617
CG17218 CG3033 0.259610
CG17218 CG3171 -0.256966
CG17218 CG3242 -0.020925
CG17218 CG32473 -0.024859
CG17218 CG33183 -0.537889
CG17218 CG3991 0.089821
CG17218 CG4006 -0.454707
CG17218 CG4299 0.221417
CG17218 CG4999 -0.123475
CG17218 CG5021 0.420893
CG17218 CG5249 0.000839
CG17218 CG5873 -0.500341
CG17218 CG6040 0.331282
CG17218 CG6394 -0.235261
CG17218 CG7563 0.433610
CG17218 CG7893 0.665304
CG17218 CG7961 -0.203103
CG17218 CG8156 -1.788500
CG17218 CG8308 -0.253202
CG17218 CG8600 0.651561
CG17218 CG9035 0.828528
CG17218 CG9322 0.510992
CG17218 CG9416 -0.428928
CG17218 CG9712 -0.012240
CG17218 CG9796 -1.202407
CG17218 CG9924 0.509893
CG17218 CG9968 0.487330
CG17246 CG17320 0.390126
CG17246 CG18140 -0.340830
CG17246 CG2016 -0.726461
CG17246 CG2158 1.088101
CG17246 CG2161 1.508841
CG17246 CG2674 -1.096764
CG17246 CG2713 -2.011831
CG17246 CG31170 -1.579008
CG17246 CG3140 -3.158363
CG17246 CG31999 -1.054752
CG17246 CG3224 1.046830
CG17246 CG32425 1.123068
CG17246 CG32625 0.227344
CG17246 CG3267 0.478172
CG17246 CG3278 2.007380
CG17246 CG3283 0.661091
CG17246 CG33217 0.465976
CG17246 CG33549 -2.473126
CG17246 CG3499 -4.117715
CG17246 CG3624 0.623522
CG17246 CG3861 -0.837795
CG17246 CG3992 0.285603
CG17246 CG4003 -0.256476
CG17246 CG4051 0.211779
CG17246 CG4170 0.630382
CG17246 CG4233 0.451366
CG17246 CG4427 3.428776
CG17246 CG4567 -1.311198
CG17246 CG4679 1.651236
CG17246 CG4692 -0.468523
CG17246 CG4742 0.197842
CG17246 CG4778 0.118214
CG17246 CG4972 0.000139
CG17246 CG5033 1.317481
CG17246 CG5330 -2.174042
CG17246 CG5353 -0.289880
CG17246 CG5374 -0.614843
CG17246 CG5594 2.001343
CG17246 CG5904 6.516653
CG17246 CG6022 1.399106
CG17246 CG6177 -0.336289
CG17246 CG6226 -2.089871
CG17246 CG6343 -0.655540
CG17246 CG6439 0.019252
CG17246 CG6904 -3.686772
CG17246 CG7033 -2.202100
CG17246 CG7107 1.373319
CG17246 CG7227 0.205644
CG17246 CG7361 1.030147
CG17246 CG7413 0.117847
CG17246 CG7610 0.987650
CG17246 CG7698 1.555611
CG17246 CG7935 -1.781481
CG17246 CG8058 1.673215
CG17246 CG8366 0.537522
CG17246 CG8402 -2.452747
CG17246 CG8439 0.247623
CG17246 CG8443 -1.877599
CG17246 CG8444 -0.873145
CG17246 CG8766 -2.541909
CG17246 CG9140 0.277802
CG17246 CG9194 0.018155
CG17246 CG9280 -0.887427
CG17246 CG9281 1.501471
CG17246 CG9423 -0.394584
CG17246 CG9750 -1.443731
CG17246 TE18870 -0.028693
CG17271 CG1749 -0.585583
CG17271 CG18507 -0.042550
CG17271 CG18817 0.240670
CG17271 CG2221 1.045746
CG17271 CG2263 0.438864
CG17271 CG32030 -0.014832
CG17271 CG3664 0.038185
CG17271 CG3766 0.627187
CG17271 CG3991 -0.667616
CG17271 CG4665 0.122234
CG17271 CG4966 0.057916
CG17271 CG4999 -0.282401
CG17271 CG5249 -0.575580
CG17271 CG5382 -1.863431
CG17271 CG5946 0.117428
CG17271 CG6202 -1.385917
CG17271 CG6822 -3.456431
CG17271 CG7073 1.242535
CG17271 CG8144 -0.966369
CG17271 CG8268 -1.669440
CG17271 CG8286 -1.324396
CG17271 CG8386 -0.913988
CG17271 CG8430 0.144051
CG17271 CG9035 0.320782
CG17271 CG9326 -1.559463
CG17271 CG9416 0.297166
CG17272 CG2016 -0.222198
CG17272 CG2727 -0.546982
CG17272 CG2818 -0.222568
CG17272 CG3008 0.533840
CG17272 CG31536 0.012163
CG17272 CG31973 -0.128895
CG17272 CG32473 0.066422
CG17272 CG33183 -0.406616
CG17272 CG3722 0.355161
CG17272 CG5021 0.372967
CG17272 CG5854 -0.367769
CG17272 CG5873 0.056403
CG17272 CG6040 -0.275693
CG17272 CG6394 -0.347061
CG17272 CG6433 -0.037154
CG17272 CG7230 -0.170832
CG17272 CG7563 0.407934
CG17272 CG8156 -0.460970
CG17272 CG8308 -0.160530
CG17272 CG8965 -0.237770
CG17272 CG9175 0.041084
CG17272 CG9423 0.150253
CG17272 CG9712 -0.802464
CG17272 TE20108 0.135045
CG17280 CG2161 -0.292000
CG17280 CG31999 0.771130
CG17280 CG32920 0.924475
CG17280 CG3539 0.072284
CG17280 CG3542 -0.657938
CG17280 CG5012 0.220994
CG17280 CG6030 -0.370482
CG17280 CG6439 -1.608943
CG17280 CG7354 -0.438581
CG17280 CG9131 -0.959467
CG17280 CG9297 -0.177435
CG17292 CG17437 -0.090502
CG17292 CG17530 -0.590375
CG17292 CG18362 -0.312237
CG17292 CG2210 0.060817
CG17292 CG2837 0.043366
CG17292 CG2928 -0.014985
CG17292 CG7266 -0.051590
CG17292 CG9089 -0.316359
CG17292 CG9131 -0.172347
CG17292 CG9184 -0.002619
CG17292 CG9517 -0.196959
CG17292 TE18870 -0.054481
CG17320 CG17642 0.603047
CG17320 CG17932 -0.089603
CG17320 CG1882 -0.434322
CG17320 CG18854 0.505473
CG17320 CG1970 -0.624914
CG17320 CG2158 0.211808
CG17320 CG2161 -0.276257
CG17320 CG31160 -0.844996
CG17320 CG31170 -1.703986
CG17320 CG31259 0.275128
CG17320 CG3140 -0.679330
CG17320 CG3224 0.981981
CG17320 CG32409 0.711057
CG17320 CG32625 0.037018
CG17320 CG33502 0.337294
CG17320 CG3499 -0.583213
CG17320 CG4061 -0.378209
CG17320 CG4086 0.227421
CG17320 CG4233 0.056410
CG17320 CG4247 -0.586715
CG17320 CG4427 -0.741223
CG17320 CG4567 0.424005
CG17320 CG4600 -0.181527
CG17320 CG4665 0.761338
CG17320 CG4752 -0.156670
CG17320 CG5353 -0.377478
CG17320 CG5590 -1.455474
CG17320 CG5992 0.329718
CG17320 CG6028 -0.764038
CG17320 CG6871 0.247481
CG17320 CG7227 0.054358
CG17320 CG7458 -0.852803
CG17320 CG7461 -3.629647
CG17320 CG8036 0.433702
CG17320 CG8058 -0.651581
CG17320 CG8402 0.260584
CG17320 CG8531 0.120173
CG17320 CG9148 -1.122285
CG17320 CG9280 1.173332
CG17323 CG18466 -1.146884
CG17323 CG2060 -1.031486
CG17323 CG2762 -0.681999
CG17323 CG31098 2.262800
CG17323 CG32046 1.190297
CG17323 CG33099 0.034616
CG17323 CG3829 1.061787
CG17323 CG4120 0.603470
CG17323 CG4162 2.258105
CG17323 CG4306 -1.606361
CG17323 CG5210 0.452084
CG17323 CG6113 -0.268422
CG17323 CG7062 -0.566297
CG17323 CG7241 0.205481
CG17323 CG7390 -0.841036
CG17323 CG7438 0.061243
CG17323 CG8050 -2.482115
CG17323 CG8066 -1.195380
CG17323 CG8669 -0.162473
CG17323 CG8713 -0.546579
CG17323 CG8782 0.044140
CG17323 CG9184 0.006080
CG17325 CG17332 0.439366
CG17325 CG17754 -0.265377
CG17325 CG1837 -1.569879
CG17325 CG18593 0.390812
CG17325 CG18657 -1.502528
CG17325 CG1910 -2.246089
CG17325 CG2718 0.266509
CG17325 CG30011 -0.032319
CG17325 CG30427 0.328248
CG17325 CG31098 0.785159
CG17325 CG3127 -1.125772
CG17325 CG32164 -2.423152
CG17325 CG32499 -0.238245
CG17325 CG32813 -1.680749
CG17325 CG32972 -0.031827
CG17325 CG33009 -0.010413
CG17325 CG33149 0.147740
CG17325 CG4376 0.660191
CG17325 CG4427 0.545020
CG17325 CG4533 -0.616339
CG17325 CG4600 0.038764
CG17325 CG5320 3.025828
CG17325 CG5330 0.870107
CG17325 CG5476 -3.494138
CG17325 CG5532 -0.768408
CG17325 CG6501 1.527773
CG17325 CG6666 -0.111649
CG17325 CG6803 -1.632157
CG17325 CG7088 -0.075323
CG17325 CG7107 1.066803
CG17325 CG7173 -2.858405
CG17325 CG7296 0.143128
CG17325 CG7698 0.487837
CG17325 CG7807 -0.526245
CG17325 CG7920 1.290352
CG17325 CG7981 -0.479172
CG17325 CG8186 1.180652
CG17325 CG8665 -1.652286
CG17325 CG8766 0.234855
CG17325 CG8977 1.692385
CG17325 CG9070 -0.306874
CG17325 CG9184 -0.087451
CG17325 CG9238 0.077067
CG17325 CG9262 -0.197087
CG17332 CG17508 -0.095189
CG17332 CG17642 -0.166734
CG17332 CG1771 -1.347020
CG17332 CG18374 -2.323046
CG17332 CG18593 -0.020714
CG17332 CG1882 -0.446167
CG17332 CG2210 1.303539
CG17332 CG30349 -0.582681
CG17332 CG31004 2.031277
CG17332 CG31098 0.839948
CG17332 CG31233 -0.279655
CG17332 CG3127 -3.633462
CG17332 CG31605 1.157262
CG17332 CG3249 -0.263853
CG17332 CG32813 -0.073786
CG17332 CG32972 0.145172
CG17332 CG33009 0.447724
CG17332 CG33502 -5.275163
CG17332 CG4051 0.299837
CG17332 CG4199 0.529175
CG17332 CG4364 -2.010481
CG17332 CG4376 1.024054
CG17332 CG4984 -0.254276
CG17332 CG4994 4.460172
CG17332 CG5012 -0.386689
CG17332 CG5476 -2.078114
CG17332 CG5532 -0.322894
CG17332 CG5660 0.674706
CG17332 CG5819 -2.541218
CG17332 CG5903 1.741826
CG17332 CG5961 3.835465
CG17332 CG6030 1.945233
CG17332 CG6345 -0.037862
CG17332 CG6375 0.044097
CG17332 CG6501 -4.151185
CG17332 CG6521 -2.202048
CG17332 CG6647 -1.028308
CG17332 CG6666 -6.300476
CG17332 CG6769 0.212908
CG17332 CG6949 1.629221
CG17332 CG7107 -1.386176
CG17332 CG7176 2.843203
CG17332 CG7279 -0.005008
CG17332 CG7354 1.519020
CG17332 CG7361 -8.780299
CG17332 CG7502 1.013015
CG17332 CG7698 -0.316992
CG17332 CG7920 -4.827446
CG17332 CG7981 -0.522271
CG17332 CG8048 -8.822221
CG17332 CG8173 0.043218
CG17332 CG8186 -3.138672
CG17332 CG8235 0.926469
CG17332 CG8766 0.228633
CG17332 CG8788 -1.589462
CG17332 CG8946 -2.629062
CG17332 CG9262 -0.848939
CG17332 CG9743 0.168127
CG17332 CG9762 3.562759
CG17332 CG9977 -3.618559
CG17334 CG1780 -0.293998
CG17334 CG2469 -0.383573
CG17334 CG2969 -0.784240
CG17334 CG31536 0.149552
CG17334 CG33113 -0.878783
CG17334 CG3365 -0.052413
CG17334 CG3725 0.198022
CG17334 CG3903 0.424365
CG17334 CG4692 -0.042654
CG17334 CG5345 0.588805
CG17334 CG5486 -0.320254
CG17334 CG5802 -0.163634
CG17334 CG6778 -0.050446
CG17334 CG9020 0.027283
CG17334 CG9175 -0.719666
CG17334 CG9423 -0.158374
CG17348 CG17492 1.451825
CG17348 CG2835 -0.265875
CG17348 CG3001 -0.847350
CG17348 CG31332 -0.334290
CG17348 CG31721 -0.475800
CG17348 CG32434 -0.375278
CG17348 CG4125 -0.742422
CG17348 CG4843 0.594491
CG17348 CG5596 -0.177006
CG17348 CG6988 -0.265429
CG17348 CG7073 -0.177258
CG17348 CG7638 0.740851
CG17348 CG7915 -0.000726
CG17348 CG8312 -0.260238
CG17348 CG8635 -1.433247
CG17348 CR31696 -0.334167
CG17369 CG1746 -1.710677
CG17369 CG1785 -0.084649
CG17369 CG2221 -7.763064
CG17369 CG2263 0.077689
CG17369 CG2674 0.715097
CG17369 CG2863 2.091532
CG17369 CG2867 1.992613
CG17369 CG3224 -0.841805
CG17369 CG32253 -0.471190
CG17369 CG3278 -0.732078
CG17369 CG33104 -0.950852
CG17369 CG33217 -1.036464
CG17369 CG3992 0.229969
CG17369 CG4307 -9.575512
CG17369 CG4457 0.417171
CG17369 CG4912 2.208858
CG17369 CG4972 0.257863
CG17369 CG5258 -1.872882
CG17369 CG5277 -0.619829
CG17369 CG5374 -0.540692
CG17369 CG5452 0.892027
CG17369 CG5824 -9.753274
CG17369 CG6022 -0.176021
CG17369 CG6105 4.850311
CG17369 CG6148 -0.904389
CG17369 CG6226 -0.226515
CG17369 CG6343 -3.783340
CG17369 CG6455 -4.527150
CG17369 CG7033 2.029245
CG17369 CG7413 2.361201
CG17369 CG7519 -6.511407
CG17369 CG7712 -2.353426
CG17369 CG7839 0.019180
CG17369 CG7935 1.295545
CG17369 CG8039 1.254988
CG17369 CG8231 -4.956339
CG17369 CG8286 0.845235
CG17369 CG8309 0.268323
CG17369 CG8366 -1.357655
CG17369 CG8444 -1.883684
CG17369 CG8920 -2.626583
CG17369 CG8978 -0.692008
CG17369 CG9006 0.033376
CG17369 CG9149 -0.000384
CG17369 CG9172 -1.963787
CG17369 CG9300 0.412137
CG17369 CG9306 1.924027
CG17369 CG9630 3.632453
CG1743 CG1753 0.132284
CG1743 CG17754 -0.724304
CG1743 CG18466 2.699235
CG1743 CG2098 -2.235622
CG1743 CG2762 -0.373206
CG1743 CG30011 0.123220
CG1743 CG3006 0.496173
CG1743 CG31098 0.021825
CG1743 CG31775 -1.365313
CG1743 CG33099 2.481973
CG1743 CG3380 -2.147921
CG1743 CG3767 -0.910106
CG1743 CG3829 -1.789735
CG1743 CG3935 -0.642342
CG1743 CG3989 1.176827
CG1743 CG4162 -9.466491
CG1743 CG4306 0.103082
CG1743 CG4696 0.416842
CG1743 CG4781 0.349266
CG1743 CG5210 0.875107
CG1743 CG6113 -0.516830
CG1743 CG7088 0.568455
CG1743 CG7241 2.498690
CG1743 CG7678 0.314526
CG1743 CG7936 1.215405
CG1743 CG8050 1.110949
CG1743 CG8066 -0.066173
CG1743 CG8665 3.351354
CG1743 CG8669 0.118009
CG1743 CG9119 -0.026730
CG17437 CG2918 -0.074232
CG17437 CG2928 -0.684790
CG17437 CG3244 -0.245312
CG17437 CG32920 0.202080
CG17437 CG4600 -0.040164
CG17437 CG6055 -0.105190
CG17437 CG7266 0.061784
CG17437 CG7941 -0.435396
CG17437 CG9177 -0.045237
CG17437 CG9517 0.322231
CG1746 CG2184 -1.363641
CG1746 CG2263 2.080386
CG1746 CG3001 0.002743
CG1746 CG32464 0.060036
CG1746 CG3278 0.269989
CG1746 CG3401 -0.138666
CG1746 CG4307 -4.648144
CG1746 CG4781 -0.890595
CG1746 CG5258 2.179246
CG1746 CG5374 -0.156587
CG1746 CG5558 3.183425
CG1746 CG5594 0.289075
CG1746 CG5824 5.134227
CG1746 CG6022 2.961776
CG1746 CG6105 3.742396
CG1746 CG6343 -0.121162
CG1746 CG6455 -0.216324
CG1746 CG7519 -3.671490
CG1746 CG7610 0.243649
CG1746 CG7834 0.487127
CG1746 CG7839 2.702793
CG1746 CG7935 -5.178608
CG1746 CG8039 -9.918857
CG1746 CG8231 -1.016236
CG1746 CG8327 2.585002
CG1746 CG8446 2.692232
CG1746 CG8525 0.996647
CG1746 CG8759 -1.119894
CG1746 CG8780 -0.676583
CG1746 CG8978 -0.166119
CG1746 CG9006 -0.668557
CG1746 CG9119 0.952973
CG1746 CG9140 2.006903
CG1746 CG9300 -1.148580
CG1746 CG9306 -0.572843
CG1746 CG9630 -0.301245
CG1749 CG17646 -0.104612
CG1749 CG18507 0.272853
CG1749 CG18817 -0.183399
CG1749 CG2918 0.486722
CG1749 CG30291 -0.345827
CG1749 CG31121 0.148675
CG1749 CG3171 1.020826
CG1749 CG33104 -1.611732
CG1749 CG33183 0.051804
CG1749 CG3359 -0.000174
CG1749 CG3664 -0.767857
CG1749 CG3766 -0.269987
CG1749 CG3991 0.116197
CG1749 CG4006 -0.373065
CG1749 CG4944 0.196745
CG1749 CG4966 -0.571653
CG1749 CG5021 -0.365181
CG1749 CG5249 0.476519
CG1749 CG6202 1.104261
CG1749 CG6766 0.790512
CG1749 CG6822 -2.347864
CG1749 CG7748 -0.371854
CG1749 CG7892 0.148894
CG1749 CG7961 -1.738243
CG1749 CG8144 0.709066
CG1749 CG8268 -0.924839
CG1749 CG8308 0.458209
CG1749 CG8312 -0.750384
CG1749 CG8363 0.262725
CG1749 CG8411 0.346530
CG1749 CG8430 -0.910857
CG1749 CG9035 -1.509579
CG1749 CG9322 -0.889008
CG1749 CG9416 -0.077717
CG1749 CG9796 -0.402661
CG1749 TE20108 0.106966
CG17492 CG17943 0.997413
CG17492 CG18111 2.524316
CG17492 CG18250 2.294713
CG17492 CG18657 0.223330
CG17492 CG1910 -2.237085
CG17492 CG2051 1.312222
CG17492 CG2374 1.041882
CG17492 CG3001 -0.994280
CG17492 CG3048 0.627126
CG17492 CG31022 -1.468578
CG17492 CG31045 -8.857359
CG17492 CG31332 -3.816031
CG17492 CG32164 -0.187494
CG17492 CG32244 0.638974
CG17492 CG33149 -1.208649
CG17492 CG3371 -1.386981
CG17492 CG3624 1.398781
CG17492 CG4003 -0.942877
CG17492 CG40049 0.545159
CG17492 CG4125 -2.752450
CG17492 CG4170 0.386692
CG17492 CG4204 -1.618150
CG17492 CG4300 -1.145476
CG17492 CG4511 0.660455
CG17492 CG4843 1.574646
CG17492 CG4966 0.902311
CG17492 CG4994 -1.865181
CG17492 CG5320 -5.067965
CG17492 CG5596 -0.753138
CG17492 CG5809 -2.371653
CG17492 CG6017 -4.087604
CG17492 CG6668 3.614938
CG17492 CG6766 0.947368
CG17492 CG6844 -1.337481
CG17492 CG6877 -2.814361
CG17492 CG6972 -0.084019
CG17492 CG7033 -1.373715
CG17492 CG7073 0.066601
CG17492 CG7199 -0.093601
CG17492 CG7262 -0.005687
CG17492 CG7299 -0.146440
CG17492 CG7433 -0.048916
CG17492 CG7638 0.632339
CG17492 CG7915 -5.709600
CG17492 CG7987 -2.177923
CG17492 CG8182 -1.472333
CG17492 CG8231 1.702459
CG17492 CG8289 4.878352
CG17492 CG8306 2.089335
CG17492 CG8312 1.316996
CG17492 CG8430 0.163057
CG17492 CG8759 -1.917855
CG17492 CG8977 7.143082
CG17492 CG9194 1.309117
CG17492 CG9281 0.457928
CG17492 CG9710 -1.764935
CG17492 CG9762 -3.997620
CG17492 CG9811 0.564962
CG17492 CG9866 2.849752
CG17492 CG9985 2.290543
CG17492 CR31696 -0.465230
CG17492 TE19126 -1.962645
CG17508 CG1782 -0.107384
CG17508 CG18290 -0.902461
CG17508 CG18374 -0.940486
CG17508 CG1882 1.044410
CG17508 CG1884 -0.275122
CG17508 CG3008 0.448894
CG17508 CG30349 0.180363
CG17508 CG3048 0.103455
CG17508 CG3127 -0.592615
CG17508 CG31605 0.333496
CG17508 CG32244 -0.289587
CG17508 CG33149 -0.415589
CG17508 CG33502 0.280436
CG17508 CG3960 -0.346724
CG17508 CG4169 1.175272
CG17508 CG4364 -1.478206
CG17508 CG4376 -0.415599
CG17508 CG4679 0.238071
CG17508 CG4692 -0.059208
CG17508 CG4726 -0.161587
CG17508 CG5661 -0.398702
CG17508 CG6030 -0.154601
CG17508 CG6521 -0.168777
CG17508 CG6666 0.465561
CG17508 CG7033 0.390128
CG17508 CG7071 0.974258
CG17508 CG7107 -0.546195
CG17508 CG7154 -0.264746
CG17508 CG7433 -0.206803
CG17508 CG7920 -1.009544
CG17508 CG8182 -0.410564
CG17508 CG8186 0.785801
CG17508 CG9194 -0.427278
CG17508 CG9253 0.108921
CG17508 CG9480 0.107636
CG17508 CG9811 -1.071718
CG17508 CG9977 -0.913587
CG1753 CG3297 -0.229003
CG1753 CG3935 -0.727746
CG1753 CG5537 -0.065462
CG1753 CG7678 -0.608618
CG1753 CG9444 -0.572191
CG17530 CG18362 0.798248
CG17530 CG18466 1.063428
CG17530 CG2060 0.442224
CG17530 CG2928 -0.680696
CG17530 CG32209 -0.504625
CG17530 CG3244 -0.296517
CG17530 CG3829 0.111315
CG17530 CG4133 1.858969
CG17530 CG4354 -0.781982
CG17530 CG5700 -0.458882
CG17530 CG5753 -0.190048
CG17530 CG6113 -0.930063
CG17530 CG6816 0.579285
CG17530 CG6957 -0.250794
CG17530 CG7266 -0.125818
CG17530 CG7390 -0.210783
CG17530 CG7438 -0.795822
CG17530 CG7678 -0.512157
CG17530 CG8782 -0.242522
CG17530 CG8913 0.111187
CG17530 CG9184 -0.372705
CG17530 CG9517 -0.283530
CG1759 CG31170 0.390482
CG1759 CG31343 -0.423756
CG1759 CG31463 0.134880
CG1759 CG3734 -0.030948
CG1759 CG4199 0.316247
CG1759 CG4280 -0.394492
CG1759 CG5371 0.441820
CG1759 CG5849 0.085180
CG1759 CG6830 0.607518
CG1759 CG7178 0.274218
CG1759 CG7399 -0.968909
CG1759 CG8850 -0.054584
CG1759 CG8975 -0.645594
CG1759 CG9568 -0.771427
CG1759 CG9598 -0.096900
CG17597 CG2330 0.213952
CG17597 CG31536 -0.848635
CG17597 CG31692 0.421596
CG17597 CG3258 -0.225330
CG17597 CG3434 -1.604280
CG17597 CG3743 -1.026873
CG17597 CG40147 -0.536476
CG17597 CG4145 0.078504
CG17597 CG4769 0.626408
CG17597 CG5183 0.461143
CG17597 CG6210 0.077732
CG17597 CG6223 -0.748276
CG17597 CG6844 0.120662
CG17597 CG6981 -0.696436
CG17597 CG7702 0.290178
CG17597 CG8258 0.121096
CG17597 CG8276 0.577415
CG17597 CG9836 0.047855
CG1764 CG17960 0.365470
CG1764 CG2150 0.279349
CG1764 CG2555 -0.060947
CG1764 CG31000 -0.703316
CG1764 CG31973 -0.358230
CG1764 CG3376 0.102618
CG1764 CG5393 -0.711165
CG1764 CG5492 -0.094941
CG1764 CG6394 -0.264612
CG1764 CG6608 0.483156
CG1764 CG8587 -1.952069
CG17642 CG2161 -0.295840
CG17642 CG30349 -0.021746
CG17642 CG3249 -0.050948
CG17642 CG32920 -2.658900
CG17642 CG33502 0.651687
CG17642 CG3499 0.651066
CG17642 CG3884 -0.414074
CG17642 CG4086 0.605309
CG17642 CG4169 -0.949922
CG17642 CG4233 -0.558384
CG17642 CG4247 -1.809330
CG17642 CG4364 0.041528
CG17642 CG4600 -0.448866
CG17642 CG5012 0.991537
CG17642 CG5590 -0.057948
CG17642 CG5660 -0.529543
CG17642 CG5949 -0.306112
CG17642 CG6028 -0.868798
CG17642 CG6030 -0.250573
CG17642 CG6178 -0.309942
CG17642 CG6439 0.275923
CG17642 CG6666 -0.475413
CG17642 CG6769 0.317583
CG17642 CG7328 0.074925
CG17642 CG8470 -0.575126
CG17642 CG8766 0.477661
CG17642 CG9184 0.064233
CG17646 CG2522 -0.430191
CG17646 CG2774 -0.176743
CG17646 CG31349 -0.290154
CG17646 CG3184 -0.364237
CG17646 CG4006 0.454731
CG17646 CG4027 -0.178107
CG17646 CG5433 0.171845
CG17646 CG7961 -1.107364
CG17646 CG8156 -0.229338
CG17646 CG9796 0.190760
CG1771 CG18854 -0.189950
CG1771 CG1891 0.326295
CG1771 CG2674 1.206357
CG1771 CG3028 -0.035105
CG1771 CG31170 -2.352296
CG1771 CG3127 -0.711565
CG1771 CG3171 -0.506890
CG1771 CG3267 1.042205
CG1771 CG33071 0.596616
CG1771 CG33183 -0.057379
CG1771 CG33502 -0.028126
CG1771 CG4217 1.395513
CG1771 CG4280 -0.053752
CG1771 CG4311 -0.169686
CG1771 CG4364 -0.315084
CG1771 CG4376 -0.331425
CG1771 CG4552 -1.105496
CG1771 CG4726 -1.221044
CG1771 CG4901 -0.975845
CG1771 CG4994 1.702533
CG1771 CG5170 -1.171092
CG1771 CG5525 0.645203
CG1771 CG5590 -0.287783
CG1771 CG5596 -0.955646
CG1771 CG5903 0.103916
CG1771 CG5961 0.119617
CG1771 CG5992 0.347041
CG1771 CG6202 -1.222508
CG1771 CG6345 -0.045313
CG1771 CG6521 0.755072
CG1771 CG6705 -0.271095
CG1771 CG6708 0.585852
CG1771 CG6769 -0.666039
CG1771 CG7176 0.091729
CG1771 CG7178 -0.035814
CG1771 CG7279 0.260199
CG1771 CG7361 -1.268842
CG1771 CG7554 -0.239172
CG1771 CG8048 0.441164
CG1771 CG8144 1.232158
CG1771 CG8235 -0.160012
CG1771 CG8268 0.066249
CG1771 CG8309 0.511611
CG1771 CG8430 -0.295149
CG1771 CG8446 0.296637
CG1771 CG8531 -0.273660
CG1771 CG9149 0.296648
CG1771 CG9527 0.646702
CG1771 CG9743 -1.121791
CG1771 CG9762 -0.577721
CG1771 CR31808 -0.097371
CG17724 CG18740 -0.948996
CG17724 CG2207 -0.779609
CG17724 CG31357 -0.327693
CG17724 CG32046 1.572842
CG17724 CG32505 0.987559
CG17724 CG3269 -1.113119
CG17724 CG3408 -0.346487
CG17724 CG3938 0.332665
CG17724 CG5175 -0.587527
CG17724 CG5358 -2.175495
CG17724 CG5545 -2.082529
CG17724 CG7358 -2.349424
CG17724 CG7471 -0.876178
CG17724 CG7576 0.232707
CG17724 CG7659 0.560536
CG17724 CG9446 6.372578
CG17724 CG9704 1.053655
CG17724 CG9999 0.553641
CG17754 CG1780 -0.424236
CG17754 CG18111 -0.080633
CG17754 CG1837 -0.420628
CG17754 CG18593 0.167083
CG17754 CG18657 0.013002
CG17754 CG2098 0.683240
CG17754 CG2198 -0.200201
CG17754 CG2718 -0.093669
CG17754 CG2762 0.138549
CG17754 CG30011 -1.264336
CG17754 CG3178 -0.258737
CG17754 CG32464 -0.137058
CG17754 CG33113 -0.107411
CG17754 CG3380 -0.996172
CG17754 CG3767 -0.934457
CG17754 CG3829 -0.107245
CG17754 CG3935 0.283801
CG17754 CG3989 -0.482425
CG17754 CG4162 0.952056
CG17754 CG4183 0.028124
CG17754 CG4533 1.003340
CG17754 CG4696 0.752898
CG17754 CG5828 0.029442
CG17754 CG6844 0.031618
CG17754 CG7296 -0.317995
CG17754 CG7678 -0.454224
CG17754 CG8066 -0.434174
CG17754 CG8665 -1.244791
CG17754 CG8977 0.446960
CG17754 CG9238 0.256013
CG17786 CG1919 -0.485662
CG17786 CG2663 -0.333152
CG17786 CG3097 -0.439757
CG17786 CG31321 0.020698
CG17786 CG31344 -0.140475
CG17786 CG3242 0.292288
CG17786 CG4089 -0.046978
CG17786 CG6394 -0.289240
CG17786 CG6433 -0.871586
CG17786 CG6816 -0.143138
CG17786 CG8239 -0.045501
CG17786 CG8587 -0.803681
CG17786 CG9628 -0.101706
CG1780 CG1934 -0.303544
CG1780 CG2330 -0.062353
CG1780 CG2718 -0.466276
CG1780 CG2969 -0.200317
CG1780 CG3278 0.434732
CG1780 CG33113 -0.590125
CG1780 CG3989 -0.806692
CG1780 CG4183 -0.262063
CG1780 CG4405 -0.148353
CG1780 CG4533 0.448787
CG1780 CG4769 0.082027
CG1780 CG5345 1.181293
CG1780 CG6155 -0.150781
CG1780 CG6778 -0.334186
CG1780 CG7481 0.051916
CG1780 CG7625 -0.244966
CG1780 CG8258 0.318295
CG1780 CG9238 0.402794
CG17800 CG1837 -0.128900
CG17800 CG1910 -0.040639
CG17800 CG2048 -0.287553
CG17800 CG2051 0.257662
CG17800 CG2072 -0.290743
CG17800 CG2969 -1.193185
CG17800 CG3048 -0.085880
CG17800 CG31045 0.225980
CG17800 CG31692 -0.087281
CG17800 CG32425 -0.751143
CG17800 CG33149 -0.178134
CG17800 CG33549 -0.079801
CG17800 CG3644 -0.377918
CG17800 CG3725 0.231170
CG17800 CG3743 -0.127336
CG17800 CG4183 -0.055301
CG17800 CG4204 0.399922
CG17800 CG4511 -0.643423
CG17800 CG4696 0.195781
CG17800 CG4746 0.337041
CG17800 CG5320 0.866276
CG17800 CG5486 0.093286
CG17800 CG5776 -0.694952
CG17800 CG6017 0.003628
CG17800 CG7254 -0.047222
CG17800 CG7262 0.114749
CG17800 CG7664 -0.210994
CG17800 CG7987 0.207585
CG17800 CG8276 -0.245631
CG17800 CG8289 -0.367705
CG17800 CG9020 0.172209
CG17800 CG9022 0.324704
CG17800 CG9194 0.470732
CG17800 CG9318 0.036964
CG17800 CG9985 0.240370
CG17800 CR31696 -0.433227
CG1782 CG17903 0.198168
CG1782 CG18783 -0.792272
CG1782 CG1884 -3.084945
CG1782 CG2072 0.581925
CG1782 CG2161 -0.510594
CG1782 CG2774 -0.657575
CG1782 CG2913 0.630591
CG1782 CG3033 0.038714
CG1782 CG3039 -1.355536
CG1782 CG31649 -0.174790
CG1782 CG3198 -0.548754
CG1782 CG32425 2.956366
CG1782 CG33097 -1.227498
CG1782 CG33261 0.679803
CG1782 CG33549 -1.313274
CG1782 CG3371 0.700040
CG1782 CG3542 -1.457116
CG1782 CG3624 0.023720
CG1782 CG3722 -1.875862
CG1782 CG4086 0.442634
CG1782 CG4145 0.473908
CG1782 CG4169 1.310420
CG1782 CG4204 -0.200507
CG1782 CG4552 0.430789
CG1782 CG4672 -2.363857
CG1782 CG5186 0.713542
CG1782 CG5454 -0.199578
CG1782 CG5514 -1.783976
CG1782 CG6521 -0.046117
CG1782 CG6647 0.363678
CG1782 CG6654 -1.019917
CG1782 CG6775 -2.806474
CG1782 CG6877 0.379673
CG1782 CG7187 -0.155787
CG1782 CG7269 -0.834486
CG1782 CG7279 0.035164
CG1782 CG7375 -0.658056
CG1782 CG7379 0.884475
CG1782 CG7433 -2.331182
CG1782 CG7524 -0.191983
CG1782 CG7664 0.158010
CG1782 CG7920 0.134046
CG1782 CG8173 -1.327026
CG1782 CG8200 -1.389991
CG1782 CG8209 0.520387
CG1782 CG8965 -0.340720
CG1782 CG8974 0.052503
CG1782 CG9022 -0.769968
CG1782 CG9175 1.014294
CG1782 CG9262 -0.104233
CG1782 CG9318 0.283326
CG1782 CG9346 0.891401
CG1782 CG9743 -1.320694
CG1782 TE20108 0.263111
CG1785 CG2078 -1.170455
CG1785 CG2221 -2.390288
CG1785 CG2674 1.241651
CG1785 CG2863 -2.241188
CG1785 CG2867 2.889581
CG1785 CG31175 0.431613
CG1785 CG32264 7.560734
CG1785 CG32409 1.728037
CG1785 CG3267 2.375235
CG1785 CG32813 3.656095
CG1785 CG33217 -8.439197
CG1785 CG3593 2.851582
CG1785 CG3884 1.282629
CG1785 CG4033 -2.602563
CG1785 CG4217 -1.460898
CG1785 CG4307 -5.840176
CG1785 CG4567 1.568411
CG1785 CG4742 1.940352
CG1785 CG4753 2.723552
CG1785 CG4781 -2.776316
CG1785 CG4901 -2.817699
CG1785 CG4912 3.367445
CG1785 CG5010 -5.462121
CG1785 CG5277 4.399431
CG1785 CG5525 0.480341
CG1785 CG5824 0.769040
CG1785 CG5904 2.825215
CG1785 CG6022 3.874090
CG1785 CG6105 -0.664635
CG1785 CG6226 -0.495708
CG1785 CG6343 3.296772
CG1785 CG6455 -0.336756
CG1785 CG6459 -1.808655
CG1785 CG6767 -5.577305
CG1785 CG7421 -2.446423
CG1785 CG7519 -10.990514
CG1785 CG7554 -0.630492
CG1785 CG7712 -7.194961
CG1785 CG7841 0.378088
CG1785 CG8039 0.721036
CG1785 CG8058 -6.916396
CG1785 CG8309 0.505280
CG1785 CG8327 0.130393
CG1785 CG8386 2.739646
CG1785 CG8443 2.207793
CG1785 CG8444 -4.177451
CG1785 CG8525 -5.868086
CG1785 CG8788 -1.571645
CG1785 CG8920 -13.424972
CG1785 CG9149 -0.026386
CG1785 CG9172 1.433331
CG1785 CG9300 -1.239635
CG1785 CG9306 2.778610
CG1785 CG9446 -3.470208
CG1785 CG9527 0.974038
CG1785 CG9577 -1.342705
CG17903 CG18783 0.171892
CG17903 CG2161 0.164579
CG17903 CG2818 0.301184
CG17903 CG3008 0.293817
CG17903 CG3028 -0.941694
CG17903 CG3033 0.481303
CG17903 CG31368 -0.683442
CG17903 CG31649 -0.143039
CG17903 CG3171 -0.848673
CG17903 CG3198 -1.040010
CG17903 CG32244 0.153108
CG17903 CG3265 0.431690
CG17903 CG32920 -0.242117
CG17903 CG33097 0.178694
CG17903 CG33261 -0.080334
CG17903 CG3436 0.010810
CG17903 CG3624 0.843234
CG17903 CG3969 -0.375311
CG17903 CG4086 0.154307
CG17903 CG4169 0.187111
CG17903 CG4376 -0.062615
CG17903 CG4984 -0.490084
CG17903 CG5514 0.295047
CG17903 CG6775 -1.821419
CG17903 CG7023 -0.753282
CG17903 CG7269 0.206817
CG17903 CG7361 -0.197776
CG17903 CG7433 0.319947
CG17903 CG7698 0.174752
CG17903 CG8173 -0.237560
CG17903 CG8366 0.465495
CG17903 CG8553 -0.257898
CG17903 CG8571 -0.416874
CG17903 CG8965 0.274042
CG17932 CG3136 -0.625634
CG17932 CG31463 -0.321619
CG17932 CG3624 0.166053
CG17932 CG3992 -0.162821
CG17932 CG4061 -1.027766
CG17932 CG4086 -0.017696
CG17932 CG4199 0.077842
CG17932 CG6830 0.122859
CG17932 CG8965 0.226176
CG17943 CG1891 0.408218
CG17943 CG2374 0.826904
CG17943 CG30115 -0.201133
CG17943 CG3048 -0.885553
CG17943 CG31332 -0.216842
CG17943 CG31605 -1.575887
CG17943 CG32043 -1.518319
CG17943 CG3436 0.163651
CG17943 CG4125 -0.238498
CG17943 CG6972 -0.456046
CG17943 CG6988 -0.441846
CG17943 CG7254 -0.081118
CG17943 CG7379 0.914526
CG17943 CG7638 -0.140504
CG17943 CG7930 0.374897
CG17943 CG9480 -0.721491
CG17943 CG9854 -0.766670
CG17943 CR31696 0.238673
CG17960 CG1919 -0.033189
CG17960 CG2150 0.106245
CG17960 CG3097 0.148906
CG17960 CG3376 -0.245666
CG17960 CG4590 -0.613115
CG17960 CG5393 -0.838709
CG17960 CG6394 -0.474446
CG17960 CG6608 0.082826
CG17960 CG7080 -0.198298
CG17960 CG7713 -0.568143
CG17960 CG8587 -1.548388
CG17960 CG8600 -0.412571
CG17960 CG9336 0.061498
CG1809 CG18173 0.080435
CG1809 CG31233 -2.253410
CG1809 CG31259 0.798643
CG1809 CG31605 -0.704971
CG1809 CG3734 -2.102472
CG1809 CG3884 0.202519
CG1809 CG4199 2.129716
CG1809 CG4984 0.119034
CG1809 CG5660 0.068406
CG1809 CG5961 -0.165279
CG1809 CG6375 0.218145
CG1809 CG6830 -1.923257
CG1809 CG7178 0.133038
CG1809 CG7930 -0.200879
CG1809 CG8048 -0.468635
CG1809 CG9568 1.440766
CG1809 CG9977 0.038935
CG18111 CG1837 2.195649
CG18111 CG18657 -0.339172
CG18111 CG1910 -3.595458
CG18111 CG2198 -0.559559
CG18111 CG2718 0.086627
CG18111 CG2969 1.103687
CG18111 CG3001 -1.510934
CG18111 CG30427 -0.181995
CG18111 CG31692 -1.298249
CG18111 CG3178 -0.333611
CG18111 CG32464 0.749407
CG18111 CG3278 0.260988
CG18111 CG33149 0.384959
CG18111 CG3380 0.197584
CG18111 CG3401 0.073472
CG18111 CG3767 -0.022676
CG18111 CG3960 -0.023394
CG18111 CG3989 0.256900
CG18111 CG4115 -0.497288
CG18111 CG4300 0.660106
CG18111 CG4354 -0.149128
CG18111 CG4533 -0.630789
CG18111 CG4679 0.669103
CG18111 CG4692 0.068726
CG18111 CG4696 -1.324604
CG18111 CG4746 0.034925
CG18111 CG4843 0.167599
CG18111 CG5320 -2.536296
CG18111 CG5330 0.629613
CG18111 CG5828 -0.490557
CG18111 CG6803 0.164330
CG18111 CG7173 0.363468
CG18111 CG7241 -0.202601
CG18111 CG7296 -1.118123
CG18111 CG7481 0.366641
CG18111 CG7915 0.189555
CG18111 CG8258 0.709351
CG18111 CG8977 0.644732
CG18111 CG9020 -0.288814
CG18111 CG9194 -1.267199
CG18111 CG9836 0.322476
CG18111 CG9866 0.981654
CG18111 TE19126 1.405910
CG18140 CG18290 -0.464407
CG18140 CG2016 0.248903
CG18140 CG2051 0.781549
CG18140 CG2108 0.058073
CG18140 CG2928 0.272662
CG18140 CG3140 0.928073
CG18140 CG31999 -0.598762
CG18140 CG32244 0.237386
CG18140 CG32548 0.006239
CG18140 CG32625 0.417159
CG18140 CG32701 -0.057029
CG18140 CG3359 -0.435312
CG18140 CG3365 -0.646345
CG18140 CG3416 -0.331466
CG18140 CG3903 0.836892
CG18140 CG3992 -0.260661
CG18140 CG4051 -0.718461
CG18140 CG4354 -0.622750
CG18140 CG4533 0.344502
CG18140 CG4679 -0.018546
CG18140 CG4692 0.251715
CG18140 CG4700 0.099802
CG18140 CG4778 -0.723970
CG18140 CG5330 0.536327
CG18140 CG7173 0.155401
CG18140 CG7481 -0.387874
CG18140 CG7526 0.299561
CG18140 CG7563 -0.213082
CG18140 CG7935 -0.415376
CG18140 CG9035 -0.134619
CG18140 CG9089 -0.313080
CG18140 CG9238 -0.694962
CG18140 CG9322 0.706491
CG18140 CG9423 0.248019
CG18140 CG9539 0.826234
CG18140 CG9985 -0.652921
CG18140 TE19126 -0.096864
CG18173 CG31233 -0.027552
CG18173 CG31343 0.208473
CG18173 CG31463 1.083774
CG18173 CG3734 -2.081643
CG18173 CG4199 -1.540255
CG18173 CG6830 -1.635539
CG18173 CG9568 -2.387980
CG1825 CG18740 -0.731373
CG1825 CG3180 -0.894115
CG1825 CG32046 -0.477017
CG1825 CG4022 -1.233431
CG1825 CG4050 1.030559
CG1825 CG4082 -0.280071
CG1825 CG4684 -0.017990
CG1825 CG5175 -0.100137
CG1825 CG5545 1.300251
CG1825 CG5575 2.360218
CG1825 CG6181 -0.239633
CG1825 CG6703 0.984285
CG1825 CG7528 -0.456775
CG1825 CG7576 -1.443894
CG1825 CG8625 -0.647747
CG18250 CG2051 1.759973
CG18250 CG2835 2.646565
CG18250 CG3033 0.253803
CG18250 CG3039 0.202302
CG18250 CG31045 0.026422
CG18250 CG31332 -10.725144
CG18250 CG3198 -0.080445
CG18250 CG32031 -1.149362
CG18250 CG3265 -2.973869
CG18250 CG32701 2.844409
CG18250 CG33097 -4.711424
CG18250 CG3371 -1.938986
CG18250 CG3436 -3.216989
CG18250 CG3542 -1.486893
CG18250 CG3624 -7.621566
CG18250 CG3664 1.864360
CG18250 CG3800 -0.118387
CG18250 CG40049 -0.363571
CG18250 CG4006 -0.059348
CG18250 CG4170 0.697533
CG18250 CG4204 -3.651995
CG18250 CG4551 -2.538364
CG18250 CG4677 -0.122904
CG18250 CG4700 -5.897920
CG18250 CG5183 -1.390440
CG18250 CG5215 1.464203
CG18250 CG5454 2.466222
CG18250 CG5809 -6.538654
CG18250 CG6017 -0.046576
CG18250 CG6177 -0.098020
CG18250 CG6210 0.687568
CG18250 CG6775 5.279744
CG18250 CG6877 -3.009797
CG18250 CG7254 -0.968061
CG18250 CG7262 0.227545
CG18250 CG7379 0.502878
CG18250 CG7752 -0.585215
CG18250 CG7893 -0.007754
CG18250 CG8209 0.707162
CG18250 CG8276 -2.776800
CG18250 CG8289 -0.941809
CG18250 CG8306 -0.015939
CG18250 CG8312 0.474201
CG18250 CG8411 0.753217
CG18250 CG8416 -0.299915
CG18250 CG8933 0.233131
CG18250 CG9022 -2.231451
CG18250 CG9128 -0.679932
CG18250 CG9256 1.872103
CG18250 CG9318 1.546789
CG18250 CG9403 -1.349851
CG18250 CG9710 0.409417
CG18250 CG9750 2.841250
CG18250 CG9985 1.747267
CG18250 CR31696 1.942907
CG18290 CG2108 -0.355231
CG18290 CG3008 -0.867371
CG18290 CG30497 -0.038146
CG18290 CG31649 0.054128
CG18290 CG32244 0.414549
CG18290 CG32701 -1.387985
CG18290 CG33097 0.248734
CG18290 CG33149 -0.416415
CG18290 CG33549 -0.239358
CG18290 CG3359 0.189643
CG18290 CG3725 -0.471051
CG18290 CG3800 0.061746
CG18290 CG3903 0.245413
CG18290 CG40049 -0.112839
CG18290 CG4169 0.583264
CG18290 CG4364 0.245644
CG18290 CG4376 0.068215
CG18290 CG4679 0.683707
CG18290 CG5661 -0.432216
CG18290 CG5809 1.733111
CG18290 CG6174 -0.706312
CG18290 CG6382 -0.693433
CG18290 CG6647 0.242912
CG18290 CG6668 0.864204
CG18290 CG6877 0.429196
CG18290 CG7070 -0.108463
CG18290 CG7071 -0.455006
CG18290 CG7199 -0.522343
CG18290 CG7433 0.571622
CG18290 CG7526 -0.133479
CG18290 CG8182 -0.850965
CG18290 CG8965 -0.435230
CG18290 CG8974 0.111562
CG18290 CG9022 0.492595
CG18290 CG9253 -0.154530
CG18290 CG9322 -0.030727
CG18290 CG9811 -0.101013
CG18321 CG32701 -0.124209
CG18321 CG33097 0.359273
CG18321 CG3436 -0.215516
CG18321 CG3644 0.070826
CG18321 CG5215 -0.076236
CG18321 CG5433 -0.052547
CG18321 CG5809 -0.006300
CG18321 CG6174 -0.241391
CG18321 CG6775 -0.147628
CG18321 CG7752 -0.222979
CG18321 CG8933 -0.076355
CG18321 CG8974 -0.227531
CG18362 CG2108 0.515403
CG18362 CG2140 0.032729
CG18362 CG2157 -0.264268
CG18362 CG2210 -0.508108
CG18362 CG2818 0.220035
CG18362 CG2837 -0.889778
CG18362 CG2928 -1.196942
CG18362 CG32209 -0.059952
CG18362 CG3244 0.012141
CG18362 CG32548 0.116126
CG18362 CG3365 0.435821
CG18362 CG3588 -0.252498
CG18362 CG4311 0.241236
CG18362 CG5170 -0.738707
CG18362 CG6611 -0.132415
CG18362 CG6816 -0.841087
CG18362 CG7266 0.262494
CG18362 CG7941 -0.366316
CG18362 CG9446 -1.117574
CG18362 CG9517 -0.396546
CG18362 TE18870 -0.374972
CG1837 CG18657 1.468750
CG1837 CG1910 -1.900808
CG1837 CG1934 0.054064
CG1837 CG2098 0.394180
CG1837 CG2198 -0.655842
CG1837 CG2718 -2.966900
CG1837 CG30011 0.132001
CG1837 CG31626 0.359507
CG1837 CG3178 -0.095909
CG1837 CG32164 -0.952760
CG1837 CG32464 -2.924870
CG1837 CG33113 -0.337885
CG1837 CG33149 0.615646
CG1837 CG3371 0.398378
CG1837 CG3644 0.400993
CG1837 CG3960 0.034416
CG1837 CG3989 -1.012487
CG1837 CG4183 0.805619
CG1837 CG4300 1.547688
CG1837 CG4427 -0.136019
CG1837 CG4511 0.508887
CG1837 CG4533 -3.194296
CG1837 CG4679 -0.262032
CG1837 CG4696 0.819777
CG1837 CG4746 -0.072585
CG1837 CG5320 -7.361096
CG1837 CG5330 0.682384
CG1837 CG5345 -1.103501
CG1837 CG5353 0.469802
CG1837 CG5671 -0.384600
CG1837 CG5776 1.245844
CG1837 CG6668 2.911435
CG1837 CG6803 -3.149008
CG1837 CG6844 -1.294860
CG1837 CG7173 0.703985
CG1837 CG7296 -0.564214
CG1837 CG7299 -0.122634
CG1837 CG7433 0.172030
CG1837 CG7481 -0.245778
CG1837 CG7987 -3.774020
CG1837 CG8186 0.299116
CG1837 CG8665 2.735383
CG1837 CG8977 0.441722
CG1837 CG9020 0.632050
CG1837 CG9070 0.360077
CG1837 CG9238 1.007435
CG1837 CG9985 -5.971101
CG1837 CR31696 1.027107
CG1837 TE19126 2.502443
CG18374 CG2210 -0.293702
CG18374 CG2977 -4.544477
CG18374 CG30349 0.176071
CG18374 CG31233 0.492638
CG18374 CG3127 -0.014930
CG18374 CG31431 0.810564
CG18374 CG31605 0.189199
CG18374 CG33502 -0.129730
CG18374 CG5288 -2.153526
CG18374 CG5532 -1.466694
CG18374 CG5819 1.014506
CG18374 CG5961 -0.719119
CG18374 CG6417 -0.368972
CG18374 CG6459 2.361102
CG18374 CG6666 -0.910177
CG18374 CG7354 0.936769
CG18374 CG7361 0.298180
CG18374 CG7502 -0.910226
CG18374 CG8048 0.669371
CG18374 CG8766 0.516633
CG18374 CG8788 -1.717193
CG18374 CG8804 0.552558
CG18374 CG8946 0.729816
CG18374 CG9066 -0.583623
CG18374 CG9331 -3.135860
CG18374 CG9494 0.099712
CG18374 CG9527 3.147727
CG18374 CG9568 0.725841
CG18374 CG9762 -0.848578
CG18374 CG9977 -0.569355
CG18377 CG2157 -1.367363
CG18377 CG7941 -0.107666
CG18446 CG18593 -0.557697
CG18446 CG1882 0.875446
CG18446 CG2003 -0.933950
CG18446 CG2140 -0.888654
CG18446 CG2198 -0.380393
CG18446 CG2837 -0.374682
CG18446 CG30011 0.285281
CG18446 CG30497 -0.349758
CG18446 CG31098 0.863654
CG18446 CG31175 0.242518
CG18446 CG32164 -1.734261
CG18446 CG32499 -0.259453
CG18446 CG32548 -0.421331
CG18446 CG3267 -3.828113
CG18446 CG3588 0.123633
CG18446 CG3960 -0.152947
CG18446 CG40049 -0.265398
CG18446 CG4033 -0.901854
CG18446 CG4051 0.627624
CG18446 CG4354 0.033351
CG18446 CG4533 0.141817
CG18446 CG4567 0.850802
CG18446 CG4679 -0.812249
CG18446 CG4692 -0.321053
CG18446 CG4726 0.168206
CG18446 CG5330 -0.035183
CG18446 CG5476 0.198306
CG18446 CG5532 0.111736
CG18446 CG5594 0.278656
CG18446 CG6459 -0.522833
CG18446 CG6521 0.341839
CG18446 CG6668 -1.118021
CG18446 CG7062 0.869097
CG18446 CG7088 0.503857
CG18446 CG7107 -3.220509
CG18446 CG7266 -0.244822
CG18446 CG7421 1.338302
CG18446 CG7807 -0.504728
CG18446 CG7915 -0.103776
CG18446 CG7981 0.072847
CG18446 CG8050 -0.294194
CG18446 CG8186 0.113684
CG18446 CG8235 1.012991
CG18446 CG8309 0.858370
CG18446 CG8402 -0.335157
CG18446 CG8439 -1.136646
CG18446 CG8665 -0.015142
CG18446 CG8788 1.739492
CG18446 CG8913 -0.243674
CG18446 CG8977 0.921770
CG18446 CG9238 -0.410172
CG18446 CG9253 0.289118
CG18446 CG9446 -1.117054
CG18446 CG9539 0.187273
CG18446 CG9710 0.719234
CG18446 CR31808 -0.232812
CG18446 TE18870 0.149914
CG18455 CG30283 -0.857795
CG18466 CG2060 -0.774201
CG18466 CG31098 -0.912996
CG18466 CG33099 1.565141
CG18466 CG3829 -2.173798
CG18466 CG4120 -5.713214
CG18466 CG4162 -7.166386
CG18466 CG4306 0.849240
CG18466 CG4559 0.051363
CG18466 CG5210 -2.079308
CG18466 CG5949 0.365577
CG18466 CG6113 -1.600309
CG18466 CG7062 -1.128889
CG18466 CG7241 1.874282
CG18466 CG7390 1.369497
CG18466 CG8050 1.113507
CG18466 CG8066 -1.753705
CG18466 CG8665 3.860372
CG18466 CG8669 0.522904
CG18466 CG8782 -1.976695
CG18466 CG8913 -0.014326
CG18466 CG9184 -0.646651
CG18473 CG31259 0.285630
CG18473 CG33502 0.422686
CG18473 CG3714 0.088196
CG18473 CG4061 0.167390
CG18473 CG5012 -0.551910
CG18473 CG5130 -0.609188
CG18473 CG5660 -0.049629
CG18473 CG6028 -1.821896
CG18473 CG6178 -0.448239
CG18473 CG7328 -0.336891
CG18473 CG9527 0.180459
CG18507 CG2051 0.229069
CG18507 CG2161 0.546132
CG18507 CG2818 0.716336
CG18507 CG2918 -1.463047
CG18507 CG3008 -0.019751
CG18507 CG30497 0.369234
CG18507 CG31121 -0.588570
CG18507 CG32209 -0.289539
CG18507 CG32425 0.497764
CG18507 CG32625 -0.537778
CG18507 CG32694 0.143054
CG18507 CG33104 -3.226754
CG18507 CG33183 0.748286
CG18507 CG33549 -1.173702
CG18507 CG3359 -0.078426
CG18507 CG3499 -0.693027
CG18507 CG3539 0.570402
CG18507 CG3664 -0.164719
CG18507 CG3722 -0.558770
CG18507 CG3766 -0.582252
CG18507 CG3903 0.266229
CG18507 CG4035 0.134978
CG18507 CG4145 0.256022
CG18507 CG4170 -0.958200
CG18507 CG4354 0.252293
CG18507 CG4670 0.276184
CG18507 CG5021 -0.212603
CG18507 CG5186 -1.011103
CG18507 CG5486 -0.099368
CG18507 CG5575 -1.198878
CG18507 CG5873 0.185452
CG18507 CG6202 0.279869
CG18507 CG6433 -0.578581
CG18507 CG6512 -0.308628
CG18507 CG6668 0.402025
CG18507 CG6708 -0.809800
CG18507 CG6816 -0.037990
CG18507 CG7271 0.216277
CG18507 CG7461 1.332481
CG18507 CG7526 -0.356800
CG18507 CG7748 -0.218498
CG18507 CG8286 -0.214507
CG18507 CG8308 0.057343
CG18507 CG9035 0.080716
CG18507 CG9322 -0.153793
CG18507 CG9330 -0.220764
CG18507 CG9423 0.162477
CG18507 CG9539 -0.896498
CG18507 CG9712 0.466602
CG18507 CG9747 -0.374165
CG18507 CR31808 -0.134467
CG18507 TE20108 -0.123493
CG18549 CG2003 0.475621
CG18549 CG2155 0.105661
CG18549 CG30011 -0.462301
CG18549 CG30497 -0.065476
CG18549 CG31098 -1.564432
CG18549 CG31175 -0.172278
CG18549 CG31775 0.155073
CG18549 CG31794 -0.941435
CG18549 CG32409 -0.217342
CG18549 CG32464 -0.452343
CG18549 CG32499 0.073769
CG18549 CG33009 0.445650
CG18549 CG4033 -0.289981
CG18549 CG4427 -1.715463
CG18549 CG4475 -0.410576
CG18549 CG4533 -1.291634
CG18549 CG5033 0.762181
CG18549 CG5330 1.768729
CG18549 CG5353 -0.034291
CG18549 CG5532 -0.134533
CG18549 CG5594 -0.156491
CG18549 CG6501 0.042081
CG18549 CG6521 -0.011884
CG18549 CG6708 -0.321635
CG18549 CG6949 0.165845
CG18549 CG7088 -1.009061
CG18549 CG7176 -0.027732
CG18549 CG7266 -2.062215
CG18549 CG7438 0.319598
CG18549 CG7458 0.565038
CG18549 CG7915 0.132050
CG18549 CG7981 0.147194
CG18549 CG8036 -0.279593
CG18549 CG8050 1.059860
CG18549 CG8058 -1.137654
CG18549 CG8144 0.243255
CG18549 CG8235 1.298581
CG18549 CG8402 -1.329593
CG18549 CG8446 0.346087
CG18549 CG8470 1.791254
CG18549 CG8665 1.193766
CG18549 CG8766 -0.170929
CG18549 CG8788 0.752570
CG18549 CG8913 0.228374
CG18549 CG8946 -0.321422
CG18549 CG9009 -1.647746
CG18549 CG9306 -0.053460
CG18593 CG1882 -0.318948
CG18593 CG2140 0.039534
CG18593 CG30011 -0.667862
CG18593 CG30349 0.328222
CG18593 CG30497 -0.481705
CG18593 CG31098 -2.076692
CG18593 CG31175 -0.723710
CG18593 CG31559 -0.144701
CG18593 CG32499 0.022413
CG18593 CG32972 -0.037232
CG18593 CG33149 -1.002807
CG18593 CG3588 -1.174198
CG18593 CG3762 0.466391
CG18593 CG3829 0.115075
CG18593 CG4364 -0.011873
CG18593 CG4376 0.257709
CG18593 CG4567 0.681448
CG18593 CG4600 0.004146
CG18593 CG5532 0.203317
CG18593 CG6871 0.133946
CG18593 CG7062 -0.192773
CG18593 CG7071 -0.116872
CG18593 CG7088 -0.422548
CG18593 CG7107 1.866232
CG18593 CG7807 -1.985655
CG18593 CG8050 0.125823
CG18593 CG8066 -0.523229
CG18593 CG8144 0.549923
CG18593 CG8186 0.749144
CG18593 CG8235 0.363023
CG18593 CG8439 -0.854609
CG18593 CG8470 0.479653
CG18593 CG8665 0.099389
CG18593 CG8782 0.062214
CG18593 CG8946 0.586097
CG18593 CG9184 -0.368215
CG18593 CG9253 -0.107457
CG18657 CG1891 -0.381333
CG18657 CG1910 0.628321
CG18657 CG1970 -0.359677
CG18657 CG2003 0.049767
CG18657 CG2098 0.560070
CG18657 CG2184 -0.461924
CG18657 CG3001 0.282014
CG18657 CG31559 -0.104128
CG18657 CG32464 -0.458877
CG18657 CG32499 0.393392
CG18657 CG32813 -3.979682
CG18657 CG33149 -1.287838
CG18657 CG3401 -0.199393
CG18657 CG3767 0.117116
CG18657 CG4003 -0.456716
CG18657 CG4033 -0.371480
CG18657 CG4300 -0.888934
CG18657 CG4533 0.434988
CG18657 CG4581 0.319245
CG18657 CG4696 0.311970
CG18657 CG4843 -0.506518
CG18657 CG4994 2.537483
CG18657 CG5033 0.836297
CG18657 CG5320 1.636599
CG18657 CG5330 -0.679862
CG18657 CG5374 0.301113
CG18657 CG5476 -0.073697
CG18657 CG5594 -0.195351
CG18657 CG5776 -0.876553
CG18657 CG5819 -1.050703
CG18657 CG5824 -2.465577
CG18657 CG5828 0.009218
CG18657 CG6501 1.593202
CG18657 CG6844 0.067470
CG18657 CG7088 -0.091930
CG18657 CG7279 0.038361
CG18657 CG7296 -0.052140
CG18657 CG7299 0.079204
CG18657 CG7458 1.216678
CG18657 CG7519 -2.263460
CG18657 CG7638 0.671911
CG18657 CG7915 -1.745186
CG18657 CG7987 0.043459
CG18657 CG8186 0.165786
CG18657 CG8231 -0.319855
CG18657 CG8446 1.288211
CG18657 CG8766 -0.125478
CG18657 CG8946 -0.085292
CG18657 CG8977 1.104393
CG18657 CG9006 1.246497
CG18657 CG9630 0.674042
CG18657 CG9762 -2.368134
CG18740 CG2083 -0.951909
CG18740 CG32505 -0.761910
CG18740 CG3967 -0.409803
CG18740 CG4022 -0.123279
CG18740 CG4029 -0.421565
CG18740 CG4050 0.616425
CG18740 CG5175 0.287464
CG18740 CG5393 -0.741851
CG18740 CG5545 -1.663230
CG18740 CG5580 -0.745240
CG18740 CG6181 1.198812
CG18740 CG6930 0.257034
CG18740 CG6987 0.189916
CG18740 CG7528 -0.990737
CG18740 CG7659 0.930326
CG18740 CG8472 0.952419
CG18740 CG8704 -1.048196
CG18740 CG9336 -0.361063
CG18783 CG1884 0.778300
CG18783 CG2072 -0.530675
CG18783 CG2374 0.473066
CG18783 CG30116 0.434226
CG18783 CG31368 0.035144
CG18783 CG3180 0.150962
CG18783 CG3198 -0.566048
CG18783 CG32425 0.771345
CG18783 CG32858 -0.339342
CG18783 CG3424 -0.215792
CG18783 CG3542 2.861835
CG18783 CG3644 1.162836
CG18783 CG3743 -0.000767
CG18783 CG3941 0.662984
CG18783 CG3969 1.294199
CG18783 CG4145 -1.136727
CG18783 CG4672 -1.375734
CG18783 CG5215 0.599767
CG18783 CG5476 -0.688991
CG18783 CG5514 0.391929
CG18783 CG5671 0.028670
CG18783 CG5700 -0.436666
CG18783 CG6775 -2.143038
CG18783 CG6844 -0.184430
CG18783 CG7023 0.083805
CG18783 CG7071 -0.125334
CG18783 CG7187 -0.450881
CG18783 CG7433 -0.146044
CG18783 CG7664 0.097251
CG18783 CG7752 0.208355
CG18783 CG8173 -0.784368
CG18783 CG8200 0.467314
CG18783 CG8749 0.106538
CG18783 CG8974 -0.593534
CG18783 CG9070 -0.580824
CG18783 CG9177 0.733425
CG18783 CG9346 -2.457402
CG18783 CG9985 0.458199
CG18817 CG4944 -0.177978
CG18817 CG4999 -0.066079
CG18817 CG5249 -0.556638
CG18817 CG6822 -0.138087
CG18817 CG7675 0.626074
CG18817 CG8268 -0.184030
CG18817 CG9326 -0.525095
CG18817 CG9416 0.202373
CG18817 CG9796 -0.306242
CG1882 CG2003 1.474986
CG1882 CG30011 0.643483
CG1882 CG30349 0.327057
CG1882 CG30497 -2.604834
CG1882 CG31175 -0.104094
CG1882 CG3127 1.174374
CG1882 CG31431 -0.472744
CG1882 CG3267 0.091003
CG1882 CG3297 0.068773
CG1882 CG33502 -0.698785
CG1882 CG3499 0.656167
CG1882 CG3960 0.574795
CG1882 CG4169 0.955006
CG1882 CG4233 -0.088074
CG1882 CG4364 -2.131016
CG1882 CG4567 -0.857880
CG1882 CG4600 -0.115910
CG1882 CG4692 1.108902
CG1882 CG4726 -0.094618
CG1882 CG5085 0.175955
CG1882 CG5353 0.896406
CG1882 CG5575 -0.399808
CG1882 CG5590 0.305067
CG1882 CG5819 0.449926
CG1882 CG6030 -0.011822
CG1882 CG6705 -0.668648
CG1882 CG6949 0.067548
CG1882 CG7062 1.017085
CG1882 CG7071 0.078160
CG1882 CG7088 0.270683
CG1882 CG7107 -2.352199
CG1882 CG7266 0.552967
CG1882 CG7279 -1.183570
CG1882 CG7438 0.082185
CG1882 CG7458 -1.336172
CG1882 CG7461 -0.016049
CG1882 CG7807 0.352340
CG1882 CG7915 -0.537206
CG1882 CG7920 -0.802159
CG1882 CG8144 -0.560196
CG1882 CG8182 -0.200361
CG1882 CG8186 -1.267573
CG1882 CG8235 -1.245129
CG1882 CG8268 -0.119809
CG1882 CG8402 -2.349907
CG1882 CG8439 0.337004
CG1882 CG8446 -0.046934
CG1882 CG8531 0.719880
CG1882 CG9238 -0.575244
CG1882 CG9253 0.548540
CG1882 CG9811 -0.958300
CG1882 CR31808 -0.048290
CG1882 TE19126 0.469772
CG1884 CG2072 -2.445284
CG1884 CG2161 -0.511486
CG1884 CG2913 0.010464
CG1884 CG3033 0.414529
CG1884 CG3039 -0.669135
CG1884 CG31649 0.229249
CG1884 CG31999 -0.646126
CG1884 CG32425 -0.193067
CG1884 CG33097 -3.621338
CG1884 CG33549 1.671850
CG1884 CG3539 0.676619
CG1884 CG3542 -3.831321
CG1884 CG3624 0.237763
CG1884 CG3722 0.444573
CG1884 CG3725 -1.295568
CG1884 CG3800 1.167258
CG1884 CG3903 0.034068
CG1884 CG3969 1.173366
CG1884 CG4086 0.111193
CG1884 CG4145 -0.030446
CG1884 CG4552 -0.940115
CG1884 CG4672 0.306659
CG1884 CG5021 -0.024595
CG1884 CG5186 0.366079
CG1884 CG5454 0.454990
CG1884 CG5486 0.164006
CG1884 CG5514 -2.392015
CG1884 CG6654 -1.114741
CG1884 CG6775 2.407977
CG1884 CG7375 0.788958
CG1884 CG7433 1.064954
CG1884 CG7524 0.125044
CG1884 CG7664 0.317690
CG1884 CG7920 -0.431895
CG1884 CG8173 -0.614062
CG1884 CG8965 0.309364
CG1884 CG9022 -3.592233
CG1884 CG9175 -1.292344
CG1884 CG9177 0.406481
CG1884 CG9194 -0.116536
CG1884 CG9297 0.206604
CG1884 CG9318 -0.145703
CG1884 CG9712 1.270566
CG1884 CG9743 -0.193076
CG1884 CR31696 -0.134380
CG1884 TE20108 -0.461360
CG18854 CG1970 -0.922256
CG18854 CG2158 -0.102123
CG18854 CG2221 -3.213772
CG18854 CG2263 2.972123
CG18854 CG2674 1.508192
CG18854 CG2863 -1.257070
CG18854 CG2867 -1.943722
CG18854 CG31160 1.078835
CG18854 CG3140 3.966462
CG18854 CG3174 1.042415
CG18854 CG31794 1.142512
CG18854 CG32030 0.850060
CG18854 CG3224 -3.476104
CG18854 CG32409 -7.560198
CG18854 CG32813 2.992754
CG18854 CG3499 -0.826706
CG18854 CG3861 -0.941110
CG18854 CG4217 1.260244
CG18854 CG4427 -2.801202
CG18854 CG4457 -4.206271
CG18854 CG4552 1.789552
CG18854 CG4665 -2.393372
CG18854 CG4912 -5.949110
CG18854 CG5033 5.553369
CG18854 CG5277 -3.539845
CG18854 CG5353 -6.609962
CG18854 CG5382 -1.590656
CG18854 CG5824 1.358634
CG18854 CG5904 -9.836882
CG18854 CG5992 -3.729168
CG18854 CG6148 -2.130930
CG18854 CG6199 0.166270
CG18854 CG6202 -3.682959
CG18854 CG6226 4.440481
CG18854 CG6708 -3.535164
CG18854 CG6904 -2.638564
CG18854 CG7073 2.286765
CG18854 CG7279 1.014284
CG18854 CG7413 -2.944185
CG18854 CG7430 -7.473692
CG18854 CG7458 -0.413404
CG18854 CG7461 -9.677993
CG18854 CG7993 -2.516970
CG18854 CG8058 -2.162161
CG18854 CG8144 -4.559482
CG18854 CG8235 -1.101147
CG18854 CG8268 1.073545
CG18854 CG8286 0.421729
CG18854 CG8386 0.640267
CG18854 CG8446 -3.241120
CG18854 CG8531 2.324184
CG18854 CG8920 2.719622
CG18854 CG8978 -1.523766
CG18854 CG9009 1.404720
CG18854 CG9140 2.541598
CG18854 CG9281 2.811879
CG18854 CG9743 0.825297
CG18854 CG9750 2.512495
CG1891 CG30115 0.201892
CG1891 CG31022 -0.851477
CG1891 CG31368 -0.128234
CG1891 CG3265 0.940646
CG1891 CG32982 -0.242713
CG1891 CG3861 -0.255160
CG1891 CG4003 -0.143576
CG1891 CG4115 0.073101
CG1891 CG4376 0.350134
CG1891 CG4457 0.831696
CG1891 CG4552 -1.218808
CG1891 CG4966 -1.584830
CG1891 CG4994 0.475459
CG1891 CG6375 -0.505791
CG1891 CG6647 0.020585
CG1891 CG7269 0.101911
CG1891 CG7554 -0.039588
CG1891 CG7638 -0.649360
CG1891 CG7675 0.092484
CG1891 CG7698 0.588962
CG1891 CG8209 -0.150475
CG1891 CG8231 0.531842
CG1891 CG8268 0.243044
CG1891 CG8301 0.536793
CG1891 CG8780 -0.743473
CG1891 CG9172 -0.059227
CG1891 CG9262 -0.147996
CG1891 CG9854 -1.727954
CG1910 CG2051 0.089833
CG1910 CG30427 -0.215195
CG1910 CG3127 0.717549
CG1910 CG31794 0.297213
CG1910 CG3198 0.583923
CG1910 CG32164 -0.978456
CG1910 CG32244 -1.314179
CG1910 CG33149 0.667853
CG1910 CG33549 1.008198
CG1910 CG3371 -1.629861
CG1910 CG3624 0.012878
CG1910 CG3725 0.592431
CG1910 CG3960 -0.155620
CG1910 CG4115 1.093191
CG1910 CG4169 -1.006487
CG1910 CG4170 -0.506511
CG1910 CG4300 -2.821757
CG1910 CG4376 0.582813
CG1910 CG4533 1.202587
CG1910 CG4679 -2.261636
CG1910 CG4692 0.714445
CG1910 CG4994 1.622738
CG1910 CG5320 -3.907357
CG1910 CG5330 -0.398420
CG1910 CG5476 -1.132691
CG1910 CG6501 1.682407
CG1910 CG6666 -1.365903
CG1910 CG6668 2.133789
CG1910 CG6803 -1.032877
CG1910 CG6844 0.766678
CG1910 CG7033 0.722224
CG1910 CG7107 -1.888094
CG1910 CG7173 1.146706
CG1910 CG7433 -0.909836
CG1910 CG7481 0.637297
CG1910 CG7915 0.179900
CG1910 CG7920 -0.941303
CG1910 CG7987 0.072742
CG1910 CG8402 0.367338
CG1910 CG8439 0.888099
CG1910 CG8977 -1.673772
CG1910 CG9022 -0.308965
CG1910 CG9194 -0.317055
CG1910 CG9494 -0.309076
CG1910 CG9710 0.105791
CG1910 CG9762 0.209217
CG1910 CG9985 -1.191745
CG1910 CR31696 -0.511859
CG1910 TE19126 -5.922467
CG1919 CG2555 0.165383
CG1919 CG3097 0.031816
CG1919 CG31973 0.128349
CG1919 CG5492 -0.407364
CG1919 CG8587 0.132612
CG1919 CG9188 -0.333324
CG1934 CG2969 0.136151
CG1934 CG30011 0.131463
CG1934 CG30116 -0.175628
CG1934 CG31692 -0.419523
CG1934 CG3178 -0.007740
CG1934 CG32425 0.390692
CG1934 CG32464 0.126008
CG1934 CG3416 0.138452
CG1934 CG3644 -0.054385
CG1934 CG3725 -0.687907
CG1934 CG3989 -0.556843
CG1934 CG4183 0.124066
CG1934 CG4405 -0.473943
CG1934 CG5320 0.837300
CG1934 CG5671 -0.962049
CG1934 CG5680 -0.178993
CG1934 CG5809 0.345307
CG1934 CG6601 -0.037560
CG1934 CG6647 0.139423
CG1934 CG6778 -0.197739
CG1934 CG6803 -0.206328
CG1934 CG6844 -0.009729
CG1934 CG7173 0.067217
CG1934 CG7481 -1.268714
CG1934 CG7987 0.201562
CG1934 CG8258 0.335920
CG1934 CG8276 0.289217
CG1934 CG8312 0.028844
CG1934 CG8933 0.477807
CG1934 CG9020 -0.178158
CG1934 CG9985 -0.420748
CG1941 CG2827 -0.062217
CG1941 CG5558 0.061072
CG1941 CG5849 -1.781342
CG1941 CG7839 0.034644
CG1941 CG8039 0.380022
CG1941 CG8327 -0.416506
CG1941 CG8780 -0.192032
CG1941 CG8827 -0.244041
CG1941 CG9577 -1.435337
CG1957 CG2656 0.531050
CG1957 CG31108 -0.779012
CG1957 CG31692 -1.367546
CG1957 CG32505 -0.398002
CG1957 CG3689 -0.488338
CG1957 CG4303 0.775334
CG1957 CG5499 0.261427
CG1957 CG5813 0.664444
CG1957 CG6617 0.450577
CG1957 CG6866 0.290026
CG1957 CG6889 1.601577
CG1957 CG6934 0.092594
CG1957 CG6987 -1.514333
[truncated: 292,051 more chars]
