# Supplementary material for: GINI: From ISH Images to Gene Interaction Networks
Source: PLoS Comput Biol. 2013 Oct 10;9(10):e1003227. doi: 10.1371/journal.pcbi.1003227 (PMC3794902; doi:10.1371/journal.pcbi.1003227)
Supplement: Dataset S1 — Networks predicted by GINI for the 9–10 and 13–16 development stages. For the data at each stage, multiple networks were predicted by varying the tuning parameter , between 0.5 and 1, as described in the paper. The network for each value is stored in a separate file in the dataset, in a format readable by Cytoscape. (BZ2) [file pcbi.1003227.s001.bz2 › Dataset_S1_Networks/GINI_network_stage13-16_lambda0.575.txt]

CG10002 CG10026 0.012904
CG10002 CG10449 -0.223766
CG10002 CG10473 -0.333647
CG10002 CG1169 0.168671
CG10002 CG11992 -0.135998
CG10002 CG13850 0.106104
CG10002 CG15022 0.001994
CG10002 CG16858 -0.171525
CG10002 CG2072 -0.609771
CG10002 CG2928 0.026936
CG10002 CG3424 -0.263446
CG10002 CG3766 0.039729
CG10002 CG4145 0.376155
CG10002 CG4670 -0.057239
CG10002 CG5700 -0.716833
CG10002 CG6055 -0.687922
CG10002 CG6816 -0.083654
CG10002 CG7098 -0.302358
CG10002 CG7748 0.136127
CG10002 CG7867 0.203714
CG10002 CG7981 -0.021945
CG10002 CG8363 -0.587181
CG10002 CG9148 0.042649
CG10002 CG9175 -0.133913
CG10009 CG10206 0.567388
CG10009 CG10287 -0.805110
CG10009 CG11471 0.469172
CG10009 CG1157 -2.499625
CG10009 CG11771 -1.163967
CG10009 CG11785 0.891235
CG10009 CG12101 -0.294742
CG10009 CG12141 0.440323
CG10009 CG12151 -6.527989
CG10009 CG12172 -0.693346
CG10009 CG1309 2.891670
CG10009 CG13183 0.040646
CG10009 CG13506 0.243861
CG10009 CG14048 3.186121
CG10009 CG14996 0.172513
CG10009 CG15005 -0.052976
CG10009 CG15162 -0.362698
CG10009 CG1685 0.679563
CG10009 CG17369 4.680523
CG10009 CG1785 0.872512
CG10009 CG18549 0.424175
CG10009 CG18854 -1.369099
CG10009 CG1970 -0.255841
CG10009 CG2221 -1.688834
CG10009 CG2263 2.257432
CG10009 CG2674 0.331478
CG10009 CG2713 0.801545
CG10009 CG2863 3.375974
CG10009 CG2867 1.258713
CG10009 CG31160 0.074513
CG10009 CG31175 -0.243992
CG10009 CG32409 1.485271
CG10009 CG3267 0.047870
CG10009 CG3283 0.140826
CG10009 CG33217 -0.750555
CG10009 CG3593 -1.785434
CG10009 CG4033 -1.207754
CG10009 CG4217 0.150283
CG10009 CG4307 -5.625370
CG10009 CG4427 1.007660
CG10009 CG4475 -1.179039
CG10009 CG4665 -0.313900
CG10009 CG4742 -1.216935
CG10009 CG5010 0.669394
CG10009 CG5033 0.379303
CG10009 CG5277 -5.095096
CG10009 CG5525 0.391508
CG10009 CG6022 -5.644206
CG10009 CG6105 1.881174
CG10009 CG6148 0.118877
CG10009 CG6202 -0.761256
CG10009 CG6226 0.017541
CG10009 CG6343 -0.367629
CG10009 CG6415 0.349863
CG10009 CG6459 -0.164835
CG10009 CG6708 -1.708839
CG10009 CG6767 3.079452
CG10009 CG7176 0.364671
CG10009 CG7178 0.024745
CG10009 CG7361 0.107670
CG10009 CG7413 0.667851
CG10009 CG7421 -0.480179
CG10009 CG7461 0.707127
CG10009 CG7519 -1.535898
CG10009 CG7712 -0.138478
CG10009 CG7993 -1.705951
CG10009 CG8058 0.399177
CG10009 CG8144 1.852994
CG10009 CG8309 0.612579
CG10009 CG8386 -2.148359
CG10009 CG8446 0.693550
CG10009 CG8531 -1.647212
CG10009 CG8920 -6.296169
CG10009 CG9006 0.092632
CG10009 CG9149 -3.058214
CG10009 CG9306 0.008107
CG10021 CG1049 0.018337
CG10021 CG10580 0.237894
CG10021 CG1064 -0.347263
CG10021 CG12052 -0.991822
CG10021 CG1242 -0.117762
CG10021 CG1252 -0.463710
CG10021 CG1298 -0.591448
CG10021 CG14636 0.100244
CG10021 CG17272 -0.698447
CG10021 CG2727 -0.111705
CG10021 CG3184 -0.086273
CG10021 CG3365 0.282009
CG10021 CG3376 -0.139609
CG10021 CG5802 -0.361048
CG10021 CG6394 -0.826304
CG10021 CG6889 0.105387
CG10021 CG7230 -0.374586
CG10021 CG7526 0.098330
CG10021 CG7563 0.151542
CG10021 CG8156 -0.167116
CG10021 CG8308 0.158071
CG10021 CG8600 -0.255258
CG10021 CG9089 -0.300682
CG10021 CG9712 0.696287
CG10021 CG9747 0.142152
CG10021 CG9924 -0.253525
CG10026 CG10072 -0.602112
CG10026 CG10361 -0.130910
CG10026 CG11395 0.241573
CG10026 CG1151 -0.699460
CG10026 CG11654 0.132467
CG10026 CG11992 -0.656500
CG10026 CG1242 0.013325
CG10026 CG1259 -0.959054
CG10026 CG12723 0.069199
CG10026 CG1322 -1.123526
CG10026 CG13391 0.402692
CG10026 CG13850 0.352174
CG10026 CG1486 -1.025845
CG10026 CG15022 -2.290034
CG10026 CG15188 0.042201
CG10026 CG16712 -0.905873
CG10026 CG17246 0.227014
CG10026 CG17320 -0.238951
CG10026 CG18362 0.540573
CG10026 CG2155 0.480709
CG10026 CG2161 -0.033992
CG10026 CG2342 -0.573756
CG10026 CG31536 -0.108454
CG10026 CG31999 0.279523
CG10026 CG32548 0.111118
CG10026 CG32625 -0.389507
CG10026 CG3365 -0.367971
CG10026 CG4035 -0.092168
CG10026 CG4742 0.263026
CG10026 CG5345 0.349353
CG10026 CG5700 0.524330
CG10026 CG6155 -1.155660
CG10026 CG6816 -0.339672
CG10026 CG7098 0.344500
CG10026 CG7227 -0.067418
CG10026 CG7266 0.640675
CG10026 CG7702 0.103087
CG10026 CG7981 0.022680
CG10026 CG9089 0.570647
CG10026 CG9148 -2.147317
CG10026 CG9280 0.165616
CG10026 CG9446 -0.190154
CG10026 CG9517 -0.100134
CG10026 CG9539 0.195745
CG10026 TE18870 -0.017966
CG10045 CG10160 -1.021135
CG10045 CG10236 -0.317197
CG10045 CG10367 0.060962
CG10045 CG10535 -0.265927
CG10045 CG13289 0.026160
CG10045 CG17032 -0.143813
CG10045 CG1780 -0.288978
CG10045 CG18140 0.038890
CG10045 CG2051 -0.071664
CG10045 CG2277 -0.433693
CG10045 CG2969 -0.710318
CG10045 CG3001 0.325483
CG10045 CG31145 -0.344396
CG10045 CG31692 0.551733
CG10045 CG3278 0.377356
CG10045 CG3359 -0.043052
CG10045 CG3365 -0.035899
CG10045 CG3842 -0.736686
CG10045 CG3903 0.207807
CG10045 CG3989 0.801463
CG10045 CG4354 0.104484
CG10045 CG7481 -0.418171
CG10045 CG7867 -0.212998
CG10045 CG7987 0.444817
CG10045 CG8258 -0.727944
CG10045 CG9238 -0.252130
CG10047 CG10382 -0.220554
CG10047 CG10446 0.134910
CG10047 CG10726 0.452938
CG10047 CG11324 0.291438
CG10047 CG11798 -2.952027
CG10047 CG11849 -0.125895
CG10047 CG12038 0.867133
CG10047 CG1221 -1.628121
CG10047 CG12767 0.906225
CG10047 CG12858 -0.164076
CG10047 CG13906 0.766402
CG10047 CG13920 0.231840
CG10047 CG13928 -0.803637
CG10047 CG14041 2.941509
CG10047 CG14762 -3.015942
CG10047 CG15651 -1.626854
CG10047 CG17724 0.529253
CG10047 CG1825 -1.501872
CG10047 CG2207 -0.888755
CG10047 CG31088 -1.031841
CG10047 CG31181 1.669961
CG10047 CG31634 0.205413
CG10047 CG32046 -1.159164
CG10047 CG32169 -1.837874
CG10047 CG3703 -1.777127
CG10047 CG4050 2.303587
CG10047 CG4133 0.097245
CG10047 CG4684 1.783190
CG10047 CG5175 0.305626
CG10047 CG5545 -4.612615
CG10047 CG6703 -7.261337
CG10047 CG7576 -0.966378
CG10047 CG7659 0.074094
CG10047 CG7851 1.370610
CG10047 CG8625 -0.219714
CG10047 CG9666 0.402364
CG10060 CG1109 -0.885833
CG10060 CG11494 -1.650787
CG10060 CG13624 0.418669
CG10060 CG13777 -0.414432
CG10060 CG1404 -0.109259
CG10060 CG14513 0.641482
CG10060 CG1957 -0.059118
CG10060 CG32505 -0.385151
CG10060 CG3436 0.359332
CG10060 CG5499 -1.402744
CG10060 CG6617 0.141561
CG10060 CG6889 0.150061
CG10060 CG6987 -0.525779
CG10060 CG7358 0.264189
CG10060 CG7375 0.534740
CG10060 CG7471 -0.736403
CG10060 CG8092 0.323607
CG10067 CG10361 0.200917
CG10067 CG10960 0.068950
CG10067 CG11134 -1.019587
CG10067 CG11271 0.096587
CG10067 CG12055 -2.056558
CG10067 CG12203 -0.800418
CG10067 CG12576 -0.302601
CG10067 CG1259 0.059754
CG10067 CG13348 -0.025619
CG10067 CG13993 -0.735936
CG10067 CG14207 -0.724516
CG10067 CG15212 0.610912
CG10067 CG15598 -0.384841
CG10067 CG17166 0.078222
CG10067 CG17320 0.754712
CG10067 CG17508 0.441884
CG10067 CG1782 -0.532539
CG10067 CG18507 -1.291546
CG10067 CG1884 0.526068
CG10067 CG2016 0.122042
CG10067 CG2161 0.321472
CG10067 CG2913 -1.931369
CG10067 CG3008 1.191393
CG10067 CG30115 -0.050738
CG10067 CG3033 -0.481059
CG10067 CG3039 0.686921
CG10067 CG31649 0.453662
CG10067 CG3171 -1.058156
CG10067 CG32244 1.167873
CG10067 CG33104 1.081561
CG10067 CG33183 -0.663490
CG10067 CG3499 -0.915234
CG10067 CG3992 1.180035
CG10067 CG4086 0.287915
CG10067 CG4364 -0.211392
CG10067 CG4552 0.803730
CG10067 CG4567 0.925357
CG10067 CG4726 -2.309391
CG10067 CG5186 0.282129
CG10067 CG5454 -0.458057
CG10067 CG5873 0.246587
CG10067 CG6378 -0.044045
CG10067 CG6382 0.051604
CG10067 CG6521 -1.169272
CG10067 CG6654 -0.302270
CG10067 CG6708 0.634150
CG10067 CG6766 1.180319
CG10067 CG7033 2.128943
CG10067 CG7107 -0.273414
CG10067 CG7154 -0.764787
CG10067 CG7271 0.096095
CG10067 CG7279 -0.834507
CG10067 CG7461 -0.913046
CG10067 CG7526 0.436828
CG10067 CG7893 0.175011
CG10067 CG8173 -1.362290
CG10067 CG8182 0.631782
CG10067 CG8186 0.616096
CG10067 CG8430 0.160294
CG10067 CG8965 -0.733026
CG10067 CG9022 0.175597
CG10067 CG9322 -0.334156
CG10067 CG9330 -1.426555
CG10067 CG9416 -1.028735
CG10067 CG9710 -5.251795
CG10067 CG9712 -0.597093
CG10067 CG9743 -0.007775
CG10067 CR31696 0.039956
CG10072 CG10236 0.214830
CG10072 CG10578 -0.048526
CG10072 CG10701 0.029381
CG10072 CG11444 0.304512
CG10072 CG1228 -0.124327
CG10072 CG1242 -0.366415
CG10072 CG12701 -0.101718
CG10072 CG1322 -0.309047
CG10072 CG13695 0.071508
CG10072 CG1403 -1.912233
CG10072 CG1404 -0.172473
CG10072 CG14805 -0.013785
CG10072 CG1486 -0.067831
CG10072 CG17124 0.035611
CG10072 CG17246 -0.627586
CG10072 CG17272 -0.196659
CG10072 CG2016 -0.957201
CG10072 CG2161 0.155890
CG10072 CG2818 -0.303680
CG10072 CG3028 -0.218747
CG10072 CG32425 1.127494
CG10072 CG32625 -1.137364
CG10072 CG33104 0.361861
CG10072 CG33549 0.069244
CG10072 CG3416 0.080364
CG10072 CG3542 0.618694
CG10072 CG3722 -0.424614
CG10072 CG4145 0.497423
CG10072 CG4204 -0.934218
CG10072 CG4551 0.402120
CG10072 CG4742 -0.217146
CG10072 CG4778 0.132950
CG10072 CG4972 -0.001961
CG10072 CG5021 0.215765
CG10072 CG5193 0.068952
CG10072 CG6177 -0.088902
CG10072 CG7227 0.132633
CG10072 CG7393 -0.772861
CG10072 CG7563 0.388517
CG10072 CG7702 0.438661
CG10072 CG9148 -0.084642
CG10072 CG9346 -0.794176
CG10072 CG9423 0.059739
CG10072 CG9748 -0.064793
CG10072 CG9750 0.610641
CG10072 TE18870 -0.507008
CG10075 CG10335 1.169078
CG10075 CG10655 1.696745
CG10075 CG10691 1.398146
CG10075 CG11107 0.787460
CG10075 CG11134 1.684269
CG10075 CG11217 1.115665
CG10075 CG11255 0.452592
CG10075 CG11267 -1.292641
CG10075 CG11334 0.251604
CG10075 CG12400 1.640314
CG10075 CG13220 -3.100623
CG10075 CG13551 0.156635
CG10075 CG15102 0.699254
CG10075 CG15304 -3.670189
CG10075 CG1582 -1.667969
CG10075 CG16787 -0.547272
CG10075 CG16944 0.865163
CG10075 CG17332 -1.220343
CG10075 CG17642 0.412352
CG10075 CG18473 0.475030
CG10075 CG1882 0.601795
CG10075 CG2161 0.997715
CG10075 CG2210 -1.358446
CG10075 CG2713 -1.169983
CG10075 CG30349 -2.370923
CG10075 CG31004 0.974009
CG10075 CG31170 0.225194
CG10075 CG3127 1.120613
CG10075 CG31999 -0.091236
CG10075 CG3249 -0.987357
CG10075 CG3283 -0.521237
CG10075 CG32920 -5.528130
CG10075 CG33502 -0.626190
CG10075 CG4086 0.410490
CG10075 CG4169 0.901128
CG10075 CG4233 -1.866389
CG10075 CG4247 -1.755329
CG10075 CG4364 -0.388262
CG10075 CG4567 -1.437750
CG10075 CG4984 1.056685
CG10075 CG5012 -1.300304
CG10075 CG5130 -0.726105
CG10075 CG5170 0.320193
CG10075 CG5590 0.258064
CG10075 CG5660 -5.480576
CG10075 CG5903 0.755151
CG10075 CG5949 -0.008897
CG10075 CG6028 0.340936
CG10075 CG6030 -0.556749
CG10075 CG6345 -3.447118
CG10075 CG6439 1.439796
CG10075 CG6666 -1.026571
CG10075 CG6769 -3.306597
CG10075 CG6949 -0.208082
CG10075 CG7328 -0.946393
CG10075 CG7354 2.690358
CG10075 CG7698 0.226028
CG10075 CG7807 0.313073
CG10075 CG8443 1.653387
CG10075 CR31808 0.402725
CG10082 CG10121 -0.229641
CG10082 CG10334 0.971270
CG10082 CG10620 1.347447
CG10082 CG11280 -1.480034
CG10082 CG11347 0.881191
CG10082 CG11861 -0.178002
CG10082 CG11949 0.676560
CG10082 CG12084 0.394349
CG10082 CG12091 -0.221816
CG10082 CG12287 0.645240
CG10082 CG12360 -2.778329
CG10082 CG12369 -3.316038
CG10082 CG12592 0.328622
CG10082 CG12676 -1.062016
CG10082 CG13321 0.405842
CG10082 CG1345 -0.648396
CG10082 CG13912 -0.234462
CG10082 CG14025 0.128042
CG10082 CG14122 0.134778
CG10082 CG1422 1.939381
CG10082 CG1429 -0.162113
CG10082 CG1444 -2.248233
CG10082 CG14622 -0.479008
CG10082 CG1463 -0.135517
CG10082 CG16721 1.018454
CG10082 CG17158 0.575872
CG10082 CG17492 1.129883
CG10082 CG17597 0.184700
CG10082 CG18111 -0.841239
CG10082 CG18250 0.461363
CG10082 CG1934 0.364611
CG10082 CG2048 -2.157032
CG10082 CG2051 -0.451679
CG10082 CG2656 -0.641279
CG10082 CG2835 0.282561
CG10082 CG2969 0.413174
CG10082 CG31108 -0.793425
CG10082 CG31332 -1.307829
CG10082 CG31692 -0.337929
CG10082 CG32043 2.341404
CG10082 CG3352 -0.273452
CG10082 CG3416 -0.648981
CG10082 CG3434 -0.067485
CG10082 CG3625 1.121781
CG10082 CG3644 -0.062073
CG10082 CG3725 -0.973065
CG10082 CG3743 0.027464
CG10082 CG40147 -0.324191
CG10082 CG4209 0.627315
CG10082 CG4405 -0.714808
CG10082 CG4677 -0.019725
CG10082 CG4696 -0.270059
CG10082 CG5183 -1.270797
CG10082 CG5215 -0.857993
CG10082 CG5320 -0.429922
CG10082 CG5809 0.561207
CG10082 CG6210 0.186592
CG10082 CG6844 -1.174959
CG10082 CG6866 -2.911489
CG10082 CG6944 0.547781
CG10082 CG7254 0.013809
CG10082 CG7481 -1.582491
CG10082 CG7752 0.650949
CG10082 CG8276 -2.742890
CG10082 CG8416 -0.518088
CG10082 CG8933 -0.320686
CG10082 CG9020 0.142799
CG10082 CG9070 0.082245
CG10082 CG9128 0.327201
CG10082 CG9135 1.336343
CG10082 CG9985 1.166397
CG10106 CG10121 0.245754
CG10106 CG10545 0.615312
CG10106 CG10967 0.063328
CG10106 CG11324 -0.524299
CG10106 CG13624 -1.508566
CG10106 CG14622 0.302708
CG10106 CG14883 0.233348
CG10106 CG31022 -1.208906
CG10106 CG31043 -0.322781
CG10106 CG31349 -1.107166
CG10106 CG32486 0.438653
CG10106 CG3265 -0.875897
CG10106 CG3969 -0.224526
CG10106 CG4027 -0.045173
CG10106 CG4041 -0.368857
CG10106 CG4978 -0.483220
CG10106 CG7375 0.725987
CG10106 CG7379 0.349785
CG10106 CG8209 0.857427
CG10106 CG8571 -0.780680
CG10106 CG8749 0.308099
CG10106 CG9666 -0.328809
CG10106 CG9854 -0.073291
CG10106 CG9894 -0.579399
CG10107 CG10229 -0.592140
CG10107 CG1049 0.278410
CG10107 CG10571 -0.595286
CG10107 CG10578 -0.853372
CG10107 CG1109 -1.766113
CG10107 CG11100 0.299235
CG10107 CG12006 0.927932
CG10107 CG12084 -0.455934
CG10107 CG12091 -0.410141
CG10107 CG1228 -0.871862
CG10107 CG12287 -1.544880
CG10107 CG12360 -1.581431
CG10107 CG12369 0.111220
CG10107 CG12391 0.688015
CG10107 CG12592 -0.804922
CG10107 CG12701 0.123833
CG10107 CG14026 -0.686799
CG10107 CG1422 0.965403
CG10107 CG14712 -0.014806
CG10107 CG14883 0.540469
CG10107 CG16721 -0.941825
CG10107 CG17158 1.181951
CG10107 CG17800 0.176201
CG10107 CG1782 -0.892134
CG10107 CG18250 -2.111845
CG10107 CG3033 0.136494
CG10107 CG3039 0.240757
CG10107 CG31045 1.340033
CG10107 CG32031 -0.191605
CG10107 CG3265 0.550676
CG10107 CG32701 -0.047016
CG10107 CG33097 1.682447
CG10107 CG3416 0.638581
CG10107 CG3436 1.160118
CG10107 CG3542 -0.067427
CG10107 CG3624 -1.922364
CG10107 CG3664 -0.196680
CG10107 CG3722 -0.279894
CG10107 CG4006 -0.476668
CG10107 CG4204 0.850558
CG10107 CG4303 0.909259
CG10107 CG4700 0.588110
CG10107 CG5215 0.364891
CG10107 CG5454 -0.291723
CG10107 CG5499 -0.617715
CG10107 CG5809 -0.301663
CG10107 CG6017 -0.033178
CG10107 CG6877 0.980447
CG10107 CG7262 0.280072
CG10107 CG7379 -3.095422
CG10107 CG7752 -0.150243
CG10107 CG8209 -0.517202
CG10107 CG8276 0.630088
CG10107 CG8289 -2.760259
CG10107 CG8416 -0.524295
CG10107 CG8571 -0.632094
CG10107 CG8978 0.546420
CG10107 CG9128 -0.313722
CG10107 CG9318 -2.038807
CG10107 CG9677 0.313202
CG10107 CG9750 1.297596
CG10107 CG9985 0.456120
CG10120 CG10724 -0.008993
CG10120 CG1151 0.216853
CG10120 CG11765 -0.953727
CG10120 CG12286 -0.360993
CG10120 CG12403 0.486476
CG10120 CG1250 -0.423382
CG10120 CG1345 -0.199992
CG10120 CG13977 -0.328116
CG10120 CG14629 -1.025765
CG10120 CG15282 -0.247815
CG10120 CG15828 -0.211391
CG10120 CG1600 0.552322
CG10120 CG17754 -0.224507
CG10120 CG1837 0.374038
CG10120 CG2718 -0.523301
CG10120 CG30497 0.159343
CG10120 CG3178 -0.105597
CG10120 CG33113 0.033849
CG10120 CG3644 0.321774
CG10120 CG3829 -1.352340
CG10120 CG3989 0.618085
CG10120 CG4405 -0.192848
CG10120 CG5680 -0.849275
CG10120 CG6803 -0.700044
CG10120 CG7390 0.227170
CG10120 CG8050 0.652544
CG10120 CG8066 -0.576045
CG10120 CG8665 0.189176
CG10121 CG11280 -2.592817
CG10121 CG11652 -0.670803
CG10121 CG11861 0.457111
CG10121 CG11949 0.277991
CG10121 CG12006 -2.262343
CG10121 CG12360 -1.028324
CG10121 CG12676 0.006482
CG10121 CG13037 -0.523568
CG10121 CG14122 0.793684
CG10121 CG1444 -1.153436
CG10121 CG1447 0.745804
CG10121 CG14622 -0.844841
CG10121 CG14883 -0.095842
CG10121 CG15811 1.173277
CG10121 CG16721 -1.420879
CG10121 CG1674 0.140025
CG10121 CG17158 0.046909
CG10121 CG1721 -1.091800
CG10121 CG17492 -2.053922
CG10121 CG17800 0.152677
CG10121 CG17943 -0.577726
CG10121 CG18250 0.441087
CG10121 CG18290 0.132339
CG10121 CG1910 -0.243500
CG10121 CG2048 1.680193
CG10121 CG2374 1.518852
CG10121 CG2835 0.121393
CG10121 CG3033 -0.519269
CG10121 CG3048 0.491010
CG10121 CG31022 -0.339342
CG10121 CG31332 1.701917
CG10121 CG3198 -0.287636
CG10121 CG32031 0.212229
CG10121 CG32043 -5.059166
CG10121 CG32158 -0.626278
CG10121 CG32556 0.168149
CG10121 CG33097 -0.203214
CG10121 CG33149 -1.798958
CG10121 CG3371 1.523467
CG10121 CG3436 -1.021243
CG10121 CG3624 0.691029
CG10121 CG3644 0.800120
CG10121 CG3725 0.114148
CG10121 CG3969 0.182968
CG10121 CG40049 -0.286054
CG10121 CG4125 0.605068
CG10121 CG4230 0.403012
CG10121 CG4300 -0.210023
CG10121 CG5215 -1.590304
CG10121 CG5320 1.014630
CG10121 CG5809 -1.856103
CG10121 CG6017 0.080745
CG10121 CG6647 -0.139523
CG10121 CG6844 0.143553
CG10121 CG6877 0.513263
CG10121 CG6972 0.240937
CG10121 CG6988 0.209686
CG10121 CG7199 -0.186784
CG10121 CG7254 -2.029703
CG10121 CG7379 -0.357113
CG10121 CG7433 -0.665347
CG10121 CG7481 -0.340977
CG10121 CG7638 0.131248
CG10121 CG7752 0.469189
CG10121 CG8276 1.461661
CG10121 CG8933 -0.884509
CG10121 CG9480 -0.567998
CG10121 CG9854 0.322037
CG10121 CG9985 0.411400
CG10121 CR31696 0.460422
CG10145 CG10967 -0.297271
CG10145 CG11324 -1.155641
CG10145 CG11494 -0.018368
CG10145 CG11652 0.167768
CG10145 CG12249 -0.417762
CG10145 CG12576 -0.505213
CG10145 CG1447 -1.030437
CG10145 CG14513 0.137966
CG10145 CG14622 0.138411
CG10145 CG1483 -0.231527
CG10145 CG14883 0.150022
CG10145 CG1624 -1.174508
CG10145 CG17943 -0.723482
CG10145 CG2374 -0.156460
CG10145 CG31108 1.350173
CG10145 CG31721 -0.343475
CG10145 CG32043 -0.832063
CG10145 CG32158 1.327698
CG10145 CG32486 0.046558
CG10145 CG3269 -0.735140
CG10145 CG3967 -0.178995
CG10145 CG4532 0.071673
CG10145 CG6174 0.679975
CG10145 CG6866 0.559800
CG10145 CG7638 -0.296170
CG10145 CG8092 -0.127923
CG10145 CG8567 -1.855774
CG10145 CG9267 0.588149
CG10145 CG9666 -0.890434
CG10145 CG9854 0.090788
CG10145 CG9894 -0.003499
CG10151 CG13894 0.309506
CG10151 CG31634 -0.566642
CG10151 CG3269 -0.256510
CG10151 CG4532 -0.193925
CG10151 CG5588 -0.603085
CG10151 CG6866 -0.039670
CG10151 CG9135 -0.560332
CG10160 CG10206 4.809979
CG10160 CG10367 -1.946796
CG10160 CG10535 -0.346181
CG10160 CG10680 0.199575
CG10160 CG10922 -0.334905
CG10160 CG11051 -3.882411
CG10160 CG1151 0.230748
CG10160 CG12172 -1.139510
CG10160 CG12262 1.218506
CG10160 CG12286 0.642295
CG10160 CG12403 -0.996274
CG10160 CG1264 0.653536
CG10160 CG13005 1.064839
CG10160 CG1309 1.498292
CG10160 CG1371 0.134096
CG10160 CG14025 0.482625
CG10160 CG14243 0.093457
CG10160 CG14629 0.523662
CG10160 CG1475 -0.565082
CG10160 CG14968 -1.943723
CG10160 CG15095 -0.016727
CG10160 CG15105 1.072860
CG10160 CG15117 -4.095249
CG10160 CG15188 0.558926
CG10160 CG1548 -1.410975
CG10160 CG15717 -2.464668
CG10160 CG1648 -1.992422
CG10160 CG17325 0.587579
CG10160 CG1743 3.368575
CG10160 CG1780 0.208448
CG10160 CG18111 -1.676207
CG10160 CG1837 0.267579
CG10160 CG18549 -0.918201
CG10160 CG18657 -0.328103
CG10160 CG1910 1.330226
CG10160 CG1934 -0.447398
CG10160 CG2003 -0.960640
CG10160 CG2098 -4.150206
CG10160 CG2155 -0.556234
CG10160 CG2198 -0.927773
CG10160 CG2762 -0.109983
CG10160 CG2969 -0.732528
CG10160 CG3001 0.023149
CG10160 CG30011 -1.186375
CG10160 CG30427 -0.258416
CG10160 CG31775 0.242620
CG10160 CG32464 -1.839403
CG10160 CG3278 -0.192235
CG10160 CG33009 -0.877958
CG10160 CG3842 0.669369
CG10160 CG3960 0.050938
CG10160 CG3989 -0.165667
CG10160 CG4354 -0.329150
CG10160 CG4427 1.316448
CG10160 CG4511 0.427125
CG10160 CG4533 -7.321226
CG10160 CG4696 0.234782
CG10160 CG4752 0.339200
CG10160 CG5033 -6.685996
CG10160 CG5220 1.551781
CG10160 CG5320 3.218371
CG10160 CG5330 -3.475402
CG10160 CG5345 0.388290
CG10160 CG5476 0.258266
CG10160 CG5594 0.627315
CG10160 CG5776 0.897769
CG10160 CG5828 0.839923
CG10160 CG6803 -1.287133
CG10160 CG7088 1.057285
CG10160 CG7227 -0.757173
CG10160 CG7481 0.273266
CG10160 CG7935 0.433891
CG10160 CG7987 -6.431601
CG10160 CG8036 0.722896
CG10160 CG8050 -0.375685
CG10160 CG8258 0.949895
CG10160 CG8402 1.424129
CG10160 CG8665 5.103002
CG10160 CG8977 1.226822
CG10160 CG9006 0.545063
CG10160 CG9009 0.276815
CG10160 CG9194 1.181831
CG10160 CG9238 -0.738639
CG10206 CG10287 -1.587505
CG10206 CG10367 0.076459
CG10206 CG10479 0.189614
CG10206 CG10565 -1.855811
CG10206 CG10602 -0.123305
CG10206 CG10746 -2.134243
CG10206 CG11051 -4.388972
CG10206 CG11134 0.454247
CG10206 CG11267 -0.184164
CG10206 CG11334 -0.060042
CG10206 CG11471 -0.638407
CG10206 CG11992 2.402379
CG10206 CG12101 0.624540
CG10206 CG12157 2.547236
CG10206 CG12172 -4.336600
CG10206 CG12262 -1.631223
CG10206 CG12286 1.027981
CG10206 CG1309 2.241326
CG10206 CG13506 -0.435615
CG10206 CG14243 -0.747368
CG10206 CG1475 3.139518
CG10206 CG15095 -1.947796
CG10206 CG15117 -1.768286
CG10206 CG15188 0.119394
CG10206 CG15304 -2.606664
CG10206 CG15433 0.973034
CG10206 CG1548 0.080165
CG10206 CG15717 -7.915031
CG10206 CG16765 0.533965
CG10206 CG1685 1.723923
CG10206 CG17320 -0.658013
CG10206 CG1743 3.013397
CG10206 CG18446 0.220426
CG10206 CG18549 2.246855
CG10206 CG1882 0.384611
CG10206 CG1970 -2.117114
CG10206 CG2003 -6.932631
CG10206 CG2098 -10.013435
CG10206 CG2155 -0.835346
CG10206 CG2713 0.046644
CG10206 CG30011 -3.492960
CG10206 CG31004 -1.648641
CG10206 CG31098 -1.689481
CG10206 CG31160 -0.707786
CG10206 CG31175 -0.934929
CG10206 CG3140 0.656991
CG10206 CG31431 1.496475
CG10206 CG3174 0.768501
CG10206 CG31775 0.302019
CG10206 CG32164 -2.176913
CG10206 CG32499 0.283536
CG10206 CG3267 0.807866
CG10206 CG32813 -4.703752
CG10206 CG3283 -0.344003
CG10206 CG3297 -0.464997
CG10206 CG33009 -1.500682
CG10206 CG3593 0.441943
CG10206 CG4033 -6.632917
CG10206 CG4051 -0.976812
CG10206 CG4233 -9.716295
CG10206 CG4354 -0.441606
CG10206 CG4427 -6.713641
CG10206 CG4475 0.049944
CG10206 CG4533 -1.033405
CG10206 CG4567 -1.770739
CG10206 CG4600 -1.351600
CG10206 CG5033 -8.042553
CG10206 CG5330 1.929892
CG10206 CG5353 0.615638
CG10206 CG5374 0.054768
CG10206 CG5575 -0.222842
CG10206 CG5590 1.210886
CG10206 CG5594 5.134668
CG10206 CG5819 0.824715
CG10206 CG5992 -1.578401
CG10206 CG6501 0.697702
CG10206 CG6871 -4.187382
CG10206 CG7088 1.489501
CG10206 CG7266 0.196534
CG10206 CG7421 -3.866543
CG10206 CG7438 1.279502
CG10206 CG7458 3.772989
CG10206 CG7461 1.486281
CG10206 CG7915 -3.133314
CG10206 CG7935 1.834983
CG10206 CG7987 1.053889
CG10206 CG7993 2.262209
CG10206 CG8036 0.990403
CG10206 CG8058 -2.437848
CG10206 CG8144 0.207870
CG10206 CG8235 4.856652
CG10206 CG8309 -1.949534
CG10206 CG8402 -5.155526
CG10206 CG8439 1.577462
CG10206 CG8443 2.177291
CG10206 CG8446 -2.903820
CG10206 CG8470 3.888879
CG10206 CG8665 6.195590
CG10206 CG8766 0.496466
CG10206 CG8946 1.796980
CG10206 CG8977 3.713767
CG10206 CG9009 0.440084
CG10206 CG9238 -0.176283
CG10206 CG9280 1.020091
CG10206 CG9281 2.191843
CG10212 CG10364 -0.723914
CG10212 CG10726 -0.894089
CG10212 CG1130 -2.369478
CG10212 CG1258 -0.318373
CG10212 CG1434 -0.349151
CG10212 CG1616 -0.890904
CG10212 CG17724 0.598820
CG10212 CG2207 1.155145
CG10212 CG31357 -0.233602
CG10212 CG3408 -0.501150
CG10212 CG3938 -0.919215
CG10212 CG5358 -0.901048
CG10212 CG5753 -1.476758
CG10212 CG5940 -1.545482
CG10212 CG7358 -0.606953
CG10212 CG7471 -0.017861
CG10212 CG7659 0.289989
CG10212 CG9704 1.008929
CG10212 CG9797 -0.171533
CG10212 CG9999 1.544918
CG10229 CG10620 -0.148106
CG10229 CG11306 0.283639
CG10229 CG11652 -0.976217
CG10229 CG11861 0.588562
CG10229 CG12006 0.298261
CG10229 CG12360 0.309030
CG10229 CG12576 0.412935
CG10229 CG12592 0.262259
CG10229 CG14026 -0.168384
CG10229 CG14206 2.138663
CG10229 CG1422 -0.041095
CG10229 CG14712 -3.999914
CG10229 CG14883 0.177219
CG10229 CG17943 -0.035464
CG10229 CG18250 2.737036
CG10229 CG1891 -0.618860
CG10229 CG2263 0.737196
CG10229 CG30115 -1.391835
CG10229 CG31045 0.087271
CG10229 CG31332 -2.394318
CG10229 CG3265 -2.406506
CG10229 CG3436 -1.603471
CG10229 CG3624 -1.647027
CG10229 CG3664 -0.782560
CG10229 CG4003 -0.302406
CG10229 CG4006 -0.571243
CG10229 CG4115 0.283194
CG10229 CG4194 0.432269
CG10229 CG4457 -4.840733
CG10229 CG4551 -0.421035
CG10229 CG4966 0.819853
CG10229 CG4972 -0.929355
CG10229 CG5021 0.432711
CG10229 CG5183 0.421516
CG10229 CG5258 -0.933092
CG10229 CG5382 1.018567
CG10229 CG5454 1.349025
CG10229 CG7073 -0.036009
CG10229 CG7610 0.078043
CG10229 CG7638 0.468326
CG10229 CG7893 -0.298824
CG10229 CG8209 0.822351
CG10229 CG8231 2.030946
CG10229 CG8289 -0.196960
CG10229 CG8301 -1.475534
CG10229 CG8306 -1.004128
CG10229 CG8366 -0.085744
CG10229 CG8416 0.820939
CG10229 CG8430 0.248143
CG10229 CG8553 0.302299
CG10229 CG8635 -0.174967
CG10229 CG8759 -0.964740
CG10229 CG8978 1.379596
CG10229 CG9035 -0.086088
CG10229 CG9128 -0.616375
CG10229 CG9140 -0.065465
CG10229 CG9854 0.266572
CG10229 CG9866 0.293249
CG10236 CG10287 0.294286
CG10236 CG10334 2.172254
CG10236 CG10379 -0.253783
CG10236 CG10535 -1.313923
CG10236 CG10578 -0.305893
CG10236 CG10701 -0.688956
CG10236 CG10917 -0.693957
CG10236 CG10992 0.019723
CG10236 CG11654 0.283990
CG10236 CG12676 0.668369
CG10236 CG13005 -0.118144
CG10236 CG1322 -1.734621
CG10236 CG1403 1.066696
CG10236 CG16712 0.227982
CG10236 CG17032 -0.444596
CG10236 CG17121 0.538229
CG10236 CG17124 -0.692109
CG10236 CG17246 0.619981
CG10236 CG17334 0.176016
CG10236 CG18140 -1.412936
CG10236 CG18507 0.386130
CG10236 CG2051 -0.832685
CG10236 CG2125 0.280086
CG10236 CG2330 -0.367306
CG10236 CG2969 0.489504
CG10236 CG31536 -0.908881
CG10236 CG31999 1.257716
CG10236 CG32625 1.018113
CG10236 CG32694 -0.289542
CG10236 CG3278 0.279669
CG10236 CG33104 -1.096364
CG10236 CG33549 -0.003604
CG10236 CG3359 -0.556648
CG10236 CG3365 0.274038
CG10236 CG3722 -0.034745
CG10236 CG3842 -0.246294
CG10236 CG3902 -2.442417
CG10236 CG3903 -5.971560
CG10236 CG3992 -0.275288
CG10236 CG4035 0.277391
CG10236 CG4145 1.552602
CG10236 CG4170 0.730757
CG10236 CG4354 -0.196268
CG10236 CG4769 0.478400
CG10236 CG4778 -0.106425
CG10236 CG5183 -0.257297
CG10236 CG5345 1.283542
CG10236 CG5486 -0.595147
CG10236 CG6148 0.719784
CG10236 CG6433 -1.178774
CG10236 CG6778 0.608760
CG10236 CG7227 -1.703158
CG10236 CG7563 0.156355
CG10236 CG7702 0.404553
CG10236 CG8258 -0.570491
CG10236 CG8308 -0.009293
CG10236 CG8983 -0.288792
CG10236 CG9035 -0.324632
CG10236 CG9089 0.272833
CG10236 CG9238 0.580082
CG10236 CG9256 -0.189124
CG10236 CG9423 -0.400122
CG10236 CG9539 -3.191476
CG10244 CG10939 -0.392712
CG10244 CG1298 -0.515125
CG10244 CG17218 -0.228790
CG10244 CG18817 -0.407051
CG10244 CG2727 -0.416759
CG10244 CG4089 -0.498351
CG10244 CG6394 -0.263327
CG10244 CG9796 0.055583
CG10278 CG10425 0.697670
CG10278 CG10655 -2.466945
CG10278 CG10691 0.403801
CG10278 CG11151 -3.706658
CG10278 CG11255 -1.373378
CG10278 CG11453 0.566357
CG10278 CG11576 0.648292
CG10278 CG12400 -1.241927
CG10278 CG1246 -0.009372
CG10278 CG13284 0.156350
CG10278 CG13704 -4.685242
CG10278 CG14066 0.099432
CG10278 CG14080 -0.190827
CG10278 CG14792 -3.701032
CG10278 CG14902 0.437933
CG10278 CG15347 0.561064
CG10278 CG1809 -2.033104
CG10278 CG18473 -0.058870
CG10278 CG2827 0.229963
CG10278 CG2977 0.555026
CG10278 CG31004 -0.413351
CG10278 CG31233 0.488503
CG10278 CG31259 -3.191232
CG10278 CG3249 0.591551
CG10278 CG33502 1.581044
CG10278 CG3714 -0.460207
CG10278 CG3734 0.843804
CG10278 CG4061 2.183307
CG10278 CG4199 -0.446509
CG10278 CG4217 1.750527
CG10278 CG4247 -0.183774
CG10278 CG4581 -0.108185
CG10278 CG4753 1.682919
CG10278 CG5012 -1.460290
CG10278 CG5660 -1.509179
CG10278 CG5819 1.250996
CG10278 CG5903 1.376945
CG10278 CG5961 0.093196
CG10278 CG6028 1.854940
CG10278 CG6178 -0.390421
CG10278 CG6375 -0.358158
CG10278 CG6417 -0.307641
CG10278 CG6769 1.079555
CG10278 CG6830 0.440676
CG10278 CG7328 -0.512874
CG10278 CG7354 1.335949
CG10278 CG7834 -0.112970
CG10278 CG8048 -1.859873
CG10278 CG8827 -0.486298
CG10278 CG9527 -1.706359
CG10278 CG9568 -1.523529
CG10278 CG9577 -0.743211
CG10287 CG10367 -0.421020
CG10287 CG10379 0.114122
CG10287 CG10479 0.377205
CG10287 CG10565 0.743123
CG10287 CG10669 0.063119
CG10287 CG11444 0.236896
CG10287 CG11567 -0.918927
CG10287 CG1157 -0.124074
CG10287 CG11642 -0.240597
CG10287 CG11793 0.332217
CG10287 CG11905 -0.708291
CG10287 CG12151 -0.906819
CG10287 CG12172 0.337995
CG10287 CG1309 -2.059493
CG10287 CG13289 0.251221
CG10287 CG14805 1.028005
CG10287 CG15005 0.097786
CG10287 CG15105 -0.098272
CG10287 CG15188 -2.259368
CG10287 CG15212 0.125336
CG10287 CG15592 0.210143
CG10287 CG16885 0.338085
CG10287 CG17121 -0.240934
CG10287 CG17246 -0.524038
CG10287 CG17292 0.053757
CG10287 CG18140 -0.033707
CG10287 CG18549 -0.828062
CG10287 CG1970 -0.168368
CG10287 CG2098 1.707085
CG10287 CG2155 -0.288279
CG10287 CG2198 -0.576529
CG10287 CG30011 0.786713
CG10287 CG30116 -0.156533
CG10287 CG30291 0.060876
CG10287 CG32499 -1.030232
CG10287 CG32548 0.222871
CG10287 CG3297 0.174538
CG10287 CG32972 -0.122255
CG10287 CG33104 0.350943
CG10287 CG3359 0.127844
CG10287 CG4233 -0.593316
CG10287 CG4354 0.108369
CG10287 CG4427 1.170181
CG10287 CG4475 0.788935
CG10287 CG4742 0.596415
CG10287 CG4778 -1.018518
CG10287 CG5193 0.177590
CG10287 CG5277 0.681261
CG10287 CG5330 -0.916428
CG10287 CG5353 0.515142
CG10287 CG5594 0.227540
CG10287 CG6148 -0.652382
CG10287 CG6708 -1.315001
CG10287 CG6844 -0.666729
CG10287 CG6871 0.158263
CG10287 CG7173 0.386643
CG10287 CG7266 0.319290
CG10287 CG7421 0.632473
CG10287 CG7915 0.211036
CG10287 CG7935 -0.562323
CG10287 CG8036 -1.476035
CG10287 CG8309 -0.398918
CG10287 CG8386 0.257095
CG10287 CG8402 1.004770
CG10287 CG8439 -0.072221
CG10287 CG8766 0.192342
CG10287 CG9009 -0.582664
CG10287 CG9148 0.383528
CG10287 CG9280 -0.385393
CG10287 CG9539 -0.892941
CG10287 TE18870 -0.141822
CG10315 CG10360 0.224025
CG10315 CG10449 0.659044
CG10315 CG10535 1.073869
CG10315 CG11334 0.298706
CG10315 CG11444 -1.027753
CG10315 CG11642 0.284648
CG10315 CG14430 0.322647
CG10315 CG14813 0.380998
CG10315 CG1582 0.301829
CG10315 CG16858 0.994108
CG10315 CG17032 0.380737
CG10315 CG1716 -1.243186
CG10315 CG17271 0.627859
CG10315 CG1749 0.215466
CG10315 CG18854 0.209419
CG10315 CG2051 0.183135
CG10315 CG2072 0.232902
CG10315 CG2158 -0.041360
CG10315 CG2161 -1.452083
CG10315 CG30116 -0.212150
CG10315 CG30291 -1.390953
CG10315 CG31794 -0.556415
CG10315 CG32030 0.030313
CG10315 CG33549 0.785489
CG10315 CG3499 0.241282
CG10315 CG3722 -2.605928
CG10315 CG3766 -2.085630
CG10315 CG3991 0.654701
CG10315 CG4145 0.532502
CG10315 CG4169 0.885876
CG10315 CG4457 0.886770
CG10315 CG4665 -0.108194
CG10315 CG4729 -1.335168
CG10315 CG4752 -0.249199
CG10315 CG5021 0.258896
CG10315 CG5353 -2.535191
CG10315 CG5382 -0.866363
CG10315 CG5946 1.274273
CG10315 CG6120 -0.496265
CG10315 CG6199 -1.244550
CG10315 CG6202 -1.832860
CG10315 CG6822 -3.468253
CG10315 CG7413 0.109963
CG10315 CG7461 1.093014
CG10315 CG7748 -2.564295
CG10315 CG7867 0.162237
CG10315 CG7993 -0.117847
CG10315 CG8363 0.252252
CG10315 CG8430 0.263900
CG10327 CG10545 1.670709
CG10327 CG11100 0.445681
CG10327 CG12038 0.913726
CG10327 CG12767 2.269096
CG10327 CG13316 -0.020164
CG10327 CG13624 -0.022729
CG10327 CG13906 1.044677
CG10327 CG13928 -2.410501
CG10327 CG1825 -0.411731
CG10327 CG18740 -0.375678
CG10327 CG18783 -1.496013
CG10327 CG2083 0.872014
CG10327 CG31088 0.627749
CG10327 CG31181 0.285908
CG10327 CG3180 -4.199163
CG10327 CG3184 0.129441
CG10327 CG32858 0.135350
CG10327 CG3625 -0.051151
CG10327 CG3792 -0.448098
CG10327 CG4022 -2.108558
CG10327 CG4050 -5.364690
CG10327 CG4082 0.245596
CG10327 CG4405 -1.241712
CG10327 CG4672 -0.876497
CG10327 CG4702 -0.348690
CG10327 CG5393 0.171394
CG10327 CG5499 -0.247402
CG10327 CG5580 1.067652
CG10327 CG5680 0.079023
CG10327 CG6181 -3.213846
CG10327 CG6889 0.771170
CG10327 CG7375 -0.153650
CG10327 CG7528 -2.255261
CG10327 CG8200 -1.535161
CG10327 CG8472 -1.426300
CG10327 CG8567 0.894239
CG10327 CG8571 -0.454363
CG10327 CG8933 -0.763522
CG10327 CG8974 -0.638427
CG10327 CG9261 0.791967
CG10327 CG9346 -0.531749
CG10327 CG9666 1.886180
CG10334 CG10361 0.405881
CG10334 CG11347 -0.015120
CG10334 CG11949 -0.464857
CG10334 CG12369 -0.086369
CG10334 CG1259 -2.138313
CG10334 CG12676 -0.121854
CG10334 CG12701 0.181727
CG10334 CG13850 -2.323509
CG10334 CG13912 -1.518554
CG10334 CG1403 1.865158
CG10334 CG1444 -1.833603
CG10334 CG1463 -0.941278
CG10334 CG14636 -0.384699
CG10334 CG1475 0.673858
CG10334 CG1648 -4.464925
CG10334 CG17124 0.885295
CG10334 CG17158 0.253206
CG10334 CG17597 -1.414845
CG10334 CG17800 -0.103780
CG10334 CG18250 -0.235970
CG10334 CG1837 0.758892
CG10334 CG1910 2.152431
CG10334 CG2051 -1.268241
CG10334 CG2330 0.242034
CG10334 CG2969 0.973748
CG10334 CG30427 -1.343263
CG10334 CG31536 0.451761
CG10334 CG31692 0.997570
CG10334 CG32425 0.077924
CG10334 CG32625 -0.510877
CG10334 CG33549 2.804811
CG10334 CG3365 1.305502
CG10334 CG3542 -0.660552
CG10334 CG3624 0.287403
CG10334 CG3743 0.619164
CG10334 CG3902 -2.736495
CG10334 CG3903 -6.471781
CG10334 CG4035 0.053967
CG10334 CG4145 1.255217
CG10334 CG4170 -0.494441
CG10334 CG4204 -1.522694
CG10334 CG4551 -1.082342
CG10334 CG4679 -2.954805
CG10334 CG4700 0.074903
CG10334 CG4746 -0.230068
CG10334 CG4769 0.033180
CG10334 CG5183 -0.108414
CG10334 CG5320 -0.608282
CG10334 CG5486 -1.852347
CG10334 CG6210 -0.214291
CG10334 CG6668 0.932112
CG10334 CG6803 0.306001
CG10334 CG6981 0.920610
CG10334 CG7227 -2.281316
CG10334 CG7254 0.243164
CG10334 CG7299 -0.249251
CG10334 CG7702 0.908047
CG10334 CG8258 -0.362349
CG10334 CG8276 -1.366167
CG10334 CG8965 0.207778
CG10334 CG9022 0.768247
CG10334 CG9194 2.451767
CG10334 CG9256 0.092292
CG10334 CG9539 -0.178916
CG10334 CG9836 -0.053448
CG10334 CG9866 0.444990
CG10334 CG9916 0.387008
CG10334 CG9985 -0.428957
CG10335 CG10535 -0.262687
CG10335 CG10565 0.836931
CG10335 CG10602 -0.185726
CG10335 CG10627 -0.221221
CG10335 CG10746 0.204656
CG10335 CG11334 -0.710937
CG10335 CG11793 0.435501
CG10335 CG12233 -0.090484
CG10335 CG12262 -1.676831
CG10335 CG13220 -0.194831
CG10335 CG13391 -0.288420
CG10335 CG1371 0.533686
CG10335 CG1403 0.174510
CG10335 CG14629 0.394387
CG10335 CG15105 -1.500206
CG10335 CG15117 0.902408
CG10335 CG15282 0.563367
CG10335 CG15304 0.252798
CG10335 CG1582 -0.666920
CG10335 CG1648 1.192385
CG10335 CG17121 0.456281
CG10335 CG17246 0.364701
CG10335 CG17280 0.055861
CG10335 CG17292 -0.120761
CG10335 CG18140 -1.075743
CG10335 CG1882 0.544738
CG10335 CG2155 0.967517
CG10335 CG2161 0.338460
CG10335 CG2928 0.353905
CG10335 CG30497 -0.413851
CG10335 CG3140 -0.708561
CG10335 CG31431 -0.345338
CG10335 CG3174 0.142635
CG10335 CG31794 -0.141703
CG10335 CG31999 -0.565737
CG10335 CG32425 1.445627
CG10335 CG3249 -0.114208
CG10335 CG32548 0.258463
CG10335 CG32920 -0.396234
CG10335 CG33549 0.013736
CG10335 CG3359 -0.206341
CG10335 CG3903 -2.928040
CG10335 CG4145 0.680557
CG10335 CG4169 0.554884
CG10335 CG4183 -0.906392
CG10335 CG4233 -0.969833
CG10335 CG4354 0.125988
CG10335 CG4475 -0.137815
CG10335 CG4533 -0.675705
CG10335 CG4679 0.376110
CG10335 CG4729 -0.118120
CG10335 CG4984 0.347464
CG10335 CG5330 0.562871
CG10335 CG5353 0.939183
CG10335 CG6439 -0.853952
CG10335 CG6666 -1.787433
CG10335 CG7266 -0.493038
CG10335 CG7748 -0.301840
CG10335 CG7981 -0.380104
CG10335 CG8036 -0.185455
CG10335 CG8402 -1.235364
CG10335 CG9089 -0.031728
CG10335 CG9131 0.261658
CG10335 CG9148 -0.982823
CG10335 CG9184 0.214529
CG10335 CG9280 -1.555406
CG10335 CG9494 -0.743210
CG10335 CG9985 -0.067635
CG10341 CG10425 2.181170
CG10341 CG10660 -0.038374
CG10341 CG11738 7.409850
CG10341 CG11771 0.229088
CG10341 CG12101 -1.711358
CG10341 CG12141 9.821895
CG10341 CG12530 0.154556
CG10341 CG12785 -5.527917
CG10341 CG1381 -2.244284
CG10341 CG14447 -0.343539
CG10341 CG14996 -3.169244
CG10341 CG1685 -5.799816
CG10341 CG17136 -1.784752
CG10341 CG17369 -2.034541
CG10341 CG1746 -2.289012
CG10341 CG1785 0.620621
CG10341 CG18657 1.478925
CG10341 CG1941 0.854059
CG10341 CG2078 1.523935
CG10341 CG2221 0.297160
CG10341 CG2263 0.781581
CG10341 CG2827 -1.888654
CG10341 CG2867 1.386369
CG10341 CG32253 0.930759
CG10341 CG32264 -5.486022
CG10341 CG32813 0.105435
CG10341 CG33217 -0.393705
CG10341 CG3593 -1.208299
CG10341 CG4217 0.592860
CG10341 CG4581 -0.649317
CG10341 CG4753 2.304833
CG10341 CG4781 0.218290
CG10341 CG5010 -1.941796
CG10341 CG5258 2.047519
CG10341 CG5558 -1.486631
CG10341 CG5824 -8.982047
CG10341 CG5904 3.994312
CG10341 CG6022 -1.321432
CG10341 CG6105 -3.179255
CG10341 CG6343 7.766456
CG10341 CG6455 0.963493
CG10341 CG6767 1.289076
CG10341 CG7519 -11.080968
CG10341 CG7712 1.751410
CG10341 CG7780 0.661146
CG10341 CG7834 -1.038106
CG10341 CG7839 -11.093219
CG10341 CG8039 -2.669748
CG10341 CG8254 0.165110
CG10341 CG8327 -3.912559
CG10341 CG8444 -2.303812
CG10341 CG8525 -1.732344
CG10341 CG8583 0.406609
CG10341 CG8780 -0.747960
CG10341 CG8827 -0.454343
CG10341 CG9006 6.931411
CG10341 CG9119 0.497282
CG10341 CG9300 -2.964063
CG10341 CG9306 1.735601
CG10341 CG9577 -2.220697
CG10341 CG9630 -3.959065
CG10360 CG11334 0.627753
CG10360 CG11444 0.073185
CG10360 CG12094 -0.206122
CG10360 CG14430 -0.346855
CG10360 CG1582 -0.597973
CG10360 CG17218 -0.417293
CG10360 CG17271 -0.089562
CG10360 CG1749 -0.151988
CG10360 CG1891 0.154891
CG10360 CG2016 -0.195548
CG10360 CG2522 0.017218
CG10360 CG2674 0.225459
CG10360 CG2818 -1.190555
CG10360 CG3008 0.320064
CG10360 CG30115 0.133893
CG10360 CG3028 0.010226
CG10360 CG3033 -0.334390
CG10360 CG31121 0.063627
CG10360 CG31170 -0.371749
CG10360 CG3171 -0.454447
CG10360 CG32473 0.179868
CG10360 CG33104 0.311174
CG10360 CG33183 -1.339058
CG10360 CG3664 -0.180766
CG10360 CG3969 -0.044279
CG10360 CG3991 -0.266114
CG10360 CG3992 -0.084719
CG10360 CG4003 0.351326
CG10360 CG4006 -0.090184
CG10360 CG4299 0.069395
CG10360 CG4552 -1.049998
CG10360 CG4966 -0.423207
CG10360 CG5021 -0.923756
CG10360 CG5873 -0.048413
CG10360 CG6708 -0.372111
CG10360 CG6775 -0.406795
CG10360 CG7271 0.473885
CG10360 CG7413 0.195195
CG10360 CG7526 0.398887
CG10360 CG7893 0.315023
CG10360 CG8156 0.236338
CG10360 CG8268 0.338456
CG10360 CG8286 -0.454999
CG10360 CG8366 -0.349815
CG10360 CG8430 -0.653797
CG10360 CG8965 -0.522051
CG10360 CG8978 0.353494
CG10360 CG9035 0.311059
CG10360 CG9149 0.186839
CG10360 CG9322 0.088358
CG10360 CG9416 0.147542
CG10360 CG9598 0.023752
CG10360 CG9712 0.279030
CG10360 TE20108 0.172049
CG10361 CG10504 0.421442
CG10361 CG11107 0.257773
CG10361 CG1151 0.169406
CG10361 CG11992 0.090843
CG10361 CG1259 0.003533
CG10361 CG13850 -0.641026
CG10361 CG1486 -0.241770
CG10361 CG15105 -0.530927
CG10361 CG1648 -0.123355
CG10361 CG17320 -0.251972
CG10361 CG17325 -0.992069
CG10361 CG1837 0.065581
CG10361 CG1884 -0.192502
CG10361 CG1910 0.354797
CG10361 CG2161 -0.186083
CG10361 CG2718 -0.371297
CG10361 CG3033 0.045266
CG10361 CG30497 0.093429
CG10361 CG31536 -0.347550
CG10361 CG32625 0.245742
CG10361 CG33113 0.068764
CG10361 CG3960 -0.435961
CG10361 CG4086 -0.161261
CG10361 CG4679 -1.418360
CG10361 CG4692 0.291512
CG10361 CG4726 -1.770913
CG10361 CG4746 -0.694696
CG10361 CG4769 -0.041895
CG10361 CG5186 -0.319654
CG10361 CG5330 0.558301
CG10361 CG5345 -0.325293
CG10361 CG5486 -0.274887
CG10361 CG5700 -0.088987
CG10361 CG6155 0.100249
CG10361 CG6521 0.126628
CG10361 CG6647 0.104203
CG10361 CG6668 0.774686
CG10361 CG6778 0.387732
CG10361 CG6803 0.204114
CG10361 CG7107 0.770215
CG10361 CG7173 0.145664
CG10361 CG7279 -0.345557
CG10361 CG7807 -0.192204
CG10361 CG7981 -0.135870
CG10361 CG9539 0.396097
CG10361 CG9985 -0.113155
CG10361 CR31696 0.094304
CG10364 CG10897 -1.234401
CG10364 CG1130 0.079465
CG10364 CG12249 0.442999
CG10364 CG1434 0.330312
CG10364 CG1616 -0.283540
CG10364 CG17724 0.275926
CG10364 CG1957 -0.129408
CG10364 CG2207 -0.907115
CG10364 CG32505 0.323466
CG10364 CG3408 -1.947751
CG10364 CG5358 0.256648
CG10364 CG5393 -0.257411
CG10364 CG5588 -0.554206
CG10364 CG5813 1.396706
CG10364 CG6617 0.208367
CG10364 CG6889 0.578979
CG10364 CG6987 -2.460944
CG10364 CG7358 -2.007521
CG10364 CG7471 0.197490
CG10364 CG7538 -0.534392
CG10364 CG7659 1.056033
CG10364 CG9704 -1.186433
CG10364 CG9705 1.085032
CG10364 CG9797 -1.089159
CG10367 CG10479 -0.365642
CG10367 CG10602 -0.064840
CG10367 CG10627 0.365835
CG10367 CG10680 -0.557878
CG10367 CG10922 -0.000040
CG10367 CG11051 -0.724772
CG10367 CG11793 0.463788
CG10367 CG11905 -0.082842
CG10367 CG12286 0.362353
CG10367 CG12403 0.403446
CG10367 CG1309 -0.527451
CG10367 CG14243 -0.135228
CG10367 CG14629 0.223718
CG10367 CG14968 -0.136341
CG10367 CG15005 -0.435260
CG10367 CG15105 -1.922378
CG10367 CG15117 1.555880
CG10367 CG15188 -0.459711
CG10367 CG1548 0.317950
CG10367 CG15717 0.642726
CG10367 CG1674 0.040483
CG10367 CG17121 0.570787
CG10367 CG17292 0.283828
CG10367 CG1743 -0.208636
CG10367 CG17530 -0.654662
CG10367 CG17754 -0.099312
CG10367 CG18111 -0.821373
CG10367 CG18140 -0.196082
CG10367 CG18446 -0.473391
CG10367 CG18549 -0.028134
CG10367 CG2098 1.438169
CG10367 CG2140 0.052891
CG10367 CG2155 0.250368
CG10367 CG2198 -1.155876
CG10367 CG2762 0.077926
CG10367 CG2837 -0.047313
CG10367 CG30011 0.225884
CG10367 CG31098 0.162279
CG10367 CG31431 -0.064115
CG10367 CG32499 0.236423
CG10367 CG33009 -0.539195
CG10367 CG33113 -0.693356
CG10367 CG3842 -0.299137
CG10367 CG3960 0.210615
CG10367 CG3989 -1.188182
CG10367 CG4162 -0.308249
CG10367 CG4354 -1.135342
CG10367 CG4533 2.336234
CG10367 CG4679 -1.054801
CG10367 CG4692 0.903783
CG10367 CG4778 0.107562
CG10367 CG5330 -0.160393
CG10367 CG5345 1.199066
CG10367 CG5532 -0.043024
CG10367 CG5828 -0.281978
CG10367 CG6113 -0.195657
CG10367 CG7062 -0.752829
CG10367 CG7241 0.217486
CG10367 CG7266 0.076541
CG10367 CG7438 -0.786564
CG10367 CG7678 0.107714
CG10367 CG7915 0.195117
CG10367 CG8050 0.215288
CG10367 CG8402 0.752368
CG10367 CG8665 -2.317850
CG10367 CG8669 -0.144598
CG10367 CG9020 0.202668
CG10367 CG9184 0.567909
CG10367 CG9238 -0.375846
CG10367 CG9539 -0.383433
CG10367 TE18870 -0.228230
CG10379 CG10504 0.727237
CG10379 CG10535 1.000731
CG10379 CG10565 -1.351011
CG10379 CG10627 0.611573
CG10379 CG10701 -2.751335
CG10379 CG11015 1.976586
CG10379 CG11076 0.388807
CG10379 CG11471 -1.302500
CG10379 CG12676 -0.437706
CG10379 CG12792 0.475394
CG10379 CG13005 -0.444685
CG10379 CG1309 -0.374520
CG10379 CG13289 -0.741587
CG10379 CG1429 -2.290285
CG10379 CG14687 -0.883337
CG10379 CG1475 -3.660158
CG10379 CG15433 2.675912
CG10379 CG17032 -0.953505
CG10379 CG17121 0.514053
CG10379 CG17124 1.655128
CG10379 CG1749 0.666729
CG10379 CG17492 1.598264
CG10379 CG18507 -0.446710
CG10379 CG2051 1.637137
CG10379 CG2330 0.625796
CG10379 CG2969 -0.774560
CG10379 CG3001 1.679923
CG10379 CG3008 -0.200539
CG10379 CG31045 -3.091750
CG10379 CG31121 0.421118
CG10379 CG32425 -2.775629
CG10379 CG32701 -0.383957
CG10379 CG3278 -2.246178
CG10379 CG33104 -1.005336
CG10379 CG33549 -1.742644
CG10379 CG3359 0.122447
CG10379 CG3401 0.003613
CG10379 CG4115 -0.387966
CG10379 CG4170 1.033144
CG10379 CG4204 1.292764
CG10379 CG4354 -2.413657
CG10379 CG4679 1.558850
CG10379 CG4944 -0.075747
CG10379 CG5183 -0.560419
CG10379 CG5258 -1.300722
CG10379 CG5353 1.455428
CG10379 CG5374 -5.126196
CG10379 CG5590 -0.094441
CG10379 CG5809 1.566966
CG10379 CG6017 0.308631
CG10379 CG6148 -1.571520
CG10379 CG6512 -6.814686
CG10379 CG6668 -1.298548
CG10379 CG6708 0.658059
CG10379 CG7199 -0.421116
CG10379 CG7262 0.166832
CG10379 CG7430 -2.011800
CG10379 CG7610 -2.286617
CG10379 CG7654 1.081348
CG10379 CG7915 -0.923052
CG10379 CG7935 1.935052
CG10379 CG8144 0.767482
CG10379 CG8231 3.860074
CG10379 CG8289 0.522093
CG10379 CG8306 1.117801
CG10379 CG8309 -2.056653
CG10379 CG8312 -1.212430
CG10379 CG8439 1.969270
CG10379 CG8446 1.332055
CG10379 CG8759 0.919620
CG10379 CG8977 2.007936
CG10379 CG8978 -0.108805
CG10379 CG9009 -1.532377
CG10379 CG9020 0.876889
CG10379 CG9035 -0.328129
CG10379 CG9238 0.282021
CG10379 CG9281 -1.741367
CG10379 CG9330 1.862214
CG10379 CG9866 -0.747838
CG10379 CG9916 -0.248761
CG10379 TE19126 0.196129
CG10382 CG10698 -0.825754
CG10382 CG11798 -0.037315
CG10382 CG11874 0.149050
CG10382 CG12038 0.226827
CG10382 CG12858 0.112484
CG10382 CG13894 -0.900446
CG10382 CG14041 -0.250393
CG10382 CG15097 -2.219331
CG10382 CG31634 -0.998747
CG10382 CG32169 0.239292
CG10382 CG3269 0.563879
CG10382 CG3703 0.013018
CG10382 CG40147 -0.610102
CG10382 CG5545 -0.936534
CG10382 CG5588 0.179733
CG10382 CG6418 0.145851
CG10382 CG6866 0.347731
CG10382 CG9135 -0.906953
CG10382 CG9261 0.742868
CG10382 CG9666 0.548312
CG10391 CG10746 0.844216
CG10391 CG11765 -0.279091
CG10391 CG13977 -0.301472
CG10391 CG1600 -1.562928
CG10391 CG17323 -0.010871
CG10391 CG17437 -0.253449
CG10391 CG17530 -0.224707
CG10391 CG18466 1.662004
CG10391 CG2060 0.503162
CG10391 CG2065 0.005185
CG10391 CG3829 -0.864899
CG10391 CG4120 -2.670529
CG10391 CG5700 -0.055819
CG10391 CG7390 -0.204916
CG10391 CG8050 0.504585
CG10391 CG8782 -2.532863
CG10391 CG9184 -0.237170
CG10425 CG10660 -1.352904
CG10425 CG10691 -4.442199
CG10425 CG11151 -1.071598
CG10425 CG11241 -0.345861
CG10425 CG11255 -1.199682
CG10425 CG12338 -0.511965
CG10425 CG12400 0.202509
CG10425 CG12785 -0.849936
CG10425 CG13284 0.218033
CG10425 CG14996 0.332079
CG10425 CG15304 1.976148
CG10425 CG15347 -1.168589
CG10425 CG1759 0.099282
CG10425 CG1785 0.997775
CG10425 CG2674 0.203852
CG10425 CG2713 -0.115320
CG10425 CG2827 -0.024742
CG10425 CG31160 0.191554
CG10425 CG3140 0.418805
CG10425 CG3283 -0.408307
CG10425 CG3714 -0.766481
CG10425 CG3884 0.121539
CG10425 CG3999 -0.006577
CG10425 CG4061 -0.175074
CG10425 CG4217 1.352067
CG10425 CG4753 0.333884
CG10425 CG5010 -1.875074
CG10425 CG5130 0.131409
CG10425 CG5558 2.126019
CG10425 CG5904 -0.139345
CG10425 CG6028 -0.205994
CG10425 CG6226 0.023248
CG10425 CG6343 0.417861
CG10425 CG6904 -0.494590
CG10425 CG7178 0.363959
CG10425 CG7712 1.037948
CG10425 CG7780 0.509170
CG10425 CG7834 -0.345729
CG10425 CG7839 -1.591007
CG10425 CG7936 0.131015
CG10425 CG7993 -0.318509
CG10425 CG8039 -0.886419
CG10425 CG8058 0.735448
CG10425 CG8327 -2.146738
CG10425 CG8443 0.117178
CG10425 CG8444 -1.149355
CG10425 CG8525 -0.661348
CG10425 CG8827 -0.156997
CG10425 CG9300 0.010285
CG10425 CG9527 1.076762
CG10425 CG9577 -1.129814
CG10446 CG12767 -0.559477
CG10446 CG13920 -2.182153
CG10446 CG13928 0.179518
CG10446 CG14762 0.249232
CG10446 CG17530 0.500378
CG10446 CG1825 1.422165
CG10446 CG4133 -0.411764
CG10446 CG5175 -0.813534
CG10446 CG5575 1.448619
CG10446 CG7576 -1.155970
CG10449 CG10698 -0.354630
CG10449 CG14430 0.326439
CG10449 CG1546 -0.011978
CG10449 CG1749 0.666352
CG10449 CG32030 -0.221563
CG10449 CG3766 -0.333206
CG10449 CG5946 0.399732
CG10449 CG6120 0.021707
CG10449 CG6202 0.261371
CG10449 CG6207 -0.303283
CG10449 CG6223 0.437686
CG10449 CG6822 -2.108807
CG10449 CG7748 -1.065459
CG10449 CG7867 -0.431417
CG10449 CG8363 -0.454016
CG10449 CG9796 -0.186531
CG10449 CG9847 -0.497385
CG10467 CG11372 0.110041
CG10467 CG1259 0.084378
CG10467 CG12723 -0.293309
CG10467 CG14356 -0.295312
CG10467 CG15212 -0.265442
CG10467 CG15444 -0.074225
CG10467 CG18362 0.004868
CG10467 CG2918 -0.105770
CG10467 CG30497 -0.105785
CG10467 CG3171 -0.391898
CG10467 CG5085 -0.199772
CG10467 CG6055 -0.363047
CG10467 CG7071 -0.335038
CG10467 CG7271 0.201080
CG10467 CG8144 -0.075559
CG10467 CG8186 0.007893
CG10467 CG8235 0.471665
CG10467 CG8268 -0.268902
CG10467 CG8386 -0.041348
CG10467 CG9517 -0.198799
CG10473 CG10992 -0.140752
CG10473 CG11347 0.722418
CG10473 CG1169 -0.265074
CG10473 CG12233 -0.026063
CG10473 CG1404 -0.134160
CG10473 CG1520 -0.179530
CG10473 CG16788 -0.100306
CG10473 CG16858 -0.315517
CG10473 CG1884 -0.714896
CG10473 CG2072 -1.438252
CG10473 CG3039 -0.056813
CG10473 CG30497 0.066505
CG10473 CG32549 -0.246529
CG10473 CG33113 0.103064
CG10473 CG3424 -0.045257
CG10473 CG3539 -1.877285
CG10473 CG3542 1.321686
CG10473 CG3722 0.368687
CG10473 CG3941 0.351808
CG10473 CG4670 0.228089
CG10473 CG4672 -0.855478
CG10473 CG5700 0.374648
CG10473 CG7098 -0.718550
CG10473 CG9175 -0.529270
CG10473 CG9177 -0.715908
CG10473 CG9346 -0.452833
CG10473 CG9539 0.118264
CG10479 CG10578 0.222209
CG10479 CG11051 -0.292888
CG10479 CG1157 -0.151642
CG10479 CG11793 -0.679940
CG10479 CG12286 -0.616139
CG10479 CG12403 -1.087295
CG10479 CG1264 -0.538215
CG10479 CG14048 0.097798
CG10479 CG15105 1.335594
CG10479 CG15117 0.337161
CG10479 CG15188 -1.668842
CG10479 CG17754 -0.578429
CG10479 CG18140 -0.128576
CG10479 CG1837 1.291679
CG10479 CG18446 -0.074978
CG10479 CG18657 -0.307958
CG10479 CG2016 -0.072875
CG10479 CG2098 0.294707
CG10479 CG31368 -0.242737
CG10479 CG32499 -0.470096
CG10479 CG3283 -0.412013
CG10479 CG3416 -0.307560
CG10479 CG3989 1.078742
CG10479 CG4051 0.220747
CG10479 CG4300 -0.698846
CG10479 CG4533 -1.992716
CG10479 CG4778 -0.322597
CG10479 CG5320 0.577251
CG10479 CG5330 1.066062
CG10479 CG5476 0.483945
CG10479 CG6803 -0.858025
CG10479 CG6844 -1.349516
CG10479 CG7173 0.125740
CG10479 CG7481 -0.231768
CG10479 CG7987 0.360296
CG10479 CG8186 0.365047
CG10479 CG8665 0.964392
CG10479 CG9238 -0.062078
CG10479 CG9985 -0.703383
CG1049 CG1109 0.180150
CG1049 CG11100 0.591503
CG1049 CG12052 0.054903
CG1049 CG12055 -0.195519
CG1049 CG1228 0.008521
CG1049 CG12391 0.211029
CG1049 CG12701 -1.993258
CG1049 CG14636 -0.367413
CG1049 CG14883 0.092537
CG1049 CG1539 -0.696436
CG1049 CG1782 0.375000
CG1049 CG1884 -0.331823
CG1049 CG2818 0.479952
CG1049 CG3033 -0.886043
CG1049 CG3136 -0.460918
CG1049 CG32031 -0.355451
CG1049 CG33097 -0.052198
CG1049 CG3436 0.148043
CG1049 CG3542 1.134401
CG1049 CG3624 0.680688
CG1049 CG3969 -0.148213
CG1049 CG4006 0.745392
CG1049 CG4299 -0.389513
CG1049 CG5514 -0.467593
CG1049 CG6654 -0.269609
CG1049 CG7070 -0.181300
CG1049 CG7379 -0.452806
CG1049 CG7893 -0.355936
CG1049 CG8156 -0.586920
CG1049 CG8200 -0.814607
CG1049 CG8965 -0.824051
CG1049 CG9022 0.493551
CG1049 CG9297 -0.577890
CG1049 CG9318 -0.567678
CG1049 CG9712 0.175587
CG1049 CG9924 0.198396
CG1049 TE20108 -0.061120
CG10504 CG10565 -0.771495
CG10504 CG10578 -0.611118
CG10504 CG10669 0.151966
CG10504 CG10724 -2.926413
CG10504 CG11107 -1.598230
CG10504 CG11642 -0.204504
CG10504 CG12084 1.040541
CG10504 CG12091 -0.009098
CG10504 CG12206 1.003486
CG10504 CG12262 -2.977144
CG10504 CG12403 -0.702546
CG10504 CG12582 -0.772664
CG10504 CG1345 -0.455685
CG10504 CG1371 2.475909
CG10504 CG14207 1.061899
CG10504 CG14687 -1.087903
CG10504 CG1475 -18.240756
CG10504 CG15102 0.208198
CG10504 CG15105 0.119741
CG10504 CG15212 0.583197
CG10504 CG15282 0.712490
CG10504 CG1648 0.585211
CG10504 CG16885 0.107911
CG10504 CG17158 -0.784756
CG10504 CG1721 -1.017747
CG10504 CG17325 -1.849750
CG10504 CG17492 1.350501
CG10504 CG1782 -1.977113
CG10504 CG18290 -0.281034
CG10504 CG1884 -0.031151
CG10504 CG1910 -0.000589
CG10504 CG2051 1.758844
CG10504 CG3008 -0.070797
CG10504 CG30291 0.416617
CG10504 CG3033 0.844558
CG10504 CG31794 -1.518160
CG10504 CG32425 -2.926071
CG10504 CG32701 -0.193643
CG10504 CG32813 -1.005575
CG10504 CG33113 0.105862
CG10504 CG33149 -0.835018
CG10504 CG33549 0.578378
CG10504 CG3371 0.064149
CG10504 CG3644 -0.012613
CG10504 CG3722 0.763050
CG10504 CG3725 -2.407099
CG10504 CG4115 -0.165338
CG10504 CG4145 -0.067536
CG10504 CG4169 -0.889830
CG10504 CG4183 0.617320
CG10504 CG4364 0.833153
CG10504 CG4427 1.007901
CG10504 CG4511 1.129445
CG10504 CG4552 -5.159019
CG10504 CG4672 -0.330287
CG10504 CG4679 1.302341
CG10504 CG4692 -2.314673
CG10504 CG4726 -2.422273
CG10504 CG4994 0.598012
CG10504 CG5186 0.010811
CG10504 CG5320 2.934345
CG10504 CG5330 3.455772
CG10504 CG5353 3.066806
CG10504 CG5374 0.412617
CG10504 CG5476 1.776101
CG10504 CG5809 0.369410
CG10504 CG6512 1.635025
CG10504 CG6521 0.369352
CG10504 CG6647 -0.904345
CG10504 CG6668 -1.603293
CG10504 CG6708 0.779788
CG10504 CG6775 -0.562366
CG10504 CG7033 1.074716
CG10504 CG7071 -1.430250
CG10504 CG7107 -0.854015
CG10504 CG7173 -1.457127
CG10504 CG7187 -0.102580
CG10504 CG7199 0.102534
CG10504 CG7271 1.518626
CG10504 CG7279 0.185506
CG10504 CG7413 -2.106772
CG10504 CG7430 -2.751720
CG10504 CG7433 0.757211
CG10504 CG7610 0.276345
CG10504 CG7654 0.209263
CG10504 CG7915 0.463524
CG10504 CG7920 -3.920431
CG10504 CG7981 -1.314198
CG10504 CG8209 0.241682
CG10504 CG8231 -1.995524
CG10504 CG8235 0.460581
CG10504 CG8289 2.578767
CG10504 CG8439 -1.784091
CG10504 CG8965 0.749550
CG10504 CG8977 5.117730
CG10504 CG9022 -1.593429
CG10504 CG9070 -0.101271
CG10504 CG9177 0.731115
CG10504 CG9238 -0.843979
CG10504 CG9262 0.702725
CG10504 CG9281 -0.303449
CG10504 CG9743 0.625463
CG10504 CG9811 0.002852
CG10504 CR31696 1.098088
CG10535 CG10627 0.466862
CG10535 CG10922 0.631086
CG10535 CG10992 0.022952
CG10535 CG11444 0.094600
CG10535 CG11654 0.184027
CG10535 CG12113 0.635279
CG10535 CG13005 0.768240
CG10535 CG1309 -0.432532
CG10535 CG13289 -0.114303
CG10535 CG13850 0.296927
CG10535 CG1404 -0.156421
CG10535 CG14629 1.649687
CG10535 CG1463 -0.004672
CG10535 CG14788 -0.758949
CG10535 CG14805 0.649011
CG10535 CG16788 -0.875355
CG10535 CG17124 0.254787
CG10535 CG1780 -0.975116
CG10535 CG17800 0.611582
CG10535 CG1934 0.073493
CG10535 CG2051 0.593840
CG10535 CG2277 -0.094630
CG10535 CG2330 0.184045
CG10535 CG2934 0.150564
CG10535 CG2969 -3.948028
CG10535 CG31005 -0.870265
CG10535 CG31137 -0.163519
CG10535 CG31692 -0.296346
CG10535 CG31999 -0.050512
CG10535 CG32425 -1.770148
CG10535 CG3278 -2.369839
CG10535 CG33113 0.838378
CG10535 CG33549 -1.448142
CG10535 CG3722 -1.329637
CG10535 CG3725 0.688378
CG10535 CG3766 -1.064085
CG10535 CG3800 0.706184
CG10535 CG3902 -1.275827
CG10535 CG3903 -1.115787
CG10535 CG4145 1.277349
CG10535 CG4170 1.053461
CG10535 CG4183 0.038520
CG10535 CG4354 -0.748145
CG10535 CG4746 0.827661
CG10535 CG4752 -1.318933
CG10535 CG4769 0.476417
CG10535 CG5183 -0.699497
CG10535 CG5220 0.550308
CG10535 CG5345 -3.808049
CG10535 CG5353 -0.820395
CG10535 CG5486 -0.051926
CG10535 CG6148 -0.838003
CG10535 CG6778 0.068477
CG10535 CG7227 -0.293228
CG10535 CG7393 0.553007
CG10535 CG7748 0.415327
CG10535 CG7935 0.917218
CG10535 CG8036 -0.234360
CG10535 CG8258 -0.194427
CG10535 CG9128 0.699853
CG10535 CG9256 -0.773932
CG10535 CG9280 -0.071865
CG10535 CG9539 1.298756
CG10535 CG9677 -0.574130
CG10535 CG9836 0.215855
CG10535 CG9916 -1.167062
CG10545 CG11324 -1.904909
CG10545 CG11798 1.076722
CG10545 CG11987 -1.434318
CG10545 CG12249 1.064026
CG10545 CG12858 -1.167595
CG10545 CG13624 -1.372059
CG10545 CG13894 -0.904923
CG10545 CG14622 1.124588
CG10545 CG1483 0.031222
CG10545 CG15097 0.295529
CG10545 CG15811 -1.343401
CG10545 CG2083 1.297525
CG10545 CG2656 -0.344495
CG10545 CG2774 -0.078332
CG10545 CG31043 -1.624803
CG10545 CG31088 -2.530556
CG10545 CG31108 -0.357784
CG10545 CG31181 -0.724424
CG10545 CG31349 -1.017128
CG10545 CG31721 0.476830
CG10545 CG32043 0.379178
CG10545 CG32158 1.124998
CG10545 CG32169 0.750301
CG10545 CG32434 -0.107686
CG10545 CG32486 0.627328
CG10545 CG32556 -0.261407
CG10545 CG3269 0.877638
CG10545 CG3352 -0.063899
CG10545 CG3625 0.328644
CG10545 CG3703 0.961883
CG10545 CG3792 -0.895849
CG10545 CG3967 0.427391
CG10545 CG4050 -9.223765
CG10545 CG4303 -1.081457
CG10545 CG5433 -1.131197
CG10545 CG5545 1.435756
CG10545 CG5580 1.672270
CG10545 CG5813 1.077915
CG10545 CG6174 -2.905585
CG10545 CG6418 1.158370
CG10545 CG6703 -0.220328
CG10545 CG6866 -1.798773
CG10545 CG6877 -0.888763
CG10545 CG6889 0.696453
CG10545 CG6930 0.361902
CG10545 CG6987 -0.841789
CG10545 CG7187 -0.480152
CG10545 CG7358 0.083775
CG10545 CG7375 -1.532701
CG10545 CG7851 0.005950
CG10545 CG8092 0.518096
CG10545 CG8472 2.281022
CG10545 CG8567 -2.579475
CG10545 CG8933 -0.982878
CG10545 CG9135 0.693506
CG10545 CG9261 0.630747
CG10545 CG9267 -0.427671
CG10545 CG9666 0.322664
CG10545 CG9894 -1.540706
CG10565 CG10627 0.820774
CG10565 CG11015 -1.424609
CG10565 CG11076 2.950811
CG10565 CG11134 -0.270383
CG10565 CG11334 -1.407625
CG10565 CG11471 1.834338
CG10565 CG11567 -0.257047
CG10565 CG11785 0.089913
CG10565 CG11979 0.726783
CG10565 CG12151 2.895554
CG10565 CG12262 -2.061067
CG10565 CG1273 -0.261917
CG10565 CG13005 0.571622
CG10565 CG13506 -2.141572
CG10565 CG1403 0.943194
CG10565 CG1475 -0.897454
CG10565 CG1486 0.522704
CG10565 CG15212 -0.039119
CG10565 CG15433 -0.130702
CG10565 CG1582 0.397445
CG10565 CG16765 5.632878
CG10565 CG17032 0.441218
CG10565 CG17121 -3.064876
CG10565 CG17166 -11.452149
CG10565 CG1721 -0.024173
CG10565 CG17246 -1.902585
CG10565 CG18140 -0.310011
CG10565 CG18446 1.110855
CG10565 CG18507 1.412032
CG10565 CG2155 0.655919
CG10565 CG2161 0.088259
CG10565 CG3008 -3.541265
CG10565 CG30291 0.124607
CG10565 CG31170 2.380734
CG10565 CG3140 -1.862481
CG10565 CG3171 1.836983
CG10565 CG31999 -0.780960
CG10565 CG32164 -5.019891
CG10565 CG32425 -0.843901
CG10565 CG32548 -0.578956
CG10565 CG32625 1.090749
CG10565 CG3267 -4.200223
CG10565 CG33009 0.088056
CG10565 CG33104 -6.522383
CG10565 CG33183 1.668794
CG10565 CG33549 0.254229
CG10565 CG3499 -5.295251
CG10565 CG3624 -0.338593
CG10565 CG3861 0.644736
CG10565 CG3903 -0.830455
CG10565 CG3992 0.375144
CG10565 CG40049 0.134054
CG10565 CG4051 -3.980371
CG10565 CG4169 2.036033
CG10565 CG4170 0.586939
CG10565 CG4233 0.141375
CG10565 CG4300 1.345874
CG10565 CG4354 0.208042
CG10565 CG4364 0.533303
CG10565 CG4427 -10.314085
CG10565 CG4567 3.943363
CG10565 CG4679 -1.160500
CG10565 CG4692 0.004848
CG10565 CG4972 -1.302784
CG10565 CG4994 3.611413
CG10565 CG5033 1.439879
CG10565 CG5193 0.771278
CG10565 CG5330 -1.688887
CG10565 CG5353 2.502253
CG10565 CG5374 -1.425514
CG10565 CG5476 0.687311
CG10565 CG5590 0.428331
CG10565 CG6501 1.147403
CG10565 CG6512 0.420572
CG10565 CG6521 -0.309873
CG10565 CG6668 -4.968116
CG10565 CG6708 -3.008132
CG10565 CG6871 -1.304185
CG10565 CG7033 0.909841
CG10565 CG7107 0.346852
CG10565 CG7173 0.153939
CG10565 CG7176 1.112493
CG10565 CG7271 0.094731
CG10565 CG7361 -4.498273
CG10565 CG7413 0.903799
CG10565 CG7421 4.585037
CG10565 CG7430 -0.721658
CG10565 CG7461 3.931596
CG10565 CG7610 0.779567
CG10565 CG7915 2.011369
CG10565 CG7935 -1.233224
CG10565 CG7981 0.891929
CG10565 CG8182 0.512980
CG10565 CG8186 1.036789
CG10565 CG8235 -6.254760
CG10565 CG8309 0.973900
CG10565 CG8402 1.128810
CG10565 CG8439 -9.530841
CG10565 CG8788 3.775256
CG10565 CG9009 -0.660334
CG10565 CG9172 -1.368823
CG10565 CG9238 1.200953
CG10565 CG9280 0.539065
CG10565 CG9281 -0.789579
CG10565 CG9322 0.023316
CG10565 CG9330 -1.346617
CG10565 CG9710 -1.036154
CG10565 TE18870 0.032554
CG10571 CG11306 0.365643
CG10571 CG11471 1.715183
CG10571 CG12084 -0.421052
CG10571 CG12113 0.663269
CG10571 CG12151 -1.004568
CG10571 CG12287 -0.218013
CG10571 CG12530 0.857058
CG10571 CG1309 2.761883
CG10571 CG13289 -0.054007
CG10571 CG14788 -0.094122
CG10571 CG14805 -1.207542
CG10571 CG17124 -0.374785
CG10571 CG17369 1.040333
CG10571 CG18854 -0.185270
CG10571 CG2158 -0.799081
CG10571 CG2221 -3.131507
CG10571 CG2263 -2.299291
CG10571 CG2277 -0.409202
CG10571 CG2674 0.389451
CG10571 CG2827 -0.542093
CG10571 CG31137 -0.296649
CG10571 CG3224 0.242310
CG10571 CG32409 0.125552
CG10571 CG3902 -0.090659
CG10571 CG4003 -0.337319
CG10571 CG4035 0.331564
CG10571 CG4457 1.573303
CG10571 CG4511 0.007294
CG10571 CG4746 0.393289
CG10571 CG4912 -2.297150
CG10571 CG5193 0.286573
CG10571 CG5220 1.614397
CG10571 CG5277 0.445102
CG10571 CG5382 -0.593689
CG10571 CG5452 -0.153078
CG10571 CG5824 -0.516535
CG10571 CG6017 -0.106274
CG10571 CG6022 0.471243
CG10571 CG6148 -0.023084
CG10571 CG6177 0.029802
CG10571 CG6202 -0.347061
CG10571 CG6708 0.200651
CG10571 CG6904 1.013360
CG10571 CG7393 -3.502518
CG10571 CG7461 0.044207
CG10571 CG7839 1.449487
CG10571 CG8286 0.691317
CG10571 CG8289 1.066274
CG10571 CG8583 -0.326520
CG10571 CG8636 0.092505
CG10571 CG8978 -2.402270
CG10571 CG9006 -3.017920
CG10571 CG9128 0.287407
CG10571 CG9318 -1.504773
CG10571 CG9750 -0.807251
CG10571 CG9916 0.153495
CG10578 CG11015 0.212819
CG10578 CG11642 0.363356
CG10578 CG12091 -0.927814
CG10578 CG12131 0.176391
CG10578 CG12151 -0.127163
CG10578 CG12262 0.601079
CG10578 CG12287 -0.471105
CG10578 CG12403 -0.774795
CG10578 CG12592 -0.147121
CG10578 CG13005 -0.614845
CG10578 CG1309 -0.133021
CG10578 CG13289 -0.648344
CG10578 CG1403 0.134973
CG10578 CG1422 -0.293182
CG10578 CG1475 0.692451
CG10578 CG14805 -0.945447
CG10578 CG16721 -0.088264
CG10578 CG17124 -0.338156
CG10578 CG17158 0.232458
CG10578 CG17246 -0.295557
CG10578 CG18140 0.006283
CG10578 CG18250 1.076079
CG10578 CG1837 0.407773
CG10578 CG1934 0.192037
CG10578 CG2016 -0.264557
CG10578 CG2051 -0.040101
CG10578 CG2158 -0.510387
CG10578 CG31368 -2.040596
CG10578 CG32425 0.358747
CG10578 CG32625 0.233533
CG10578 CG3265 -0.297895
CG10578 CG32701 -1.144109
CG10578 CG3278 0.738890
CG10578 CG33104 0.224403
CG10578 CG33113 -0.123031
CG10578 CG33549 -0.155087
CG10578 CG3371 1.473918
CG10578 CG3416 -1.417679
CG10578 CG3624 0.276336
CG10578 CG3644 0.293183
CG10578 CG3722 0.369921
CG10578 CG3861 0.393463
CG10578 CG3902 0.049914
CG10578 CG3992 0.017007
CG10578 CG4003 0.071529
CG10578 CG4115 0.004816
CG10578 CG4204 -0.482570
CG10578 CG4551 0.813423
CG10578 CG4700 -0.995603
CG10578 CG5183 -0.581736
CG10578 CG5193 0.284100
CG10578 CG5258 -0.105559
CG10578 CG5454 -0.800829
CG10578 CG5809 -0.490721
CG10578 CG6177 -0.172338
CG10578 CG6708 -0.190202
CG10578 CG6844 -0.728449
CG10578 CG7393 -0.092482
CG10578 CG7413 -0.751688
CG10578 CG7433 -0.099505
CG10578 CG7481 -0.197493
CG10578 CG7654 -0.138530
CG10578 CG7702 0.622948
CG10578 CG7987 -0.507293
CG10578 CG8209 0.640447
CG10578 CG8411 0.159265
CG10578 CG8416 0.101694
CG10578 CG8553 1.155207
CG10578 CG9070 -0.075929
CG10578 CG9238 0.296830
CG10578 CG9318 0.343306
CG10578 CG9423 -1.634896
CG10578 CG9677 0.361623
CG10578 CG9750 0.869280
CG10578 CG9985 -0.995696
CG10580 CG10717 -0.028332
CG10580 CG1148 -1.195282
CG10580 CG12268 -0.390300
CG10580 CG1252 0.168878
CG10580 CG1298 -0.981499
CG10580 CG13875 -0.899503
CG10580 CG14636 0.443233
CG10580 CG14866 0.019258
CG10580 CG17218 0.021641
CG10580 CG1764 -0.391416
CG10580 CG17786 0.123619
CG10580 CG17960 0.526406
CG10580 CG1919 0.250075
CG10580 CG3097 0.680791
CG10580 CG3376 -0.185139
CG10580 CG4089 -0.179893
CG10580 CG5492 0.082751
CG10580 CG6394 -0.726383
CG10580 CG6433 -0.305198
CG10580 CG6608 0.070915
CG10580 CG7080 -0.685647
CG10580 CG8600 -0.726301
CG10580 CG8983 -0.605829
CG10580 CG9336 -0.199543
CG10580 CG9747 -0.239149
CG10580 CG9968 -0.165671
CG10591 CG11326 -0.122071
CG10591 CG1157 -0.025840
CG10591 CG12157 -1.560026
CG10591 CG13279 0.293213
CG10591 CG13551 1.602144
CG10591 CG14639 -1.126808
CG10591 CG14643 -0.540317
CG10591 CG14968 1.251154
CG10591 CG15162 1.044159
CG10591 CG15347 2.204774
CG10591 CG1644 -0.651391
CG10591 CG17332 -0.294868
CG10591 CG1809 0.003545
CG10591 CG18374 0.593048
CG10591 CG3006 0.567666
CG10591 CG31098 1.305389
CG10591 CG31233 -0.277814
CG10591 CG32972 -0.144336
CG10591 CG3884 -0.217356
CG10591 CG4753 -3.688270
CG10591 CG4779 -0.866892
CG10591 CG5010 0.233747
CG10591 CG5288 -0.793509
CG10591 CG5476 -0.703708
CG10591 CG5532 -0.419732
CG10591 CG5819 0.073702
CG10591 CG5828 -0.018221
CG10591 CG5961 0.708266
CG10591 CG6459 0.744953
CG10591 CG7176 -0.669703
CG10591 CG7178 0.091831
CG10591 CG7241 -0.365535
CG10591 CG7296 -0.686461
CG10591 CG7502 -1.677465
CG10591 CG8048 -1.634355
CG10591 CG8788 1.847791
CG10591 CG8804 -4.942260
CG10591 CG9066 -0.471442
CG10591 CG9155 -0.285095
CG10591 CG9331 1.501425
CG10591 CG9977 -0.397115
CG10596 CG13875 -0.017276
CG10596 CG7080 -0.592561
CG10596 CG8587 -1.064982
CG10602 CG10691 0.905674
CG10602 CG10724 -0.029144
CG10602 CG10746 0.371701
CG10602 CG11051 -0.372690
CG10602 CG11267 2.078784
CG10602 CG11793 -0.148661
CG10602 CG12157 0.328532
CG10602 CG12262 -0.391859
CG10602 CG12286 -0.181673
CG10602 CG12403 -0.674778
CG10602 CG13704 0.436051
CG10602 CG14021 -0.116865
CG10602 CG14243 0.435404
CG10602 CG14968 0.174010
CG10602 CG15095 0.586918
CG10602 CG15117 0.070171
CG10602 CG15304 -1.211737
CG10602 CG15347 0.060688
CG10602 CG15717 0.682908
CG10602 CG1644 0.023686
CG10602 CG17642 -0.198284
CG10602 CG1837 -0.602278
CG10602 CG2977 -2.780142
CG10602 CG31098 -0.839231
CG10602 CG31431 -1.145299
CG10602 CG3283 -0.357199
CG10602 CG4061 0.529826
CG10602 CG4162 0.713415
CG10602 CG4753 0.228845
CG10602 CG5210 -0.165100
CG10602 CG5288 0.655216
CG10602 CG5532 0.163025
CG10602 CG5819 -0.697915
CG10602 CG5828 -0.201599
CG10602 CG5949 -0.120957
CG10602 CG6417 0.150127
CG10602 CG6459 -0.610060
CG10602 CG6666 0.579523
CG10602 CG7062 -0.465930
CG10602 CG7328 0.278846
CG10602 CG7936 -0.317834
CG10602 CG8050 -0.204393
CG10602 CG8066 0.521240
CG10602 CG8470 -1.645730
CG10602 CG8665 -0.513278
CG10602 CG8766 -1.476719
CG10602 CG8788 1.423160
CG10602 CG8804 -0.866149
CG10602 CG8913 0.042687
CG10602 CG8946 0.032004
CG10602 CG9184 -0.623547
CG10602 CG9331 0.364462
CG10602 CG9494 -0.027468
CG10620 CG10701 -2.443219
CG10620 CG10917 -0.210630
CG10620 CG11015 1.348608
CG10620 CG11280 -2.013320
CG10620 CG11652 0.207089
CG10620 CG11861 -2.341767
CG10620 CG11949 -1.258994
CG10620 CG12091 -2.898577
CG10620 CG12129 -0.369516
CG10620 CG12131 -0.378877
CG10620 CG12360 -1.535962
CG10620 CG12369 -1.507122
CG10620 CG12676 -6.319691
CG10620 CG13912 -0.932187
CG10620 CG14025 2.407019
CG10620 CG1404 0.174523
CG10620 CG1422 -6.403006
CG10620 CG1429 0.354803
CG10620 CG14813 -0.637902
CG10620 CG15002 -0.948669
CG10620 CG16721 0.024947
CG10620 CG17158 1.082253
CG10620 CG1716 -1.049308
CG10620 CG17492 -0.585320
CG10620 CG18250 -11.262994
CG10620 CG2051 -3.278071
CG10620 CG2835 -1.232751
CG10620 CG3033 0.857464
CG10620 CG3039 -1.743092
CG10620 CG31045 -4.515921
CG10620 CG31121 -0.326479
CG10620 CG31332 5.757740
CG10620 CG31349 -0.775668
CG10620 CG32031 0.884140
CG10620 CG32556 0.533799
CG10620 CG32701 -1.122508
CG10620 CG33097 1.719344
CG10620 CG33549 1.635638
CG10620 CG3359 -0.200312
CG10620 CG3664 -2.474948
CG10620 CG3722 1.717199
CG10620 CG3800 -1.275199
CG10620 CG40049 0.464742
CG10620 CG4006 -1.736961
CG10620 CG4115 -0.327403
CG10620 CG4204 1.764037
CG10620 CG4551 2.408587
CG10620 CG4677 -2.721483
CG10620 CG4700 1.433823
CG10620 CG5183 -2.572495
CG10620 CG5809 -3.164510
CG10620 CG6017 0.392903
CG10620 CG6223 0.609746
CG10620 CG6877 -0.935403
CG10620 CG7073 0.940462
CG10620 CG7199 2.135341
CG10620 CG7230 1.363674
CG10620 CG7262 -0.859694
CG10620 CG7526 -0.239371
CG10620 CG7752 0.704354
CG10620 CG7892 0.725467
CG10620 CG7893 -3.067480
CG10620 CG8276 -0.399495
CG10620 CG8289 1.946152
CG10620 CG8306 2.740704
CG10620 CG8312 1.587875
CG10620 CG8411 1.012497
CG10620 CG8416 1.143140
CG10620 CG8600 -0.121746
CG10620 CG8933 2.471208
CG10620 CG9022 1.339745
CG10620 CG9035 -0.202432
CG10620 CG9128 0.450155
CG10620 CG9322 -0.538207
CG10620 CG9403 0.278558
CG10620 CG9866 -1.708609
CG10620 CG9924 0.283225
CG10620 TE19126 1.015094
CG10627 CG10724 0.704448
CG10627 CG10992 -0.541605
CG10627 CG11347 0.813002
CG10627 CG1169 -1.126879
CG10627 CG11992 0.497272
CG10627 CG12203 -0.063004
CG10627 CG12233 -0.932831
CG10627 CG13391 0.311073
CG10627 CG1403 0.423095
CG10627 CG14629 -0.068616
CG10627 CG1486 -0.082196
CG10627 CG15105 -1.890008
CG10627 CG17032 0.345046
CG10627 CG17121 -0.066925
CG10627 CG17272 -0.150047
CG10627 CG17334 -0.333913
CG10627 CG17530 -1.022773
CG10627 CG18140 0.663911
CG10627 CG18290 -0.209436
CG10627 CG18362 0.304828
CG10627 CG2108 0.245211
CG10627 CG2140 -0.107611
CG10627 CG2161 1.275960
CG10627 CG2918 -0.445609
CG10627 CG2969 0.330373
CG10627 CG3008 -1.384861
CG10627 CG30497 -0.053971
CG10627 CG31999 -2.488840
CG10627 CG32425 -1.011899
CG10627 CG33549 -1.686790
CG10627 CG3499 0.221309
CG10627 CG3644 0.309339
CG10627 CG3725 -0.360585
CG10627 CG3903 -0.116032
CG10627 CG3960 -0.588573
CG10627 CG4145 0.488786
CG10627 CG4169 0.057074
CG10627 CG4183 0.810980
CG10627 CG4354 -2.113484
CG10627 CG4364 -0.671499
CG10627 CG4533 0.924272
CG10627 CG4679 -2.772943
CG10627 CG4692 -1.797625
CG10627 CG5330 1.963793
CG10627 CG5345 -0.350378
CG10627 CG5486 -1.148066
CG10627 CG5661 -0.022401
CG10627 CG6778 0.399466
CG10627 CG6816 0.367272
CG10627 CG6871 0.004012
CG10627 CG7062 0.012526
CG10627 CG7266 -1.261500
CG10627 CG7438 0.026029
CG10627 CG7526 -0.466496
CG10627 CG7981 0.269127
CG10627 CG8402 -0.205392
CG10627 CG8965 0.006658
CG10627 CG9020 -0.061308
CG10627 CG9194 0.507914
CG10627 CG9280 0.230807
CG10627 CG9423 0.220233
CG10627 CG9539 0.253879
CG10627 CG9811 -0.195973
CG10627 TE18870 0.024813
CG1064 CG12052 0.560950
CG1064 CG14513 0.129767
CG1064 CG7471 -0.831018
CG1064 CG7892 -0.771048
CG1064 CG8092 -0.843129
CG1064 CG8366 -0.245770
CG1064 CG9633 -0.172811
CG1064 CG9712 -0.172897
CG10655 CG10691 -0.840000
CG10655 CG11107 -1.170320
CG10655 CG11151 -0.403559
CG10655 CG11217 1.653834
CG10655 CG11255 -1.864948
CG10655 CG11267 -9.854292
CG10655 CG11979 0.026511
CG10655 CG12141 5.860150
CG10655 CG12157 0.884323
CG10655 CG12400 -0.857323
CG10655 CG12582 -0.061480
CG10655 CG12785 1.813459
CG10655 CG13220 2.192165
CG10655 CG13506 1.188217
CG10655 CG13551 -2.699255
CG10655 CG13704 -3.077624
CG10655 CG1371 -4.175786
CG10655 CG14066 -0.314300
CG10655 CG15095 -2.538885
CG10655 CG15102 0.530137
CG10655 CG15304 4.898368
CG10655 CG15347 3.958621
CG10655 CG1685 -2.562803
CG10655 CG16944 0.473102
CG10655 CG17332 -1.090866
CG10655 CG17642 -2.385915
CG10655 CG1771 -1.136143
CG10655 CG18473 -0.101207
CG10655 CG2713 3.308038
CG10655 CG30349 0.391613
CG10655 CG31004 0.156523
CG10655 CG3127 2.367847
CG10655 CG3140 0.867395
CG10655 CG3249 -1.667271
CG10655 CG32813 1.958399
CG10655 CG3283 0.733653
CG10655 CG33502 -0.264163
CG10655 CG3714 0.903184
CG10655 CG3884 -0.148494
CG10655 CG4217 -3.442108
CG10655 CG4233 -1.668412
CG10655 CG4247 1.310790
CG10655 CG4600 -0.045550
CG10655 CG4901 1.232955
CG10655 CG4994 0.766360
CG10655 CG5130 0.892821
CG10655 CG5558 -5.660320
CG10655 CG5590 -0.496505
CG10655 CG5660 -1.773067
CG10655 CG5819 0.734711
CG10655 CG5903 -3.353200
CG10655 CG5904 -4.806921
CG10655 CG5992 -1.788895
CG10655 CG6028 0.030624
CG10655 CG6178 -0.539641
CG10655 CG6345 0.449290
CG10655 CG6375 -1.756881
CG10655 CG6417 -0.533792
CG10655 CG6501 -6.352614
CG10655 CG6666 2.950041
CG10655 CG6769 -8.071876
CG10655 CG6949 1.923550
CG10655 CG7178 -1.867794
CG10655 CG7361 -1.486753
CG10655 CG7421 1.551731
CG10655 CG7430 0.584370
CG10655 CG7610 0.305545
CG10655 CG7698 -1.613097
CG10655 CG7834 -0.872084
CG10655 CG7920 2.376877
CG10655 CG7993 -1.671126
CG10655 CG8039 2.635099
CG10655 CG8048 -2.184004
CG10655 CG8254 0.423842
CG10655 CG8827 1.156420
CG10655 CG8946 2.647871
CG10655 CG9527 2.231488
CG10657 CG14801 -0.489579
CG10657 CG31321 -0.674071
CG10657 CG4999 -0.410504
CG10657 CG6409 -0.808315
CG10657 CG9628 -0.084701
CG10660 CG11241 -0.398877
CG10660 CG11771 0.254476
CG10660 CG12101 3.467039
CG10660 CG12338 0.360231
CG10660 CG12400 2.069851
CG10660 CG12785 -6.801460
CG10660 CG13551 1.129564
CG10660 CG14048 -2.444198
CG10660 CG14066 -0.372564
CG10660 CG14996 -0.869515
CG10660 CG1685 1.953175
CG10660 CG17136 -0.581085
CG10660 CG17369 0.470572
CG10660 CG1785 -6.397937
CG10660 CG1941 0.452185
CG10660 CG2078 -0.611223
CG10660 CG2674 -0.058537
CG10660 CG2827 0.360562
CG10660 CG2867 -0.662057
CG10660 CG32264 0.664829
CG10660 CG32409 0.018348
CG10660 CG33217 2.266497
CG10660 CG3593 -3.288404
CG10660 CG4217 1.071789
CG10660 CG4753 -0.792565
CG10660 CG4781 0.143083
CG10660 CG4912 0.469281
CG10660 CG5010 -3.148883
CG10660 CG5849 0.035605
CG10660 CG5904 -2.963560
CG10660 CG6022 -0.763655
CG10660 CG6417 1.020631
CG10660 CG6767 -2.495767
CG10660 CG7178 -0.876550
CG10660 CG7519 4.368789
CG10660 CG7712 -0.435348
CG10660 CG7780 0.724622
CG10660 CG8039 0.302500
CG10660 CG8058 1.541403
CG10660 CG8327 -3.606322
CG10660 CG8444 0.374264
CG10660 CG8470 0.218815
CG10660 CG8525 1.518110
CG10660 CG8636 0.636270
CG10660 CG8788 1.588115
CG10660 CG8827 -0.866256
CG10660 CG8920 -0.177502
CG10660 CG9306 -0.144324
CG10660 CG9527 -0.420209
CG10660 CG9577 -3.571992
CG10669 CG11444 -0.092494
CG10669 CG11567 -0.383299
CG10669 CG11979 -0.071700
CG10669 CG12151 -0.195433
CG10669 CG12792 0.748105
CG10669 CG1309 -0.973199
CG10669 CG1475 0.423158
CG10669 CG15005 -0.131963
CG10669 CG15105 0.688006
CG10669 CG15212 -0.191377
CG10669 CG17246 0.327836
CG10669 CG17325 -0.290632
CG10669 CG18446 0.062050
CG10669 CG2674 -0.372796
CG10669 CG31170 0.302783
CG10669 CG3224 -0.456515
CG10669 CG32548 -0.057403
CG10669 CG32625 0.167442
CG10669 CG33217 -0.883892
CG10669 CG4003 -0.192507
CG10669 CG4033 0.070855
CG10669 CG4233 0.589772
CG10669 CG4427 -0.200197
CG10669 CG4552 -1.048231
CG10669 CG4679 -0.765122
CG10669 CG4692 -1.130792
CG10669 CG4746 -0.027626
CG10669 CG4994 0.693294
CG10669 CG5277 0.412888
CG10669 CG5330 1.362444
CG10669 CG5353 0.057387
CG10669 CG5532 -0.183618
CG10669 CG6148 -0.047080
CG10669 CG6708 -0.133962
CG10669 CG6769 0.076341
CG10669 CG7033 0.397076
CG10669 CG7361 0.684721
CG10669 CG7430 -1.920907
CG10669 CG7807 0.185715
CG10669 CG7915 -0.176550
CG10669 CG7935 -0.259728
CG10669 CG7981 -0.786499
CG10669 CG8235 -0.098400
CG10669 CG8402 -0.275006
CG10669 CG8446 0.010128
CG10669 CG8766 -0.166075
CG10669 CG8978 0.205940
CG10669 TE18870 -0.268649
CG10680 CG10922 -0.267914
CG10680 CG1151 -0.070777
CG10680 CG14021 0.130705
CG10680 CG14243 -0.520828
CG10680 CG14968 0.027907
CG10680 CG15717 1.037336
CG10680 CG17323 -0.268931
CG10680 CG18466 0.059180
CG10680 CG18549 -0.248673
CG10680 CG2098 -0.203119
CG10680 CG2762 -0.215543
CG10680 CG31098 0.091780
CG10680 CG3829 -0.807354
CG10680 CG4162 0.358535
CG10680 CG5288 0.854792
CG10680 CG5345 -0.049564
CG10680 CG5532 -1.514202
CG10680 CG5828 -0.137117
CG10680 CG6113 -0.292724
CG10680 CG7062 0.241565
CG10680 CG7241 0.619959
CG10680 CG7390 0.161264
CG10680 CG8050 -0.867632
CG10680 CG8066 -0.069136
CG10680 CG8665 0.781556
CG10680 CG8669 -1.359155
CG10680 CG8913 -0.560565
CG10680 CG9184 0.271027
CG10691 CG11151 1.409454
CG10691 CG11255 1.569073
CG10691 CG11267 -3.060865
CG10691 CG1157 0.447117
CG10691 CG12141 -3.710369
CG10691 CG12157 -1.246657
CG10691 CG12400 -8.386836
CG10691 CG1246 -0.271289
CG10691 CG13220 2.405615
CG10691 CG13551 0.665276
CG10691 CG13704 -0.385917
CG10691 CG14243 1.261337
CG10691 CG14792 -0.597561
CG10691 CG14996 1.201339
CG10691 CG15304 -6.713425
CG10691 CG15347 -0.107328
CG10691 CG1685 1.640851
CG10691 CG17642 0.245146
CG10691 CG2713 -5.818169
CG10691 CG2977 -0.099291
CG10691 CG31004 0.528312
CG10691 CG31098 2.277363
CG10691 CG31160 -1.668759
CG10691 CG31170 0.804965
CG10691 CG3140 -2.048230
CG10691 CG3249 -0.935098
CG10691 CG3283 1.162727
CG10691 CG32920 -2.451403
CG10691 CG3593 1.469922
CG10691 CG3714 -1.723352
CG10691 CG3884 -0.376560
CG10691 CG4061 1.877319
CG10691 CG4233 0.916948
CG10691 CG4247 -0.254789
CG10691 CG4475 -0.065586
CG10691 CG4753 -2.109098
CG10691 CG4984 -0.594892
CG10691 CG5010 0.027977
CG10691 CG5012 0.880113
CG10691 CG5130 0.551817
CG10691 CG5558 1.275413
CG10691 CG5660 -1.810483
CG10691 CG5903 0.984166
CG10691 CG5904 0.364066
CG10691 CG6028 0.088858
CG10691 CG6030 0.028405
CG10691 CG6105 0.343580
CG10691 CG6226 -1.051427
CG10691 CG6345 -0.116249
CG10691 CG6415 -1.135019
CG10691 CG6417 2.244614
CG10691 CG6439 1.067287
CG10691 CG6459 -0.018783
CG10691 CG6769 -4.579557
CG10691 CG6904 5.482699
CG10691 CG6949 -2.075868
CG10691 CG7328 -2.341761
CG10691 CG7421 2.303744
CG10691 CG7834 0.644041
CG10691 CG7841 -0.703601
CG10691 CG7993 2.515281
CG10691 CG8039 -2.669175
CG10691 CG8048 3.172616
CG10691 CG8058 -3.907539
CG10691 CG8112 -0.002235
CG10691 CG8443 -5.849345
CG10691 CG8470 -5.558216
CG10691 CG8766 -0.833458
CG10691 CG8788 5.363726
CG10691 CG8946 -0.310421
CG10691 CG9140 -1.160569
CG10691 CG9331 -2.489474
CG10691 CG9527 -3.799314
CG10691 CG9577 1.734693
CG10698 CG11128 -1.657688
CG10698 CG11874 0.124644
CG10698 CG13463 -0.168279
CG10698 CG1546 -2.657818
CG10698 CG4798 0.355412
CG10698 CG8363 0.051628
CG10699 CG1753 -0.586339
CG10699 CG3792 -0.600399
CG10699 CG3935 -0.586133
CG10699 CG8254 -0.735776
CG10701 CG10917 0.181231
CG10701 CG11015 -3.878724
CG10701 CG11076 0.329411
CG10701 CG12052 0.216470
CG10701 CG12091 0.658437
CG10701 CG12129 -0.387318
CG10701 CG12131 1.484947
CG10701 CG12676 -1.108268
CG10701 CG15002 0.564181
CG10701 CG16721 0.857026
CG10701 CG17121 -0.246258
CG10701 CG18250 -0.266283
CG10701 CG3008 -0.845572
CG10701 CG31045 1.932245
CG10701 CG32425 2.145724
CG10701 CG32701 0.522224
CG10701 CG33097 0.397415
CG10701 CG33104 1.229734
CG10701 CG33549 -1.111953
CG10701 CG3359 -0.316122
CG10701 CG3416 0.512541
CG10701 CG3800 0.424862
CG10701 CG40049 0.041846
CG10701 CG4006 0.038993
CG10701 CG4170 -1.545985
CG10701 CG4204 -1.017533
CG10701 CG4354 -0.070423
CG10701 CG4677 -0.446518
CG10701 CG4700 0.762548
CG10701 CG4944 -0.595561
CG10701 CG4972 0.081420
CG10701 CG5183 0.672318
CG10701 CG5486 0.686162
CG10701 CG5809 -2.844448
CG10701 CG6017 -0.744389
CG10701 CG6177 0.282142
CG10701 CG6512 1.061077
CG10701 CG6944 -0.742455
CG10701 CG7199 -0.344584
CG10701 CG7230 -0.845812
CG10701 CG7526 -0.247861
CG10701 CG7892 -0.803664
CG10701 CG7893 1.574766
CG10701 CG7961 -0.202474
CG10701 CG8258 -0.363037
CG10701 CG8276 -1.142674
CG10701 CG8308 -0.749533
CG10701 CG8312 -0.197843
CG10701 CG8933 0.852690
CG10701 CG9020 -0.670529
CG10701 CG9330 0.792564
CG10701 CG9403 -1.066632
CG10701 CG9423 -0.652823
CG10701 CG9712 -0.022923
CG10701 CG9748 0.560397
CG10701 CG9866 0.077503
CG10717 CG10939 -0.500106
CG10717 CG12268 -0.431681
CG10717 CG1298 -0.327099
CG10717 CG13643 -0.295211
CG10717 CG13875 0.241162
CG10717 CG3097 -0.228829
CG10717 CG31344 -0.300079
CG10717 CG3242 0.154170
CG10717 CG4089 -0.993556
CG10717 CG5873 -0.082752
CG10717 CG6394 -0.006066
CG10717 CG8239 -0.073071
CG10719 CG1099 -0.142063
CG10719 CG11902 -0.316126
CG10719 CG32158 -0.167915
CG10719 CG3967 -0.461684
CG10719 CG4230 -2.258039
CG10719 CG6418 0.098276
CG10724 CG10746 0.698053
CG10724 CG11372 -0.269868
CG10724 CG1151 -1.194926
CG10724 CG11793 0.010985
CG10724 CG12203 0.083132
CG10724 CG12262 -1.299871
CG10724 CG12403 -3.659323
CG10724 CG1250 -0.772513
CG10724 CG1345 0.015662
CG10724 CG1371 -0.239634
CG10724 CG1403 -0.054401
CG10724 CG15105 -3.311711
CG10724 CG15117 0.211942
CG10724 CG15212 0.025836
CG10724 CG15282 -0.820305
CG10724 CG15717 1.045823
CG10724 CG1674 1.188921
CG10724 CG16885 -1.108464
CG10724 CG17325 -0.777675
CG10724 CG17332 0.361072
CG10724 CG17508 0.147441
CG10724 CG18140 0.271306
CG10724 CG18290 0.106334
CG10724 CG1837 2.040527
CG10724 CG18549 0.100028
CG10724 CG18593 -1.141276
CG10724 CG30011 -1.646600
CG10724 CG30497 0.011200
CG10724 CG31098 -2.364596
CG10724 CG31794 0.085051
CG10724 CG32164 -0.218435
CG10724 CG32499 -0.274765
CG10724 CG32548 0.359703
CG10724 CG32972 -0.769944
CG10724 CG33009 -0.261128
CG10724 CG33149 2.604326
CG10724 CG3644 -0.082305
CG10724 CG3725 1.450562
CG10724 CG4051 0.134757
CG10724 CG4169 0.864582
CG10724 CG4183 0.053798
CG10724 CG4376 -0.252518
CG10724 CG4511 0.101689
CG10724 CG4533 -1.170738
CG10724 CG4679 -1.428649
CG10724 CG4692 -0.569519
CG10724 CG5320 -2.440419
CG10724 CG5330 1.376458
CG10724 CG5476 0.587499
CG10724 CG5532 -0.700831
CG10724 CG5671 -0.629138
CG10724 CG6647 -2.800228
CG10724 CG6668 2.352758
CG10724 CG6803 0.625797
CG10724 CG7062 -1.349293
CG10724 CG7071 -0.532821
CG10724 CG7107 -0.466516
CG10724 CG7173 -0.284627
CG10724 CG7433 0.933424
CG10724 CG7807 0.392605
CG10724 CG7920 -0.195587
CG10724 CG7981 0.486535
CG10724 CG8050 0.342467
CG10724 CG8182 0.023465
CG10724 CG8186 -0.602645
CG10724 CG8235 1.201541
CG10724 CG8402 -0.642577
CG10724 CG8665 1.562217
CG10724 CG8766 0.036703
CG10724 CG9070 0.110916
CG10724 CG9155 -0.185204
CG10724 CG9177 -0.496492
CG10724 CG9184 0.451894
CG10724 CG9238 0.942295
CG10724 CG9253 0.414306
CG10726 CG10967 -1.312947
CG10726 CG1130 1.230157
CG10726 CG11324 -0.394073
CG10726 CG11494 0.519706
CG10726 CG11849 0.577928
CG10726 CG12249 -0.036618
CG10726 CG1434 0.494662
CG10726 CG14513 -1.350176
CG10726 CG14762 -0.331722
CG10726 CG1624 -0.138799
CG10726 CG17724 -1.728373
CG10726 CG2207 -4.550977
CG10726 CG31043 -0.593298
CG10726 CG31357 0.052793
CG10726 CG32046 -1.167501
CG10726 CG32505 0.044592
CG10726 CG5175 -0.161707
CG10726 CG5358 -1.806659
CG10726 CG5545 1.444235
CG10726 CG5940 -0.231813
CG10726 CG6703 0.929950
CG10726 CG6987 0.468802
CG10726 CG7358 -0.507381
CG10726 CG7576 -0.147397
CG10726 CG7659 -1.408431
CG10726 CG9704 -1.187754
CG10726 CG9797 1.102802
CG10726 CG9999 -1.589788
CG10746 CG11051 0.300713
CG10746 CG11134 0.605327
CG10746 CG11267 4.895679
CG10746 CG11992 -0.220282
CG10746 CG12157 1.108128
CG10746 CG12172 0.885952
CG10746 CG12262 0.558019
CG10746 CG12286 0.414251
CG10746 CG13551 0.185522
CG10746 CG14021 1.196370
CG10746 CG14243 -0.099486
CG10746 CG14629 0.129433
CG10746 CG14996 0.465246
CG10746 CG15095 -2.484854
CG10746 CG15717 -7.372606
CG10746 CG1600 -3.467541
CG10746 CG18446 -0.811443
CG10746 CG18466 0.862984
CG10746 CG18549 -0.780093
CG10746 CG18593 -1.824099
CG10746 CG1882 -0.969682
CG10746 CG1970 0.121835
CG10746 CG2003 -0.834591
CG10746 CG2098 0.150491
CG10746 CG2140 0.205106
CG10746 CG30011 -1.130672
CG10746 CG30497 0.089013
CG10746 CG31098 -0.902402
CG10746 CG31175 0.705003
CG10746 CG31431 -0.254638
CG10746 CG32499 0.201025
CG10746 CG3267 -0.171734
CG10746 CG3588 -0.787963
CG10746 CG3829 -1.361157
CG10746 CG4233 -0.223421
CG10746 CG4475 0.388288
CG10746 CG4600 -0.543600
CG10746 CG5210 -0.949891
CG10746 CG5575 0.434243
CG10746 CG5949 0.253613
CG10746 CG6459 -0.962792
CG10746 CG6871 -0.653972
CG10746 CG7062 -1.964253
CG10746 CG7088 1.110674
CG10746 CG7266 -1.288135
CG10746 CG7421 0.371375
CG10746 CG7438 -0.307907
CG10746 CG7678 0.243133
CG10746 CG7807 1.023820
CG10746 CG8050 0.834396
CG10746 CG8066 0.091694
CG10746 CG8144 -0.149788
CG10746 CG8235 -1.210267
CG10746 CG8386 -0.008282
CG10746 CG8402 0.193153
CG10746 CG8446 1.651992
CG10746 CG8470 -5.757088
CG10746 CG8665 0.727892
CG10746 CG8782 -1.497375
CG10746 CG8913 1.552919
CG10746 CG8946 -1.710639
CG10746 CG9009 -0.262303
CG10746 CG9184 0.791507
CG10746 CG9446 0.970367
CG10756 CG10960 -0.077423
CG10756 CG1099 0.005703
CG10756 CG11217 -3.888217
CG10756 CG11453 -0.264168
CG10756 CG11567 -0.167806
CG10756 CG1169 0.101563
CG10756 CG12055 0.730813
CG10756 CG12338 -0.021240
CG10756 CG12723 0.249668
CG10756 CG13695 0.106776
CG10756 CG13993 0.338806
CG10756 CG14066 -0.064430
CG10756 CG14110 0.700977
CG10756 CG14888 0.196080
CG10756 CG15002 0.570602
CG10756 CG15211 0.792305
CG10756 CG15444 -0.964894
CG10756 CG15592 -0.041910
CG10756 CG1582 -0.359952
CG10756 CG16787 0.388976
CG10756 CG2161 -0.492130
CG10756 CG2210 -0.524272
CG10756 CG2818 -1.555671
CG10756 CG3008 -0.168950
CG10756 CG3028 0.437865
CG10756 CG31649 -0.470192
CG10756 CG3171 0.341714
CG10756 CG32473 1.044095
CG10756 CG32548 0.187214
CG10756 CG32920 0.443815
CG10756 CG33261 -0.147892
CG10756 CG3991 0.278171
CG10756 CG3994 -0.030172
CG10756 CG4280 -0.617243
CG10756 CG4299 -0.151039
CG10756 CG4552 0.375620
CG10756 CG4742 -0.193798
CG10756 CG4984 -0.170866
CG10756 CG5130 -0.097303
CG10756 CG5514 -0.164600
CG10756 CG5903 0.795054
CG10756 CG6040 -2.774879
CG10756 CG6199 0.261732
CG10756 CG6345 -0.308694
CG10756 CG6378 -0.310121
CG10756 CG6521 -0.910112
CG10756 CG6775 0.142578
CG10756 CG7023 0.013885
CG10756 CG7107 0.275271
CG10756 CG7802 -1.150103
CG10756 CG8173 -2.103064
CG10756 CG8627 0.187589
CG10756 CG8850 -0.222578
CG10756 CG9175 0.163191
CG10756 CG9322 -0.139648
CG10756 CG9743 -0.458341
CG10756 CR31808 0.430680
CG1082 CG10960 -0.443287
CG1082 CG11453 -0.405460
CG1082 CG11576 -0.394301
CG1082 CG12350 -0.246295
CG1082 CG13102 0.160686
CG1082 CG1644 0.256299
CG1082 CG18173 0.235109
CG1082 CG18374 0.289491
CG1082 CG2977 -1.287067
CG1082 CG31233 0.756743
CG1082 CG31259 -3.624781
CG1082 CG31300 -0.854430
CG1082 CG3734 0.437899
CG1082 CG4061 -1.001808
CG1082 CG5660 1.546023
CG1082 CG6830 -0.480853
CG1082 CG7328 -0.185992
CG1082 CG7354 -0.353901
CG1082 CG8112 -0.342432
CG1082 CG9127 0.733835
CG1082 CG9331 -1.030759
CG1082 CG9494 -0.306860
CG1082 CG9527 1.416681
CG1082 CG9568 -0.603494
CG10897 CG1130 0.485965
CG10897 CG11798 0.982538
CG10897 CG11902 -0.756901
CG10897 CG13316 0.710451
CG10897 CG1434 0.400385
CG10897 CG15427 -1.478010
CG10897 CG1957 -0.538742
CG10897 CG32046 0.102002
CG10897 CG32505 1.235551
CG10897 CG3689 -0.180595
CG10897 CG4022 0.210332
CG10897 CG4050 -2.228389
CG10897 CG4133 -1.284404
CG10897 CG5393 -1.958876
CG10897 CG5813 -0.622426
CG10897 CG6889 -1.513967
CG10897 CG6930 0.326711
CG10897 CG6987 -0.109031
CG10897 CG7358 -0.211661
CG10897 CG7538 -0.310209
CG10897 CG7659 -0.007048
CG10897 CG9261 1.122076
CG10897 CG9336 -0.406359
CG10897 CG9704 -1.571300
CG10897 CG9705 -0.224984
CG10897 CG9797 0.668278
CG10897 CG9999 -0.284936
CG10917 CG12131 0.003969
CG10917 CG12369 -0.782079
CG10917 CG12676 -0.129813
CG10917 CG14813 -0.291373
CG10917 CG3039 -0.582376
CG10917 CG33097 0.663198
CG10917 CG3416 -0.107621
CG10917 CG3542 -0.160789
CG10917 CG3722 0.581976
CG10917 CG4035 -0.112101
CG10917 CG4145 -0.216150
CG10917 CG4677 -0.119965
CG10917 CG4700 0.496239
CG10917 CG5183 -0.493501
CG10917 CG5486 0.229658
CG10917 CG5809 0.164020
CG10917 CG5854 -0.716869
CG10917 CG6223 -0.149961
CG10917 CG6944 -0.349943
CG10917 CG8276 0.148438
CG10917 CG8600 0.147486
CG10917 CG8983 -0.253674
CG10917 CG9035 0.145591
CG10917 CG9256 -0.124386
CG10917 CG9318 -0.026701
CG10917 CG9403 -0.634172
CG10917 CG9677 0.187405
CG10917 CG9866 0.191901
CG10922 CG11051 0.466871
CG10922 CG1151 0.435863
CG10922 CG11793 0.445886
CG10922 CG1264 -0.358571
CG10922 CG1309 0.825814
CG10922 CG1403 -0.106066
CG10922 CG14629 0.226874
CG10922 CG14805 -0.228697
CG10922 CG1486 -0.018910
CG10922 CG15105 0.845012
CG10922 CG15117 0.924384
CG10922 CG15188 -0.005539
CG10922 CG15828 0.207876
CG10922 CG1648 0.530135
CG10922 CG17334 -0.158050
CG10922 CG1780 -0.499632
CG10922 CG18111 -1.909673
CG10922 CG18140 0.408185
CG10922 CG1934 -0.000281
CG10922 CG2198 0.160225
CG10922 CG2762 -0.084105
CG10922 CG2969 0.082670
CG10922 CG31536 0.092314
CG10922 CG32548 -0.099324
CG10922 CG3434 -0.139566
CG10922 CG3960 0.292054
CG10922 CG3989 -0.768108
CG10922 CG4354 -0.572422
CG10922 CG4533 -2.282902
CG10922 CG4679 -0.887124
CG10922 CG4692 -1.420973
CG10922 CG5330 0.290992
CG10922 CG5345 -1.299316
CG10922 CG5532 -0.598166
CG10922 CG5594 -1.482422
CG10922 CG5828 0.074662
CG10922 CG6113 -0.190148
CG10922 CG6155 -0.197724
CG10922 CG6778 0.525225
CG10922 CG6803 -0.273870
CG10922 CG7062 0.001666
CG10922 CG7227 -0.358339
CG10922 CG7935 -0.164443
CG10922 CG7981 0.499096
CG10922 CG8665 0.400654
CG10922 CG9194 -0.251150
CG10922 CG9836 -1.239100
CG10924 CG11051 1.418004
CG10924 CG12286 0.186806
CG10924 CG14021 0.308203
CG10924 CG1600 -0.139860
CG10924 CG1644 -0.038395
CG10924 CG1743 -2.955953
CG10924 CG18466 -0.455663
CG10924 CG18593 0.295474
CG10924 CG2977 0.208060
CG10924 CG3006 -2.246776
CG10924 CG31098 0.485026
CG10924 CG31300 -0.374617
CG10924 CG31431 -0.447412
CG10924 CG31775 0.839567
CG10924 CG33099 -0.086251
CG10924 CG3588 -0.749827
CG10924 CG3829 0.698343
CG10924 CG4162 0.864844
CG10924 CG4306 0.352175
CG10924 CG4781 0.114372
CG10924 CG5210 -0.669150
CG10924 CG5288 0.109216
CG10924 CG6871 -0.177876
CG10924 CG7241 0.212487
CG10924 CG7678 -0.591878
CG10924 CG7936 -1.277203
CG10924 CG8066 -1.446877
CG10924 CG8669 -0.597191
CG10924 CG8913 0.290904
CG10924 CG9119 -0.108488
CG10939 CG1155 -0.096697
CG10939 CG12110 -0.377984
CG10939 CG13698 -0.659905
CG10939 CG14110 -0.805033
CG10939 CG17218 0.007058
CG10939 CG31344 -0.122864
CG10939 CG32473 0.396250
CG10939 CG4089 -0.428857
CG10939 CG4999 -0.040303
CG10939 CG5928 -0.457311
CG10939 CG6040 -0.340522
CG10939 CG6394 0.089663
CG10939 CG9968 -0.020788
CG10960 CG11453 0.036108
CG10960 CG12055 0.257769
CG10960 CG13102 -0.010100
CG10960 CG13993 0.150898
CG10960 CG16787 0.024607
CG10960 CG1782 -0.129116
CG10960 CG18173 -0.112390
CG10960 CG2818 0.050025
CG10960 CG3028 0.140641
CG10960 CG31233 0.159328
CG10960 CG3171 0.183603
CG10960 CG33261 -1.126516
CG10960 CG3734 -0.815099
CG10960 CG4086 0.223312
CG10960 CG4199 -0.372204
CG10960 CG4280 -0.531164
CG10960 CG5085 -0.119633
CG10960 CG6178 -0.771422
CG10960 CG6378 -0.089993
CG10960 CG7154 -0.075862
CG10960 CG7269 0.087485
CG10960 CG7354 0.204387
CG10960 CG7802 -0.138541
CG10960 CG8173 -0.531137
CG10960 CG8627 0.051291
CG10967 CG11324 0.069544
CG10967 CG11437 -0.893600
CG10967 CG11494 -0.130795
CG10967 CG11849 -0.366910
CG10967 CG1374 -0.678026
CG10967 CG13777 -0.138257
CG10967 CG1447 0.091917
CG10967 CG14513 -0.118884
CG10967 CG2207 0.253719
CG10967 CG31108 0.551875
CG10967 CG31368 -0.242154
CG10967 CG32423 0.464868
CG10967 CG4698 -0.523740
CG10967 CG8092 -0.078886
CG10967 CG8749 -0.174258
CG10967 CG9854 -0.872288
CG10967 CG9894 -0.256599
CG10988 CG10992 -0.501152
CG10988 CG1109 0.329447
CG10988 CG11347 0.404806
CG10988 CG12052 0.153978
CG10988 CG1228 0.108240
CG10988 CG12701 -0.098657
CG10988 CG2083 0.514308
CG10988 CG3039 -0.518592
CG10988 CG33097 -0.227748
CG10988 CG3542 0.301136
CG10988 CG3625 -0.801196
CG10988 CG3800 0.128207
CG10988 CG4029 -0.122687
CG10988 CG4303 0.620971
CG10988 CG4532 -1.332402
CG10988 CG5215 -0.098232
CG10988 CG5499 -0.319185
CG10988 CG6617 -0.218692
CG10988 CG6860 -0.328335
CG10988 CG6889 -0.516148
CG10988 CG7070 -0.456365
CG10988 CG7471 0.000789
CG10988 CG7664 -0.072541
CG10988 CG8200 0.234047
CG10988 CG8276 -0.249968
CG10988 CG9346 -0.637722
CG10988 CG9712 0.110107
CG1099 CG11987 -0.249745
CG1099 CG14066 -0.869311
CG1099 CG1624 0.188963
CG1099 CG1809 -0.498469
CG1099 CG2374 0.195419
CG1099 CG31368 0.575925
CG1099 CG3198 0.428115
CG1099 CG32158 -0.672792
CG1099 CG32423 -2.010589
CG1099 CG32486 0.010969
CG1099 CG33261 -0.275281
CG1099 CG3734 -0.403250
CG1099 CG3969 -0.007041
CG1099 CG4230 -0.427846
CG1099 CG4698 -0.357890
CG1099 CG5514 0.087893
CG1099 CG7187 -0.699733
CG1099 CG7269 0.343906
CG1099 CG7379 0.016019
CG1099 CG7802 -0.240794
CG1099 CG8581 -0.291402
CG1099 CG9262 0.045719
CG1099 CG9854 -0.234551
CG10992 CG11347 -1.212563
CG10992 CG11654 -0.755907
CG10992 CG12233 -0.309673
CG10992 CG1322 0.198924
CG10992 CG1404 -1.355975
CG10992 CG14629 -0.009633
CG10992 CG1486 -0.156551
CG10992 CG16788 0.098412
CG10992 CG16858 -0.354426
CG10992 CG17334 0.036809
CG10992 CG1884 0.265294
CG10992 CG2072 -0.005972
CG10992 CG2934 -0.381419
CG10992 CG2969 0.359150
CG10992 CG31536 0.432323
CG10992 CG31999 0.209481
CG10992 CG32549 -0.391048
CG10992 CG33097 1.005600
CG10992 CG33113 0.175390
CG10992 CG33549 -0.081005
CG10992 CG3365 -0.254339
CG10992 CG3542 0.551806
CG10992 CG3644 -0.073350
CG10992 CG3800 0.130268
CG10992 CG3903 -1.150026
CG10992 CG3941 -0.988171
CG10992 CG4145 0.882752
CG10992 CG4405 0.159782
CG10992 CG5345 0.235788
CG10992 CG5486 -0.754976
CG10992 CG5802 -0.281205
CG10992 CG6155 0.281329
CG10992 CG6778 -0.920590
CG10992 CG8276 0.384180
CG10992 CG8974 -0.615176
CG10992 CG9175 -0.501920
CG10992 CG9346 0.728853
CG10992 CG9423 0.230748
CG11015 CG11076 -1.517881
CG11015 CG11471 1.542277
CG11015 CG11949 0.845280
CG11015 CG12091 -2.644506
CG11015 CG12131 -1.612445
CG11015 CG12592 0.674166
CG11015 CG12676 -0.069932
CG11015 CG12792 -0.798316
CG11015 CG13005 0.440944
CG11015 CG13289 0.327462
CG11015 CG14026 -0.507893
CG11015 CG14207 1.177904
CG11015 CG14712 0.317633
CG11015 CG14813 -0.059721
CG11015 CG15433 5.050886
CG11015 CG17032 -0.683890
CG11015 CG17121 0.021366
CG11015 CG17124 2.448492
CG11015 CG17158 0.738248
CG11015 CG17166 -1.016713
CG11015 CG1721 0.582736
CG11015 CG18250 1.091037
CG11015 CG3008 -0.864919
CG11015 CG3033 0.796170
CG11015 CG31045 -1.161502
CG11015 CG31332 -0.039404
CG11015 CG32625 -1.220219
CG11015 CG3265 -2.518518
CG11015 CG32701 0.400067
CG11015 CG3278 -1.098756
CG11015 CG33104 -1.349538
CG11015 CG33183 0.453612
CG11015 CG3416 -0.692456
CG11015 CG3664 0.151114
CG11015 CG3992 0.382068
CG11015 CG4006 0.324291
CG11015 CG4170 1.657094
CG11015 CG4204 0.620662
CG11015 CG4551 2.017736
CG11015 CG4700 -6.594887
CG11015 CG4912 2.581079
CG11015 CG4944 0.564443
CG11015 CG4972 -2.634498
CG11015 CG5021 0.551662
CG11015 CG5183 1.295343
CG11015 CG5258 -0.690810
CG11015 CG5374 3.006353
CG11015 CG5454 0.290339
CG11015 CG5486 0.183102
CG11015 CG5809 -0.056031
CG11015 CG6177 -0.179854
CG11015 CG6512 -10.480771
CG11015 CG6668 1.862521
CG11015 CG6766 0.101399
CG11015 CG7033 0.181608
CG11015 CG7230 0.335835
CG11015 CG7413 -1.515720
CG11015 CG7430 2.442393
CG11015 CG7526 0.334019
CG11015 CG7654 -1.898576
CG11015 CG7892 0.754983
CG11015 CG7893 -3.595346
CG11015 CG8231 -5.238773
CG11015 CG8308 -0.142931
CG11015 CG8312 -0.244844
CG11015 CG8411 -0.254631
CG11015 CG8553 0.863366
CG11015 CG8978 -0.268044
CG11015 CG9020 0.253898
CG11015 CG9035 0.228924
CG11015 CG9172 -2.594893
CG11015 CG9281 -2.878990
CG11015 CG9318 -0.680509
CG11015 CG9322 -0.051542
CG11015 CG9330 -5.615028
CG11015 CG9403 0.356969
CG11015 CG9416 0.109192
CG11015 CG9423 -0.490769
CG11015 CG9677 -1.271243
CG11015 CG9710 0.593400
CG11015 CG9712 0.291714
CG11015 CG9748 -0.437994
CG11015 CG9866 2.210980
CG11051 CG12172 0.559312
CG11051 CG12286 0.239004
CG11051 CG1264 -0.263465
CG11051 CG1309 0.240294
CG11051 CG14021 1.010491
CG11051 CG14243 -0.117453
CG11051 CG1469 -0.189725
CG11051 CG14968 -0.564359
CG11051 CG15095 1.529127
CG11051 CG15117 -1.774433
CG11051 CG15188 0.566711
CG11051 CG15304 0.693833
CG11051 CG1548 -0.171569
CG11051 CG15717 2.104340
CG11051 CG1600 0.569497
CG11051 CG1743 -6.348151
CG11051 CG17754 0.064858
CG11051 CG1837 0.475296
CG11051 CG18657 0.241271
CG11051 CG2003 0.646539
CG11051 CG2098 -1.100022
CG11051 CG2198 0.177405
CG11051 CG30011 1.024697
CG11051 CG3006 -0.175735
CG11051 CG31098 0.288347
CG11051 CG31431 0.145319
CG11051 CG31775 -0.097343
CG11051 CG32264 0.450169
CG11051 CG33009 0.040073
CG11051 CG3380 0.962398
CG11051 CG3842 -0.064790
CG11051 CG3960 0.896293
CG11051 CG3989 -0.625925
CG11051 CG4162 -0.951924
CG11051 CG4354 0.511691
CG11051 CG4533 0.015070
CG11051 CG4696 0.152877
CG11051 CG4781 -0.529812
CG11051 CG5033 0.498669
CG11051 CG5210 -2.258823
CG11051 CG5330 0.553786
CG11051 CG5594 -0.840136
CG11051 CG5828 -0.944923
CG11051 CG6803 0.502623
CG11051 CG6871 -0.043220
CG11051 CG7062 2.809492
CG11051 CG7088 -0.299857
CG11051 CG7241 -0.140572
CG11051 CG7678 0.332898
CG11051 CG7936 -1.193098
CG11051 CG7987 0.683745
CG11051 CG8036 0.648128
CG11051 CG8050 -2.905111
CG11051 CG8066 0.853970
CG11051 CG8402 -0.718633
CG11051 CG8470 -2.929001
CG11051 CG8665 -4.172255
CG11051 CG8669 1.695960
CG1107 CG13391 -0.307318
CG1107 CG14866 -0.092044
CG1107 CG17334 -0.564014
CG1107 CG17530 -0.445310
CG1107 CG17786 -0.197573
CG1107 CG31973 -0.007539
CG1107 CG3365 0.002460
CG1107 CG6608 -0.141921
CG1107 CG6816 -0.060080
CG1107 CG8587 -0.633794
CG11076 CG12284 -0.177924
CG11076 CG12576 -0.074574
CG11076 CG13993 -0.986110
CG11076 CG14207 -0.250757
CG11076 CG15433 -0.822178
CG11076 CG16765 0.534681
CG11076 CG17121 -0.569162
CG11076 CG17166 -3.010247
CG11076 CG1749 0.188471
CG11076 CG17492 0.286264
CG11076 CG2140 -0.260242
CG11076 CG2918 0.181429
CG11076 CG3008 -3.120745
CG11076 CG3171 0.459062
CG11076 CG32164 1.198384
CG11076 CG32244 -0.548579
CG11076 CG33071 0.423781
CG11076 CG33104 -1.136988
CG11076 CG40049 -0.754214
CG11076 CG4125 -0.460915
CG11076 CG4170 0.367223
CG11076 CG4300 0.598697
CG11076 CG4364 0.548381
CG11076 CG4376 0.564822
CG11076 CG4567 0.664940
CG11076 CG4726 0.253492
CG11076 CG4944 -0.978563
CG11076 CG4966 -1.277030
CG11076 CG4972 0.122933
CG11076 CG4994 -3.147263
CG11076 CG5186 0.506665
CG11076 CG5258 0.257359
CG11076 CG5374 -3.345543
CG11076 CG6512 1.471470
CG11076 CG6668 0.171165
CG11076 CG6766 -0.515025
CG11076 CG7199 0.040237
CG11076 CG7230 -0.050834
CG11076 CG7610 0.515272
CG11076 CG7675 0.706333
CG11076 CG7893 0.313306
CG11076 CG7961 -0.337630
CG11076 CG8231 1.666684
CG11076 CG8268 -1.020406
CG11076 CG8308 -0.013191
CG11076 CG8309 -0.009333
CG11076 CG8312 -0.039083
CG11076 CG8430 0.290092
CG11076 CG8439 -0.139440
CG11076 CG8553 -1.394477
CG11076 CG9172 0.616186
CG11076 CG9253 0.136491
CG11076 CG9281 -2.177381
CG11076 CG9322 1.069534
CG11076 CG9330 0.917318
CG11076 CG9416 0.301398
CG11076 CG9710 -1.263928
CG11076 CG9712 0.185638
CG11076 CG9748 -0.028005
CG11076 CG9762 1.013911
CG11076 CG9811 0.049928
CG1109 CG12052 0.087428
CG1109 CG12091 0.594929
CG1109 CG12113 -0.986059
CG1109 CG12129 -0.971737
CG1109 CG1228 0.576408
CG1109 CG12287 -1.485735
CG1109 CG12369 -0.572808
CG1109 CG12391 -1.590546
CG1109 CG12592 0.422565
CG1109 CG12701 -1.775488
CG1109 CG13777 0.128017
CG1109 CG13912 -0.348518
CG1109 CG1404 -0.908209
CG1109 CG1463 0.100022
CG1109 CG1483 -0.592176
CG1109 CG1957 -0.491216
CG1109 CG2656 1.267946
CG1109 CG3039 -0.484184
CG1109 CG31137 -0.116643
CG1109 CG3184 0.559101
CG1109 CG3258 0.233937
CG1109 CG3416 0.159745
CG1109 CG3436 0.132763
CG1109 CG3542 0.943104
CG1109 CG3664 0.545237
CG1109 CG3792 -0.428501
CG1109 CG3800 -0.674828
CG1109 CG4006 0.150530
CG1109 CG4022 -0.131933
CG1109 CG4204 -1.269072
CG1109 CG4303 -3.355173
CG1109 CG4551 0.097865
CG1109 CG4702 0.790880
CG1109 CG5021 -1.227724
CG1109 CG5433 -1.799123
CG1109 CG5499 -1.662629
CG1109 CG5802 -0.077904
CG1109 CG5813 0.225327
CG1109 CG6210 0.166414
CG1109 CG6601 0.935258
CG1109 CG6617 -0.968975
CG1109 CG6889 -3.857209
CG1109 CG6987 2.290451
CG1109 CG7262 0.694125
CG1109 CG7379 1.781513
CG1109 CG7752 -0.163353
CG1109 CG7892 0.220601
CG1109 CG8092 0.604162
CG1109 CG8156 0.642528
CG1109 CG8276 0.044106
CG1109 CG8416 1.259298
CG1109 CG8571 0.515779
CG1109 CG8749 0.254713
CG1109 CG9128 -3.028582
CG1109 CG9256 -0.857696
CG1109 CG9318 0.428252
CG1109 CG9346 -0.419533
CG1109 CG9403 0.444660
CG1109 CG9423 0.177161
CG1109 CG9633 0.665370
CG1109 CG9677 0.052123
CG1109 CG9705 -0.641806
CG1109 CG9924 0.571062
CG11100 CG12238 -0.311690
CG11100 CG12369 -0.618821
CG11100 CG1250 0.604917
CG11100 CG12701 -1.915568
CG11100 CG13624 -1.789965
CG11100 CG14883 1.340419
CG11100 CG1782 0.476980
CG11100 CG18783 -1.471546
CG11100 CG1884 -1.843741
CG11100 CG2072 -0.059225
CG11100 CG2083 -1.633788
CG11100 CG2774 0.367609
CG11100 CG31088 -0.414587
CG11100 CG3180 -0.465665
CG11100 CG3198 -0.196955
CG11100 CG32486 0.544451
CG11100 CG32858 0.284298
CG11100 CG33097 2.449746
CG11100 CG3542 1.724727
CG11100 CG3792 0.052161
CG11100 CG3969 -2.353125
CG11100 CG4532 0.640741
CG11100 CG4672 -0.102039
CG11100 CG5215 -1.573663
CG11100 CG5499 -1.202483
CG11100 CG6418 0.486314
CG11100 CG6617 0.739898
CG11100 CG6654 -0.245874
CG11100 CG6860 0.408197
CG11100 CG6877 1.208823
CG11100 CG7187 0.338961
CG11100 CG7375 -2.112426
CG11100 CG7379 -1.018941
CG11100 CG7524 -0.187769
CG11100 CG7528 -0.568847
CG11100 CG7664 0.306289
CG11100 CG8200 -2.000609
CG11100 CG8209 -0.275477
CG11100 CG8472 1.117853
CG11100 CG8571 0.516426
CG11100 CG8749 -0.200365
CG11100 CG8974 -0.753771
CG11100 CG9346 -0.504813
CG11100 CG9666 0.773183
CG11107 CG11151 0.855470
CG11107 CG11267 -1.560937
CG11107 CG11444 -0.663658
CG11107 CG12055 0.697156
CG11107 CG12262 0.944613
CG11107 CG12582 0.003683
CG11107 CG13220 -1.508550
CG11107 CG1371 -0.626908
CG11107 CG14066 -1.248449
CG11107 CG1475 1.093095
CG11107 CG15304 0.429079
CG11107 CG15731 0.042338
CG11107 CG1582 -0.107592
CG11107 CG17246 0.213792
CG11107 CG17320 -1.161752
CG11107 CG17332 0.651705
CG11107 CG17642 -1.834057
CG11107 CG1771 0.884408
CG11107 CG1782 -1.154062
CG11107 CG1882 0.147799
CG11107 CG1884 1.067756
CG11107 CG18854 0.451976
CG11107 CG1910 0.732924
CG11107 CG2158 0.343239
CG11107 CG2161 -4.233714
CG11107 CG30116 0.502782
CG11107 CG3028 0.821715
CG11107 CG31170 -0.718549
CG11107 CG3127 -1.276812
CG11107 CG3140 -2.222859
CG11107 CG31794 -0.669266
CG11107 CG31999 2.168479
CG11107 CG32164 -1.063421
CG11107 CG32920 0.629059
CG11107 CG33502 -0.915603
CG11107 CG3499 -0.597592
CG11107 CG3624 0.592742
CG11107 CG4086 -2.342764
CG11107 CG4169 -2.043295
CG11107 CG4233 0.719699
CG11107 CG4247 -0.022776
CG11107 CG4364 -0.201852
CG11107 CG4427 2.385077
CG11107 CG4552 0.628279
CG11107 CG4726 0.382757
CG11107 CG4752 0.265578
CG11107 CG4994 1.024601
CG11107 CG5353 -3.609716
CG11107 CG5590 -1.391937
CG11107 CG5903 0.804003
CG11107 CG5904 -0.416994
CG11107 CG5992 0.441485
CG11107 CG6178 0.007478
CG11107 CG6199 0.713947
CG11107 CG6501 0.064976
CG11107 CG6647 0.755237
CG11107 CG6666 0.296742
CG11107 CG6769 -1.514731
CG11107 CG6775 0.286096
CG11107 CG6949 1.422651
CG11107 CG7033 0.707990
CG11107 CG7107 -2.008024
CG11107 CG7269 0.031552
CG11107 CG7271 -0.428880
CG11107 CG7279 -0.878155
CG11107 CG7413 1.439285
CG11107 CG7430 -0.784725
CG11107 CG7461 -0.373969
CG11107 CG7610 0.402565
CG11107 CG7698 0.398351
CG11107 CG7807 0.799401
CG11107 CG7920 -1.844666
CG11107 CG7981 0.289443
CG11107 CG8173 0.427362
CG11107 CG8235 0.639387
CG11107 CG8254 0.170769
CG11107 CG8402 -2.821110
CG11107 CG8430 -0.024635
CG11107 CG8977 0.362476
CG11107 CG9022 -2.339810
CG11107 CG9743 -0.858354
CG11107 CG9750 -0.832604
CG11107 CG9811 1.426681
CG11128 CG13463 -0.299354
CG11128 CG1546 -0.281910
CG11128 CG4670 -0.353242
CG11128 CG4798 -1.000208
CG11128 CG8363 0.174346
CG11134 CG11267 2.908670
CG11134 CG11334 -3.271866
CG11134 CG11793 -0.510310
CG11134 CG11961 0.474177
CG11134 CG12151 -0.556917
CG11134 CG12400 -0.916977
CG11134 CG13220 -0.209815
CG11134 CG13506 1.467275
CG11134 CG14066 0.745201
CG11134 CG15102 0.184956
CG11134 CG15162 0.112562
CG11134 CG15212 -0.801148
CG11134 CG15717 0.803015
CG11134 CG1582 0.601759
CG11134 CG17166 1.601725
CG11134 CG17246 0.614864
CG11134 CG17320 1.198512
CG11134 CG1771 0.597487
CG11134 CG18446 0.433354
CG11134 CG1882 -0.269337
CG11134 CG18854 2.516769
CG11134 CG1970 -0.803372
CG11134 CG2210 -0.002115
CG11134 CG2674 0.537160
CG11134 CG2713 0.182509
CG11134 CG31004 0.586045
CG11134 CG31160 -5.573869
CG11134 CG31170 -0.511894
CG11134 CG3140 -2.011200
CG11134 CG3171 -0.563620
CG11134 CG32164 -1.421726
CG11134 CG3267 -6.667252
CG11134 CG3283 0.548806
CG11134 CG33502 -1.661511
CG11134 CG3499 0.977522
CG11134 CG4051 -0.854340
CG11134 CG4061 -0.097690
CG11134 CG4086 -0.307506
CG11134 CG4427 -5.104291
CG11134 CG4475 0.937146
CG11134 CG4567 -1.987599
CG11134 CG4665 -0.053185
CG11134 CG5085 -0.020486
CG11134 CG5130 -1.074112
CG11134 CG5193 1.219300
CG11134 CG5949 -0.006003
CG11134 CG6028 0.872025
CG11134 CG6030 0.296562
CG11134 CG6345 -2.317390
CG11134 CG6459 -1.561298
CG11134 CG6521 0.115085
CG11134 CG6666 1.339606
CG11134 CG6708 -0.895526
CG11134 CG6871 0.618792
CG11134 CG7107 -1.508512
CG11134 CG7176 2.246384
CG11134 CG7266 0.226571
CG11134 CG7271 0.566680
CG11134 CG7279 0.738850
CG11134 CG7328 -0.737586
CG11134 CG7354 0.134459
CG11134 CG7361 -3.179374
CG11134 CG7421 2.145846
CG11134 CG7461 -3.291525
CG11134 CG7698 -1.148880
CG11134 CG7807 -0.497493
CG11134 CG8036 1.330656
CG11134 CG8058 1.382813
CG11134 CG8186 0.321796
CG11134 CG8235 -1.718323
CG11134 CG8309 1.095216
CG11134 CG8531 -1.877673
CG11134 CG8766 -0.088784
CG11134 CG8788 1.669404
CG11134 CG8946 -3.150132
CG11134 CG9127 -1.447454
CG11134 CG9148 -1.728012
CG11134 CG9280 2.264619
CG11134 CG9331 -0.277796
CG11134 CR31808 0.734474
CG11134 TE18870 0.250888
CG11151 CG11255 -1.011814
CG11151 CG11267 -0.189549
CG11151 CG11453 -0.213279
CG11151 CG12338 -1.011685
CG11151 CG12400 -1.850230
CG11151 CG13284 0.065948
CG11151 CG13704 3.180049
CG11151 CG14080 -0.028754
CG11151 CG14792 1.067099
CG11151 CG14902 -1.600710
CG11151 CG15102 -0.122952
CG11151 CG15347 -6.086204
CG11151 CG1644 0.068655
CG11151 CG17320 -0.586367
CG11151 CG17332 2.784879
CG11151 CG17642 -1.541280
CG11151 CG1771 -0.051811
CG11151 CG1809 0.608278
CG11151 CG30349 0.189569
CG11151 CG31170 0.044823
CG11151 CG31233 0.066087
CG11151 CG31259 1.370848
CG11151 CG3127 -0.433722
CG11151 CG31605 -0.416225
CG11151 CG33502 -5.878748
CG11151 CG3714 -1.471250
CG11151 CG3884 0.123467
CG11151 CG4061 0.503736
CG11151 CG4199 -0.302013
CG11151 CG4217 0.445184
CG11151 CG4247 -0.298023
CG11151 CG4567 0.566593
CG11151 CG4753 0.650019
CG11151 CG4901 0.531995
CG11151 CG5012 -0.129203
CG11151 CG5590 0.055650
CG11151 CG5660 3.166878
CG11151 CG5961 -0.434237
CG11151 CG6028 -0.497162
CG11151 CG6030 -0.829777
CG11151 CG6178 0.475215
CG11151 CG6246 -0.091185
CG11151 CG6417 -2.761736
CG11151 CG6769 0.306249
CG11151 CG6830 -0.124587
CG11151 CG7154 0.197961
CG11151 CG7328 -2.154481
CG11151 CG7458 1.335273
CG11151 CG7936 0.885809
CG11151 CG8766 -0.109247
CG11151 CG9527 0.729642
CG11151 CG9577 1.557232
CG11151 CG9663 -0.110391
CG11186 CG1258 -1.059971
CG11186 CG12767 -0.171870
CG11186 CG13906 -0.040579
CG11186 CG18455 -1.052740
CG11186 CG18740 -0.606024
CG11186 CG32505 -0.160468
CG11186 CG3408 -0.522910
CG11186 CG3938 -0.418494
CG11186 CG4022 0.018845
CG11186 CG5175 0.403728
CG11186 CG5393 -0.117298
CG11186 CG5455 -0.558813
CG11186 CG7471 -0.381242
CG11186 CG9797 0.393370
CG11217 CG11255 -0.481514
CG11217 CG11567 0.276127
CG11217 CG11961 0.114840
CG11217 CG12206 0.078072
CG11217 CG12338 0.151398
CG11217 CG13993 0.227671
CG11217 CG1430 -0.137524
CG11217 CG15211 -1.812394
CG11217 CG15444 0.809135
CG11217 CG1582 -1.130702
CG11217 CG16787 -0.676998
CG11217 CG17332 0.107197
CG11217 CG17642 0.387805
CG11217 CG1771 -0.237525
CG11217 CG17903 -0.020817
CG11217 CG2161 0.949719
CG11217 CG2818 0.296318
CG11217 CG3028 -0.216882
CG11217 CG30349 0.441389
CG11217 CG31170 0.721680
CG11217 CG3171 -1.437713
CG11217 CG32473 -0.341710
CG11217 CG32920 -1.576480
CG11217 CG33071 0.319457
CG11217 CG33261 -0.437366
CG11217 CG3762 0.014766
CG11217 CG3884 -0.075735
CG11217 CG3994 -0.366498
CG11217 CG4280 0.917638
CG11217 CG4311 -0.562859
CG11217 CG4364 -0.016650
CG11217 CG4901 0.324435
CG11217 CG4984 0.376571
CG11217 CG5130 -0.840634
CG11217 CG5170 0.087024
CG11217 CG5660 -1.013306
CG11217 CG5903 -1.576456
CG11217 CG6028 0.174581
CG11217 CG6040 0.940253
CG11217 CG6178 0.376326
CG11217 CG6199 -0.560465
CG11217 CG6345 -0.916332
CG11217 CG6378 -0.211802
CG11217 CG6521 0.365339
CG11217 CG6769 -1.990554
CG11217 CG7176 0.121805
CG11217 CG7328 -0.809741
CG11217 CG7354 1.510433
CG11217 CG7361 -1.000248
CG11217 CG7502 -0.494464
CG11217 CG7802 -0.478815
CG11217 CG8235 1.101453
CG11217 CG8309 -0.004112
CG11217 CG9127 0.067383
CG11217 CR31808 -1.034926
CG11241 CG13279 -0.575339
CG11241 CG14996 -1.445814
CG11241 CG1941 -1.054261
CG11241 CG2158 0.223497
CG11241 CG2713 1.168813
CG11241 CG2827 0.086887
CG11241 CG32264 0.252856
CG11241 CG3249 -0.404963
CG11241 CG3283 -0.469254
CG11241 CG4753 -0.232353
CG11241 CG5010 1.010467
CG11241 CG5558 1.082448
CG11241 CG6343 0.239898
CG11241 CG6767 -0.001414
CG11241 CG7178 -0.646329
CG11241 CG7393 -0.284248
CG11241 CG7839 -1.622772
CG11241 CG8327 0.290115
CG11241 CG8636 -0.341922
CG11241 CG8827 -0.199084
CG11241 CG8913 -0.089551
CG11241 CG9568 0.019535
CG11241 CG9577 -1.048040
CG11255 CG11267 0.962558
CG11255 CG11453 -0.422779
CG11255 CG11576 -0.297898
CG11255 CG12338 -1.258264
CG11255 CG12400 0.385439
CG11255 CG13102 0.021242
CG11255 CG13284 -0.839722
CG11255 CG13551 0.403348
CG11255 CG14066 0.078892
CG11255 CG14080 0.309179
CG11255 CG14792 0.976543
CG11255 CG14902 -1.306383
CG11255 CG15211 -0.837686
CG11255 CG15347 0.001142
CG11255 CG16787 0.770535
CG11255 CG16944 0.103128
CG11255 CG1759 0.324592
CG11255 CG17642 0.723064
CG11255 CG1771 -0.363159
CG11255 CG18473 0.164939
CG11255 CG30115 0.119147
CG11255 CG30349 0.390327
CG11255 CG31004 0.387281
CG11255 CG31170 0.392543
CG11255 CG31259 0.921509
CG11255 CG33071 0.849805
CG11255 CG33502 -0.626274
CG11255 CG3714 0.140528
CG11255 CG3734 1.316616
CG11255 CG4199 0.447005
CG11255 CG4217 -1.963830
CG11255 CG4247 -1.738136
CG11255 CG4665 -0.089359
CG11255 CG4901 -1.407963
CG11255 CG5010 0.800659
CG11255 CG5012 0.478868
CG11255 CG5130 -0.357674
CG11255 CG5525 0.264574
CG11255 CG5660 -2.136798
CG11255 CG5903 -0.555384
CG11255 CG6028 -0.915552
CG11255 CG6178 -1.203367
CG11255 CG6345 -1.245869
CG11255 CG6375 0.280037
CG11255 CG6769 -1.489300
CG11255 CG7178 0.348710
CG11255 CG7328 -0.773389
CG11255 CG7458 -0.111778
CG11255 CG7698 0.082948
CG11255 CG7841 -0.551284
CG11255 CG7993 0.733900
CG11255 CG8048 1.087565
CG11255 CG8531 -0.612807
CG11255 CG9527 0.429122
CG11255 CG9568 -0.174692
CG11267 CG11979 2.760223
CG11267 CG12157 2.533112
CG11267 CG12400 -0.691040
CG11267 CG1246 1.608767
CG11267 CG13220 -2.362220
CG11267 CG13506 1.534190
CG11267 CG13551 -0.574242
CG11267 CG13704 2.072925
CG11267 CG1371 -0.895074
CG11267 CG14048 2.579437
CG11267 CG15095 -1.067917
CG11267 CG15102 0.188521
CG11267 CG15304 -9.627174
CG11267 CG15347 -6.651546
CG11267 CG15717 -1.111537
CG11267 CG1685 -0.418659
CG11267 CG17320 1.415672
CG11267 CG17332 -2.596528
CG11267 CG17642 1.215937
CG11267 CG1882 -2.199595
CG11267 CG2003 0.172941
CG11267 CG2713 2.352938
CG11267 CG30349 1.220738
CG11267 CG31004 -3.665991
CG11267 CG31098 -5.366626
CG11267 CG31160 -2.605798
CG11267 CG31175 2.059974
CG11267 CG3127 -3.381266
CG11267 CG3140 0.485989
CG11267 CG32164 0.470299
CG11267 CG3249 2.863557
CG11267 CG3267 -2.798340
CG11267 CG32813 -1.963850
CG11267 CG3283 -1.517620
CG11267 CG33009 -0.746210
CG11267 CG33071 1.104844
CG11267 CG33502 -2.729818
CG11267 CG3499 0.489073
CG11267 CG3714 -1.945935
CG11267 CG4033 -2.083631
CG11267 CG4051 -1.209680
CG11267 CG4169 1.852607
CG11267 CG4217 5.515736
CG11267 CG4233 -3.902167
CG11267 CG4247 -4.172882
CG11267 CG4427 2.089362
CG11267 CG4475 1.796555
CG11267 CG4567 -2.538130
CG11267 CG4600 0.100931
CG11267 CG4753 2.193624
CG11267 CG4994 -2.125279
CG11267 CG5010 0.546506
CG11267 CG5558 4.421240
CG11267 CG5590 0.713134
CG11267 CG5594 1.429289
CG11267 CG5660 2.549644
CG11267 CG5819 -2.323431
CG11267 CG5903 0.383540
CG11267 CG5904 -12.512919
CG11267 CG5949 1.666114
CG11267 CG5992 0.101882
CG11267 CG6028 1.389067
CG11267 CG6030 1.510166
CG11267 CG6226 2.694226
CG11267 CG6345 0.099267
CG11267 CG6417 2.055223
CG11267 CG6501 -7.810476
CG11267 CG6666 -4.141574
CG11267 CG6769 3.201835
CG11267 CG6949 -2.130959
CG11267 CG7107 1.656434
CG11267 CG7361 -1.436965
CG11267 CG7421 -2.262022
CG11267 CG7438 0.838241
CG11267 CG7458 -1.113527
CG11267 CG7698 -0.339305
CG11267 CG7841 -0.661830
CG11267 CG7920 2.065074
CG11267 CG8048 4.539353
CG11267 CG8058 2.753722
CG11267 CG8235 -0.637689
CG11267 CG8402 -1.117042
CG11267 CG8439 -0.813200
CG11267 CG8443 -2.667317
CG11267 CG8446 -0.721552
CG11267 CG8470 -7.754703
CG11267 CG8766 -2.836147
CG11267 CG8788 1.399479
CG11267 CG8946 -3.684626
CG11267 CG9527 -1.707798
CG11267 CG9762 2.613232
CG11271 CG12284 -0.410614
CG11271 CG14110 -0.115647
CG11271 CG16787 -0.078708
CG11271 CG17166 -0.925127
CG11271 CG2157 -0.214338
CG11271 CG2727 -0.079796
CG11271 CG32473 -0.029336
CG11271 CG3267 0.588708
CG11271 CG33183 0.088402
CG11271 CG4311 -0.333600
CG11271 CG4364 0.036735
CG11271 CG5170 -0.715565
CG11271 CG5873 -0.091558
CG11271 CG6040 0.002324
CG11271 CG6879 -0.255016
CG11271 CG7154 -0.136590
CG11271 CG7361 0.336961
CG11271 CG7802 -0.159861
CG11271 CG8627 -0.327034
CG11271 CR31808 0.213143
CG11280 CG11652 -2.235673
CG11280 CG11861 -0.373797
CG11280 CG11949 -1.482138
CG11280 CG12006 0.465205
CG11280 CG12091 0.980613
CG11280 CG12131 -0.219477
CG11280 CG12249 0.223959
CG11280 CG12360 0.560063
CG11280 CG12369 1.002794
CG11280 CG12676 0.615102
CG11280 CG13912 -1.673483
CG11280 CG14025 -0.245079
CG11280 CG1422 1.393574
CG11280 CG1444 0.196216
CG11280 CG14622 0.568460
CG11280 CG17348 -0.197029
CG11280 CG17492 1.271970
CG11280 CG18250 0.721399
CG11280 CG2048 -1.039434
CG11280 CG2835 -0.870331
CG11280 CG31022 0.202410
CG11280 CG31108 0.607567
CG11280 CG31332 -1.774195
CG11280 CG31349 -0.543811
CG11280 CG31721 -0.326703
CG11280 CG32043 -0.008040
CG11280 CG32434 -0.279299
CG11280 CG32556 -0.943181
CG11280 CG3352 -0.471283
CG11280 CG3625 -0.770432
CG11280 CG4006 1.244959
CG11280 CG40147 0.125865
CG11280 CG4041 0.215485
CG11280 CG4194 0.032279
CG11280 CG5215 1.068849
CG11280 CG5809 1.182231
CG11280 CG6017 -0.063518
CG11280 CG6866 0.024746
CG11280 CG6877 -1.575891
CG11280 CG6988 -0.704821
CG11280 CG7073 -0.072334
CG11280 CG7254 0.019352
CG11280 CG7638 0.580844
CG11280 CG8933 -0.359156
CG11280 CG9135 0.254247
CG11280 CG9866 0.062641
CG1130 CG11849 -0.010959
CG1130 CG1434 1.086172
CG1130 CG17724 -0.757853
CG1130 CG2207 -2.301410
CG1130 CG32505 1.182161
CG1130 CG3408 -1.257972
CG1130 CG5358 1.235685
CG1130 CG5588 -0.144347
CG1130 CG5813 0.886627
CG1130 CG5940 -0.082297
CG1130 CG7358 -0.486636
CG1130 CG7538 -1.421634
CG1130 CG7659 -1.584248
CG1130 CG9704 -1.595952
CG1130 CG9797 -0.208183
CG1130 CG9999 -1.760475
CG11306 CG12785 -0.467556
CG11306 CG13188 -0.335877
CG11306 CG13503 0.137250
CG11306 CG14080 -0.026983
CG11306 CG14206 -0.006975
CG11306 CG14207 0.107550
CG11306 CG1422 1.049622
CG11306 CG14712 0.811896
CG11306 CG17136 -2.659096
CG11306 CG17271 -0.235699
CG11306 CG18854 -3.654964
CG11306 CG1891 -0.434401
CG11306 CG2158 -1.959475
CG11306 CG2221 0.330099
CG11306 CG2263 -2.527839
CG11306 CG2827 0.267512
CG11306 CG2867 -0.480946
CG11306 CG30115 0.173692
CG11306 CG31332 0.258647
CG11306 CG32030 0.160167
CG11306 CG3224 0.393163
CG11306 CG33071 0.394266
CG11306 CG3861 -0.049427
CG11306 CG4003 -0.739700
CG11306 CG4194 0.020067
CG11306 CG4217 0.559900
CG11306 CG4457 -2.889006
CG11306 CG4665 -1.158144
CG11306 CG4966 0.550169
CG11306 CG5382 -1.289228
CG11306 CG5525 0.551565
CG11306 CG5537 0.271654
CG11306 CG5596 -0.485971
CG11306 CG5946 -0.351289
CG11306 CG6202 0.023346
CG11306 CG6705 -0.558670
CG11306 CG6708 0.510346
CG11306 CG6822 0.754342
CG11306 CG6904 2.498771
CG11306 CG6972 0.206037
CG11306 CG7073 -2.580458
CG11306 CG7461 2.965001
CG11306 CG8268 -0.134154
CG11306 CG8301 -2.015347
CG11306 CG8430 -0.408797
CG11306 CG8531 -0.527372
CG11306 CG8583 -0.538518
CG11306 CG8635 -0.849301
CG11306 CG8636 1.550413
CG11306 CG9326 -1.035393
CG11306 CG9630 3.396277
CG11324 CG11494 1.416887
CG11324 CG11798 -0.468730
CG11324 CG11849 -1.228267
CG11324 CG11987 0.286972
CG11324 CG12249 -1.003461
CG11324 CG13624 -0.537049
CG11324 CG1374 -2.106917
CG11324 CG1447 0.781907
CG11324 CG14622 -0.364347
CG11324 CG15811 0.567598
CG11324 CG1624 0.397584
CG11324 CG2207 -0.745697
CG11324 CG2656 0.262815
CG11324 CG31043 -0.241582
CG11324 CG31088 0.294280
CG11324 CG31108 -4.722726
CG11324 CG31181 -0.429295
CG11324 CG31349 0.284593
CG11324 CG31721 -0.042716
CG11324 CG32043 0.164211
CG11324 CG32158 -1.855982
CG11324 CG32423 0.252972
CG11324 CG32434 -0.571743
CG11324 CG32486 -0.111784
CG11324 CG32556 -1.169038
CG11324 CG3269 -0.154544
CG11324 CG3967 0.438374
CG11324 CG4041 -0.114332
CG11324 CG4303 0.745544
CG11324 CG6703 -1.632199
CG11324 CG6866 0.499925
CG11324 CG8567 1.777414
CG11324 CG8625 1.305244
CG11324 CG9135 0.048589
CG11324 CG9666 1.073763
CG11324 CG9797 0.056831
CG11324 CG9854 -1.116177
CG11324 CG9999 -0.388971
CG11326 CG1157 -0.405586
CG11326 CG11785 -0.025443
CG11326 CG11979 -2.959120
CG11326 CG12157 0.791721
CG11326 CG12206 -1.357223
CG11326 CG12785 -0.443861
CG11326 CG13037 -0.260310
CG11326 CG13188 -0.156633
CG11326 CG13503 0.335574
CG11326 CG13551 0.440268
CG11326 CG14048 0.292391
CG11326 CG14206 -1.212702
CG11326 CG14643 -0.720322
CG11326 CG15162 -0.132403
CG11326 CG15598 0.174235
CG11326 CG17121 0.137381
CG11326 CG1771 -0.127635
CG11326 CG1785 0.582256
CG11326 CG1891 0.108725
CG11326 CG2184 -1.121711
CG11326 CG2837 -0.138441
CG11326 CG2863 1.359150
CG11326 CG31175 -0.158830
CG11326 CG3127 0.311206
CG11326 CG32164 1.519983
CG11326 CG3267 0.056271
CG11326 CG32813 0.623829
CG11326 CG33009 0.143568
CG11326 CG33071 1.217420
CG11326 CG33217 0.994307
CG11326 CG3588 -0.449313
CG11326 CG4033 -0.672639
CG11326 CG4051 1.124968
CG11326 CG4300 -0.258391
CG11326 CG4307 0.091580
CG11326 CG4376 0.046011
CG11326 CG4726 0.288474
CG11326 CG4901 -0.655575
CG11326 CG4944 -0.508963
CG11326 CG4994 -0.221965
CG11326 CG5374 0.934489
CG11326 CG5525 -0.975246
CG11326 CG5532 -0.370911
CG11326 CG5594 -0.119958
CG11326 CG5596 0.079070
CG11326 CG5903 -0.173088
CG11326 CG5961 0.088095
CG11326 CG6105 0.248437
CG11326 CG6501 -1.940171
CG11326 CG7033 0.936811
CG11326 CG7088 0.723002
CG11326 CG7176 -2.239494
CG11326 CG7178 0.081391
CG11326 CG7296 -0.093921
CG11326 CG7361 1.398296
CG11326 CG7421 -0.583053
CG11326 CG7502 0.095469
CG11326 CG7554 -1.516918
CG11326 CG7698 0.744139
CG11326 CG7915 -0.060793
CG11326 CG8048 -0.020901
CG11326 CG8231 -0.165195
CG11326 CG8309 0.489287
CG11326 CG8439 -0.612041
CG11326 CG8788 -2.083404
CG11326 CG9066 -0.201120
CG11326 CG9140 0.408963
CG11326 CG9281 -2.179335
CG11326 CG9446 -0.130474
CG11326 CG9527 0.829180
CG11326 CG9762 -0.180442
CG11334 CG11444 0.430439
CG11334 CG12262 -0.677866
CG11334 CG13220 -1.563032
CG11334 CG13391 -0.120176
CG11334 CG15304 0.229345
CG11334 CG15444 0.518518
CG11334 CG1582 -3.330708
CG11334 CG17280 0.039320
CG11334 CG17320 -1.723694
CG11334 CG1882 0.375694
CG11334 CG1970 0.542556
CG11334 CG2161 -0.469661
CG11334 CG2713 0.391610
CG11334 CG2918 -0.246650
CG11334 CG30291 -0.077408
CG11334 CG31160 0.126809
CG11334 CG31170 -0.607496
CG11334 CG3140 0.849005
CG11334 CG3171 0.143860
CG11334 CG3174 0.006887
CG11334 CG31999 0.766975
CG11334 CG3283 -0.226757
CG11334 CG32920 0.299847
CG11334 CG3499 0.379584
CG11334 CG4086 0.569063
CG11334 CG4145 -0.020351
CG11334 CG4233 -0.756126
CG11334 CG4427 3.323647
CG11334 CG4475 0.051193
CG11334 CG4567 0.817445
CG11334 CG4665 0.427129
CG11334 CG4670 -0.133448
CG11334 CG4729 0.093612
CG11334 CG4752 0.086182
CG11334 CG5012 -1.187291
CG11334 CG5085 -0.567879
CG11334 CG5353 -0.571562
CG11334 CG5590 0.550628
CG11334 CG6199 -0.010154
CG11334 CG6345 -0.223889
CG11334 CG6439 -0.397218
CG11334 CG7271 0.119787
CG11334 CG7354 0.517828
CG11334 CG7748 -0.878084
CG11334 CG8036 -0.369728
CG11334 CG8173 0.169519
CG11334 CG8235 0.450851
CG11334 CG8430 -0.842075
CG11334 CG9131 -0.053371
CG11334 CG9148 0.772403
CG11334 CG9280 -2.750665
CG11334 CG9494 0.139474
CG11347 CG1169 0.232787
CG11347 CG12052 0.529400
CG11347 CG12091 0.301091
CG11347 CG12129 -0.281530
CG11347 CG12203 -0.331314
CG11347 CG12238 0.635934
CG11347 CG1228 0.473535
CG11347 CG12369 -0.221383
CG11347 CG1250 -2.324715
CG11347 CG12676 -0.214156
CG11347 CG1345 -1.583959
CG11347 CG1403 -0.247681
CG11347 CG1404 -1.078091
CG11347 CG14122 0.421309
CG11347 CG1444 -0.856434
CG11347 CG14622 -1.015224
CG11347 CG15105 2.646293
CG11347 CG15282 -0.393252
CG11347 CG1648 1.133898
CG11347 CG16721 1.105399
CG11347 CG17158 -0.322660
CG11347 CG17508 -0.540984
CG11347 CG1782 1.557607
CG11347 CG18290 -0.424962
CG11347 CG18783 -0.233161
CG11347 CG1884 -0.363934
CG11347 CG2051 -0.400090
CG11347 CG2072 -0.916968
CG11347 CG2108 -0.074219
CG11347 CG2374 0.619251
CG11347 CG2969 1.416426
CG11347 CG3039 -1.666257
CG11347 CG32244 -0.763741
CG11347 CG32425 3.899280
CG11347 CG33097 -3.839669
CG11347 CG33113 0.479206
CG11347 CG33549 -4.313537
CG11347 CG3365 0.595194
CG11347 CG3416 0.029362
CG11347 CG3539 0.051390
CG11347 CG3542 -0.286907
CG11347 CG3644 -0.605564
CG11347 CG3722 2.256565
CG11347 CG3725 -4.417178
CG11347 CG3800 2.428180
CG11347 CG3903 -5.242792
CG11347 CG4405 -0.918296
CG11347 CG4672 -2.614982
CG11347 CG4677 0.420217
CG11347 CG4679 1.568252
CG11347 CG4692 -1.458083
CG11347 CG5320 -2.492713
CG11347 CG5486 0.694183
CG11347 CG5671 0.525777
CG11347 CG5809 3.673081
CG11347 CG7070 -0.055848
CG11347 CG7071 0.339271
CG11347 CG7173 -0.150236
CG11347 CG7433 1.065488
CG11347 CG7526 -0.413102
CG11347 CG8276 -3.472677
CG11347 CG8965 -0.054989
CG11347 CG8974 -1.058550
CG11347 CG9020 -0.298712
CG11347 CG9022 -0.520229
CG11347 CG9070 0.251930
CG11347 CG9177 0.280958
CG11347 CG9194 -1.970794
CG11347 CG9346 -0.273578
CG11347 CG9423 0.802718
CG11347 CG9985 -0.161292
CG11372 CG12203 -1.820587
CG11372 CG12206 0.198443
CG11372 CG12284 -0.029271
CG11372 CG12403 -0.342951
CG11372 CG1250 0.436298
CG11372 CG1345 0.871076
CG11372 CG13993 -0.263528
CG11372 CG14639 0.397403
CG11372 CG14643 -1.479738
CG11372 CG15102 -0.113620
CG11372 CG1520 -0.041610
CG11372 CG15212 0.688584
CG11372 CG15282 -1.225950
CG11372 CG15598 -0.039592
CG11372 CG15669 -0.455072
CG11372 CG1674 0.177476
CG11372 CG16798 0.451186
CG11372 CG16944 0.248512
CG11372 CG17332 -2.102950
CG11372 CG17508 -1.139090
CG11372 CG18290 0.098238
CG11372 CG18374 -0.336873
CG11372 CG18593 -1.657049
CG11372 CG1882 -1.264441
CG11372 CG2374 -0.235055
CG11372 CG30349 -1.238527
CG11372 CG30497 1.347174
CG11372 CG31022 -0.470381
CG11372 CG31368 -0.775779
CG11372 CG31559 0.200273
CG11372 CG3171 -0.085197
CG11372 CG32164 1.354440
CG11372 CG32244 -1.858166
CG11372 CG32972 0.064261
CG11372 CG33149 -0.389191
CG11372 CG33502 0.720857
CG11372 CG4364 1.225396
CG11372 CG4376 -2.955853
CG11372 CG4567 0.410953
CG11372 CG4726 1.633756
CG11372 CG4994 0.029697
CG11372 CG5085 -0.277658
CG11372 CG5476 1.645333
CG11372 CG6521 0.574090
CG11372 CG6647 0.084229
CG11372 CG6666 0.091501
CG11372 CG6705 0.080749
CG11372 CG7071 -3.312837
CG11372 CG7107 -3.637735
CG11372 CG7279 0.506344
CG11372 CG7433 0.713891
CG11372 CG7807 0.453569
CG11372 CG7920 1.234233
CG11372 CG8182 0.385949
CG11372 CG8186 -2.934367
CG11372 CG8235 0.956004
CG11372 CG9253 -0.935294
CG11372 CG9262 -0.634007
CG11372 CG9811 -0.554278
CG11372 CG9977 0.091035
CG11395 CG2155 -0.408504
CG11395 CG7299 -0.318071
CG11395 CG8036 0.015353
CG11395 CG9127 -0.145173
CG11395 CG9148 -1.393800
CG11395 CG9280 -0.348992
CG11415 CG3725 0.141529
CG11415 CG3743 -0.264844
CG11415 CG4183 -0.815106
CG11415 CG4672 -0.113081
CG11415 CG5671 -0.547268
CG11415 CG6601 -0.320237
CG11415 CG7433 0.301266
CG11415 CG8363 -0.218814
CG11415 CG9177 -0.292911
CG11437 CG1148 0.477076
CG11437 CG1374 -1.066715
CG11437 CG14107 1.958219
CG11437 CG15669 -0.173548
CG11437 CG32423 -1.517059
CG11437 CG8587 0.424121
CG11437 CG8625 -1.473772
CG11444 CG12151 0.569214
CG11444 CG13005 2.994429
CG11444 CG1309 0.730926
CG11444 CG13220 -1.275695
CG11444 CG14687 0.991032
CG11444 CG1475 1.557110
CG11444 CG1582 -0.370438
CG11444 CG1648 -0.299847
CG11444 CG17124 -0.706290
CG11444 CG1716 0.267691
CG11444 CG17246 -2.630543
CG11444 CG17903 -0.234741
CG11444 CG18854 0.370810
CG11444 CG2016 0.271402
CG11444 CG2161 -1.677020
CG11444 CG2263 2.867910
CG11444 CG2674 0.330456
CG11444 CG2713 1.169481
CG11444 CG30116 -0.603542
CG11444 CG3028 -0.037512
CG11444 CG30291 0.710552
CG11444 CG3033 0.567255
CG11444 CG31045 0.091176
CG11444 CG31170 0.112844
CG11444 CG3140 -0.945912
CG11444 CG3174 -0.046916
CG11444 CG31794 0.348893
CG11444 CG3224 -1.422374
CG11444 CG32425 1.320464
CG11444 CG32625 -0.282752
CG11444 CG3278 -0.103588
CG11444 CG33104 1.446252
CG11444 CG33549 0.522743
CG11444 CG3499 -1.766756
CG11444 CG3542 0.559804
CG11444 CG3624 -2.053347
CG11444 CG3664 -0.716443
CG11444 CG3792 -0.830202
CG11444 CG4003 0.046170
CG11444 CG4051 0.342064
CG11444 CG4086 -0.181185
CG11444 CG4169 0.644975
CG11444 CG4170 0.186830
CG11444 CG4204 -1.076086
CG11444 CG4233 -2.547358
CG11444 CG4551 0.558181
CG11444 CG4552 0.100057
CG11444 CG4665 0.587341
CG11444 CG4692 -0.273687
CG11444 CG4729 0.702977
CG11444 CG4752 0.611127
CG11444 CG4972 -2.057459
CG11444 CG4994 -0.361020
CG11444 CG5186 -1.083764
CG11444 CG5353 -3.601283
CG11444 CG5374 -0.934740
CG11444 CG5382 -0.938149
CG11444 CG5904 3.871771
CG11444 CG5992 1.406708
CG11444 CG6199 0.015803
CG11444 CG6708 0.538107
CG11444 CG6775 -1.654553
CG11444 CG6904 -1.915124
CG11444 CG7033 2.463601
CG11444 CG7279 -1.301922
CG11444 CG7393 0.411086
CG11444 CG7413 -1.535754
CG11444 CG7430 -2.581180
CG11444 CG7461 -1.941159
CG11444 CG7610 -2.589071
CG11444 CG7748 -0.637457
CG11444 CG7935 -0.748593
CG11444 CG7981 0.729646
CG11444 CG7993 -6.385099
CG11444 CG8235 0.146691
CG11444 CG8254 0.258278
CG11444 CG8268 0.294640
CG11444 CG8286 1.194624
CG11444 CG8366 0.163266
CG11444 CG8430 -0.032202
CG11444 CG8553 0.401319
CG11444 CG8759 -0.065518
CG11444 CG8978 -2.534734
CG11444 CG9140 2.876280
CG11444 CG9677 0.472085
CG11444 CG9743 0.786865
CG11444 CG9750 -3.459800
CG11444 CG9811 0.411926
CG11444 CG9916 -2.135503
CG11453 CG11576 -0.093365
CG11453 CG11961 -0.009014
CG11453 CG12338 -0.381845
CG11453 CG12350 -1.210596
CG11453 CG13102 -4.198865
CG11453 CG13284 0.267488
CG11453 CG14066 1.040560
CG11453 CG14902 0.272304
CG11453 CG15211 0.190998
CG11453 CG16787 -2.052320
CG11453 CG1759 0.074606
CG11453 CG1809 -1.234570
CG11453 CG18173 0.918070
CG11453 CG2210 0.349456
CG11453 CG31233 -1.181373
CG11453 CG31259 0.008044
CG11453 CG31463 1.495678
CG11453 CG31605 0.448527
CG11453 CG33502 1.075190
CG11453 CG3734 -2.156143
CG11453 CG4061 -0.848414
CG11453 CG4199 -2.577476
CG11453 CG4280 0.668079
CG11453 CG6028 0.564974
CG11453 CG6830 1.855577
CG11453 CG7154 -0.778738
CG11453 CG7328 0.384007
CG11453 CG7354 -0.651229
CG11453 CG8627 -0.329172
CG11453 CG8850 -0.212206
CG11453 CG9331 0.256772
CG11453 CG9568 -2.910193
CG11471 CG11738 1.822170
CG11471 CG11785 0.587426
CG11471 CG12075 0.410379
CG11471 CG12101 1.325122
CG11471 CG12785 0.892157
CG11471 CG12792 -3.466280
CG11471 CG13005 0.896550
CG11471 CG1309 -0.362139
CG11471 CG13503 -2.241632
CG11471 CG13506 -2.256776
CG11471 CG14207 0.000307
CG11471 CG1475 -0.808948
CG11471 CG15212 -0.208778
CG11471 CG15433 0.508459
CG11471 CG16765 3.860555
CG11471 CG17124 0.025797
CG11471 CG17166 0.135840
CG11471 CG17369 0.879246
CG11471 CG1785 3.029591
CG11471 CG18507 0.937667
CG11471 CG18854 5.626329
CG11471 CG2221 -4.669614
CG11471 CG2674 1.203294
CG11471 CG2867 0.948429
CG11471 CG3224 -1.056054
CG11471 CG32409 0.272506
CG11471 CG32625 -1.630821
CG11471 CG3267 1.161269
CG11471 CG32813 0.375515
CG11471 CG33104 -4.189276
CG11471 CG33183 0.957094
CG11471 CG3401 0.584023
CG11471 CG3499 1.616184
CG11471 CG3992 2.382258
CG11471 CG4033 -0.619894
CG11471 CG4035 0.504853
CG11471 CG4170 1.529730
CG11471 CG4427 0.388965
CG11471 CG4726 0.941847
CG11471 CG4912 -17.075056
CG11471 CG5033 -0.201459
CG11471 CG5183 -0.231192
CG11471 CG5258 -1.841110
CG11471 CG5277 3.121541
CG11471 CG5330 0.192051
CG11471 CG5353 -0.264922
CG11471 CG5824 1.280195
CG11471 CG6022 0.240280
CG11471 CG6148 -1.281166
CG11471 CG6226 0.245531
CG11471 CG6512 -0.357764
CG11471 CG6668 1.430842
CG11471 CG6708 -3.540526
CG11471 CG6766 1.768261
CG11471 CG7033 2.487840
CG11471 CG7088 -0.435401
CG11471 CG7413 -2.196843
CG11471 CG7430 -0.904668
CG11471 CG7461 -4.358662
CG11471 CG7654 -4.765309
CG11471 CG7915 -0.019791
CG11471 CG8058 -0.908604
CG11471 CG8144 -7.381568
CG11471 CG8182 -0.323182
CG11471 CG8231 2.044566
CG11471 CG8286 0.210497
CG11471 CG8306 0.320992
CG11471 CG8309 -0.290093
CG11471 CG8503 0.579824
CG11471 CG8583 0.940194
CG11471 CG8635 -0.680678
CG11471 CG8920 -1.408102
CG11471 CG8977 -1.303224
CG11471 CG8978 -1.300491
CG11471 CG9035 0.777493
CG11471 CG9172 -0.212159
CG11471 CG9281 -2.062237
CG11471 CG9326 -0.143683
CG11471 CG9330 -12.085813
CG11471 CG9416 1.150649
CG11471 CG9539 -0.659855
CG11471 CG9710 2.012146
CG11471 CG9866 -0.334678
CG11471 TE19126 1.248916
CG1148 CG1252 -2.281133
CG1148 CG13643 0.089970
CG1148 CG1374 3.950221
CG1148 CG13875 -1.624581
CG1148 CG14107 0.403717
CG1148 CG14254 -0.618533
CG1148 CG14866 -1.012417
CG1148 CG17786 -0.321451
CG1148 CG17960 0.041559
CG1148 CG1919 0.346944
CG1148 CG2150 -0.417088
CG1148 CG3097 -0.400299
CG1148 CG5492 -0.877161
CG1148 CG6608 -0.896438
CG1148 CG7080 0.921023
CG1148 CG7713 -0.157986
CG1148 CG8587 2.591544
CG11494 CG1221 0.164025
CG11494 CG12249 0.110931
CG11494 CG13624 -2.218638
CG11494 CG13777 -0.039396
CG11494 CG13894 0.049481
CG11494 CG14041 0.206237
CG11494 CG14513 -4.675217
CG11494 CG14622 0.512421
CG11494 CG1483 -1.391189
CG11494 CG17724 -0.142955
CG11494 CG1957 0.953923
CG11494 CG2083 -1.790617
CG11494 CG2207 -0.528421
CG11494 CG31043 -0.131306
CG11494 CG31108 -3.976685
CG11494 CG31181 0.985444
CG11494 CG32486 0.240949
CG11494 CG32505 -0.692709
CG11494 CG3269 -1.311367
CG11494 CG4303 3.556853
CG11494 CG5358 0.718213
CG11494 CG5499 -0.012198
CG11494 CG6617 1.655825
CG11494 CG6703 0.002298
CG11494 CG6987 -3.885795
CG11494 CG7358 -0.573363
CG11494 CG7471 -0.299915
CG11494 CG8092 -1.204594
CG11494 CG8567 0.974248
CG11494 CG9666 0.931209
CG11494 CG9704 0.038086
CG11494 CG9797 -0.434032
CG11494 CG9894 -0.628007
CG1151 CG11793 0.354801
CG1151 CG11992 0.649419
CG1151 CG12262 1.053034
CG1151 CG12286 -0.005895
CG1151 CG12403 -0.900630
CG1151 CG1259 -0.647726
CG1151 CG12723 -0.457243
CG1151 CG14629 0.271882
CG1151 CG15022 0.596824
CG1151 CG15188 -0.098868
CG1151 CG15212 0.440557
CG1151 CG15282 -0.587397
CG1151 CG15717 -0.389680
CG1151 CG1648 -0.469880
CG1151 CG16712 -0.023703
CG1151 CG16885 -0.534267
CG1151 CG17325 -0.801622
CG1151 CG1780 -0.085432
CG1151 CG1837 0.728356
CG1151 CG18783 -0.331282
CG1151 CG2928 0.083697
CG1151 CG30011 0.623463
CG1151 CG30497 0.361307
CG1151 CG31098 0.218371
CG1151 CG32499 -0.459818
CG1151 CG32548 -0.179414
CG1151 CG32972 0.064230
CG1151 CG33113 -0.162477
CG1151 CG3989 0.677696
CG1151 CG4533 -0.408657
CG1151 CG4600 -0.203062
CG1151 CG4679 0.119824
CG1151 CG4692 0.686385
CG1151 CG5330 -1.544281
CG1151 CG5345 -1.897226
CG1151 CG5476 -0.029874
CG1151 CG5671 -0.054059
CG1151 CG5700 -1.054204
CG1151 CG6155 0.263129
CG1151 CG6647 0.118727
CG1151 CG6803 -0.782222
CG1151 CG7062 -0.149801
CG1151 CG7107 0.451213
CG1151 CG7173 0.946866
CG1151 CG7266 -0.757643
CG1151 CG7981 -0.387331
CG1151 CG8665 -0.232032
CG1151 CG8913 -0.111923
CG1151 CG9177 0.333111
CG1151 CG9184 -0.339103
CG1151 CG9238 -0.807035
CG1151 CG9539 0.524642
CG1153 CG13913 -0.344826
CG1153 CG3153 -0.589093
CG1153 CG31559 -0.820609
CG11546 CG14430 -0.091495
CG11546 CG2818 -0.036481
CG11546 CG2918 -0.069204
CG11546 CG3242 -0.506058
CG11546 CG32473 -0.582262
CG11546 CG8156 0.099546
CG11546 CG9598 -0.292849
CG11546 CG9968 -0.116478
CG11546 TE20108 -0.623168
CG1155 CG14110 -0.063903
CG1155 CG17272 -0.163764
CG1155 CG17786 -0.595499
CG1155 CG1919 -0.203685
CG1155 CG2727 -0.949672
CG1155 CG3242 -0.060871
CG1155 CG32473 0.761348
CG1155 CG4089 0.008753
CG1155 CG5873 -0.041424
CG1155 CG6040 -1.081936
CG1155 CG6394 -0.021644
CG1155 CG6879 -0.533281
CG1155 CG9747 -0.158491
CG1155 TE20108 -0.083254
CG11567 CG11905 0.016651
CG11567 CG11992 0.275780
CG11567 CG12723 -1.404624
CG11567 CG1322 0.070731
CG11567 CG1430 0.090035
CG11567 CG15005 -1.100063
CG11567 CG15022 0.696101
CG11567 CG15212 -0.794742
CG11567 CG15444 0.541457
CG11567 CG15592 0.044590
CG11567 CG1582 -0.589927
CG11567 CG16765 -0.282779
CG11567 CG16885 -0.402052
CG11567 CG17166 0.354799
CG11567 CG17292 -0.351932
CG11567 CG17437 0.211306
CG11567 CG18140 -0.401944
CG11567 CG18362 0.682076
CG11567 CG18446 0.715007
CG11567 CG18507 -0.262918
CG11567 CG2108 0.623297
CG11567 CG2674 0.746273
CG11567 CG2837 -0.173344
CG11567 CG2928 -2.042079
CG11567 CG30497 0.432883
CG11567 CG31121 -0.634606
CG11567 CG31999 0.405789
CG11567 CG32209 -0.714081
CG11567 CG32548 -1.300604
CG11567 CG3267 -2.020661
CG11567 CG32920 0.280863
CG11567 CG33104 0.553041
CG11567 CG33217 -0.101762
CG11567 CG4051 -0.194513
CG11567 CG4233 -0.554407
CG11567 CG4311 -0.895419
CG11567 CG4354 0.337154
CG11567 CG4692 -0.014460
CG11567 CG4742 -2.579590
CG11567 CG4778 1.169936
CG11567 CG5130 0.231143
CG11567 CG5170 1.278379
CG11567 CG5590 -0.228856
CG11567 CG5873 0.207205
CG11567 CG6040 0.242882
CG11567 CG6202 0.997274
CG11567 CG6708 -1.113945
CG11567 CG6871 -0.202280
CG11567 CG7107 -0.575719
CG11567 CG7266 -2.049505
CG11567 CG7271 0.115023
CG11567 CG7421 0.955186
CG11567 CG7807 -0.541101
CG11567 CG7935 0.298010
CG11567 CG7981 0.372097
CG11567 CG8058 0.198544
CG11567 CG8144 1.137118
CG11567 CG8235 0.778131
CG11567 CG8309 -0.495391
CG11567 CG8386 -1.386495
CG11567 CG8402 0.186162
CG11567 CG8444 -0.148551
CG11567 CG9009 -0.434184
CG11567 CG9149 1.182806
CG11567 CG9539 0.205183
CG11567 CR31808 -2.334262
CG11567 TE18870 0.566995
CG1157 CG11738 0.340989
CG1157 CG11785 -0.084478
CG1157 CG11793 0.811464
CG1157 CG11979 0.205050
CG1157 CG12151 -0.450552
CG1157 CG12157 -1.074019
CG1157 CG12400 2.650451
CG1157 CG1246 -0.522601
CG1157 CG13279 -0.659279
CG1157 CG13551 2.762937
CG1157 CG14048 -2.365943
CG1157 CG14206 1.709930
CG1157 CG15095 -1.239094
CG1157 CG15162 -0.649275
CG1157 CG15347 0.341503
CG1157 CG1685 0.286072
CG1157 CG1785 3.273890
CG1157 CG18549 -0.370097
CG1157 CG2003 0.256860
CG1157 CG2078 -0.206995
CG1157 CG2155 0.340210
CG1157 CG2184 0.219101
CG1157 CG2713 -2.583633
CG1157 CG2863 -0.752822
CG1157 CG31160 0.406546
CG1157 CG31175 1.460273
CG1157 CG32164 0.120043
CG1157 CG32409 0.488047
CG1157 CG32813 0.177496
CG1157 CG3283 0.731245
CG1157 CG33217 0.237241
CG1157 CG3999 -0.135543
CG1157 CG4033 -5.154508
CG1157 CG4051 1.030244
CG1157 CG4061 -0.570973
CG1157 CG4217 0.859256
CG1157 CG4475 -0.604820
CG1157 CG4581 0.772933
CG1157 CG4665 -0.325005
CG1157 CG4753 -0.055764
CG1157 CG4778 0.008881
CG1157 CG4901 1.843017
CG1157 CG5010 -2.415011
CG1157 CG5130 -0.084837
CG1157 CG5193 0.093408
CG1157 CG5277 2.443028
CG1157 CG5288 -0.698103
CG1157 CG5525 -1.133104
CG1157 CG5594 -0.239299
CG1157 CG5903 -0.706776
CG1157 CG6022 1.614093
CG1157 CG6105 -5.030824
CG1157 CG6343 1.089081
CG1157 CG6415 -0.111318
CG1157 CG6459 0.485458
CG1157 CG6501 0.803548
CG1157 CG6904 -1.015674
CG1157 CG6949 -0.086849
CG1157 CG7176 -1.943986
CG1157 CG7178 -1.984186
CG1157 CG7421 -1.516260
CG1157 CG7458 1.327811
CG1157 CG7502 -2.251638
CG1157 CG7519 -0.875222
CG1157 CG7839 -0.172400
CG1157 CG7935 0.585386
CG1157 CG8036 0.521956
CG1157 CG8048 -0.450504
CG1157 CG8112 -0.057591
CG1157 CG8443 1.462728
CG1157 CG8525 -0.932631
CG1157 CG8531 -2.314277
CG1157 CG8636 0.283154
CG1157 CG8766 0.492758
CG1157 CG8788 -2.717470
CG1157 CG8913 -0.428726
CG1157 CG8946 1.195810
CG1157 CG9066 0.879367
CG1157 CG9127 -1.473379
CG1157 CG9331 0.576016
CG1157 CG9527 -0.630206
CG11576 CG12350 -0.525702
CG11576 CG13102 -0.262975
CG11576 CG13284 -3.483267
CG11576 CG14792 -0.603622
CG11576 CG14902 0.035483
CG11576 CG15211 -0.088898
CG11576 CG16787 -1.654616
CG11576 CG1759 -0.025856
CG11576 CG1809 -0.226117
CG11576 CG18173 0.046973
CG11576 CG31233 0.035528
CG11576 CG31259 -0.416342
CG11576 CG31463 0.528821
CG11576 CG3734 -2.445180
CG11576 CG3994 -0.400113
CG11576 CG4061 0.956892
CG11576 CG4199 1.856282
CG11576 CG4280 0.336277
CG11576 CG5660 -0.563158
CG11576 CG6028 0.719514
CG11576 CG6830 -1.428471
CG11576 CG7328 -0.119146
CG11576 CG7354 0.567680
CG11576 CG9568 -1.729560
CG11642 CG11949 0.667992
CG11642 CG12075 -0.363579
CG11642 CG1273 -1.203195
CG11642 CG1422 -1.183029
CG11642 CG1475 0.496373
CG11642 CG15212 0.181922
CG11642 CG16765 -0.245966
CG11642 CG16786 -1.016431
CG11642 CG16798 0.467530
CG11642 CG17271 -0.153389
CG11642 CG1749 -1.119145
CG11642 CG18549 -0.126172
CG11642 CG1891 0.154488
CG11642 CG30011 -1.429609
CG11642 CG30291 -0.566588
CG11642 CG30497 0.320188
CG11642 CG31022 -0.104860
CG11642 CG31121 0.196670
CG11642 CG31794 0.154798
CG11642 CG32701 -1.253158
CG11642 CG32982 0.127275
CG11642 CG33149 -0.280971
CG11642 CG3762 0.593263
CG11642 CG4115 0.084067
CG11642 CG4194 0.236196
CG11642 CG4552 0.234394
CG11642 CG4966 1.056739
CG11642 CG5382 0.251760
CG11642 CG6647 -0.021030
CG11642 CG6668 -0.417559
CG11642 CG6705 -0.278327
CG11642 CG6708 -0.984026
CG11642 CG6766 -0.403898
CG11642 CG6822 0.365847
CG11642 CG6844 0.105706
CG11642 CG7071 0.250224
CG11642 CG7073 -0.652093
CG11642 CG7199 0.545855
CG11642 CG7271 -0.221591
CG11642 CG7413 0.499680
CG11642 CG7430 -0.009220
CG11642 CG7654 0.053430
CG11642 CG7675 -1.150478
CG11642 CG7915 -0.111214
CG11642 CG8144 -1.869285
CG11642 CG8182 -0.046049
CG11642 CG8209 -0.199615
CG11642 CG8306 -0.720555
CG11642 CG8363 0.228103
CG11642 CG8386 0.056369
CG11642 CG9009 0.625780
CG11642 CG9035 -0.074410
CG11642 CG9238 0.201350
CG11642 CG9322 0.138286
CG11642 CG9326 0.243349
CG11642 TE19126 0.166823
CG11652 CG11861 -5.612774
CG11652 CG11949 1.379543
CG11652 CG12006 1.412794
CG11652 CG12091 1.773081
CG11652 CG12131 1.279978
CG11652 CG12287 -0.384261
CG11652 CG12360 0.332692
CG11652 CG12576 -2.597247
CG11652 CG12592 0.623796
CG11652 CG13777 -2.673284
CG11652 CG13912 0.901136
CG11652 CG14207 0.722727
CG11652 CG1422 -4.874983
CG11652 CG1444 1.176870
CG11652 CG1447 1.167810
CG11652 CG14622 0.485666
CG11652 CG14712 1.316650
CG11652 CG14883 -1.467758
CG11652 CG17348 0.318392
CG11652 CG17492 -1.960414
CG11652 CG17943 0.349131
CG11652 CG18250 1.416472
CG11652 CG2374 -1.800803
CG11652 CG2835 1.436869
CG11652 CG30115 1.042242
CG11652 CG3048 0.404442
CG11652 CG31022 -1.415646
CG11652 CG31045 1.749567
CG11652 CG31332 -3.846724
CG11652 CG31349 0.021756
CG11652 CG31368 0.434032
CG11652 CG31721 -0.377517
CG11652 CG3198 2.985263
CG11652 CG32043 -1.534679
CG11652 CG32244 -0.487013
CG11652 CG32434 -0.804010
CG11652 CG32556 0.817913
CG11652 CG3265 -1.440787
CG11652 CG3371 -7.204010
CG11652 CG3436 3.342266
CG11652 CG3664 1.337462
CG11652 CG4006 -0.457924
CG11652 CG4125 -2.072945
CG11652 CG4194 1.185538
CG11652 CG4551 1.051946
CG11652 CG4843 0.795724
CG11652 CG5454 -2.515159
CG11652 CG6017 1.125575
CG11652 CG6766 -1.424741
CG11652 CG6877 -1.614675
CG11652 CG6972 0.521338
CG11652 CG7073 -0.824477
CG11652 CG7375 -0.230647
CG11652 CG7379 -1.242477
CG11652 CG7638 -6.795958
CG11652 CG7892 0.432391
CG11652 CG7893 0.437208
CG11652 CG8209 -0.431277
CG11652 CG8411 -1.331263
CG11652 CG8416 1.305591
CG11652 CG8635 1.569086
CG11652 CG8749 0.572375
CG11652 CG9403 -1.128776
CG11652 CG9854 -1.020950
CG11652 CG9894 0.154162
CG11652 TE19126 2.162967
CG11654 CG1322 -0.247957
CG11654 CG14629 0.332946
CG11654 CG15022 0.440204
CG11654 CG16712 0.307355
CG11654 CG17530 -0.886907
CG11654 CG1780 -0.436756
CG11654 CG31536 -1.419245
CG11654 CG33113 -0.176834
CG11654 CG3365 0.212747
CG11654 CG4769 -0.890933
CG11654 CG5345 0.398398
CG11654 CG6155 -2.955861
CG11654 CG6778 0.426536
CG11654 CG7098 0.419478
CG11654 CG7625 -0.820300
CG11654 CG9444 -0.381972
CG1169 CG12233 -0.386831
CG1169 CG12723 -0.618282
CG1169 CG13993 -0.024065
CG1169 CG14356 -0.368724
CG1169 CG15105 1.847657
CG1169 CG1674 -0.074387
CG1169 CG16858 -0.109788
CG1169 CG16885 0.026350
CG1169 CG17334 0.113553
CG1169 CG17508 0.171169
CG1169 CG18290 0.111119
CG1169 CG18362 0.249461
CG1169 CG18783 -0.120235
CG1169 CG1884 -0.542927
CG1169 CG2072 0.138012
CG1169 CG2108 -0.600114
CG1169 CG2161 0.452626
CG1169 CG2818 -0.105261
CG1169 CG2928 0.249506
CG1169 CG3171 0.256676
CG1169 CG31999 0.632479
CG1169 CG3539 0.007790
CG1169 CG3644 -0.366158
CG1169 CG3725 -1.316349
CG1169 CG4183 0.348909
CG1169 CG4552 0.307919
CG1169 CG4672 0.412612
CG1169 CG4692 -1.040830
CG1169 CG5186 -0.415475
CG1169 CG5700 -0.700523
CG1169 CG6521 0.161857
CG1169 CG7023 -0.281664
CG1169 CG7071 0.242512
CG1169 CG7098 0.092274
CG1169 CG7526 -0.983139
CG1169 CG7807 -0.590365
CG1169 CG7981 -0.358837
CG1169 CG8965 0.409309
CG1169 CG9022 0.378586
CG1169 CG9175 -0.711781
CG1169 CG9177 -0.882152
CG1169 CG9297 -0.709300
CG1169 CG9517 0.282663
CG1169 CG9811 -0.683427
CG11738 CG11979 2.884782
CG11738 CG12006 -0.123591
CG11738 CG12141 8.839397
CG11738 CG12530 -5.041626
CG11738 CG12785 2.258243
CG11738 CG12792 6.824143
CG11738 CG13005 1.119090
CG11738 CG13188 0.239317
CG11738 CG13348 0.529792
CG11738 CG13503 -0.980646
CG11738 CG1381 2.197602
CG11738 CG14048 -4.207102
CG11738 CG14206 -7.745196
CG11738 CG14447 2.322597
CG11738 CG14712 -1.904334
CG11738 CG14788 0.321370
CG11738 CG15731 -0.616800
CG11738 CG17136 0.865504
CG11738 CG17369 3.801815
CG11738 CG1746 -1.016720
CG11738 CG18657 0.922204
CG11738 CG18854 3.493075
CG11738 CG2003 -0.537910
CG11738 CG2184 -0.580224
CG11738 CG2863 -9.620001
CG11738 CG2867 0.316681
CG11738 CG32409 -0.134564
CG11738 CG32464 -2.491123
CG11738 CG32813 1.332917
CG11738 CG33071 1.277168
CG11738 CG3401 0.652944
CG11738 CG3861 -0.202789
CG11738 CG4033 -1.513792
CG11738 CG4217 -4.087855
CG11738 CG4307 -11.993485
CG11738 CG4457 1.390883
CG11738 CG4581 -0.783231
CG11738 CG4843 -2.790931
CG11738 CG4901 2.115579
CG11738 CG4912 -6.439777
CG11738 CG5258 -0.511707
CG11738 CG5277 1.323861
CG11738 CG5525 -0.534082
CG11738 CG5596 1.213469
CG11738 CG5824 -7.783225
CG11738 CG5904 -0.010108
CG11738 CG5961 -0.448281
CG11738 CG5992 2.070706
CG11738 CG6022 4.764051
CG11738 CG6105 9.256409
CG11738 CG6226 -0.834172
CG11738 CG6455 1.926198
CG11738 CG6904 -1.751815
CG11738 CG6972 1.192596
CG11738 CG7033 1.223766
CG11738 CG7088 -0.176727
CG11738 CG7430 -5.735596
CG11738 CG7458 -4.263304
CG11738 CG7519 -12.327958
CG11738 CG7841 0.645721
CG11738 CG7993 -0.355966
CG11738 CG8231 0.152634
CG11738 CG8301 -0.656186
CG11738 CG8446 -1.699893
CG11738 CG8503 -0.411596
CG11738 CG8525 -5.785547
CG11738 CG8635 -2.050992
CG11738 CG8759 -1.853532
CG11738 CG8780 -1.602347
CG11738 CG8977 1.381290
CG11738 CG9306 0.865975
CG11738 CG9630 -11.783982
CG11738 CG9663 0.486227
CG11738 CG9762 0.324963
CG11738 CG9866 1.315566
CG11765 CG11992 -0.072902
CG11765 CG12011 -0.096463
CG11765 CG14629 -0.363960
CG11765 CG15022 -0.352884
CG11765 CG1600 -0.577530
CG11765 CG17437 -0.034319
CG11765 CG17530 -0.192780
CG11765 CG2060 -0.269204
CG11765 CG2065 -0.603312
CG11765 CG2342 -0.453509
CG11765 CG30497 0.287028
CG11765 CG33113 -0.234063
CG11765 CG3829 0.437927
CG11765 CG4120 0.348206
CG11765 CG5345 0.359780
CG11765 CG5700 -0.471748
CG11765 CG6957 -0.516558
CG11765 CG7390 -0.057065
CG11765 CG9184 0.057621
CG11765 CG9444 -0.113026
CG11771 CG12101 -0.553181
CG11771 CG12530 1.623545
CG11771 CG12785 2.272824
CG11771 CG14996 -0.463336
CG11771 CG17136 -1.404605
CG11771 CG17369 0.056184
CG11771 CG1785 -4.176422
CG11771 CG2078 -1.333631
CG11771 CG2221 -0.201939
CG11771 CG2867 -1.638685
CG11771 CG32253 -2.339190
CG11771 CG32264 -1.500123
CG11771 CG32409 8.391747
CG11771 CG33217 2.536329
CG11771 CG4781 0.006717
CG11771 CG4912 2.594677
CG11771 CG5010 1.840410
CG11771 CG5277 3.229920
CG11771 CG5452 -0.292063
CG11771 CG5824 -9.324882
CG11771 CG6022 -13.311512
CG11771 CG6226 -0.290793
CG11771 CG6343 1.320236
CG11771 CG6455 -0.365640
CG11771 CG6767 -1.788961
CG11771 CG7519 2.741570
CG11771 CG7712 0.268765
CG11771 CG8327 0.994957
CG11771 CG8444 0.051421
CG11771 CG8525 -0.404302
CG11771 CG8920 -8.129821
CG11771 CG9006 3.030692
CG11771 CG9300 -1.810214
CG11771 CG9306 0.011012
CG11785 CG11979 0.384734
CG11785 CG12151 0.119988
CG11785 CG12206 -0.026288
CG11785 CG12785 0.788995
CG11785 CG13503 0.865070
CG11785 CG14048 1.278288
CG11785 CG14206 0.529915
CG11785 CG15162 -0.090881
CG11785 CG15212 0.093947
CG11785 CG15433 -2.210412
CG11785 CG16765 0.202054
CG11785 CG16798 -0.025516
CG11785 CG17166 0.923579
CG11785 CG17369 0.766771
CG11785 CG1785 -0.669518
CG11785 CG2016 -0.046461
CG11785 CG2221 -0.941226
CG11785 CG2674 -0.300900
CG11785 CG2863 -0.373051
CG11785 CG31175 -0.015505
CG11785 CG31559 -0.013978
CG11785 CG3267 0.350316
CG11785 CG32982 -0.662575
CG11785 CG33104 -0.568182
CG11785 CG33217 -3.424973
CG11785 CG3861 -0.256733
CG11785 CG3992 -0.051136
CG11785 CG4003 0.172025
CG11785 CG4051 0.438426
CG11785 CG4307 0.964686
CG11785 CG4567 0.583004
CG11785 CG4901 0.381648
CG11785 CG4912 1.037460
CG11785 CG4944 -0.597139
CG11785 CG4966 0.167869
CG11785 CG4972 -0.122930
CG11785 CG5010 2.478008
CG11785 CG5258 -0.783274
CG11785 CG5277 -1.649294
CG11785 CG5525 -1.142983
CG11785 CG6022 -0.337708
CG11785 CG6105 0.221423
CG11785 CG6343 -0.907721
CG11785 CG6521 0.199683
CG11785 CG7033 -0.279973
CG11785 CG7176 -1.046982
CG11785 CG7361 0.544646
CG11785 CG7421 -0.171318
CG11785 CG7554 -1.467967
CG11785 CG7654 -0.205758
CG11785 CG7675 -0.777198
CG11785 CG7698 0.275919
CG11785 CG7712 -2.319581
CG11785 CG8231 0.306477
CG11785 CG8309 1.228173
CG11785 CG8439 -0.082241
CG11785 CG8444 1.461651
CG11785 CG8788 -2.553378
CG11785 CG8920 -0.962577
CG11785 CG9009 -0.021841
CG11785 CG9149 0.242617
CG11785 CG9172 0.103336
CG11785 CG9326 0.580898
CG11785 CG9330 -1.487411
CG11785 CG9416 -0.424172
CG11785 CG9710 -0.225209
CG11785 CG9748 -0.030717
CG11793 CG12151 -0.786944
CG11793 CG12157 -0.301210
CG11793 CG12203 0.119364
CG11793 CG1264 -0.091689
CG11793 CG12723 0.716322
CG11793 CG13279 0.943948
CG11793 CG13969 0.574666
CG11793 CG1403 -0.555217
CG11793 CG15162 0.367485
CG11793 CG15188 -0.445975
CG11793 CG15212 0.244646
CG11793 CG15282 0.546443
CG11793 CG17332 2.344109
CG11793 CG17508 -0.095149
CG11793 CG18362 -0.213086
CG11793 CG18374 -0.510729
CG11793 CG18446 -1.172973
CG11793 CG18549 0.035453
CG11793 CG2108 0.297563
CG11793 CG2140 0.099239
CG11793 CG2155 0.874829
CG11793 CG2210 -1.262992
CG11793 CG2837 -0.838142
CG11793 CG2977 -0.593696
CG11793 CG31431 0.466486
CG11793 CG32164 1.062974
CG11793 CG32499 0.189732
CG11793 CG32548 -2.735921
CG11793 CG3267 0.518464
CG11793 CG32972 0.048795
CG11793 CG3960 -1.205543
CG11793 CG4679 -2.293387
CG11793 CG5288 -2.686249
CG11793 CG5330 -2.139211
CG11793 CG5476 -1.981361
CG11793 CG5532 -0.404030
CG11793 CG5594 0.053164
CG11793 CG6459 1.962448
CG11793 CG6521 -0.288651
CG11793 CG6666 -1.254140
CG11793 CG6708 0.505043
CG11793 CG6803 0.529396
CG11793 CG7062 -0.569695
CG11793 CG7107 -0.954303
CG11793 CG7173 0.929870
CG11793 CG7176 0.718269
CG11793 CG7266 -1.820229
CG11793 CG7361 0.429409
CG11793 CG7981 0.111026
CG11793 CG8050 -0.325678
CG11793 CG8186 -1.860945
CG11793 CG8402 2.166193
CG11793 CG8665 0.755161
CG11793 CG8766 0.168955
CG11793 CG8788 -2.656550
CG11793 CG8804 -2.758299
CG11793 CG8913 0.165173
CG11793 CG8946 1.239759
CG11793 CG9066 1.218754
CG11793 CG9127 -1.497000
CG11793 CG9184 0.129293
CG11793 CG9331 -0.414949
CG11793 CG9446 0.944467
CG11793 CG9494 -1.396691
CG11793 CG9539 0.006164
CG11793 TE18870 -0.773654
CG11798 CG11902 -0.390078
CG11798 CG1221 0.363707
CG11798 CG12249 -1.539597
CG11798 CG13894 -1.021080
CG11798 CG13928 1.123347
CG11798 CG14041 -7.456370
CG11798 CG1434 -0.667917
CG11798 CG15097 1.663413
CG11798 CG18740 -0.991121
CG11798 CG2083 -0.908261
CG11798 CG31088 -0.127671
CG11798 CG31181 -1.490624
CG11798 CG32158 1.150822
CG11798 CG3258 -1.011588
CG11798 CG3269 2.030632
CG11798 CG3625 -0.623705
CG11798 CG3967 -1.740909
CG11798 CG4050 -3.717013
CG11798 CG4133 -1.190193
CG11798 CG4532 0.274793
CG11798 CG5545 2.561704
CG11798 CG5580 1.157831
CG11798 CG6418 -0.330371
CG11798 CG6703 2.959386
CG11798 CG6866 -0.482553
CG11798 CG6889 0.190557
CG11798 CG7528 -0.483937
CG11798 CG7538 1.057909
CG11798 CG7576 0.501765
CG11798 CG8472 1.115271
CG11798 CG8567 -0.988354
CG11798 CG9135 -1.604594
CG11798 CG9261 -2.516547
CG11798 CG9666 0.007515
CG11798 CG9797 0.787605
CG11849 CG1221 -0.296995
CG11849 CG14762 -1.090064
CG11849 CG15651 -0.379840
CG11849 CG17724 -0.495423
CG11849 CG2207 -0.183827
CG11849 CG31043 0.186614
CG11849 CG31108 -0.210924
CG11849 CG31634 -1.167523
CG11849 CG32046 -1.084731
CG11849 CG32169 -0.668146
CG11849 CG32423 -0.947994
CG11849 CG3269 0.100803
CG11849 CG5545 -0.064012
CG11849 CG6703 1.508402
CG11849 CG7851 0.676946
CG11849 CG8625 0.434077
CG11849 CG9999 -0.309858
CG11861 CG12006 -2.437242
CG11861 CG12052 -0.525363
CG11861 CG12091 0.315935
CG11861 CG12131 -0.849963
CG11861 CG12360 0.101308
CG11861 CG12576 0.135738
CG11861 CG12592 -0.735557
CG11861 CG12676 -0.791173
CG11861 CG13037 -0.356202
CG11861 CG13777 1.886090
CG11861 CG13912 -0.339801
CG11861 CG14025 -2.543549
CG11861 CG14026 -0.165424
CG11861 CG14122 -2.095167
CG11861 CG14207 0.344549
CG11861 CG1422 -0.315443
CG11861 CG1429 -0.340353
CG11861 CG1444 -0.512014
CG11861 CG14712 -0.544353
CG11861 CG16721 0.330484
CG11861 CG1721 0.161518
CG11861 CG17348 -2.370804
CG11861 CG17492 -0.484693
CG11861 CG17943 0.199949
CG11861 CG18111 1.208693
CG11861 CG18250 -2.367277
CG11861 CG1910 0.853673
CG11861 CG2835 -3.477857
CG11861 CG3001 1.115553
CG11861 CG3048 0.787679
CG11861 CG31045 1.902026
CG11861 CG31332 -2.800671
CG11861 CG32031 0.197073
CG11861 CG32043 0.569933
CG11861 CG32434 0.304896
CG11861 CG3371 1.603767
CG11861 CG3436 -0.054841
CG11861 CG4125 0.519381
CG11861 CG4551 -0.162778
CG11861 CG4843 -3.790437
CG11861 CG6972 0.816608
CG11861 CG6988 -0.084405
CG11861 CG7070 0.284259
CG11861 CG7073 2.081781
CG11861 CG7254 0.423900
CG11861 CG7638 0.114170
CG11861 CG7893 1.118201
CG11861 CG8276 0.997187
CG11861 CG8416 0.631461
CG11861 CG8635 0.543137
CG11861 CG8759 -0.668055
CG11861 CG9403 -0.515344
CG11861 CG9866 1.780455
CG11861 TE19126 -1.164147
CG11874 CG13316 -0.119882
CG11874 CG15097 0.548505
CG11874 CG1546 -1.229967
CG11874 CG2791 -0.729899
CG11874 CG31088 0.616818
CG11874 CG32169 -0.361996
CG11874 CG3352 0.176584
CG11874 CG3703 -0.944677
CG11874 CG3792 -0.128727
CG11874 CG4050 -0.719842
CG11874 CG6601 -0.901410
CG11874 CG6930 0.464043
CG11874 CG9261 -0.991301
CG11902 CG12249 0.535309
CG11902 CG1434 -0.211855
CG11902 CG1539 -0.359727
CG11902 CG15811 0.265502
CG11902 CG2656 -0.736449
CG11902 CG31349 -0.239190
CG11902 CG32031 -1.003248
CG11902 CG32158 0.302033
CG11902 CG3967 -0.937682
CG11902 CG4303 0.730940
CG11902 CG5813 0.430090
CG11902 CG6418 -0.248618
CG11902 CG6988 -0.491219
CG11902 CG7752 -0.127106
CG11905 CG15005 -0.518516
CG11905 CG17121 0.244405
CG11905 CG17292 -0.189754
CG11905 CG18140 0.255663
CG11905 CG18362 -0.203911
CG11905 CG18549 0.017228
CG11905 CG2928 0.095689
CG11905 CG31121 -0.290150
CG11905 CG32209 -0.701819
CG11905 CG3992 -0.034232
CG11905 CG4354 -0.528932
CG11905 CG4778 -0.174585
CG11905 CG5575 0.040932
CG11905 CG6433 -0.320697
CG11905 CG6611 -0.975337
CG11905 CG7266 0.151491
CG11905 CG8309 -0.431118
CG11905 CG9149 0.586463
CG11905 CG9446 0.021576
CG11905 CG9539 0.209184
CG11949 CG1228 1.093461
CG11949 CG12369 -1.415255
CG11949 CG12676 -0.722610
CG11949 CG1273 0.001214
CG11949 CG13912 0.659233
CG11949 CG1422 -4.136100
CG11949 CG1444 -0.097607
CG11949 CG1475 2.037150
CG11949 CG14883 -0.908264
CG11949 CG16786 -0.105191
CG11949 CG17158 -3.625533
CG11949 CG1716 -0.370429
CG11949 CG1749 -0.387338
CG11949 CG17492 1.743129
CG11949 CG18250 0.159786
CG11949 CG2374 -0.307262
CG11949 CG3033 0.252465
CG11949 CG31022 -0.235323
CG11949 CG31045 0.159284
CG11949 CG31121 -0.243531
CG11949 CG31332 -3.922300
CG11949 CG31349 0.226482
CG11949 CG32556 0.364133
CG11949 CG3265 -2.685780
CG11949 CG32701 0.177463
CG11949 CG32982 0.142936
CG11949 CG3352 0.253264
CG11949 CG3624 -0.541362
CG11949 CG3664 1.525465
CG11949 CG3992 0.057734
CG11949 CG4006 -2.210690
CG11949 CG4115 -0.003759
CG11949 CG4194 -0.197477
CG11949 CG4966 0.726494
CG11949 CG5183 0.459369
CG11949 CG5249 -0.216178
CG11949 CG5809 1.340751
CG11949 CG6017 -1.629169
CG11949 CG6223 0.266725
CG11949 CG6668 -2.941270
CG11949 CG6766 -1.288876
CG11949 CG6775 -0.841044
CG11949 CG6844 -0.518916
CG11949 CG6877 1.525692
CG11949 CG7073 0.814142
CG11949 CG7199 -0.510469
CG11949 CG7230 0.386649
CG11949 CG7254 -0.100927
CG11949 CG7262 0.140210
CG11949 CG7271 0.107290
CG11949 CG7379 0.740308
CG11949 CG7675 0.230563
CG11949 CG7752 -0.940789
CG11949 CG7892 0.154588
CG11949 CG7893 2.246885
CG11949 CG8209 0.804965
CG11949 CG8289 1.448623
CG11949 CG8306 -2.612699
CG11949 CG8312 0.126564
CG11949 CG8411 -2.195529
CG11949 CG9128 1.224343
CG11949 CG9318 -0.514771
CG11949 CG9322 -0.921927
CG11949 CG9326 -0.652902
CG11949 CG9710 0.501912
CG11961 CG12723 -1.112880
CG11961 CG13377 0.062543
CG11961 CG13551 -0.661439
CG11961 CG13913 -0.262121
CG11961 CG1430 0.108661
CG11961 CG14356 -0.268499
CG11961 CG15211 0.278831
CG11961 CG16787 -1.200764
CG11961 CG18362 0.711386
CG11961 CG18374 -1.377391
CG11961 CG2210 -1.007284
CG11961 CG2977 -0.894422
CG11961 CG30349 0.416407
CG11961 CG31233 -1.097166
CG11961 CG32920 0.312500
CG11961 CG33502 0.110035
CG11961 CG3588 -0.893968
CG11961 CG4061 1.006799
CG11961 CG4311 -0.810938
CG11961 CG4779 0.005903
CG11961 CG5130 -0.002566
CG11961 CG5170 -0.815863
CG11961 CG5288 1.451994
CG11961 CG6028 -0.210342
CG11961 CG6417 0.674094
CG11961 CG6459 -0.763971
CG11961 CG6816 0.184761
CG11961 CG7154 -0.546234
CG11961 CG7328 -1.664743
CG11961 CG7354 1.162229
CG11961 CG7502 0.672966
CG11961 CG7712 -0.122906
CG11961 CG7941 -0.299742
CG11961 CG8627 -1.522037
CG11961 CG8804 -1.646780
CG11961 CG9149 0.588967
CG11961 CG9331 0.924336
CG11961 CG9446 0.197853
CG11961 CG9527 -0.628367
CG11961 CG9568 0.082663
CG11961 CR31808 0.537944
CG11979 CG12141 4.524113
CG11979 CG12157 1.366396
CG11979 CG12400 3.101612
CG11979 CG12582 0.341722
CG11979 CG12785 0.121712
CG11979 CG13503 2.515216
CG11979 CG13506 0.015058
CG11979 CG1371 0.886836
CG11979 CG14048 0.664287
CG11979 CG14206 -6.209259
CG11979 CG15433 0.466255
CG11979 CG1685 -6.185136
CG11979 CG17325 0.349819
CG11979 CG1785 3.461787
CG11979 CG18657 -0.162610
CG11979 CG1891 -1.617909
CG11979 CG2003 -2.183599
CG11979 CG2863 -9.582556
CG11979 CG31175 -0.416754
CG11979 CG3127 1.766529
CG11979 CG32164 0.769651
CG11979 CG32499 0.120736
CG11979 CG32813 3.928615
CG11979 CG33071 -0.709466
CG11979 CG33217 -6.189469
CG11979 CG3714 -2.452492
CG11979 CG3861 0.258471
CG11979 CG4003 -1.847860
CG11979 CG4033 -0.730250
CG11979 CG4051 -2.156367
CG11979 CG4217 0.471106
CG11979 CG4233 -0.280492
CG11979 CG4300 -0.408136
CG11979 CG4307 -5.449992
CG11979 CG4427 -0.160471
CG11979 CG4457 0.748847
CG11979 CG4475 -0.111558
CG11979 CG4901 -3.924330
CG11979 CG4944 0.402554
CG11979 CG4966 0.223188
CG11979 CG4972 2.191778
CG11979 CG4994 -11.357029
CG11979 CG5258 0.963780
CG11979 CG5277 0.836371
CG11979 CG5374 0.008575
CG11979 CG5525 2.056832
CG11979 CG5558 0.909746
CG11979 CG5594 -0.038149
CG11979 CG5903 -1.086932
CG11979 CG5904 -6.669351
CG11979 CG6105 0.306383
CG11979 CG6226 3.156046
CG11979 CG6343 1.629284
CG11979 CG6501 -11.198833
CG11979 CG6769 -2.433077
CG11979 CG6904 1.250061
CG11979 CG6949 -1.398929
CG11979 CG7033 -3.546548
CG11979 CG7176 -0.003429
CG11979 CG7178 -0.255273
CG11979 CG7361 3.301981
CG11979 CG7413 0.716900
CG11979 CG7421 2.038945
CG11979 CG7430 -0.521272
CG11979 CG7458 3.984194
CG11979 CG7502 -0.263900
CG11979 CG7519 -2.339860
CG11979 CG7554 -1.047677
CG11979 CG7610 -6.646651
CG11979 CG7698 -1.780152
CG11979 CG7841 1.249144
CG11979 CG7920 1.159559
CG11979 CG7935 -2.711042
CG11979 CG7993 -0.616789
CG11979 CG8039 4.188410
CG11979 CG8231 0.527955
CG11979 CG8235 -1.321943
CG11979 CG8309 0.697154
CG11979 CG8439 5.664581
CG11979 CG8443 1.068283
CG11979 CG8444 0.450946
CG11979 CG8446 2.603710
CG11979 CG8759 2.589283
CG11979 CG8780 -0.221246
CG11979 CG8788 -0.297949
CG11979 CG8977 0.839728
CG11979 CG9009 0.317959
CG11979 CG9140 -4.806585
CG11979 CG9172 -0.257698
CG11979 CG9281 3.726553
CG11979 CG9480 0.248105
CG11979 CG9527 -0.944973
CG11979 CG9762 0.576771
CG11987 CG13624 -0.617570
CG11987 CG1434 -0.921398
CG11987 CG14513 0.581344
CG11987 CG15811 -0.241483
CG11987 CG1624 -0.520747
CG11987 CG17218 -0.298972
CG11987 CG17646 -0.544432
CG11987 CG2774 0.087354
CG11987 CG31043 0.231642
CG11987 CG31088 0.073874
CG11987 CG31181 0.113257
CG11987 CG31349 0.037292
CG11987 CG3198 0.220012
CG11987 CG32158 -0.252962
CG11987 CG32486 -0.420656
CG11987 CG3269 -0.010895
CG11987 CG32858 0.043073
CG11987 CG33261 -0.338869
CG11987 CG3969 -0.983900
CG11987 CG4303 0.618386
CG11987 CG5433 0.368316
CG11987 CG5520 -0.107551
CG11987 CG6174 -0.199066
CG11987 CG6418 -0.695802
CG11987 CG6877 0.134509
CG11987 CG7379 0.308339
CG11987 CG7961 0.264713
CG11987 CG8092 -0.501472
CG11987 CG8156 0.017905
CG11987 CG8567 0.612986
CG11987 CG9854 -0.557969
CG11987 CG9894 0.331298
CG11987 CG9924 0.033440
CG11992 CG12151 -0.150936
CG11992 CG12172 0.036750
CG11992 CG1309 0.169630
CG11992 CG1322 0.083860
CG11992 CG14048 -0.024345
CG11992 CG14243 0.475223
CG11992 CG14629 1.382807
CG11992 CG1486 0.175930
CG11992 CG15022 -1.340225
CG11992 CG15717 -6.058630
CG11992 CG16765 1.754449
CG11992 CG17320 0.100612
CG11992 CG17437 0.047804
CG11992 CG17530 -0.113075
CG11992 CG18446 0.534804
CG11992 CG18549 0.927651
CG11992 CG1882 1.097536
CG11992 CG18854 1.124628
CG11992 CG1970 0.313835
CG11992 CG2161 -0.071345
CG11992 CG30497 -0.491222
CG11992 CG32409 -0.126603
CG11992 CG3267 -0.738681
CG11992 CG33113 0.395807
CG11992 CG3499 -1.137970
CG11992 CG4233 -1.506374
CG11992 CG4427 0.677198
CG11992 CG4600 -1.085100
CG11992 CG4912 0.267463
CG11992 CG5033 -1.314595
CG11992 CG5330 1.608453
CG11992 CG5345 -4.386786
CG11992 CG5353 -1.186431
CG11992 CG5590 0.020449
CG11992 CG6148 0.041329
CG11992 CG6767 -0.412967
CG11992 CG6871 -0.862690
CG11992 CG7266 -2.193218
CG11992 CG7279 -0.067713
CG11992 CG7438 -0.616402
CG11992 CG7807 -0.345149
CG11992 CG7981 -0.744761
CG11992 CG8058 -0.538887
CG11992 CG8144 -3.133126
CG11992 CG8386 -0.646801
CG11992 CG8402 0.755018
CG11992 CG8470 1.818010
CG11992 CG8920 -0.014901
CG11992 CG9009 0.523783
CG11992 CG9238 -0.308156
CG11992 CG9446 0.144034
CG11992 CG9539 -0.041302
CG11992 TE18870 0.292063
CG12006 CG12084 -4.472432
CG12006 CG12360 0.026643
CG12006 CG12576 0.956076
CG12006 CG12582 -0.538164
CG12006 CG12592 0.616116
CG12006 CG13037 0.355601
CG12006 CG13348 0.653296
CG12006 CG13503 -0.581282
CG12006 CG14025 -3.350317
CG12006 CG14026 -0.085634
CG12006 CG14122 0.856540
CG12006 CG14206 1.830688
CG12006 CG1429 -1.396593
CG12006 CG1444 1.586479
CG12006 CG14447 0.445054
CG12006 CG14687 0.785831
CG12006 CG14712 -0.445959
CG12006 CG15669 0.651217
CG12006 CG16721 -0.443030
CG12006 CG1721 -1.246617
CG12006 CG17348 0.773742
CG12006 CG17492 0.259368
CG12006 CG17800 0.105706
CG12006 CG17943 -0.603650
CG12006 CG1891 -0.111473
CG12006 CG3001 1.363276
CG12006 CG3048 -5.455956
CG12006 CG31045 -0.376431
CG12006 CG31332 -2.670402
CG12006 CG32031 -0.251414
CG12006 CG32464 -0.385995
CG12006 CG33149 1.383434
CG12006 CG3371 -0.615170
CG12006 CG3436 0.694957
CG12006 CG4115 -0.044339
CG12006 CG4125 -3.088792
CG12006 CG4194 0.059944
CG12006 CG4300 1.352262
CG12006 CG4843 -4.181908
CG12006 CG5596 -1.032854
CG12006 CG5961 -0.006882
CG12006 CG5992 0.942098
CG12006 CG6972 -3.002096
CG12006 CG6988 -0.441398
CG12006 CG7073 1.197477
CG12006 CG7254 -0.090693
CG12006 CG7296 -0.719309
CG12006 CG7430 0.717546
CG12006 CG7638 2.482007
CG12006 CG7930 0.322462
CG12006 CG8231 2.128055
CG12006 CG8289 -1.433069
CG12006 CG8301 -0.503380
CG12006 CG8312 -0.252295
CG12006 CG8503 0.652415
CG12006 CG8635 -0.971065
CG12006 CG8759 -6.954821
CG12006 CG8780 -1.955283
CG12006 CG8977 1.092845
CG12006 CG9480 -0.272769
CG12006 CG9663 -0.566626
CG12006 CG9762 1.816927
CG12006 CG9866 1.411788
CG12006 CR31696 -0.733472
CG12006 TE19126 1.157035
CG12011 CG2060 -0.623159
CG12011 CG32809 -0.760306
CG12011 CG3394 -0.555092
CG12011 CG4120 -0.625932
CG12011 CG5700 -0.687278
CG12011 CG8782 0.490206
CG12011 CG9444 -0.346638
CG12026 CG6409 -0.741898
CG12026 CG9628 -0.709489
CG12038 CG1221 0.090698
CG12038 CG12858 1.139008
CG12038 CG13316 1.097453
CG12038 CG13651 0.017874
CG12038 CG13920 -0.418452
CG12038 CG13928 -1.702808
CG12038 CG15097 -2.303053
CG12038 CG15651 -0.432845
CG12038 CG2048 -0.382904
CG12038 CG31108 0.268164
CG12038 CG32169 -0.527456
CG12038 CG3703 -1.992073
CG12038 CG40147 -1.668688
CG12038 CG4050 -2.567653
CG12038 CG4209 -1.246054
CG12038 CG4684 0.658131
CG12038 CG5545 -0.581708
CG12038 CG5680 -2.174207
CG12038 CG6703 0.316904
CG12038 CG6930 -0.097710
CG12038 CG7851 -0.107850
CG12038 CG9261 1.576012
CG12038 CG9267 -0.791255
CG12038 CG9666 1.230110
CG12052 CG12129 0.015712
CG12052 CG12369 0.961541
CG12052 CG12576 0.386870
CG12052 CG12701 0.887059
CG12052 CG13777 0.617278
CG12052 CG13912 -0.267414
CG12052 CG1404 0.927855
CG12052 CG14122 -0.112780
CG12052 CG1444 0.684832
CG12052 CG14622 0.056413
CG12052 CG1483 -0.768171
CG12052 CG14883 -0.482013
CG12052 CG18250 1.202758
CG12052 CG2656 0.168244
CG12052 CG2835 -0.868541
CG12052 CG32486 -0.130371
CG12052 CG3258 0.344022
CG12052 CG33097 -1.859232
CG12052 CG3436 -1.713032
CG12052 CG3800 -1.178814
CG12052 CG3969 0.439332
CG12052 CG4303 -0.203113
CG12052 CG4532 0.499591
CG12052 CG4677 0.014782
CG12052 CG5433 -0.673357
CG12052 CG5588 -0.754142
CG12052 CG5813 -0.038339
CG12052 CG6174 -0.026970
CG12052 CG6617 -1.949602
CG12052 CG6866 0.100420
CG12052 CG7070 -0.621218
CG12052 CG7230 -0.578282
CG12052 CG7375 1.477610
CG12052 CG7471 -0.620288
CG12052 CG7526 -0.905294
CG12052 CG7538 -0.224391
CG12052 CG7892 -0.408606
CG12052 CG7893 0.636695
CG12052 CG8092 0.137298
CG12052 CG8276 -0.871245
CG12052 CG9135 -0.586539
CG12052 CG9403 -2.216532
CG12052 CG9423 0.146697
CG12052 CG9554 -0.505625
CG12052 CG9712 -0.989514
CG12055 CG12338 -0.253548
CG12055 CG12576 -0.335664
CG12055 CG12701 0.496192
CG12055 CG13348 0.040937
CG12055 CG13993 -0.117302
CG12055 CG14066 -0.751201
CG12055 CG1444 0.605372
CG12055 CG14883 -1.695625
CG12055 CG1721 0.146110
CG12055 CG1782 -0.075394
CG12055 CG17932 -0.931866
CG12055 CG1884 -1.163853
CG12055 CG2161 -0.640765
CG12055 CG2374 0.249701
CG12055 CG30115 0.267476
CG12055 CG3033 0.481793
CG12055 CG3048 0.794806
CG12055 CG31170 -0.286023
CG12055 CG3127 -0.237504
CG12055 CG3136 -0.023973
CG12055 CG31605 -0.717245
CG12055 CG31649 -0.588980
CG12055 CG3198 -0.449980
CG12055 CG31999 0.144916
CG12055 CG33097 1.408557
CG12055 CG33261 0.495695
CG12055 CG3499 0.774569
CG12055 CG3542 -0.350089
CG12055 CG3624 -2.065625
CG12055 CG3969 0.079900
CG12055 CG3992 -0.020797
CG12055 CG4086 -0.050805
CG12055 CG4199 -0.211974
CG12055 CG4376 0.557653
CG12055 CG4726 -0.569314
CG12055 CG4984 -0.296082
CG12055 CG5454 -1.380264
CG12055 CG5961 -0.559611
CG12055 CG6246 -0.126245
CG12055 CG6521 -0.421170
CG12055 CG6654 -0.440614
CG12055 CG7033 -0.732040
CG12055 CG7107 0.683268
CG12055 CG7524 -0.118330
CG12055 CG7526 0.364419
CG12055 CG7893 -0.237168
CG12055 CG8173 -2.170657
CG12055 CG8366 0.367258
CG12055 CG8965 -1.959222
CG12055 CG9022 0.431866
CG12055 CG9194 -0.580850
CG12055 CG9322 0.625870
CG12055 CG9330 0.628560
CG12055 CG9480 -0.090677
CG12055 CG9710 -0.036324
CG12055 CG9712 0.129438
CG12055 CG9750 0.780694
CG12055 CR31696 0.643635
CG12055 TE20108 0.433354
CG12075 CG12094 -0.351761
CG12075 CG13188 -0.135245
CG12075 CG16765 0.335619
CG12075 CG16786 -0.524686
CG12075 CG16798 0.054604
CG12075 CG17271 -0.560307
CG12075 CG1749 -0.365214
CG12075 CG18817 -0.223180
CG12075 CG31559 -0.469206
CG12075 CG32694 -0.539976
CG12075 CG33104 -0.353105
CG12075 CG33183 0.266275
CG12075 CG3359 0.041064
CG12075 CG5873 0.035101
CG12075 CG6766 -0.431047
CG12075 CG8144 -0.140852
CG12075 CG8249 -0.231524
CG12075 CG8268 -0.046534
CG12075 CG9035 0.299491
CG12075 CG9326 0.195082
CG12075 CG9416 -0.027943
CG12084 CG12113 -0.033283
CG12084 CG12287 -0.549593
CG12084 CG12360 -1.115377
CG12084 CG12582 -0.103936
CG12084 CG12592 0.096122
CG12084 CG13289 -0.373515
CG12084 CG13777 -1.247241
CG12084 CG14025 -1.029212
CG12084 CG1422 0.138637
CG12084 CG1429 -0.862180
CG12084 CG14447 -0.695276
CG12084 CG14712 0.697494
CG12084 CG1475 -1.362600
CG12084 CG17136 -1.983436
CG12084 CG17800 0.221256
CG12084 CG18657 -0.977128
CG12084 CG1891 -0.564075
CG12084 CG3001 0.548009
CG12084 CG3048 0.514313
CG12084 CG31045 -1.387915
CG12084 CG31137 0.030938
CG12084 CG31332 -0.762413
CG12084 CG32464 -0.520385
CG12084 CG3278 1.475461
CG12084 CG33207 -0.049475
CG12084 CG3371 0.583915
CG12084 CG3436 0.780466
CG12084 CG4003 0.030352
CG12084 CG4194 0.295716
CG12084 CG4457 -0.229420
CG12084 CG4700 0.007481
CG12084 CG4746 0.748632
CG12084 CG4843 1.779389
CG12084 CG5183 0.573663
CG12084 CG5258 0.218767
CG12084 CG5454 -0.372302
CG12084 CG5776 0.322777
CG12084 CG5824 1.540065
CG12084 CG6177 0.245822
CG12084 CG7073 0.639124
CG12084 CG7654 -0.731547
CG12084 CG8231 -2.105028
CG12084 CG8289 0.884767
CG12084 CG8306 0.065881
CG12084 CG8312 0.126317
CG12084 CG8411 0.429348
CG12084 CG8416 -0.879065
CG12084 CG8583 -0.618378
CG12084 CG8759 1.591795
CG12084 CG8780 0.219256
CG12084 CG8978 -0.333170
CG12084 CG9128 0.319111
CG12084 CG9318 0.061770
CG12084 CG9630 0.056431
CG12084 CG9677 -3.221250
CG12084 CG9750 -0.205432
CG12084 CG9866 0.749875
CG12091 CG12129 -2.725271
CG12091 CG12131 1.098785
CG12091 CG12287 0.360251
CG12091 CG12360 1.277037
CG12091 CG12592 0.305310
CG12091 CG12676 0.242420
CG12091 CG1345 -0.170731
CG12091 CG13777 0.617628
CG12091 CG14025 -0.521189
CG12091 CG14026 0.102300
CG12091 CG1404 1.180543
CG12091 CG16721 -1.079603
CG12091 CG17158 0.502725
CG12091 CG1716 -0.531322
CG12091 CG17492 1.391335
CG12091 CG1782 0.521139
CG12091 CG18250 -2.724274
CG12091 CG18290 -0.084602
CG12091 CG2051 -0.102651
CG12091 CG2835 -0.884432
CG12091 CG3008 0.566086
CG12091 CG3039 -0.244701
CG12091 CG31349 0.486837
CG12091 CG31368 3.144730
CG12091 CG3198 4.494638
CG12091 CG32434 -0.041023
CG12091 CG3265 -0.803705
CG12091 CG32701 -3.600811
CG12091 CG33097 -4.329554
CG12091 CG33549 0.304126
CG12091 CG3359 0.080799
CG12091 CG3371 -5.964271
CG12091 CG3416 -0.458176
CG12091 CG3436 1.476621
CG12091 CG3644 -2.427916
CG12091 CG3664 0.487480
CG12091 CG3722 -0.863937
CG12091 CG3800 -1.391134
CG12091 CG40049 -0.010086
CG12091 CG4006 -1.828631
CG12091 CG4169 -0.561947
CG12091 CG4204 0.564720
CG12091 CG4303 0.621546
CG12091 CG4405 0.981763
CG12091 CG4551 0.662015
CG12091 CG4672 0.734977
CG12091 CG4677 1.033424
CG12091 CG4700 0.477423
CG12091 CG5454 -1.462904
CG12091 CG5809 -0.229979
CG12091 CG6174 -0.655004
CG12091 CG6177 1.281809
CG12091 CG6766 1.068944
CG12091 CG6844 0.366030
CG12091 CG6877 -5.594348
CG12091 CG6944 0.548579
CG12091 CG7199 0.180201
CG12091 CG7375 0.075414
CG12091 CG7481 0.661733
CG12091 CG7752 2.456053
CG12091 CG7892 -0.194174
CG12091 CG7893 1.770330
CG12091 CG7961 1.327217
CG12091 CG8209 -2.752246
CG12091 CG8276 0.765074
CG12091 CG8312 -0.069788
CG12091 CG8411 -0.639121
CG12091 CG8416 -1.837261
CG12091 CG8553 -2.581275
CG12091 CG8571 -0.074209
CG12091 CG8749 0.435424
CG12091 CG8933 -5.366559
CG12091 CG8974 0.034609
CG12091 CG9020 0.424023
CG12091 CG9070 0.084822
CG12091 CG9128 0.073376
CG12091 CG9256 -0.103706
CG12091 CG9423 -4.232421
CG12091 CG9677 -0.144680
CG12091 CG9985 -1.479414
CG12094 CG14026 -0.295595
CG12094 CG14066 0.182577
CG12094 CG14430 -0.235504
CG12094 CG14813 0.191371
CG12094 CG15002 0.199272
CG12094 CG17032 0.135305
CG12094 CG17218 0.186349
CG12094 CG17271 -0.196398
CG12094 CG2263 0.481069
CG12094 CG2674 -0.263523
CG12094 CG3028 -0.234242
CG12094 CG31170 0.169328
CG12094 CG3224 0.141074
CG12094 CG33183 -2.427239
CG12094 CG3991 -1.490338
CG12094 CG4457 0.778044
CG12094 CG4665 -0.215658
CG12094 CG5873 0.034470
CG12094 CG6202 0.408415
CG12094 CG6904 -0.743792
CG12094 CG7413 0.990384
CG12094 CG8286 -1.025663
CG12094 CG8366 -0.039312
CG12094 CG8975 -0.160986
CG12094 CG8978 -1.383115
CG12094 CG9035 0.036028
CG12094 CG9140 0.423830
CG12094 CG9322 0.811872
CG12094 CG9326 -0.125840
CG12094 CG9598 -0.591064
CG12101 CG12141 1.260924
CG12101 CG12172 -2.526021
CG12101 CG12400 0.281586
CG12101 CG12785 2.659766
CG12101 CG12792 -1.522391
CG12101 CG13506 -0.489402
CG12101 CG13704 -0.170304
CG12101 CG14048 2.694738
CG12101 CG15433 -0.005955
CG12101 CG1685 2.032447
CG12101 CG1785 -10.189653
CG12101 CG18854 3.309563
CG12101 CG2221 -2.457688
CG12101 CG2674 1.094802
CG12101 CG2827 -0.241355
CG12101 CG2863 -5.138392
CG12101 CG2867 -1.948525
CG12101 CG3224 -0.465684
CG12101 CG32264 -0.017016
CG12101 CG32409 -4.388712
CG12101 CG3267 -0.494121
CG12101 CG32813 -2.245682
CG12101 CG33217 2.464089
CG12101 CG3499 2.028828
CG12101 CG3593 -2.622892
CG12101 CG3999 0.270707
CG12101 CG4033 -3.567727
CG12101 CG4217 -4.099582
CG12101 CG4307 1.429767
CG12101 CG4581 1.234135
CG12101 CG4901 3.937924
CG12101 CG4912 -5.640737
CG12101 CG5010 -2.375406
CG12101 CG5033 3.511603
CG12101 CG5277 2.918485
CG12101 CG5525 -3.266184
CG12101 CG5558 -0.350342
CG12101 CG5824 -0.420652
CG12101 CG5904 -2.791520
CG12101 CG6022 -2.103575
CG12101 CG6226 2.345680
CG12101 CG6459 0.822166
CG12101 CG6767 -1.595358
CG12101 CG6904 0.126711
CG12101 CG7413 -0.565882
CG12101 CG7421 -0.384922
CG12101 CG7461 -2.468077
CG12101 CG7519 6.228727
CG12101 CG7712 1.547814
CG12101 CG7780 0.299437
CG12101 CG8058 -4.350505
CG12101 CG8286 0.048320
CG12101 CG8309 0.222768
CG12101 CG8327 -2.999754
CG12101 CG8386 -1.514186
CG12101 CG8525 5.343344
CG12101 CG8531 0.944300
CG12101 CG8920 -1.273031
CG12101 CG9149 0.662209
CG12101 CG9300 -0.220834
CG12101 CG9446 0.788065
CG12110 CG14801 -0.524004
CG12110 CG8239 -0.285469
CG12110 CG9628 -0.277944
CG12110 CG9968 -0.328399
CG12113 CG12129 -0.034192
CG12113 CG1228 0.308262
CG12113 CG12287 0.873022
CG12113 CG12592 -0.484792
CG12113 CG13777 -0.379610
CG12113 CG1404 -0.633050
CG12113 CG14712 1.141085
CG12113 CG14805 -0.084273
CG12113 CG17124 -0.211947
CG12113 CG1957 -0.652236
CG12113 CG2016 -0.124081
CG12113 CG31137 -0.204500
CG12113 CG3224 0.371805
CG12113 CG32625 0.878134
CG12113 CG3278 0.300602
CG12113 CG3416 0.465510
CG12113 CG3436 0.447069
CG12113 CG3902 -0.197539
CG12113 CG4035 -0.028561
CG12113 CG4551 0.045894
CG12113 CG4700 -2.287430
CG12113 CG5452 -1.223589
CG12113 CG5454 0.604481
CG12113 CG6177 -0.576366
CG12113 CG6210 -0.943583
CG12113 CG6455 -0.412179
CG12113 CG7413 1.553552
CG12113 CG7892 0.773310
CG12113 CG8366 -1.956897
CG12113 CG8411 -0.948584
CG12113 CG8416 0.036765
CG12113 CG8553 0.256670
CG12113 CG8978 -0.147526
CG12113 CG9128 1.423673
CG12113 CG9256 0.497687
CG12113 CG9403 -0.268732
CG12113 CG9423 -2.540271
CG12113 CG9633 -0.884493
CG12113 CG9677 -4.399997
CG12113 CG9750 -2.344930
CG12113 CG9916 0.838052
CG12129 CG1228 -0.374967
CG12129 CG12592 -0.912062
CG12129 CG13777 -0.095268
CG12129 CG1403 0.050812
CG12129 CG1404 -3.466971
CG12129 CG14883 0.650749
CG12129 CG17158 2.066022
CG12129 CG17903 -0.217036
CG12129 CG18250 0.021420
CG12129 CG2913 -0.215162
CG12129 CG3039 1.376753
CG12129 CG31368 -0.152962
CG12129 CG3265 1.077570
CG12129 CG32701 0.526479
CG12129 CG33097 -4.937090
CG12129 CG33549 0.752566
CG12129 CG3416 -0.553080
CG12129 CG3436 -0.277521
CG12129 CG3542 1.496452
CG12129 CG3644 0.733676
CG12129 CG3722 -1.227071
CG12129 CG3800 0.223084
CG12129 CG4006 -1.428454
CG12129 CG4204 -0.405646
CG12129 CG4303 -1.672114
CG12129 CG4700 0.828687
CG12129 CG5021 -0.327131
CG12129 CG5454 -0.129157
CG12129 CG5499 0.321169
CG12129 CG5809 -1.140453
CG12129 CG6174 1.677372
CG12129 CG7375 -0.031835
CG12129 CG7526 -0.584475
CG12129 CG7752 -0.419518
CG12129 CG7893 -0.790494
CG12129 CG8092 0.364373
CG12129 CG8276 0.417801
CG12129 CG8411 -0.346150
CG12129 CG8416 0.489604
CG12129 CG8553 -0.704997
CG12129 CG8571 -0.667512
CG12129 CG8933 0.673090
CG12129 CG8965 0.591696
CG12129 CG8974 -0.171049
CG12129 CG9128 -0.160765
CG12129 CG9256 0.223173
CG12129 CG9403 0.509161
CG12129 CG9423 0.710316
CG12129 CG9712 0.301310
CG12129 CG9985 0.757149
CG12131 CG12592 1.172937
CG12131 CG12676 -0.862107
CG12131 CG13005 -1.505875
CG12131 CG14025 -1.568600
CG12131 CG1422 -0.589589
CG12131 CG1429 0.202965
CG12131 CG1444 0.546957
CG12131 CG14712 -0.815992
CG12131 CG1475 -0.467039
CG12131 CG15433 0.465753
CG12131 CG1648 0.725308
CG12131 CG17124 0.643726
CG12131 CG1721 -0.343633
CG12131 CG17492 -1.616438
CG12131 CG18111 -0.433449
CG12131 CG18250 0.229674
CG12131 CG1910 0.938097
CG12131 CG2051 -0.626164
CG12131 CG2835 -0.013978
CG12131 CG3001 -0.361751
CG12131 CG31045 3.124858
CG12131 CG31332 -0.755577
CG12131 CG3278 0.796113
CG12131 CG3371 -1.760693
CG12131 CG3416 0.204563
CG12131 CG4115 0.208422
CG12131 CG4170 -1.502130
CG12131 CG4300 -1.008827
CG12131 CG4677 0.161824
CG12131 CG4700 -1.349915
CG12131 CG4746 0.258634
CG12131 CG4843 0.965125
CG12131 CG5183 -2.240668
CG12131 CG5320 0.806786
CG12131 CG5486 -0.633598
CG12131 CG5809 -2.876172
CG12131 CG6512 -2.945587
CG12131 CG6668 -0.577548
CG12131 CG6844 0.583223
CG12131 CG7073 0.055001
CG12131 CG7481 -0.145233
CG12131 CG7654 0.067954
CG12131 CG7915 -0.130559
CG12131 CG8306 0.198376
CG12131 CG8312 0.125036
CG12131 CG8411 0.455276
CG12131 CG8759 1.159067
CG12131 CG8977 0.576455
CG12131 CG9020 0.177842
CG12131 CG9035 0.582826
CG12131 CG9172 -0.995572
CG12131 CG9238 -0.070813
CG12131 CG9256 -0.689526
CG12131 CG9281 -0.196144
CG12131 CG9330 1.816604
CG12131 CG9403 -1.431119
CG12131 CG9677 0.977211
CG12131 CG9710 -0.008094
CG12131 CG9866 -2.497351
CG12131 CG9985 0.386810
CG12131 CR31696 0.457982
CG12131 TE19126 -1.157610
CG12141 CG12172 2.411005
CG12141 CG12400 3.708478
CG12141 CG12530 0.489420
CG12141 CG12785 3.194515
CG12141 CG12792 -6.956133
CG12141 CG1309 1.192121
CG12141 CG13506 -0.558704
CG12141 CG1381 2.636552
CG12141 CG14026 -0.180787
CG12141 CG14206 1.154222
CG12141 CG14447 -1.629385
CG12141 CG14788 0.355589
CG12141 CG15304 2.606276
CG12141 CG1685 -27.065663
CG12141 CG1746 -8.239115
CG12141 CG1785 6.218966
CG12141 CG18549 0.656252
CG12141 CG18854 5.306838
CG12141 CG2003 -1.967465
CG12141 CG2184 1.509770
CG12141 CG2263 -5.824259
CG12141 CG2827 1.541691
CG12141 CG2863 -8.915702
CG12141 CG3001 2.083815
CG12141 CG3140 1.951063
CG12141 CG31775 0.307337
CG12141 CG32409 1.279517
CG12141 CG32813 10.996851
CG12141 CG33009 0.560850
CG12141 CG33071 2.749536
CG12141 CG3593 -3.154602
CG12141 CG3714 5.406233
CG12141 CG4003 -2.072696
CG12141 CG4033 8.710305
CG12141 CG4217 -11.991778
CG12141 CG4307 -4.183618
CG12141 CG4427 1.640306
CG12141 CG4457 -2.644649
CG12141 CG4475 -0.516718
CG12141 CG4581 0.950925
CG12141 CG4665 1.973434
CG12141 CG5033 -15.360158
CG12141 CG5220 4.652725
CG12141 CG5258 4.601687
CG12141 CG5277 0.632351
CG12141 CG5374 -4.652747
CG12141 CG5537 0.223493
CG12141 CG5558 -16.637727
CG12141 CG5590 1.084446
CG12141 CG5594 1.295674
CG12141 CG5596 -0.618544
CG12141 CG5824 1.606404
CG12141 CG5904 11.692807
CG12141 CG5992 -10.967368
CG12141 CG6022 -3.011967
CG12141 CG6105 1.935420
CG12141 CG6226 1.850448
CG12141 CG6343 5.525143
CG12141 CG6415 -2.204861
CG12141 CG6501 -4.816148
CG12141 CG6904 -14.703401
CG12141 CG6949 -6.303017
CG12141 CG7178 -0.625063
CG12141 CG7393 0.728010
CG12141 CG7421 3.293350
CG12141 CG7519 -22.625764
CG12141 CG7610 2.384338
CG12141 CG7780 -2.379080
CG12141 CG7834 -9.674661
CG12141 CG7839 -3.198332
CG12141 CG7841 2.126313
CG12141 CG7935 4.760661
CG12141 CG7993 -5.501146
CG12141 CG8039 0.162248
CG12141 CG8058 -7.063297
CG12141 CG8327 -2.129104
CG12141 CG8443 -0.654081
CG12141 CG8446 -17.262381
CG12141 CG8525 -9.091473
CG12141 CG8531 -0.739841
CG12141 CG8636 -1.916290
CG12141 CG8759 -2.685944
CG12141 CG8978 1.100385
CG12141 CG9006 -1.697041
CG12141 CG9009 -1.766421
CG12141 CG9140 -7.053750
CG12141 CG9281 4.509285
CG12141 CG9306 5.538275
CG12141 CG9577 0.527850
CG12141 CG9630 0.128269
CG12141 CG9663 2.127207
CG12151 CG1309 -8.013140
CG12151 CG13289 -0.114417
CG12151 CG13506 1.180626
CG12151 CG14048 -1.150165
CG12151 CG14805 2.088569
CG12151 CG14996 -1.732929
CG12151 CG15005 0.384488
CG12151 CG15162 -0.148647
CG12151 CG15188 0.776442
CG12151 CG15212 -0.200603
CG12151 CG15717 1.672455
CG12151 CG16765 1.049761
CG12151 CG1685 0.607341
CG12151 CG17124 1.079976
CG12151 CG17246 -1.215523
CG12151 CG17369 -2.134035
CG12151 CG18446 0.020237
CG12151 CG18549 -0.262655
CG12151 CG18657 -0.048801
CG12151 CG18854 0.657688
CG12151 CG1970 0.336032
CG12151 CG2155 0.584736
CG12151 CG2221 0.282214
CG12151 CG2674 0.847369
CG12151 CG2713 -1.388743
CG12151 CG3140 0.210915
CG12151 CG31559 -0.001015
CG12151 CG32499 -1.720962
CG12151 CG32548 0.179936
CG12151 CG3267 -1.008695
CG12151 CG3283 0.571931
CG12151 CG32972 0.236071
CG12151 CG33104 -2.060534
CG12151 CG33217 -0.217786
CG12151 CG4003 -2.427999
CG12151 CG4051 -2.431534
CG12151 CG4307 2.138699
CG12151 CG4427 -4.453330
CG12151 CG4475 -0.082529
CG12151 CG4511 0.516003
CG12151 CG4552 0.722272
CG12151 CG4665 0.117868
CG12151 CG4692 1.382002
CG12151 CG4742 0.507579
CG12151 CG4972 -0.780962
CG12151 CG5033 -1.040773
CG12151 CG5193 -3.046885
CG12151 CG5277 1.392847
CG12151 CG5330 -2.921622
CG12151 CG5353 -0.392658
CG12151 CG5594 -1.917048
CG12151 CG6022 2.750763
CG12151 CG6148 -0.382305
CG12151 CG6202 0.627484
CG12151 CG6343 -2.054076
CG12151 CG6708 -1.426210
CG12151 CG7176 1.490846
CG12151 CG7227 0.453872
CG12151 CG7361 -4.930723
CG12151 CG7393 2.346283
CG12151 CG7413 -0.791677
CG12151 CG7461 0.859245
CG12151 CG7698 0.938210
CG12151 CG7839 2.292610
CG12151 CG7935 -0.468029
CG12151 CG8036 -0.338914
CG12151 CG8144 -0.868592
CG12151 CG8235 -0.341534
CG12151 CG8309 -1.503493
CG12151 CG8386 0.587433
CG12151 CG8402 1.211798
CG12151 CG8439 -0.108874
CG12151 CG8531 1.192857
CG12151 CG8636 0.113628
CG12151 CG8766 -0.266458
CG12151 CG8788 1.636645
CG12151 CG8920 0.502277
CG12151 CG9006 -2.691659
CG12151 CG9009 0.424931
CG12151 CG9148 0.665337
CG12151 CG9149 0.312534
CG12151 CG9280 -0.478804
CG12151 CG9306 2.154077
CG12151 CG9762 1.259858
CG12151 TE18870 -0.197263
CG12157 CG12172 0.046246
CG12157 CG12400 -0.394920
CG12157 CG13551 -4.542050
CG12157 CG13704 -1.842395
CG12157 CG14048 -1.544042
CG12157 CG14243 -0.890216
CG12157 CG14968 -0.736419
CG12157 CG15095 -3.589729
CG12157 CG15162 -0.556920
CG12157 CG15304 -1.267872
CG12157 CG15347 -2.714553
CG12157 CG15717 1.785872
CG12157 CG1685 0.424169
CG12157 CG17325 0.490580
CG12157 CG17332 2.016802
CG12157 CG17642 0.412452
CG12157 CG18374 -0.146369
CG12157 CG18446 0.109547
CG12157 CG18549 -0.198931
CG12157 CG2003 -0.091418
CG12157 CG2977 -0.584612
CG12157 CG3006 -0.027958
CG12157 CG31004 -0.370317
CG12157 CG31098 -5.304354
CG12157 CG31175 0.888717
CG12157 CG31431 0.453943
CG12157 CG32164 -1.603082
CG12157 CG32548 -0.276820
CG12157 CG3267 0.961119
CG12157 CG3283 1.027701
CG12157 CG33009 0.889714
CG12157 CG33502 1.132438
CG12157 CG3884 -2.219423
CG12157 CG4033 -2.213700
CG12157 CG4051 1.090873
CG12157 CG4061 1.569018
CG12157 CG4307 0.140346
CG12157 CG4475 -0.740567
CG12157 CG4567 0.076427
CG12157 CG4600 0.421861
CG12157 CG4753 3.143495
CG12157 CG4901 -1.594107
CG12157 CG5010 1.100315
CG12157 CG5288 0.293677
CG12157 CG5476 0.070830
CG12157 CG5532 -1.277331
CG12157 CG5594 1.034832
CG12157 CG5660 2.044263
CG12157 CG5819 1.057254
CG12157 CG5961 2.047249
CG12157 CG6105 0.613818
CG12157 CG6417 -0.166080
CG12157 CG6459 -2.474467
CG12157 CG6501 -6.920437
CG12157 CG6666 -4.580263
CG12157 CG6949 -1.992012
CG12157 CG7088 0.058759
CG12157 CG7176 -2.232306
CG12157 CG7361 1.775294
CG12157 CG7421 -2.869141
CG12157 CG7502 1.497804
CG12157 CG7841 0.085265
CG12157 CG7936 0.559177
CG12157 CG8048 -1.353596
CG12157 CG8050 -1.075799
CG12157 CG8112 -0.111548
CG12157 CG8402 -1.577029
CG12157 CG8443 2.225902
CG12157 CG8470 -1.539046
CG12157 CG8665 0.702914
CG12157 CG8766 0.918928
CG12157 CG8788 -5.477360
CG12157 CG8804 4.210758
CG12157 CG8946 3.613982
CG12157 CG9127 -0.066828
CG12157 CG9184 0.660500
CG12157 CG9331 -4.858750
CG12157 CG9527 2.795250
CG12157 CG9762 1.669492
CG12172 CG1309 -0.800456
CG12172 CG14243 0.309106
CG12172 CG14996 0.744347
CG12172 CG15095 -0.483588
CG12172 CG15188 -0.536544
CG12172 CG1548 0.537216
CG12172 CG15717 -2.085668
CG12172 CG1685 -3.375465
CG12172 CG1743 -1.466402
CG12172 CG1785 0.211879
CG12172 CG18549 -1.649194
CG12172 CG1970 -0.108100
CG12172 CG2003 0.242108
CG12172 CG2098 -1.327391
CG12172 CG2155 0.190606
CG12172 CG2198 0.522080
CG12172 CG2863 -0.844852
CG12172 CG30011 0.283346
CG12172 CG31098 1.522869
CG12172 CG31175 1.161629
CG12172 CG3174 0.276885
CG12172 CG31775 -0.947740
CG12172 CG32253 0.309987
CG12172 CG32264 0.170310
CG12172 CG32409 2.355934
CG12172 CG32464 0.735920
CG12172 CG32813 0.913933
CG12172 CG3593 -0.832999
CG12172 CG4033 1.402475
CG12172 CG4475 -0.465144
CG12172 CG4600 -0.550418
CG12172 CG4781 0.106384
CG12172 CG5033 -3.084215
CG12172 CG5558 0.698257
CG12172 CG5594 -0.034374
CG12172 CG6148 0.108379
CG12172 CG6415 -0.267259
CG12172 CG6767 -0.109746
CG12172 CG6871 -0.405850
CG12172 CG7088 -2.960982
CG12172 CG7266 0.876957
CG12172 CG7519 -0.763028
CG12172 CG7780 -0.027787
CG12172 CG7935 1.019828
CG12172 CG7993 -0.546872
CG12172 CG8036 1.174701
CG12172 CG8058 0.730637
CG12172 CG8327 -0.492563
CG12172 CG8386 -0.195939
CG12172 CG8402 2.146747
CG12172 CG8446 1.988904
CG12172 CG8470 -1.910902
CG12172 CG8920 0.727747
CG12172 CG9009 -1.737930
CG12172 CG9155 -0.009616
CG12172 CG9300 -0.479577
CG12172 CG9306 -1.235935
CG12203 CG12233 -0.068402
CG12203 CG1345 -0.206747
CG12203 CG13993 0.283523
CG12203 CG15282 -0.098041
CG12203 CG15598 -0.486077
CG12203 CG17332 1.677272
CG12203 CG17508 -1.857631
CG12203 CG18290 0.413231
CG12203 CG18374 -0.626575
CG12203 CG1882 -0.671630
CG12203 CG2108 -0.682778
CG12203 CG2210 -0.062520
CG12203 CG2837 0.361576
CG12203 CG2913 -0.010852
CG12203 CG30497 -0.087239
CG12203 CG32244 0.847249
CG12203 CG33502 -0.904568
CG12203 CG3960 0.152915
CG12203 CG4364 -0.428533
CG12203 CG4376 0.883636
CG12203 CG4679 0.394386
CG12203 CG4692 -1.365003
CG12203 CG5661 -0.169170
CG12203 CG7062 -0.040966
CG12203 CG7071 -1.026161
CG12203 CG7107 1.085724
CG12203 CG7154 0.090531
CG12203 CG8182 -0.532227
CG12203 CG8186 -0.829002
CG12203 CG9194 0.135259
CG12203 CG9253 -0.265850
CG12203 CG9710 0.846440
CG12203 CG9762 0.191981
CG12203 CG9811 0.568994
CG12203 CG9977 -0.196923
CG12206 CG12284 0.033688
CG12206 CG12576 0.155105
CG12206 CG13037 -0.405187
CG12206 CG13503 -0.613089
CG12206 CG13993 0.122991
CG12206 CG14206 0.334817
CG12206 CG1447 -0.331403
CG12206 CG14643 -0.149162
CG12206 CG15212 0.389483
CG12206 CG15598 -0.075378
CG12206 CG16798 -0.050866
CG12206 CG17492 -0.704287
CG12206 CG17508 -0.313318
CG12206 CG1771 0.193310
CG12206 CG17943 0.109299
CG12206 CG1891 0.310807
CG12206 CG3008 0.386355
CG12206 CG30115 -0.126404
CG12206 CG31022 0.104645
CG12206 CG3127 0.570116
CG12206 CG31605 -0.843906
CG12206 CG32244 -1.381189
CG12206 CG32982 -0.147804
CG12206 CG33071 0.201752
CG12206 CG3762 -0.259285
CG12206 CG4125 0.197437
CG12206 CG4376 0.250889
CG12206 CG4552 -0.665682
CG12206 CG4726 -1.298423
CG12206 CG4966 1.048654
CG12206 CG4994 -0.459197
CG12206 CG5596 0.106877
CG12206 CG6521 -0.554421
CG12206 CG6647 0.176862
CG12206 CG6705 0.006107
CG12206 CG6972 0.043428
CG12206 CG7071 -0.255132
CG12206 CG7176 0.739208
CG12206 CG7199 0.522168
CG12206 CG7230 -0.124825
CG12206 CG7361 -0.311474
CG12206 CG7502 -1.302226
CG12206 CG7554 0.348893
CG12206 CG7638 0.136255
CG12206 CG7675 -4.610625
CG12206 CG7802 0.019436
CG12206 CG7920 -0.429654
CG12206 CG9262 -0.021523
CG12206 CG9322 -1.204148
CG12206 CG9326 1.450037
CG12206 CG9330 0.036376
CG12206 CG9480 -0.391563
CG12206 CG9710 0.507660
CG12206 CG9762 0.308933
CG12206 CG9977 0.641669
CG1221 CG13894 -0.388995
CG1221 CG13928 0.364975
CG1221 CG14041 -2.312991
CG1221 CG1483 -0.387186
CG1221 CG17724 -0.091107
CG1221 CG2083 0.150682
CG1221 CG31088 0.419173
CG1221 CG32046 0.047358
CG1221 CG32505 -0.076323
CG1221 CG3258 -0.472847
CG1221 CG3269 -0.986051
CG1221 CG4050 -0.340246
CG1221 CG5545 -0.127794
CG1221 CG5580 -0.459351
CG1221 CG6703 0.211576
CG1221 CG6860 0.601984
CG1221 CG7576 -0.046310
CG1221 CG9135 0.989592
CG12233 CG13220 0.114328
CG12233 CG13391 -0.531836
CG12233 CG14356 -0.284590
CG12233 CG15022 0.436055
CG12233 CG17280 -0.624946
CG12233 CG17530 -0.242177
CG12233 CG2108 -0.173942
CG12233 CG2210 0.138233
CG12233 CG31649 0.091260
CG12233 CG31999 -0.749263
CG12233 CG32920 0.204132
CG12233 CG3539 -0.802377
CG12233 CG3903 0.796966
CG12233 CG4679 0.437909
CG12233 CG6030 -1.220077
CG12233 CG6439 -1.541770
CG12233 CG6816 0.004464
CG12233 CG7098 0.028245
CG12233 CG7526 0.283585
CG12233 CG9131 0.649860
CG12233 CG9194 -0.006846
CG12233 CG9811 0.151690
CG12238 CG1228 -0.166440
CG12238 CG1250 -0.495383
CG12238 CG12701 0.883786
CG12238 CG14622 0.438218
CG12238 CG15811 -1.805613
CG12238 CG16721 -0.003543
CG12238 CG17158 0.489225
CG12238 CG1782 1.390256
CG12238 CG17903 0.435393
CG12238 CG18290 -0.226762
CG12238 CG18783 -0.990751
CG12238 CG1884 0.043079
CG12238 CG2048 -0.068748
CG12238 CG2374 -1.090166
CG12238 CG2774 -1.024578
CG12238 CG3008 0.119071
CG12238 CG3039 0.017275
CG12238 CG3184 0.030715
CG12238 CG3198 -0.655017
CG12238 CG32043 0.112938
CG12238 CG32486 0.612608
CG12238 CG32858 -0.819399
CG12238 CG33097 -1.388276
CG12238 CG33261 -0.781855
CG12238 CG3539 0.007339
CG12238 CG3725 0.687717
CG12238 CG3800 -0.113322
CG12238 CG3969 -1.049096
CG12238 CG4672 -2.381537
CG12238 CG4729 0.179259
CG12238 CG5215 0.171706
CG12238 CG5433 -0.406955
CG12238 CG5514 0.407428
CG12238 CG5809 0.290322
CG12238 CG6174 -0.467705
CG12238 CG6418 0.150729
CG12238 CG6654 -1.183584
CG12238 CG6775 -1.076731
CG12238 CG6860 0.054420
CG12238 CG6877 -0.022766
CG12238 CG7071 0.382624
CG12238 CG7187 -0.695823
CG12238 CG7375 1.054040
CG12238 CG7433 -0.621336
CG12238 CG7524 -0.275769
CG12238 CG7664 -0.379391
CG12238 CG7961 0.366274
CG12238 CG8156 0.323893
CG12238 CG8173 0.405041
CG12238 CG8200 -0.078955
CG12238 CG8209 0.576157
CG12238 CG8567 0.098948
CG12238 CG8581 0.085827
CG12238 CG8933 1.103574
CG12238 CG8965 0.067018
CG12238 CG8974 -0.658200
CG12238 CG9022 -1.701034
CG12238 CG9177 -0.015086
CG12238 CG9267 -0.195048
CG12238 CG9346 0.748584
CG12238 CG9924 0.369007
CG12238 TE20108 0.053419
CG12249 CG13624 -0.416264
CG12249 CG13894 -0.613482
CG12249 CG14041 0.220919
CG12249 CG14513 0.033545
CG12249 CG14622 -1.204928
CG12249 CG17724 -0.085600
CG12249 CG2083 -0.625024
CG12249 CG2207 -1.537769
CG12249 CG2656 -0.511342
CG12249 CG31108 1.184143
CG12249 CG31181 0.322166
CG12249 CG31349 -0.289020
CG12249 CG32031 -0.419584
CG12249 CG32158 0.473596
CG12249 CG32434 -1.157887
CG12249 CG32486 -0.315234
CG12249 CG3258 0.517524
CG12249 CG3625 0.265433
CG12249 CG3967 -0.864167
CG12249 CG40147 0.193002
CG12249 CG4041 0.008470
CG12249 CG4303 0.415373
CG12249 CG4532 0.192359
CG12249 CG5588 0.256803
CG12249 CG5813 -0.947174
CG12249 CG6617 0.386920
CG12249 CG6866 -1.262130
CG12249 CG6889 -0.037759
CG12249 CG6987 -3.073784
CG12249 CG7358 1.228051
CG12249 CG7538 0.377109
CG12249 CG8567 0.068563
CG12249 CG9135 0.062256
CG12249 CG9666 -0.064578
CG12249 CG9704 -0.356719
CG12249 CG9705 0.463177
CG12249 CG9797 -0.191025
CG12249 CG9999 -0.344234
CG12262 CG12403 -2.547405
CG12262 CG12582 -0.462629
CG12262 CG1345 1.010423
CG12262 CG1371 -2.366225
CG12262 CG14687 0.517719
CG12262 CG1475 -4.248334
CG12262 CG15102 0.242109
CG12262 CG15105 -2.871926
CG12262 CG15117 -0.085954
CG12262 CG1520 0.216364
CG12262 CG15282 -0.723775
CG12262 CG1721 0.333815
CG12262 CG17246 0.377403
CG12262 CG17320 0.788768
CG12262 CG17325 1.272004
CG12262 CG17332 0.198889
CG12262 CG17492 0.144427
CG12262 CG1837 -1.050206
CG12262 CG1882 -0.287375
CG12262 CG1910 0.671078
CG12262 CG2051 0.410274
CG12262 CG2158 0.933168
CG12262 CG30011 1.376237
CG12262 CG30291 -0.313347
CG12262 CG3127 0.579608
CG12262 CG3140 -1.180315
CG12262 CG31794 0.010914
CG12262 CG32164 -0.884181
CG12262 CG32425 -0.828033
CG12262 CG3249 0.206018
CG12262 CG32499 0.125627
CG12262 CG32813 1.495784
CG12262 CG33009 -0.759191
CG12262 CG33149 1.536964
CG12262 CG33549 1.131015
CG12262 CG3499 1.846556
CG12262 CG3624 0.771401
CG12262 CG3725 1.359157
CG12262 CG3903 -0.037412
CG12262 CG4051 0.306271
CG12262 CG4169 -1.938963
CG12262 CG4183 -0.384302
CG12262 CG4233 1.043694
CG12262 CG4364 -0.757785
CG12262 CG4427 -3.952033
CG12262 CG4511 -1.255411
CG12262 CG4533 0.482738
CG12262 CG4600 -0.284840
CG12262 CG4679 -1.266054
CG12262 CG4752 -0.398683
CG12262 CG5320 2.306888
CG12262 CG5330 -0.116085
CG12262 CG5353 -2.955311
CG12262 CG5476 -0.299566
CG12262 CG5590 -0.766894
CG12262 CG6501 1.390481
CG12262 CG6647 0.620290
CG12262 CG6666 1.543954
CG12262 CG6668 -0.304643
CG12262 CG6803 -1.247816
CG12262 CG6844 0.391753
CG12262 CG6871 -0.008333
CG12262 CG7071 0.089874
CG12262 CG7107 0.472555
CG12262 CG7433 -1.893435
CG12262 CG7915 1.432975
CG12262 CG7920 -1.879086
CG12262 CG7981 0.416560
CG12262 CG7987 -1.059148
CG12262 CG8182 -1.884168
CG12262 CG8186 -0.389468
CG12262 CG8235 -0.118238
CG12262 CG8402 0.764329
CG12262 CG8439 0.691126
CG12262 CG8766 -0.069144
CG12262 CG8946 -1.523887
CG12262 CG9009 0.136816
CG12262 CG9238 -2.230392
CG12262 CG9280 1.827803
CG12262 CG9985 -0.498103
CG12262 CR31696 1.034701
CG12268 CG31344 -0.325813
CG12268 CG4999 -0.452770
CG1228 CG12287 0.053425
CG1228 CG12369 -0.238256
CG1228 CG12701 -1.580727
CG1228 CG1403 -0.852929
CG1228 CG1404 0.625828
CG1228 CG14636 0.276310
CG1228 CG14883 -2.131589
CG1228 CG1539 0.360492
CG1228 CG16721 -0.453827
CG1228 CG17158 -3.120834
CG1228 CG1782 1.155118
CG1228 CG17903 -0.979579
CG1228 CG18250 -0.655383
CG1228 CG2374 1.072210
CG1228 CG2656 0.196004
CG1228 CG2774 0.011627
CG1228 CG3039 -1.308069
CG1228 CG3198 1.145740
CG1228 CG32031 0.551180
CG1228 CG3265 -0.019703
CG1228 CG33097 -0.346304
CG1228 CG3416 -0.130146
CG1228 CG3436 1.739626
CG1228 CG3542 -2.019635
CG1228 CG3624 -0.646468
CG1228 CG3722 1.516062
CG1228 CG3969 0.390382
CG1228 CG4006 -0.794062
CG1228 CG4022 -0.924946
CG1228 CG4204 0.236196
CG1228 CG4303 -1.663619
CG1228 CG4551 0.031272
CG1228 CG5215 -0.305104
CG1228 CG5433 -0.023428
CG1228 CG5499 0.038735
CG1228 CG5514 -0.916393
CG1228 CG6210 -0.009823
CG1228 CG6654 0.975069
CG1228 CG6775 -0.916458
CG1228 CG7379 0.148621
CG1228 CG7563 -0.242018
CG1228 CG7752 -0.659354
CG1228 CG7893 0.376820
CG1228 CG8276 0.209367
CG1228 CG8308 0.010902
CG1228 CG8411 -0.596894
CG1228 CG8571 0.121157
CG1228 CG8933 0.743743
CG1228 CG8965 -0.796000
CG1228 CG9318 0.447874
CG1228 CG9346 -0.101288
CG1228 CG9423 0.338101
CG1228 CG9924 -1.267106
CG12284 CG13993 -0.504228
CG12284 CG14080 -0.522982
CG12284 CG16798 -0.257553
CG12284 CG3008 0.367148
CG12284 CG3028 0.065583
CG12284 CG31559 -0.249286
CG12284 CG32982 0.063347
CG12284 CG33261 0.206658
CG12284 CG4364 -0.158476
CG12284 CG4376 -0.022079
CG12284 CG4698 -0.245656
CG12284 CG4966 0.488609
CG12284 CG5454 0.311430
CG12284 CG7071 0.360229
CG12284 CG7187 -0.449455
CG12284 CG7802 -0.193204
CG12284 CG7961 -0.198807
CG12284 CG8249 0.009423
CG12284 CG8553 -0.334406
CG12284 CG9262 -0.054913
CG12284 CG9748 -0.324981
CG12284 CG9854 -0.135530
CG12284 CG9894 -0.508310
CG12286 CG12403 0.091124
CG12286 CG14021 1.573202
CG12286 CG14629 0.739642
CG12286 CG1469 -0.343070
CG12286 CG15117 -0.469801
CG12286 CG15188 0.253643
CG12286 CG1548 0.146251
CG12286 CG15828 -0.463954
CG12286 CG1600 -0.565803
CG12286 CG1743 -1.424589
CG12286 CG1837 -1.090001
CG12286 CG2098 -1.299798
CG12286 CG2198 -0.922612
CG12286 CG30011 0.287716
CG12286 CG33099 -0.688693
CG12286 CG3380 0.406123
CG12286 CG3767 0.255510
CG12286 CG3935 -0.082507
CG12286 CG3989 -0.680712
CG12286 CG4162 -3.388211
CG12286 CG4306 -0.270428
CG12286 CG4533 0.324563
CG12286 CG4696 -0.337941
CG12286 CG5210 -1.551134
CG12286 CG6803 0.281947
CG12286 CG6844 -0.178917
CG12286 CG6871 -0.160889
CG12286 CG7062 -0.279209
CG12286 CG8050 -1.001612
CG12286 CG8066 1.462429
CG12286 CG8665 -0.466827
CG12286 CG8669 1.865503
CG12286 CG9494 -0.266876
CG12287 CG12360 0.707727
CG12287 CG12592 -2.320733
CG12287 CG12701 0.572606
CG12287 CG13777 -0.417107
CG12287 CG13912 0.128188
CG12287 CG1404 -0.360025
CG12287 CG1444 -0.142267
CG12287 CG14622 0.751363
CG12287 CG14712 0.497507
CG12287 CG14883 -1.230453
CG12287 CG17800 -0.116340
CG12287 CG18250 -0.835512
CG12287 CG1910 -0.059431
CG12287 CG3048 -0.444366
CG12287 CG31368 0.886586
CG12287 CG3198 0.555275
CG12287 CG3265 -0.038929
CG12287 CG33097 1.674477
CG12287 CG3371 -1.743211
CG12287 CG3416 -0.267854
CG12287 CG3436 0.506328
CG12287 CG3624 0.692826
CG12287 CG4204 0.300510
CG12287 CG4303 0.591030
CG12287 CG4551 -0.806528
CG12287 CG4700 0.103703
CG12287 CG5215 -1.101362
CG12287 CG5454 -0.660083
CG12287 CG5499 -0.089271
CG12287 CG6177 0.076000
CG12287 CG6210 -0.141160
CG12287 CG6246 -0.994350
CG12287 CG6766 0.261863
CG12287 CG7379 -0.694887
CG12287 CG7528 -0.806751
CG12287 CG8209 -0.146509
CG12287 CG8411 0.197403
CG12287 CG8416 -0.236096
CG12287 CG8749 -0.844681
CG12287 CG9128 0.918425
CG12287 CG9318 0.455597
CG12287 CG9403 0.010226
CG12287 CG9633 0.009298
CG12287 CG9666 -1.037443
CG12287 CG9677 0.647249
CG12287 CG9750 -1.473693
CG12287 CG9894 0.388526
CG12287 CG9985 0.001225
CG12338 CG12400 -0.961722
CG12338 CG12785 0.098138
CG12338 CG13102 -1.623894
CG12338 CG13284 -0.300074
CG12338 CG14066 -1.377511
CG12338 CG14902 -0.174794
CG12338 CG15211 -0.432192
CG12338 CG15347 0.937262
CG12338 CG16787 0.182410
CG12338 CG1809 0.461636
CG12338 CG2674 0.472009
CG12338 CG30115 0.241855
CG12338 CG31605 -1.475652
CG12338 CG3884 -0.332026
CG12338 CG3999 -0.378307
CG12338 CG4061 -0.374612
CG12338 CG4199 1.026773
CG12338 CG4217 1.311693
CG12338 CG4901 0.522748
CG12338 CG5010 -0.515193
CG12338 CG5371 -0.253011
CG12338 CG5525 -2.111333
CG12338 CG5903 0.573030
CG12338 CG6345 0.231081
CG12338 CG6830 0.679424
CG12338 CG7328 0.249689
CG12338 CG7554 -0.228123
CG12338 CG7712 0.706795
CG12350 CG13102 -1.670452
CG12350 CG13284 4.739480
CG12350 CG14792 1.426625
CG12350 CG14902 1.720601
CG12350 CG1759 -0.206177
CG12350 CG18173 -1.894707
CG12350 CG31343 -0.332744
CG12350 CG31463 -20.032839
CG12350 CG3734 0.630814
CG12350 CG4061 3.255220
CG12350 CG4199 -1.088710
CG12350 CG4280 -0.260530
CG12350 CG6178 -0.607130
CG12350 CG6830 -4.197660
CG12350 CG7328 -2.141878
CG12350 CG9568 0.216284
CG12360 CG12369 0.496225
CG12360 CG12592 -0.858427
CG12360 CG13777 0.428267
CG12360 CG14025 0.400273
CG12360 CG1422 -2.141306
CG12360 CG1429 -0.616924
CG12360 CG1444 0.546723
CG12360 CG16721 -0.299192
CG12360 CG17348 0.127912
CG12360 CG17492 0.177393
CG12360 CG17800 -0.926945
CG12360 CG18250 -0.947779
CG12360 CG1934 -1.869277
CG12360 CG2048 0.059914
CG12360 CG2051 0.455737
CG12360 CG2656 -0.612312
CG12360 CG2835 -0.318484
CG12360 CG31045 -0.795277
CG12360 CG31332 0.321116
CG12360 CG31692 0.094074
CG12360 CG32031 -1.053430
CG12360 CG32043 -0.050133
CG12360 CG32434 0.225594
CG12360 CG32556 0.276710
CG12360 CG32701 0.103940
CG12360 CG3352 0.150140
CG12360 CG3436 -0.592966
CG12360 CG3624 1.336851
CG12360 CG3664 1.615550
CG12360 CG3725 0.579172
CG12360 CG3792 0.096969
CG12360 CG4303 1.500140
CG12360 CG4677 0.113040
CG12360 CG5183 1.542050
CG12360 CG5809 -0.318523
CG12360 CG6017 0.628793
CG12360 CG6601 0.160145
CG12360 CG6988 0.079009
CG12360 CG7073 -0.569531
CG12360 CG7262 -0.238250
CG12360 CG7379 0.306905
CG12360 CG7481 1.109050
CG12360 CG7987 0.159919
CG12360 CG8209 0.363301
CG12360 CG8276 0.131200
CG12360 CG8289 -0.790192
CG12360 CG8306 -1.153573
CG12360 CG8312 -0.048817
CG12360 CG8416 -0.993616
CG12360 CG8571 -0.478024
CG12360 CG8933 -1.281568
CG12360 CG9128 -3.041301
CG12360 CG9677 0.793036
CG12360 CG9985 -0.788721
CG12369 CG12391 -0.253225
CG12369 CG12676 0.916820
CG12369 CG12701 1.554923
CG12369 CG13912 -2.956804
CG12369 CG1404 0.354790
CG12369 CG1422 -0.254881
CG12369 CG1463 0.766917
CG12369 CG17158 -0.457066
CG12369 CG17597 0.116803
CG12369 CG18250 -1.674004
CG12369 CG18783 -0.139986
CG12369 CG2048 1.051426
CG12369 CG2051 0.298862
CG12369 CG2656 -1.301009
CG12369 CG3039 0.605926
CG12369 CG31332 0.736101
CG12369 CG31349 0.502437
CG12369 CG3258 0.962182
CG12369 CG3352 0.070352
CG12369 CG3416 -0.139525
CG12369 CG3542 -2.697990
CG12369 CG3625 -0.508466
CG12369 CG3725 0.025009
CG12369 CG3743 -1.092395
CG12369 CG3969 0.879667
CG12369 CG4204 -0.161246
CG12369 CG4303 1.341266
CG12369 CG4405 0.657057
CG12369 CG4677 -1.481665
CG12369 CG5183 0.523294
CG12369 CG5215 -1.076981
CG12369 CG5433 -4.510008
CG12369 CG5809 0.254673
CG12369 CG5854 0.241106
CG12369 CG6174 0.850174
CG12369 CG6210 -1.336804
CG12369 CG6223 -0.483171
CG12369 CG6601 -0.881112
CG12369 CG6617 -0.051546
CG12369 CG6866 1.434204
CG12369 CG6877 1.023206
CG12369 CG6889 0.348672
CG12369 CG7375 0.284968
CG12369 CG7379 0.234947
CG12369 CG7528 -0.474194
CG12369 CG7752 -0.589391
CG12369 CG8276 0.626770
CG12369 CG8411 -0.286324
CG12369 CG8416 0.299979
CG12369 CG8472 -0.962074
CG12369 CG8600 -0.900205
CG12369 CG8776 0.496633
CG12369 CG8933 -1.387753
CG12369 CG8974 0.974576
CG12369 CG8983 0.455831
CG12369 CG9128 -1.038476
CG12369 CG9135 -1.182776
CG12369 CG9318 -0.204996
CG12369 CG9346 1.456280
CG12369 CG9924 0.496336
CG12391 CG3033 -0.540013
CG12391 CG31137 -0.086098
CG12391 CG3664 -0.262013
CG12391 CG4006 0.886076
CG12391 CG4204 0.321284
CG12391 CG4299 -0.474108
CG12391 CG4303 0.357460
CG12391 CG4677 0.068442
CG12391 CG5021 0.710539
CG12391 CG5433 -0.315438
CG12391 CG7262 -1.763302
CG12391 CG7379 -0.082536
CG12391 CG7961 -0.102639
CG12391 CG8156 -0.625589
CG12391 CG8416 -0.140109
CG12391 CG8600 -0.414845
CG12391 CG9128 0.592562
CG12391 CG9318 -1.099405
CG12391 CG9924 0.193483
CG12400 CG12785 1.953005
CG12400 CG13220 -3.108140
CG12400 CG13506 -3.078868
CG12400 CG13551 1.406758
CG12400 CG13704 -5.287819
CG12400 CG14048 -0.639106
CG12400 CG14066 -0.281333
CG12400 CG14792 1.842410
CG12400 CG15162 -0.032265
CG12400 CG15304 0.789186
CG12400 CG15347 2.772548
CG12400 CG16787 -0.299108
CG12400 CG1785 2.338939
CG12400 CG2674 0.663782
CG12400 CG2713 -1.555409
CG12400 CG31004 0.223615
CG12400 CG31160 1.234122
CG12400 CG31170 -0.498721
CG12400 CG31259 1.512271
CG12400 CG3140 0.554268
CG12400 CG32409 1.889668
CG12400 CG3267 3.370473
CG12400 CG3283 -2.078916
CG12400 CG33502 2.564309
CG12400 CG3714 -0.584836
CG12400 CG3884 -0.305804
CG12400 CG4051 1.103157
CG12400 CG4061 -3.715479
CG12400 CG4217 -8.032217
CG12400 CG4307 1.810549
CG12400 CG4567 -0.629268
CG12400 CG4581 1.374594
CG12400 CG4753 0.666767
CG12400 CG4901 -3.648643
CG12400 CG4984 0.605226
CG12400 CG5010 -4.614058
CG12400 CG5012 1.007700
CG12400 CG5170 -0.206462
CG12400 CG5525 -0.193699
CG12400 CG5558 1.916747
CG12400 CG5660 -8.526518
CG12400 CG5903 0.757195
CG12400 CG5904 -6.034568
CG12400 CG5961 1.077106
CG12400 CG6028 1.269607
CG12400 CG6030 0.675625
CG12400 CG6105 -4.264880
CG12400 CG6226 0.324971
CG12400 CG6345 -1.896567
CG12400 CG6459 -1.343314
CG12400 CG6501 2.040688
CG12400 CG6769 0.889364
CG12400 CG6904 -1.681342
CG12400 CG6949 1.147716
CG12400 CG7176 0.543955
CG12400 CG7178 -0.110471
CG12400 CG7328 2.006742
CG12400 CG7354 1.372353
CG12400 CG7361 0.278518
CG12400 CG7421 -1.918563
CG12400 CG7698 0.710397
CG12400 CG7712 -1.517128
CG12400 CG7834 -0.430140
CG12400 CG7841 1.065959
CG12400 CG7993 1.992705
CG12400 CG8039 2.878523
CG12400 CG8058 -0.683793
CG12400 CG8443 -4.411366
CG12400 CG8531 -0.854222
CG12400 CG8766 2.861688
CG12400 CG8788 -9.564633
CG12400 CG8946 2.459767
CG12400 CG9140 -3.681930
CG12400 CG9331 0.454278
CG12400 CG9527 -1.615819
CG12400 CG9577 -3.558415
CG12403 CG1250 1.024243
CG12403 CG1345 -0.851902
CG12403 CG1371 0.208537
CG12403 CG1475 3.541402
CG12403 CG15105 0.694625
CG12403 CG15117 1.327255
CG12403 CG1520 -0.152713
CG12403 CG15282 -2.261486
CG12403 CG1548 0.542635
CG12403 CG15669 -1.024029
CG12403 CG1674 -2.098538
CG12403 CG1721 1.735782
CG12403 CG17325 -1.757265
CG12403 CG17492 0.536714
CG12403 CG17508 -0.037635
CG12403 CG17754 0.593079
CG12403 CG18111 1.432903
CG12403 CG1837 -7.545410
CG12403 CG18593 -0.165708
CG12403 CG18657 -1.117563
CG12403 CG1910 -0.599585
CG12403 CG2762 0.129450
CG12403 CG30011 0.089840
CG12403 CG31368 -0.378397
CG12403 CG32499 -0.288382
CG12403 CG32972 0.141586
CG12403 CG33009 0.175589
CG12403 CG33113 0.370443
CG12403 CG33149 -3.892542
CG12403 CG3371 -1.857956
CG12403 CG3644 0.079182
CG12403 CG3989 1.484582
CG12403 CG4183 -1.225310
CG12403 CG4300 1.517728
CG12403 CG4376 1.599879
CG12403 CG4511 -0.238917
CG12403 CG4533 0.471447
CG12403 CG4692 0.657388
CG12403 CG5320 -2.430366
CG12403 CG5330 -0.957482
CG12403 CG5476 -0.095283
CG12403 CG5671 0.760686
CG12403 CG5680 -1.682371
CG12403 CG6647 0.836245
CG12403 CG6803 -0.832704
CG12403 CG6844 -0.148085
CG12403 CG7062 -0.779067
CG12403 CG7071 0.200271
CG12403 CG7173 1.474315
CG12403 CG7296 -0.489769
CG12403 CG7433 -4.780158
CG12403 CG7481 1.071682
CG12403 CG7920 1.777343
CG12403 CG7987 0.770256
CG12403 CG8050 0.875043
CG12403 CG8182 0.798799
CG12403 CG8186 -1.816007
CG12403 CG8665 -2.182256
CG12403 CG8766 -1.296309
CG12403 CG9070 -0.196979
CG12403 CG9194 0.540046
CG12403 CG9238 -0.032165
CG12403 CG9262 -0.971284
CG12403 CG9977 0.553688
CG12403 CG9985 1.709776
CG1242 CG1252 -0.262921
CG1242 CG14636 -0.031142
CG1242 CG18140 -0.114469
CG1242 CG31973 -0.207394
CG1242 CG32625 -0.178235
CG1242 CG3365 -0.373045
CG1242 CG3376 -0.201559
CG1242 CG4778 -0.174376
CG1242 CG6394 -0.480941
CG1242 CG6879 -0.166826
CG1242 CG7563 0.119529
CG1242 CG9089 0.019901
CG1242 CG9423 0.033751
CG1246 CG13704 2.312714
CG1246 CG14792 -1.144889
CG1246 CG15162 1.261578
CG1246 CG15304 -0.070292
CG1246 CG15347 -1.067607
CG1246 CG1644 -1.077272
CG1246 CG2184 -0.456452
CG1246 CG2977 -1.441974
CG1246 CG31004 -3.769435
CG1246 CG31259 0.163636
CG1246 CG3127 -0.504550
CG1246 CG31605 0.220319
CG1246 CG32164 -0.571175
CG1246 CG3714 0.167139
CG1246 CG4033 0.175403
CG1246 CG4061 0.396897
CG1246 CG4086 -0.522613
CG1246 CG4581 -0.568171
CG1246 CG4753 0.087047
CG1246 CG5012 -0.025471
CG1246 CG5660 -0.274750
CG1246 CG5819 -1.734474
CG1246 CG5903 0.056393
CG1246 CG5961 -0.307123
CG1246 CG6345 0.209969
CG1246 CG6501 1.679466
CG1246 CG6972 -0.285015
CG1246 CG7328 -0.515522
CG1246 CG7458 -0.679423
CG1246 CG7936 0.530581
CG1246 CG8048 0.330293
CG1246 CG8531 0.078565
CG1246 CG8946 0.432113
CG1246 CG9127 0.153428
CG1246 CG9331 0.346183
CG1250 CG1345 0.170160
CG1250 CG1403 0.150035
CG1250 CG1444 1.157603
CG1250 CG14622 -0.652917
CG1250 CG15282 -0.724803
CG1250 CG1674 -0.023712
CG1250 CG17158 0.357555
CG1250 CG1782 0.230241
CG1250 CG18321 -0.405787
CG1250 CG18783 -1.236823
CG1250 CG1884 -0.418890
CG1250 CG2374 -0.436376
CG1250 CG31022 -0.820119
CG1250 CG31349 -0.003273
CG1250 CG32244 0.345590
CG1250 CG3265 0.447647
CG1250 CG32858 -0.304187
CG1250 CG33097 0.893833
CG1250 CG3644 -1.044148
CG1250 CG3725 1.080161
CG1250 CG40147 -0.226645
CG1250 CG4672 1.245106
CG1250 CG5320 0.144837
CG1250 CG5671 0.012508
CG1250 CG6647 -0.541970
CG1250 CG6668 0.480292
CG1250 CG7071 -1.083495
CG1250 CG7187 0.248266
CG1250 CG7375 -0.376097
CG1250 CG7433 -2.029661
CG1250 CG7664 0.054002
CG1250 CG7752 0.054344
CG1250 CG8186 -0.449785
CG1250 CG8209 0.395060
CG1250 CG8571 0.332952
CG1250 CG8749 -0.173485
CG1250 CG8974 -0.485162
CG1250 CG9070 0.082514
CG1250 CG9177 -0.680716
CG1250 CG9253 0.021545
CG1250 CG9262 -0.335705
CG1250 CG9666 -1.488424
CG1250 CG9894 0.678328
CG1252 CG13875 0.978560
CG1252 CG14107 -0.197644
CG1252 CG14254 0.738133
CG1252 CG14636 -0.764203
CG1252 CG14866 0.507347
CG1252 CG1764 -0.470506
CG1252 CG17786 0.261530
CG1252 CG1919 -2.119859
CG1252 CG2555 -0.617545
CG1252 CG31973 -0.827797
CG1252 CG32029 -0.423625
CG1252 CG4089 0.405673
CG1252 CG5492 0.033877
CG1252 CG6608 0.799176
CG1252 CG6816 -0.379600
CG1252 CG7563 -0.208788
CG1252 CG8239 -0.343966
CG1252 CG8587 -1.394951
CG1252 CG9036 -0.517509
CG1252 CG9188 -0.588012
CG1252 CG9747 0.219339
CG12530 CG12792 -1.428201
CG12530 CG1381 -8.292894
CG12530 CG14206 4.956978
CG12530 CG14447 2.309906
CG12530 CG14788 -0.583086
CG12530 CG17136 -4.405987
CG12530 CG17369 -0.309742
CG12530 CG1746 -9.007793
CG12530 CG2263 0.183001
CG12530 CG2827 0.033485
CG12530 CG2867 0.564642
CG12530 CG32253 -0.391545
CG12530 CG32264 3.873658
CG12530 CG32409 8.171440
CG12530 CG4307 5.400171
CG12530 CG4781 -1.852489
CG12530 CG4912 2.543553
CG12530 CG4972 0.179747
CG12530 CG5220 1.839826
CG12530 CG5258 -1.439557
CG12530 CG5277 -2.181803
CG12530 CG5824 -18.560770
CG12530 CG6022 -5.764086
CG12530 CG6105 -8.165954
CG12530 CG6455 -3.662551
CG12530 CG7519 4.051129
CG12530 CG7780 1.832179
CG12530 CG7839 -0.955151
CG12530 CG7935 2.843289
CG12530 CG7993 -0.810177
CG12530 CG8039 4.775790
CG12530 CG8231 -1.543289
CG12530 CG8301 -1.487123
CG12530 CG8327 -2.087925
CG12530 CG8525 -7.174235
CG12530 CG8583 1.771620
CG12530 CG8759 3.250110
CG12530 CG9006 -3.675130
CG12530 CG9119 -0.016214
CG12530 CG9300 0.016255
CG12530 CG9306 -3.541921
CG12530 CG9630 3.325677
CG12530 CG9663 0.609662
CG12576 CG13348 0.672111
CG12576 CG13503 -0.578335
CG12576 CG13777 0.335248
CG12576 CG13993 -0.048933
CG12576 CG14206 0.805266
CG12576 CG14207 -0.525011
CG12576 CG14712 -1.816526
CG12576 CG14883 -1.516474
CG12576 CG17348 0.050380
CG12576 CG17943 0.120490
CG12576 CG30115 -1.606875
CG12576 CG3033 -0.145925
CG12576 CG3048 -2.532328
CG12576 CG31045 0.094252
CG12576 CG31332 0.660787
CG12576 CG3198 0.353305
CG12576 CG32486 -0.247544
CG12576 CG33071 -0.023956
CG12576 CG3371 1.171155
CG12576 CG3436 -1.646931
CG12576 CG3969 0.448125
CG12576 CG4125 0.896166
CG12576 CG4726 -0.336004
CG12576 CG4966 1.373802
CG12576 CG4978 -0.051221
CG12576 CG5186 0.288283
CG12576 CG5454 1.277731
CG12576 CG5596 -0.344375
CG12576 CG6972 -0.874725
CG12576 CG7033 -0.139285
CG12576 CG7230 0.263695
CG12576 CG7379 1.206135
CG12576 CG7638 -0.130172
CG12576 CG7893 -0.907424
CG12576 CG7930 -0.241865
CG12576 CG8231 0.095171
CG12576 CG8289 -0.845770
CG12576 CG8366 0.016297
CG12576 CG8430 0.028547
CG12576 CG8635 -0.455198
CG12576 CG9022 -0.266378
CG12576 CG9403 0.450849
CG12576 CG9480 -0.912854
CG12576 CG9710 0.072698
CG12576 CG9712 -1.621493
CG12576 CR31696 0.347921
CG1258 CG12767 0.217387
CG1258 CG3408 0.257630
CG1258 CG4022 -0.264391
CG1258 CG5175 -0.979289
CG1258 CG5358 -0.392871
CG1258 CG7659 0.429119
CG1258 CG9704 0.308956
CG1258 CG9705 -0.175152
CG1258 CG9797 -1.424342
CG12582 CG12792 0.432183
CG12582 CG13348 0.073088
CG12582 CG13503 0.313727
CG12582 CG1371 -0.135547
CG12582 CG14207 0.071885
CG12582 CG14447 -0.707041
CG12582 CG1475 -0.548273
CG12582 CG1721 0.209124
CG12582 CG17325 -0.037779
CG12582 CG17800 -0.190649
CG12582 CG18657 0.016499
CG12582 CG1891 0.129793
CG12582 CG3048 -0.591847
CG12582 CG3127 0.513414
CG12582 CG32813 -0.581095
CG12582 CG33071 -0.579032
CG12582 CG33149 0.565661
CG12582 CG3371 -0.060035
CG12582 CG4169 0.801451
CG12582 CG4217 -1.141637
CG12582 CG4581 0.951688
CG12582 CG4994 -0.556068
CG12582 CG5353 0.614028
CG12582 CG5374 -0.070223
CG12582 CG5558 0.309719
CG12582 CG5904 0.728094
CG12582 CG6375 -0.363796
CG12582 CG6501 -1.191479
CG12582 CG6972 -0.059982
CG12582 CG7033 -1.212218
CG12582 CG7413 0.077415
CG12582 CG7430 0.169496
CG12582 CG7554 0.052296
CG12582 CG7610 -0.558487
CG12582 CG7915 0.060629
CG12582 CG7920 -1.182007
CG12582 CG8039 0.024703
CG12582 CG8231 0.386803
CG12582 CG8254 -0.461853
CG12582 CG8439 0.201446
CG12582 CG8553 -0.231970
CG12582 CG8759 -0.409124
CG12582 CG8977 -0.397182
CG12582 CG9281 0.644668
CG12582 CG9663 -0.473107
CG12582 CG9750 0.359555
CG12582 CG9762 0.475244
CG12582 CR31696 0.061147
CG12582 TE19126 0.681021
CG1259 CG12723 0.197526
CG1259 CG1322 -0.086019
CG1259 CG1345 0.542910
CG1259 CG13695 0.227955
CG1259 CG13850 -0.434415
CG1259 CG1403 -1.295783
CG1259 CG14636 -0.383423
CG1259 CG1486 0.281733
CG1259 CG15212 -0.678567
CG1259 CG1648 0.538425
CG1259 CG16885 -0.892320
CG1259 CG18362 -0.273111
CG1259 CG18507 0.121020
CG1259 CG18783 -1.151907
CG1259 CG2108 0.373232
CG1259 CG2837 -0.514461
CG1259 CG2928 1.045243
CG1259 CG31121 -0.144773
CG1259 CG31536 -0.001920
CG1259 CG32029 -0.396462
CG1259 CG32548 -1.993426
CG1259 CG32625 -0.495365
CG1259 CG3365 -1.406814
CG1259 CG3902 0.577547
CG1259 CG3903 2.234875
CG1259 CG4145 0.237802
CG1259 CG4679 -1.815292
CG1259 CG5330 1.841396
CG1259 CG5700 0.230979
CG1259 CG6668 -0.484535
CG1259 CG7173 -0.100581
CG1259 CG7271 0.442663
CG1259 CG8173 -0.075841
CG1259 CG8965 -0.230789
CG1259 CG9089 0.134851
CG1259 CG9148 0.447386
CG1259 CG9517 -0.353381
CG1259 CG9539 -0.216659
CG1259 CG9710 0.377517
CG12592 CG13005 -0.164975
CG12592 CG13777 -0.284321
CG12592 CG14025 -0.705625
CG12592 CG14026 0.281257
CG12592 CG1404 1.607930
CG12592 CG14122 0.457760
CG12592 CG1444 0.391552
CG12592 CG14712 -2.270947
CG12592 CG16721 0.640429
CG12592 CG18250 -0.719494
CG12592 CG2835 0.939304
CG12592 CG3001 -0.199994
CG12592 CG31045 1.169470
CG12592 CG31332 -0.518942
CG12592 CG31368 1.371926
CG12592 CG3265 -0.981162
CG12592 CG3278 2.024616
CG12592 CG33207 -0.074911
CG12592 CG3371 -0.614224
CG12592 CG3416 -2.958634
CG12592 CG3436 -3.780266
CG12592 CG3624 0.469810
CG12592 CG4003 1.007434
CG12592 CG4551 -0.135441
CG12592 CG4700 -3.529843
CG12592 CG4972 0.137449
CG12592 CG5183 -0.516862
CG12592 CG5454 0.156816
CG12592 CG5499 0.936561
CG12592 CG5776 0.224082
CG12592 CG6177 -0.523692
CG12592 CG7481 0.681026
CG12592 CG7987 -1.115206
CG12592 CG8276 0.301265
CG12592 CG8312 0.126892
CG12592 CG8411 0.300317
CG12592 CG8416 -1.315326
CG12592 CG8553 -0.392969
CG12592 CG8571 0.313743
CG12592 CG9128 0.791032
CG12592 CG9256 0.664874
CG12592 CG9403 -0.587407
CG12592 CG9633 -0.416620
CG12592 CG9677 -3.955140
CG12592 CG9750 -1.307598
CG12592 CG9985 -0.579146
CG1264 CG15117 -1.061474
CG1264 CG3960 0.125196
CG1264 CG3989 0.087845
CG1264 CG4162 0.049341
CG1264 CG4533 -0.230568
CG1264 CG5532 -0.081987
CG1264 CG5594 -0.173269
CG1264 CG5828 -0.320885
CG1264 CG6666 0.239281
CG1264 CG6803 0.066391
CG1264 CG7241 -0.028027
CG1264 CG8050 0.106983
CG1264 CG8665 -0.136332
CG1264 CG9494 -0.329736
CG12676 CG13005 0.952196
CG12676 CG13912 -0.095603
CG12676 CG14025 -0.025620
CG12676 CG14122 0.489466
CG12676 CG14207 0.120290
CG12676 CG1422 2.590129
CG12676 CG1429 -0.051422
CG12676 CG1444 0.860923
CG12676 CG1475 -1.229698
CG12676 CG15002 -0.275148
CG12676 CG16721 -0.503600
CG12676 CG17158 -1.136209
CG12676 CG1721 0.411551
CG12676 CG17492 1.220854
CG12676 CG18250 -1.324094
CG12676 CG18290 0.672201
CG12676 CG1910 0.048557
CG12676 CG2051 -0.456215
CG12676 CG2835 0.584745
CG12676 CG3039 -1.648757
CG12676 CG3048 0.141808
CG12676 CG31045 -0.781413
CG12676 CG31332 -1.685845
CG12676 CG32031 -0.257864
CG12676 CG32701 -0.760788
CG12676 CG33097 1.421512
CG12676 CG33549 0.057380
CG12676 CG4125 -0.087000
CG12676 CG4170 -2.921236
CG12676 CG4194 -0.196884
CG12676 CG4677 -0.102817
CG12676 CG4700 -0.513926
CG12676 CG5183 -2.445023
CG12676 CG5320 -0.039314
CG12676 CG5809 1.562523
CG12676 CG6017 -1.132625
CG12676 CG6382 -0.491501
CG12676 CG6512 2.391651
CG12676 CG6668 2.277132
CG12676 CG6877 1.047121
CG12676 CG7070 -0.220426
CG12676 CG7199 -4.797848
CG12676 CG7254 -0.393990
CG12676 CG7262 0.545128
CG12676 CG7526 0.270605
CG12676 CG7654 0.747075
CG12676 CG7893 -0.770052
CG12676 CG8276 0.969696
CG12676 CG8289 0.708628
CG12676 CG8306 0.498687
CG12676 CG8411 -0.815545
CG12676 CG8759 1.176764
CG12676 CG9022 0.404000
CG12676 CG9035 0.591567
CG12676 CG9322 -0.084929
CG12676 CG9330 -0.575724
CG12676 CG9866 -0.362462
CG12676 CR31696 -0.089260
CG12676 TE19126 -3.003320
CG12701 CG1404 1.449364
CG12701 CG14636 0.046752
CG12701 CG14883 -4.097520
CG12701 CG16858 0.793950
CG12701 CG17158 1.700779
CG12701 CG1716 0.476332
CG12701 CG1782 0.634503
CG12701 CG17903 0.057282
CG12701 CG18250 1.175854
CG12701 CG1884 1.557634
CG12701 CG2774 -0.191861
CG12701 CG3033 1.143004
CG12701 CG3136 -0.406580
CG12701 CG3198 -0.392712
CG12701 CG33097 0.956510
CG12701 CG33261 -0.102696
CG12701 CG3436 -0.074094
CG12701 CG3542 -7.228692
CG12701 CG3624 -2.909528
CG12701 CG3792 -0.008991
CG12701 CG3800 0.274064
CG12701 CG3969 0.060220
CG12701 CG4006 -0.717628
CG12701 CG4204 0.396397
CG12701 CG4532 1.254257
CG12701 CG4551 -1.854366
CG12701 CG5021 0.437439
CG12701 CG5215 -0.506467
CG12701 CG5433 -1.424224
CG12701 CG5499 -0.646018
CG12701 CG5514 -0.222386
CG12701 CG6654 -0.634651
CG12701 CG6775 -0.512852
CG12701 CG6860 -0.616860
CG12701 CG7375 1.405139
CG12701 CG7379 0.129453
CG12701 CG7893 0.057831
CG12701 CG8156 -1.116208
CG12701 CG8200 -0.702113
CG12701 CG8749 0.049039
CG12701 CG9022 -1.242400
CG12701 CG9297 0.014710
CG12701 CG9346 0.974174
CG12701 CG9712 0.010247
CG12701 CG9894 0.174790
CG12701 TE20108 0.267004
CG12723 CG13183 -0.211704
CG12723 CG13377 -0.452632
CG12723 CG14356 -2.616414
CG12723 CG15005 0.191188
CG12723 CG15022 -0.540393
CG12723 CG15212 -0.198570
CG12723 CG15444 -0.764146
CG12723 CG15592 -1.268509
CG12723 CG15786 0.287233
CG12723 CG1582 -0.618132
CG12723 CG16885 -0.424611
CG12723 CG17437 0.058614
CG12723 CG18362 -0.729838
CG12723 CG18446 -0.129992
CG12723 CG2108 0.139920
CG12723 CG2210 -0.763154
CG12723 CG2342 0.502456
CG12723 CG2818 0.241835
CG12723 CG2837 0.094751
CG12723 CG2928 0.740528
CG12723 CG32499 0.276843
CG12723 CG32548 -0.114468
CG12723 CG3267 1.028614
CG12723 CG32920 0.141757
CG12723 CG33217 0.432183
CG12723 CG3588 0.454730
CG12723 CG4311 0.163239
CG12723 CG4742 0.449417
CG12723 CG6459 -0.544282
CG12723 CG6521 -0.410257
CG12723 CG6816 0.123676
CG12723 CG7107 1.248825
CG12723 CG7266 -0.208790
CG12723 CG7807 -2.589372
CG12723 CG7941 0.377074
CG12723 CG8627 0.269892
CG12723 CG9184 0.575306
CG12723 CG9446 -0.213830
CG12723 CG9517 -0.110444
CG12723 CR31808 -0.062497
CG12723 TE18870 -0.562603
CG1273 CG1322 -0.249123
CG1273 CG1403 -0.381828
CG1273 CG15212 -0.235873
CG1273 CG16765 -0.364319
CG1273 CG16786 -0.682727
CG1273 CG16798 0.032923
CG1273 CG17158 -0.214740
CG1273 CG17166 0.378506
CG1273 CG1749 -0.262366
CG1273 CG18783 -0.187098
CG1273 CG30011 -0.377853
CG1273 CG31022 -0.168839
CG1273 CG3171 -0.747339
CG1273 CG32164 0.422713
CG1273 CG32701 0.276940
CG1273 CG32982 0.096534
CG1273 CG33104 -0.257890
CG1273 CG3359 -0.116420
CG1273 CG3762 -0.768814
CG1273 CG40049 -0.521795
CG1273 CG4006 0.352969
CG1273 CG4051 0.158395
CG1273 CG4145 0.132217
CG1273 CG4204 -0.122877
CG1273 CG5809 0.086963
CG1273 CG5820 -0.324848
CG1273 CG6668 -0.009279
CG1273 CG6766 0.270621
CG1273 CG6775 0.019838
CG1273 CG6844 -0.255048
CG1273 CG7071 -0.592656
CG1273 CG7269 0.069987
CG1273 CG7271 0.318675
CG1273 CG7752 -0.282861
CG1273 CG7802 0.138668
CG1273 CG8144 0.696975
CG1273 CG8182 -0.581336
CG1273 CG8209 0.099574
CG1273 CG8235 0.548329
CG1273 CG8268 0.371631
CG1273 CG9322 0.458895
CG1273 CG9748 -0.223154
CG12767 CG13316 -0.057688
CG12767 CG13906 -0.527916
CG12767 CG13920 0.517189
CG12767 CG13928 -0.831407
CG12767 CG1434 0.036661
CG12767 CG15427 -0.338822
CG12767 CG17724 1.125047
CG12767 CG1825 -1.926770
CG12767 CG18740 -1.993476
CG12767 CG31181 -0.346835
CG12767 CG32046 0.231525
CG12767 CG32505 0.737976
CG12767 CG4022 -0.739364
CG12767 CG4050 -0.255759
CG12767 CG4082 -0.614336
CG12767 CG5175 -2.062069
CG12767 CG5358 0.427582
CG12767 CG5545 -0.374251
CG12767 CG6181 -1.517640
CG12767 CG6703 -0.602821
CG12767 CG7528 -0.780004
CG12767 CG7576 0.098595
CG12767 CG7659 -2.267298
CG12767 CG8472 -0.356172
CG12767 CG9797 0.038395
CG12785 CG12792 3.508114
CG12785 CG13503 -2.124206
CG12785 CG13506 1.041070
CG12785 CG13969 -0.328838
CG12785 CG14048 3.895845
CG12785 CG14066 0.240345
CG12785 CG14206 -2.475509
CG12785 CG14447 0.508670
CG12785 CG15162 -0.028923
CG12785 CG15731 -0.902079
CG12785 CG17136 -4.810034
CG12785 CG1771 -1.689373
CG12785 CG1785 -8.594694
CG12785 CG18657 1.499457
CG12785 CG18854 2.503291
CG12785 CG2078 0.076343
CG12785 CG2158 1.423277
CG12785 CG2221 -0.982406
CG12785 CG2263 0.999038
CG12785 CG2674 -0.291294
CG12785 CG2827 3.816096
CG12785 CG2863 -1.223212
CG12785 CG2867 -5.339094
CG12785 CG31170 1.260148
CG12785 CG3127 -0.279103
CG12785 CG31605 -0.574657
CG12785 CG3224 -0.769321
CG12785 CG32409 -3.013031
CG12785 CG32813 -3.116536
CG12785 CG33217 -0.962171
CG12785 CG3593 0.786194
CG12785 CG3861 -1.098594
CG12785 CG4033 -0.746983
CG12785 CG4217 -12.536365
CG12785 CG4581 -0.446415
CG12785 CG4753 0.450402
CG12785 CG4901 0.935578
CG12785 CG4912 -4.725837
CG12785 CG5010 4.458181
CG12785 CG5525 -2.036878
CG12785 CG5824 2.379469
CG12785 CG5903 0.742000
CG12785 CG5904 -8.874233
CG12785 CG5961 0.586323
CG12785 CG6022 -10.355918
CG12785 CG6105 6.778908
CG12785 CG6226 3.200833
CG12785 CG6375 0.655158
CG12785 CG6708 0.334041
CG12785 CG6767 0.925210
CG12785 CG6904 -2.408216
CG12785 CG6949 0.094380
CG12785 CG7178 0.632681
CG12785 CG7361 -1.034623
CG12785 CG7458 0.984200
CG12785 CG7519 -2.001953
CG12785 CG7554 -0.103987
CG12785 CG7698 -0.814348
CG12785 CG7712 -1.702496
CG12785 CG8039 4.877546
CG12785 CG8058 -2.350377
CG12785 CG8327 5.880959
CG12785 CG8444 2.661738
CG12785 CG8525 -5.540635
CG12785 CG8531 -0.000156
CG12785 CG8636 -4.650057
CG12785 CG8766 0.009234
CG12785 CG8788 -4.031930
CG12785 CG8920 5.856713
CG12785 CG9527 0.232044
CG12785 CG9577 -1.758392
CG12785 CG9630 3.192082
CG12785 CG9663 -0.686642
CG12792 CG13005 -0.943920
CG12792 CG13503 -5.038303
CG12792 CG13506 1.209245
CG12792 CG14026 0.009895
CG12792 CG14206 -0.946167
CG12792 CG14207 -0.738967
CG12792 CG1429 1.159954
CG12792 CG14447 1.740547
CG12792 CG14712 1.027639
CG12792 CG14788 1.929295
CG12792 CG15433 -7.773627
CG12792 CG1685 1.737036
CG12792 CG17032 0.049285
CG12792 CG17136 -0.735038
CG12792 CG17369 4.777179
CG12792 CG1746 -1.938265
CG12792 CG1785 -1.379366
CG12792 CG18854 2.663679
CG12792 CG2221 0.083385
CG12792 CG2263 0.192459
CG12792 CG2863 -2.896548
CG12792 CG2867 1.295152
CG12792 CG3001 -1.935165
CG12792 CG3224 0.044735
CG12792 CG32409 -4.195516
CG12792 CG3278 -3.246432
CG12792 CG32813 -0.897102
CG12792 CG33104 1.034213
CG12792 CG3401 -1.409470
CG12792 CG4033 -2.913430
CG12792 CG4115 0.673246
CG12792 CG4307 -5.945667
CG12792 CG4457 -3.114653
CG12792 CG4843 0.824770
CG12792 CG4912 -9.280945
CG12792 CG5033 1.329217
CG12792 CG5258 -3.877272
CG12792 CG5277 -3.549888
CG12792 CG5374 5.124269
CG12792 CG5537 0.058805
CG12792 CG5824 -7.039429
CG12792 CG5904 -0.321921
CG12792 CG5992 2.107334
CG12792 CG6022 0.204703
CG12792 CG6105 4.229289
CG12792 CG6148 -0.652548
CG12792 CG6226 0.876345
CG12792 CG6455 -1.561961
CG12792 CG6512 -2.726797
CG12792 CG6904 -0.520381
CG12792 CG7033 2.178138
CG12792 CG7088 1.832033
CG12792 CG7430 -4.707762
CG12792 CG7461 2.998631
CG12792 CG7519 -0.909993
CG12792 CG7654 2.245743
CG12792 CG7935 0.986706
CG12792 CG8058 2.101931
CG12792 CG8231 -2.729708
CG12792 CG8286 0.585844
CG12792 CG8446 -2.465405
CG12792 CG8503 -1.566325
CG12792 CG8525 2.116576
CG12792 CG8635 2.229772
CG12792 CG8759 -4.643511
CG12792 CG8920 1.909629
CG12792 CG8977 1.181585
CG12792 CG8978 -5.179837
CG12792 CG9009 1.389089
CG12792 CG9035 0.736198
CG12792 CG9140 2.596816
CG12792 CG9172 4.079349
CG12792 CG9281 -5.239178
CG12792 CG9330 4.497960
CG12792 CG9630 -0.914020
CG12792 CG9663 -0.256851
CG12792 CG9866 -1.833691
CG12858 CG14296 -0.601558
CG12858 CG15097 -3.329709
CG12858 CG15651 0.926180
CG12858 CG2048 0.140519
CG12858 CG31088 0.114234
CG12858 CG31634 -0.405508
CG12858 CG32169 -0.366762
CG12858 CG3703 -0.682178
CG12858 CG4209 -0.937003
CG12858 CG5680 -0.379310
CG12858 CG6930 -0.237044
CG12858 CG7851 -0.822638
CG12858 CG9261 0.415319
CG12858 CG9666 0.883518
CG1298 CG1434 -1.283013
CG1298 CG14636 0.152951
CG1298 CG1539 -0.312327
CG1298 CG16876 0.003240
CG1298 CG17218 -0.606738
CG1298 CG17646 -0.227487
CG1298 CG2727 0.145428
CG1298 CG3097 -0.117871
CG1298 CG31349 -0.006634
CG1298 CG3184 0.260492
CG1298 CG3242 0.125341
CG1298 CG3376 -0.335488
CG1298 CG4029 -0.431526
CG1298 CG4089 -0.117729
CG1298 CG5433 0.233195
CG1298 CG5580 -0.292586
CG1298 CG5813 0.278274
CG1298 CG6394 -0.099338
CG1298 CG7563 0.328181
CG1298 CG7713 -0.085878
CG1298 CG8156 -0.146771
CG1298 CG8600 -0.903448
CG1298 CG9336 0.663977
CG1298 CG9358 -0.054184
CG1298 CG9628 -0.399814
CG1298 CG9747 -0.081606
CG1298 CG9796 -0.214341
CG1298 CG9924 -0.138748
CG13005 CG1309 1.226786
CG13005 CG13289 -0.446521
CG13005 CG14025 -0.826917
CG13005 CG14026 -2.628603
CG13005 CG1403 -0.204334
CG13005 CG14048 0.435506
CG13005 CG1429 1.576200
CG13005 CG14712 0.362947
CG13005 CG1475 0.007883
CG13005 CG14788 2.193149
CG13005 CG14805 0.258301
CG13005 CG1648 0.457809
CG13005 CG17032 0.883528
CG13005 CG17121 0.473495
CG13005 CG17124 -0.717764
CG13005 CG1721 -0.641788
CG13005 CG17246 -4.734315
CG13005 CG17320 -0.143595
CG13005 CG17492 2.532328
CG13005 CG18140 -0.751931
CG13005 CG18250 -2.211945
CG13005 CG1910 -0.584429
CG13005 CG2016 0.371270
CG13005 CG2051 -0.807744
CG13005 CG2155 -0.166772
CG13005 CG2198 2.643637
CG13005 CG3001 -2.963005
CG13005 CG31045 -0.259314
CG13005 CG3140 -0.516930
CG13005 CG32409 2.565676
CG13005 CG32625 1.512775
CG13005 CG3278 -5.671638
CG13005 CG33104 0.179399
CG13005 CG3624 -2.484888
CG13005 CG3992 -0.564935
CG13005 CG4003 1.152915
CG13005 CG4051 -0.155695
CG13005 CG4115 -0.121391
CG13005 CG4170 -2.431256
CG13005 CG4300 0.836003
CG13005 CG4354 0.618548
CG13005 CG4427 -1.208722
CG13005 CG4533 -0.602383
CG13005 CG4551 0.561261
CG13005 CG4700 -3.177269
CG13005 CG4912 0.358156
CG13005 CG4972 -0.192142
CG13005 CG5033 -4.962707
CG13005 CG5183 -2.018309
CG13005 CG5220 -1.757307
CG13005 CG5258 -2.389249
CG13005 CG5277 -1.103203
CG13005 CG5330 2.436230
CG13005 CG5353 -0.522800
CG13005 CG5374 2.444591
CG13005 CG5594 -1.969972
CG13005 CG5776 2.364541
CG13005 CG5824 -0.987663
CG13005 CG5992 -0.005224
CG13005 CG6177 1.842562
CG13005 CG6512 -0.182446
CG13005 CG6904 -1.996812
CG13005 CG7033 -5.675341
CG13005 CG7227 -4.862823
CG13005 CG7299 -0.395194
CG13005 CG7393 1.667513
CG13005 CG7430 1.464687
CG13005 CG7461 -1.454117
CG13005 CG7610 0.409417
CG13005 CG7935 0.850550
CG13005 CG7987 -5.489377
CG13005 CG8036 -0.080967
CG13005 CG8231 4.042018
CG13005 CG8289 2.887835
CG13005 CG8306 -0.509923
CG13005 CG8636 0.535754
CG13005 CG8759 -7.072211
CG13005 CG8977 -4.769125
CG13005 CG8978 -1.564717
CG13005 CG9006 0.096676
CG13005 CG9035 1.005525
CG13005 CG9140 0.118906
CG13005 CG9194 0.828522
CG13005 CG9280 0.939687
CG13005 CG9281 3.055282
CG13005 CG9677 3.621608
CG13005 CG9710 -0.157064
CG13005 CG9750 -3.103192
CG13005 CG9866 -1.140834
CG13005 CG9985 0.665462
CG13005 TE19126 0.240370
CG13037 CG14025 0.660267
CG13037 CG14122 -0.504713
CG13037 CG14206 1.032064
CG13037 CG1447 -0.430313
CG13037 CG14639 0.074018
CG13037 CG15598 -0.336413
CG13037 CG15669 -0.037119
CG13037 CG1674 -0.281428
CG13037 CG17121 -0.217391
CG13037 CG17348 -0.449237
CG13037 CG17492 0.151561
CG13037 CG17943 -0.359496
CG13037 CG18111 -1.528190
CG13037 CG2184 -1.534383
CG13037 CG3001 0.438738
CG13037 CG3048 0.239050
CG13037 CG31300 -0.944660
CG13037 CG31559 0.090074
CG13037 CG32244 0.392258
CG13037 CG33149 0.435792
CG13037 CG3960 0.219799
CG13037 CG4125 -1.218103
CG13037 CG4843 0.314004
CG13037 CG5596 0.039457
CG13037 CG5828 0.163347
CG13037 CG7241 -0.143155
CG13037 CG7296 0.007791
CG13037 CG7638 0.372806
CG13037 CG9066 -0.597468
CG13037 CG9194 0.461437
CG13037 CG9480 0.158932
CG13037 CG9762 -0.326919
CG1309 CG13289 -0.430751
CG1309 CG14048 1.216390
CG1309 CG1475 0.777314
CG1309 CG14805 -4.268880
CG1309 CG14996 -0.133100
CG1309 CG15188 -0.019526
CG1309 CG1548 0.307220
CG1309 CG1685 -2.447093
CG1309 CG17124 -0.778712
CG1309 CG17246 -1.528424
CG1309 CG17369 0.896169
CG1309 CG1780 -0.053116
CG1309 CG18657 -0.422581
CG1309 CG1970 -0.447447
CG1309 CG2098 -5.241980
CG1309 CG2155 -0.120347
CG1309 CG2198 3.041935
CG1309 CG2221 -0.496110
CG1309 CG2713 1.509825
CG1309 CG3140 1.004826
CG1309 CG32253 -1.825447
CG1309 CG32264 2.344471
CG1309 CG32425 0.621095
CG1309 CG32499 0.732101
CG1309 CG3278 -0.644272
CG1309 CG32813 0.058086
CG1309 CG3283 -0.617209
CG1309 CG33009 0.213062
CG1309 CG33104 0.161296
CG1309 CG3593 0.595253
CG1309 CG3989 1.290833
CG1309 CG4233 -0.420186
CG1309 CG4354 -0.168777
CG1309 CG4427 -3.982597
CG1309 CG4475 -0.502623
CG1309 CG4742 -1.175605
CG1309 CG4752 0.566599
CG1309 CG4778 0.432424
CG1309 CG4972 1.275956
CG1309 CG5033 -1.243186
CG1309 CG5193 2.557501
CG1309 CG5220 4.358422
CG1309 CG5330 -0.624799
CG1309 CG5345 -1.958403
CG1309 CG5353 -2.114687
CG1309 CG5374 1.251405
CG1309 CG5594 -1.811407
CG1309 CG6022 -5.667904
CG1309 CG6148 -3.204750
CG1309 CG6177 0.558275
CG1309 CG6343 0.664656
CG1309 CG6844 -0.024262
CG1309 CG7227 -0.768059
CG1309 CG7393 -7.382178
CG1309 CG7413 0.306384
CG1309 CG7519 1.733626
CG1309 CG7702 1.162918
CG1309 CG7839 0.184363
CG1309 CG7935 -3.751398
CG1309 CG7981 0.481584
CG1309 CG7993 -0.430184
CG1309 CG8036 1.238760
CG1309 CG8309 0.762732
CG1309 CG8402 0.780487
CG1309 CG8920 1.882746
CG1309 CG8977 -0.661363
CG1309 CG8978 -0.151971
CG1309 CG9006 -3.743534
CG1309 CG9009 -0.217043
CG1309 CG9306 -1.554483
CG1309 TE18870 -0.560728
CG13102 CG13284 -0.231499
CG13102 CG14902 0.972406
CG13102 CG15211 0.177769
CG13102 CG16787 0.246292
CG13102 CG1809 1.321864
CG13102 CG18173 -0.642002
CG13102 CG30115 -0.354456
CG13102 CG31259 -0.430597
CG13102 CG31463 0.686400
CG13102 CG31605 0.375768
CG13102 CG3734 -3.246768
CG13102 CG4199 0.984972
CG13102 CG4280 -0.791786
CG13102 CG6830 -2.419628
CG13102 CG7154 0.295961
CG13102 CG8627 -0.044928
CG13102 CG9568 2.537024
CG13183 CG1582 -0.141886
CG13183 CG4386 -1.108942
CG13183 CG4742 -0.266667
CG13183 CG4778 -0.875648
CG13183 CG7176 -0.140875
CG13183 CG9149 -0.074837
CG13188 CG13503 -0.054780
CG13188 CG14206 0.247242
CG13188 CG15162 -0.087669
CG13188 CG16786 -0.187808
CG13188 CG2184 -0.291934
CG13188 CG31175 0.161821
CG13188 CG31559 -0.338028
CG13188 CG4194 -0.322853
CG13188 CG4843 -0.012168
CG13188 CG5258 -0.344453
CG13188 CG5525 -0.252138
CG13188 CG6705 -0.231145
CG13188 CG6708 0.436059
CG13188 CG7176 -0.294149
CG13188 CG7675 0.277070
CG13188 CG8249 -0.430712
CG13188 CG8301 -0.111277
CG13188 CG8635 0.010455
CG13188 CG9326 -0.066013
CG1319 CG13643 -0.865372
CG1322 CG1486 0.107385
CG1322 CG15022 0.429607
CG1322 CG15188 0.012262
CG1322 CG15592 0.051536
CG1322 CG16885 0.188164
CG1322 CG17320 -0.188242
CG1322 CG17437 -0.575554
CG1322 CG2016 -0.110022
CG1322 CG2161 -0.212876
CG1322 CG2342 -0.286957
CG1322 CG2928 -0.140518
CG1322 CG31536 0.532521
CG1322 CG32625 -0.545517
CG1322 CG33104 0.462222
CG1322 CG33549 0.839388
CG1322 CG3365 -0.652586
CG1322 CG3539 -0.103119
CG1322 CG3722 0.452044
CG1322 CG3903 1.175495
CG1322 CG3941 -0.653297
CG1322 CG4035 -0.060212
CG1322 CG4145 -0.904643
CG1322 CG4742 -0.486604
CG1322 CG6055 0.124572
CG1322 CG6433 -0.716997
CG1322 CG6871 -0.297190
CG1322 CG7227 0.495842
CG1322 CG8983 0.313305
CG1322 CG9089 -0.527642
CG1322 CG9539 -0.972681
CG13220 CG13506 -1.277394
CG13220 CG1371 0.100544
CG13220 CG15304 0.313608
CG13220 CG1582 0.352125
CG13220 CG17246 0.020774
CG13220 CG17280 0.152756
CG13220 CG17320 0.619824
CG13220 CG1882 -0.858234
CG13220 CG2161 0.695564
CG13220 CG2210 0.715866
CG13220 CG2713 2.183340
CG13220 CG31004 -1.057055
CG13220 CG31170 -3.630545
CG13220 CG3127 -0.150880
CG13220 CG3140 -0.853356
CG13220 CG31999 -0.246305
CG13220 CG3267 0.916046
CG13220 CG32920 1.631220
CG13220 CG33009 -0.474143
CG13220 CG33071 -0.218988
CG13220 CG33502 -0.419881
CG13220 CG3499 -0.199694
CG13220 CG3714 -1.107528
CG13220 CG3960 1.048893
CG13220 CG4169 -1.995112
CG13220 CG4233 -4.414084
CG13220 CG4247 0.486710
CG13220 CG4364 1.619332
CG13220 CG4475 -0.013078
CG13220 CG4567 -2.246208
CG13220 CG4994 0.116425
CG13220 CG5012 -1.466838
CG13220 CG5374 -0.698960
CG13220 CG5590 -0.461832
CG13220 CG5596 1.173186
CG13220 CG5660 1.483991
CG13220 CG5903 -0.691047
CG13220 CG5992 -0.278730
CG13220 CG6028 -0.326539
CG13220 CG6030 -0.861012
CG13220 CG6345 0.477726
CG13220 CG6439 -2.554162
CG13220 CG6501 2.381849
CG13220 CG6666 -1.097732
CG13220 CG6769 -1.162494
CG13220 CG6904 3.332334
CG13220 CG6949 -3.225869
CG13220 CG7033 -2.002656
CG13220 CG7354 -0.615890
CG13220 CG7361 0.796861
CG13220 CG7421 1.354888
CG13220 CG7610 -0.121318
CG13220 CG7920 0.503197
CG13220 CG8058 1.794379
CG13220 CG8235 0.761592
CG13220 CG8402 0.604754
CG13220 CG8430 -0.860320
CG13220 CG8439 1.641915
CG13220 CG8443 -5.818695
CG13220 CG8531 0.423668
CG13220 CG8766 1.038139
CG13220 CG9131 0.720502
CG13220 CG9194 0.409514
CG13220 CG9280 1.074399
CG13220 CG9527 2.842535
CG13220 CG9762 -1.511549
CG13220 CG9811 -1.130783
CG13253 CG13651 -0.592289
CG13253 CG31000 -0.636812
CG13253 CG32169 -0.527556
CG13253 CG5744 -1.244127
CG13279 CG14996 0.174695
CG13279 CG1759 -0.183818
CG13279 CG2078 0.014550
CG13279 CG2155 -0.590352
CG13279 CG2713 -0.377192
CG13279 CG2977 0.943809
CG13279 CG31233 0.506337
CG13279 CG3283 -0.246969
CG13279 CG3884 -0.463582
CG13279 CG4475 -0.164338
CG13279 CG4742 -0.358728
CG13279 CG4753 0.676289
CG13279 CG4779 -0.160403
CG13279 CG5010 0.533023
CG13279 CG5130 -0.052237
CG13279 CG5288 -0.879384
CG13279 CG6459 0.127185
CG13279 CG6767 -0.103997
CG13279 CG7176 0.044751
CG13279 CG7178 -0.800470
CG13279 CG8636 -0.118051
CG13279 CG8766 0.062965
CG13279 CG8788 0.307038
CG13279 CG8804 -3.593476
CG13279 CG8913 0.070396
CG13279 CG8946 0.412183
CG13279 CG9127 -0.634923
CG13279 CG9331 -0.629946
CG13279 CG9568 0.163363
CG13284 CG14066 -0.284468
CG13284 CG14792 -1.600889
CG13284 CG14902 0.358534
CG13284 CG15211 0.848859
CG13284 CG16787 0.113626
CG13284 CG1759 -2.702409
CG13284 CG1809 -1.376370
CG13284 CG18173 1.450237
CG13284 CG31233 0.705716
CG13284 CG31343 0.447732
CG13284 CG31463 -5.934400
CG13284 CG3734 -0.661286
CG13284 CG3994 -0.363583
CG13284 CG4061 1.000761
CG13284 CG4199 -2.751812
CG13284 CG4280 -0.350455
CG13284 CG5371 -0.443931
CG13284 CG5660 1.268988
CG13284 CG5849 -0.404448
CG13284 CG6830 -1.046977
CG13284 CG7399 0.390688
CG13284 CG8975 -0.052363
CG13284 CG9568 -1.474926
CG13289 CG13850 -0.069928
CG13289 CG1422 0.607375
CG13289 CG1429 0.146755
CG13289 CG14687 -0.107189
CG13289 CG1475 -0.481041
CG13289 CG14788 0.243004
CG13289 CG14805 -0.094653
CG13289 CG17124 0.183929
CG13289 CG1837 0.153130
CG13289 CG2155 -0.990492
CG13289 CG2277 -0.254819
CG13289 CG2330 -0.536027
CG13289 CG3001 0.552652
CG13289 CG31045 1.185547
CG13289 CG31145 -0.016315
CG13289 CG32425 1.008013
CG13289 CG32464 -0.429755
CG13289 CG3278 -0.967690
CG13289 CG3842 -0.035584
CG13289 CG4003 0.303460
CG13289 CG4204 0.116643
CG13289 CG4427 -1.528139
CG13289 CG4511 -0.352566
CG13289 CG4746 -0.392078
CG13289 CG4752 0.122916
CG13289 CG5033 1.371917
CG13289 CG5183 -1.572014
CG13289 CG5277 -0.068935
CG13289 CG5353 0.188173
CG13289 CG5776 -0.432251
CG13289 CG6148 -0.140558
CG13289 CG6210 -0.171760
CG13289 CG6512 -0.063489
CG13289 CG6844 0.159414
CG13289 CG7227 0.227638
CG13289 CG7262 -0.280618
CG13289 CG7299 -0.175473
CG13289 CG7393 0.393100
CG13289 CG7702 -0.488247
CG13289 CG7987 0.541225
CG13289 CG8036 0.016407
CG13289 CG8258 0.213479
CG13289 CG8289 -0.321494
CG13289 CG8306 -0.449237
CG13289 CG8363 0.090279
CG13289 CG8759 -0.665181
CG13289 CG9006 -1.334070
CG13289 CG9128 -0.617580
CG13289 CG9280 0.552646
CG13289 CG9281 0.660346
CG13289 CG9318 0.027723
CG13289 CG9677 0.721819
CG13289 CG9866 0.426866
CG13289 CG9985 -0.555634
CG13316 CG13928 -0.629673
CG13316 CG3180 0.165558
CG13316 CG3184 0.207520
CG13316 CG3703 -2.165299
CG13316 CG3792 -0.936467
CG13316 CG4050 -1.098083
CG13316 CG4702 -0.496249
CG13316 CG5393 -0.511646
CG13316 CG6930 -0.759734
CG13316 CG9261 0.489268
CG13316 CG9847 -0.646995
CG13321 CG13850 -0.162754
CG13321 CG13912 -0.090722
CG13321 CG1463 0.267072
CG13321 CG15101 -0.941262
CG13321 CG15828 -0.079604
CG13321 CG17597 0.068289
CG13321 CG2330 0.394374
CG13321 CG31692 -0.686891
CG13321 CG3297 -0.281368
CG13321 CG3434 -0.894556
CG13321 CG3743 -0.708524
CG13321 CG3767 -0.405937
CG13321 CG40147 -0.311818
CG13321 CG4405 0.166061
CG13321 CG4696 0.080734
CG13321 CG4702 -0.290703
CG13321 CG4769 0.242625
CG13321 CG6934 -0.102670
CG13321 CG6981 0.022238
CG13321 CG7625 -0.315226
CG13321 CG9836 0.012718
CG13348 CG13503 -0.677280
CG13348 CG14025 -0.079204
CG13348 CG14206 2.030860
CG13348 CG14207 -0.205335
CG13348 CG14447 -0.687169
CG13348 CG15731 -1.397446
CG13348 CG17136 0.483947
CG13348 CG3048 -3.923527
CG13348 CG31605 -0.130617
CG13348 CG32409 -1.151034
CG13348 CG4125 0.110545
CG13348 CG4581 0.371757
CG13348 CG4753 0.460781
CG13348 CG4843 -0.125435
CG13348 CG4912 -1.008271
CG13348 CG5961 -3.028317
CG13348 CG6246 -0.739798
CG13348 CG6972 -0.282986
CG13348 CG7033 1.332275
CG13348 CG7458 0.935063
CG13348 CG7638 0.718726
CG13348 CG7930 -0.322064
CG13348 CG8301 -1.643349
CG13348 CG8503 -0.191791
CG13348 CG8635 0.041769
CG13348 CG8780 -0.036493
CG13348 CG9663 -1.304322
CG13348 CG9977 0.212962
CG13348 CR31696 0.436717
CG13348 TE19126 0.296977
CG13377 CG13551 0.205920
CG13377 CG15598 -0.121362
CG13377 CG1785 0.573663
CG13377 CG2837 -0.370759
CG13377 CG31175 0.209731
CG13377 CG31559 0.021119
CG13377 CG3267 -0.280108
CG13377 CG33217 -0.344142
CG13377 CG3588 -0.906550
CG13377 CG4311 -0.177591
CG13377 CG4567 -0.024198
CG13377 CG4742 0.020969
CG13377 CG5010 -0.146677
CG13377 CG5525 -0.247726
CG13377 CG6459 0.097528
CG13377 CG6767 -0.471661
CG13377 CG7176 0.088481
CG13377 CG7421 0.200673
CG13377 CG7712 -0.208158
CG13377 CG7807 0.413158
CG13377 CG8309 0.194956
CG13377 CG8386 0.029622
CG13377 CG9149 -0.434372
CG13377 CG9446 -0.165761
CG13377 CR31808 -0.197860
CG13391 CG14636 -0.144747
CG13391 CG1582 0.232986
CG13391 CG17280 -0.915085
CG13391 CG17320 -0.022398
CG13391 CG17530 -0.666633
CG13391 CG18507 -0.404499
CG13391 CG2161 0.052661
CG13391 CG2918 0.272297
CG13391 CG31973 0.003012
CG13391 CG31999 -0.442394
CG13391 CG32920 -0.177726
CG13391 CG3365 0.453086
CG13391 CG3539 -0.976113
CG13391 CG6030 0.403821
CG13391 CG6439 0.318790
CG13391 CG6608 -0.338430
CG13391 CG6816 -0.956829
CG13391 CG7526 -0.149822
CG13391 CG9089 -0.043242
CG13391 CG9131 -0.200382
CG13391 CG9517 0.077113
CG1345 CG14629 0.325115
CG1345 CG1475 1.334543
CG1345 CG15105 -0.301137
CG1345 CG15117 -0.183951
CG1345 CG15282 -1.062803
CG1345 CG1648 0.126095
CG1345 CG1674 -0.205454
CG1345 CG16885 -0.169206
CG1345 CG17158 0.068589
CG1345 CG17492 0.789763
CG1345 CG18111 0.114386
CG1345 CG18290 -0.778142
CG1345 CG1837 0.429002
CG1345 CG1910 -0.330562
CG1345 CG2051 -0.238437
CG1345 CG2374 -0.226306
CG1345 CG2718 0.163760
CG1345 CG30011 0.439500
CG1345 CG30497 -0.685981
CG1345 CG32244 0.423349
CG1345 CG32701 -0.120324
CG1345 CG33113 0.304806
CG1345 CG33149 0.460115
CG1345 CG33549 1.366868
CG1345 CG3644 -1.059531
CG1345 CG3725 1.204822
CG1345 CG3989 0.120865
CG1345 CG4183 -0.445561
CG1345 CG4405 0.060048
CG1345 CG4672 -0.266124
CG1345 CG4679 -1.696948
CG1345 CG4692 -0.118627
CG1345 CG5320 -2.811861
CG1345 CG5476 -0.473485
CG1345 CG5671 0.027473
CG1345 CG5680 -0.096560
CG1345 CG6668 0.056502
CG1345 CG6844 -0.401042
CG1345 CG7071 -1.111524
CG1345 CG7173 0.617841
CG1345 CG7481 0.488143
CG1345 CG8182 -0.136803
CG1345 CG8186 -0.057005
CG1345 CG8974 0.349592
CG1345 CG9020 0.129852
CG1345 CG9070 -0.486280
CG1345 CG9177 -0.158284
CG1345 CG9238 -0.504044
CG1345 CG9253 -0.371057
CG1345 CG9985 0.038360
CG1345 TE19126 -0.274732
CG13463 CG1546 -1.165932
CG13463 CG5779 -0.626134
CG13503 CG13506 0.005317
CG13503 CG14080 0.214164
CG13503 CG14206 -10.745887
CG13503 CG14207 -1.568502
CG13503 CG14447 0.418833
CG13503 CG15162 0.739630
CG13503 CG15433 -2.204441
CG13503 CG15731 -0.542731
CG13503 CG16765 1.509942
CG13503 CG17136 2.893127
CG13503 CG1771 -1.495348
CG13503 CG18657 0.590056
CG13503 CG1891 -1.452708
CG13503 CG2184 -2.150973
CG13503 CG2221 -1.729042
CG13503 CG2263 1.597928
CG13503 CG2863 2.168939
CG13503 CG30115 0.410905
CG13503 CG3048 0.360468
CG13503 CG31175 0.694769
CG13503 CG3224 0.110677
CG13503 CG33071 -0.896512
CG13503 CG33183 -0.204023
CG13503 CG3401 -1.022880
CG13503 CG4033 0.385537
CG13503 CG4115 -0.049024
CG13503 CG4125 -0.862402
CG13503 CG4194 1.202592
CG13503 CG4217 0.608211
CG13503 CG4307 -0.799426
CG13503 CG4457 -1.547961
CG13503 CG4581 0.062594
CG13503 CG4726 -0.686491
CG13503 CG4843 0.729263
CG13503 CG4901 -2.082581
CG13503 CG4912 3.706194
CG13503 CG4944 0.706224
CG13503 CG4966 -2.251765
CG13503 CG4994 0.992379
CG13503 CG5258 -1.032257
CG13503 CG5277 1.973899
CG13503 CG5525 -2.197977
CG13503 CG5596 0.308685
CG13503 CG5992 -1.690065
CG13503 CG6705 0.290378
CG13503 CG6708 -0.288208
CG13503 CG6972 -0.488025
CG13503 CG7088 0.298339
CG13503 CG7430 -2.316135
CG13503 CG7458 0.070740
CG13503 CG7554 -2.086512
CG13503 CG7638 0.435873
CG13503 CG7654 -0.991631
CG13503 CG7675 -1.710687
CG13503 CG7915 0.373977
CG13503 CG7930 -0.510256
CG13503 CG8231 -1.113069
CG13503 CG8249 0.251804
CG13503 CG8301 0.064128
CG13503 CG8309 1.406136
CG13503 CG8446 1.181187
CG13503 CG8503 0.445293
CG13503 CG8531 -0.438899
CG13503 CG8635 -2.517042
CG13503 CG8759 6.078888
CG13503 CG8978 1.077141
CG13503 CG9172 0.845619
CG13503 CG9281 0.310916
CG13503 CG9326 -1.417341
CG13503 CG9330 -0.038208
CG13503 CG9416 0.533994
CG13503 CG9663 -0.665830
CG13503 CG9762 0.330500
CG13503 CG9866 0.544777
CG13503 TE19126 0.230145
CG13506 CG13704 -0.429564
CG13506 CG14207 -0.459258
CG13506 CG15162 -1.172448
CG13506 CG15433 -2.082105
CG13506 CG16765 -0.748422
CG13506 CG17166 -0.107004
CG13506 CG17332 1.040463
CG13506 CG1771 -1.319333
CG13506 CG1882 0.006868
CG13506 CG2221 -0.103960
CG13506 CG2863 1.157985
CG13506 CG31004 -1.261073
CG13506 CG31170 0.218406
CG13506 CG31175 -0.722860
CG13506 CG3140 -0.589792
CG13506 CG3267 -2.415185
CG13506 CG32813 -1.836469
CG13506 CG3283 0.596120
CG13506 CG33009 -0.168203
CG13506 CG33071 0.609019
CG13506 CG33104 1.663629
CG13506 CG33183 -1.435220
CG13506 CG3499 0.921869
CG13506 CG4033 1.982774
CG13506 CG4051 -5.138504
CG13506 CG4217 -3.745647
CG13506 CG4233 1.090038
CG13506 CG4307 -3.232636
CG13506 CG4427 -1.025086
CG13506 CG4457 -0.631385
CG13506 CG4475 -0.130200
CG13506 CG4567 -0.171167
CG13506 CG4581 1.340633
CG13506 CG4665 -0.379755
CG13506 CG4901 -0.004301
CG13506 CG4972 0.030636
CG13506 CG4994 2.369996
CG13506 CG5170 -0.606450
CG13506 CG5193 -0.277972
CG13506 CG5525 0.152351
CG13506 CG5575 -0.169116
CG13506 CG5596 -0.072063
CG13506 CG5904 0.969292
CG13506 CG6105 0.564564
CG13506 CG6345 0.838382
CG13506 CG6415 0.407641
CG13506 CG6501 -1.496724
CG13506 CG6708 1.106515
CG13506 CG6769 0.545265
CG13506 CG6904 0.496778
CG13506 CG6949 -2.423366
CG13506 CG7033 -0.368535
CG13506 CG7176 3.138013
CG13506 CG7279 -0.137769
CG13506 CG7361 -4.727981
CG13506 CG7413 0.405821
CG13506 CG7421 -0.584757
CG13506 CG7430 1.052783
CG13506 CG7438 0.426922
CG13506 CG7461 -0.051341
CG13506 CG7610 1.267638
CG13506 CG7712 1.134651
CG13506 CG8058 -1.444824
CG13506 CG8144 0.090718
CG13506 CG8182 0.003081
CG13506 CG8235 -0.800661
CG13506 CG8268 -0.627627
CG13506 CG8309 -0.359962
CG13506 CG8430 -0.507058
CG13506 CG8443 3.203768
CG13506 CG8446 -0.187382
CG13506 CG8531 -0.841765
CG13506 CG8788 2.704091
CG13506 CG8978 0.231645
CG13506 CG9009 1.538336
CG13506 CG9140 -0.285727
CG13506 CG9149 -0.751264
CG13506 CG9172 0.227654
CG13506 CG9281 -0.927566
CG13506 CG9326 0.355682
CG13506 CG9330 0.782393
CG13506 CG9527 -1.158870
CG13506 CG9762 0.018169
CG13506 CR31808 0.151173
CG13551 CG13704 2.148990
CG13551 CG14243 0.333780
CG13551 CG14639 -0.217537
CG13551 CG14996 0.136997
CG13551 CG15095 -3.341748
CG13551 CG15102 -0.285724
CG13551 CG15162 -0.549002
CG13551 CG15731 -0.070417
CG13551 CG1685 1.277774
CG13551 CG17332 -3.836579
CG13551 CG18374 1.405615
CG13551 CG18593 0.157900
CG13551 CG2210 0.594659
CG13551 CG2977 -4.832418
CG13551 CG30349 -1.862809
CG13551 CG31098 -1.349454
CG13551 CG31175 -0.316328
CG13551 CG31233 0.977769
CG13551 CG31559 0.291887
CG13551 CG3267 1.389096
CG13551 CG33217 1.419685
CG13551 CG33502 -1.355920
CG13551 CG3588 -3.879730
CG13551 CG3593 -0.449683
CG13551 CG3762 0.195876
CG13551 CG3884 0.787449
CG13551 CG4311 0.023411
CG13551 CG4567 1.399161
CG13551 CG4901 0.012919
CG13551 CG5010 -6.244375
CG13551 CG5130 -0.577969
CG13551 CG5532 1.241548
CG13551 CG5819 1.399900
CG13551 CG5903 0.341795
CG13551 CG5949 0.605271
CG13551 CG6028 -0.409845
CG13551 CG6105 -1.633491
CG13551 CG6417 -0.050641
CG13551 CG6459 0.669683
CG13551 CG6666 1.704670
CG13551 CG6769 -0.423326
CG13551 CG6949 -0.969524
CG13551 CG7176 0.100080
CG13551 CG7328 0.370915
CG13551 CG7361 -3.695697
CG13551 CG7421 -1.321246
CG13551 CG7502 -4.144572
CG13551 CG7698 0.223043
CG13551 CG7712 1.265212
CG13551 CG7807 -0.759054
CG13551 CG7841 0.006738
CG13551 CG8048 1.475106
CG13551 CG8443 0.684994
CG13551 CG8470 0.222883
CG13551 CG8766 0.879453
CG13551 CG8788 -0.312047
CG13551 CG8804 -3.960566
CG13551 CG8946 2.184317
CG13551 CG9149 -0.755792
CG13551 CG9331 3.005516
CG13551 CG9527 -2.596154
CG13551 CG9577 -0.586889
CG13551 CR31808 -0.127245
CG13618 CG13875 -0.249675
CG13618 CG3097 -0.845160
CG13618 CG3242 -0.233294
CG13618 CG4089 -0.459229
CG13624 CG13777 0.185543
CG13624 CG14513 0.007238
CG13624 CG14622 -3.052160
CG13624 CG14883 0.099925
CG13624 CG15811 0.148425
CG13624 CG1624 0.837706
CG13624 CG2083 0.589629
CG13624 CG2207 0.566106
CG13624 CG31043 -0.646376
CG13624 CG31088 0.884130
CG13624 CG31108 1.311872
CG13624 CG31181 -0.037635
CG13624 CG31349 0.930130
CG13624 CG32043 0.716447
CG13624 CG32158 -0.359934
CG13624 CG32486 -2.037553
CG13624 CG3269 -0.168967
CG13624 CG32858 0.066003
CG13624 CG3625 0.392111
CG13624 CG3792 0.042000
CG13624 CG3969 0.403731
CG13624 CG4303 -2.666348
CG13624 CG4978 0.119115
CG13624 CG5215 -0.414681
CG13624 CG5499 0.108479
CG13624 CG5520 -0.331464
CG13624 CG6174 1.166013
CG13624 CG6617 -1.522594
CG13624 CG6703 -0.995276
CG13624 CG6889 0.226841
CG13624 CG6987 1.022300
CG13624 CG7375 -0.376077
CG13624 CG7528 0.824685
CG13624 CG8472 -1.181641
CG13624 CG8567 1.469368
CG13624 CG8571 -0.150097
CG13624 CG8749 -0.058457
CG13624 CG8933 -0.196388
CG13624 CG8974 -0.029763
CG13624 CG9135 1.061974
CG13624 CG9666 -1.410535
CG13624 CG9704 0.237221
CG13624 CG9705 0.678200
CG13624 CG9797 -1.381798
CG13624 CG9894 1.120660
CG13643 CG13875 0.225087
CG13643 CG17960 0.002278
CG13643 CG3097 -0.019868
CG13643 CG3376 -0.367877
CG13643 CG4089 -0.692333
CG13643 CG7713 -0.643490
CG13643 CG8587 -0.990285
CG13651 CG13920 -0.085555
CG13651 CG13928 -0.219208
CG13651 CG14296 -0.714970
CG13651 CG15651 -0.643524
CG13651 CG31000 -0.757586
CG13651 CG32169 -0.045716
CG13651 CG3703 0.067642
CG13651 CG4050 -0.236597
CG13651 CG4684 -0.435794
CG13651 CG7851 0.246968
CG13695 CG1403 -0.444594
CG13695 CG15444 0.017500
CG13695 CG17272 -0.132660
CG13695 CG2108 -0.285491
CG13695 CG2161 0.185037
CG13695 CG2522 -0.222648
CG13695 CG2727 0.187298
CG13695 CG2818 -0.374550
CG13695 CG2928 -0.457397
CG13695 CG31649 -0.097560
CG13695 CG3171 0.016113
CG13695 CG32473 -0.157753
CG13695 CG3365 0.411958
CG13695 CG3539 0.019494
CG13695 CG5873 0.171574
CG13695 CG6040 -0.382079
CG13695 CG6055 -0.458608
CG13695 CG6816 0.133650
CG13695 CG7023 -0.512653
CG13695 CG7563 0.265518
CG13695 CG8627 -0.205871
CG13695 CG9358 -0.121547
CG13695 CG9517 -0.403880
CG13695 CG9747 -0.518784
CG13698 CG14430 0.548391
CG13698 CG17218 -0.427511
CG13698 CG1749 0.151832
CG13698 CG17646 -0.199022
CG13698 CG18817 -0.783389
CG13698 CG3171 0.238754
CG13698 CG3991 -0.161212
CG13698 CG4311 -0.474699
CG13698 CG4999 -0.452151
CG13698 CG6202 0.193804
CG13698 CG6822 -0.097390
CG13698 CG7802 -0.135598
CG13698 CG8268 -0.381218
CG13698 CG9796 -0.063128
CG13698 CG9968 -0.264980
CG13704 CG14048 0.039949
CG13704 CG14792 -1.786571
CG13704 CG14968 1.282577
CG13704 CG15095 -0.008088
CG13704 CG15162 2.182707
CG13704 CG15304 -0.582705
CG13704 CG15347 -4.233827
CG13704 CG17320 -0.266360
CG13704 CG17642 0.870783
CG13704 CG2827 0.009515
CG13704 CG2977 -5.267840
CG13704 CG31004 -5.056379
CG13704 CG31233 0.000627
CG13704 CG31259 -0.048234
CG13704 CG32409 -0.363856
CG13704 CG3249 -1.442946
CG13704 CG32813 0.247340
CG13704 CG3283 -1.248435
CG13704 CG33009 0.144483
CG13704 CG33502 -1.252860
CG13704 CG3593 -0.065254
CG13704 CG3714 0.308573
CG13704 CG3884 0.771901
CG13704 CG4217 1.899535
CG13704 CG4247 -0.001140
CG13704 CG4581 -2.559749
CG13704 CG4600 -0.212455
CG13704 CG4753 -4.252384
CG13704 CG5558 -1.904510
CG13704 CG5660 3.271796
CG13704 CG5819 -1.004889
CG13704 CG5949 -0.162438
CG13704 CG6028 -2.367424
CG13704 CG6375 0.581271
CG13704 CG6417 -3.020780
CG13704 CG6501 -1.312188
CG13704 CG7178 0.067636
CG13704 CG7458 2.256398
CG13704 CG7780 -0.614344
CG13704 CG7834 0.553051
CG13704 CG7936 0.858128
CG13704 CG8048 -1.787715
CG13704 CG8443 1.254932
CG13704 CG8470 1.133420
CG13704 CG8766 -1.236553
CG13704 CG8788 3.762662
CG13704 CG8804 -1.927244
CG13704 CG8827 -1.088686
CG13704 CG8946 2.900484
CG13704 CG9155 -0.160226
CG13704 CG9331 4.116323
CG13704 CG9527 -1.863395
CG13704 CG9577 3.670261
CG1371 CG14687 -0.677462
CG1371 CG1475 -2.340674
CG1371 CG15095 0.194889
CG1371 CG15105 0.299419
CG1371 CG15117 -0.785137
CG1371 CG15282 -0.951373
CG1371 CG15304 -0.739997
CG1371 CG1548 0.239111
CG1371 CG16944 0.330331
CG1371 CG1721 -0.546877
CG1371 CG17325 -1.783615
CG1371 CG17332 2.342088
CG1371 CG17642 0.599091
CG1371 CG1837 0.526939
CG1371 CG1934 -0.051718
CG1371 CG30011 -0.197410
CG1371 CG30116 -0.412859
CG1371 CG31004 0.949369
CG1371 CG31098 -0.345914
CG1371 CG3127 0.429590
CG1371 CG3140 0.322482
CG1371 CG31794 -0.821506
CG1371 CG32164 1.333116
CG1371 CG3249 -0.649470
CG1371 CG32813 1.627036
CG1371 CG33009 0.578545
CG1371 CG33149 -0.624492
CG1371 CG4169 -0.980317
CG1371 CG4183 -0.381262
CG1371 CG4233 -0.691970
CG1371 CG4511 0.726703
CG1371 CG4533 0.170400
CG1371 CG4752 0.554698
CG1371 CG4994 0.413072
CG1371 CG5320 1.514111
CG1371 CG5353 0.754497
CG1371 CG5476 1.058002
CG1371 CG5558 0.620175
CG1371 CG5590 0.372832
CG1371 CG5819 -0.694537
CG1371 CG5992 0.267911
CG1371 CG6375 0.494800
CG1371 CG6501 -2.944008
CG1371 CG6647 -0.861681
CG1371 CG6666 -1.386988
CG1371 CG6769 0.727281
CG1371 CG6803 -0.064275
CG1371 CG7610 0.631112
CG1371 CG7920 -3.424945
CG1371 CG7981 -0.333821
CG1371 CG7987 -1.198069
CG1371 CG8048 -0.326842
CG1371 CG8254 -0.211304
CG1371 CG9480 0.131085
CG1374 CG14107 2.610099
CG1374 CG1447 -2.542833
CG1374 CG15669 -2.981400
CG1374 CG31022 -2.081098
CG1374 CG31721 -0.864323
CG1374 CG32423 -0.223838
CG1374 CG7080 1.417783
CG1374 CG7296 -1.838500
CG1374 CG8587 3.960069
CG1374 CG8625 -1.136200
CG13777 CG14712 -0.710988
CG13777 CG14883 1.656300
CG13777 CG17348 -0.162380
CG13777 CG1957 -0.355574
CG13777 CG2835 -1.074636
CG13777 CG31108 -0.327810
CG13777 CG31721 -0.169223
CG13777 CG32434 0.305747
CG13777 CG32486 -0.124403
CG13777 CG33207 -0.020420
CG13777 CG3371 1.077909
CG13777 CG3436 -4.501569
CG13777 CG4303 -0.732249
CG13777 CG5215 0.361443
CG13777 CG5454 0.260885
CG13777 CG5499 -0.313334
CG13777 CG5813 0.155779
CG13777 CG6617 0.135678
CG13777 CG6866 -0.864290
CG13777 CG6987 0.239980
CG13777 CG7375 -0.410764
CG13777 CG7379 0.501095
CG13777 CG7892 -0.164583
CG13777 CG8092 0.726681
CG13777 CG8411 0.015770
CG13777 CG8416 -0.221241
CG13777 CG8553 0.063393
CG13777 CG8749 0.590020
CG13777 CG9128 0.154199
CG13777 CG9403 -0.211534
CG13777 CG9633 -1.554852
CG13777 CG9666 -0.060579
CG13777 CG9677 0.195238
CG13777 CG9854 0.129566
CG13777 CG9894 -0.695751
CG1381 CG14447 -0.511348
CG1381 CG14788 -3.544255
CG1381 CG1548 -0.509341
CG1381 CG17136 5.051458
CG1381 CG1746 -1.367311
CG1381 CG2184 -0.041374
CG1381 CG31775 0.185280
CG1381 CG32253 -1.387319
CG1381 CG32464 -0.834416
CG1381 CG4781 1.303102
CG1381 CG5220 -0.587710
CG1381 CG5537 -1.996179
CG1381 CG5776 0.489586
CG1381 CG5824 4.000335
CG1381 CG6455 2.564324
CG1381 CG7519 0.125212
CG1381 CG7780 -1.822400
CG1381 CG7834 0.269658
CG1381 CG8301 0.833764
CG1381 CG8327 -1.256129
CG1381 CG8503 -0.149733
CG1381 CG8525 4.109671
CG1381 CG8583 -1.636426
CG1381 CG8780 -0.092960
CG1381 CG9006 2.196723
CG1381 CG9119 -1.302970
CG1381 CG9300 -1.158949
CG1381 CG9306 0.688276
CG1381 CG9630 -15.701348
CG1381 CG9663 0.415639
CG13850 CG14629 0.195583
CG13850 CG1463 -0.094569
CG13850 CG14805 0.952930
CG13850 CG15101 0.028910
CG13850 CG17597 0.193878
CG13850 CG1837 -0.022782
CG13850 CG18783 -0.062692
CG13850 CG2051 -1.182696
CG13850 CG2072 0.276954
CG13850 CG2718 -0.034127
CG13850 CG31536 -0.588116
CG13850 CG32425 -6.899350
CG13850 CG32625 0.799662
CG13850 CG3297 -0.132703
CG13850 CG33113 -0.920539
CG13850 CG33549 1.782269
CG13850 CG3424 0.106275
CG13850 CG3644 1.316885
CG13850 CG3722 2.046404
CG13850 CG3725 1.419441
CG13850 CG3743 -1.048595
CG13850 CG3792 -0.312105
CG13850 CG3903 2.145833
CG13850 CG3989 0.459389
CG13850 CG4145 -2.146609
CG13850 CG4183 -0.547985
CG13850 CG4204 0.986648
CG13850 CG4670 -0.076377
CG13850 CG4672 -1.646721
CG13850 CG4679 0.178534
CG13850 CG4746 -0.856172
CG13850 CG4752 -0.639349
CG13850 CG4769 0.323176
CG13850 CG5320 1.057648
CG13850 CG5345 -0.462028
CG13850 CG5353 0.592057
CG13850 CG6120 0.414139
CG13850 CG6155 0.168947
CG13850 CG6207 0.003830
CG13850 CG6210 -0.304166
CG13850 CG6778 0.320491
CG13850 CG6803 -0.575812
CG13850 CG6844 -0.822090
CG13850 CG7227 0.043896
CG13850 CG7702 0.047612
CG13850 CG7981 0.552534
CG13850 CG8363 -0.536261
CG13850 CG8776 -0.403475
CG13850 CG9148 -2.195056
CG13850 CG9256 -0.256019
CG13850 CG9280 0.869905
CG13850 CG9836 -0.288603
CG13850 CG9985 -0.163303
CG13875 CG14107 0.567606
CG13875 CG14801 -0.223849
CG13875 CG14866 0.295757
CG13875 CG1764 0.776796
CG13875 CG17786 -0.018847
CG13875 CG17960 -0.080021
CG13875 CG1919 -1.256972
CG13875 CG2150 0.302243
CG13875 CG3097 -2.105201
CG13875 CG31973 -0.433847
CG13875 CG3242 -0.609406
CG13875 CG3376 0.277222
CG13875 CG4089 -0.853583
CG13875 CG5492 0.245885
CG13875 CG6608 0.361483
CG13875 CG7080 -0.832086
CG13875 CG7713 -1.195763
CG13875 CG8587 -3.455893
CG13894 CG14041 3.013539
CG13894 CG1434 1.056444
CG13894 CG1483 0.339991
CG13894 CG16876 0.346465
CG13894 CG17724 -0.739781
CG13894 CG18740 0.390999
CG13894 CG2083 -1.538200
CG13894 CG2207 0.099804
CG13894 CG2791 -0.282727
CG13894 CG31088 2.514390
CG13894 CG31634 0.204151
CG13894 CG32046 -2.272469
CG13894 CG32505 0.591041
CG13894 CG3258 -0.007339
CG13894 CG3269 -3.192604
CG13894 CG3408 -0.191810
CG13894 CG4029 -0.094051
CG13894 CG4050 -2.048276
CG13894 CG4532 0.775656
CG13894 CG5545 0.131562
CG13894 CG5580 -2.375136
CG13894 CG5588 -0.558754
CG13894 CG5813 -0.680432
CG13894 CG6617 -1.262942
CG13894 CG6866 -0.368660
CG13894 CG6889 -0.242621
CG13894 CG6930 -0.007862
CG13894 CG6987 0.854162
CG13894 CG7358 -0.688430
CG13894 CG7538 0.155650
CG13894 CG7659 0.919022
CG13894 CG9135 -3.108060
CG13894 CG9666 1.441187
CG13906 CG13920 -0.319147
CG13906 CG13928 -1.895404
CG13906 CG1825 -0.332319
CG13906 CG18740 -1.653946
CG13906 CG31181 0.475483
CG13906 CG3180 -1.392411
CG13906 CG4050 0.899273
CG13906 CG4082 0.016419
CG13906 CG5545 -0.016212
CG13906 CG6181 -1.414843
CG13906 CG7528 -0.294533
CG13906 CG8472 -0.961896
CG13912 CG14122 0.334183
CG13912 CG1444 -2.825807
CG13912 CG1463 -0.800830
CG13912 CG1483 -0.296367
CG13912 CG14883 1.531443
CG13912 CG1716 0.426935
CG13912 CG17597 -0.332381
CG13912 CG18250 0.840653
CG13912 CG2048 -0.668840
CG13912 CG2330 -0.670165
CG13912 CG2656 0.801748
CG13912 CG2835 0.653501
CG13912 CG3039 -0.386055
CG13912 CG31137 -0.255488
CG13912 CG31332 -0.060689
CG13912 CG31692 -0.613551
CG13912 CG3258 -2.656442
CG13912 CG3625 0.644153
CG13912 CG3743 0.346759
CG13912 CG3800 0.448521
CG13912 CG40147 0.059976
CG13912 CG4532 -0.162400
CG13912 CG4677 0.412475
CG13912 CG4702 0.322249
CG13912 CG4769 0.054000
CG13912 CG5433 0.697733
CG13912 CG6210 0.299914
CG13912 CG6866 -0.151585
CG13912 CG8258 0.996286
CG13912 CG8776 -0.956435
CG13912 CG9128 0.599186
CG13912 CG9135 -0.505497
CG13912 CG9256 -0.836297
CG13912 CG9403 -0.546640
CG13913 CG14110 -0.126398
CG13913 CG15211 -0.106550
CG13913 CG2157 -0.051363
CG13913 CG3153 -0.895108
CG13913 CG7941 -0.872706
CG13920 CG13928 -1.192039
CG13920 CG14762 0.126971
CG13920 CG15651 -1.163309
CG13920 CG1825 0.151078
CG13920 CG3703 -0.231480
CG13920 CG4133 -0.225408
CG13920 CG4684 -0.205884
CG13920 CG5545 0.144828
CG13920 CG6703 0.519154
CG13920 CG7576 0.178157
CG13920 CG8625 -0.863920
CG13928 CG14041 0.020792
CG13928 CG15427 -0.111473
CG13928 CG15651 -0.277325
CG13928 CG1825 -2.530344
CG13928 CG18740 -0.657358
CG13928 CG31181 0.031889
CG13928 CG3180 1.192029
CG13928 CG32169 0.501317
CG13928 CG32505 0.752010
CG13928 CG3703 0.297780
CG13928 CG4050 -3.981835
CG13928 CG4684 0.143388
CG13928 CG5393 0.510106
CG13928 CG5545 -0.817506
CG13928 CG6181 0.998143
CG13928 CG6703 -0.354496
CG13928 CG6930 -0.706819
CG13928 CG7528 0.413145
CG13928 CG7576 0.661044
CG13928 CG7659 0.832257
CG13928 CG8472 -0.022154
CG13928 CG9261 -0.492169
CG13969 CG14021 0.611862
CG13969 CG14048 0.723832
CG13969 CG1486 -0.578318
CG13969 CG14968 -0.256214
CG13969 CG1548 0.134953
CG13969 CG15717 0.328840
CG13969 CG2078 -0.488252
CG13969 CG3006 -0.211841
CG13969 CG31775 -0.457921
CG13969 CG32264 -0.404446
CG13969 CG33099 -1.566352
CG13969 CG3960 -0.144891
CG13969 CG4306 0.582371
CG13969 CG4753 0.136738
CG13969 CG4781 0.082725
CG13969 CG5210 0.247808
CG13969 CG5288 0.771763
CG13969 CG5330 -0.344003
CG13969 CG6022 0.339716
CG13969 CG6459 1.212314
CG13969 CG7062 -0.700757
CG13969 CG8050 -0.190341
CG13969 CG8636 -0.152325
CG13969 CG8669 0.032185
CG13969 CG8766 0.331864
CG13969 CG8788 -2.470042
CG13969 CG8804 -1.578173
CG13969 CG8913 -0.316515
CG13969 CG8946 0.987700
CG13969 CG9066 -0.244461
CG13969 CG9977 -0.645235
CG13977 CG1600 -1.492526
CG13977 CG17323 -0.761536
CG13977 CG18466 0.119216
CG13977 CG2060 0.451350
CG13977 CG3829 -0.061206
CG13977 CG4120 -2.286279
CG13977 CG4162 0.421319
CG13977 CG4559 -1.533834
CG13977 CG4779 -1.068251
CG13977 CG6113 -0.066141
CG13977 CG7390 -0.271732
CG13977 CG8050 0.315444
CG13977 CG8066 0.241621
CG13977 CG8782 0.905426
CG13977 CG8913 0.067663
CG13977 CG9184 -0.356483
CG13993 CG14080 0.156713
CG13993 CG14888 -0.027338
CG13993 CG15102 0.138878
CG13993 CG15598 0.270570
CG13993 CG16944 0.072117
CG13993 CG17508 0.114870
CG13993 CG1771 0.651179
CG13993 CG1782 0.336350
CG13993 CG2374 0.579376
CG13993 CG3008 0.307976
CG13993 CG30115 -0.015749
CG13993 CG3028 -0.598004
CG13993 CG30349 -0.061304
CG13993 CG31022 0.573700
CG13993 CG3171 -1.353886
CG13993 CG3198 0.188008
CG13993 CG33261 -1.807797
CG13993 CG33502 -0.461095
CG13993 CG4086 0.403199
CG13993 CG4169 2.101686
CG13993 CG4364 -1.467488
CG13993 CG4376 -2.767984
CG13993 CG4552 -0.517076
CG13993 CG4726 -0.098856
CG13993 CG5085 -0.117605
CG13993 CG5186 -0.377681
CG13993 CG5661 0.030549
CG13993 CG6030 -0.159978
CG13993 CG6178 0.041574
CG13993 CG6705 0.044525
CG13993 CG6766 -0.161743
CG13993 CG7071 -0.625793
CG13993 CG7107 0.074009
CG13993 CG7154 -1.317074
CG13993 CG7271 1.183550
CG13993 CG7524 0.022563
CG13993 CG7802 0.288369
CG13993 CG8173 0.055048
CG13993 CG8268 -0.342441
CG13993 CG8430 0.453331
CG13993 CG8965 0.148801
CG13993 CG9262 -0.051340
CG13993 CG9297 -0.386781
CG13993 CG9710 0.379128
CG13993 CG9743 -0.125975
CG13993 CG9811 -1.487957
CG13993 CG9894 -1.121877
CG14021 CG14243 0.290542
CG14021 CG1469 0.889481
CG14021 CG14968 -0.569805
CG14021 CG15095 -2.000819
CG14021 CG15117 1.021082
CG14021 CG1548 -0.896595
CG14021 CG15717 0.911067
CG14021 CG1600 -0.428186
CG14021 CG17323 -0.664285
CG14021 CG1743 -4.447946
CG14021 CG18466 -1.734205
CG14021 CG2060 0.278724
CG14021 CG2762 -0.039753
CG14021 CG3006 -0.149277
CG14021 CG31098 -1.697203
CG14021 CG31775 0.603919
CG14021 CG33099 -6.095090
CG14021 CG3380 0.354777
CG14021 CG3829 0.238294
CG14021 CG4162 -0.483424
CG14021 CG4306 -1.065166
CG14021 CG4753 0.018053
CG14021 CG4781 -0.655262
CG14021 CG5210 -2.842760
CG14021 CG5828 -0.846905
CG14021 CG5949 0.294662
CG14021 CG6417 1.349289
CG14021 CG7062 0.601080
CG14021 CG7241 -0.311026
CG14021 CG7936 -0.934134
CG14021 CG8050 -2.513990
CG14021 CG8066 0.556927
CG14021 CG8470 0.643706
CG14021 CG8665 -1.662181
CG14021 CG8669 1.982255
CG14021 CG8782 0.326140
CG14025 CG14122 0.503176
CG14025 CG1429 -1.567548
CG14025 CG1444 -1.327339
CG14025 CG14447 -0.356662
CG14025 CG1475 2.457491
CG14025 CG14788 0.973862
CG14025 CG15117 1.619098
CG14025 CG1548 0.993794
CG14025 CG1648 -0.979350
CG14025 CG16721 -0.484956
CG14025 CG17348 0.151208
CG14025 CG17492 -0.884486
CG14025 CG17800 -0.685158
CG14025 CG18111 -5.610128
CG14025 CG1837 -4.562457
CG14025 CG1910 3.539677
CG14025 CG2051 1.638996
CG14025 CG2198 0.516566
CG14025 CG2330 1.045994
CG14025 CG2718 -0.395659
CG14025 CG2969 -4.769353
CG14025 CG3001 -3.536308
CG14025 CG3048 -1.174863
CG14025 CG31045 -0.319537
CG14025 CG31332 1.432943
CG14025 CG31692 1.583531
CG14025 CG32464 -2.098186
CG14025 CG3278 0.004740
CG14025 CG3371 -0.047370
CG14025 CG3434 0.720923
CG14025 CG4115 1.686826
CG14025 CG4533 0.653535
CG14025 CG4677 -0.190893
CG14025 CG4696 -1.891049
CG14025 CG4700 -0.421542
CG14025 CG4746 -2.276179
CG14025 CG4843 1.592775
CG14025 CG5183 0.217869
CG14025 CG5320 -2.776924
CG14025 CG5776 -1.508920
CG14025 CG6512 1.252823
CG14025 CG7073 -1.224284
CG14025 CG7296 0.534162
CG14025 CG7299 0.043532
CG14025 CG7481 1.101136
CG14025 CG7654 0.658440
CG14025 CG7915 0.578091
CG14025 CG7987 2.418416
CG14025 CG8312 0.750431
CG14025 CG8503 0.686813
CG14025 CG8635 2.361825
CG14025 CG8759 3.149577
CG14025 CG9020 -0.007809
CG14025 CG9194 0.553551
CG14025 CG9663 -0.837197
CG14025 CG9866 -8.916879
CG14025 CG9985 0.738349
CG14025 CR31696 -0.626093
CG14025 TE19126 -3.834170
CG14026 CG14207 -0.742891
CG14026 CG14813 0.329712
CG14026 CG17032 -1.224630
CG14026 CG18250 1.270910
CG14026 CG2051 -0.067045
CG14026 CG2158 -0.011422
CG14026 CG3001 0.881019
CG14026 CG31170 0.795219
CG14026 CG3140 -0.109751
CG14026 CG3278 0.803841
CG14026 CG33104 1.368481
CG14026 CG33183 -2.349137
CG14026 CG4457 0.723875
CG14026 CG4551 -0.921607
CG14026 CG4581 -0.901082
CG14026 CG4972 -0.074700
CG14026 CG5258 -1.167159
CG14026 CG5374 0.932557
CG14026 CG5454 0.113071
CG14026 CG5558 0.131783
CG14026 CG5590 -0.077977
CG14026 CG6177 -0.873892
CG14026 CG6246 -0.063066
CG14026 CG6904 -0.212180
CG14026 CG7033 1.150802
CG14026 CG7393 0.116254
CG14026 CG7610 -2.374265
CG14026 CG7839 -0.123326
CG14026 CG7987 -0.122907
CG14026 CG8039 0.060801
CG14026 CG8231 0.154606
CG14026 CG8254 -0.308254
CG14026 CG8289 0.488039
CG14026 CG8312 -0.549267
CG14026 CG8366 0.083538
CG14026 CG8553 0.044104
CG14026 CG8583 -0.221559
CG14026 CG8759 -1.488632
CG14026 CG8978 0.268927
CG14026 CG9035 -0.266426
CG14026 CG9140 0.823235
CG14026 CG9663 0.461887
CG14026 CG9750 0.502717
CG14026 TE19126 0.637664
CG14026 TE20108 -0.110597
CG1403 CG1404 -0.162996
CG1403 CG1486 -0.054252
CG1403 CG15105 -0.329795
CG1403 CG15212 -0.262356
CG1403 CG1648 -0.004583
CG1403 CG16712 0.193310
CG1403 CG16858 0.764775
CG1403 CG17124 0.018391
CG1403 CG17158 0.057859
CG1403 CG17246 -0.519811
CG1403 CG17272 0.311284
CG1403 CG17903 -0.326085
CG1403 CG18140 -1.183746
CG1403 CG18250 0.672329
CG1403 CG18290 0.296523
CG1403 CG18783 -0.227620
CG1403 CG1910 0.399366
CG1403 CG2016 -0.311662
CG1403 CG2108 -1.300307
CG1403 CG2161 -0.612824
CG1403 CG3008 0.003602
CG1403 CG31649 0.156729
CG1403 CG3198 -0.194904
CG1403 CG31999 0.668138
CG1403 CG32425 -2.626290
CG1403 CG32548 -0.020035
CG1403 CG32625 0.574745
CG1403 CG3265 0.203363
CG1403 CG33549 1.749319
CG1403 CG3365 1.571727
CG1403 CG3416 -0.861875
CG1403 CG3542 -0.235165
CG1403 CG3624 -1.140807
CG1403 CG3722 -0.342778
CG1403 CG3725 1.161811
CG1403 CG3903 -4.837771
CG1403 CG3992 0.245975
CG1403 CG4051 0.310454
CG1403 CG4086 0.200364
CG1403 CG4145 -0.829780
CG1403 CG4204 0.582240
CG1403 CG4551 -0.169074
CG1403 CG4679 -0.925677
CG1403 CG4692 0.013582
CG1403 CG4700 0.409281
CG1403 CG5193 0.360884
CG1403 CG5320 0.508957
CG1403 CG5330 0.245120
CG1403 CG5809 -1.706328
CG1403 CG6647 -0.059355
CG1403 CG6668 0.935991
CG1403 CG6775 0.907281
CG1403 CG7107 -0.893556
CG1403 CG7227 -0.842734
CG1403 CG7279 0.277977
CG1403 CG7433 -0.394129
CG1403 CG7563 -0.225781
CG1403 CG7981 0.118903
CG1403 CG8173 0.181943
CG1403 CG8965 -0.458151
CG1403 CG9022 0.361431
CG1403 CG9089 -0.174798
CG1403 CG9280 0.441367
CG1403 CG9322 -0.649973
CG1403 CG9710 -1.174031
CG1403 CG9985 0.150273
CG1403 TE18870 0.435180
CG1404 CG16788 -0.541324
CG1404 CG17124 -0.021455
CG1404 CG18250 1.323602
CG1404 CG1884 1.141890
CG1404 CG2072 -0.253602
CG1404 CG3039 0.545091
CG1404 CG31536 -0.309100
CG1404 CG32425 -0.618988
CG1404 CG33097 -2.856514
CG1404 CG33549 1.278558
CG1404 CG3371 0.209231
CG1404 CG3416 -0.930128
CG1404 CG3436 -1.578870
CG1404 CG3542 -5.342794
CG1404 CG3722 1.145616
CG1404 CG3725 0.024347
CG1404 CG3800 -1.703349
CG1404 CG3902 0.229847
CG1404 CG3941 0.422315
CG1404 CG4204 0.882363
CG1404 CG4532 -0.191351
CG1404 CG4551 -0.163754
CG1404 CG4672 0.925462
CG1404 CG4700 -0.790375
CG1404 CG5021 -0.476636
CG1404 CG5454 0.365718
CG1404 CG5486 0.770711
CG1404 CG5499 -0.457001
CG1404 CG6210 0.099340
CG1404 CG6617 -0.305839
CG1404 CG6778 -0.451491
CG1404 CG7375 0.790627
CG1404 CG7526 -0.138580
CG1404 CG7893 0.777256
CG1404 CG8553 0.324998
CG1404 CG8965 0.012535
CG1404 CG8974 0.238538
CG1404 CG9128 0.145506
CG1404 CG9256 0.491338
CG1404 CG9297 -0.198114
CG1404 CG9346 -0.799832
CG1404 CG9403 -2.147406
CG1404 CG9423 -0.996172
CG1404 CG9712 1.120105
CG1404 CG9750 -0.756849
CG14041 CG1434 0.051131
CG14041 CG14513 -0.098771
CG14041 CG14622 -0.653447
CG14041 CG1483 0.105597
CG14041 CG1624 0.449123
CG14041 CG17724 0.288399
CG14041 CG18740 0.347116
CG14041 CG2083 0.444635
CG14041 CG31181 -0.006823
CG14041 CG32158 -1.910229
CG14041 CG32505 1.200686
CG14041 CG3258 -0.187613
CG14041 CG3269 -4.972815
CG14041 CG3408 0.284538
CG14041 CG3967 1.434448
CG14041 CG4050 -3.532561
CG14041 CG4532 -2.611323
CG14041 CG5545 -2.207421
CG14041 CG5588 0.235830
CG14041 CG6617 1.656280
CG14041 CG6703 -2.373233
CG14041 CG6860 -0.377405
CG14041 CG6866 -0.346472
CG14041 CG7471 -1.047870
CG14041 CG7528 0.830956
CG14041 CG7538 -1.449274
CG14041 CG8200 0.358358
CG14041 CG8472 -1.146916
CG14041 CG8567 0.265719
CG14041 CG9135 -1.346785
CG14041 CG9261 2.099567
CG14041 CG9666 2.303201
CG14041 CG9704 -0.805308
CG14041 CG9797 -0.520221
CG14048 CG14968 -0.386980
CG14048 CG14996 1.585797
CG14048 CG15095 -0.115767
CG14048 CG15188 -0.654232
CG14048 CG15347 0.366410
CG14048 CG1685 -1.376065
CG14048 CG17246 -4.243005
CG14048 CG17325 -0.340814
CG14048 CG1785 -1.237338
CG14048 CG2078 0.164913
CG14048 CG2674 0.159263
CG14048 CG2713 -0.753407
CG14048 CG2863 2.001027
CG14048 CG3140 0.759383
CG14048 CG32164 1.128611
CG14048 CG32264 0.086226
CG14048 CG32409 -3.622589
CG14048 CG32813 -1.129937
CG14048 CG3283 -0.749022
CG14048 CG33009 0.850281
CG14048 CG33217 -3.498598
CG14048 CG3714 0.236130
CG14048 CG3861 0.657429
CG14048 CG3884 -0.785466
CG14048 CG4033 -1.563420
CG14048 CG4051 -0.447936
CG14048 CG4061 -0.099940
CG14048 CG4217 -2.926208
CG14048 CG4307 -1.895868
CG14048 CG4427 -0.422601
CG14048 CG4567 0.912942
CG14048 CG4581 1.281018
CG14048 CG4753 -0.129930
CG14048 CG4781 -0.463103
CG14048 CG4912 -0.128383
CG14048 CG5010 1.101551
CG14048 CG5033 0.769795
CG14048 CG5277 -0.682863
CG14048 CG5330 0.422269
CG14048 CG5532 1.281424
CG14048 CG5594 -1.079910
CG14048 CG5824 1.745943
CG14048 CG5904 -2.729035
CG14048 CG6022 -5.445841
CG14048 CG6028 0.662101
CG14048 CG6105 0.021021
CG14048 CG6226 1.177198
CG14048 CG6246 -0.155654
CG14048 CG6343 0.042084
CG14048 CG6417 -0.701281
CG14048 CG6459 1.254808
CG14048 CG6501 -4.194599
CG14048 CG6767 0.112962
CG14048 CG6904 3.367021
CG14048 CG7033 -0.510020
CG14048 CG7176 -0.006922
CG14048 CG7361 0.642262
CG14048 CG7421 1.477388
CG14048 CG7519 2.579825
CG14048 CG7554 0.161574
CG14048 CG7698 -2.055399
CG14048 CG7712 1.956571
CG14048 CG7839 0.491807
CG14048 CG7935 -0.006253
CG14048 CG8039 -0.001114
CG14048 CG8439 -0.096002
CG14048 CG8443 -0.306625
CG14048 CG8525 1.891593
CG14048 CG8766 -4.317770
CG14048 CG8788 -9.612986
CG14048 CG8920 -3.738581
CG14048 CG8946 3.606372
CG14048 CG8977 1.873386
CG14048 CG9306 -1.891975
CG14048 CG9527 1.613856
CG14048 CG9750 -1.294572
CG14066 CG14080 0.212213
CG14066 CG14792 -0.643232
CG14066 CG14902 1.191677
CG14066 CG17332 -1.240767
CG14066 CG1771 0.106545
CG14066 CG1782 -0.087232
CG14066 CG1809 -1.038376
CG14066 CG2158 -1.602749
CG14066 CG2161 0.854070
CG14066 CG2674 0.593151
CG14066 CG3028 0.309235
CG14066 CG31170 -1.157382
CG14066 CG3127 0.729294
CG14066 CG3140 0.663623
CG14066 CG31605 0.316357
CG14066 CG31649 -0.455596
CG14066 CG32409 -1.350719
CG14066 CG3249 0.032705
CG14066 CG33183 -0.216287
CG14066 CG3499 0.299383
CG14066 CG3624 -0.522329
CG14066 CG3861 0.054883
CG14066 CG4086 -0.445173
CG14066 CG4199 -4.799917
CG14066 CG4217 -2.078585
CG14066 CG4247 0.270809
CG14066 CG4280 0.246680
CG14066 CG4581 1.336125
CG14066 CG4984 -0.532220
CG14066 CG5371 0.030531
CG14066 CG5454 -0.371316
CG14066 CG5514 -0.218506
CG14066 CG5660 0.715844
CG14066 CG5903 0.374710
CG14066 CG5904 2.854146
CG14066 CG5961 -1.440808
CG14066 CG6178 0.514544
CG14066 CG6345 -2.276571
CG14066 CG6375 -0.047713
CG14066 CG6521 -0.414698
CG14066 CG6830 0.671621
CG14066 CG6904 -1.825989
CG14066 CG7178 0.044935
CG14066 CG7698 -1.155505
CG14066 CG7920 0.643797
CG14066 CG8048 0.029590
CG14066 CG8173 0.581845
CG14066 CG8531 1.174707
CG14066 CG8636 0.944814
CG14066 CG8975 0.403921
CG14066 CG9140 0.197888
CG14066 CG9577 -0.285021
CG14066 CG9743 -1.208752
CG14066 CG9750 0.569466
CG14080 CG14207 -0.130264
CG14080 CG17332 0.810468
CG14080 CG1771 -0.273277
CG14080 CG1809 -0.341036
CG14080 CG2913 -0.253087
CG14080 CG3048 0.449249
CG14080 CG31605 -0.426351
CG14080 CG33502 -0.218607
CG14080 CG4125 -0.013233
CG14080 CG4217 0.460942
CG14080 CG4581 -1.581436
CG14080 CG5961 0.579838
CG14080 CG6375 -0.729165
CG14080 CG7269 -0.241327
CG14080 CG7638 0.053014
CG14080 CG7930 -0.625522
CG14080 CG8249 -0.368229
CG14080 CG8430 -0.408280
CG14080 CG8780 0.132145
CG14080 CG9977 -0.558597
CG14107 CG14254 -0.415298
CG14107 CG17960 -0.386148
CG14107 CG2150 0.193541
CG14107 CG32549 -1.074960
CG14107 CG3376 -0.496163
CG14107 CG3385 -0.666424
CG14107 CG3689 -1.643954
CG14107 CG5393 -0.943580
CG14107 CG6608 -0.614922
CG14107 CG8587 0.750176
CG14107 CG9336 -0.788807
CG14110 CG1430 -0.005010
CG14110 CG15211 -1.251642
CG14110 CG2157 -0.976805
CG14110 CG31344 -0.062958
CG14110 CG3153 -0.149881
CG14110 CG4311 0.500700
CG14110 CG5873 -0.136089
CG14110 CG6040 -0.593922
CG14110 CG6445 -1.122685
CG14110 CG8249 -0.361388
CG14110 CG8850 -0.383221
CG14122 CG1444 -1.793798
CG14122 CG14883 0.586837
CG14122 CG1648 0.303843
CG14122 CG16721 0.293229
CG14122 CG17348 0.250787
CG14122 CG17492 -0.097055
CG14122 CG17800 -0.579785
CG14122 CG17943 -0.009241
CG14122 CG18111 -1.519450
CG14122 CG18250 1.382536
CG14122 CG1910 1.151942
CG14122 CG3001 -0.245433
CG14122 CG3039 -0.226256
CG14122 CG3048 0.038675
CG14122 CG31045 -0.590258
CG14122 CG31332 0.253065
CG14122 CG31692 -0.018221
CG14122 CG3436 -1.119740
CG14122 CG3725 -0.085312
CG14122 CG3960 0.089767
CG14122 CG4170 -0.077054
CG14122 CG4677 -0.283822
CG14122 CG4696 0.316311
CG14122 CG5486 0.368193
CG14122 CG5596 0.205857
CG14122 CG6017 -0.440313
CG14122 CG6177 -0.129771
CG14122 CG7070 -0.887723
CG14122 CG7254 -1.171131
CG14122 CG7526 -0.401775
CG14122 CG7987 -0.266699
CG14122 CG8276 -0.900520
CG14122 CG9022 0.407216
CG14122 CG9194 -1.903047
CG14122 CG9480 -0.658707
CG14122 CR31696 0.075160
CG14206 CG14447 -0.321560
CG14206 CG14712 -1.037184
CG14206 CG14788 0.207506
CG14206 CG15162 0.006913
CG14206 CG15433 0.696892
CG14206 CG15731 -1.087416
CG14206 CG17136 -3.075800
CG14206 CG18657 -0.457290
CG14206 CG1891 1.204065
CG14206 CG2003 1.322751
CG14206 CG2184 -4.077127
CG14206 CG2221 1.958373
CG14206 CG2263 -2.623368
CG14206 CG2863 -3.716374
CG14206 CG3001 -2.184563
CG14206 CG3048 -0.511783
CG14206 CG31045 0.341505
CG14206 CG31605 1.117649
CG14206 CG33071 -2.631204
CG14206 CG3401 0.477647
CG14206 CG4003 -1.028929
CG14206 CG4033 -3.442376
CG14206 CG4125 1.524387
CG14206 CG4217 3.798597
CG14206 CG4307 8.043281
CG14206 CG4457 -1.570095
CG14206 CG4581 -0.393062
CG14206 CG4843 1.124537
CG14206 CG4901 3.640354
CG14206 CG4912 2.129141
CG14206 CG4966 1.276835
CG14206 CG4994 0.672455
CG14206 CG5258 1.152127
CG14206 CG5277 -6.770964
CG14206 CG5525 -3.604593
CG14206 CG5596 -1.966186
CG14206 CG5824 -3.321192
CG14206 CG5961 -2.468033
CG14206 CG5992 0.681539
CG14206 CG6105 -11.510371
CG14206 CG6501 0.992683
CG14206 CG6904 1.099499
CG14206 CG6949 3.067769
CG14206 CG6972 -2.039845
CG14206 CG7033 1.047793
CG14206 CG7088 0.337840
CG14206 CG7430 1.234886
CG14206 CG7458 1.033056
CG14206 CG7519 2.094699
CG14206 CG7554 1.699484
CG14206 CG7638 -1.240485
CG14206 CG7675 -0.473685
CG14206 CG7915 -0.309147
CG14206 CG7930 0.788766
CG14206 CG8231 -3.330875
CG14206 CG8301 -3.292640
CG14206 CG8446 -1.073097
CG14206 CG8525 2.313599
CG14206 CG8531 -0.062887
CG14206 CG8635 -3.475667
CG14206 CG8759 -5.853212
CG14206 CG8780 0.156332
CG14206 CG8977 1.375154
CG14206 CG8978 0.167616
CG14206 CG9140 0.174911
CG14206 CG9172 0.605840
CG14206 CG9281 0.149220
CG14206 CG9326 0.999312
CG14206 CG9630 -1.538161
CG14206 CG9663 1.233426
CG14206 CG9762 -2.469396
CG14207 CG1429 0.603351
CG14207 CG1475 1.071912
CG14207 CG15433 0.205692
CG14207 CG15731 -0.164734
CG14207 CG1716 -0.213542
CG14207 CG17166 0.160435
CG14207 CG17492 -1.089086
CG14207 CG1771 0.921307
CG14207 CG18507 -0.357563
CG14207 CG1882 -1.456776
CG14207 CG2051 0.398912
CG14207 CG30115 0.387008
CG14207 CG3039 -0.224616
CG14207 CG3048 -0.140089
CG14207 CG31045 0.512864
CG14207 CG32813 0.501960
CG14207 CG33104 0.392276
CG14207 CG33183 -1.974681
CG14207 CG3371 -1.323930
CG14207 CG4125 -0.564460
CG14207 CG4170 -1.318081
CG14207 CG4364 0.622274
CG14207 CG4457 1.093465
CG14207 CG4551 0.106633
CG14207 CG4581 -0.937662
CG14207 CG4726 -1.575953
CG14207 CG4843 -0.134942
CG14207 CG4912 1.154351
CG14207 CG4966 0.237292
CG14207 CG4994 1.511272
CG14207 CG5186 0.211418
CG14207 CG5382 0.869880
CG14207 CG5454 0.813895
CG14207 CG5596 -0.744097
CG14207 CG5992 0.957886
CG14207 CG6246 0.234989
CG14207 CG6512 0.848797
CG14207 CG6766 -1.664473
CG14207 CG7033 -2.264437
CG14207 CG7073 -1.077065
CG14207 CG7279 0.078114
CG14207 CG7430 -1.500002
CG14207 CG7458 2.286470
CG14207 CG7461 -4.754068
CG14207 CG7610 1.118229
CG14207 CG7638 0.079308
CG14207 CG7654 -0.137189
CG14207 CG7893 -0.755678
CG14207 CG7915 1.615089
CG14207 CG8182 -0.120065
CG14207 CG8231 -1.950692
CG14207 CG8430 -0.639736
CG14207 CG8531 0.619410
CG14207 CG8583 -0.032163
CG14207 CG8635 -0.687443
CG14207 CG8759 0.131427
CG14207 CG9330 0.438666
CG14207 CG9416 0.005746
CG14207 CG9663 -2.318489
CG14207 CG9710 2.522112
CG14207 CG9866 1.227169
CG14207 TE19126 -4.132073
CG1422 CG1429 0.568936
CG1422 CG14712 0.184896
CG1422 CG1475 -0.902711
CG1422 CG14813 0.725910
CG1422 CG16786 0.511501
CG1422 CG17158 0.984523
CG1422 CG1716 1.544960
CG1422 CG17348 1.888480
CG1422 CG1749 0.696788
CG1422 CG17492 -1.090719
CG1422 CG18250 3.124514
CG1422 CG3033 0.203282
CG1422 CG31045 2.894479
CG1422 CG31145 0.422161
CG1422 CG31332 -8.901069
CG1422 CG31368 0.570265
CG1422 CG32556 -1.585159
CG1422 CG3265 1.684888
CG1422 CG32701 0.298790
CG1422 CG3352 -0.340726
CG1422 CG3624 0.170862
CG1422 CG3664 -2.967161
CG1422 CG4003 -0.774255
CG1422 CG4006 2.486123
CG1422 CG4115 -0.003527
CG1422 CG4194 -3.044887
CG1422 CG4457 -2.042862
CG1422 CG4966 -2.433619
CG1422 CG5183 -4.178067
CG1422 CG5258 0.551500
CG1422 CG5382 1.955687
CG1422 CG5809 -0.942290
CG1422 CG6017 -1.492599
CG1422 CG6223 -0.974271
CG1422 CG6766 1.552431
CG1422 CG6844 1.102105
CG1422 CG6877 -1.463920
CG1422 CG6988 0.583137
CG1422 CG7073 -12.833402
CG1422 CG7262 0.332559
CG1422 CG7638 3.841259
CG1422 CG7654 0.835606
CG1422 CG7915 1.883611
CG1422 CG8209 -1.077246
CG1422 CG8289 -2.471744
CG1422 CG8306 -3.542012
CG1422 CG8312 -0.546021
CG1422 CG8411 -2.032039
CG1422 CG8416 -1.701477
CG1422 CG8430 1.000761
CG1422 CG8635 0.536600
CG1422 CG8759 2.645792
CG1422 CG9035 -2.817232
CG1422 CG9128 -1.940718
CG1422 CG9318 0.135061
CG1422 CG9677 -0.401501
CG1422 CG9866 0.069896
CG1422 CG9916 0.359980
CG14243 CG14968 -0.955288
CG14243 CG14996 -0.344700
CG14243 CG15005 -0.077293
CG14243 CG15095 0.059569
CG14243 CG15188 -0.079793
CG14243 CG15304 0.633956
CG14243 CG1548 -0.530248
CG14243 CG15717 -0.327878
CG14243 CG18549 -0.092100
CG14243 CG18593 0.230953
CG14243 CG2003 1.076735
CG14243 CG2977 -0.218647
CG14243 CG30011 -0.062798
CG14243 CG3006 0.425038
CG14243 CG31098 -1.941517
CG14243 CG31431 -1.305586
CG14243 CG3267 0.177790
CG14243 CG33009 0.341817
CG14243 CG4162 -0.416752
CG14243 CG4233 -0.440235
CG14243 CG4475 -0.137233
CG14243 CG5170 -0.181856
CG14243 CG5210 0.328178
CG14243 CG5288 -0.029641
CG14243 CG5330 -0.021152
CG14243 CG5532 0.127393
CG14243 CG5828 -0.193668
CG14243 CG6417 1.035983
CG14243 CG6459 0.641320
CG14243 CG6949 0.460148
CG14243 CG7062 -0.612602
CG14243 CG7266 -0.480469
CG14243 CG7421 -0.067912
CG14243 CG7438 -2.127748
CG14243 CG7678 0.090756
CG14243 CG7935 -0.087667
CG14243 CG8050 0.923833
CG14243 CG8066 0.248859
CG14243 CG8402 0.979476
CG14243 CG8443 -1.889379
CG14243 CG8470 -0.962160
CG14243 CG8665 -0.093530
CG14243 CG8669 -0.489418
CG14243 CG8766 -0.345119
CG14243 CG8788 -0.871965
CG14243 CG8804 -0.027660
CG14243 CG8913 0.329507
CG14243 CG8946 -0.017459
CG14243 CG9009 0.106366
CG14243 CG9066 0.265474
CG14243 CG9184 -0.296705
CG14254 CG14636 -0.234670
CG14254 CG2150 -0.258480
CG14254 CG32029 -1.161731
CG14254 CG4022 -0.371354
CG14254 CG6934 -0.485375
CG14254 CG9036 -1.695865
CG1429 CG1444 0.445602
CG1429 CG14687 -0.798079
CG1429 CG1475 -2.541760
CG1429 CG1648 0.024841
CG1429 CG1721 -2.943827
CG1429 CG17492 -9.005901
CG1429 CG18111 -0.566366
CG1429 CG18250 1.420485
CG1429 CG1837 -2.334236
CG1429 CG18657 0.168300
CG1429 CG1910 2.637797
CG1429 CG1934 0.060447
CG1429 CG2048 -0.367112
CG1429 CG2051 -1.836285
CG1429 CG2198 1.134595
CG1429 CG2330 -0.557762
CG1429 CG2718 0.554816
CG1429 CG2969 1.756528
CG1429 CG3001 -4.211593
CG1429 CG31045 3.160927
CG1429 CG31332 0.809732
CG1429 CG32164 2.283102
CG1429 CG32464 -0.886696
CG1429 CG3278 -2.574038
CG1429 CG32813 1.687035
CG1429 CG3297 -0.221169
CG1429 CG33149 1.752722
CG1429 CG3371 1.277918
CG1429 CG3401 0.443294
CG1429 CG40049 -0.368208
CG1429 CG4125 2.554533
CG1429 CG4300 -2.969363
CG1429 CG4696 -1.478759
CG1429 CG4746 -0.266596
CG1429 CG4843 -2.284700
CG1429 CG4994 0.649481
CG1429 CG5183 -0.855580
CG1429 CG5320 -0.964985
CG1429 CG5374 1.697026
CG1429 CG5596 0.773956
CG1429 CG5776 -0.017354
CG1429 CG5809 0.300732
CG1429 CG5992 0.066525
CG1429 CG6017 0.346843
CG1429 CG6512 1.971243
CG1429 CG6844 0.625120
CG1429 CG6972 0.391814
CG1429 CG7073 -1.299971
CG1429 CG7296 0.326131
CG1429 CG7299 -0.078569
CG1429 CG7430 -1.889742
CG1429 CG7654 -0.480461
CG1429 CG7915 1.654991
CG1429 CG7987 1.211437
CG1429 CG8289 -0.978830
CG1429 CG8306 -0.376835
CG1429 CG8312 -0.208245
CG1429 CG8759 -0.146660
CG1429 CG8977 -6.737470
CG1429 CG9020 -0.058779
CG1429 CG9281 0.681711
CG1429 CG9677 0.946533
CG1429 CG9762 1.034004
CG1429 CG9866 -1.702064
CG1429 CG9916 0.511023
CG1429 CG9985 0.341683
CG1429 CR31696 1.428927
CG1429 TE19126 -1.810031
CG14296 CG15651 -1.242537
CG14296 CG31000 -0.453506
CG14296 CG32046 -0.546503
CG14296 CG32169 1.599003
CG14296 CG3703 -0.253672
CG14296 CG4684 -0.926312
CG14296 CG6703 1.079276
CG14296 CG7851 -2.267237
CG14296 CG8625 0.036693
CG1430 CG15005 -0.297146
CG1430 CG15211 -0.062040
CG1430 CG2157 0.088938
CG1430 CG2674 -0.097882
CG1430 CG30349 -0.075424
CG1430 CG31170 0.064317
CG1430 CG3267 0.301175
CG1430 CG33502 0.328730
CG1430 CG3588 -0.328239
CG1430 CG4311 0.120737
CG1430 CG5130 -0.511891
CG1430 CG5170 -1.287287
CG1430 CG6040 -0.036135
CG1430 CG6769 0.120256
CG1430 CG7154 -0.245756
CG1430 CG7941 -0.019326
CG1430 CG8160 -0.543076
CG1430 CG8309 0.310406
CG1430 CG8627 -0.241284
CG1430 CG8850 -0.849435
CG1430 CR31808 -0.390785
CG1434 CG14513 -0.011608
CG1434 CG15427 -1.305757
CG1434 CG1624 -1.552048
CG1434 CG16876 -0.489447
CG1434 CG17724 -2.002926
CG1434 CG18740 0.384746
CG1434 CG2207 -0.490690
CG1434 CG31088 2.471110
CG1434 CG31181 -0.466969
CG1434 CG32046 -3.576356
CG1434 CG32158 -0.041707
CG1434 CG32505 1.111386
CG1434 CG3269 -0.421870
CG1434 CG32858 -0.649116
CG1434 CG3967 -0.159875
CG1434 CG4022 -0.547293
CG1434 CG4050 -0.496304
CG1434 CG5175 -0.303799
CG1434 CG5358 1.116024
CG1434 CG5545 0.091508
CG1434 CG5580 0.325726
CG1434 CG5813 0.326232
CG1434 CG5940 0.025521
CG1434 CG6418 -0.088895
CG1434 CG6703 0.934558
CG1434 CG6987 -0.319544
CG1434 CG7358 -0.096896
CG1434 CG7471 0.016006
CG1434 CG7538 -0.763220
CG1434 CG7576 0.079642
CG1434 CG9336 -0.629324
CG1434 CG9704 -1.883690
CG1434 CG9797 0.319968
CG1434 CG9999 -0.828942
CG14356 CG15022 -2.038799
CG14356 CG15444 0.291410
CG14356 CG15592 0.060976
CG14356 CG15786 -1.241820
CG14356 CG16885 0.254199
CG14356 CG17292 0.009761
CG14356 CG17437 -0.387845
CG14356 CG17530 0.410641
CG14356 CG18362 -1.422977
CG14356 CG2157 0.525641
CG14356 CG2210 0.084826
CG14356 CG2928 -0.033633
CG14356 CG3244 0.125239
CG14356 CG32920 -0.250888
CG14356 CG5700 0.011136
CG14356 CG6055 -0.095756
CG14356 CG6816 -0.053856
CG14356 CG7266 0.696811
CG14356 CG7807 1.078602
CG14356 CG7941 -0.927852
CG14356 CG9184 -0.405547
CG14356 CG9517 -0.084046
CG14356 TE18870 0.528440
CG14430 CG14813 -0.660734
CG14430 CG14888 0.126664
CG14430 CG1539 0.150940
CG14430 CG16858 0.165684
CG14430 CG17218 -2.464618
CG14430 CG17271 -0.316945
CG14430 CG17272 0.184222
CG14430 CG1749 0.328712
CG14430 CG18507 -0.374778
CG14430 CG2727 -0.015576
CG14430 CG2812 -0.678525
CG14430 CG2818 0.071717
CG14430 CG2918 0.211996
CG14430 CG30291 0.436567
CG14430 CG3171 0.389914
CG14430 CG32473 -0.041871
CG14430 CG33183 0.514977
CG14430 CG3359 0.300479
CG14430 CG3766 0.881001
CG14430 CG3991 -0.189860
CG14430 CG4299 -0.143798
CG14430 CG4670 0.054747
CG14430 CG4729 0.479286
CG14430 CG4999 0.223434
CG14430 CG5021 -0.136155
CG14430 CG5873 -0.126448
CG14430 CG6055 -0.775499
CG14430 CG6199 -0.441716
CG14430 CG6433 -0.130184
CG14430 CG6822 -1.245021
CG14430 CG7563 -0.323710
CG14430 CG7748 -2.083870
CG14430 CG8156 -1.136339
CG14430 CG8600 0.892189
CG14430 CG8983 -1.263518
CG14430 CG9035 -0.220387
CG14430 CG9322 0.112829
CG14430 CG9358 -0.162663
CG14430 CG9598 0.179980
CG14430 CG9747 0.184661
CG14430 CG9796 -0.510600
CG14430 CG9968 -1.276607
CG1444 CG14622 -0.544647
CG1444 CG1475 1.092242
CG1444 CG14883 -5.380037
CG1444 CG1648 1.539247
CG1444 CG16721 -1.798976
CG1444 CG17158 1.350845
CG1444 CG1716 -0.250385
CG1444 CG1721 0.362544
CG1444 CG17492 -5.498465
CG1444 CG17800 0.222031
CG1444 CG17943 0.318294
CG1444 CG18250 -6.846945
CG1444 CG1837 0.648941
CG1444 CG1910 -3.083241
CG1444 CG2048 0.137944
CG1444 CG2374 -0.821548
CG1444 CG3039 1.197913
CG1444 CG30427 0.564400
CG1444 CG3048 -1.260878
CG1444 CG31022 0.533186
CG1444 CG31045 2.612717
CG1444 CG31332 -3.821496
CG1444 CG31626 0.899769
CG1444 CG32043 -1.097614
CG1444 CG3371 -4.894443
CG1444 CG3436 2.413748
CG1444 CG3624 -0.075787
CG1444 CG3725 0.387728
CG1444 CG40147 0.057155
CG1444 CG4204 1.174918
CG1444 CG4300 1.190156
CG1444 CG4551 0.631461
CG1444 CG5215 -0.586487
CG1444 CG5320 -0.807244
CG1444 CG6017 1.467073
CG1444 CG6844 1.520908
CG1444 CG6877 1.254988
CG1444 CG7254 -0.771957
CG1444 CG7379 2.052337
CG1444 CG7433 -0.393372
CG1444 CG7987 -1.092504
CG1444 CG8276 2.437250
CG1444 CG8289 -0.473016
CG1444 CG8749 0.248682
CG1444 CG9022 0.793976
CG1444 CG9194 -0.172385
CG1444 CG9710 0.309166
CG1444 CG9985 -1.643618
CG1444 CR31696 -3.568474
CG1444 TE19126 1.550178
CG14447 CG14788 -0.486955
CG14447 CG1548 -1.039142
CG14447 CG15731 -0.285490
CG14447 CG17136 0.723141
CG14447 CG1746 -2.360013
CG14447 CG18657 -0.155786
CG14447 CG2003 1.799496
CG14447 CG2184 -0.799916
CG14447 CG2863 -0.945549
CG14447 CG3001 -0.525064
CG14447 CG3048 0.847742
CG14447 CG31775 0.699628
CG14447 CG32464 0.248438
CG14447 CG32813 -1.805609
CG14447 CG3401 -0.544792
CG14447 CG4581 1.096485
CG14447 CG4746 0.214618
CG14447 CG4781 -0.767413
CG14447 CG4843 -0.113939
CG14447 CG5374 1.349145
CG14447 CG5558 -1.801106
CG14447 CG5594 0.034344
CG14447 CG5596 1.010978
CG14447 CG5776 0.562969
CG14447 CG5824 -2.296101
CG14447 CG5992 1.088524
CG14447 CG7088 -1.701829
CG14447 CG7519 1.773915
CG14447 CG7610 0.171885
CG14447 CG7654 0.117088
CG14447 CG7780 1.412100
CG14447 CG7834 0.384919
CG14447 CG8039 1.144876
CG14447 CG8231 -2.248039
CG14447 CG8301 1.057641
CG14447 CG8446 -0.219035
CG14447 CG8503 -0.511591
CG14447 CG8525 2.176368
CG14447 CG8759 0.429977
CG14447 CG8780 -4.029876
CG14447 CG8977 0.102244
CG14447 CG9630 -7.756737
CG14447 CG9663 -5.183894
CG1447 CG14622 -0.655644
CG1447 CG14639 -0.677142
CG1447 CG15669 0.887864
CG1447 CG17943 0.003630
CG1447 CG3048 -0.147499
CG1447 CG31108 -1.059904
CG1447 CG32043 -1.294339
CG1447 CG32423 -0.428563
CG1447 CG40147 -0.170315
CG1447 CG4125 -0.490327
CG1447 CG4209 0.041645
CG1447 CG7296 0.639808
CG1447 CG7638 -0.310766
CG1447 CG9262 -0.525891
CG1447 CG9977 -0.850747
CG1448 CG4590 -1.471141
CG14513 CG1624 -1.983905
CG14513 CG17724 -0.212900
CG14513 CG2083 0.942004
CG14513 CG2207 0.152600
CG14513 CG31043 1.293585
CG14513 CG31181 -0.341194
CG14513 CG31357 -0.556266
CG14513 CG32158 0.173369
CG14513 CG32486 -0.139171
CG14513 CG3269 -0.774799
CG14513 CG4978 -0.756713
CG14513 CG5175 -0.048874
CG14513 CG5358 -2.304031
CG14513 CG5499 -0.434983
CG14513 CG6703 -0.367502
CG14513 CG6860 0.347990
CG14513 CG6987 0.902944
CG14513 CG7358 1.368325
CG14513 CG7471 -3.761663
CG14513 CG8092 -1.446755
CG14513 CG8567 0.208228
CG14513 CG9797 1.109504
CG14513 CG9894 -0.229716
CG14622 CG1483 -0.538580
CG14622 CG14883 -1.785710
CG14622 CG18783 -0.143387
CG14622 CG2083 0.553097
CG14622 CG2374 -0.856313
CG14622 CG2656 -0.679937
CG14622 CG31043 0.387478
CG14622 CG31108 -2.386945
CG14622 CG31181 -0.248957
CG14622 CG31349 -1.346074
CG14622 CG3198 1.913628
CG14622 CG32043 -1.009161
CG14622 CG32158 0.828857
CG14622 CG32434 0.670649
CG14622 CG32486 1.042093
CG14622 CG3258 1.688929
CG14622 CG3269 0.896009
CG14622 CG33097 0.241930
CG14622 CG3371 -2.053024
CG14622 CG3436 1.202148
CG14622 CG40147 -0.848093
CG14622 CG4303 1.007059
CG14622 CG4532 -0.699281
CG14622 CG5215 -0.892524
CG14622 CG5433 0.779799
CG14622 CG5588 -0.243514
CG14622 CG6174 -2.632175
CG14622 CG6617 0.341644
CG14622 CG6866 0.763277
CG14622 CG7254 0.231365
CG14622 CG7375 0.099638
CG14622 CG7379 0.454443
CG14622 CG7433 -0.094860
CG14622 CG8567 -1.839705
CG14622 CG8933 0.820803
CG14622 CG8974 0.234704
CG14622 CG9070 0.114534
CG14622 CG9135 -3.649486
CG14622 CG9666 0.082233
CG14626 CG14636 -0.257745
CG14626 CG17218 -0.120656
CG14626 CG1749 0.281127
CG14626 CG17646 0.007392
CG14626 CG18507 -0.060946
CG14626 CG2818 -0.144459
CG14626 CG2918 -0.560748
CG14626 CG3008 -0.051334
CG14626 CG31121 -0.079091
CG14626 CG3184 -0.328806
CG14626 CG5186 0.117972
CG14626 CG6394 -0.063119
CG14626 CG7230 -0.143603
CG14626 CG7563 -0.640095
CG14626 CG7961 -0.602386
CG14626 CG8156 0.293590
CG14626 CG8308 -0.031694
CG14626 CG8600 0.015062
CG14626 CG8965 0.181937
CG14626 CG9747 0.076962
CG14626 CG9924 -0.113133
CG14626 TE20108 -0.181660
CG14629 CG1463 0.018248
CG14629 CG1469 -0.646724
CG14629 CG15105 1.459875
CG14629 CG15117 1.314468
CG14629 CG15282 0.086872
CG14629 CG15828 -0.858726
CG14629 CG1600 0.177952
CG14629 CG16788 -0.398801
CG14629 CG17334 -0.060757
CG14629 CG17530 -1.037592
CG14629 CG1780 -0.795640
CG14629 CG1837 0.169482
CG14629 CG2198 -0.657456
CG14629 CG2718 -0.557099
CG14629 CG2969 -1.887644
CG14629 CG30497 -1.378571
CG14629 CG31536 0.106057
CG14629 CG33113 -1.064159
CG14629 CG3829 0.221836
CG14629 CG3903 -0.674674
CG14629 CG3989 -2.256751
CG14629 CG4183 -1.454096
CG14629 CG4405 0.117992
CG14629 CG4533 -2.250828
CG14629 CG4679 -2.531479
CG14629 CG4692 0.723291
CG14629 CG4769 -0.006586
CG14629 CG5330 2.137831
CG14629 CG5345 -4.681481
CG14629 CG5671 0.102664
CG14629 CG5700 -0.675388
CG14629 CG6778 0.070510
CG14629 CG6803 0.771662
CG14629 CG7062 -1.712707
CG14629 CG7266 0.343264
CG14629 CG7390 -0.400456
CG14629 CG7625 -0.278799
CG14629 CG7678 -0.026947
CG14629 CG7981 0.156704
CG14629 CG8050 -0.221270
CG14629 CG8066 0.789444
CG14629 CG8258 0.633703
CG14629 CG8665 -1.129954
CG14629 CG9238 0.616817
CG14629 CG9444 0.009850
CG14629 CG9539 1.046879
CG1463 CG14805 3.111453
CG1463 CG15101 -0.653957
CG1463 CG15828 -1.140633
CG1463 CG16788 -0.040931
CG1463 CG17597 -0.478338
CG1463 CG2125 -0.825360
CG1463 CG2277 0.789189
CG1463 CG2330 -0.353074
CG1463 CG2469 -0.487541
CG1463 CG2969 0.853334
CG1463 CG31137 -0.439166
CG1463 CG31536 0.273219
CG1463 CG31692 -5.057270
CG1463 CG32030 0.448722
CG1463 CG32425 1.041354
CG1463 CG32549 -0.212114
CG1463 CG33113 0.092030
CG1463 CG3434 -0.589124
CG1463 CG3743 -2.862464
CG1463 CG3902 -0.527866
CG1463 CG4035 0.631070
CG1463 CG4204 -1.099861
CG1463 CG4405 0.535871
CG1463 CG4702 0.223978
CG1463 CG4746 1.131049
CG1463 CG4769 -0.071001
CG1463 CG5345 1.040441
CG1463 CG5802 0.084229
CG1463 CG6223 0.531850
CG1463 CG6601 -0.129556
CG1463 CG6778 -2.355133
CG1463 CG6934 -1.838006
CG1463 CG6981 1.017889
CG1463 CG7702 -6.193881
CG1463 CG8258 -0.121522
CG1463 CG8276 0.973843
CG1463 CG8776 -0.709681
CG1463 CG9256 -0.602012
CG1463 CG9836 0.160607
CG1463 CG9847 0.396499
CG1463 CG9916 -0.065661
CG14636 CG14672 -0.152493
CG14636 CG1539 0.061005
CG14636 CG16858 -0.294962
CG14636 CG17272 0.188637
CG14636 CG17334 -0.188959
CG14636 CG18507 0.116687
CG14636 CG2108 0.373544
CG14636 CG2818 -0.125607
CG14636 CG31121 -0.200129
CG14636 CG31973 -0.391661
CG14636 CG32029 -0.836102
CG14636 CG32549 -0.104473
CG14636 CG3365 0.217462
CG14636 CG3539 -0.199882
CG14636 CG3542 -0.123236
CG14636 CG3722 0.330281
CG14636 CG3902 -0.325118
CG14636 CG3903 -0.050781
CG14636 CG4035 -0.175715
CG14636 CG5802 0.157915
CG14636 CG5854 -0.054062
CG14636 CG5873 0.476483
CG14636 CG6055 0.228061
CG14636 CG6433 0.369260
CG14636 CG6608 -0.151773
CG14636 CG7098 0.372198
CG14636 CG7526 -0.070163
CG14636 CG7563 -0.338969
CG14636 CG8156 -0.475362
CG14636 CG8308 -0.681092
CG14636 CG8600 -0.462448
CG14636 CG8965 -0.192758
CG14636 CG9089 -0.307330
CG14636 CG9336 -0.313773
CG14636 CG9346 0.001806
CG14636 CG9358 0.212587
CG14636 CG9747 -2.037199
CG14636 CG9924 0.133266
CG14636 TE20108 0.146580
CG14639 CG14643 -1.454491
CG14639 CG15598 0.282189
CG14639 CG15669 -0.497921
CG14639 CG16944 -0.114251
CG14639 CG17332 1.495565
CG14639 CG18374 -1.188044
CG14639 CG18593 -0.047974
CG14639 CG2977 -0.326077
CG14639 CG32972 -0.503348
CG14639 CG5532 0.409850
CG14639 CG5819 0.149155
CG14639 CG7241 -0.383541
CG14639 CG7296 0.052806
CG14639 CG7502 -0.360717
CG14639 CG7936 -0.021770
CG14639 CG9066 0.160523
CG14639 CG9184 0.070256
CG14639 CG9977 -0.430514
CG14643 CG15102 -0.296457
CG14643 CG15598 -0.882056
CG14643 CG15731 -0.325966
CG14643 CG16798 -0.704202
CG14643 CG16944 -1.026700
CG14643 CG17325 -1.076613
CG14643 CG17332 -1.634417
CG14643 CG17508 0.413996
CG14643 CG18374 -0.296828
CG14643 CG1910 1.354405
CG14643 CG30349 0.613970
CG14643 CG3127 -0.543800
CG14643 CG31605 -0.367042
CG14643 CG3198 -0.717729
CG14643 CG32164 -2.294992
CG14643 CG32244 -1.002228
CG14643 CG32982 0.597570
CG14643 CG33149 -1.092234
CG14643 CG3762 0.125107
CG14643 CG4125 -0.139675
CG14643 CG4300 0.659600
CG14643 CG4376 -1.825609
CG14643 CG4726 0.244709
CG14643 CG4994 -1.048035
CG14643 CG5476 -1.597857
CG14643 CG5819 -1.233421
CG14643 CG5903 0.225985
CG14643 CG6501 3.241191
CG14643 CG6521 -0.199779
CG14643 CG6647 0.710440
CG14643 CG6666 1.846019
CG14643 CG7071 1.211474
CG14643 CG7107 0.174478
CG14643 CG7173 -0.674457
CG14643 CG7176 1.007145
CG14643 CG7296 0.623511
CG14643 CG7502 -0.590617
CG14643 CG7554 -0.131472
CG14643 CG7638 0.033034
CG14643 CG7675 -0.449951
CG14643 CG7698 0.308261
CG14643 CG7802 0.000538
CG14643 CG7807 0.080502
CG14643 CG7920 -0.187690
CG14643 CG8048 -0.591661
CG14643 CG8186 1.009760
CG14643 CG9253 0.199209
CG14643 CG9262 -0.741718
CG14643 CG9480 0.119504
CG14643 CG9977 0.897636
CG14672 CG15002 -0.394153
CG14672 CG17218 -0.063688
CG14672 CG2818 0.194589
CG14672 CG32473 -0.389257
CG14672 CG4299 -0.383925
CG14672 CG5873 -0.287001
CG14672 CG6040 -0.179992
CG14672 CG7526 0.108557
CG14672 CG7802 -0.251253
CG14672 CG8156 0.134742
CG14672 CG8965 0.012138
CG14672 CG9322 0.117616
CG14672 CG9747 -0.055022
CG14672 CG9924 -0.096416
CG14672 TE20108 -0.482971
CG14687 CG1475 2.171437
CG14687 CG15105 0.542253
CG14687 CG1721 -1.295001
CG14687 CG17492 -0.762080
CG14687 CG2003 -0.419776
CG14687 CG30116 -0.312920
CG14687 CG31022 -0.223238
CG14687 CG31045 -0.290773
CG14687 CG3127 0.098176
CG14687 CG31794 0.430460
CG14687 CG32425 1.394330
CG14687 CG3297 -0.191390
CG14687 CG33149 0.128830
CG14687 CG4003 -0.084684
CG14687 CG4169 -0.131647
CG14687 CG4183 -0.294234
CG14687 CG4457 0.491997
CG14687 CG4511 -0.718626
CG14687 CG4798 -0.636592
CG14687 CG4994 0.039381
CG14687 CG5353 -1.713303
CG14687 CG5374 -0.711170
CG14687 CG5596 0.081202
CG14687 CG5992 -0.895213
CG14687 CG6972 0.200521
CG14687 CG7073 0.364190
CG14687 CG7430 -0.203121
CG14687 CG7610 -0.354527
CG14687 CG8235 0.330951
CG14687 CG8289 -1.996493
CG14687 CG8430 0.382522
CG14687 CG8446 -0.307262
CG14687 CG8759 -0.329400
CG14687 CG8977 0.558821
CG14687 CG9281 1.026067
CG14687 CR31696 -0.058319
CG1469 CG15117 0.016299
CG1469 CG1548 -0.319539
CG1469 CG1743 -0.581368
CG1469 CG33099 -1.050614
CG1469 CG3989 0.174559
CG1469 CG4162 0.780670
CG1469 CG5210 -0.692406
CG14712 CG17136 -2.059273
CG14712 CG1891 0.263064
CG14712 CG2835 -0.424914
CG14712 CG2863 0.367972
CG14712 CG3048 0.537616
CG14712 CG31045 -0.533655
CG14712 CG31332 0.885648
CG14712 CG3265 0.713218
CG14712 CG3371 0.653906
CG14712 CG3436 0.706524
CG14712 CG3624 1.391512
CG14712 CG3861 0.350431
CG14712 CG4115 -0.180154
CG14712 CG4457 -0.899853
CG14712 CG4551 0.949017
CG14712 CG4700 -3.155581
CG14712 CG4843 0.023456
CG14712 CG4912 0.178333
CG14712 CG4972 0.549098
CG14712 CG4978 -0.379678
CG14712 CG5183 0.669456
CG14712 CG5258 0.253124
CG14712 CG5277 -0.182091
CG14712 CG5382 0.125042
CG14712 CG5454 -2.931144
CG14712 CG5824 1.493384
CG14712 CG6226 0.122389
CG14712 CG6512 0.522396
CG14712 CG7033 0.378206
CG14712 CG7073 -0.494460
CG14712 CG7430 0.094082
CG14712 CG7638 -1.203486
CG14712 CG7654 0.548469
CG14712 CG7893 1.006441
CG14712 CG8209 -0.577299
CG14712 CG8231 -2.040732
CG14712 CG8301 0.882544
CG14712 CG8306 0.784729
CG14712 CG8366 -0.771186
CG14712 CG8411 -0.158771
CG14712 CG8553 0.810848
CG14712 CG8635 -1.012992
CG14712 CG8759 -0.055790
CG14712 CG8978 -0.694543
CG14712 CG9172 -0.373376
CG14712 CG9403 -1.196103
CG14712 CG9630 0.176487
CG14712 CG9677 -0.444663
CG14712 CG9750 -0.636151
CG14712 CG9866 -0.614611
CG1475 CG15105 1.529107
CG1475 CG15117 3.075827
CG1475 CG15212 0.945455
CG1475 CG1648 -1.186933
CG1475 CG17158 -1.466696
CG1475 CG1721 2.769093
CG1475 CG17325 0.677266
CG1475 CG17492 -6.612648
CG1475 CG1837 -2.833328
CG1475 CG18657 -2.512164
CG1475 CG1910 -4.549404
CG1475 CG2051 -4.623385
CG1475 CG3001 1.805505
CG1475 CG30291 0.934412
CG1475 CG30427 -0.144488
CG1475 CG31045 -1.680882
CG1475 CG3140 0.711181
CG1475 CG31794 -0.990883
CG1475 CG32164 1.598519
CG1475 CG32425 -2.590335
CG1475 CG32464 0.584887
CG1475 CG3278 1.237364
CG1475 CG32813 -0.766609
CG1475 CG33104 1.369397
CG1475 CG33149 -0.505501
CG1475 CG33549 3.354682
CG1475 CG3371 -2.371591
CG1475 CG3624 -1.265643
CG1475 CG3725 2.579442
CG1475 CG4003 -0.500815
CG1475 CG4115 1.321276
CG1475 CG4169 1.320955
CG1475 CG4170 -4.978342
CG1475 CG4183 0.766735
CG1475 CG4204 0.805855
CG1475 CG4300 2.585498
CG1475 CG4427 -1.137920
CG1475 CG4511 -1.146298
CG1475 CG4552 2.531483
CG1475 CG4679 -3.381895
CG1475 CG4692 4.188948
CG1475 CG4746 1.816209
CG1475 CG4994 -2.751343
CG1475 CG5183 1.266976
CG1475 CG5320 -14.540987
CG1475 CG5330 -7.612927
CG1475 CG5353 -9.033935
CG1475 CG5374 1.855586
CG1475 CG5476 1.606895
CG1475 CG5594 1.068549
CG1475 CG5776 -1.390567
CG1475 CG5809 1.869366
CG1475 CG5992 0.947939
CG1475 CG6017 1.728130
CG1475 CG6501 0.985078
CG1475 CG6512 -0.378373
CG1475 CG6668 -8.416033
CG1475 CG6708 -0.731058
CG1475 CG6766 0.392535
CG1475 CG6775 1.189975
CG1475 CG6803 2.124011
CG1475 CG6844 -0.430642
CG1475 CG7073 0.949391
CG1475 CG7173 1.445711
CG1475 CG7199 1.449970
CG1475 CG7271 0.745646
CG1475 CG7279 -0.265134
CG1475 CG7299 -0.083041
CG1475 CG7413 -0.074249
CG1475 CG7430 0.800213
CG1475 CG7433 2.442300
CG1475 CG7461 0.092691
CG1475 CG7610 -1.864474
CG1475 CG7654 -0.369118
CG1475 CG7915 -3.743600
CG1475 CG7920 3.312025
CG1475 CG7987 -4.710398
CG1475 CG8182 2.038654
CG1475 CG8186 -1.098910
CG1475 CG8231 1.436845
CG1475 CG8289 -4.985263
CG1475 CG8306 -5.562723
CG1475 CG8312 -0.223434
CG1475 CG8430 0.304620
CG1475 CG8583 0.472707
CG1475 CG8759 0.321167
CG1475 CG8977 -13.772642
CG1475 CG9238 3.297809
CG1475 CG9281 1.077062
CG1475 CG9677 -0.822021
CG1475 CG9710 2.273240
CG1475 CG9762 1.268594
CG1475 CG9866 2.086723
CG1475 CG9916 -0.161914
CG1475 CG9985 0.047232
CG1475 CR31696 -2.429398
CG1475 TE19126 -3.229887
CG14762 CG15427 -0.334847
CG14762 CG15651 -1.146346
CG14762 CG17530 4.027190
CG14762 CG1825 0.581259
CG14762 CG2939 -0.920603
CG14762 CG32046 0.780256
CG14762 CG32169 1.316051
CG14762 CG3703 0.330559
CG14762 CG4133 -0.006946
CG14762 CG4684 -3.817890
CG14762 CG5545 0.204986
CG14762 CG6703 0.128451
CG14762 CG7576 -1.456224
CG14762 CG7659 -0.796654
CG14762 CG8625 -1.546228
CG14788 CG14805 -0.379611
CG14788 CG17348 -0.093003
CG14788 CG1746 -0.711133
CG14788 CG18111 -0.340951
CG14788 CG1970 0.970821
CG14788 CG2198 2.395885
CG14788 CG2263 -3.522176
CG14788 CG2277 0.518261
CG14788 CG3001 -3.406940
CG14788 CG31045 -0.100363
CG14788 CG31692 -1.463999
CG14788 CG3174 0.082239
CG14788 CG32464 -0.864752
CG14788 CG3278 -0.004580
CG14788 CG3842 0.165984
CG14788 CG4003 0.729186
CG14788 CG4457 0.945838
CG14788 CG4696 1.057766
CG14788 CG4746 -1.590144
CG14788 CG5220 -4.564920
CG14788 CG5277 -0.961082
CG14788 CG5382 0.828162
CG14788 CG5537 -1.890750
CG14788 CG5596 0.275063
CG14788 CG5776 -1.485599
CG14788 CG5824 0.425117
CG14788 CG6148 0.610056
CG14788 CG7073 0.517088
CG14788 CG7393 0.333168
CG14788 CG7519 2.476450
CG14788 CG7935 -0.421740
CG14788 CG8258 0.506796
CG14788 CG8312 0.350114
CG14788 CG8446 -0.936274
CG14788 CG8503 0.114328
CG14788 CG8583 0.367272
CG14788 CG8635 -1.155419
CG14788 CG8759 -3.830858
CG14788 CG9006 -2.048729
CG14788 CG9128 0.122207
CG14788 CG9630 1.825343
CG14788 CG9663 0.396280
CG14788 CG9677 -0.424935
CG14788 CG9866 -0.398707
CG14788 CG9916 0.541770
CG14792 CG14902 -1.047163
CG14792 CG15347 -1.771017
CG14792 CG1644 0.339768
CG14792 CG1809 1.299516
CG14792 CG18173 0.387178
CG14792 CG2977 0.751597
CG14792 CG31004 0.992999
CG14792 CG31233 -0.015600
CG14792 CG31259 1.339885
CG14792 CG31463 -1.354220
CG14792 CG3734 -0.110960
CG14792 CG4061 -0.983378
CG14792 CG4199 -0.429031
CG14792 CG4247 0.065484
CG14792 CG4753 0.572463
CG14792 CG5012 0.503710
CG14792 CG5660 -2.253733
CG14792 CG5949 0.147557
CG14792 CG6345 -0.082895
CG14792 CG6830 -2.350802
CG14792 CG7328 -0.941575
CG14792 CG8048 2.094589
CG14792 CG8804 -1.278745
CG14792 CG9331 -0.744288
CG14792 CG9568 0.874481
CG14801 CG17786 -0.231449
CG14801 CG3097 -0.593655
CG14801 CG31344 -0.102658
CG14801 CG4089 0.121497
CG14801 CG8239 -0.027504
CG14801 CG9628 -0.809437
CG14805 CG17124 -0.320825
CG14805 CG17597 -0.177392
CG14805 CG18111 0.547982
CG14805 CG2198 -2.711316
CG14805 CG2277 1.646434
CG14805 CG2330 0.417712
CG14805 CG3001 0.765136
CG14805 CG31137 0.294182
CG14805 CG31536 -0.491583
CG14805 CG31692 -1.591406
CG14805 CG32253 0.064720
CG14805 CG32425 -1.631484
CG14805 CG32625 1.091588
CG14805 CG3278 -3.811380
CG14805 CG3434 -0.444745
CG14805 CG3743 -1.138244
CG14805 CG3842 0.427623
CG14805 CG3902 -0.594091
CG14805 CG3989 1.272787
CG14805 CG4170 -0.266053
CG14805 CG4204 0.598612
CG14805 CG4692 1.363994
CG14805 CG4700 0.131346
CG14805 CG4746 -4.523305
CG14805 CG5033 4.271372
CG14805 CG5183 0.799424
CG14805 CG5193 -2.680685
CG14805 CG5220 -2.723783
CG14805 CG5277 -0.647392
CG14805 CG5330 -5.173521
CG14805 CG5345 1.499160
CG14805 CG5486 0.527692
CG14805 CG5776 2.576448
CG14805 CG5824 2.245788
CG14805 CG6148 1.233857
CG14805 CG6177 -0.613557
CG14805 CG6778 0.035509
CG14805 CG6844 0.115467
CG14805 CG6981 -0.362825
CG14805 CG7227 -1.373250
CG14805 CG7299 0.500468
CG14805 CG7393 5.806370
CG14805 CG7702 -9.050519
CG14805 CG7935 0.654979
CG14805 CG8258 -2.859121
CG14805 CG8583 0.538396
CG14805 CG9006 -8.875688
CG14805 CG9423 0.230117
CG14805 CG9677 0.178453
CG14805 CG9836 -1.048739
CG14813 CG1539 -0.376421
CG14813 CG16858 -0.007383
CG14813 CG17158 0.194564
CG14813 CG1716 0.026063
CG14813 CG17218 -1.182958
CG14813 CG1749 0.640540
CG14813 CG30291 0.081109
CG14813 CG3039 0.445521
CG14813 CG33104 0.877211
CG14813 CG33183 -1.219156
CG14813 CG3359 -0.071927
CG14813 CG3722 -1.399825
CG14813 CG3766 -0.047430
CG14813 CG3991 -0.118736
CG14813 CG4006 -0.012137
CG14813 CG4145 0.503426
CG14813 CG4457 -0.785419
CG14813 CG4972 0.039798
CG14813 CG5021 -0.488845
CG14813 CG5183 0.448836
CG14813 CG6017 0.120944
CG14813 CG6223 -0.368659
CG14813 CG6822 -0.993374
CG14813 CG7262 -0.534904
CG14813 CG7748 0.143660
CG14813 CG7893 -0.480331
CG14813 CG8289 -0.400086
CG14813 CG8306 0.393968
CG14813 CG8430 0.119756
CG14813 CG8978 0.685725
CG14813 CG8983 -0.154317
CG14813 CG9035 -3.113177
CG14813 CG9128 0.326531
CG14813 CG9318 -0.389877
CG14813 CG9416 0.177243
CG14813 CG9796 0.422783
CG14813 CG9924 0.340664
CG14813 CG9968 0.181733
CG1483 CG15811 0.261538
CG1483 CG2083 -1.149089
CG1483 CG2835 0.148894
CG1483 CG31108 0.461789
CG1483 CG32043 0.384169
CG1483 CG32505 0.211645
CG1483 CG3258 -0.444494
CG1483 CG3269 -0.170790
CG1483 CG3436 0.159908
CG1483 CG3800 -0.166222
CG1483 CG4303 0.319096
CG1483 CG4532 0.176379
CG1483 CG5215 0.628740
CG1483 CG5433 -1.219717
CG1483 CG5580 -0.328843
CG1483 CG5588 -0.031467
CG1483 CG6174 -0.388547
CG1483 CG6210 -0.272084
CG1483 CG6617 -1.423201
CG1483 CG6860 -0.083732
CG1483 CG6866 -0.998848
CG1483 CG6889 0.571969
CG1483 CG7375 0.819824
CG1483 CG7471 0.835246
CG1483 CG7892 -0.077223
CG1483 CG8092 0.073063
CG1483 CG8567 0.323882
CG1483 CG9135 0.878402
CG1483 CG9666 -1.085477
CG1486 CG15022 -0.261778
CG1486 CG16712 0.092146
CG1486 CG17124 0.261709
CG1486 CG17246 0.512361
CG1486 CG17272 -0.523691
CG1486 CG2161 -0.062097
CG1486 CG31536 -0.059762
CG1486 CG31999 -0.447293
CG1486 CG32548 0.008240
CG1486 CG32625 0.108039
CG1486 CG3499 -1.211407
CG1486 CG3960 0.129654
CG1486 CG4700 -0.648202
CG1486 CG4742 -0.360385
CG1486 CG5330 0.277420
CG1486 CG5345 0.249878
CG1486 CG5486 0.248806
CG1486 CG6155 -0.423231
CG1486 CG6459 -0.233871
CG1486 CG6778 -0.257206
CG1486 CG7033 0.440660
CG1486 CG7107 -0.055584
CG1486 CG7807 0.133709
CG1486 CG7981 0.207658
CG1486 CG8366 -0.290440
CG1486 CG8439 -0.059705
CG1486 CG8788 0.145708
CG1486 CG8920 -0.018289
CG1486 CG9175 -0.293207
CG1486 CG9330 -0.036308
CG1486 CG9446 -0.300373
CG1486 CG9750 -0.163374
CG14866 CG1764 -0.395947
CG14866 CG17786 0.217193
CG14866 CG5492 -0.113982
CG14866 CG6055 -1.303212
CG14866 CG6433 -1.336455
CG14866 CG6608 -0.269204
CG14866 CG8587 -0.724542
CG14866 CG8983 0.115342
CG14883 CG16721 1.052850
CG14883 CG17158 1.889376
CG14883 CG17903 0.224163
CG14883 CG17943 -1.418617
CG14883 CG18250 -0.820283
CG14883 CG2374 -2.379620
CG14883 CG30115 0.011387
CG14883 CG31332 1.845994
CG14883 CG3198 -2.839711
CG14883 CG32031 0.758513
CG14883 CG32043 2.221432
CG14883 CG3258 -0.432359
CG14883 CG3265 0.775121
CG14883 CG33097 -0.078004
CG14883 CG33261 0.481004
CG14883 CG3371 4.482206
CG14883 CG3436 -6.970720
CG14883 CG3542 1.911956
CG14883 CG3624 -0.023835
CG14883 CG3969 -2.324049
CG14883 CG4006 -0.650154
CG14883 CG4532 -2.236745
CG14883 CG4978 0.214658
CG14883 CG5215 -0.545593
CG14883 CG5433 0.446449
CG14883 CG5454 0.806257
CG14883 CG6654 0.016216
CG14883 CG6775 1.237959
CG14883 CG6860 0.944004
CG14883 CG6877 0.996850
CG14883 CG7254 0.456734
CG14883 CG7379 -5.022728
CG14883 CG7893 -0.081012
CG14883 CG8092 0.693294
CG14883 CG8173 0.151462
CG14883 CG8200 0.237246
CG14883 CG8289 0.470505
CG14883 CG8571 -0.609228
CG14883 CG8749 -0.203793
CG14883 CG8965 0.997884
CG14883 CG9022 -0.297405
CG14883 CG9480 -0.010943
CG14883 CG9712 -1.345804
CG14883 CG9854 0.442005
CG14883 CG9894 -0.956932
CG14883 CR31696 -0.093230
CG14888 CG17218 -0.337432
CG14888 CG2818 -0.264796
CG14888 CG33261 0.136945
CG14888 CG4999 -0.385003
CG14888 CG5873 -0.766276
CG14888 CG6378 -0.605662
CG14888 CG7230 -0.136285
CG14888 CG7802 -0.212788
CG14888 CG8308 0.067834
CG14888 CG9712 -0.205118
CG14902 CG15347 0.529746
CG14902 CG1644 -0.164252
CG14902 CG1759 0.135981
CG14902 CG1809 -1.491807
CG14902 CG18173 0.256753
CG14902 CG31233 0.385542
CG14902 CG31343 -0.365875
CG14902 CG31463 -1.863460
CG14902 CG31605 0.765344
CG14902 CG3734 -2.495773
CG14902 CG4199 -2.195258
CG14902 CG4247 0.246764
CG14902 CG5961 0.082237
CG14902 CG6830 -1.343975
CG14902 CG8048 -0.348883
CG14902 CG9568 0.783244
CG14968 CG15117 0.473150
CG14968 CG15347 0.741818
CG14968 CG1548 0.869429
CG14968 CG1644 0.215651
CG14968 CG18374 0.464267
CG14968 CG18549 -0.172058
CG14968 CG2977 -1.730590
CG14968 CG3006 -0.067540
CG14968 CG31098 1.502536
CG14968 CG31775 -1.289253
CG14968 CG33009 -0.219299
CG14968 CG33099 0.244982
CG14968 CG3842 -0.544407
CG14968 CG4162 -0.024051
CG14968 CG4306 -0.456345
CG14968 CG4753 -3.638759
CG14968 CG4781 0.454023
CG14968 CG5210 0.320253
CG14968 CG5288 -1.952636
CG14968 CG5532 -0.368085
CG14968 CG5819 -0.117474
CG14968 CG5828 -1.283302
CG14968 CG5961 -0.160333
CG14968 CG6417 -1.067921
CG14968 CG6949 0.262692
CG14968 CG7241 -0.285120
CG14968 CG7438 0.426715
CG14968 CG7936 -0.178567
CG14968 CG8050 -0.641796
CG14968 CG8443 -0.537313
CG14968 CG8470 0.997386
CG14968 CG8669 -0.193392
CG14968 CG8766 -1.028366
CG14968 CG8788 3.480610
CG14968 CG8804 -1.959879
CG14968 CG8946 0.362070
CG14968 CG9066 0.244131
CG14968 CG9155 -0.489725
CG14968 CG9331 1.306923
CG14996 CG15717 1.915146
CG14996 CG1685 -2.681227
CG14996 CG17369 0.968674
CG14996 CG1785 0.543964
CG14996 CG2078 -0.048916
CG14996 CG2713 0.181352
CG14996 CG31098 -2.913701
CG14996 CG32264 -1.360803
CG14996 CG3283 0.114056
CG14996 CG33217 -1.757156
CG14996 CG3593 -0.953498
CG14996 CG4742 1.747734
CG14996 CG4753 2.809046
CG14996 CG4781 -0.793438
CG14996 CG5010 -3.872325
CG14996 CG5288 -0.152113
CG14996 CG5558 -0.140565
CG14996 CG6022 6.512814
CG14996 CG6343 -5.007607
CG14996 CG6417 -0.104587
CG14996 CG6459 0.194869
CG14996 CG6767 -7.234890
CG14996 CG7712 0.337257
CG14996 CG7780 -0.696291
CG14996 CG7839 0.236148
CG14996 CG8039 2.862088
CG14996 CG8327 0.098613
CG14996 CG8386 -0.552801
CG14996 CG8443 -0.625813
CG14996 CG8444 -0.181920
CG14996 CG8470 -3.075453
CG14996 CG8669 0.215746
CG14996 CG8766 -0.392207
CG14996 CG8827 0.133263
CG14996 CG8913 0.130331
CG14996 CG8920 3.073352
CG14996 CG9149 0.221306
CG14996 CG9300 1.663384
CG14996 CG9306 -4.344405
CG14996 CG9577 -2.199656
CG15002 CG1539 -0.086297
CG15002 CG17032 0.578139
CG15002 CG17121 -0.067185
CG15002 CG18140 -0.972523
CG15002 CG18290 -0.392417
CG15002 CG18507 -0.021125
CG15002 CG2108 0.277215
CG15002 CG2727 -0.179028
CG15002 CG3008 -0.332248
CG15002 CG31649 -0.739549
CG15002 CG32244 -0.475853
CG15002 CG33183 -0.875907
CG15002 CG3365 0.236255
CG15002 CG3903 1.056763
CG15002 CG5873 -0.175358
CG15002 CG6040 -0.477752
CG15002 CG6394 -0.260244
CG15002 CG6879 -0.678374
CG15002 CG7070 -0.034409
CG15002 CG7230 -0.463138
CG15002 CG7526 -0.488974
CG15002 CG7563 -0.455744
CG15002 CG7893 0.890111
CG15002 CG8600 0.109886
CG15002 CG8965 0.460170
CG15002 CG9322 -1.591352
CG15002 CG9747 -0.419517
CG15002 CG9924 -0.130170
CG15002 TE20108 0.475885
CG15005 CG15212 -0.113207
CG15005 CG17121 -0.313567
CG15005 CG18140 0.071639
CG15005 CG18362 -0.195081
CG15005 CG2016 -0.385308
CG15005 CG2108 -0.019350
CG15005 CG2674 0.098572
CG15005 CG2928 0.356799
CG15005 CG31170 0.024869
CG15005 CG31559 -0.248265
CG15005 CG32209 0.001258
CG15005 CG32473 -0.221065
CG15005 CG32499 0.018438
CG15005 CG3267 -0.012615
CG15005 CG33217 -0.029045
CG15005 CG3992 -0.172892
CG15005 CG4311 0.056560
CG15005 CG4742 0.550924
CG15005 CG4778 -0.275890
CG15005 CG5170 -0.756807
CG15005 CG5873 -0.076537
CG15005 CG6459 0.200272
CG15005 CG6708 0.055546
CG15005 CG7266 -0.164189
CG15005 CG7361 0.362583
CG15005 CG7421 -0.010629
CG15005 CG8309 0.197023
CG15005 CG9149 -0.954831
CG15005 CR31808 0.538074
CG15005 TE18870 -0.103042
CG15022 CG15188 0.256234
CG15022 CG15592 0.052054
CG15022 CG1600 0.119708
CG15022 CG17292 0.151290
CG15022 CG17437 -0.421417
CG15022 CG17530 -1.930086
CG15022 CG18362 -0.044089
CG15022 CG2342 -0.675282
CG15022 CG2928 -0.015957
CG15022 CG3244 -0.372504
CG15022 CG32920 0.347905
CG15022 CG4742 -0.485412
CG15022 CG5700 -0.615764
CG15022 CG6155 0.483342
CG15022 CG6767 0.189340
CG15022 CG6816 -0.167537
CG15022 CG7098 -0.552586
CG15022 CG7266 -1.277105
CG15022 CG7438 1.084615
CG15022 CG7807 -0.417405
CG15022 CG7941 0.666404
CG15022 CG7981 0.302169
CG15022 CG8913 0.333619
CG15022 CG9184 -0.804292
CG15022 CG9446 -0.302737
CG15022 CG9517 -0.094807
CG15022 CR31808 0.166595
CG15022 TE18870 -0.274601
CG15095 CG15117 -1.499157
CG15095 CG15162 1.891927
CG15095 CG15304 0.148395
CG15095 CG15347 -1.123244
CG15095 CG15717 4.769483
CG15095 CG1685 1.561826
CG15095 CG17325 -0.849274
CG15095 CG17332 1.276113
CG15095 CG1743 0.734733
CG15095 CG18549 0.394780
CG15095 CG18593 0.131413
CG15095 CG18657 1.157901
CG15095 CG1882 1.206505
CG15095 CG2003 -0.055826
CG15095 CG2098 -2.380516
CG15095 CG2977 3.719347
CG15095 CG30011 1.113391
CG15095 CG30349 0.989567
CG15095 CG31004 1.796933
CG15095 CG31098 -5.073593
CG15095 CG31175 -1.780715
CG15095 CG32164 1.839258
CG15095 CG32499 0.338264
CG15095 CG32813 -2.592788
CG15095 CG3283 -0.614204
CG15095 CG33009 0.856273
CG15095 CG3593 1.024922
CG15095 CG4033 1.249903
CG15095 CG4162 0.599052
CG15095 CG4233 1.206035
CG15095 CG4475 -1.574587
CG15095 CG4533 0.995710
CG15095 CG4600 -0.442765
CG15095 CG4753 2.703118
CG15095 CG5210 0.675610
CG15095 CG5558 -0.142773
CG15095 CG5594 -0.000418
CG15095 CG5819 -4.526901
CG15095 CG5949 -0.689328
CG15095 CG6417 -1.303773
CG15095 CG6501 -1.328727
CG15095 CG6666 -0.356751
CG15095 CG6949 2.617065
CG15095 CG7062 1.156019
CG15095 CG7088 -1.161423
CG15095 CG7178 0.658547
CG15095 CG7421 0.044011
CG15095 CG7936 0.400211
CG15095 CG8048 -0.961709
CG15095 CG8050 -2.419631
CG15095 CG8066 2.065520
CG15095 CG8402 -1.205382
CG15095 CG8443 -1.384785
CG15095 CG8470 -6.329459
CG15095 CG8665 -2.893386
CG15095 CG8766 0.469144
CG15095 CG8788 3.468389
CG15095 CG8913 1.332344
CG15095 CG8946 -8.750366
CG15095 CG9155 -0.027471
CG15097 CG2048 -0.497128
CG15097 CG31634 -0.398220
CG15097 CG32043 -1.288998
CG15097 CG32169 -2.759028
CG15097 CG3703 -0.181750
CG15097 CG4050 0.790060
CG15097 CG4133 -0.232050
CG15097 CG5545 0.259064
CG15097 CG5680 1.021857
CG15097 CG6418 0.148995
CG15097 CG6866 0.205710
CG15097 CG6930 0.692663
CG15097 CG7851 1.207691
CG15097 CG8567 0.661844
CG15097 CG9261 -5.943549
CG15097 CG9267 -0.419868
CG15097 CG9666 0.450817
CG15101 CG16788 -0.184673
CG15101 CG17597 -0.775168
CG15101 CG2125 0.009426
CG15101 CG31536 0.021621
CG15101 CG3434 1.042409
CG15101 CG3689 -0.456237
CG15101 CG3743 -0.530245
CG15101 CG3902 0.552593
CG15101 CG3941 -0.149010
CG15101 CG4769 -0.902035
CG15101 CG5779 -0.305182
CG15101 CG5802 0.011392
CG15101 CG6934 0.015735
CG15101 CG6981 -1.980590
CG15101 CG8258 0.351021
CG15101 CG9836 -0.100823
CG15101 CG9847 0.108110
CG15102 CG15212 0.191404
CG15102 CG16765 0.384868
CG15102 CG17166 -0.585582
CG15102 CG18593 -0.491247
CG15102 CG1882 -0.475991
CG15102 CG30349 -2.248174
CG15102 CG31098 -0.131427
CG15102 CG31175 0.087592
CG15102 CG33502 0.757867
CG15102 CG3588 -0.260120
CG15102 CG3714 -0.079807
CG15102 CG4233 0.293985
CG15102 CG4364 -0.331267
CG15102 CG4376 0.270485
CG15102 CG4567 -0.606384
CG15102 CG4600 -0.197006
CG15102 CG4726 0.182034
CG15102 CG4994 -0.322317
CG15102 CG5130 0.140060
CG15102 CG5590 0.080631
CG15102 CG5661 -0.113083
CG15102 CG5819 -0.009002
CG15102 CG5949 -0.133717
CG15102 CG6178 0.026531
CG15102 CG6417 0.127354
CG15102 CG6769 -1.679166
CG15102 CG6871 -0.234804
CG15102 CG7071 -0.418087
CG15102 CG7107 -0.341717
CG15102 CG7328 -0.269257
CG15102 CG7361 1.079327
CG15102 CG7502 0.499384
CG15102 CG7554 -0.237686
CG15102 CG7807 -0.925477
CG15102 CG8235 -0.463587
CG15102 CG9253 -0.390759
CG15102 CG9527 -0.056711
CG15105 CG15117 -1.005172
CG15105 CG15282 -2.277385
CG15105 CG1648 -1.474188
CG15105 CG1674 -3.742730
CG15105 CG16885 0.205830
CG15105 CG1721 -2.589684
CG15105 CG17325 1.096772
CG15105 CG17492 1.447940
CG15105 CG17508 1.199697
CG15105 CG18111 0.532424
CG15105 CG18140 -0.149043
CG15105 CG18290 -1.859090
CG15105 CG1837 -1.736832
CG15105 CG18593 0.556914
CG15105 CG1910 -5.778718
CG15105 CG1934 -1.116220
CG15105 CG2718 0.249866
CG15105 CG2969 -0.270910
CG15105 CG30011 -0.557017
CG15105 CG30427 0.153615
CG15105 CG30497 0.318575
CG15105 CG31794 0.386235
CG15105 CG32164 0.699246
CG15105 CG32425 5.362520
CG15105 CG32499 1.030795
CG15105 CG33113 1.314559
CG15105 CG33149 -6.198027
CG15105 CG33549 -4.106479
CG15105 CG3644 -4.010434
CG15105 CG3725 -5.476438
CG15105 CG3903 2.818225
CG15105 CG3960 -4.760952
CG15105 CG3989 1.012731
CG15105 CG40049 0.139452
CG15105 CG4169 -0.124309
CG15105 CG4183 -2.537177
CG15105 CG4300 1.185505
CG15105 CG4354 -0.869847
CG15105 CG4405 0.152932
CG15105 CG4533 -8.021967
CG15105 CG4679 -3.305081
CG15105 CG4692 -7.236427
CG15105 CG5320 -2.171875
CG15105 CG5330 1.607155
CG15105 CG5476 3.403295
CG15105 CG5594 0.873037
CG15105 CG5671 0.491487
CG15105 CG5809 1.361702
CG15105 CG6647 0.240883
CG15105 CG6668 -0.821928
CG15105 CG6803 -0.125703
CG15105 CG6844 0.471242
CG15105 CG6871 0.322032
CG15105 CG7071 1.314577
CG15105 CG7107 0.316005
CG15105 CG7173 -3.963570
CG15105 CG7433 1.597090
CG15105 CG7481 0.255059
CG15105 CG7526 0.557426
CG15105 CG7915 -2.287374
CG15105 CG7981 0.626643
CG15105 CG8050 0.185140
CG15105 CG8402 -1.072293
CG15105 CG8439 -0.211209
CG15105 CG8665 1.712953
CG15105 CG9020 -0.745323
CG15105 CG9194 1.703063
CG15105 CG9238 1.083830
CG15105 CG9480 1.380890
CG15105 CG9811 -0.876195
CG15105 CG9985 -1.235950
CG15105 CR31696 0.238240
CG15105 TE19126 1.977867
CG15117 CG15282 1.403108
CG15117 CG1548 -0.206899
CG15117 CG15669 -0.075255
CG15117 CG15717 1.600193
CG15117 CG15828 0.079874
CG15117 CG1674 -0.146413
CG15117 CG17325 0.929642
CG15117 CG1743 -2.435042
CG15117 CG17754 0.115966
CG15117 CG18111 -0.972531
CG15117 CG1837 -4.126461
CG15117 CG18657 -2.702477
CG15117 CG1882 -0.033398
CG15117 CG1910 2.428186
CG15117 CG2003 -3.129042
CG15117 CG2098 3.116885
CG15117 CG2198 -2.650384
CG15117 CG2718 -1.126122
CG15117 CG30011 0.078451
CG15117 CG30427 -1.087048
CG15117 CG30497 0.365339
CG15117 CG31098 2.479907
CG15117 CG31431 0.400793
CG15117 CG31775 0.801412
CG15117 CG32464 0.376093
CG15117 CG3297 -0.635222
CG15117 CG33009 0.199209
CG15117 CG33149 -0.005454
CG15117 CG3380 0.057307
CG15117 CG3767 0.656514
CG15117 CG3935 0.602451
CG15117 CG3960 -1.120329
CG15117 CG3989 -1.325792
CG15117 CG4162 -0.097894
CG15117 CG4183 -0.643589
CG15117 CG4533 -0.938097
CG15117 CG4679 -3.782899
CG15117 CG4696 -0.932181
CG15117 CG5210 1.449208
CG15117 CG5320 -6.307234
CG15117 CG5330 3.422756
CG15117 CG5476 -0.024703
CG15117 CG5532 1.075709
CG15117 CG5594 -2.080283
CG15117 CG5776 0.793008
CG15117 CG5819 -0.706970
CG15117 CG5828 -0.632952
CG15117 CG6803 -0.284048
CG15117 CG6844 0.963492
CG15117 CG7062 -4.630460
CG15117 CG7088 0.591075
CG15117 CG7173 1.260195
CG15117 CG7241 -1.168387
CG15117 CG7296 0.812711
CG15117 CG7299 -0.090182
CG15117 CG7915 0.181580
CG15117 CG7987 0.577869
CG15117 CG8050 -0.580472
CG15117 CG8066 0.868702
CG15117 CG8186 -1.226771
CG15117 CG8402 2.925669
CG15117 CG8665 -8.785203
CG15117 CG8946 -0.920135
CG15117 CG9238 1.177108
CG15117 CG9494 -0.659114
CG15117 TE19126 -1.191076
CG15162 CG15347 0.068628
CG15162 CG16798 -0.188697
CG15162 CG17332 2.055583
CG15162 CG18374 0.641340
CG15162 CG18657 -1.205055
CG15162 CG2003 2.915292
CG15162 CG2184 -1.849641
CG15162 CG2977 -0.787040
CG15162 CG3006 0.669622
CG15162 CG31004 -3.793740
CG15162 CG31160 -0.555260
CG15162 CG31175 -2.914389
CG15162 CG31259 -0.384057
CG15162 CG31559 -0.683753
CG15162 CG31605 0.287004
CG15162 CG32164 0.554415
CG15162 CG3267 0.371415
CG15162 CG3588 1.276435
CG15162 CG4033 -0.415175
CG15162 CG4051 0.333511
CG15162 CG4217 2.349706
CG15162 CG4475 1.180562
CG15162 CG4567 0.591393
CG15162 CG4581 -1.045851
CG15162 CG4665 0.734651
CG15162 CG4753 0.345961
CG15162 CG5010 0.323963
CG15162 CG5288 0.414865
CG15162 CG5525 -2.466393
CG15162 CG5575 0.657279
CG15162 CG5819 -3.465534
CG15162 CG6105 -0.221290
CG15162 CG6459 1.590771
CG15162 CG6501 -0.412749
CG15162 CG6949 1.658381
CG15162 CG7176 -1.233828
CG15162 CG7178 0.203883
CG15162 CG7361 -0.512733
CG15162 CG7421 -1.724501
CG15162 CG7458 2.138036
CG15162 CG7502 -1.819491
CG15162 CG8048 -1.041527
CG15162 CG8182 0.146213
CG15162 CG8186 -1.310967
CG15162 CG8531 -5.356974
CG15162 CG8704 0.929939
CG15162 CG8788 0.288702
CG15162 CG8804 -1.264691
CG15162 CG8946 -4.501229
CG15162 CG9066 -0.546689
CG15162 CG9127 -1.897425
CG15162 CG9326 0.274786
CG15162 CG9331 -0.536564
CG15162 CG9527 -0.750242
CG15162 CG9762 -1.017088
CG15188 CG15592 -0.316200
CG15188 CG16885 0.006482
CG15188 CG17246 0.660184
CG15188 CG17292 -0.129301
CG15188 CG17325 0.093916
CG15188 CG17754 0.039353
CG15188 CG18140 0.359623
CG15188 CG18446 0.310224
CG15188 CG2098 -3.718902
CG15188 CG2155 -0.117488
CG15188 CG2198 1.353639
CG15188 CG2342 -0.608787
CG15188 CG2713 -0.100562
CG15188 CG2837 -0.011572
CG15188 CG30011 -0.363835
CG15188 CG32499 0.137171
CG15188 CG32548 0.827223
CG15188 CG32625 0.352386
CG15188 CG3283 0.425533
CG15188 CG3989 -0.555152
CG15188 CG4051 -1.303988
CG15188 CG4233 0.087266
CG15188 CG4354 0.175827
CG15188 CG4475 0.368847
CG15188 CG4533 1.018878
CG15188 CG4778 -0.402981
CG15188 CG5033 2.113438
CG15188 CG5330 -2.267640
CG15188 CG6844 0.325120
CG15188 CG6871 -0.610910
CG15188 CG7173 -1.321736
CG15188 CG7176 0.728787
CG15188 CG7227 -0.279124
CG15188 CG7702 -0.730697
CG15188 CG7935 -0.595335
CG15188 CG8402 0.190984
CG15188 CG8665 0.056079
CG15188 CG9184 -0.238133
CG15188 CG9238 -0.019348
CG1520 CG1674 -0.121630
CG1520 CG17508 -0.256743
CG1520 CG2374 -0.052782
CG1520 CG4376 -0.496905
CG1520 CG4672 0.296176
CG1520 CG7071 0.600336
CG1520 CG7433 -0.734421
CG1520 CG7524 -0.297196
CG1520 CG9177 -0.955579
CG15211 CG16787 -1.141774
CG15211 CG1759 -1.823945
CG15211 CG1771 0.490286
CG15211 CG2157 0.428962
CG15211 CG32473 -0.095557
CG15211 CG3588 -0.384502
CG15211 CG4280 -0.877762
CG15211 CG4311 -0.960900
CG15211 CG4901 0.344307
CG15211 CG5130 0.124364
CG15211 CG5170 -0.186691
CG15211 CG5371 -0.094194
CG15211 CG5525 0.030522
CG15211 CG6028 0.357369
CG15211 CG6040 0.150109
CG15211 CG7712 -0.371496
CG15211 CG7941 0.047302
CG15211 CG8627 -0.039579
CG15211 CG8850 -0.290711
CG15211 CG9149 0.078978
CG15211 CR31808 0.479513
CG15212 CG15598 -0.428341
CG15212 CG16765 0.828246
CG15212 CG16798 0.057053
CG15212 CG16885 0.057810
CG15212 CG17166 -1.485823
CG15212 CG18446 0.472680
CG15212 CG2016 -0.238481
CG15212 CG2108 -0.380577
CG15212 CG2674 0.314604
CG15212 CG2837 -0.516745
CG15212 CG30497 0.179430
CG15212 CG31121 -0.037682
CG15212 CG31175 0.239146
CG15212 CG31559 -0.604000
CG15212 CG3171 1.021690
CG15212 CG32244 0.133800
CG15212 CG32548 -0.807004
CG15212 CG3267 0.795471
CG15212 CG33104 0.462779
CG15212 CG4051 -1.308724
CG15212 CG4427 1.837718
CG15212 CG4552 -0.090399
CG15212 CG4567 1.324923
CG15212 CG4679 0.031338
CG15212 CG4692 0.889914
CG15212 CG4742 0.383094
CG15212 CG5193 -0.164834
CG15212 CG5330 -1.602147
CG15212 CG5476 0.165354
CG15212 CG6521 -0.071470
CG15212 CG6668 -0.316310
CG15212 CG6708 -1.633438
CG15212 CG7071 -1.664062
CG15212 CG7107 -1.320939
CG15212 CG7173 -1.201161
CG15212 CG7176 1.533900
CG15212 CG7266 -0.127244
CG15212 CG7271 -1.447935
CG15212 CG7279 -0.356438
CG15212 CG7361 -2.168723
CG15212 CG7807 -0.675515
CG15212 CG8144 0.046438
CG15212 CG8186 -0.026866
CG15212 CG8235 -0.367080
CG15212 CG8788 -1.565325
CG15212 CG9172 0.009983
CG15212 CG9330 0.447988
CG15212 CG9539 0.348080
CG15212 CG9710 -0.026240
CG15212 TE18870 -0.159938
CG15282 CG1648 0.427654
CG15282 CG1674 -0.073497
CG15282 CG16885 0.602345
CG15282 CG17325 1.726392
CG15282 CG17332 0.678376
CG15282 CG17508 0.213880
CG15282 CG18290 -0.064764
CG15282 CG1837 0.594037
CG15282 CG18593 0.432341
CG15282 CG1882 1.186560
CG15282 CG1910 0.597988
CG15282 CG2718 0.080207
CG15282 CG30011 -0.309119
CG15282 CG30427 0.373718
CG15282 CG30497 -1.094050
CG15282 CG32164 0.104959
CG15282 CG32244 0.615580
CG15282 CG32972 -0.087413
CG15282 CG33149 0.427793
CG15282 CG3644 0.655402
CG15282 CG3903 -0.267702
CG15282 CG3960 -2.223693
CG15282 CG3989 -0.714023
CG15282 CG4169 0.553698
CG15282 CG4183 0.561485
CG15282 CG4376 -0.466383
CG15282 CG4511 -0.555901
CG15282 CG4533 1.606674
CG15282 CG4679 -1.360667
CG15282 CG4692 0.638082
CG15282 CG5320 -2.270415
CG15282 CG5330 1.821457
CG15282 CG5476 -3.971217
CG15282 CG5661 -0.216066
CG15282 CG6647 -0.828101
CG15282 CG6666 -0.960958
CG15282 CG6668 -1.185801
CG15282 CG6803 -0.685407
CG15282 CG7062 -1.266402
CG15282 CG7071 0.536879
CG15282 CG7107 -0.649991
CG15282 CG7173 -0.480659
CG15282 CG7433 1.774217
CG15282 CG7920 0.440266
CG15282 CG7981 -0.491031
CG15282 CG8050 -1.420072
CG15282 CG8066 0.882868
CG15282 CG8182 0.359467
CG15282 CG8186 -0.449557
CG15282 CG8665 -1.080839
CG15282 CG9020 -0.169194
CG15282 CG9184 0.228945
CG15282 CG9194 0.408238
CG15282 CG9238 -0.124051
CG15282 CG9253 -0.837702
CG15282 CG9494 0.136744
CG15282 CR31696 0.878123
CG15304 CG15347 -1.145026
CG15304 CG15717 0.615404
CG15304 CG1582 1.367825
CG15304 CG1685 0.201002
CG15304 CG17246 1.663483
CG15304 CG17320 -0.803641
CG15304 CG17642 -2.504881
CG15304 CG1882 0.953533
CG15304 CG2003 1.506731
CG15304 CG2210 -0.159755
CG15304 CG2713 -3.292206
CG15304 CG31004 -0.612036
CG15304 CG31098 1.118006
CG15304 CG31160 1.035792
CG15304 CG31170 0.617039
CG15304 CG3127 1.466691
CG15304 CG3140 -3.949214
CG15304 CG31999 -1.745178
CG15304 CG3249 -1.989672
CG15304 CG3283 0.777281
CG15304 CG32920 2.528927
CG15304 CG33009 0.035368
CG15304 CG3499 -1.158962
CG15304 CG3714 0.942740
CG15304 CG3884 0.461933
CG15304 CG3960 0.807084
CG15304 CG4051 -0.614887
CG15304 CG4086 -0.083455
CG15304 CG4169 -0.283750
CG15304 CG4233 -1.979315
CG15304 CG4247 -1.234653
CG15304 CG4427 3.042266
CG15304 CG4475 -0.526119
CG15304 CG4567 1.116509
CG15304 CG4752 0.007053
CG15304 CG4753 -3.061204
CG15304 CG5033 0.446947
CG15304 CG5558 -2.606155
CG15304 CG5590 0.042333
CG15304 CG5594 -1.213876
CG15304 CG5660 0.544940
CG15304 CG5819 2.355860
CG15304 CG5903 0.513935
CG15304 CG5904 -0.362062
CG15304 CG6028 0.004336
CG15304 CG6030 1.070319
CG15304 CG6226 0.092821
CG15304 CG6345 -0.176342
CG15304 CG6439 -0.938650
CG15304 CG6459 0.144744
CG15304 CG6501 -0.390020
CG15304 CG6666 0.486540
CG15304 CG6769 -0.794063
CG15304 CG6904 -0.024883
CG15304 CG6949 -6.373487
CG15304 CG7421 2.763228
CG15304 CG7438 -0.376753
CG15304 CG7458 1.009427
CG15304 CG7610 0.241253
CG15304 CG7993 1.758452
CG15304 CG8039 1.981206
CG15304 CG8048 -1.790080
CG15304 CG8058 -0.928199
CG15304 CG8402 -4.106711
CG15304 CG8439 -0.445764
CG15304 CG8443 -2.567073
CG15304 CG8470 -0.898848
CG15304 CG8766 -0.305715
CG15304 CG8946 2.164799
CG15304 CG9131 0.093828
CG15304 CG9140 -2.793620
CG15304 CG9280 -0.747034
CG15304 CG9527 1.999776
CG15347 CG1644 -2.371903
CG15347 CG2003 -0.471152
CG15347 CG2184 0.277873
CG15347 CG2977 -0.410057
CG15347 CG3006 1.333335
CG15347 CG31004 0.718558
CG15347 CG31160 -0.147878
CG15347 CG31259 -1.858264
CG15347 CG3127 0.573804
CG15347 CG31605 -1.760921
CG15347 CG32409 -0.573898
CG15347 CG3283 0.311066
CG15347 CG33502 2.883102
CG15347 CG3714 -0.452324
CG15347 CG3884 -0.199618
CG15347 CG4033 -0.363808
CG15347 CG4061 -1.991768
CG15347 CG4217 -1.401691
CG15347 CG4247 0.614589
CG15347 CG4581 1.735915
CG15347 CG4753 -14.315569
CG15347 CG5010 1.674408
CG15347 CG5660 -2.709893
CG15347 CG5819 -4.663139
CG15347 CG5961 0.516043
CG15347 CG6028 1.096882
CG15347 CG6375 -0.287464
CG15347 CG6417 2.918190
CG15347 CG6501 0.948389
CG15347 CG6830 0.982448
CG15347 CG6972 0.020539
CG15347 CG7328 1.456300
CG15347 CG7458 -3.339594
CG15347 CG7936 -4.168904
CG15347 CG8048 -5.434350
CG15347 CG8443 2.083275
CG15347 CG8470 3.426002
CG15347 CG8766 -0.190132
CG15347 CG8946 6.574120
CG15347 CG9331 0.398544
CG15347 CG9527 -1.012232
CG15347 CG9663 1.327548
CG1539 CG16858 -0.095335
CG1539 CG16876 -0.525373
CG1539 CG17218 0.125886
CG1539 CG2727 -0.177555
CG1539 CG31649 -0.593985
CG1539 CG31973 -0.279722
CG1539 CG32473 -0.255681
CG1539 CG3376 -0.190111
CG1539 CG6418 -0.308889
CG1539 CG6654 -0.055430
CG1539 CG7563 0.086202
CG1539 CG7752 0.232955
CG1539 CG8156 0.079047
CG1539 CG8600 0.271945
CG1539 CG9747 -0.177441
CG1539 CG9924 -0.337657
CG15427 CG1825 -0.578275
CG15427 CG2977 -0.142727
CG15427 CG32046 0.440662
CG15427 CG3588 2.983566
CG15427 CG4050 0.527994
CG15427 CG4133 -0.007011
CG15427 CG7576 -1.250687
CG15433 CG16765 -3.857719
CG15433 CG1685 0.699239
CG15433 CG17121 0.657169
CG15433 CG17166 -3.218057
CG15433 CG17369 0.343685
CG15433 CG1785 -2.737144
CG15433 CG18446 -0.594891
CG15433 CG2003 -0.650642
CG15433 CG2184 0.711046
CG15433 CG2863 -1.519648
CG15433 CG3001 0.802763
CG15433 CG31175 -3.032124
CG15433 CG3267 0.472833
CG15433 CG32813 1.279290
CG15433 CG33071 -1.575791
CG15433 CG33104 0.227071
CG15433 CG33183 1.532978
CG15433 CG33217 2.072291
CG15433 CG3401 -0.315847
CG15433 CG3762 0.773941
CG15433 CG3992 1.481187
CG15433 CG4033 -1.753191
CG15433 CG4051 0.163021
CG15433 CG4170 0.879142
CG15433 CG4300 0.021783
CG15433 CG4307 -0.976150
CG15433 CG4567 -2.748133
CG15433 CG4726 -0.379652
CG15433 CG4901 -0.984933
CG15433 CG4912 1.226172
CG15433 CG4944 -0.086829
CG15433 CG4966 0.200995
CG15433 CG4994 -1.916970
CG15433 CG5258 0.434664
CG15433 CG5277 3.869386
CG15433 CG5374 -1.173728
CG15433 CG5525 3.778771
CG15433 CG5575 -0.396018
CG15433 CG5590 -0.052007
CG15433 CG5596 1.320534
CG15433 CG6226 -0.324591
CG15433 CG6512 -6.163096
CG15433 CG6871 0.640324
CG15433 CG7033 1.040089
CG15433 CG7088 -1.287909
CG15433 CG7176 0.285838
CG15433 CG7271 0.119412
CG15433 CG7421 -2.038425
CG15433 CG7430 2.622123
CG15433 CG7461 -2.156046
CG15433 CG7554 1.139568
CG15433 CG7654 -1.455962
CG15433 CG7841 0.898314
CG15433 CG7915 -0.080923
CG15433 CG8058 1.112275
CG15433 CG8144 2.927015
CG15433 CG8231 -0.993548
CG15433 CG8235 5.115138
CG15433 CG8309 -8.035880
CG15433 CG8439 0.833263
CG15433 CG8446 1.697531
CG15433 CG8920 0.752271
CG15433 CG8977 0.888848
CG15433 CG9009 -3.917834
CG15433 CG9172 -10.191226
CG15433 CG9281 -5.075158
CG15433 CG9326 0.039192
CG15433 CG9330 -5.546367
CG15433 CG9416 -1.050709
CG15433 CG9710 0.754901
CG15433 CR31808 1.132783
CG15433 TE19126 -0.788151
CG15444 CG15592 -0.023525
CG15444 CG15786 -0.723296
CG15444 CG1582 -0.437139
CG15444 CG16787 -0.096991
CG15444 CG17292 -0.488289
CG15444 CG17437 -0.217180
CG15444 CG2108 0.448893
CG15444 CG2157 -0.111196
CG15444 CG2210 0.074129
CG15444 CG2928 -0.915944
CG15444 CG3171 0.237315
CG15444 CG32473 -0.361545
CG15444 CG32920 -1.445384
CG15444 CG4311 -0.330871
CG15444 CG5085 -0.646177
CG15444 CG6040 0.319505
CG15444 CG6055 -0.512281
CG15444 CG7354 0.539205
CG15444 CG7802 -0.127841
CG15444 CG7941 0.068688
CG15444 CG9517 0.043906
CG1546 CG4798 -0.810662
CG1546 CG5779 -0.119121
CG1546 CG6120 -0.414517
CG1546 CG6207 -0.160672
CG1546 CG6223 0.573060
CG1546 CG7867 0.323202
CG1546 CG7872 -0.676966
CG1546 CG8363 -0.586144
CG1548 CG15717 -1.331314
CG1548 CG1743 -2.549142
CG1548 CG1746 0.705080
CG1548 CG17754 0.399414
CG1548 CG1780 0.011712
CG1548 CG18111 -0.153360
CG1548 CG1837 -1.066729
CG1548 CG18657 0.404330
CG1548 CG2003 -0.967862
CG1548 CG2098 0.164115
CG1548 CG2198 -0.251191
CG1548 CG2762 0.141535
CG1548 CG2969 -0.129303
CG1548 CG3001 0.750603
CG1548 CG31098 0.482803
CG1548 CG31775 -2.597526
CG1548 CG32464 -3.378748
CG1548 CG32813 -0.107758
CG1548 CG3842 0.117886
CG1548 CG3935 0.056995
CG1548 CG3989 -1.193982
CG1548 CG4162 1.909850
CG1548 CG4306 0.128798
CG1548 CG4533 -0.342490
CG1548 CG4696 -0.562452
CG1548 CG4746 -0.321834
CG1548 CG4781 -0.527209
CG1548 CG5033 0.869782
CG1548 CG5210 -0.061460
CG1548 CG5345 0.136682
CG1548 CG5558 -0.459789
CG1548 CG5776 1.278840
CG1548 CG5828 -0.206159
CG1548 CG6803 0.953258
CG1548 CG7088 0.644041
CG1548 CG7678 -0.511297
CG1548 CG7935 -0.157347
CG1548 CG8050 0.241259
CG1548 CG8066 0.731263
CG1548 CG8446 0.740527
CG1548 CG8665 -2.878493
CG1548 CG9006 -0.380859
CG1548 CG9119 -0.308017
CG1548 CG9300 0.308659
CG1548 CG9306 -0.460841
CG1548 CG9663 0.575328
CG15592 CG1582 0.154342
CG15592 CG17292 -0.159983
CG15592 CG17437 -0.123421
CG15592 CG18362 -0.469795
CG15592 CG2342 -0.426011
CG15592 CG2928 -0.210990
CG15592 CG32548 -0.285122
CG15592 CG3884 -0.321722
CG15592 CG4311 -0.099075
CG15592 CG4742 -0.512406
CG15592 CG6459 0.488481
CG15592 CG7807 0.347375
CG15598 CG15731 -0.204596
CG15598 CG16798 0.375711
CG15598 CG17166 -0.457594
CG15598 CG17332 0.985750
CG15598 CG17508 0.462047
CG15598 CG1771 0.486286
CG15598 CG18374 -0.285220
CG15598 CG2108 0.358290
CG15598 CG2837 -1.351398
CG15598 CG31559 -0.734982
CG15598 CG32244 -1.977717
CG15598 CG3267 1.031893
CG15598 CG33502 -0.327367
CG15598 CG3588 -0.258886
CG15598 CG4051 0.877352
CG15598 CG4376 -0.974147
CG15598 CG4726 -0.252381
CG15598 CG5170 0.249963
CG15598 CG5476 0.777506
CG15598 CG5532 0.149374
CG15598 CG5873 -0.261409
CG15598 CG6521 -0.108184
CG15598 CG6705 -0.074675
CG15598 CG7071 0.707321
CG15598 CG7107 -0.387079
CG15598 CG7154 0.118155
CG15598 CG7176 -1.238180
CG15598 CG7502 0.174201
CG15598 CG7807 -0.101624
CG15598 CG8249 -0.359346
CG15598 CG8788 -0.727636
CG15598 CG9253 0.209998
CG15598 CG9710 0.621955
CG15598 CG9977 -0.795177
CG15598 CR31808 -0.574798
CG1560 CG31321 -0.517071
CG1560 CG4999 -0.819647
CG15651 CG31043 -0.407427
CG15651 CG32046 0.553660
CG15651 CG32169 -2.854557
CG15651 CG3703 1.161827
CG15651 CG4050 1.000633
CG15651 CG4684 -2.605874
CG15651 CG6703 0.019479
CG15651 CG7576 0.020985
CG15651 CG7851 -2.205165
CG15651 CG8625 0.351100
CG15669 CG1674 -0.537648
CG15669 CG17348 -0.198304
CG15669 CG17492 0.180415
CG15669 CG17754 -0.616944
CG15669 CG18657 0.011626
CG15669 CG31022 0.536318
CG15669 CG3178 -0.417883
CG15669 CG33149 -0.978469
CG15669 CG3380 -0.889100
CG15669 CG3935 -0.432728
CG15669 CG4125 -1.605663
CG15669 CG4209 -0.353600
CG15669 CG4300 0.068936
CG15669 CG4696 -0.256116
CG15669 CG4843 -0.419263
CG15669 CG5320 0.716558
CG15669 CG7241 0.168399
CG15669 CG7296 0.465065
CG15669 CG7638 1.160439
CG15669 CG8186 0.000388
CG15669 CG8780 -0.424581
CG15717 CG1600 1.675321
CG15717 CG17325 0.262535
CG15717 CG17530 1.784611
CG15717 CG18446 -2.020177
CG15717 CG18549 -2.395781
CG15717 CG18593 0.746537
CG15717 CG1882 -2.485890
CG15717 CG1970 -1.828060
CG15717 CG2003 -3.823603
CG15717 CG2098 0.080334
CG15717 CG2155 0.194854
CG15717 CG2198 0.721004
CG15717 CG2718 0.237331
CG15717 CG30011 1.990451
CG15717 CG3006 0.032669
CG15717 CG30497 1.458492
CG15717 CG31098 -8.760502
CG15717 CG31160 -0.076162
CG15717 CG31175 2.837504
CG15717 CG31431 0.005909
CG15717 CG31775 0.786591
CG15717 CG32499 0.221370
CG15717 CG3267 1.468354
CG15717 CG3297 0.479594
CG15717 CG33009 -0.233088
CG15717 CG3593 0.822333
CG15717 CG3829 1.247448
CG15717 CG3960 1.226005
CG15717 CG4033 4.003942
CG15717 CG4233 3.585235
CG15717 CG4427 -5.903790
CG15717 CG4475 -0.759480
CG15717 CG4533 1.490561
CG15717 CG4600 1.055128
CG15717 CG4679 -1.366029
CG15717 CG5033 1.816492
CG15717 CG5210 -0.576864
CG15717 CG5330 0.632198
CG15717 CG5345 -0.338066
CG15717 CG5532 -1.283962
CG15717 CG5594 -1.058444
CG15717 CG5949 1.251344
CG15717 CG6417 -0.176787
CG15717 CG6459 0.190493
CG15717 CG6871 1.012664
CG15717 CG7062 0.217658
CG15717 CG7088 -4.716430
CG15717 CG7266 -4.773483
CG15717 CG7438 -3.035132
CG15717 CG7678 0.234959
CG15717 CG7807 -0.015669
CG15717 CG7981 0.789836
CG15717 CG8036 1.234400
CG15717 CG8050 -5.225383
CG15717 CG8058 2.071564
CG15717 CG8066 -0.022712
CG15717 CG8144 0.080749
CG15717 CG8386 0.394589
CG15717 CG8402 -5.496059
CG15717 CG8443 0.842683
CG15717 CG8446 -1.193422
CG15717 CG8470 -9.155148
CG15717 CG8665 -8.899787
CG15717 CG8766 0.990141
CG15717 CG8782 -1.139911
CG15717 CG8788 -2.218125
CG15717 CG8913 -1.718857
CG15717 CG8946 0.010034
CG15717 CG9009 0.470450
CG15717 CG9148 -0.140764
CG15717 CG9184 2.202944
CG15717 CG9280 0.252705
CG15717 CG9446 -1.273628
CG15717 CR31808 0.332795
CG15731 CG17332 -0.128437
CG15731 CG1882 0.323101
CG15731 CG2184 1.003398
CG15731 CG2863 0.915362
CG15731 CG3048 0.234232
CG15731 CG3127 -0.327979
CG15731 CG32409 0.456720
CG15731 CG32813 -0.957455
CG15731 CG33071 0.098512
CG15731 CG3401 -0.540692
CG15731 CG4033 0.179865
CG15731 CG4125 0.448165
CG15731 CG4217 0.841348
CG15731 CG4581 -0.698178
CG15731 CG4726 -0.404824
CG15731 CG4843 0.015550
CG15731 CG4901 -1.110632
CG15731 CG4912 -0.298231
CG15731 CG5525 0.798575
CG15731 CG5532 -0.112676
CG15731 CG5596 -0.607905
CG15731 CG5824 0.987398
CG15731 CG5961 0.641444
CG15731 CG6417 -0.579318
CG15731 CG6501 2.021317
CG15731 CG6949 -0.233565
CG15731 CG7088 -0.429893
CG15731 CG7279 -0.544824
CG15731 CG7430 0.680916
CG15731 CG7458 -1.926781
CG15731 CG7461 0.763856
CG15731 CG7638 -0.014917
CG15731 CG7930 -0.630877
CG15731 CG8301 0.757030
CG15731 CG8635 -0.415662
CG15731 CG8780 0.312225
CG15731 CG8977 -0.972807
CG15731 CG9630 -0.755008
CG15731 CG9663 0.408425
CG15731 CG9762 0.461708
CG15765 CG1764 -0.716662
CG15765 CG2555 -0.743010
CG15765 CG31000 -1.389100
CG15765 CG31321 -0.588055
CG15786 CG16787 0.218776
CG15786 CG2157 -0.516957
CG15786 CG32920 -0.401185
CG15786 CG6055 -0.016814
CG15786 CG6409 -0.541123
CG15786 CG7941 -0.475482
CG15811 CG17646 0.356687
CG15811 CG2048 1.676180
CG15811 CG2774 -0.745674
CG15811 CG2835 -0.650947
CG15811 CG31088 0.133686
CG15811 CG31108 0.556934
CG15811 CG31349 -0.431748
CG15811 CG3184 0.767513
CG15811 CG32031 -0.759680
CG15811 CG32043 -3.433338
CG15811 CG32158 -1.628085
CG15811 CG32486 -1.195609
CG15811 CG3269 0.703647
CG15811 CG33097 1.394889
CG15811 CG3625 -1.660406
CG15811 CG3967 0.444505
CG15811 CG3969 -0.863144
CG15811 CG4006 0.279807
CG15811 CG4303 -2.103069
CG15811 CG5215 1.534031
CG15811 CG5433 -0.370800
CG15811 CG5520 -0.631221
CG15811 CG6174 -1.641969
CG15811 CG6418 -1.415654
CG15811 CG6877 -0.450873
CG15811 CG6889 0.431366
CG15811 CG7187 -0.110694
CG15811 CG7375 0.489753
CG15811 CG7379 -0.559293
CG15811 CG7752 1.314216
CG15811 CG7961 -1.772659
CG15811 CG8092 0.737262
CG15811 CG8156 0.332758
CG15811 CG8472 0.275709
CG15811 CG8567 0.355998
CG15811 CG8933 -1.275358
CG15811 CG9261 -0.903030
CG15811 CG9924 0.078416
CG1582 CG17320 0.776834
CG1582 CG17642 -0.109335
CG1582 CG17903 0.081352
CG1582 CG2161 0.712483
CG1582 CG2210 -0.200414
CG1582 CG2713 -1.265440
CG1582 CG2818 -0.398514
CG1582 CG2918 0.252570
CG1582 CG30116 -0.364507
CG1582 CG3028 -0.078391
CG1582 CG30291 -0.232029
CG1582 CG31170 0.354982
CG1582 CG3140 -1.140419
CG1582 CG31649 0.292150
CG1582 CG3171 -0.463025
CG1582 CG31999 -0.987966
CG1582 CG32473 0.380938
CG1582 CG32548 0.179019
CG1582 CG3283 0.742669
CG1582 CG32920 -2.093726
CG1582 CG3499 -1.053162
CG1582 CG4086 -0.273844
CG1582 CG4233 -0.643307
CG1582 CG4247 -0.027018
CG1582 CG4299 -0.554100
CG1582 CG4475 -0.085314
CG1582 CG4729 -0.371717
CG1582 CG4742 -0.026148
CG1582 CG4778 0.152089
CG1582 CG4984 -0.177847
CG1582 CG5012 0.657062
CG1582 CG5085 0.544636
CG1582 CG5130 0.234262
CG1582 CG5590 -0.199388
CG1582 CG5660 0.029023
CG1582 CG6028 -0.749956
CG1582 CG6199 -1.349814
CG1582 CG6345 -1.078332
CG1582 CG6415 0.261958
CG1582 CG6439 1.425928
CG1582 CG6521 0.317338
CG1582 CG6769 0.522919
CG1582 CG7271 0.362698
CG1582 CG7354 0.453510
CG1582 CG7698 0.822015
CG1582 CG7748 0.731941
CG1582 CG8173 0.543594
CG1582 CG8235 -1.041623
CG1582 CG8430 0.621186
CG1582 CG9127 -0.074882
CG1582 CG9131 -0.894665
CG1582 CG9280 0.730003
CG15828 CG1743 0.148035
CG15828 CG17754 -0.392506
CG15828 CG1780 0.408349
CG15828 CG18111 0.496929
CG15828 CG1837 1.522017
CG15828 CG2198 -0.990739
CG15828 CG2718 -0.867545
CG15828 CG31692 0.373345
CG15828 CG3178 -0.397142
CG15828 CG33113 0.040681
CG15828 CG3434 -0.453303
CG15828 CG3767 -0.821118
CG15828 CG3989 -3.104624
CG15828 CG4405 -0.359237
CG15828 CG4696 0.612142
CG15828 CG4769 -0.198303
CG15828 CG5345 -0.348504
CG15828 CG6778 0.728507
CG15828 CG6844 -0.075160
CG15828 CG7625 -0.207520
CG15828 CG7678 -0.005350
CG15828 CG7702 0.617688
CG15828 CG8665 0.813008
CG15828 CG9444 -0.743513
CG15828 CG9836 -0.717233
CG1600 CG17323 0.205472
CG1600 CG1743 -0.090955
CG1600 CG17530 -0.284915
CG1600 CG18466 -3.982461
CG1600 CG2060 -2.068364
CG1600 CG2098 0.181124
CG1600 CG2762 -0.142144
CG1600 CG31098 1.153629
CG1600 CG3829 -1.705197
CG1600 CG4120 -0.177104
CG1600 CG4162 -0.471886
CG1600 CG4559 -0.339460
CG1600 CG4600 0.025996
CG1600 CG4779 0.474589
CG1600 CG5210 0.209850
CG1600 CG5949 -0.006977
CG1600 CG6113 0.739385
CG1600 CG7062 1.469207
CG1600 CG7266 -0.005802
CG1600 CG7390 1.565234
CG1600 CG7678 -0.146102
CG1600 CG8050 -1.172543
CG1600 CG8066 1.261721
CG1600 CG8470 0.321173
CG1600 CG8665 -2.539863
CG1600 CG8782 1.034371
CG1600 CG8913 -1.485733
CG1600 CG9184 0.203336
CG1616 CG1957 -0.264820
CG1616 CG5371 -0.557167
CG1616 CG5499 -0.227053
CG1616 CG6987 0.258366
CG1616 CG7471 -0.007063
CG1616 CG8975 -0.464722
CG1616 CG9633 -0.471557
CG1616 CG9705 0.071218
CG1624 CG17724 0.226055
CG1624 CG2207 -0.051279
CG1624 CG31043 -0.383945
CG1624 CG31181 0.299704
CG1624 CG32158 -2.253071
CG1624 CG32423 -0.797471
CG1624 CG32486 -0.610395
CG1624 CG3269 0.420280
CG1624 CG3967 0.540557
CG1624 CG4978 -0.124546
CG1624 CG5520 -0.294868
CG1624 CG7471 0.039554
CG1624 CG7538 0.056689
CG1624 CG8092 0.059066
CG1624 CG8200 -0.432909
CG1624 CG8567 0.613090
CG1624 CG9854 -0.079409
CG1644 CG2977 -1.608483
CG1644 CG3006 -0.720876
CG1644 CG31605 -0.292820
CG1644 CG4061 -0.869953
CG1644 CG4753 0.907665
CG1644 CG5288 0.360964
CG1644 CG5819 1.053438
CG1644 CG5949 0.094344
CG1644 CG5961 0.140751
CG1644 CG6417 -0.102851
CG1644 CG7241 0.187563
CG1644 CG7328 -0.028942
CG1644 CG7458 -0.058639
CG1644 CG7930 -0.409224
CG1644 CG7936 -1.277294
CG1644 CG8048 1.026883
CG1644 CG8804 -0.492733
CG1644 CG9331 1.073199
CG1648 CG16712 0.113566
CG1648 CG16721 0.756731
CG1648 CG17158 0.201678
CG1648 CG1721 -1.787105
CG1648 CG17325 -0.010847
CG1648 CG1780 0.065633
CG1648 CG17800 -0.542417
CG1648 CG18111 -0.019225
CG1648 CG18140 -1.360222
CG1648 CG18250 0.544502
CG1648 CG1837 1.073104
CG1648 CG1910 -5.539226
CG1648 CG1934 -0.143456
CG1648 CG2051 1.144176
CG1648 CG2969 -0.072435
CG1648 CG30427 -0.746627
CG1648 CG31045 1.104061
CG1648 CG31794 -0.053010
CG1648 CG31999 0.910898
CG1648 CG32244 0.016782
CG1648 CG32425 1.251003
CG1648 CG32625 0.566887
CG1648 CG3278 -1.462784
CG1648 CG3371 0.643197
CG1648 CG3624 -0.572052
CG1648 CG3725 0.427564
CG1648 CG3800 -0.253009
CG1648 CG3903 -4.098234
CG1648 CG4115 -1.243832
CG1648 CG4533 0.503267
CG1648 CG4551 -0.086895
CG1648 CG4679 3.331189
CG1648 CG4692 -0.976874
CG1648 CG4700 -2.703487
CG1648 CG5320 -0.916738
CG1648 CG5330 1.290259
CG1648 CG5476 -0.773499
CG1648 CG5486 1.667071
CG1648 CG6177 0.398014
CG1648 CG6803 0.168691
CG1648 CG7173 -1.599910
CG1648 CG7227 0.124019
CG1648 CG7254 -0.300588
CG1648 CG7279 -0.045062
CG1648 CG7481 0.348054
CG1648 CG7526 0.225576
CG1648 CG7981 -0.073618
CG1648 CG8276 -0.696136
CG1648 CG8977 0.968429
CG1648 CG9020 -0.224196
CG1648 CG9022 -0.907189
CG1648 CG9070 0.278138
CG1648 CG9194 -4.216850
CG1648 CG9238 -0.749697
CG1648 CG9750 0.585677
CG1648 CG9985 -1.910928
CG1648 CR31696 1.392067
CG1648 TE19126 1.912656
CG16712 CG17124 -0.123754
CG16712 CG17246 -0.039481
CG16712 CG1780 -0.121731
CG16712 CG31999 -0.215866
CG16712 CG4752 -0.252931
CG16712 CG4778 -0.211387
CG16712 CG6155 -1.219609
CG16712 CG6210 -0.359221
CG16712 CG7227 -0.097830
CG16712 CG8366 0.127228
CG16721 CG17158 0.071081
CG16721 CG1721 0.413926
CG16721 CG17492 -1.092512
CG16721 CG17800 -0.498103
CG16721 CG1782 0.500616
CG16721 CG17943 0.023229
CG16721 CG18140 -0.058320
CG16721 CG18250 1.740705
CG16721 CG18290 -0.364984
CG16721 CG2969 0.089621
CG16721 CG3008 0.758829
CG16721 CG3039 0.121918
CG16721 CG3048 0.324693
CG16721 CG31045 1.344772
CG16721 CG32031 -1.319343
CG16721 CG32043 -0.287747
CG16721 CG32425 1.190343
CG16721 CG3265 0.224572
CG16721 CG32701 -0.216223
CG16721 CG33097 -2.593607
CG16721 CG33549 -0.894906
CG16721 CG3371 1.257466
CG16721 CG3436 -1.805949
CG16721 CG3624 -1.001496
CG16721 CG3644 -0.824154
CG16721 CG3725 -0.702785
CG16721 CG3800 1.018185
CG16721 CG3903 -0.135659
CG16721 CG4006 -0.018389
CG16721 CG4169 -0.584214
CG16721 CG4511 -0.393564
CG16721 CG4677 -0.694407
CG16721 CG5215 0.356380
CG16721 CG5320 0.350092
CG16721 CG5454 -0.182091
CG16721 CG5514 0.153057
CG16721 CG5809 0.413164
CG16721 CG6177 -0.152787
CG16721 CG6944 -0.021831
CG16721 CG7070 -0.342927
CG16721 CG7230 0.281348
CG16721 CG7254 0.329901
CG16721 CG7379 0.624614
CG16721 CG7433 -0.303746
CG16721 CG7481 0.130888
CG16721 CG7987 0.054514
CG16721 CG8276 -3.844742
CG16721 CG8933 0.844756
CG16721 CG8965 0.396666
CG16721 CG8974 0.843699
CG16721 CG9022 -0.077783
CG16721 CG9194 -0.685909
CG16721 CG9322 -0.720234
CG16721 CG9423 0.083030
CG16721 CG9985 -0.523161
CG1674 CG17492 -0.970639
CG1674 CG17508 -0.633408
CG1674 CG18111 -0.038379
CG1674 CG18290 0.320481
CG1674 CG1837 1.121828
CG1674 CG18593 -0.259417
CG1674 CG1910 0.827649
CG1674 CG31022 0.240425
CG1674 CG33113 -0.152014
CG1674 CG33149 0.136167
CG1674 CG3644 -0.214735
CG1674 CG3725 0.823134
CG1674 CG3960 0.775944
CG1674 CG4183 -0.016495
CG1674 CG4376 -0.552625
CG1674 CG4692 1.027335
CG1674 CG5320 1.969668
CG1674 CG5671 -0.079218
CG1674 CG6647 -0.021581
CG1674 CG7062 -0.204565
CG1674 CG7071 0.265114
CG1674 CG7433 -1.538923
CG1674 CG9177 -0.585883
CG1674 CG9194 -0.630375
CG1674 CG9811 -0.739635
CG16765 CG17166 -5.624128
CG16765 CG17271 1.566440
CG16765 CG17369 1.313524
CG16765 CG1749 -0.798672
CG16765 CG1771 -2.259203
CG16765 CG18446 0.698332
CG16765 CG18593 -0.410009
CG16765 CG1882 0.236129
CG16765 CG18854 1.815692
CG16765 CG2140 -0.074622
CG16765 CG2221 -1.752683
CG16765 CG30011 -0.403592
CG16765 CG31175 0.940438
CG16765 CG31559 -0.900510
CG16765 CG32499 0.433994
CG16765 CG3267 0.283337
CG16765 CG32813 -1.537571
CG16765 CG33104 -5.745108
CG16765 CG33183 0.308315
CG16765 CG3762 -3.517661
CG16765 CG4051 0.272676
CG16765 CG4307 0.641731
CG16765 CG4311 1.367832
CG16765 CG4552 -0.314078
CG16765 CG4567 1.764631
CG16765 CG4600 -0.374041
CG16765 CG4726 -0.164123
CG16765 CG4944 0.213907
CG16765 CG4966 -1.166630
CG16765 CG4994 3.405398
CG16765 CG5575 0.026234
CG16765 CG5590 -0.240231
CG16765 CG5820 -0.161373
CG16765 CG6202 -1.224571
CG16765 CG6668 1.560362
CG16765 CG6705 0.629072
CG16765 CG6708 3.632794
CG16765 CG6766 -0.399114
CG16765 CG6871 1.120901
CG16765 CG7088 1.321755
CG16765 CG7176 0.482735
CG16765 CG7271 -0.265954
CG16765 CG7361 0.153113
CG16765 CG7421 1.809442
CG16765 CG7430 -2.680839
CG16765 CG7461 0.045346
CG16765 CG7654 -0.488989
CG16765 CG7807 -0.807437
CG16765 CG7915 0.504449
CG16765 CG8144 -16.758770
CG16765 CG8235 -4.137338
CG16765 CG8268 -1.610251
CG16765 CG8309 -2.272205
CG16765 CG8386 -0.313727
CG16765 CG8439 -4.828485
CG16765 CG8446 -2.119875
CG16765 CG9009 -2.106916
CG16765 CG9149 -4.144490
CG16765 CG9172 -1.415464
CG16765 CG9281 1.919860
CG16765 CG9416 1.232579
CG16765 CG9446 1.577758
CG16765 CR31808 -2.219356
CG16786 CG16798 -1.092434
CG16786 CG1749 -0.124401
CG16786 CG18817 -0.151129
CG16786 CG31368 -0.140882
CG16786 CG31559 0.045849
CG16786 CG32556 -0.413608
CG16786 CG3265 0.114107
CG16786 CG32982 -0.753599
CG16786 CG33104 0.222673
CG16786 CG3359 -0.209985
CG16786 CG4194 -0.101746
CG16786 CG4966 0.222974
CG16786 CG5258 0.135732
CG16786 CG6844 0.139006
CG16786 CG7176 0.248389
CG16786 CG7199 -0.065601
CG16786 CG7675 -0.505020
CG16786 CG7802 -0.318469
CG16786 CG8182 0.253799
CG16786 CG8411 -0.176267
CG16786 CG9035 -0.011354
CG16786 CG9322 0.271192
CG16786 CG9326 0.401201
CG16787 CG1759 0.403105
CG16787 CG1771 0.086356
CG16787 CG2157 -0.315580
CG16787 CG2210 0.563644
CG16787 CG30349 -0.264605
CG16787 CG31170 0.077570
CG16787 CG31233 0.015879
CG16787 CG31649 -0.455362
CG16787 CG32473 0.002643
CG16787 CG32920 -1.006627
CG16787 CG33261 -0.275523
CG16787 CG33502 0.013672
CG16787 CG3734 1.301930
CG16787 CG4199 0.031490
CG16787 CG4280 -0.029227
CG16787 CG4311 0.317675
CG16787 CG4984 -0.890953
CG16787 CG5012 -0.307249
CG16787 CG5170 -0.248592
CG16787 CG5660 0.088886
CG16787 CG6030 -0.630973
CG16787 CG6345 0.692670
CG16787 CG6439 1.358591
CG16787 CG7154 0.235645
CG16787 CG7328 0.054351
CG16787 CG7354 -3.557555
CG16787 CG8627 -0.062579
CG16787 CG9331 0.769825
CG16787 CG9568 0.743511
CG16788 CG2072 -0.454382
CG16788 CG2934 -0.586029
CG16788 CG2969 0.084499
CG16788 CG31536 0.119051
CG16788 CG31692 0.256545
CG16788 CG3542 0.060078
CG16788 CG3725 0.481644
CG16788 CG3743 -0.121817
CG16788 CG3941 -0.662802
CG16788 CG4752 0.007955
CG16788 CG4769 -0.343741
CG16788 CG7098 0.039647
CG16788 CG8258 0.004756
CG16788 CG9346 0.201283
CG16798 CG18140 -0.029631
CG16798 CG31368 -0.080197
CG16798 CG31559 0.191335
CG16798 CG32164 0.426134
CG16798 CG32244 -0.643671
CG16798 CG32982 -0.372892
CG16798 CG3861 -0.067622
CG16798 CG4051 -0.534043
CG16798 CG4125 0.151886
CG16798 CG4194 -0.404187
CG16798 CG6521 0.118387
CG16798 CG7173 0.122111
CG16798 CG7176 -0.650096
CG16798 CG7199 -0.160237
CG16798 CG7638 -0.189361
CG16798 CG7675 -0.137124
CG16798 CG7802 -0.115772
CG16798 CG8182 -0.820748
CG16798 CG8186 -0.184884
CG16798 CG8249 -0.055385
CG16798 CG9322 -0.241830
CG16798 CG9326 0.139164
CG16798 CG9330 0.537451
CG16798 CG9977 -0.170496
CG16798 TE19126 0.121819
CG1685 CG17369 3.433371
CG1685 CG1746 4.502929
CG1685 CG1785 -10.964995
CG1685 CG2003 0.002118
CG1685 CG2713 1.812562
CG1685 CG2863 4.297503
CG1685 CG31098 -0.713673
CG1685 CG31175 -0.680394
CG1685 CG32409 0.205940
CG1685 CG3267 0.503729
CG1685 CG32813 -6.230103
CG1685 CG33009 0.203777
CG1685 CG33217 0.453007
CG1685 CG3593 0.761674
CG1685 CG3714 -1.219854
CG1685 CG3884 -0.110393
CG1685 CG4033 -6.811225
CG1685 CG4217 6.837844
CG1685 CG4233 0.702870
CG1685 CG4300 0.289416
CG1685 CG4307 -6.711045
CG1685 CG4427 0.127262
CG1685 CG4600 0.117046
CG1685 CG4753 1.263226
CG1685 CG5010 -2.394570
CG1685 CG5033 -1.559758
CG1685 CG5277 1.140841
CG1685 CG5374 -0.553214
CG1685 CG5558 -1.433199
CG1685 CG5594 3.118913
CG1685 CG5904 -14.950341
CG1685 CG5992 0.773816
CG1685 CG6022 2.541571
CG1685 CG6105 3.918344
CG1685 CG6226 -1.518386
CG1685 CG6343 -4.169819
CG1685 CG6415 0.015147
CG1685 CG6501 1.365737
CG1685 CG6767 2.273831
CG1685 CG6871 0.464741
CG1685 CG6904 2.718324
CG1685 CG6949 6.554755
CG1685 CG7088 2.352809
CG1685 CG7421 -2.247111
CG1685 CG7430 0.250691
CG1685 CG7519 1.060968
CG1685 CG7610 5.277548
CG1685 CG7834 4.355321
CG1685 CG7839 3.798825
CG1685 CG7841 -1.151710
CG1685 CG7935 -3.203699
CG1685 CG7993 3.890895
CG1685 CG8039 -7.220035
CG1685 CG8058 3.441934
CG1685 CG8309 0.444411
CG1685 CG8327 0.862820
CG1685 CG8402 -1.320795
CG1685 CG8439 -3.626294
CG1685 CG8443 -2.985607
CG1685 CG8444 0.758295
CG1685 CG8446 -0.573900
CG1685 CG8470 -3.500843
CG1685 CG8525 3.673802
CG1685 CG8766 0.513358
CG1685 CG8920 -2.353324
CG1685 CG8977 0.229724
CG1685 CG9009 1.329498
CG1685 CG9140 1.986196
CG1685 CG9172 -0.922626
CG1685 CG9281 0.074355
CG1685 CG9300 -0.327538
CG1685 CG9306 -1.368029
CG1685 CG9577 1.765051
CG16858 CG16876 -0.934265
CG16858 CG1782 0.591536
CG16858 CG1884 0.146478
CG16858 CG2072 -0.068760
CG16858 CG2161 -1.468573
CG16858 CG2818 -0.280802
CG16858 CG30116 -0.057948
CG16858 CG31999 0.196402
CG16858 CG32425 0.064310
CG16858 CG33549 1.743374
CG16858 CG3365 0.438312
CG16858 CG3424 0.004312
CG16858 CG3539 -0.173157
CG16858 CG3542 -1.095472
CG16858 CG3722 -1.803329
CG16858 CG3725 0.282938
CG16858 CG3903 -0.502873
CG16858 CG3941 0.636534
CG16858 CG4145 -2.753944
CG16858 CG4299 -0.167761
CG16858 CG4670 -0.307553
CG16858 CG4672 1.003115
CG16858 CG4729 -0.421001
CG16858 CG5021 0.161060
CG16858 CG5514 -0.370150
CG16858 CG5854 -0.395770
CG16858 CG6055 -0.364499
CG16858 CG6199 -0.571353
CG16858 CG6654 0.450604
CG16858 CG7748 -0.451762
CG16858 CG8156 -0.769932
CG16858 CG8965 -0.961794
CG16858 CG8983 0.220276
CG16858 CG9022 -0.075523
CG16858 CG9089 0.055860
CG16858 CG9175 0.220206
CG16858 CG9346 -0.614494
CG16858 CG9358 -0.115255
CG16858 CG9747 -0.020601
CG16858 CG9924 0.443697
CG16858 CG9968 -0.192579
CG16858 TE20108 0.219445
CG16876 CG18740 -1.013810
CG16876 CG3184 0.458673
CG16876 CG32505 -0.018949
CG16876 CG32858 -0.038657
CG16876 CG3689 -0.055203
CG16876 CG3941 -0.648888
CG16876 CG4022 -0.076763
CG16876 CG4029 -0.136130
CG16876 CG4050 -0.606176
CG16876 CG4532 0.361608
CG16876 CG5393 -0.470597
CG16876 CG5580 -1.274628
CG16876 CG6418 0.727884
CG16876 CG6617 0.692967
CG16876 CG6889 -0.443358
CG16876 CG8156 -0.275540
CG16876 CG8200 -0.644984
CG16876 CG9336 -0.547489
CG16876 CG9346 0.587725
CG16885 CG17292 -0.039629
CG16885 CG17325 0.372780
CG16885 CG17437 -0.375763
CG16885 CG18140 -0.019697
CG16885 CG18362 0.250644
CG16885 CG18783 0.012322
CG16885 CG2928 -1.481296
CG16885 CG30497 -0.041767
CG16885 CG31121 -0.179958
CG16885 CG32548 0.028655
CG16885 CG32972 -0.217873
CG16885 CG33113 -0.138268
CG16885 CG3365 0.629205
CG16885 CG4405 -0.182931
CG16885 CG4679 0.159583
CG16885 CG4692 0.159644
CG16885 CG5671 -0.148793
CG16885 CG7173 -0.673794
CG16885 CG7807 0.127480
CG16885 CG7981 0.260561
CG16885 CG9177 -0.102955
CG16885 CG9184 -0.171522
CG16885 CG9238 0.151920
CG16885 CG9539 -0.542672
CG16944 CG17332 -0.726395
CG16944 CG17642 0.087030
CG16944 CG17903 -0.277700
CG16944 CG30349 -0.268135
CG16944 CG3127 0.456139
CG16944 CG32164 0.844093
CG16944 CG33502 -0.276254
CG16944 CG4086 0.745625
CG16944 CG4169 -1.176779
CG16944 CG4247 -2.157601
CG16944 CG4364 0.883710
CG16944 CG4376 -0.803742
CG16944 CG4994 0.699929
CG16944 CG5012 -0.134202
CG16944 CG5660 -0.560143
CG16944 CG5819 0.134552
CG16944 CG5903 0.419990
CG16944 CG6178 -0.518454
CG16944 CG6375 -0.080306
CG16944 CG6647 -0.230716
CG16944 CG6666 -2.310004
CG16944 CG7269 -0.568379
CG16944 CG7354 0.642028
CG16944 CG7698 0.045133
CG16944 CG7920 -0.950438
CG16944 CG8048 -0.396534
CG16944 CG9262 -0.086633
CG16944 CG9480 -0.329620
CG17032 CG17121 -2.094082
CG17032 CG1749 -0.523976
CG17032 CG18140 0.326927
CG17032 CG18507 0.064680
CG17032 CG2051 -0.456093
CG17032 CG2727 -0.607943
CG17032 CG2918 -0.328768
CG17032 CG2969 0.270085
CG17032 CG3001 0.229323
CG17032 CG3008 0.293236
CG17032 CG32694 0.154958
CG17032 CG3278 -0.446185
CG17032 CG33104 -0.816931
CG17032 CG33183 -0.774285
CG17032 CG3359 -0.343815
CG17032 CG3766 0.196561
CG17032 CG3903 0.092941
CG17032 CG4051 -0.179957
CG17032 CG4354 0.893785
CG17032 CG4511 -0.072192
CG17032 CG5374 -0.679138
CG17032 CG5486 0.089329
CG17032 CG5575 -1.175697
CG17032 CG5590 -0.147379
CG17032 CG6177 0.194627
CG17032 CG6202 0.243937
CG17032 CG7610 0.966025
CG17032 CG7748 -0.990064
CG17032 CG8312 0.229124
CG17032 CG9009 -0.057063
CG17032 CG9035 -0.261569
CG17032 CG9238 -0.850626
CG17032 CG9281 0.217154
CG17032 CG9322 -0.527495
CG17032 CG9330 1.398383
CG17032 CG9423 -0.650684
CG17032 TE20108 -0.352505
CG17109 CG5282 -0.564566
CG17109 CG5779 -1.106240
CG17121 CG17166 1.590351
CG17121 CG17246 -0.164679
CG17121 CG17492 -0.099984
CG17121 CG18140 -1.027026
CG17121 CG18507 -0.105733
CG17121 CG2016 0.008756
CG17121 CG2108 -0.179635
CG17121 CG2727 -0.192322
CG17121 CG2837 0.035498
CG17121 CG2918 0.174237
CG17121 CG2928 0.368399
CG17121 CG3001 -1.340268
CG17121 CG3008 0.705322
CG17121 CG30427 0.001309
CG17121 CG31045 -0.789737
CG17121 CG31999 -0.122569
CG17121 CG32244 0.190629
CG17121 CG3267 -0.407589
CG17121 CG3278 -0.011430
CG17121 CG33009 -0.517586
CG17121 CG33104 0.725411
CG17121 CG3359 -0.774711
CG17121 CG3903 0.051601
CG17121 CG3992 -0.257770
CG17121 CG4051 0.056574
CG17121 CG4170 0.090246
CG17121 CG4354 -1.367627
CG17121 CG4511 0.019334
CG17121 CG4692 0.152780
CG17121 CG4778 0.097687
CG17121 CG5170 0.049911
CG17121 CG5193 -0.006335
CG17121 CG5330 0.746360
CG17121 CG5374 0.314458
CG17121 CG5575 -0.735705
CG17121 CG5596 -0.007068
CG17121 CG6177 -0.024988
CG17121 CG6512 0.587857
CG17121 CG6708 0.204976
CG17121 CG6904 0.124546
CG17121 CG7176 -0.083709
CG17121 CG7230 -0.421595
CG17121 CG7438 -0.171886
CG17121 CG7526 -0.943044
CG17121 CG7563 -0.069584
CG17121 CG7748 0.292180
CG17121 CG7935 0.001217
CG17121 CG8235 1.221659
CG17121 CG8308 0.103386
CG17121 CG8309 -0.962244
CG17121 CG8439 1.133361
CG17121 CG8759 1.803832
CG17121 CG8965 0.049947
CG17121 CG9009 -0.377463
CG17121 CG9020 0.163110
CG17121 CG9035 0.007309
CG17121 CG9194 -0.625644
CG17121 CG9280 0.042410
CG17121 CG9281 -2.474424
CG17121 CG9322 -0.605291
CG17121 CG9330 -0.295246
CG17121 CG9416 -0.082898
CG17121 CG9494 -0.071153
CG17121 CG9762 -0.039885
CG17121 CR31808 -0.162226
CG17124 CG17369 -1.800755
CG17124 CG2330 0.701587
CG17124 CG3224 1.121230
CG17124 CG32253 -1.354942
CG17124 CG32625 -1.930902
CG17124 CG3278 -1.232415
CG17124 CG33104 -0.794297
CG17124 CG3416 0.669214
CG17124 CG3434 -0.020238
CG17124 CG3902 -0.866674
CG17124 CG3992 0.199628
CG17124 CG4035 -0.903610
CG17124 CG4115 -0.321330
CG17124 CG4551 -0.281149
CG17124 CG4692 0.046781
CG17124 CG4700 -1.460381
CG17124 CG4746 0.468928
CG17124 CG4912 -0.472090
CG17124 CG4972 -0.492945
CG17124 CG5183 -1.694857
CG17124 CG5277 -0.283398
CG17124 CG5824 2.534528
CG17124 CG6148 -2.323011
CG17124 CG6210 -0.490913
CG17124 CG6455 -0.120602
CG17124 CG6512 -1.945005
CG17124 CG6766 0.449363
CG17124 CG6981 0.006237
CG17124 CG7227 -0.672097
CG17124 CG7299 -0.137221
CG17124 CG7413 -0.510940
CG17124 CG7461 0.094735
CG17124 CG7702 1.063358
CG17124 CG8286 -0.200569
CG17124 CG8306 0.249090
CG17124 CG8366 0.755066
CG17124 CG8978 -1.186755
CG17124 CG9035 -0.171042
CG17124 CG9172 0.290699
CG17124 CG9403 0.213399
CG17124 CG9423 0.347825
CG17124 CG9539 0.229067
CG17124 CG9677 -1.422660
CG17124 CG9710 -0.178341
CG17124 CG9750 -0.917868
CG17124 CG9866 0.284788
CG17124 CG9916 0.910589
CG17136 CG17369 -1.393171
CG17136 CG1746 1.524162
CG17136 CG1785 5.306190
CG17136 CG18854 -1.077317
CG17136 CG1891 -0.296821
CG17136 CG2221 -0.222285
CG17136 CG2263 2.988930
CG17136 CG2827 -0.060856
CG17136 CG2863 -1.443589
CG17136 CG2867 1.534237
CG17136 CG3224 -0.349178
CG17136 CG32409 2.442617
CG17136 CG4217 -5.525116
CG17136 CG4457 0.637697
CG17136 CG4581 1.918513
CG17136 CG4843 -0.963090
CG17136 CG4912 1.355239
CG17136 CG5258 -0.708474
CG17136 CG5277 1.908643
CG17136 CG5452 -0.254067
CG17136 CG5525 0.182189
CG17136 CG5824 -2.605619
CG17136 CG5904 6.587437
CG17136 CG5992 -0.267000
CG17136 CG6022 3.936909
CG17136 CG6105 0.888220
CG17136 CG6226 -2.109798
CG17136 CG6246 0.008252
CG17136 CG6455 1.080247
CG17136 CG6904 -1.397436
CG17136 CG6972 -0.237182
CG17136 CG7519 0.405442
CG17136 CG7780 0.868305
CG17136 CG8039 -1.489137
CG17136 CG8231 1.036295
CG17136 CG8301 -0.279884
CG17136 CG8327 -2.704481
CG17136 CG8366 0.409379
CG17136 CG8525 1.472874
CG17136 CG8759 2.869461
CG17136 CG8780 -0.951526
CG17136 CG8920 -6.899936
CG17136 CG9300 0.210727
CG17136 CG9630 -14.737862
CG17136 CG9663 0.426891
CG17136 CG9750 -1.543177
CG17158 CG1716 -0.076112
CG17158 CG1721 0.385607
CG17158 CG1749 0.811499
CG17158 CG17492 -1.979223
CG17158 CG1782 0.620389
CG17158 CG18250 -6.015539
CG17158 CG18290 -1.050366
CG17158 CG1884 2.146172
CG17158 CG2051 0.473047
CG17158 CG2374 -3.492531
CG17158 CG2774 -1.119552
CG17158 CG3008 1.153555
CG17158 CG3033 0.486000
CG17158 CG3039 2.451451
CG17158 CG31045 -0.517408
CG17158 CG31332 2.690435
CG17158 CG3198 2.177396
CG17158 CG32425 3.424728
CG17158 CG3265 1.506879
CG17158 CG32701 -0.201664
CG17158 CG33097 -5.849956
CG17158 CG33183 0.273381
CG17158 CG33549 0.673091
CG17158 CG3542 0.761091
CG17158 CG3624 -1.216498
CG17158 CG3664 -0.617342
CG17158 CG3722 -3.265256
CG17158 CG3725 -2.131545
CG17158 CG3800 1.018916
CG17158 CG3969 -0.003063
CG17158 CG4006 -1.443461
CG17158 CG4115 0.642695
CG17158 CG4145 0.900948
CG17158 CG4204 -1.334285
CG17158 CG4552 0.001386
CG17158 CG5433 -0.232892
CG17158 CG5514 0.027205
CG17158 CG5809 -2.842636
CG17158 CG6017 -0.071014
CG17158 CG6174 1.425112
CG17158 CG6647 -0.489674
CG17158 CG6654 -1.071167
CG17158 CG6668 1.417740
CG17158 CG6775 -6.548112
CG17158 CG6877 -0.462566
CG17158 CG7070 0.464825
CG17158 CG7071 1.044522
CG17158 CG7199 -0.362167
CG17158 CG7254 -0.705198
CG17158 CG7262 0.717866
CG17158 CG7375 0.825515
CG17158 CG7379 -1.267568
CG17158 CG7433 -1.448646
CG17158 CG7752 -0.975713
CG17158 CG7893 -1.512572
CG17158 CG7961 0.842588
CG17158 CG8173 0.966442
CG17158 CG8209 -0.655295
CG17158 CG8289 0.256956
CG17158 CG8308 0.701005
CG17158 CG8411 -0.180204
CG17158 CG8933 -1.032219
CG17158 CG8965 -2.411660
CG17158 CG9022 -2.891916
CG17158 CG9035 -0.205049
CG17158 CG9070 0.165804
CG17158 CG9318 -1.220223
CG17158 CG9322 -2.380240
CG17158 CG9423 -0.910786
CG17158 CG9924 0.226261
CG17158 CG9985 1.219416
CG17158 TE20108 0.397298
CG1716 CG1749 0.078327
CG1716 CG1782 0.153556
CG1716 CG18250 1.542930
CG1716 CG2051 -0.251774
CG1716 CG2072 -0.213526
CG1716 CG2774 -0.767698
CG1716 CG3039 -0.114082
CG1716 CG31045 0.224265
CG1716 CG31794 -0.167253
CG1716 CG32030 -0.554166
CG1716 CG32701 0.311977
CG1716 CG3542 -1.537549
CG1716 CG3664 -0.095340
CG1716 CG3722 -0.003177
CG1716 CG3766 0.585937
CG1716 CG3792 -0.595284
CG1716 CG3800 0.686362
CG1716 CG4006 -0.154964
CG1716 CG4204 0.148021
CG1716 CG4672 -0.064020
CG1716 CG4729 -0.259681
CG1716 CG5215 0.251774
CG1716 CG5353 0.046742
CG1716 CG5382 0.846378
CG1716 CG5454 -0.037216
CG1716 CG6223 0.012058
CG1716 CG6601 -0.153117
CG1716 CG6654 -0.336911
CG1716 CG6766 0.118517
CG1716 CG6775 0.407928
CG1716 CG6877 -0.576848
CG1716 CG7073 -2.280415
CG1716 CG7262 -0.411236
CG1716 CG7279 -0.116058
CG1716 CG7375 -0.370206
CG1716 CG7752 -0.049265
CG1716 CG8289 -0.020486
CG1716 CG8430 -0.103274
CG1716 CG8776 -0.553630
CG1716 CG8974 0.100734
CG1716 CG9022 0.262550
CG1716 CG9128 -0.389668
CG1716 CG9256 -0.357524
CG1716 CG9677 -0.100664
CG1716 CG9916 -0.019055
CG1716 CG9985 0.224688
CG17166 CG18446 -1.335848
CG17166 CG18507 0.532004
CG17166 CG2140 -0.166370
CG17166 CG2837 0.127287
CG17166 CG2918 -0.020103
CG17166 CG3008 2.067762
CG17166 CG3171 -1.607689
CG17166 CG32164 3.169654
CG17166 CG3267 -6.259936
CG17166 CG33104 -0.672476
CG17166 CG33183 -1.693671
CG17166 CG3499 1.655374
CG17166 CG3588 0.541774
CG17166 CG3762 -1.314893
CG17166 CG40049 0.108655
CG17166 CG4051 0.897825
CG17166 CG4307 2.264846
CG17166 CG4364 -1.161379
CG17166 CG4567 -4.133167
CG17166 CG4726 -1.552631
CG17166 CG4994 -3.556679
CG17166 CG5170 0.905860
CG17166 CG5575 -1.191863
CG17166 CG5661 0.070558
CG17166 CG6512 -0.638804
CG17166 CG6521 -0.112644
CG17166 CG6668 0.496411
CG17166 CG6766 1.629200
CG17166 CG6871 -0.094268
CG17166 CG7071 0.437725
CG17166 CG7107 1.673512
CG17166 CG7176 0.191661
CG17166 CG7271 -0.629528
CG17166 CG7361 0.178821
CG17166 CG7413 1.032823
CG17166 CG7807 -0.165917
CG17166 CG8144 2.264479
CG17166 CG8182 -0.173581
CG17166 CG8235 3.631767
CG17166 CG8309 -0.471597
CG17166 CG8439 3.206677
CG17166 CG9149 0.323200
CG17166 CG9172 0.033212
CG17166 CG9253 -0.631894
CG17166 CG9281 1.571761
CG17166 CG9330 -0.866405
CG17166 CG9416 0.044399
CG17166 CG9446 0.473980
CG17166 CG9710 0.107087
CG17166 CR31808 0.566071
CG1721 CG17492 -1.257475
CG1721 CG18250 -1.447904
CG1721 CG1837 0.428739
CG1721 CG1910 -0.609273
CG1721 CG1934 0.086650
CG1721 CG3001 2.210735
CG1721 CG30427 -0.758457
CG1721 CG3048 0.572643
CG1721 CG31045 1.304666
CG1721 CG3127 -1.065878
CG1721 CG31332 -0.300973
CG1721 CG3198 0.139987
CG1721 CG32164 -1.391619
CG1721 CG32244 0.025158
CG1721 CG33149 -1.303877
CG1721 CG3371 -0.693945
CG1721 CG3624 -1.325419
CG1721 CG3644 0.288525
CG1721 CG40049 0.298758
CG1721 CG4125 0.781186
CG1721 CG4169 -0.705081
CG1721 CG4300 -0.192287
CG1721 CG4700 0.118825
CG1721 CG4726 0.035487
CG1721 CG4994 -2.178045
CG1721 CG5320 -1.132509
CG1721 CG5374 0.729743
CG1721 CG5476 0.392891
CG1721 CG5596 0.917642
CG1721 CG5809 -1.269348
CG1721 CG6501 0.764576
CG1721 CG6647 0.151676
CG1721 CG6668 0.061106
CG1721 CG6775 -0.136051
CG1721 CG6803 -0.715348
CG1721 CG6972 -1.013057
CG1721 CG7033 0.494246
CG1721 CG7173 1.279919
CG1721 CG7254 0.181047
CG1721 CG7430 -0.511446
CG1721 CG7433 -1.030895
CG1721 CG7920 1.531823
CG1721 CG7987 0.097686
CG1721 CG8289 -0.341657
CG1721 CG8439 -0.434521
CG1721 CG8759 0.070685
CG1721 CG8977 -2.088334
CG1721 CG9020 -0.368934
CG1721 CG9022 1.042611
CG1721 CG9194 0.024203
CG1721 CG9281 -0.085318
CG1721 CG9480 -0.503158
CG1721 CG9710 0.959160
CG1721 CG9985 1.464926
CG1721 CR31696 -1.045863
CG1721 TE19126 0.891938
CG17218 CG17271 1.081881
CG17218 CG1749 -1.418483
CG17218 CG17646 -1.178667
CG17218 CG18817 -0.063396
CG17218 CG2727 0.039494
CG17218 CG3033 0.103913
CG17218 CG3171 -0.480130
CG17218 CG32473 -0.017914
CG17218 CG33183 -0.446655
CG17218 CG3969 0.814460
CG17218 CG3991 -0.130984
CG17218 CG4006 -0.503096
CG17218 CG4299 0.151085
CG17218 CG4999 -0.088188
CG17218 CG5021 0.464162
CG17218 CG5249 -0.001043
CG17218 CG5873 -0.471901
CG17218 CG6040 0.398675
CG17218 CG6394 -0.231606
CG17218 CG7563 0.351586
CG17218 CG7893 0.640061
CG17218 CG7961 -0.210763
CG17218 CG8156 -1.901400
CG17218 CG8308 -0.347875
CG17218 CG8600 0.546095
CG17218 CG9035 0.917033
CG17218 CG9322 0.410436
CG17218 CG9416 -0.348625
CG17218 CG9712 -0.138829
CG17218 CG9796 -1.303797
CG17218 CG9924 0.572785
CG17218 CG9968 0.459546
CG17246 CG17320 0.350533
CG17246 CG17903 0.131271
CG17246 CG18140 -0.345219
CG17246 CG2016 -0.803389
CG17246 CG2158 1.160460
CG17246 CG2161 1.599125
CG17246 CG2674 -1.143298
CG17246 CG2713 -2.053702
CG17246 CG31170 -1.490569
CG17246 CG3140 -3.568019
CG17246 CG31999 -1.109025
CG17246 CG3224 0.899061
CG17246 CG32425 1.076783
CG17246 CG32625 0.115550
CG17246 CG3267 1.238625
CG17246 CG3278 1.869068
CG17246 CG3283 0.767409
CG17246 CG33217 0.336851
CG17246 CG33549 -2.444419
CG17246 CG3499 -4.649575
CG17246 CG3624 0.758976
CG17246 CG3861 -0.868829
CG17246 CG3992 0.100217
CG17246 CG4003 -0.036798
CG17246 CG4051 0.237656
CG17246 CG4170 0.772773
CG17246 CG4233 0.673235
CG17246 CG4427 4.086619
CG17246 CG4567 -1.453666
CG17246 CG4679 1.519912
CG17246 CG4692 -0.542301
CG17246 CG4742 0.127363
CG17246 CG4778 0.123605
CG17246 CG4912 1.972812
CG17246 CG4972 -0.028615
CG17246 CG5033 1.126661
CG17246 CG5330 -2.069604
CG17246 CG5353 -0.067263
CG17246 CG5374 -0.482047
CG17246 CG5594 2.029992
CG17246 CG5904 6.150051
CG17246 CG6022 0.688345
CG17246 CG6177 -0.374769
CG17246 CG6226 -2.425294
CG17246 CG6343 -0.331952
CG17246 CG6439 0.000143
CG17246 CG6904 -3.946542
CG17246 CG7033 -2.490654
CG17246 CG7107 1.366701
CG17246 CG7227 0.331481
CG17246 CG7361 0.865850
CG17246 CG7413 0.058465
CG17246 CG7610 0.809884
CG17246 CG7698 1.483163
CG17246 CG7935 -1.704421
CG17246 CG8058 1.550474
CG17246 CG8366 0.477644
CG17246 CG8402 -3.213077
CG17246 CG8439 0.356655
CG17246 CG8443 -1.567544
CG17246 CG8444 -0.691151
CG17246 CG8636 -0.445034
CG17246 CG8766 -2.310570
CG17246 CG9140 0.607066
CG17246 CG9194 0.281471
CG17246 CG9280 -1.016409
CG17246 CG9281 1.263173
CG17246 CG9423 -0.207669
CG17246 CG9750 -1.517588
CG17246 TE18870 -0.033613
CG17271 CG1749 -0.771637
CG17271 CG18507 -0.121570
CG17271 CG18817 0.051329
CG17271 CG2221 1.086230
CG17271 CG2263 0.077641
CG17271 CG32030 0.005463
CG17271 CG3664 0.018258
CG17271 CG3766 0.633155
CG17271 CG3991 -0.687116
CG17271 CG4457 1.326773
CG17271 CG4665 0.155230
CG17271 CG4966 -0.028996
CG17271 CG4999 -0.247985
CG17271 CG5249 -0.494373
CG17271 CG5382 -2.077971
CG17271 CG5946 0.170164
CG17271 CG6202 -1.610251
CG17271 CG6822 -3.614210
CG17271 CG7073 1.009676
CG17271 CG8144 -0.953233
CG17271 CG8268 -1.656256
CG17271 CG8286 -1.291115
CG17271 CG8386 -0.893619
CG17271 CG8430 0.146209
CG17271 CG9035 0.104809
CG17271 CG9326 -1.483228
CG17271 CG9416 0.188217
CG17272 CG2016 -0.210452
CG17272 CG2727 -0.600055
CG17272 CG2818 -0.265990
CG17272 CG3008 0.503113
CG17272 CG31536 0.042012
CG17272 CG31973 -0.024256
CG17272 CG32473 0.091507
CG17272 CG33183 -0.355398
CG17272 CG3722 0.283867
CG17272 CG5021 0.417735
CG17272 CG5854 -0.341773
CG17272 CG5873 0.069101
CG17272 CG6040 -0.254703
CG17272 CG6394 -0.339394
CG17272 CG6433 -0.004778
CG17272 CG7230 -0.173263
CG17272 CG7563 0.305931
CG17272 CG8156 -0.381839
CG17272 CG8308 -0.218071
CG17272 CG8965 -0.220238
CG17272 CG9423 0.189339
CG17272 CG9712 -0.765675
CG17272 TE20108 0.092546
CG17280 CG2161 -0.426110
CG17280 CG31999 0.709235
CG17280 CG32920 0.963375
CG17280 CG3539 -0.080315
CG17280 CG3542 -0.425956
CG17280 CG5012 0.237050
CG17280 CG6030 -0.365891
CG17280 CG6439 -1.599516
CG17280 CG7354 -0.446494
CG17280 CG9131 -0.961842
CG17292 CG17437 -0.108089
CG17292 CG17530 -0.603601
CG17292 CG18362 -0.306092
CG17292 CG2210 0.094462
CG17292 CG2837 0.044392
CG17292 CG2928 -0.078029
CG17292 CG7266 -0.070902
CG17292 CG9089 -0.238636
CG17292 CG9131 -0.170202
CG17292 CG9184 -0.086998
CG17292 CG9517 -0.247838
CG17292 TE18870 -0.059844
CG17320 CG17642 0.519550
CG17320 CG17932 -0.039746
CG17320 CG1882 -0.449458
CG17320 CG18854 1.129728
CG17320 CG1970 -0.785224
CG17320 CG2158 0.136129
CG17320 CG2161 -0.371205
CG17320 CG31160 -0.927103
CG17320 CG31170 -1.569904
CG17320 CG31259 0.277311
CG17320 CG3140 -0.523201
CG17320 CG3224 1.029769
CG17320 CG32409 0.252988
CG17320 CG32625 0.149874
CG17320 CG33502 0.398998
CG17320 CG3499 -0.497717
CG17320 CG4061 -0.348387
CG17320 CG4086 0.244423
CG17320 CG4233 0.124333
CG17320 CG4247 -0.583824
CG17320 CG4427 -1.531250
CG17320 CG4567 0.368460
CG17320 CG4600 -0.151544
CG17320 CG4665 0.739294
CG17320 CG4752 -0.149918
CG17320 CG5033 2.353823
CG17320 CG5353 -0.475587
CG17320 CG5590 -1.434062
CG17320 CG5992 0.153954
CG17320 CG6028 -0.636629
CG17320 CG6871 0.284902
CG17320 CG7227 -0.450940
CG17320 CG7458 -0.791780
CG17320 CG7461 -4.350529
CG17320 CG8036 0.354949
CG17320 CG8058 -0.782007
CG17320 CG8402 -0.007171
CG17320 CG8531 0.164868
CG17320 CG9148 -1.046752
CG17320 CG9280 1.245959
CG17323 CG18466 -1.283246
CG17323 CG2060 -0.950169
CG17323 CG2762 -0.535691
CG17323 CG31098 1.528102
CG17323 CG33099 0.013518
CG17323 CG3829 1.265566
CG17323 CG4120 0.753764
CG17323 CG4162 1.520776
CG17323 CG4306 -1.607949
CG17323 CG5210 0.605712
CG17323 CG6113 -0.369948
CG17323 CG7062 -0.092340
CG17323 CG7241 0.323740
CG17323 CG7390 -0.885481
CG17323 CG7438 -0.069965
CG17323 CG8050 -2.061394
CG17323 CG8066 -1.367590
CG17323 CG8669 -0.465647
CG17323 CG8782 0.035715
CG17323 CG9184 0.129972
CG17325 CG17332 0.381510
CG17325 CG17754 -0.171352
CG17325 CG1837 -1.699778
CG17325 CG18593 0.410045
CG17325 CG18657 -1.615442
CG17325 CG1910 -2.328211
CG17325 CG2718 0.327166
CG17325 CG30011 0.074428
CG17325 CG30427 0.358310
CG17325 CG31098 0.571548
CG17325 CG3127 -1.115806
CG17325 CG32164 -2.745492
CG17325 CG32499 -0.284721
CG17325 CG32813 -1.581194
CG17325 CG32972 -0.044916
CG17325 CG33009 0.032231
CG17325 CG33149 0.214015
CG17325 CG4376 0.419302
CG17325 CG4427 0.135303
CG17325 CG4533 -0.334400
CG17325 CG4600 0.058675
CG17325 CG5320 3.620881
CG17325 CG5330 0.844110
CG17325 CG5476 -3.681526
CG17325 CG5532 -0.772340
CG17325 CG5819 0.481380
CG17325 CG6501 0.907356
CG17325 CG6647 0.563114
CG17325 CG6666 -0.098182
CG17325 CG6803 -1.699873
CG17325 CG7088 -0.230860
CG17325 CG7107 1.057819
CG17325 CG7173 -2.940432
CG17325 CG7296 0.193021
CG17325 CG7698 0.365684
CG17325 CG7807 -0.508283
CG17325 CG7920 1.120459
CG17325 CG7981 -0.394681
CG17325 CG8186 1.150485
CG17325 CG8665 -2.026362
CG17325 CG8766 0.184158
CG17325 CG8977 2.241573
CG17325 CG9070 -0.280845
CG17325 CG9184 -0.042030
CG17325 CG9238 -0.315366
CG17325 CG9262 -0.091054
CG17332 CG17508 -0.108344
CG17332 CG17642 -0.753904
CG17332 CG1771 -1.680586
CG17332 CG18374 -2.423876
CG17332 CG18593 0.008403
CG17332 CG1882 -0.650612
CG17332 CG2210 1.464374
CG17332 CG30349 -0.753532
CG17332 CG31004 2.651114
CG17332 CG31098 1.056762
CG17332 CG31233 -0.331678
CG17332 CG3127 -3.903425
CG17332 CG31605 0.794609
CG17332 CG3249 -0.099941
CG17332 CG32813 0.171527
CG17332 CG32972 0.126353
CG17332 CG33009 0.592156
CG17332 CG33502 -8.788942
CG17332 CG4051 0.118047
CG17332 CG4199 0.187484
CG17332 CG4364 -2.177071
CG17332 CG4376 0.975259
CG17332 CG4567 3.075844
CG17332 CG4984 -0.229811
CG17332 CG4994 4.591883
CG17332 CG5012 -0.570891
CG17332 CG5476 -2.688767
CG17332 CG5532 -0.201718
CG17332 CG5660 1.724474
CG17332 CG5819 -3.082812
CG17332 CG5903 2.139280
CG17332 CG5961 4.046640
CG17332 CG6030 1.595538
CG17332 CG6345 -0.759017
CG17332 CG6375 -0.114927
CG17332 CG6501 -4.666098
CG17332 CG6521 -2.411826
CG17332 CG6647 -0.907665
CG17332 CG6666 -5.889720
CG17332 CG6769 -0.417529
CG17332 CG6949 0.834808
CG17332 CG7107 -1.740669
CG17332 CG7176 2.741347
CG17332 CG7279 0.059988
CG17332 CG7354 1.633251
CG17332 CG7361 -9.539945
CG17332 CG7502 0.224762
CG17332 CG7698 -0.514997
CG17332 CG7920 -5.197879
CG17332 CG7981 -0.529182
CG17332 CG8048 -9.708567
CG17332 CG8173 0.022104
CG17332 CG8186 -2.961173
CG17332 CG8235 1.195978
CG17332 CG8766 -0.487033
CG17332 CG8788 -2.963593
CG17332 CG8946 -3.505825
CG17332 CG9262 -0.877170
CG17332 CG9527 3.699913
CG17332 CG9743 0.225731
CG17332 CG9762 3.931753
CG17332 CG9977 -3.369146
CG17334 CG1780 -0.273902
CG17334 CG2969 -0.766099
CG17334 CG31536 0.053877
CG17334 CG33113 -0.859100
CG17334 CG3365 -0.045972
CG17334 CG3725 0.214465
CG17334 CG3903 0.348739
CG17334 CG4692 0.034820
CG17334 CG5345 0.593544
CG17334 CG5486 -0.303822
CG17334 CG6778 -0.144090
CG17334 CG9020 0.051038
CG17334 CG9175 -0.712327
CG17334 CG9423 -0.207783
CG17348 CG17492 1.232890
CG17348 CG2835 -0.158787
CG17348 CG3001 -0.674199
CG17348 CG31332 -0.904128
CG17348 CG31721 -0.450556
CG17348 CG32434 -0.342204
CG17348 CG4125 -0.768854
CG17348 CG4843 0.450770
CG17348 CG5596 -0.057939
CG17348 CG6988 -0.316810
CG17348 CG7073 -1.143299
CG17348 CG7638 0.901317
CG17348 CG8312 -0.277400
CG17348 CG8635 -1.278634
CG17348 CR31696 -0.264972
CG17369 CG1746 -1.189610
CG17369 CG1785 -0.171036
CG17369 CG2221 -7.762625
CG17369 CG2263 0.512647
CG17369 CG2674 0.750318
CG17369 CG2863 1.706450
CG17369 CG2867 1.918957
CG17369 CG3224 -1.289001
CG17369 CG32253 -0.121808
CG17369 CG3278 -0.363792
CG17369 CG33104 -0.971563
CG17369 CG33217 -0.949480
CG17369 CG3992 0.072080
CG17369 CG4307 -8.925937
CG17369 CG4457 0.395469
CG17369 CG4912 3.092329
CG17369 CG4972 0.285087
CG17369 CG5258 -1.448884
CG17369 CG5277 -0.624590
CG17369 CG5374 -1.254607
CG17369 CG5452 0.939469
CG17369 CG5824 -9.478598
CG17369 CG6022 0.571832
CG17369 CG6105 5.085300
CG17369 CG6148 -0.772766
CG17369 CG6226 -0.225476
CG17369 CG6343 -4.092296
CG17369 CG6455 -4.459855
CG17369 CG7033 2.231293
CG17369 CG7413 2.465535
CG17369 CG7519 -6.425880
CG17369 CG7712 -2.296256
CG17369 CG7839 0.258893
CG17369 CG7935 1.035122
CG17369 CG8039 1.233923
CG17369 CG8231 -4.930525
CG17369 CG8286 0.866758
CG17369 CG8309 0.061145
CG17369 CG8366 -1.327698
CG17369 CG8444 -1.706069
CG17369 CG8920 -2.961374
CG17369 CG8978 -0.695036
CG17369 CG9006 -0.010974
CG17369 CG9149 -0.166153
CG17369 CG9172 -2.154672
CG17369 CG9300 0.407506
CG17369 CG9306 1.304230
CG17369 CG9630 3.030073
CG1743 CG1753 0.166113
CG1743 CG17754 -0.992532
CG1743 CG18466 2.583569
CG1743 CG2098 -4.865560
CG1743 CG2198 1.109794
CG1743 CG2762 -0.441472
CG1743 CG30011 -0.183821
CG1743 CG3006 0.380707
CG1743 CG31098 -0.909907
CG1743 CG31775 -1.668256
CG1743 CG33099 2.492163
CG1743 CG3380 -2.351305
CG1743 CG3767 -0.825609
CG1743 CG3829 -1.816608
CG1743 CG3935 -0.584301
CG1743 CG3989 0.632467
CG1743 CG4162 -9.142298
CG1743 CG4306 0.231295
CG1743 CG4696 0.574182
CG1743 CG4781 0.251501
CG1743 CG5210 0.786263
CG1743 CG5828 1.346034
CG1743 CG6113 -0.527073
CG1743 CG7088 0.293789
CG1743 CG7241 1.911080
CG1743 CG7678 0.189442
CG1743 CG7936 1.062294
CG1743 CG8050 0.966394
CG1743 CG8066 0.178868
CG1743 CG8665 4.886918
CG1743 CG8669 -0.129771
CG1743 CG9119 -0.059085
CG17437 CG2918 -0.003063
CG17437 CG2928 -0.634462
CG17437 CG3244 -0.224809
CG17437 CG32920 0.193425
CG17437 CG4600 -0.019529
CG17437 CG6055 -0.058290
CG17437 CG7266 0.100483
CG17437 CG7941 -0.342153
CG1746 CG2184 -1.797221
CG1746 CG2263 1.840381
CG1746 CG2863 4.675013
CG1746 CG3001 -0.315183
CG1746 CG32464 0.069521
CG1746 CG3278 0.211087
CG1746 CG3401 0.190090
CG1746 CG4307 -6.883709
CG1746 CG4781 -0.944739
CG1746 CG5258 2.248856
CG1746 CG5374 0.009379
CG1746 CG5558 2.963089
CG1746 CG5594 0.140745
CG1746 CG5824 6.903210
CG1746 CG6022 1.925564
CG1746 CG6105 3.439672
CG1746 CG6343 0.222303
CG1746 CG6455 -0.364739
CG1746 CG7519 -4.947584
CG1746 CG7610 0.230787
CG1746 CG7834 0.538696
CG1746 CG7839 2.761429
CG1746 CG7935 -4.827936
CG1746 CG8039 -9.513017
CG1746 CG8231 -1.462397
CG1746 CG8327 2.704143
CG1746 CG8446 3.037675
CG1746 CG8525 -0.369013
CG1746 CG8759 -0.680961
CG1746 CG8780 -0.700512
CG1746 CG8978 -0.267839
CG1746 CG9006 -0.468767
CG1746 CG9119 0.999852
CG1746 CG9140 2.498045
CG1746 CG9300 -1.311268
CG1746 CG9306 -0.229973
CG1746 CG9630 -0.191986
CG1749 CG17646 -0.080290
CG1749 CG18507 0.277399
CG1749 CG18817 -0.006948
CG1749 CG2918 0.468880
CG1749 CG30291 -0.313555
CG1749 CG31121 0.140720
CG1749 CG3171 0.952687
CG1749 CG33104 -1.630992
CG1749 CG33183 0.245393
CG1749 CG3359 -0.028775
CG1749 CG3664 -0.809123
CG1749 CG3766 -0.253095
CG1749 CG3991 0.220001
CG1749 CG4006 -0.539838
CG1749 CG4944 0.185268
CG1749 CG4966 -0.540201
CG1749 CG5021 -0.378662
CG1749 CG6202 1.185045
CG1749 CG6766 0.708934
CG1749 CG6822 -2.331252
CG1749 CG7748 -0.389285
CG1749 CG7892 0.313312
CG1749 CG7961 -1.679384
CG1749 CG8144 0.867812
CG1749 CG8268 -0.967806
CG1749 CG8308 0.392480
CG1749 CG8312 -0.769996
CG1749 CG8363 0.257508
CG1749 CG8411 0.289536
CG1749 CG8430 -1.022914
CG1749 CG9035 -1.550754
CG1749 CG9322 -1.196884
CG1749 CG9416 -0.030814
CG1749 CG9796 -0.333723
CG1749 TE20108 0.046253
CG17492 CG17800 0.990215
CG17492 CG17943 0.999542
CG17492 CG18111 2.680625
CG17492 CG18250 0.509251
CG17492 CG1837 4.353939
CG17492 CG18657 0.765601
CG17492 CG1910 -3.064279
CG17492 CG2051 1.108137
CG17492 CG2374 1.383217
CG17492 CG3001 -0.585238
CG17492 CG3048 0.120943
CG17492 CG31022 -1.379254
CG17492 CG31045 -10.158308
CG17492 CG31332 -3.888388
CG17492 CG32164 -0.271207
CG17492 CG32244 0.598705
CG17492 CG33149 -2.496313
CG17492 CG3371 -0.866327
CG17492 CG3624 1.557640
CG17492 CG4003 -0.965164
CG17492 CG40049 0.464193
CG17492 CG4125 -2.553526
CG17492 CG4169 0.977765
CG17492 CG4170 0.207234
CG17492 CG4204 -1.505617
CG17492 CG4300 -0.693306
CG17492 CG4511 0.688266
CG17492 CG4692 -0.189588
CG17492 CG4843 -0.015872
CG17492 CG4966 0.822892
CG17492 CG4994 -1.465124
CG17492 CG5320 -5.079564
CG17492 CG5596 -0.542429
CG17492 CG5809 -2.571906
CG17492 CG6017 -4.283549
CG17492 CG6668 4.267829
CG17492 CG6766 0.332001
CG17492 CG6844 -1.916542
CG17492 CG6877 -2.740867
CG17492 CG6972 0.120680
CG17492 CG7033 -1.564329
CG17492 CG7073 -0.281602
CG17492 CG7199 -0.344243
CG17492 CG7262 0.146419
CG17492 CG7299 -0.179384
CG17492 CG7430 0.062867
CG17492 CG7433 -0.661524
CG17492 CG7638 1.246815
CG17492 CG7893 1.951741
CG17492 CG7915 -5.922544
CG17492 CG7987 -3.377182
CG17492 CG8182 -1.400215
CG17492 CG8231 1.430615
CG17492 CG8289 4.879104
CG17492 CG8306 2.059996
CG17492 CG8312 1.087653
CG17492 CG8430 -0.026949
CG17492 CG8635 1.348493
CG17492 CG8759 -1.774392
CG17492 CG8977 7.195712
CG17492 CG9194 1.445807
CG17492 CG9281 0.273142
CG17492 CG9710 -1.883082
CG17492 CG9762 -4.320680
CG17492 CG9811 0.310004
CG17492 CG9866 2.777195
CG17492 CG9985 1.609252
CG17492 CR31696 -0.869581
CG17492 TE19126 -1.716465
CG17508 CG1782 -0.161237
CG17508 CG18290 -0.935071
CG17508 CG18374 -0.914956
CG17508 CG1882 1.044539
CG17508 CG1884 -0.195634
CG17508 CG3008 0.376150
CG17508 CG30349 0.193345
CG17508 CG3048 0.062364
CG17508 CG3127 -0.626129
CG17508 CG31605 0.372265
CG17508 CG32244 -0.304930
CG17508 CG33149 -0.314065
CG17508 CG33502 0.324449
CG17508 CG3960 -0.354719
CG17508 CG4169 1.184790
CG17508 CG4364 -1.418777
CG17508 CG4376 -0.440864
CG17508 CG4679 0.224435
CG17508 CG4692 -0.079209
CG17508 CG4726 -0.131452
CG17508 CG5661 -0.318928
CG17508 CG6030 -0.221951
CG17508 CG6521 -0.192254
CG17508 CG6666 0.378261
CG17508 CG7033 0.450431
CG17508 CG7071 1.005130
CG17508 CG7107 -0.542385
CG17508 CG7154 -0.220898
CG17508 CG7433 -0.132075
CG17508 CG7920 -0.964750
CG17508 CG8182 -0.397375
CG17508 CG8186 0.783745
CG17508 CG9194 -0.457350
CG17508 CG9253 0.116519
CG17508 CG9480 0.184782
CG17508 CG9811 -1.128838
CG17508 CG9977 -0.953788
CG1753 CG3297 -0.300760
CG1753 CG3935 -0.754737
CG1753 CG7678 -0.614897
CG1753 CG9444 -0.560057
CG17530 CG18362 0.221465
CG17530 CG18466 0.588848
CG17530 CG2060 0.356096
CG17530 CG2928 -0.403459
CG17530 CG32209 -0.498926
CG17530 CG3244 -0.437849
CG17530 CG3829 0.366150
CG17530 CG4133 2.794011
CG17530 CG4354 -0.436741
CG17530 CG6113 -0.947691
CG17530 CG6816 -0.470113
CG17530 CG6957 -0.283364
CG17530 CG7266 -0.704173
CG17530 CG7390 -0.262842
CG17530 CG7438 -1.612387
CG17530 CG7678 -0.441939
CG17530 CG8782 -0.307285
CG17530 CG8913 0.375805
CG17530 CG9184 -0.026705
CG1759 CG31343 -0.606196
CG1759 CG31463 0.209593
CG1759 CG3734 0.030428
CG1759 CG4199 0.437697
CG1759 CG4280 -0.397342
CG1759 CG5371 0.231813
CG1759 CG6830 0.693658
CG1759 CG7399 -1.038553
CG1759 CG8850 0.000480
CG1759 CG8975 -0.557288
CG1759 CG9568 -0.581511
CG17597 CG2330 0.248733
CG17597 CG31536 -0.657381
CG17597 CG31692 0.378370
CG17597 CG3258 -0.046726
CG17597 CG3434 -1.621244
CG17597 CG3743 -1.031985
CG17597 CG40147 -0.390201
CG17597 CG4145 0.118458
CG17597 CG5183 0.500033
CG17597 CG6210 0.048882
CG17597 CG6223 -0.747379
CG17597 CG6981 -0.695204
CG17597 CG7702 0.421738
CG17597 CG8258 0.071098
CG17597 CG8276 0.563046
CG17597 CG9836 0.247249
CG1764 CG17960 0.047736
CG1764 CG2150 0.095157
CG1764 CG31973 -0.356656
CG1764 CG3376 -0.107746
CG1764 CG6394 -0.138092
CG1764 CG8587 -1.586553
CG17642 CG2161 -0.235033
CG17642 CG2713 1.109127
CG17642 CG30349 -0.034212
CG17642 CG3249 -0.145804
CG17642 CG32920 -2.515489
CG17642 CG33502 0.931998
CG17642 CG3499 0.572507
CG17642 CG3884 -0.460444
CG17642 CG4086 0.562298
CG17642 CG4169 -1.084499
CG17642 CG4233 -1.207483
CG17642 CG4247 -1.710007
CG17642 CG4364 0.009605
CG17642 CG4600 -0.519192
CG17642 CG5012 1.015627
CG17642 CG5590 -0.100847
CG17642 CG5660 -0.384090
CG17642 CG5949 -0.306948
CG17642 CG6028 -0.862972
CG17642 CG6030 -0.298315
CG17642 CG6178 -0.271721
CG17642 CG6439 0.173386
CG17642 CG6666 -0.193920
CG17642 CG6769 0.461615
CG17642 CG7328 0.157418
CG17642 CG8402 1.697869
CG17642 CG8470 -0.101192
CG17642 CG8766 -0.017128
CG17642 CG9184 -0.005139
CG17646 CG2522 -0.386375
CG17646 CG2774 -0.285125
CG17646 CG31349 -0.188674
CG17646 CG3184 -0.244624
CG17646 CG4006 0.376668
CG17646 CG4027 -0.150585
CG17646 CG5433 0.218581
CG17646 CG7961 -1.142623
CG17646 CG8156 -0.253552
CG17646 CG9796 0.166915
CG1771 CG18854 0.129541
CG1771 CG1891 0.432271
CG1771 CG2674 1.039029
CG1771 CG3028 -0.021276
CG1771 CG31170 -2.613314
CG1771 CG3127 -0.863240
CG1771 CG3171 -0.578753
CG1771 CG3267 0.728471
CG1771 CG33071 0.575172
CG1771 CG33183 -0.321507
CG1771 CG33502 -0.070943
CG1771 CG4217 0.984502
CG1771 CG4280 -0.109426
CG1771 CG4311 -0.317855
CG1771 CG4364 -0.523103
CG1771 CG4376 -0.359104
CG1771 CG4552 -1.168569
CG1771 CG4726 -1.114761
CG1771 CG4901 -0.716406
CG1771 CG4994 1.798108
CG1771 CG5170 -0.164254
CG1771 CG5525 0.489823
CG1771 CG5590 -0.254240
CG1771 CG5596 -0.999894
CG1771 CG5903 -0.068795
CG1771 CG5961 0.065924
CG1771 CG5992 0.281209
CG1771 CG6199 0.436037
CG1771 CG6202 -1.399251
CG1771 CG6345 -0.117548
CG1771 CG6521 0.699711
CG1771 CG6705 -0.273062
CG1771 CG6708 0.733504
CG1771 CG6769 -0.751661
CG1771 CG7176 -0.184061
CG1771 CG7178 0.001530
CG1771 CG7279 0.320100
CG1771 CG7361 -1.313727
CG1771 CG7554 -0.169056
CG1771 CG7920 1.248272
CG1771 CG8048 0.443811
CG1771 CG8144 1.230837
CG1771 CG8235 -0.220451
CG1771 CG8268 0.019588
CG1771 CG8309 0.494317
CG1771 CG8430 -0.271333
CG1771 CG8446 0.336848
CG1771 CG8531 -0.189213
CG1771 CG9149 0.383161
CG1771 CG9527 0.808602
CG1771 CG9743 -1.124050
CG1771 CG9762 -0.601602
CG1771 CR31808 -0.111025
CG17724 CG18740 -0.548147
CG17724 CG2207 -0.678282
CG17724 CG31357 -0.390853
CG17724 CG32046 -0.220594
CG17724 CG32505 0.959606
CG17724 CG3269 0.200463
CG17724 CG3408 -0.311818
CG17724 CG3938 0.302296
CG17724 CG5175 -0.938400
CG17724 CG5358 -2.263812
CG17724 CG5545 -1.558791
CG17724 CG7358 -1.020772
CG17724 CG7471 -0.081601
CG17724 CG7576 0.101551
CG17724 CG7659 -0.563648
CG17724 CG9704 1.261110
CG17724 CG9999 0.680941
CG17754 CG1780 -0.299715
CG17754 CG18111 -0.117197
CG17754 CG1837 -0.482169
CG17754 CG18593 0.178801
CG17754 CG18657 -0.129059
CG17754 CG2098 0.888404
CG17754 CG2198 -0.369660
CG17754 CG2718 -0.121914
CG17754 CG30011 -1.286436
CG17754 CG3178 -0.250196
CG17754 CG32464 -0.188428
CG17754 CG33113 -0.016270
CG17754 CG3380 -1.011636
CG17754 CG3767 -0.955862
CG17754 CG3829 0.014558
CG17754 CG3935 0.195859
CG17754 CG3989 -0.535989
CG17754 CG4162 1.532461
CG17754 CG4183 0.063785
CG17754 CG4533 0.837094
CG17754 CG4696 0.722343
CG17754 CG5828 -0.050517
CG17754 CG6844 0.019620
CG17754 CG7296 -0.405938
CG17754 CG7678 -0.401188
CG17754 CG8066 -0.658193
CG17754 CG8665 -1.495937
CG17754 CG8977 0.463231
CG17754 CG9238 0.290375
CG17786 CG1919 -0.538229
CG17786 CG2663 -0.625955
CG17786 CG3097 -0.410997
CG17786 CG31344 -0.103361
CG17786 CG4089 -0.003360
CG17786 CG6394 -0.056294
CG17786 CG6433 -0.612691
CG17786 CG8239 -0.038793
CG17786 CG8587 -0.568783
CG17786 CG9628 -0.193330
CG1780 CG1934 -0.283664
CG1780 CG2330 -0.060301
CG1780 CG2718 -0.455636
CG1780 CG2969 -0.164342
CG1780 CG3278 0.436941
CG1780 CG33113 -0.682331
CG1780 CG3989 -0.793148
CG1780 CG4183 -0.224007
CG1780 CG4405 -0.222389
CG1780 CG4533 0.397286
CG1780 CG4769 0.091821
CG1780 CG5345 1.244722
CG1780 CG6155 -0.124165
CG1780 CG6778 -0.312802
CG1780 CG7481 0.095560
CG1780 CG7625 -0.098433
CG1780 CG8258 0.301630
CG1780 CG9238 0.444449
CG17800 CG1837 0.110680
CG17800 CG1910 -0.288103
CG17800 CG2048 -0.160862
CG17800 CG2051 0.267167
CG17800 CG2072 -0.259956
CG17800 CG2969 -1.139343
CG17800 CG3048 -0.024821
CG17800 CG31045 -0.184796
CG17800 CG31692 -0.057509
CG17800 CG32425 -0.759489
CG17800 CG33149 -0.202861
CG17800 CG33549 -0.022181
CG17800 CG3644 -0.417396
CG17800 CG3725 0.234565
CG17800 CG3743 -0.128109
CG17800 CG4183 -0.043426
CG17800 CG4204 0.335680
CG17800 CG4511 -0.609461
CG17800 CG4696 0.193087
CG17800 CG4746 0.405788
CG17800 CG5320 0.593360
CG17800 CG5486 0.098859
CG17800 CG5776 -0.729557
CG17800 CG6017 -0.160184
CG17800 CG7254 -0.035876
CG17800 CG7262 0.093523
CG17800 CG7664 -0.212361
CG17800 CG7987 -0.030168
CG17800 CG8276 -0.171576
CG17800 CG8289 -0.248941
CG17800 CG9020 0.163675
CG17800 CG9022 0.220613
CG17800 CG9194 0.596356
CG17800 CG9318 0.057084
CG17800 CG9985 0.297821
CG17800 CR31696 -0.464917
CG1782 CG17903 -0.043171
CG1782 CG18783 -0.872780
CG1782 CG1884 -3.041680
CG1782 CG2072 0.627938
CG1782 CG2161 -0.354492
CG1782 CG2774 -0.621888
CG1782 CG2913 0.658836
CG1782 CG3033 -0.053770
CG1782 CG3039 -1.478297
CG1782 CG31649 -0.153456
CG1782 CG3198 -0.290813
CG1782 CG32425 2.744718
CG1782 CG33097 -1.585445
CG1782 CG33261 0.531360
CG1782 CG33549 -1.215851
CG1782 CG3371 0.802465
CG1782 CG3542 -1.673392
CG1782 CG3624 -0.310049
CG1782 CG3722 -1.731582
CG1782 CG4086 0.463385
CG1782 CG4145 0.482264
CG1782 CG4169 1.413370
CG1782 CG4204 -0.004237
CG1782 CG4552 0.495353
CG1782 CG4672 -2.281864
CG1782 CG5186 0.632387
CG1782 CG5454 -0.209880
CG1782 CG5514 -1.884724
CG1782 CG6521 0.069979
CG1782 CG6647 0.338973
CG1782 CG6654 -0.919225
CG1782 CG6775 -2.710228
CG1782 CG6877 0.401741
CG1782 CG7187 -0.385799
CG1782 CG7269 -0.935276
CG1782 CG7279 0.105496
CG1782 CG7375 -0.515543
CG1782 CG7379 0.872609
CG1782 CG7433 -2.461633
CG1782 CG7524 -0.161629
CG1782 CG7664 0.171561
CG1782 CG7920 0.153238
CG1782 CG8173 -1.327576
CG1782 CG8200 -1.162054
CG1782 CG8209 0.541978
CG1782 CG8965 -0.418569
CG1782 CG8974 0.053905
CG1782 CG9022 -0.571529
CG1782 CG9175 0.724165
CG1782 CG9262 -0.137086
CG1782 CG9318 0.365355
CG1782 CG9346 0.974378
CG1782 CG9743 -1.324800
CG1782 TE20108 0.225187
CG1785 CG2078 -1.201814
CG1785 CG2221 -2.464371
CG1785 CG2674 0.543208
CG1785 CG2863 -0.370117
CG1785 CG2867 2.877554
CG1785 CG31175 0.234699
CG1785 CG32264 7.701652
CG1785 CG32409 -0.318856
CG1785 CG3267 2.092560
CG1785 CG32813 4.260200
CG1785 CG33217 -8.001420
CG1785 CG3593 3.093594
CG1785 CG3884 1.336601
CG1785 CG4033 -3.408536
CG1785 CG4217 -3.044389
CG1785 CG4307 -7.230748
CG1785 CG4567 1.609189
CG1785 CG4742 1.972360
CG1785 CG4753 0.958118
CG1785 CG4781 -2.547760
CG1785 CG4901 -2.811214
CG1785 CG4912 0.704069
CG1785 CG5010 -4.369076
CG1785 CG5277 4.012069
CG1785 CG5525 -0.222610
CG1785 CG5824 3.157520
CG1785 CG5904 5.251295
CG1785 CG6022 3.499124
CG1785 CG6105 -0.348132
CG1785 CG6226 -0.340389
CG1785 CG6343 3.296329
CG1785 CG6455 0.145159
CG1785 CG6459 -2.178681
CG1785 CG6767 -5.833939
CG1785 CG7421 -2.100060
CG1785 CG7519 -11.031302
CG1785 CG7554 -0.539813
CG1785 CG7712 -5.371184
CG1785 CG7841 0.429938
CG1785 CG8039 0.472814
CG1785 CG8058 -6.950596
CG1785 CG8309 1.258667
CG1785 CG8327 -0.135735
CG1785 CG8386 2.664612
CG1785 CG8443 1.985349
CG1785 CG8444 -4.299671
CG1785 CG8525 -7.516782
CG1785 CG8788 -1.212958
CG1785 CG8920 -13.664532
CG1785 CG9149 -2.182412
CG1785 CG9172 1.550034
CG1785 CG9300 -1.701469
CG1785 CG9306 3.029041
CG1785 CG9446 -3.013489
CG1785 CG9527 1.153316
CG1785 CG9577 -0.755472
CG17903 CG18783 0.186297
CG17903 CG2161 0.072344
CG17903 CG2818 0.346315
CG17903 CG3008 0.250985
CG17903 CG3028 -0.982745
CG17903 CG3033 0.451705
CG17903 CG31368 -0.604317
CG17903 CG31649 -0.137801
CG17903 CG3171 -0.870916
CG17903 CG3198 -1.016045
CG17903 CG32244 0.081117
CG17903 CG3265 0.391321
CG17903 CG32920 -0.135787
CG17903 CG33097 0.327416
CG17903 CG33261 -0.172658
CG17903 CG3436 -0.085281
CG17903 CG3624 0.677377
CG17903 CG3969 -0.314120
CG17903 CG4086 0.146152
CG17903 CG4169 0.181199
CG17903 CG4376 -0.035385
CG17903 CG4984 -0.471142
CG17903 CG5514 0.332209
CG17903 CG6775 -1.772512
CG17903 CG7023 -0.732861
CG17903 CG7269 0.225673
CG17903 CG7361 -0.072218
CG17903 CG7433 0.410377
CG17903 CG7698 0.094912
CG17903 CG8173 -0.223366
CG17903 CG8366 0.431555
CG17903 CG8553 -0.277830
CG17903 CG8571 -0.351722
CG17903 CG8965 0.228482
CG17932 CG3136 -0.605673
CG17932 CG31463 -0.303538
CG17932 CG3624 0.207263
CG17932 CG4061 -0.933369
CG17932 CG4086 0.009213
CG17932 CG4199 0.108158
CG17932 CG6830 0.117795
CG17943 CG1891 0.434060
CG17943 CG2374 0.797024
CG17943 CG30115 -0.194361
CG17943 CG3048 -0.682890
CG17943 CG31332 -0.224203
CG17943 CG31605 -1.395848
CG17943 CG32043 -1.265490
CG17943 CG3436 0.167420
CG17943 CG4125 -0.098786
CG17943 CG6972 -0.410212
CG17943 CG6988 -0.412419
CG17943 CG7254 -0.061544
CG17943 CG7379 0.886539
CG17943 CG7638 -0.281571
CG17943 CG9480 -0.720096
CG17943 CG9854 -0.769893
CG17943 CR31696 0.309399
CG17960 CG2150 0.153454
CG17960 CG3376 -0.239413
CG17960 CG4590 -0.715153
CG17960 CG5393 -0.766797
CG17960 CG6394 -0.406434
CG17960 CG6608 -0.063230
CG17960 CG7080 -0.297483
CG17960 CG7713 -0.512236
CG17960 CG8587 -1.141837
CG17960 CG8600 -0.117012
CG17960 CG9336 -0.027709
CG1809 CG18173 0.075087
CG1809 CG31233 -2.237830
CG1809 CG31259 0.801556
CG1809 CG31605 -0.708088
CG1809 CG3734 -2.134225
CG1809 CG3884 0.208290
CG1809 CG4199 2.107142
CG1809 CG4984 0.094558
CG1809 CG5660 0.080658
CG1809 CG5961 -0.137394
CG1809 CG6375 0.163631
CG1809 CG6830 -1.912053
CG1809 CG7178 0.167338
CG1809 CG7930 -0.181476
CG1809 CG8048 -0.361937
CG1809 CG9568 1.417383
CG1809 CG9977 0.001737
CG18111 CG1837 2.666560
CG18111 CG18657 -0.618654
CG18111 CG1910 -3.808580
CG18111 CG2198 -1.184120
CG18111 CG2718 0.080093
CG18111 CG2969 1.138028
CG18111 CG3001 -1.641952
CG18111 CG30427 -0.144537
CG18111 CG31692 -1.240317
CG18111 CG3178 -0.186870
CG18111 CG32464 0.261808
CG18111 CG3278 0.372762
CG18111 CG33149 0.057154
CG18111 CG3380 0.071685
CG18111 CG3767 0.049168
CG18111 CG3960 -0.072122
CG18111 CG3989 -0.032816
CG18111 CG4115 -0.499257
CG18111 CG4300 0.906513
CG18111 CG4354 -0.053086
CG18111 CG4533 -0.389619
CG18111 CG4679 0.815934
CG18111 CG4692 0.096092
CG18111 CG4696 -2.028774
CG18111 CG4746 -0.473839
CG18111 CG4843 0.202796
CG18111 CG5320 -3.063884
CG18111 CG5330 0.701664
CG18111 CG5776 2.341261
CG18111 CG5828 -0.544662
CG18111 CG6803 0.239336
CG18111 CG7173 0.386099
CG18111 CG7241 0.133790
CG18111 CG7296 -1.143481
CG18111 CG7481 0.297694
CG18111 CG7915 0.334856
CG18111 CG8258 0.219293
CG18111 CG8977 0.443521
CG18111 CG9020 -0.290171
CG18111 CG9194 -1.252927
CG18111 CG9836 0.374167
CG18111 CG9866 1.186048
CG18111 TE19126 1.431441
CG18140 CG18290 -0.407363
CG18140 CG1910 1.123919
CG18140 CG2016 0.187189
CG18140 CG2051 0.881022
CG18140 CG2108 0.040177
CG18140 CG2928 0.141376
CG18140 CG3140 0.964844
CG18140 CG31999 -0.493664
CG18140 CG32244 0.182615
CG18140 CG32548 0.102204
CG18140 CG32625 0.297686
CG18140 CG32701 -0.132176
CG18140 CG3359 -0.494030
CG18140 CG3365 -0.517145
CG18140 CG3416 -0.283294
CG18140 CG3903 0.569300
CG18140 CG3992 -0.313147
CG18140 CG4051 -0.679677
CG18140 CG4354 -0.668596
CG18140 CG4533 0.232616
CG18140 CG4679 -0.439247
CG18140 CG4692 0.204526
CG18140 CG4700 0.109342
CG18140 CG4778 -0.665000
CG18140 CG5330 0.506505
CG18140 CG5809 0.963689
CG18140 CG7173 -0.004241
CG18140 CG7481 -0.243494
CG18140 CG7526 0.291363
CG18140 CG7563 0.102237
CG18140 CG7935 -0.321926
CG18140 CG9035 -0.220350
CG18140 CG9089 -0.371310
CG18140 CG9238 -0.820533
CG18140 CG9322 0.645536
CG18140 CG9423 0.247622
CG18140 CG9539 0.730047
CG18140 CG9985 -0.953353
CG18140 TE19126 -0.479393
CG18173 CG31233 -0.022898
CG18173 CG31343 0.196821
CG18173 CG31463 1.093031
CG18173 CG3734 -2.100603
CG18173 CG4199 -1.560007
CG18173 CG6830 -1.621765
CG18173 CG9568 -2.385901
CG1825 CG18740 -0.828619
CG1825 CG3180 -1.099138
CG1825 CG32046 -0.278185
CG1825 CG4022 -1.034257
CG1825 CG4050 1.878069
CG1825 CG4082 0.008988
CG1825 CG4684 -0.015889
CG1825 CG5175 -1.214897
CG1825 CG5545 0.996158
CG1825 CG5575 3.768980
CG1825 CG6181 -0.217900
CG1825 CG6703 0.528230
CG1825 CG7576 -1.843842
CG1825 CG8625 -0.433777
CG18250 CG1910 2.533079
CG18250 CG2051 1.564663
CG18250 CG2835 2.425805
CG18250 CG3033 0.308233
CG18250 CG3039 0.229663
CG18250 CG31045 0.332992
CG18250 CG31332 -10.724962
CG18250 CG3198 -0.221417
CG18250 CG32031 -1.118993
CG18250 CG3265 -3.173478
CG18250 CG32701 2.665689
CG18250 CG33097 -4.650539
CG18250 CG3371 -2.146034
CG18250 CG3416 1.709026
CG18250 CG3436 -3.498442
CG18250 CG3542 -1.543539
CG18250 CG3624 -7.502206
CG18250 CG3664 1.855125
CG18250 CG3800 -0.368638
CG18250 CG40049 -0.425942
CG18250 CG4006 -0.466934
CG18250 CG4170 1.081149
CG18250 CG4204 -3.677857
CG18250 CG4551 -2.657949
CG18250 CG4677 -0.195247
CG18250 CG4700 -5.669184
CG18250 CG5183 -1.303460
CG18250 CG5215 2.022304
CG18250 CG5454 2.567833
CG18250 CG5809 -7.317161
CG18250 CG6017 0.040483
CG18250 CG6177 -0.339786
CG18250 CG6210 0.644962
CG18250 CG6775 5.130602
CG18250 CG6844 1.731709
CG18250 CG6877 -3.038524
CG18250 CG7254 -0.905457
CG18250 CG7262 0.152221
CG18250 CG7379 0.837942
CG18250 CG7752 -0.323191
CG18250 CG7893 -0.803908
CG18250 CG8209 0.927015
CG18250 CG8276 -2.630103
CG18250 CG8289 -0.963816
CG18250 CG8306 -0.910483
CG18250 CG8312 0.181400
CG18250 CG8411 0.810343
CG18250 CG8416 -0.261219
CG18250 CG8933 0.515544
CG18250 CG9022 -2.917374
CG18250 CG9128 -0.745154
CG18250 CG9256 1.849626
CG18250 CG9318 1.154497
CG18250 CG9403 -1.584213
CG18250 CG9710 -0.191277
CG18250 CG9712 2.346789
CG18250 CG9750 2.575420
CG18250 CG9985 0.432740
CG18250 CR31696 1.828872
CG18290 CG2108 -0.220084
CG18290 CG3008 -0.997466
CG18290 CG30497 0.005935
CG18290 CG31649 0.091175
CG18290 CG32244 0.242286
CG18290 CG32701 -1.339573
CG18290 CG33097 0.211464
CG18290 CG33149 -0.218275
CG18290 CG33549 -0.515908
CG18290 CG3359 0.161876
CG18290 CG3725 -0.391489
CG18290 CG3800 -0.005142
CG18290 CG3903 0.112699
CG18290 CG40049 -0.087380
CG18290 CG4169 0.685167
CG18290 CG4364 0.258418
CG18290 CG4376 0.036126
CG18290 CG4679 0.806948
CG18290 CG5661 -0.337038
CG18290 CG5809 1.370315
CG18290 CG6174 -0.457857
CG18290 CG6382 -0.703710
CG18290 CG6647 0.204427
CG18290 CG6668 1.034566
CG18290 CG6877 0.481840
CG18290 CG7070 -0.047744
CG18290 CG7071 -0.813829
CG18290 CG7199 -0.602833
CG18290 CG7433 0.527244
CG18290 CG7526 -0.055780
CG18290 CG8182 -0.779708
CG18290 CG8965 -0.415271
CG18290 CG8974 0.249571
CG18290 CG9022 0.379849
CG18290 CG9253 -0.135789
CG18290 CG9322 -0.039398
CG18290 CG9811 -0.091964
CG18321 CG33097 0.374919
CG18321 CG3436 -0.215265
CG18321 CG5215 -0.076752
CG18321 CG5433 -0.047321
CG18321 CG5809 -0.070389
CG18321 CG6174 -0.247874
CG18321 CG6775 -0.136546
CG18321 CG7752 -0.249458
CG18321 CG8933 -0.087738
CG18321 CG8974 -0.213710
CG18362 CG2108 0.563201
CG18362 CG2157 -0.151517
CG18362 CG2210 -0.591362
CG18362 CG2818 0.281884
CG18362 CG2837 -1.018887
CG18362 CG2928 -1.352744
CG18362 CG32209 -0.079350
CG18362 CG3244 0.012427
CG18362 CG32548 0.034282
CG18362 CG3365 0.752478
CG18362 CG3588 0.001501
CG18362 CG4311 -0.054491
CG18362 CG5170 -0.259658
CG18362 CG6611 -0.164981
CG18362 CG6816 -0.785066
CG18362 CG7266 -0.097558
CG18362 CG7941 -0.477608
CG18362 CG9446 -0.843553
CG18362 CG9517 -0.375807
CG18362 TE18870 -0.393870
CG1837 CG18657 1.561074
CG1837 CG1910 -1.961022
CG1837 CG1934 -0.103331
CG1837 CG2098 0.414711
CG1837 CG2198 -0.969065
CG1837 CG2718 -2.898532
CG1837 CG30011 0.133985
CG1837 CG3178 -0.151181
CG1837 CG32164 -0.635387
CG1837 CG32464 -2.763658
CG1837 CG33113 -0.536428
CG1837 CG33149 -0.203092
CG1837 CG3371 0.585766
CG1837 CG3644 0.287627
CG1837 CG3960 0.035469
CG1837 CG3989 -1.030703
CG1837 CG4183 0.837008
CG1837 CG4300 1.043089
CG1837 CG4427 -0.233268
CG1837 CG4511 0.589931
CG1837 CG4533 -3.428961
CG1837 CG4679 -0.395788
CG1837 CG4696 0.701257
CG1837 CG4746 0.016431
CG1837 CG5320 -8.206867
CG1837 CG5330 0.772794
CG1837 CG5345 -0.978229
CG1837 CG5353 0.981128
CG1837 CG5671 -0.413865
CG1837 CG5776 1.176885
CG1837 CG6668 3.393511
CG1837 CG6803 -2.873447
CG1837 CG6844 -1.618986
CG1837 CG7173 0.675160
CG1837 CG7296 -0.436553
CG1837 CG7299 -0.161453
CG1837 CG7433 0.246282
CG1837 CG7481 -0.300487
CG1837 CG7987 -4.089227
CG1837 CG8186 0.158259
CG1837 CG8665 3.122315
CG1837 CG8977 -0.704975
CG1837 CG9020 0.651104
CG1837 CG9070 0.418736
CG1837 CG9238 0.678676
CG1837 CG9985 -5.821598
CG1837 CR31696 0.347030
CG1837 TE19126 2.204684
CG18374 CG2210 -0.622226
CG18374 CG2977 -5.421628
CG18374 CG30349 0.146633
CG18374 CG31233 0.119117
CG18374 CG3127 0.140426
CG18374 CG31431 0.970733
CG18374 CG31605 0.141620
CG18374 CG33502 0.079242
CG18374 CG5288 -1.411144
CG18374 CG5532 -1.389415
CG18374 CG5819 1.002828
CG18374 CG5961 -0.780862
CG18374 CG6417 -0.572112
CG18374 CG6459 1.916201
CG18374 CG6666 -0.699110
CG18374 CG7354 0.776817
CG18374 CG7361 0.201653
CG18374 CG7502 -0.856935
CG18374 CG8048 0.929598
CG18374 CG8766 0.899845
CG18374 CG8788 -1.279991
CG18374 CG8804 -0.123523
CG18374 CG8946 0.743231
CG18374 CG9066 -0.511768
CG18374 CG9331 -2.199937
CG18374 CG9494 0.078760
CG18374 CG9527 2.091278
CG18374 CG9568 0.667832
CG18374 CG9762 -0.713977
CG18374 CG9977 -0.535097
CG18377 CG2157 -1.561905
CG18446 CG18593 -0.601680
CG18446 CG1882 0.846406
CG18446 CG2003 -1.012975
CG18446 CG2140 -0.961829
CG18446 CG2198 -0.171737
CG18446 CG2837 -0.387756
CG18446 CG30011 0.278114
CG18446 CG30497 -0.294811
CG18446 CG31098 1.003166
CG18446 CG31175 0.078021
CG18446 CG32164 -1.700809
CG18446 CG32499 -0.514512
CG18446 CG32548 -0.560373
CG18446 CG3267 -3.972405
CG18446 CG3588 0.470083
CG18446 CG3960 0.089058
CG18446 CG40049 -0.106796
CG18446 CG4033 -1.209372
CG18446 CG4051 0.421697
CG18446 CG4354 0.053632
CG18446 CG4533 0.279003
CG18446 CG4567 0.989329
CG18446 CG4679 -0.548367
CG18446 CG4692 -0.101812
CG18446 CG4726 0.140677
CG18446 CG5330 -0.347823
CG18446 CG5476 0.298198
CG18446 CG5532 0.133726
CG18446 CG5594 0.249270
CG18446 CG6459 -0.317433
CG18446 CG6521 0.486315
CG18446 CG6668 -0.866109
CG18446 CG7062 0.864376
CG18446 CG7088 0.572954
CG18446 CG7107 -3.314088
CG18446 CG7266 -0.261657
CG18446 CG7421 1.208173
CG18446 CG7807 -0.527023
CG18446 CG7915 0.033057
CG18446 CG7981 0.106456
CG18446 CG8050 -0.548846
CG18446 CG8186 0.237873
CG18446 CG8235 0.946118
CG18446 CG8309 0.730374
CG18446 CG8402 -0.616210
CG18446 CG8439 -1.118757
CG18446 CG8665 -0.204992
CG18446 CG8788 1.459050
CG18446 CG8913 -0.119350
CG18446 CG8977 0.935802
CG18446 CG9238 -0.236529
CG18446 CG9253 0.322371
CG18446 CG9446 -0.399164
CG18446 CG9539 0.112565
CG18446 CG9710 0.942413
CG18446 CR31808 -0.034816
CG18446 TE18870 0.204123
CG18455 CG30283 -1.000244
CG18466 CG2060 -0.756556
CG18466 CG31098 -0.816836
CG18466 CG33099 1.545719
CG18466 CG3829 -2.272954
CG18466 CG4120 -5.465906
CG18466 CG4162 -6.885880
CG18466 CG4306 0.892004
CG18466 CG4559 0.007022
CG18466 CG5210 -2.210155
CG18466 CG5949 0.254848
CG18466 CG6113 -0.985850
CG18466 CG7062 -1.182763
CG18466 CG7241 1.623479
CG18466 CG7390 1.253382
CG18466 CG8050 1.204663
CG18466 CG8066 -1.586715
CG18466 CG8665 3.716177
CG18466 CG8669 0.783938
CG18466 CG8782 -1.973361
CG18466 CG8913 0.027175
CG18466 CG9184 -0.572852
CG18473 CG31259 0.275031
CG18473 CG33502 0.427956
CG18473 CG3714 0.092754
CG18473 CG4061 0.192431
CG18473 CG5012 -0.545264
CG18473 CG5130 -0.637768
CG18473 CG5660 -0.042386
CG18473 CG6028 -1.805564
CG18473 CG6178 -0.410247
CG18473 CG7328 -0.425763
CG18473 CG9527 0.198001
CG18507 CG2051 0.252188
CG18507 CG2161 0.491225
CG18507 CG2818 0.517116
CG18507 CG2918 -1.388520
CG18507 CG3008 0.032559
CG18507 CG30497 0.337677
CG18507 CG31121 -0.721623
CG18507 CG32209 -0.217811
CG18507 CG32425 0.592852
CG18507 CG32625 -0.597302
CG18507 CG32694 0.104341
CG18507 CG33104 -3.133055
CG18507 CG33183 0.654931
CG18507 CG33549 -1.260144
CG18507 CG3359 -0.033282
CG18507 CG3499 -0.753871
CG18507 CG3539 0.349851
CG18507 CG3664 -0.039090
CG18507 CG3722 -0.476355
CG18507 CG3766 -0.607776
CG18507 CG3903 0.113760
CG18507 CG4035 0.124033
CG18507 CG4145 0.223982
CG18507 CG4170 -0.903563
CG18507 CG4354 0.286945
CG18507 CG4670 0.214173
CG18507 CG5021 -0.198423
CG18507 CG5186 -0.937895
CG18507 CG5486 -0.086530
CG18507 CG5575 -1.346811
CG18507 CG5873 0.123407
CG18507 CG6202 0.182985
CG18507 CG6433 -0.346497
CG18507 CG6512 -0.290441
CG18507 CG6668 0.659426
CG18507 CG6708 -0.727990
CG18507 CG6816 0.253944
CG18507 CG7271 0.227720
CG18507 CG7461 1.208416
CG18507 CG7526 -0.385048
CG18507 CG7748 -0.183296
CG18507 CG8286 -0.198263
CG18507 CG8308 -0.066262
CG18507 CG9035 0.048818
CG18507 CG9322 -0.032090
CG18507 CG9330 -0.313767
CG18507 CG9423 0.319503
CG18507 CG9539 -0.954158
CG18507 CG9712 0.602857
CG18507 CG9747 -0.366855
CG18507 CR31808 0.404236
CG18507 TE20108 -0.139190
CG18549 CG2003 0.531894
CG18549 CG2155 -0.018972
CG18549 CG30011 -0.418881
CG18549 CG30497 -0.138427
CG18549 CG31098 -1.739952
CG18549 CG31175 -0.143503
CG18549 CG31775 0.157566
CG18549 CG31794 -0.867515
CG18549 CG32409 -0.228736
CG18549 CG32464 -0.426450
CG18549 CG32499 0.076114
CG18549 CG33009 0.450942
CG18549 CG4033 -0.177172
CG18549 CG4427 -1.517474
CG18549 CG4475 -0.403059
CG18549 CG4533 -1.248127
CG18549 CG5033 0.850932
CG18549 CG5330 1.794389
CG18549 CG5353 0.108827
CG18549 CG5532 -0.165797
CG18549 CG5594 -0.180004
CG18549 CG6501 -0.099673
CG18549 CG6521 -0.100227
CG18549 CG6708 -0.378696
CG18549 CG6949 0.114409
CG18549 CG7088 -1.058848
CG18549 CG7107 0.453383
CG18549 CG7176 -0.082208
CG18549 CG7266 -2.144869
CG18549 CG7438 0.604178
CG18549 CG7458 0.538739
CG18549 CG7915 0.204346
CG18549 CG7981 0.001975
CG18549 CG8036 -0.310236
CG18549 CG8050 0.825870
CG18549 CG8058 -1.170905
CG18549 CG8144 0.340314
CG18549 CG8235 1.172011
CG18549 CG8402 -1.457457
CG18549 CG8446 0.170612
CG18549 CG8470 2.178149
CG18549 CG8665 1.496205
CG18549 CG8766 -0.167451
CG18549 CG8788 0.529199
CG18549 CG8913 0.259426
CG18549 CG8946 -0.460519
CG18549 CG9009 -1.909321
CG18549 CG9306 -0.066857
CG18593 CG1882 -0.413950
CG18593 CG2003 1.114602
CG18593 CG2140 -0.003344
CG18593 CG30011 -0.711894
CG18593 CG30349 0.271646
CG18593 CG30497 -0.452406
CG18593 CG31098 -1.978368
CG18593 CG31175 -1.047502
CG18593 CG31559 -0.240795
CG18593 CG32499 0.005561
CG18593 CG32972 -0.053571
CG18593 CG33149 -0.830260
CG18593 CG3588 -0.941965
CG18593 CG3762 0.538956
CG18593 CG3829 0.043758
CG18593 CG4364 -0.003514
CG18593 CG4376 0.234111
CG18593 CG4567 0.690651
CG18593 CG4600 0.019673
CG18593 CG5532 0.104445
CG18593 CG6871 0.154973
CG18593 CG7062 -0.184621
CG18593 CG7071 0.004936
CG18593 CG7088 -0.747078
CG18593 CG7107 2.072554
CG18593 CG7807 -2.182919
CG18593 CG8050 0.026382
CG18593 CG8066 -0.591527
CG18593 CG8144 0.732061
CG18593 CG8186 0.728777
CG18593 CG8235 0.246266
CG18593 CG8439 -1.209432
CG18593 CG8470 0.868853
CG18593 CG8665 0.416954
CG18593 CG8782 0.183747
CG18593 CG8946 0.301445
CG18593 CG9184 -0.298106
CG18593 CG9253 -0.089509
CG18657 CG1891 -0.389555
CG18657 CG1910 0.592985
CG18657 CG1970 -0.364332
CG18657 CG2003 0.004208
CG18657 CG2098 0.576436
CG18657 CG2184 -0.516164
CG18657 CG2198 0.964033
CG18657 CG3001 0.271577
CG18657 CG31559 -0.030698
CG18657 CG32464 -0.547871
CG18657 CG32499 0.480960
CG18657 CG32813 -4.201358
CG18657 CG33149 -1.780098
CG18657 CG3401 -0.182836
CG18657 CG3767 0.082751
CG18657 CG4003 -0.479908
CG18657 CG4033 -0.388781
CG18657 CG4300 -1.086051
CG18657 CG4533 0.421236
CG18657 CG4581 -0.037575
CG18657 CG4696 0.416762
CG18657 CG4843 -0.600445
CG18657 CG4994 2.677036
CG18657 CG5033 0.268439
CG18657 CG5320 1.666869
CG18657 CG5330 -0.997332
CG18657 CG5374 0.032611
CG18657 CG5476 0.002857
CG18657 CG5594 -0.255054
CG18657 CG5776 -1.316623
CG18657 CG5819 -1.180543
CG18657 CG5824 -2.576687
CG18657 CG5828 0.127474
CG18657 CG6501 1.870437
CG18657 CG6844 0.026062
CG18657 CG7088 -0.059871
CG18657 CG7279 0.127059
CG18657 CG7296 -0.085741
CG18657 CG7299 0.027760
CG18657 CG7458 1.331453
CG18657 CG7519 -2.670603
CG18657 CG7638 0.742634
CG18657 CG7915 -1.872795
CG18657 CG7935 0.991136
CG18657 CG7987 0.199212
CG18657 CG8186 0.115420
CG18657 CG8231 -0.306697
CG18657 CG8446 1.437749
CG18657 CG8766 -0.047148
CG18657 CG8946 -0.397019
CG18657 CG8977 1.835190
CG18657 CG9006 1.049971
CG18657 CG9630 0.723831
CG18657 CG9762 -2.724402
CG18740 CG2083 -0.816819
CG18740 CG32505 -1.183155
CG18740 CG3967 -0.125940
CG18740 CG4022 0.080740
CG18740 CG4029 -0.246418
CG18740 CG4050 1.265695
CG18740 CG5175 0.657411
CG18740 CG5393 -0.414824
CG18740 CG5545 -1.785943
CG18740 CG5580 -0.711955
CG18740 CG6181 1.238116
CG18740 CG6930 -0.317169
CG18740 CG6987 0.176115
CG18740 CG7528 -0.681192
CG18740 CG7659 1.416563
CG18740 CG8472 0.554524
CG18740 CG8704 -1.548420
CG18783 CG1884 0.717516
CG18783 CG2072 -0.538217
CG18783 CG2374 0.393252
CG18783 CG30116 0.372784
CG18783 CG31368 0.140718
CG18783 CG3180 0.240934
CG18783 CG3198 -0.768446
CG18783 CG32425 0.707745
CG18783 CG32858 -0.256914
CG18783 CG3424 -0.197544
CG18783 CG3542 2.585837
CG18783 CG3644 1.122473
CG18783 CG3743 -0.010555
CG18783 CG3941 0.762489
CG18783 CG3969 1.188561
CG18783 CG4145 -1.169864
CG18783 CG4672 -1.680140
CG18783 CG5215 0.636211
CG18783 CG5433 0.466076
CG18783 CG5476 -0.561324
CG18783 CG5514 0.341668
CG18783 CG5671 -0.035265
CG18783 CG5700 -0.224335
CG18783 CG6775 -2.025823
CG18783 CG6844 -0.076203
CG18783 CG7023 0.048175
CG18783 CG7071 0.035844
CG18783 CG7173 0.082351
CG18783 CG7187 -0.378741
CG18783 CG7433 -0.093971
CG18783 CG7664 0.140948
CG18783 CG7752 0.108114
CG18783 CG8173 -0.572753
CG18783 CG8200 0.554451
CG18783 CG8749 -0.181953
CG18783 CG8974 -0.286367
CG18783 CG9070 -0.593548
CG18783 CG9177 0.664970
CG18783 CG9346 -2.379017
CG18783 CG9985 0.274936
CG18817 CG5249 -0.527259
CG18817 CG6822 -0.089025
CG18817 CG8268 -0.121357
CG18817 CG9326 -0.181856
CG18817 CG9796 -0.287151
CG1882 CG2003 1.276049
CG1882 CG30011 0.611096
CG1882 CG30349 0.395753
CG1882 CG30497 -2.556080
CG1882 CG31175 -0.385231
CG1882 CG3127 1.122101
CG1882 CG31431 -0.499109
CG1882 CG3267 0.161290
CG1882 CG3297 0.082523
CG1882 CG33071 0.669409
CG1882 CG33502 -0.613374
CG1882 CG3499 0.761879
CG1882 CG3960 0.540706
CG1882 CG4169 1.136310
CG1882 CG4233 -0.091415
CG1882 CG4364 -2.594631
CG1882 CG4567 -0.671497
CG1882 CG4600 -0.173733
CG1882 CG4692 1.085130
CG1882 CG4726 -0.050179
CG1882 CG5085 0.170409
CG1882 CG5353 0.908821
CG1882 CG5590 0.354270
CG1882 CG5596 0.792466
CG1882 CG5819 -0.006404
CG1882 CG6030 -0.014760
CG1882 CG6705 -0.718210
CG1882 CG6949 -0.223720
CG1882 CG7062 0.924625
CG1882 CG7071 0.275250
CG1882 CG7088 0.453423
CG1882 CG7107 -2.379938
CG1882 CG7266 0.545423
CG1882 CG7279 -1.181066
CG1882 CG7438 0.482591
CG1882 CG7458 -1.580001
CG1882 CG7461 -0.023479
CG1882 CG7807 0.349886
CG1882 CG7915 -0.623734
CG1882 CG7920 -0.736642
CG1882 CG8144 -0.458958
CG1882 CG8182 -0.214332
CG1882 CG8186 -1.318837
CG1882 CG8235 -1.268390
CG1882 CG8268 -0.113865
CG1882 CG8402 -2.906113
CG1882 CG8439 0.461370
CG1882 CG8446 -0.828031
CG1882 CG8531 0.741309
CG1882 CG9238 -0.530620
CG1882 CG9253 0.532624
CG1882 CG9811 -1.031390
CG1882 CR31808 -0.079829
CG1882 TE19126 0.593854
CG1884 CG2072 -2.532750
CG1884 CG2161 -0.258041
CG1884 CG2913 -0.022163
CG1884 CG3033 0.346246
CG1884 CG3039 -0.598238
CG1884 CG31649 0.293696
CG1884 CG31999 -0.608986
CG1884 CG32425 -0.034623
CG1884 CG33097 -4.286539
CG1884 CG33549 1.611192
CG1884 CG3539 0.700150
CG1884 CG3542 -3.812701
CG1884 CG3624 -0.094505
CG1884 CG3722 0.181696
CG1884 CG3725 -1.615182
CG1884 CG3800 1.176952
CG1884 CG3903 -0.018020
CG1884 CG3969 1.051641
CG1884 CG4086 0.134241
CG1884 CG4145 -0.045467
CG1884 CG4552 -0.789282
CG1884 CG4672 0.207130
CG1884 CG5021 -0.054008
CG1884 CG5186 0.299929
CG1884 CG5454 0.436149
CG1884 CG5486 0.077765
CG1884 CG5514 -2.440961
CG1884 CG6654 -1.214859
CG1884 CG6775 1.681345
CG1884 CG7375 1.048225
CG1884 CG7433 0.925388
CG1884 CG7524 0.115727
CG1884 CG7664 0.329575
CG1884 CG7920 -0.460498
CG1884 CG8173 -0.554775
CG1884 CG8965 -0.203836
CG1884 CG9022 -4.466947
CG1884 CG9175 -1.782484
CG1884 CG9177 0.530056
CG1884 CG9194 0.006926
CG1884 CG9297 0.218725
CG1884 CG9318 -0.251653
CG1884 CG9712 1.330657
CG1884 CG9743 -0.134009
CG1884 CR31696 -0.202619
CG1884 TE20108 -0.335615
CG18854 CG1970 -0.980133
CG18854 CG2158 0.009982
CG18854 CG2221 -2.942369
CG18854 CG2263 3.406215
CG18854 CG2674 1.734269
CG18854 CG2863 -1.272348
CG18854 CG2867 -2.501116
CG18854 CG31160 0.409469
CG18854 CG3140 3.798955
CG18854 CG3174 0.968752
CG18854 CG31794 1.373550
CG18854 CG32030 0.540887
CG18854 CG3224 -3.538273
CG18854 CG32409 -6.804401
CG18854 CG32813 3.149997
CG18854 CG33071 2.063151
CG18854 CG3499 -0.838457
CG18854 CG3861 -1.050340
CG18854 CG4217 -0.475476
CG18854 CG4427 -3.655694
CG18854 CG4457 -5.191795
CG18854 CG4552 1.978188
CG18854 CG4665 -2.561588
CG18854 CG4912 -5.490721
CG18854 CG5033 6.857599
CG18854 CG5277 -2.748295
CG18854 CG5353 -7.285698
CG18854 CG5382 -1.640970
CG18854 CG5824 0.720733
CG18854 CG5904 -10.563927
CG18854 CG5992 -3.372395
CG18854 CG6148 -2.057464
CG18854 CG6199 0.096792
CG18854 CG6202 -4.375460
CG18854 CG6226 4.260214
CG18854 CG6708 -3.808033
CG18854 CG6904 -4.575480
CG18854 CG7073 2.372059
CG18854 CG7279 1.227476
CG18854 CG7413 -3.152144
CG18854 CG7430 -7.746912
CG18854 CG7458 -1.227359
CG18854 CG7461 -10.741617
CG18854 CG7993 -2.143576
CG18854 CG8058 -2.278403
CG18854 CG8144 -4.524783
CG18854 CG8235 -1.706765
CG18854 CG8268 0.800573
CG18854 CG8286 0.263044
CG18854 CG8386 0.500289
CG18854 CG8446 -5.269594
CG18854 CG8531 2.086864
CG18854 CG8920 1.529021
CG18854 CG8978 -1.061728
CG18854 CG9009 1.721184
CG18854 CG9140 2.749432
CG18854 CG9281 2.871228
CG18854 CG9743 0.577972
CG18854 CG9750 2.815088
CG1891 CG30115 0.163422
CG1891 CG31022 -0.951591
CG1891 CG31368 -0.175556
CG1891 CG3265 0.895161
CG1891 CG32982 -0.286376
CG1891 CG3861 -0.336401
CG1891 CG4003 -0.254627
CG1891 CG4115 0.097497
CG1891 CG4376 0.330736
CG1891 CG4457 0.907367
CG1891 CG4552 -1.318950
CG1891 CG4966 -1.631679
CG1891 CG4994 0.587231
CG1891 CG6375 -0.585063
CG1891 CG6647 0.042892
CG1891 CG7269 0.093589
CG1891 CG7554 -0.097091
CG1891 CG7638 -0.675846
CG1891 CG7675 0.006098
CG1891 CG7698 0.604708
CG1891 CG8209 -0.141323
CG1891 CG8231 0.456256
CG1891 CG8268 0.363609
CG1891 CG8301 0.532422
CG1891 CG8780 -0.790925
CG1891 CG9172 0.007304
CG1891 CG9262 -0.125328
CG1891 CG9854 -1.605666
CG1910 CG2051 0.356523
CG1910 CG30427 -0.256938
CG1910 CG3127 0.474092
CG1910 CG31794 0.278532
CG1910 CG3198 0.888439
CG1910 CG32164 -0.741812
CG1910 CG32244 -1.447060
CG1910 CG33149 1.610192
CG1910 CG33549 0.797516
CG1910 CG3371 -1.869196
CG1910 CG3624 -0.567375
CG1910 CG3725 0.382486
CG1910 CG3960 0.170959
CG1910 CG4115 1.094558
CG1910 CG4169 -1.550931
CG1910 CG4170 -0.514873
CG1910 CG4300 -2.821480
CG1910 CG4376 0.190914
CG1910 CG4511 0.724394
CG1910 CG4533 1.150424
CG1910 CG4679 -2.168886
CG1910 CG4692 0.960945
CG1910 CG4726 2.062852
CG1910 CG4994 1.464842
CG1910 CG5320 -4.339904
CG1910 CG5330 -0.277355
CG1910 CG5476 -1.148873
CG1910 CG6501 1.770271
CG1910 CG6666 -1.350653
CG1910 CG6668 1.695624
CG1910 CG6803 -1.061633
CG1910 CG6844 0.813868
CG1910 CG7033 0.773278
CG1910 CG7107 -2.603089
CG1910 CG7173 1.516044
CG1910 CG7433 -1.165833
CG1910 CG7481 0.598093
CG1910 CG7915 0.392877
CG1910 CG7920 -0.693793
CG1910 CG7987 -0.503093
CG1910 CG8402 0.463555
CG1910 CG8439 1.228632
CG1910 CG8977 -2.612774
CG1910 CG9022 -0.460655
CG1910 CG9194 -0.704593
CG1910 CG9494 -0.372859
CG1910 CG9710 -0.423203
CG1910 CG9762 0.015557
CG1910 CG9985 -1.270661
CG1910 CR31696 -0.767895
CG1910 TE19126 -6.512974
CG1919 CG2555 -0.073141
CG1919 CG3097 0.029674
CG1919 CG31973 0.066890
CG1919 CG5492 -0.409665
CG1919 CG8587 0.147433
CG1934 CG2969 0.143309
CG1934 CG30011 0.197298
CG1934 CG30116 -0.160197
CG1934 CG31692 -0.497983
CG1934 CG32425 0.382946
CG1934 CG32464 0.232419
CG1934 CG3416 0.112761
CG1934 CG3644 -0.147085
CG1934 CG3725 -0.694954
CG1934 CG3989 -0.831777
CG1934 CG4183 0.122885
CG1934 CG4405 -0.509542
CG1934 CG4533 1.043114
CG1934 CG5320 0.747369
CG1934 CG5671 -0.966180
CG1934 CG5680 -0.132140
CG1934 CG5809 0.330523
CG1934 CG6647 0.131650
CG1934 CG6778 -0.203628
CG1934 CG6803 -0.279145
CG1934 CG6844 -0.053536
CG1934 CG7173 0.156263
CG1934 CG7481 -1.415784
CG1934 CG7987 0.285149
CG1934 CG8258 0.425290
CG1934 CG8276 0.306744
CG1934 CG8312 -0.014967
CG1934 CG8933 0.582845
CG1934 CG9020 -0.162559
CG1934 CG9985 -0.370793
CG1941 CG2827 -0.079914
CG1941 CG5558 0.044527
CG1941 CG5849 -1.573174
CG1941 CG7839 0.033448
CG1941 CG8039 0.359977
CG1941 CG8327 -0.442005
CG1941 CG8780 -0.199565
CG1941 CG8827 -0.270003
CG1941 CG9577 -1.563208
CG1957 CG2656 0.343244
CG1957 CG31108 -0.714494
CG1957 CG31692 -0.769671
CG1957 CG32505 -0.316274
CG1957 CG3689 -0.435511
CG1957 CG4303 1.006211
CG1957 CG5499 0.122643
CG1957 CG5813 0.168515
CG1957 CG6617 0.152993
CG1957 CG6866 0.299171
[truncated: 294,309 more chars]
