# Supplementary material for: GINI: From ISH Images to Gene Interaction Networks
Source: PLoS Comput Biol. 2013 Oct 10;9(10):e1003227. doi: 10.1371/journal.pcbi.1003227 (PMC3794902; doi:10.1371/journal.pcbi.1003227)
Supplement: Dataset S1 — Networks predicted by GINI for the 9–10 and 13–16 development stages. For the data at each stage, multiple networks were predicted by varying the tuning parameter , between 0.5 and 1, as described in the paper. The network for each value is stored in a separate file in the dataset, in a format readable by Cytoscape. (BZ2) [file pcbi.1003227.s001.bz2 › Dataset_S1_Networks/GINI_network_stage13-16_lambda0.6.txt]

CG10002 CG10026 0.010862
CG10002 CG10473 -0.360925
CG10002 CG1169 0.129629
CG10002 CG11992 -0.021917
CG10002 CG13850 0.093935
CG10002 CG15022 0.001054
CG10002 CG16858 -0.125484
CG10002 CG2072 -0.612535
CG10002 CG2928 -0.012467
CG10002 CG3424 -0.239208
CG10002 CG3766 -0.002174
CG10002 CG4145 0.302721
CG10002 CG4670 -0.061748
CG10002 CG5700 -0.686863
CG10002 CG6055 -0.699777
CG10002 CG7098 -0.315816
CG10002 CG7748 0.083441
CG10002 CG7981 0.011013
CG10002 CG8363 -0.546596
CG10002 CG9175 -0.077209
CG10009 CG10206 0.725285
CG10009 CG10287 -0.786238
CG10009 CG11134 1.558563
CG10009 CG11471 0.336420
CG10009 CG1157 -2.738144
CG10009 CG11771 -1.222490
CG10009 CG11785 0.834821
CG10009 CG12101 0.085472
CG10009 CG12141 0.462184
CG10009 CG12151 -6.773886
CG10009 CG12172 -1.060486
CG10009 CG1309 3.146087
CG10009 CG13506 0.274824
CG10009 CG14048 3.359970
CG10009 CG14996 0.156271
CG10009 CG15005 0.014723
CG10009 CG15162 -0.909221
CG10009 CG1685 0.969463
CG10009 CG17369 4.667507
CG10009 CG1785 1.419407
CG10009 CG18549 0.473596
CG10009 CG18854 -1.259277
CG10009 CG1970 -0.292640
CG10009 CG2221 -1.483057
CG10009 CG2263 2.269171
CG10009 CG2674 0.403890
CG10009 CG2713 1.113535
CG10009 CG2863 3.305158
CG10009 CG2867 1.256116
CG10009 CG31160 -0.433486
CG10009 CG31175 -0.273953
CG10009 CG32409 1.344422
CG10009 CG3267 0.028987
CG10009 CG3283 -0.651274
CG10009 CG33217 -0.381278
CG10009 CG3593 -1.685424
CG10009 CG4033 -1.123242
CG10009 CG4217 -0.054623
CG10009 CG4307 -6.100807
CG10009 CG4427 0.840918
CG10009 CG4475 -1.235336
CG10009 CG4665 -0.229027
CG10009 CG4742 -1.035928
CG10009 CG5010 0.074012
CG10009 CG5033 0.777650
CG10009 CG5277 -5.033874
CG10009 CG5525 0.730293
CG10009 CG6022 -6.365898
CG10009 CG6105 2.325091
CG10009 CG6148 0.085049
CG10009 CG6202 -0.732518
CG10009 CG6226 -0.260926
CG10009 CG6343 -0.215757
CG10009 CG6415 -0.042865
CG10009 CG6459 -0.886511
CG10009 CG6708 -2.020684
CG10009 CG6767 3.424897
CG10009 CG7176 0.672970
CG10009 CG7178 0.024782
CG10009 CG7361 -0.261332
CG10009 CG7413 0.762582
CG10009 CG7421 -0.277933
CG10009 CG7461 0.508771
CG10009 CG7519 -1.699954
CG10009 CG7712 0.352376
CG10009 CG7993 -1.554475
CG10009 CG8058 -0.000471
CG10009 CG8144 2.072119
CG10009 CG8309 0.395713
CG10009 CG8386 -2.158093
CG10009 CG8446 0.733485
CG10009 CG8531 -1.628218
CG10009 CG8920 -6.675645
CG10009 CG9006 -0.104270
CG10009 CG9127 0.822339
CG10009 CG9149 -3.917884
CG10009 CG9306 0.002233
CG10021 CG1049 -0.009010
CG10021 CG10580 0.270314
CG10021 CG12052 -0.982059
CG10021 CG1242 -0.177470
CG10021 CG1252 -0.464336
CG10021 CG1298 -0.619335
CG10021 CG14636 0.096891
CG10021 CG17272 -0.653478
CG10021 CG2727 -0.078611
CG10021 CG3184 -0.105634
CG10021 CG3376 -0.213427
CG10021 CG5802 -0.364576
CG10021 CG6394 -0.790054
CG10021 CG6889 0.072879
CG10021 CG7230 -0.373730
CG10021 CG7563 0.055972
CG10021 CG8156 -0.251228
CG10021 CG8308 0.118086
CG10021 CG8600 -0.259965
CG10021 CG9089 0.123323
CG10021 CG9712 0.703784
CG10021 CG9747 0.214102
CG10021 CG9924 -0.236299
CG10026 CG10072 -0.742943
CG10026 CG10361 -0.180343
CG10026 CG1151 -0.715381
CG10026 CG11654 0.216061
CG10026 CG11992 -0.695338
CG10026 CG1242 -0.007501
CG10026 CG1259 -1.052580
CG10026 CG12723 0.216529
CG10026 CG1322 -1.174070
CG10026 CG13850 0.324221
CG10026 CG1403 0.658621
CG10026 CG1486 -1.054588
CG10026 CG15022 -2.319398
CG10026 CG15188 -0.012039
CG10026 CG16712 -0.904867
CG10026 CG17246 0.110651
CG10026 CG17320 -0.296186
CG10026 CG18362 0.484700
CG10026 CG2155 0.549768
CG10026 CG2161 -0.098757
CG10026 CG2342 -0.518764
CG10026 CG31536 -0.083882
CG10026 CG31999 0.289146
CG10026 CG32548 0.070608
CG10026 CG32625 -0.391840
CG10026 CG3365 -0.297593
CG10026 CG4035 -0.039441
CG10026 CG4742 0.259688
CG10026 CG5345 0.295119
CG10026 CG5700 0.487930
CG10026 CG6155 -1.171253
CG10026 CG6816 -0.282483
CG10026 CG7098 0.406532
CG10026 CG7227 -0.107482
CG10026 CG7266 0.661018
CG10026 CG7702 0.129712
CG10026 CG7981 0.058783
CG10026 CG9089 0.529118
CG10026 CG9148 -2.110379
CG10026 CG9280 0.194508
CG10026 CG9446 -0.105520
CG10026 CG9517 -0.120291
CG10026 CG9539 0.228178
CG10026 TE18870 0.015798
CG10045 CG10160 -0.965469
CG10045 CG10236 -0.374184
CG10045 CG10367 0.093839
CG10045 CG10535 -0.264204
CG10045 CG13289 0.032477
CG10045 CG17032 -0.151508
CG10045 CG1780 -0.292257
CG10045 CG18140 0.019179
CG10045 CG2051 -0.027003
CG10045 CG2277 -0.392402
CG10045 CG2969 -0.730641
CG10045 CG3001 0.295555
CG10045 CG31145 -0.307883
CG10045 CG31692 0.595161
CG10045 CG3278 0.383378
CG10045 CG3842 -0.708209
CG10045 CG3903 0.191690
CG10045 CG3989 0.787440
CG10045 CG4354 0.077574
CG10045 CG7481 -0.360457
CG10045 CG7867 -0.200637
CG10045 CG7987 0.337349
CG10045 CG8258 -0.768492
CG10045 CG9238 -0.280774
CG10047 CG10382 -0.155379
CG10047 CG10726 0.296386
CG10047 CG11324 0.662427
CG10047 CG11798 -2.811968
CG10047 CG11849 -0.395148
CG10047 CG12038 1.054565
CG10047 CG1221 -1.806963
CG10047 CG12767 0.863775
CG10047 CG12858 -0.057379
CG10047 CG13906 0.654638
CG10047 CG13920 0.166254
CG10047 CG13928 -0.496169
CG10047 CG14041 3.159302
CG10047 CG14762 -2.282060
CG10047 CG15651 -1.732223
CG10047 CG17724 0.331943
CG10047 CG1825 -1.438685
CG10047 CG2207 -0.875485
CG10047 CG31088 -0.774045
CG10047 CG31181 1.646567
CG10047 CG32046 -1.241641
CG10047 CG32169 -1.453671
CG10047 CG3703 -1.468348
CG10047 CG4050 1.294275
CG10047 CG4133 0.081760
CG10047 CG4684 1.447819
CG10047 CG5175 0.477745
CG10047 CG5545 -4.798995
CG10047 CG6703 -7.644642
CG10047 CG7576 -0.973923
CG10047 CG7659 0.238832
CG10047 CG7851 1.136449
CG10047 CG8625 -0.240789
CG10047 CG9666 0.860693
CG10060 CG1109 -0.563128
CG10060 CG11494 -1.666860
CG10060 CG13624 0.538173
CG10060 CG13777 -0.166953
CG10060 CG14513 0.673696
CG10060 CG1957 -0.080743
CG10060 CG32505 -0.385289
CG10060 CG5499 -1.323472
CG10060 CG6617 0.156750
CG10060 CG6889 0.036502
CG10060 CG6987 -0.527500
CG10060 CG7358 0.295738
CG10060 CG7471 -0.732534
CG10060 CG8092 0.501309
CG10067 CG10361 0.264706
CG10067 CG10960 -0.029477
CG10067 CG11134 -1.593266
CG10067 CG11271 0.039069
CG10067 CG12055 -2.375718
CG10067 CG12203 -0.962219
CG10067 CG12576 -0.363159
CG10067 CG1259 -0.019874
CG10067 CG13348 -0.062622
CG10067 CG13993 -0.917712
CG10067 CG14066 1.154890
CG10067 CG14207 -0.770637
CG10067 CG15212 0.560572
CG10067 CG15598 -0.181610
CG10067 CG17166 0.217443
CG10067 CG17320 0.782186
CG10067 CG17508 0.488038
CG10067 CG1782 -0.220926
CG10067 CG18507 -1.230546
CG10067 CG1884 0.524314
CG10067 CG2016 0.073148
CG10067 CG2161 0.422066
CG10067 CG2913 -1.843231
CG10067 CG3008 1.236870
CG10067 CG30115 -0.048408
CG10067 CG3033 -0.432000
CG10067 CG3039 0.597507
CG10067 CG31649 0.335622
CG10067 CG3171 -1.031004
CG10067 CG32244 0.804291
CG10067 CG33104 0.332287
CG10067 CG33183 -0.762919
CG10067 CG3499 -1.473291
CG10067 CG3992 1.119576
CG10067 CG4086 0.070183
CG10067 CG4364 -0.242911
CG10067 CG4552 0.594347
CG10067 CG4567 1.342217
CG10067 CG4726 -2.991665
CG10067 CG5186 0.325137
CG10067 CG5454 -0.508717
CG10067 CG5873 0.242844
CG10067 CG6378 0.012711
CG10067 CG6521 -1.370661
CG10067 CG6654 -0.198874
CG10067 CG6668 2.272533
CG10067 CG6708 0.431741
CG10067 CG6766 1.241574
CG10067 CG7033 2.390418
CG10067 CG7071 0.846455
CG10067 CG7107 -0.198393
CG10067 CG7154 -0.717410
CG10067 CG7271 -0.259709
CG10067 CG7279 -0.869074
CG10067 CG7461 -0.851758
CG10067 CG7526 0.345705
CG10067 CG7893 0.299219
CG10067 CG8173 -1.417357
CG10067 CG8182 0.513422
CG10067 CG8186 0.166519
CG10067 CG8430 0.223914
CG10067 CG8965 -0.711155
CG10067 CG9022 0.016151
CG10067 CG9322 -0.511112
CG10067 CG9330 -1.537577
CG10067 CG9416 -0.912961
CG10067 CG9710 -5.821300
CG10067 CG9712 -0.582116
CG10067 CG9743 -0.138092
CG10067 CR31696 0.032899
CG10072 CG10236 0.251361
CG10072 CG10578 -0.087562
CG10072 CG10701 0.087079
CG10072 CG11444 0.331292
CG10072 CG1228 0.010233
CG10072 CG1242 -0.330119
CG10072 CG1322 -0.287998
CG10072 CG13695 0.128487
CG10072 CG1403 -2.029536
CG10072 CG1404 -0.090165
CG10072 CG14805 -0.010199
CG10072 CG1486 -0.038536
CG10072 CG17124 0.075448
CG10072 CG17246 -0.446379
CG10072 CG17272 -0.174209
CG10072 CG2016 -0.960250
CG10072 CG2161 0.176574
CG10072 CG2818 -0.324600
CG10072 CG3028 -0.226371
CG10072 CG32425 1.050935
CG10072 CG32625 -1.157318
CG10072 CG33104 0.424313
CG10072 CG33549 -0.051151
CG10072 CG3416 0.081059
CG10072 CG3542 0.302941
CG10072 CG3722 -0.293568
CG10072 CG4145 0.463460
CG10072 CG4204 -0.903320
CG10072 CG4551 0.383760
CG10072 CG4742 -0.109042
CG10072 CG4778 0.124390
CG10072 CG4972 -0.004460
CG10072 CG5021 0.082390
CG10072 CG5193 0.060686
CG10072 CG6177 -0.102088
CG10072 CG7227 0.089346
CG10072 CG7393 -0.718674
CG10072 CG7702 0.424751
CG10072 CG9148 -0.028341
CG10072 CG9346 -0.399025
CG10072 CG9423 0.116803
CG10072 CG9750 0.493663
CG10072 TE18870 -0.486018
CG10075 CG10335 1.190635
CG10075 CG10655 1.760977
CG10075 CG10691 1.550655
CG10075 CG10756 0.673488
CG10075 CG11107 0.688887
CG10075 CG11134 1.265632
CG10075 CG11217 0.886294
CG10075 CG11255 0.119434
CG10075 CG11267 -1.236429
CG10075 CG11334 0.351790
CG10075 CG12400 1.657877
CG10075 CG13220 -2.787660
CG10075 CG13551 0.363961
CG10075 CG15102 0.675107
CG10075 CG15304 -3.851801
CG10075 CG1582 -1.863231
CG10075 CG16787 -0.578416
CG10075 CG16944 0.852547
CG10075 CG17332 -2.310011
CG10075 CG17642 0.548299
CG10075 CG1882 0.410086
CG10075 CG2161 1.058628
CG10075 CG2210 -1.509698
CG10075 CG2713 -2.743438
CG10075 CG30349 -2.170319
CG10075 CG31004 0.735174
CG10075 CG31170 -0.046783
CG10075 CG3127 1.150151
CG10075 CG31999 0.053990
CG10075 CG3249 -1.000244
CG10075 CG3283 -0.226237
CG10075 CG32920 -5.769577
CG10075 CG33502 -0.390664
CG10075 CG4051 0.510435
CG10075 CG4086 0.411387
CG10075 CG4169 1.018734
CG10075 CG4233 -2.316776
CG10075 CG4247 -1.875769
CG10075 CG4364 -0.416037
CG10075 CG4567 -1.963736
CG10075 CG4984 1.143988
CG10075 CG5012 -1.024987
CG10075 CG5130 -0.728590
CG10075 CG5170 0.246678
CG10075 CG5590 0.242980
CG10075 CG5660 -5.609478
CG10075 CG5903 0.468744
CG10075 CG5949 -0.032864
CG10075 CG6028 0.707566
CG10075 CG6030 -0.751788
CG10075 CG6345 -3.090251
CG10075 CG6439 1.457284
CG10075 CG6666 -0.675914
CG10075 CG6769 -3.111668
CG10075 CG6949 -1.270507
CG10075 CG7328 -1.159473
CG10075 CG7354 2.511937
CG10075 CG7698 0.216159
CG10075 CG7807 0.110865
CG10075 CG8058 1.726705
CG10075 CG8235 1.807112
CG10075 CG8443 1.760056
CG10075 CR31808 0.082541
CG10082 CG10121 -0.350053
CG10082 CG10334 1.035341
CG10082 CG10620 0.541341
CG10082 CG11280 -1.506696
CG10082 CG11347 0.632066
CG10082 CG11861 0.118319
CG10082 CG11949 0.869450
CG10082 CG12084 0.427853
CG10082 CG12091 -0.406141
CG10082 CG12287 0.207311
CG10082 CG12360 -2.646961
CG10082 CG12369 -3.214627
CG10082 CG12592 0.722230
CG10082 CG12676 -0.677085
CG10082 CG13321 0.368484
CG10082 CG1345 -0.490388
CG10082 CG13912 -0.501791
CG10082 CG14025 -0.058138
CG10082 CG14122 0.211239
CG10082 CG1422 2.190032
CG10082 CG1429 -0.306315
CG10082 CG1444 -2.513030
CG10082 CG14622 -0.684564
CG10082 CG1463 -0.126207
CG10082 CG16721 1.052292
CG10082 CG17158 0.219680
CG10082 CG17492 1.777473
CG10082 CG17597 0.108793
CG10082 CG18111 -0.340462
CG10082 CG18250 0.485916
CG10082 CG1934 0.338773
CG10082 CG2048 -2.150294
CG10082 CG2051 -0.452802
CG10082 CG2656 -1.241063
CG10082 CG2835 -0.051387
CG10082 CG2969 0.645806
CG10082 CG31108 -0.368798
CG10082 CG31332 -1.523623
CG10082 CG31692 -0.503847
CG10082 CG32043 1.982896
CG10082 CG3352 -0.164071
CG10082 CG3416 -0.769796
CG10082 CG3434 0.043479
CG10082 CG3625 1.142755
CG10082 CG3644 -0.031390
CG10082 CG3725 -1.028432
CG10082 CG3743 0.005614
CG10082 CG40147 -0.229932
CG10082 CG4303 1.833230
CG10082 CG4405 -0.745842
CG10082 CG4677 0.010419
CG10082 CG4696 0.015783
CG10082 CG5183 -1.190233
CG10082 CG5215 -0.605578
CG10082 CG5320 -0.351079
CG10082 CG5809 0.735048
CG10082 CG6210 0.095548
CG10082 CG6844 -1.257062
CG10082 CG6866 -2.933115
CG10082 CG6944 0.481782
CG10082 CG7254 0.039875
CG10082 CG7481 -1.525590
CG10082 CG7752 0.436517
CG10082 CG8276 -3.147095
CG10082 CG8416 -1.127563
CG10082 CG8933 -0.664743
CG10082 CG9020 0.206461
CG10082 CG9070 0.005072
CG10082 CG9128 0.136548
CG10082 CG9135 2.001767
CG10082 CG9985 1.252026
CG10106 CG10121 0.324738
CG10106 CG10545 0.924010
CG10106 CG10967 -0.011892
CG10106 CG11324 -0.577476
CG10106 CG13624 -1.294819
CG10106 CG14622 0.072106
CG10106 CG14883 0.186062
CG10106 CG31022 -0.802445
CG10106 CG31043 -0.343313
CG10106 CG31349 -1.072519
CG10106 CG3265 -0.500825
CG10106 CG3969 -0.060225
CG10106 CG4027 -0.011860
CG10106 CG4041 -0.396643
CG10106 CG4978 -0.318585
CG10106 CG7375 0.704833
CG10106 CG7379 0.262165
CG10106 CG8571 -0.789568
CG10106 CG8749 0.392251
CG10106 CG9666 -0.042875
CG10106 CG9854 -0.034918
CG10106 CG9894 -0.682708
CG10107 CG10229 -0.491942
CG10107 CG1049 0.242368
CG10107 CG10571 -0.501349
CG10107 CG10578 -0.811918
CG10107 CG10620 1.715704
CG10107 CG1109 -1.177421
CG10107 CG11100 0.306332
CG10107 CG12006 0.994316
CG10107 CG12084 -0.488923
CG10107 CG12091 -1.037819
CG10107 CG1228 -0.924402
CG10107 CG12287 -1.600135
CG10107 CG12360 -2.111888
CG10107 CG12369 -0.013176
CG10107 CG12592 -0.805605
CG10107 CG12701 -0.349232
CG10107 CG14026 -0.667594
CG10107 CG1422 0.702297
CG10107 CG14712 -0.034192
CG10107 CG14883 0.575823
CG10107 CG16721 -0.921268
CG10107 CG17158 1.229384
CG10107 CG17800 0.112059
CG10107 CG1782 -0.905001
CG10107 CG18250 -2.793659
CG10107 CG3033 0.325330
CG10107 CG3039 0.074403
CG10107 CG31045 1.305403
CG10107 CG32031 -0.136562
CG10107 CG3265 0.687121
CG10107 CG32701 -0.164978
CG10107 CG33097 1.833877
CG10107 CG3416 0.716695
CG10107 CG3436 1.229168
CG10107 CG3542 -0.128420
CG10107 CG3624 -1.730171
CG10107 CG3664 -0.506596
CG10107 CG3722 -0.130011
CG10107 CG4003 0.470068
CG10107 CG4006 -0.635169
CG10107 CG4204 0.853601
CG10107 CG4303 1.196704
CG10107 CG4700 0.624216
CG10107 CG5215 0.583866
CG10107 CG5454 -0.307722
CG10107 CG5499 -0.732819
CG10107 CG5809 -0.663501
CG10107 CG6017 -0.021911
CG10107 CG6877 0.940413
CG10107 CG7262 0.559413
CG10107 CG7379 -3.130400
CG10107 CG7752 -0.329927
CG10107 CG8209 -0.779005
CG10107 CG8276 0.488182
CG10107 CG8289 -2.694785
CG10107 CG8416 -0.437277
CG10107 CG8571 -0.555109
CG10107 CG8933 0.207787
CG10107 CG8978 0.551029
CG10107 CG9128 -0.127259
CG10107 CG9318 -2.106877
CG10107 CG9677 0.071871
CG10107 CG9750 1.242367
CG10107 CG9985 0.478771
CG10120 CG10724 -0.016023
CG10120 CG1151 0.218080
CG10120 CG11765 -0.895763
CG10120 CG12286 -0.268608
CG10120 CG12403 0.142448
CG10120 CG1250 -0.351545
CG10120 CG1345 -0.262682
CG10120 CG14629 -1.133619
CG10120 CG15282 -0.265602
CG10120 CG15828 -0.271522
CG10120 CG17754 -0.269113
CG10120 CG1837 0.348351
CG10120 CG2718 -0.640482
CG10120 CG30497 0.330842
CG10120 CG33113 0.017348
CG10120 CG3644 0.325412
CG10120 CG3829 -1.266374
CG10120 CG3989 0.561235
CG10120 CG4405 -0.093666
CG10120 CG5680 -0.636586
CG10120 CG6803 -0.747523
CG10120 CG7390 0.196417
CG10120 CG8050 0.820826
CG10120 CG8066 -0.296287
CG10120 CG8665 0.355781
CG10121 CG11280 -2.248334
CG10121 CG11652 -1.026139
CG10121 CG11861 0.426067
CG10121 CG11949 0.393173
CG10121 CG12006 -1.902015
CG10121 CG12360 -1.189898
CG10121 CG12676 -0.247404
CG10121 CG13037 0.059678
CG10121 CG14122 0.792162
CG10121 CG1444 -1.407681
CG10121 CG1447 0.315935
CG10121 CG14622 -0.256743
CG10121 CG14883 -0.231496
CG10121 CG15811 1.433584
CG10121 CG16721 -1.472095
CG10121 CG1674 0.424706
CG10121 CG17158 -0.391994
CG10121 CG1721 -1.056369
CG10121 CG17492 -2.071754
CG10121 CG17800 0.190651
CG10121 CG17943 -0.825267
CG10121 CG18250 0.975123
CG10121 CG18290 -0.048986
CG10121 CG1910 -0.215837
CG10121 CG2048 1.671669
CG10121 CG2374 1.230387
CG10121 CG2656 0.617065
CG10121 CG2835 -0.087834
CG10121 CG3033 -0.480841
CG10121 CG3048 0.543530
CG10121 CG31022 -0.421486
CG10121 CG31332 1.651551
CG10121 CG3198 -0.307274
CG10121 CG32031 0.143765
CG10121 CG32043 -5.574449
CG10121 CG32158 0.087010
CG10121 CG32556 0.124018
CG10121 CG32701 0.686459
CG10121 CG33097 -0.129345
CG10121 CG33149 -1.757582
CG10121 CG3371 1.145242
CG10121 CG3436 -0.852170
CG10121 CG3624 0.704442
CG10121 CG3644 0.634548
CG10121 CG3725 0.192101
CG10121 CG3969 0.243856
CG10121 CG40049 -0.080458
CG10121 CG4125 0.741227
CG10121 CG4300 0.146730
CG10121 CG5215 -1.299565
CG10121 CG5320 1.350998
CG10121 CG5809 -2.382771
CG10121 CG6017 0.031960
CG10121 CG6647 0.237348
CG10121 CG6844 0.111516
CG10121 CG6877 0.402156
CG10121 CG6988 0.071638
CG10121 CG7199 -0.106298
CG10121 CG7254 -2.174669
CG10121 CG7379 -0.387799
CG10121 CG7433 -1.558026
CG10121 CG7481 -0.422346
CG10121 CG7638 0.287539
CG10121 CG7752 0.356021
CG10121 CG8276 1.164014
CG10121 CG8933 -1.024457
CG10121 CG9480 -0.617342
CG10121 CG9854 0.351838
CG10121 CG9985 0.580860
CG10121 CR31696 0.573373
CG10145 CG10967 -0.336325
CG10145 CG11324 -0.965190
CG10145 CG11494 0.121794
CG10145 CG11652 0.088444
CG10145 CG12249 -0.639365
CG10145 CG12576 -0.321750
CG10145 CG1447 -0.889825
CG10145 CG14513 0.198665
CG10145 CG14622 0.108004
CG10145 CG1483 -0.209938
CG10145 CG14883 0.034671
CG10145 CG1624 -1.051644
CG10145 CG17943 -0.417782
CG10145 CG2374 -0.186452
CG10145 CG31108 0.985549
CG10145 CG31721 -0.397473
CG10145 CG32043 -1.326889
CG10145 CG32158 1.189934
CG10145 CG32486 0.046172
CG10145 CG3269 -0.531853
CG10145 CG3967 -0.033880
CG10145 CG4532 0.007206
CG10145 CG6866 0.716315
CG10145 CG7638 0.317651
CG10145 CG8092 -0.074656
CG10145 CG8567 -1.596522
CG10145 CG9267 0.540510
CG10145 CG9666 -0.094186
CG10145 CG9854 0.047977
CG10145 CG9894 -0.377937
CG10151 CG31634 -0.541173
CG10151 CG3269 -0.156342
CG10151 CG4532 -0.199866
CG10151 CG5588 -0.542844
CG10151 CG6866 -0.019978
CG10151 CG9135 -0.445978
CG10160 CG10206 4.442135
CG10160 CG10367 -2.007447
CG10160 CG10535 -0.953847
CG10160 CG10922 -0.160700
CG10160 CG11051 -4.080786
CG10160 CG1151 0.170735
CG10160 CG12172 -1.104007
CG10160 CG12262 1.254449
CG10160 CG12286 0.468152
CG10160 CG12403 -0.854951
CG10160 CG1264 0.646336
CG10160 CG13005 0.849149
CG10160 CG1309 1.491931
CG10160 CG1371 0.080992
CG10160 CG14025 0.631320
CG10160 CG14243 0.055285
CG10160 CG14629 0.442787
CG10160 CG1475 -1.289875
CG10160 CG14968 -1.370769
CG10160 CG15095 0.096598
CG10160 CG15105 0.485891
CG10160 CG15117 -4.155447
CG10160 CG15188 0.628543
CG10160 CG15282 0.561129
CG10160 CG1548 -1.376013
CG10160 CG15717 -2.235639
CG10160 CG1648 -3.144796
CG10160 CG17325 0.731053
CG10160 CG1743 3.424763
CG10160 CG1780 0.269068
CG10160 CG18111 -1.593734
CG10160 CG1837 -0.200029
CG10160 CG18549 -0.995223
CG10160 CG18657 0.108771
CG10160 CG1910 1.947421
CG10160 CG1934 -0.370427
CG10160 CG2003 -1.288318
CG10160 CG2098 -3.880280
CG10160 CG2155 -0.469110
CG10160 CG2198 -0.826444
CG10160 CG2718 0.411543
CG10160 CG2762 -0.122712
CG10160 CG2969 -0.683513
CG10160 CG3001 0.114882
CG10160 CG30011 -1.087107
CG10160 CG30427 -0.206985
CG10160 CG3140 1.257044
CG10160 CG31775 0.242444
CG10160 CG32464 -1.668262
CG10160 CG3278 0.259118
CG10160 CG33009 -1.040984
CG10160 CG3842 0.541534
CG10160 CG3960 -0.188698
CG10160 CG3989 -0.208018
CG10160 CG4354 -0.354397
CG10160 CG4427 0.996053
CG10160 CG4511 0.479478
CG10160 CG4533 -7.377591
CG10160 CG4696 0.224432
CG10160 CG4752 0.212710
CG10160 CG5033 -6.535990
CG10160 CG5220 1.674860
CG10160 CG5320 4.069364
CG10160 CG5330 -3.409013
CG10160 CG5345 0.489728
CG10160 CG5476 -0.284530
CG10160 CG5594 0.758909
CG10160 CG5776 0.698494
CG10160 CG5828 0.679371
CG10160 CG6501 -0.280853
CG10160 CG6803 -1.386167
CG10160 CG7088 0.870764
CG10160 CG7227 -0.706067
CG10160 CG7481 0.743412
CG10160 CG7935 0.251842
CG10160 CG7987 -7.404774
CG10160 CG8036 0.651990
CG10160 CG8050 -0.119167
CG10160 CG8258 1.267381
CG10160 CG8402 1.869898
CG10160 CG8665 4.709885
CG10160 CG8977 1.242376
CG10160 CG9006 0.412123
CG10160 CG9009 0.238456
CG10160 CG9194 1.139969
CG10160 CG9238 -0.850541
CG10206 CG10287 -1.369398
CG10206 CG10367 -0.137959
CG10206 CG10479 0.222260
CG10206 CG10565 -1.906693
CG10206 CG10602 -0.041776
CG10206 CG10746 -3.485930
CG10206 CG11051 -4.287922
CG10206 CG11134 0.638820
CG10206 CG11267 -0.038343
CG10206 CG11334 -0.082635
CG10206 CG11471 -0.851691
CG10206 CG11992 2.346169
CG10206 CG12101 0.265947
CG10206 CG12157 2.771527
CG10206 CG12172 -3.872991
CG10206 CG12262 -1.630809
CG10206 CG12286 0.589803
CG10206 CG1309 2.113584
CG10206 CG13506 -0.395524
CG10206 CG14243 -0.833825
CG10206 CG1475 2.683732
CG10206 CG15095 -1.921692
CG10206 CG15117 -1.443110
CG10206 CG15188 0.204265
CG10206 CG15304 -2.468392
CG10206 CG15433 1.419906
CG10206 CG1548 -0.004726
CG10206 CG15717 -5.774735
CG10206 CG16765 0.652490
CG10206 CG1685 1.354216
CG10206 CG17320 -0.526959
CG10206 CG1743 3.087781
CG10206 CG18446 0.116244
CG10206 CG18549 2.180268
CG10206 CG1882 0.147382
CG10206 CG1970 -1.942544
CG10206 CG2003 -5.815488
CG10206 CG2098 -9.670379
CG10206 CG2155 -0.864552
CG10206 CG2713 -0.163105
CG10206 CG30011 -3.868768
CG10206 CG31004 -2.220684
CG10206 CG31098 -2.758488
CG10206 CG31160 -0.795399
CG10206 CG31175 -0.988190
CG10206 CG3140 0.809789
CG10206 CG31431 1.405122
CG10206 CG3174 0.589695
CG10206 CG31775 0.441517
CG10206 CG32164 -1.740013
CG10206 CG32499 0.392807
CG10206 CG3267 0.910891
CG10206 CG32813 -5.485306
CG10206 CG3283 -0.379710
CG10206 CG3297 -0.400889
CG10206 CG33009 -1.757338
CG10206 CG3593 0.371082
CG10206 CG4033 -6.307080
CG10206 CG4051 -1.121238
CG10206 CG4233 -9.795059
CG10206 CG4354 -0.446815
CG10206 CG4427 -6.500269
CG10206 CG4475 0.263838
CG10206 CG4533 -0.640137
CG10206 CG4567 -1.494791
CG10206 CG4600 -1.250318
CG10206 CG5033 -7.090312
CG10206 CG5330 1.372994
CG10206 CG5353 -0.138889
CG10206 CG5374 -0.395761
CG10206 CG5558 1.500637
CG10206 CG5575 0.221944
CG10206 CG5590 1.162024
CG10206 CG5594 5.180368
CG10206 CG5819 0.853634
CG10206 CG5992 -1.293955
CG10206 CG6501 0.720228
CG10206 CG6871 -3.879076
CG10206 CG7088 1.155176
CG10206 CG7266 0.216262
CG10206 CG7421 -4.017424
CG10206 CG7438 1.237921
CG10206 CG7458 2.755622
CG10206 CG7461 1.805416
CG10206 CG7915 -3.028139
CG10206 CG7935 1.706153
CG10206 CG7987 1.273280
CG10206 CG7993 2.148055
CG10206 CG8036 0.845021
CG10206 CG8058 -2.090054
CG10206 CG8144 0.196441
CG10206 CG8235 5.164563
CG10206 CG8309 -1.537269
CG10206 CG8402 -5.412718
CG10206 CG8439 1.814349
CG10206 CG8443 1.333485
CG10206 CG8446 -3.200000
CG10206 CG8470 4.272884
CG10206 CG8665 5.998027
CG10206 CG8766 0.762039
CG10206 CG8946 2.302864
CG10206 CG8977 3.947382
CG10206 CG9009 0.100694
CG10206 CG9238 -0.027888
CG10206 CG9280 0.907427
CG10206 CG9281 0.590199
CG10212 CG10364 -0.732833
CG10212 CG10726 -0.136979
CG10212 CG1130 -1.968531
CG10212 CG1258 -0.283432
CG10212 CG1434 -0.342779
CG10212 CG1616 -0.515703
CG10212 CG17724 0.747244
CG10212 CG31357 -0.187052
CG10212 CG3408 -0.590176
CG10212 CG3938 -1.064762
CG10212 CG5358 -0.957078
CG10212 CG5753 -0.694053
CG10212 CG5940 -1.773326
CG10212 CG7358 -0.264399
CG10212 CG7471 0.347005
CG10212 CG7659 0.018501
CG10212 CG9704 0.601863
CG10212 CG9797 0.355831
CG10212 CG9999 1.251097
CG10229 CG10620 -0.603302
CG10229 CG11306 0.294752
CG10229 CG11652 -0.942043
CG10229 CG11861 0.569899
CG10229 CG12006 0.253082
CG10229 CG12360 0.473363
CG10229 CG12576 0.308964
CG10229 CG12592 -0.533261
CG10229 CG14026 -0.165495
CG10229 CG14206 2.306578
CG10229 CG1422 -0.050081
CG10229 CG14712 -4.477066
CG10229 CG14883 0.289466
CG10229 CG17943 -0.048374
CG10229 CG18250 3.520414
CG10229 CG1891 -0.665112
CG10229 CG2263 0.577640
CG10229 CG30115 -1.374340
CG10229 CG31045 0.419430
CG10229 CG31332 -2.440580
CG10229 CG3265 -2.338552
CG10229 CG3436 -1.703535
CG10229 CG3624 -2.760620
CG10229 CG3664 -0.706069
CG10229 CG4003 -0.534292
CG10229 CG4006 -0.441729
CG10229 CG4115 0.306300
CG10229 CG4194 0.398084
CG10229 CG4457 -4.769838
CG10229 CG4551 -1.058551
CG10229 CG4966 0.851813
CG10229 CG4972 -1.363594
CG10229 CG5021 0.409446
CG10229 CG5183 0.785015
CG10229 CG5258 -0.976455
CG10229 CG5382 0.907614
CG10229 CG5454 0.996543
CG10229 CG7073 0.170623
CG10229 CG7610 0.150477
CG10229 CG7638 0.490596
CG10229 CG7893 -0.399595
CG10229 CG8209 0.755268
CG10229 CG8231 2.169361
CG10229 CG8289 -0.085186
CG10229 CG8301 -1.345539
CG10229 CG8306 -1.142341
CG10229 CG8366 -0.409770
CG10229 CG8416 0.873022
CG10229 CG8430 0.293464
CG10229 CG8553 0.402802
CG10229 CG8635 -0.247781
CG10229 CG8759 -1.781642
CG10229 CG8978 1.129783
CG10229 CG9035 -0.085644
CG10229 CG9128 -0.616316
CG10229 CG9140 0.216412
CG10229 CG9750 2.737665
CG10229 CG9854 0.370521
CG10229 CG9866 0.197219
CG10236 CG10287 0.154298
CG10236 CG10334 2.075221
CG10236 CG10379 -0.287602
CG10236 CG10535 -1.384987
CG10236 CG10578 -0.313770
CG10236 CG10701 -0.639866
CG10236 CG10917 -0.631885
CG10236 CG10992 0.053324
CG10236 CG11654 0.279221
CG10236 CG12676 0.532588
CG10236 CG13005 -0.015022
CG10236 CG1322 -1.765486
CG10236 CG1403 0.831354
CG10236 CG16712 0.155105
CG10236 CG17032 -0.563056
CG10236 CG17121 0.550178
CG10236 CG17124 -0.742595
CG10236 CG17246 0.516395
CG10236 CG17334 0.098171
CG10236 CG18140 -1.470540
CG10236 CG18507 0.453577
CG10236 CG2051 -0.802858
CG10236 CG2330 -0.259346
CG10236 CG2969 0.446603
CG10236 CG31536 -0.996851
CG10236 CG31999 1.363127
CG10236 CG32625 1.107663
CG10236 CG32694 -0.344325
CG10236 CG3278 0.273845
CG10236 CG33104 -1.236869
CG10236 CG33549 -0.860770
CG10236 CG3359 -0.719012
CG10236 CG3365 0.239032
CG10236 CG3722 -0.100055
CG10236 CG3842 -0.219243
CG10236 CG3902 -2.475545
CG10236 CG3903 -7.077749
CG10236 CG3992 -0.264069
CG10236 CG4035 0.209022
CG10236 CG4145 1.835808
CG10236 CG4170 0.748369
CG10236 CG4354 -0.627009
CG10236 CG4679 2.720840
CG10236 CG4769 0.484640
CG10236 CG4778 -0.072802
CG10236 CG5183 -0.232048
CG10236 CG5345 1.172277
CG10236 CG5486 -0.539261
CG10236 CG6148 0.510555
CG10236 CG6433 -1.176399
CG10236 CG6778 0.952847
CG10236 CG7227 -1.769862
CG10236 CG7563 0.181415
CG10236 CG7702 0.213003
CG10236 CG7748 0.736087
CG10236 CG8258 -0.689363
CG10236 CG8308 -0.062664
CG10236 CG8983 -0.212675
CG10236 CG9035 -0.419683
CG10236 CG9089 0.276020
CG10236 CG9238 0.438918
CG10236 CG9256 -0.452722
CG10236 CG9423 -0.357929
CG10236 CG9539 -3.925745
CG10236 CG9916 0.622774
CG10244 CG10939 -0.392693
CG10244 CG1298 -0.499535
CG10244 CG17218 -0.244645
CG10244 CG18817 -0.377079
CG10244 CG2727 -0.423321
CG10244 CG4089 -0.484117
CG10244 CG6394 -0.275233
CG10244 CG9796 0.062325
CG10278 CG10425 0.716255
CG10278 CG10655 -2.672353
CG10278 CG10691 0.585557
CG10278 CG11151 -3.546228
CG10278 CG11255 -1.156131
CG10278 CG11453 -0.038882
CG10278 CG11576 0.672503
CG10278 CG12400 -1.489767
CG10278 CG1246 -0.048240
CG10278 CG13284 0.144629
CG10278 CG13704 -4.596967
CG10278 CG14066 -0.287676
CG10278 CG14080 -0.117222
CG10278 CG14792 -3.638133
CG10278 CG14902 0.372139
CG10278 CG15347 0.372661
CG10278 CG1809 -1.870582
CG10278 CG2827 0.037338
CG10278 CG2977 0.978822
CG10278 CG31004 -0.524489
CG10278 CG31170 0.718582
CG10278 CG31233 0.606084
CG10278 CG31259 -2.986717
CG10278 CG3249 0.467224
CG10278 CG33502 1.149466
CG10278 CG3714 -0.425271
CG10278 CG3734 0.924922
CG10278 CG4061 2.140653
CG10278 CG4199 -0.192991
CG10278 CG4217 2.255599
CG10278 CG4247 -0.343706
CG10278 CG4581 -0.574580
CG10278 CG4753 1.972645
CG10278 CG5012 -1.380313
CG10278 CG5660 -1.161293
CG10278 CG5819 1.219139
CG10278 CG5903 1.313129
CG10278 CG5961 0.197391
CG10278 CG6028 1.734870
CG10278 CG6178 -0.225745
CG10278 CG6375 -0.248212
CG10278 CG6417 -0.397362
CG10278 CG6769 1.041614
CG10278 CG6830 0.410571
CG10278 CG7328 -0.681144
CG10278 CG7354 0.972348
CG10278 CG7834 -0.242199
CG10278 CG8048 -1.633692
CG10278 CG8827 -0.472461
CG10278 CG9527 -1.924136
CG10278 CG9568 -1.484599
CG10278 CG9577 -0.838998
CG10287 CG10367 -0.391129
CG10287 CG10379 0.174499
CG10287 CG10479 0.316060
CG10287 CG10565 0.467476
CG10287 CG10669 0.045603
CG10287 CG11444 0.040169
CG10287 CG11567 -0.853370
CG10287 CG1157 -0.267100
CG10287 CG11642 -0.141645
CG10287 CG11793 0.171599
CG10287 CG11905 -0.668128
CG10287 CG12151 -1.063061
CG10287 CG12172 0.387605
CG10287 CG1309 -1.983046
CG10287 CG13289 0.097201
CG10287 CG14805 1.043327
CG10287 CG15005 0.043777
CG10287 CG15105 -0.510007
CG10287 CG15188 -2.327544
CG10287 CG15212 0.002858
CG10287 CG17121 -0.137363
CG10287 CG17246 -0.628245
CG10287 CG17292 0.088353
CG10287 CG18140 0.021969
CG10287 CG18549 -0.803215
CG10287 CG1970 -0.155097
CG10287 CG2098 1.657815
CG10287 CG2155 -0.221268
CG10287 CG2198 -0.514544
CG10287 CG30011 0.752543
CG10287 CG30291 -0.115705
CG10287 CG32499 -1.193194
CG10287 CG32548 0.289750
CG10287 CG33104 0.346339
CG10287 CG3359 0.187994
CG10287 CG4051 0.735860
CG10287 CG4233 -0.904029
CG10287 CG4354 0.180442
CG10287 CG4427 0.722245
CG10287 CG4475 0.854258
CG10287 CG4742 0.665725
CG10287 CG4778 -0.979501
CG10287 CG5193 0.169523
CG10287 CG5277 0.604138
CG10287 CG5330 -0.543239
CG10287 CG5353 0.414818
CG10287 CG5594 0.296469
CG10287 CG6148 -0.699417
CG10287 CG6708 -1.427761
CG10287 CG6844 -0.551852
CG10287 CG6871 0.149148
CG10287 CG7173 0.578848
CG10287 CG7266 0.379694
CG10287 CG7421 0.659217
CG10287 CG7915 0.134185
CG10287 CG7935 -0.739221
CG10287 CG7993 0.662513
CG10287 CG8036 -1.515323
CG10287 CG8235 1.258837
CG10287 CG8309 -0.744574
CG10287 CG8386 0.231913
CG10287 CG8402 0.952094
CG10287 CG8439 -0.284303
CG10287 CG8766 0.191411
CG10287 CG9009 -0.828372
CG10287 CG9148 0.381845
CG10287 CG9280 -0.288781
CG10287 CG9539 -0.904401
CG10287 TE18870 -0.072623
CG10315 CG10360 0.106286
CG10315 CG10449 0.612452
CG10315 CG10535 1.053403
CG10315 CG11334 0.221731
CG10315 CG11444 -1.138313
CG10315 CG11642 0.120306
CG10315 CG14430 0.024695
CG10315 CG14813 0.514212
CG10315 CG1582 0.282017
CG10315 CG16858 1.026154
CG10315 CG17032 0.341001
CG10315 CG1716 -1.268874
CG10315 CG17271 0.567853
CG10315 CG1749 0.122781
CG10315 CG18507 0.564326
CG10315 CG18854 0.609630
CG10315 CG2051 0.196742
CG10315 CG2072 0.260475
CG10315 CG2158 -0.078095
CG10315 CG2161 -1.318837
CG10315 CG30116 -0.059824
CG10315 CG30291 -1.395974
CG10315 CG31794 -0.596902
CG10315 CG32030 0.073552
CG10315 CG33549 0.447436
CG10315 CG3499 0.002512
CG10315 CG3722 -2.772597
CG10315 CG3766 -2.229809
CG10315 CG3991 0.635267
CG10315 CG4145 0.318698
CG10315 CG4169 0.838083
CG10315 CG4204 0.775643
CG10315 CG4457 0.821192
CG10315 CG4665 0.106783
CG10315 CG4729 -1.340889
CG10315 CG4752 -0.240988
CG10315 CG5021 0.368720
CG10315 CG5353 -3.544602
CG10315 CG5382 -1.039557
CG10315 CG5946 1.284839
CG10315 CG6120 -0.436657
CG10315 CG6199 -1.240050
CG10315 CG6202 -2.821464
CG10315 CG6708 1.697622
CG10315 CG6822 -3.416847
CG10315 CG7413 -0.183874
CG10315 CG7461 0.948529
CG10315 CG7748 -2.485643
CG10315 CG7867 0.188878
CG10315 CG7993 -0.051694
CG10315 CG8363 0.169907
CG10315 CG8430 0.140690
CG10327 CG10545 0.204251
CG10327 CG11100 0.390454
CG10327 CG12038 0.391466
CG10327 CG12767 1.767119
CG10327 CG13316 -0.594733
CG10327 CG13624 0.050019
CG10327 CG13906 1.105887
CG10327 CG13928 -3.301059
CG10327 CG1825 0.585584
CG10327 CG18740 -0.504137
CG10327 CG18783 -0.479806
CG10327 CG2083 0.142243
CG10327 CG31088 0.436450
CG10327 CG31181 -0.029071
CG10327 CG3180 -4.146029
CG10327 CG3184 0.012944
CG10327 CG3625 -0.336683
CG10327 CG3792 -0.085610
CG10327 CG4022 -2.238678
CG10327 CG4050 0.584772
CG10327 CG4082 0.248338
CG10327 CG4405 -0.446376
CG10327 CG4672 0.262060
CG10327 CG4702 -0.342602
CG10327 CG5393 -0.006783
CG10327 CG5499 -0.119821
CG10327 CG5545 0.545741
CG10327 CG5580 0.154132
CG10327 CG5680 0.204371
CG10327 CG6181 -3.312654
CG10327 CG6889 0.442709
CG10327 CG7375 0.301872
CG10327 CG7528 -2.087347
CG10327 CG8200 -1.333051
CG10327 CG8472 -2.208370
CG10327 CG8567 0.872681
CG10327 CG8571 0.025834
CG10327 CG8933 -0.049785
CG10327 CG8974 -0.367678
CG10327 CG9261 0.277715
CG10327 CG9346 -0.108767
CG10327 CG9666 0.475571
CG10334 CG10361 0.512010
CG10334 CG11347 -0.264471
CG10334 CG11949 -0.490595
CG10334 CG12369 0.146441
CG10334 CG1259 -2.015286
CG10334 CG12676 -0.028913
CG10334 CG12701 0.479510
CG10334 CG13850 -2.623126
CG10334 CG13912 -1.722938
CG10334 CG1403 1.750889
CG10334 CG1444 -1.989748
CG10334 CG1463 -1.071701
CG10334 CG14636 -0.444280
CG10334 CG1475 0.508360
CG10334 CG1648 -4.733269
CG10334 CG17124 0.707450
CG10334 CG17158 0.274871
CG10334 CG17597 -1.434720
CG10334 CG17800 -0.134652
CG10334 CG18250 -0.679519
CG10334 CG1837 0.363307
CG10334 CG1910 1.937281
CG10334 CG2051 -1.159904
CG10334 CG2330 -0.099429
CG10334 CG2969 0.592720
CG10334 CG30427 -1.239133
CG10334 CG31045 1.038509
CG10334 CG31536 0.201728
CG10334 CG31692 1.141506
CG10334 CG32425 0.141103
CG10334 CG32625 -0.545982
CG10334 CG3278 2.918026
CG10334 CG33549 2.755926
CG10334 CG3365 1.267809
CG10334 CG3542 -1.178687
CG10334 CG3624 0.216224
CG10334 CG3743 0.675729
CG10334 CG3902 -3.095932
CG10334 CG3903 -6.677104
CG10334 CG4035 0.088112
CG10334 CG4145 1.391048
CG10334 CG4170 -1.166014
CG10334 CG4204 -1.665927
CG10334 CG4551 -2.049550
CG10334 CG4679 -2.377463
CG10334 CG4700 -1.304079
CG10334 CG4746 -0.414306
CG10334 CG4769 -0.080425
CG10334 CG5183 -0.210757
CG10334 CG5320 0.005801
CG10334 CG5486 -2.667491
CG10334 CG6210 -0.354692
CG10334 CG6668 0.664290
CG10334 CG6778 1.402477
CG10334 CG6803 0.348564
CG10334 CG6981 0.943646
CG10334 CG7227 -2.482449
CG10334 CG7254 0.205072
CG10334 CG7299 -0.204435
CG10334 CG7702 1.019648
CG10334 CG8258 -0.985936
CG10334 CG8276 -1.512645
CG10334 CG8965 0.103829
CG10334 CG9022 0.756481
CG10334 CG9194 2.402922
CG10334 CG9256 -0.324839
CG10334 CG9403 2.359792
CG10334 CG9539 -0.111566
CG10334 CG9836 0.002403
CG10334 CG9866 0.289687
CG10334 CG9916 0.140845
CG10334 CG9985 -0.339885
CG10335 CG10535 -0.270390
CG10335 CG10565 0.935215
CG10335 CG10602 -0.018282
CG10335 CG10627 -0.239688
CG10335 CG10746 0.322562
CG10335 CG11334 -0.780342
CG10335 CG11793 0.491472
CG10335 CG12233 -0.148607
CG10335 CG12262 -1.715292
CG10335 CG13220 -0.131829
CG10335 CG13391 -0.207015
CG10335 CG1371 0.446581
CG10335 CG1403 0.152882
CG10335 CG14629 0.400044
CG10335 CG15105 -1.519509
CG10335 CG15117 0.721537
CG10335 CG15282 0.424359
CG10335 CG15304 0.303336
CG10335 CG1582 -0.683601
CG10335 CG1648 1.042914
CG10335 CG17121 0.409883
CG10335 CG17246 0.294235
CG10335 CG17280 0.129537
CG10335 CG17292 -0.197061
CG10335 CG18140 -1.061282
CG10335 CG1882 0.452914
CG10335 CG1910 0.293352
CG10335 CG2155 1.037203
CG10335 CG2161 0.300733
CG10335 CG2928 0.342801
CG10335 CG30497 -0.419054
CG10335 CG3140 -0.926738
CG10335 CG31431 -0.083781
CG10335 CG3174 0.121542
CG10335 CG31794 -0.296553
CG10335 CG31999 -0.590838
CG10335 CG32425 1.412114
CG10335 CG3249 -0.128439
CG10335 CG32548 0.217960
CG10335 CG32920 -0.396322
CG10335 CG33549 0.278783
CG10335 CG3359 -0.188465
CG10335 CG3903 -2.862936
CG10335 CG4145 0.788204
CG10335 CG4169 0.362404
CG10335 CG4183 -0.813023
CG10335 CG4233 -0.913806
CG10335 CG4354 0.018131
CG10335 CG4475 -0.100818
CG10335 CG4533 -0.710336
CG10335 CG4679 0.320536
CG10335 CG4729 -0.029515
CG10335 CG4984 0.368061
CG10335 CG5330 0.382790
CG10335 CG5353 0.936759
CG10335 CG6439 -0.952218
CG10335 CG6666 -1.539931
CG10335 CG7266 -0.569467
CG10335 CG7748 -0.282442
CG10335 CG7981 -0.339720
CG10335 CG7987 0.366967
CG10335 CG8036 -0.260930
CG10335 CG8402 -1.422151
CG10335 CG9089 0.024000
CG10335 CG9131 0.304713
CG10335 CG9148 -1.016509
CG10335 CG9184 0.189318
CG10335 CG9280 -1.492467
CG10335 CG9494 -0.798241
CG10335 CG9985 -0.100115
CG10341 CG10425 2.086264
CG10341 CG10660 -0.187951
CG10341 CG11738 7.308987
CG10341 CG11771 0.117017
CG10341 CG12101 -1.599712
CG10341 CG12141 8.982385
CG10341 CG12530 -0.173958
CG10341 CG12785 -5.124430
CG10341 CG1381 -2.204016
CG10341 CG14447 -0.108236
CG10341 CG14996 -3.193258
CG10341 CG1685 -5.700867
CG10341 CG17136 -1.940134
CG10341 CG17369 -1.878158
CG10341 CG1746 -2.280401
CG10341 CG1785 0.420757
CG10341 CG18657 1.598314
CG10341 CG2078 1.597094
CG10341 CG2221 0.305194
CG10341 CG2263 0.517972
CG10341 CG2827 -1.330621
CG10341 CG2867 1.435367
CG10341 CG32253 0.887540
CG10341 CG32264 -5.299604
CG10341 CG32813 -0.148888
CG10341 CG33217 -0.479564
CG10341 CG3593 -1.101112
CG10341 CG4217 0.663229
CG10341 CG4581 -0.836420
CG10341 CG4753 1.867459
CG10341 CG4781 -0.059388
CG10341 CG5010 -1.689480
CG10341 CG5258 1.970073
CG10341 CG5558 -1.607630
CG10341 CG5824 -9.796611
CG10341 CG5904 5.742384
CG10341 CG6022 -1.143133
CG10341 CG6105 -3.124898
CG10341 CG6343 7.634837
CG10341 CG6455 1.132329
CG10341 CG6767 1.326369
CG10341 CG7519 -10.662733
CG10341 CG7712 0.931978
CG10341 CG7780 0.710631
CG10341 CG7834 -1.344425
CG10341 CG7839 -10.613920
CG10341 CG8039 -3.293178
CG10341 CG8327 -4.064856
CG10341 CG8443 0.241697
CG10341 CG8444 -2.495087
CG10341 CG8525 -1.252827
CG10341 CG8583 0.503072
CG10341 CG8780 -0.675573
CG10341 CG8827 -0.411408
CG10341 CG9006 6.785459
CG10341 CG9119 0.484153
CG10341 CG9300 -2.361507
CG10341 CG9306 1.561485
CG10341 CG9577 -1.243547
CG10341 CG9630 -3.567946
CG10360 CG11334 0.659060
CG10360 CG11444 0.091464
CG10360 CG12094 -0.208511
CG10360 CG14430 -0.361756
CG10360 CG1582 -0.600363
CG10360 CG17158 0.898451
CG10360 CG17218 -0.444493
CG10360 CG17271 -0.123005
CG10360 CG1749 -0.082174
CG10360 CG1891 0.198198
CG10360 CG2016 -0.211443
CG10360 CG2674 0.262444
CG10360 CG2818 -1.239106
CG10360 CG3008 0.338649
CG10360 CG30115 0.135559
CG10360 CG3028 0.000328
CG10360 CG3033 -0.372835
CG10360 CG31121 0.040602
CG10360 CG31170 -0.285018
CG10360 CG3171 -0.482539
CG10360 CG32473 0.204552
CG10360 CG33104 0.322511
CG10360 CG33183 -1.284416
CG10360 CG3664 -0.181120
CG10360 CG3969 0.034538
CG10360 CG3991 -0.262655
CG10360 CG3992 -0.107288
CG10360 CG4003 0.342777
CG10360 CG4006 -0.276802
CG10360 CG4299 0.093048
CG10360 CG4552 -1.106770
CG10360 CG4966 -0.454265
CG10360 CG5021 -1.012394
CG10360 CG5873 -0.033389
CG10360 CG6708 -0.287177
CG10360 CG6775 -0.794400
CG10360 CG7271 0.543855
CG10360 CG7413 0.119011
CG10360 CG7526 0.375572
CG10360 CG7893 0.233409
CG10360 CG8156 0.387808
CG10360 CG8268 0.375502
CG10360 CG8286 -0.476710
CG10360 CG8366 -0.394347
CG10360 CG8430 -0.771573
CG10360 CG8965 -0.859555
CG10360 CG8978 0.310210
CG10360 CG9035 0.262015
CG10360 CG9149 0.340191
CG10360 CG9322 -0.092377
CG10360 CG9416 0.153962
CG10360 CG9598 0.047582
CG10360 CG9712 0.428926
CG10360 TE20108 0.096975
CG10361 CG10504 0.444661
CG10361 CG11107 0.267284
CG10361 CG1151 0.241338
CG10361 CG11992 0.051115
CG10361 CG1259 0.006772
CG10361 CG13850 -0.658928
CG10361 CG1486 -0.245670
CG10361 CG15105 -0.455739
CG10361 CG1648 -0.164111
CG10361 CG17320 -0.262782
CG10361 CG17325 -0.975471
CG10361 CG1837 0.034706
CG10361 CG1884 -0.149978
CG10361 CG1910 0.355652
CG10361 CG2161 -0.231522
CG10361 CG2718 -0.360821
CG10361 CG30497 0.134407
CG10361 CG31536 -0.368466
CG10361 CG32625 0.166129
CG10361 CG33113 0.100778
CG10361 CG3960 -0.409617
CG10361 CG4086 -0.153176
CG10361 CG4679 -1.619010
CG10361 CG4692 0.304191
CG10361 CG4726 -1.876521
CG10361 CG4746 -0.742267
CG10361 CG5186 -0.268638
CG10361 CG5330 0.517408
CG10361 CG5345 -0.380056
CG10361 CG5486 -0.288211
CG10361 CG5700 -0.223117
CG10361 CG6155 0.122807
CG10361 CG6521 0.168385
CG10361 CG6668 0.852668
CG10361 CG6778 0.488739
CG10361 CG6803 0.199781
CG10361 CG7107 0.825423
CG10361 CG7173 0.109034
CG10361 CG7279 -0.344946
CG10361 CG7807 -0.117354
CG10361 CG7981 -0.113411
CG10361 CG9539 0.421622
CG10361 CG9985 -0.095492
CG10361 CR31696 0.094967
CG10364 CG10897 -1.251430
CG10364 CG1130 0.076635
CG10364 CG12249 0.529892
CG10364 CG1434 0.216871
CG10364 CG1616 -0.237406
CG10364 CG17724 0.219605
CG10364 CG1957 -0.125241
CG10364 CG2207 -0.714675
CG10364 CG32505 0.141862
CG10364 CG3408 -1.938633
CG10364 CG5358 0.243173
CG10364 CG5393 -0.130710
CG10364 CG5588 -0.537010
CG10364 CG5813 1.320079
CG10364 CG6617 0.330921
CG10364 CG6889 0.578370
CG10364 CG6987 -2.479593
CG10364 CG7358 -2.058193
CG10364 CG7471 0.234575
CG10364 CG7538 -0.598172
CG10364 CG7659 1.098803
CG10364 CG9704 -1.039737
CG10364 CG9705 1.082019
CG10364 CG9797 -1.221391
CG10367 CG10479 -0.329250
CG10367 CG10602 0.099182
CG10367 CG10627 0.531910
CG10367 CG10680 -0.550422
CG10367 CG10922 -0.065165
CG10367 CG11051 -0.749534
CG10367 CG11793 0.311651
CG10367 CG11905 -0.011964
CG10367 CG12286 0.333788
CG10367 CG12403 0.382908
CG10367 CG1309 -0.558245
CG10367 CG14243 -0.173936
CG10367 CG14629 0.308290
CG10367 CG14968 0.018769
CG10367 CG15005 -0.485895
CG10367 CG15105 -1.835031
CG10367 CG15117 1.508398
CG10367 CG15188 -0.592495
CG10367 CG1548 0.299736
CG10367 CG15717 0.832511
CG10367 CG1674 0.041800
CG10367 CG17121 0.607072
CG10367 CG17292 0.357520
CG10367 CG1743 -0.386217
CG10367 CG17530 -1.061994
CG10367 CG17754 -0.133471
CG10367 CG18111 -0.855492
CG10367 CG18140 -0.102260
CG10367 CG18446 -0.562689
CG10367 CG18549 -0.154857
CG10367 CG2098 1.526879
CG10367 CG2140 0.054404
CG10367 CG2155 0.228384
CG10367 CG2198 -1.156902
CG10367 CG2762 0.028181
CG10367 CG2837 -0.060788
CG10367 CG30011 0.164773
CG10367 CG31098 0.242445
CG10367 CG31431 0.045507
CG10367 CG32499 0.195986
CG10367 CG33009 -0.631222
CG10367 CG33113 -0.648629
CG10367 CG3842 -0.404336
CG10367 CG3960 0.052321
CG10367 CG3989 -1.076034
CG10367 CG4162 -0.142749
CG10367 CG4354 -1.098586
CG10367 CG4533 2.434796
CG10367 CG4679 -0.923194
CG10367 CG4692 0.884996
CG10367 CG4778 0.142955
CG10367 CG5330 -0.108727
CG10367 CG5345 1.214021
CG10367 CG5532 0.181936
CG10367 CG5828 -0.358034
CG10367 CG6113 -0.073765
CG10367 CG6871 0.253488
CG10367 CG7062 -0.859073
CG10367 CG7241 0.193435
CG10367 CG7266 0.176285
CG10367 CG7438 -0.670427
CG10367 CG7678 -0.078267
CG10367 CG7915 0.202472
CG10367 CG8050 0.250528
CG10367 CG8402 0.400135
CG10367 CG8665 -2.466416
CG10367 CG8669 -0.038740
CG10367 CG9184 0.605098
CG10367 CG9238 -0.308854
CG10367 CG9539 -0.355409
CG10367 TE18870 -0.242524
CG10379 CG10504 0.814228
CG10379 CG10535 0.868306
CG10379 CG10565 -1.057037
CG10379 CG10627 0.495280
CG10379 CG10701 -2.661679
CG10379 CG11015 1.963028
CG10379 CG11076 0.471596
CG10379 CG11471 -1.250785
CG10379 CG12676 -0.373091
CG10379 CG12792 -0.270246
CG10379 CG13005 -0.489673
CG10379 CG1309 -0.174996
CG10379 CG13289 -0.769987
CG10379 CG1429 -2.593202
CG10379 CG14687 -1.018040
CG10379 CG1475 -3.326995
CG10379 CG15433 2.923670
CG10379 CG17032 -1.031619
CG10379 CG17121 0.502673
CG10379 CG17124 1.634960
CG10379 CG1721 1.373341
CG10379 CG1749 0.449307
CG10379 CG17492 1.167388
CG10379 CG18507 -0.292094
CG10379 CG2051 1.864708
CG10379 CG2330 0.563833
CG10379 CG2969 -0.804120
CG10379 CG3001 2.255727
CG10379 CG3008 -0.291444
CG10379 CG31045 -3.348311
CG10379 CG31121 0.430018
CG10379 CG32425 -2.578363
CG10379 CG32701 -0.300922
CG10379 CG3278 -2.575847
CG10379 CG33104 -1.004182
CG10379 CG33549 -1.937467
CG10379 CG3359 -0.033137
CG10379 CG3401 0.013962
CG10379 CG4115 -0.306111
CG10379 CG4170 0.855313
CG10379 CG4204 1.331026
CG10379 CG4354 -2.449557
CG10379 CG4679 1.336763
CG10379 CG4944 -0.068243
CG10379 CG5183 -0.309589
CG10379 CG5258 -1.349167
CG10379 CG5353 1.672235
CG10379 CG5374 -5.129742
CG10379 CG5590 -0.055083
CG10379 CG5809 1.321862
CG10379 CG6017 0.287927
CG10379 CG6148 -1.533704
CG10379 CG6512 -6.474037
CG10379 CG6668 -1.380057
CG10379 CG6708 0.659222
CG10379 CG7199 -0.666736
CG10379 CG7262 0.218536
CG10379 CG7430 -2.386113
CG10379 CG7610 -2.531999
CG10379 CG7654 1.071967
CG10379 CG7915 -0.753157
CG10379 CG7935 1.963776
CG10379 CG8144 0.840699
CG10379 CG8231 4.230440
CG10379 CG8289 0.362593
CG10379 CG8306 1.075516
CG10379 CG8309 -1.870801
CG10379 CG8312 -1.346855
CG10379 CG8439 1.754364
CG10379 CG8446 1.341043
CG10379 CG8759 1.422167
CG10379 CG8977 1.504178
CG10379 CG8978 -0.044711
CG10379 CG9009 -1.577354
CG10379 CG9020 0.829718
CG10379 CG9035 -0.342045
CG10379 CG9238 0.209931
CG10379 CG9281 -1.981619
CG10379 CG9330 1.650876
CG10379 CG9866 -0.755353
CG10379 CG9916 -0.229108
CG10379 TE19126 0.010682
CG10382 CG10698 -0.675172
CG10382 CG11798 0.014925
CG10382 CG12038 0.089322
CG10382 CG12858 0.087625
CG10382 CG13894 -0.887908
CG10382 CG14041 -0.244614
CG10382 CG15097 -2.293287
CG10382 CG31634 -0.984557
CG10382 CG32169 0.250055
CG10382 CG3269 0.511079
CG10382 CG3703 0.033825
CG10382 CG40147 -0.427320
CG10382 CG5545 -0.726594
CG10382 CG5588 0.148327
CG10382 CG6866 0.337746
CG10382 CG9135 -0.897342
CG10382 CG9261 0.900502
CG10382 CG9666 0.494962
CG10391 CG10746 0.740338
CG10391 CG11765 -0.300091
CG10391 CG13977 -0.328670
CG10391 CG1600 -1.558128
CG10391 CG17323 -0.019266
CG10391 CG17530 -0.216315
CG10391 CG18466 1.719466
CG10391 CG2060 0.485209
CG10391 CG3829 -0.842216
CG10391 CG4120 -2.662476
CG10391 CG7390 -0.208794
CG10391 CG8050 0.510180
CG10391 CG8782 -2.531013
CG10391 CG9184 -0.365919
CG10425 CG10660 -1.296264
CG10425 CG10691 -4.252718
CG10425 CG11151 -1.055471
CG10425 CG11241 -0.403796
CG10425 CG11255 -1.209274
CG10425 CG12338 -0.452244
CG10425 CG12400 0.161665
CG10425 CG12785 -0.926401
CG10425 CG13284 0.283328
CG10425 CG14996 0.387181
CG10425 CG15304 2.017208
CG10425 CG15347 -1.499656
CG10425 CG1759 -0.001167
CG10425 CG1785 1.094773
CG10425 CG2674 0.238625
CG10425 CG2713 -0.252625
CG10425 CG2827 -0.172732
CG10425 CG31160 0.210367
CG10425 CG3140 0.450840
CG10425 CG3283 -0.343405
CG10425 CG3714 -0.751773
CG10425 CG3884 0.118244
CG10425 CG3999 -0.009517
CG10425 CG4061 -0.288768
CG10425 CG4217 1.576416
CG10425 CG4753 0.612183
CG10425 CG5010 -1.887752
CG10425 CG5130 0.111195
CG10425 CG5558 1.989751
CG10425 CG5904 -0.389625
CG10425 CG6028 -0.167293
CG10425 CG6226 0.062410
CG10425 CG6343 0.375470
CG10425 CG6904 -0.384539
CG10425 CG7178 0.444638
CG10425 CG7712 0.826173
CG10425 CG7780 0.533438
CG10425 CG7834 -0.399062
CG10425 CG7839 -1.442441
CG10425 CG7936 0.174642
CG10425 CG7993 -0.285247
CG10425 CG8039 -0.972838
CG10425 CG8058 0.765748
CG10425 CG8327 -2.211578
CG10425 CG8443 -0.076702
CG10425 CG8444 -1.107162
CG10425 CG8525 -0.562973
CG10425 CG8827 -0.136969
CG10425 CG9300 0.076169
CG10425 CG9527 1.149739
CG10425 CG9577 -1.056420
CG10446 CG12767 -0.777519
CG10446 CG13920 -2.656806
CG10446 CG13928 -0.656717
CG10446 CG14762 2.305865
CG10446 CG17530 1.396110
CG10446 CG1825 0.044958
CG10446 CG4133 -1.185470
CG10446 CG5175 -1.046123
CG10446 CG5575 2.910558
CG10446 CG7576 -1.667007
CG10449 CG10698 -0.346126
CG10449 CG14430 0.337496
CG10449 CG1546 0.068954
CG10449 CG32030 -0.159247
CG10449 CG3766 -0.282120
CG10449 CG5946 0.366002
CG10449 CG6120 0.007439
CG10449 CG6202 0.419307
CG10449 CG6207 -0.268409
CG10449 CG6822 -1.743248
CG10449 CG7748 -0.892808
CG10449 CG7867 -0.400653
CG10449 CG8363 -0.443227
CG10449 CG9796 -0.072271
CG10449 CG9847 -0.398888
CG10467 CG11372 0.083363
CG10467 CG12723 -0.272232
CG10467 CG14356 -0.342209
CG10467 CG15212 -0.233754
CG10467 CG15444 -0.135908
CG10467 CG18362 -0.031084
CG10467 CG2918 -0.133408
CG10467 CG30497 -0.123644
CG10467 CG3171 -0.363324
CG10467 CG6055 -0.361301
CG10467 CG7071 -0.276009
CG10467 CG8144 -0.073215
CG10467 CG8235 0.545847
CG10467 CG8268 -0.346493
CG10473 CG10992 -0.245690
CG10473 CG11347 0.720456
CG10473 CG1169 -0.327252
CG10473 CG12233 0.018339
CG10473 CG1404 -0.109226
CG10473 CG16788 -0.113279
CG10473 CG16858 -0.334022
CG10473 CG1884 -0.767609
CG10473 CG2072 -1.427900
CG10473 CG3039 -0.041658
CG10473 CG30497 0.130015
CG10473 CG32549 -0.147620
CG10473 CG33113 0.067308
CG10473 CG3424 -0.080929
CG10473 CG3539 -1.871483
CG10473 CG3542 1.265124
CG10473 CG3722 0.343053
CG10473 CG3941 0.379148
CG10473 CG4670 0.209554
CG10473 CG4672 -0.828109
CG10473 CG5700 0.469228
CG10473 CG7098 -0.787877
CG10473 CG9175 -0.430169
CG10473 CG9177 -0.794436
CG10473 CG9346 -0.421274
CG10473 CG9539 0.117990
CG10479 CG10578 0.230257
CG10479 CG11051 -0.169135
CG10479 CG1157 -0.007098
CG10479 CG11793 -0.418097
CG10479 CG12286 -0.630712
CG10479 CG12403 -1.190023
CG10479 CG1264 -0.517990
CG10479 CG14048 0.126918
CG10479 CG15105 1.005883
CG10479 CG15117 0.152519
CG10479 CG15188 -1.601055
CG10479 CG17754 -0.565962
CG10479 CG18140 -0.166686
CG10479 CG1837 1.364807
CG10479 CG18446 -0.155121
CG10479 CG18657 -0.265638
CG10479 CG2098 0.162354
CG10479 CG31368 -0.081005
CG10479 CG32499 -0.447816
CG10479 CG3283 -0.345371
CG10479 CG3416 -0.226880
CG10479 CG3989 0.952022
CG10479 CG4051 0.167318
CG10479 CG4300 -0.701187
CG10479 CG4533 -2.009422
CG10479 CG4778 -0.328265
CG10479 CG5320 0.640899
CG10479 CG5330 0.862193
CG10479 CG5476 0.497614
CG10479 CG6803 -0.857202
CG10479 CG6844 -1.288151
CG10479 CG7173 0.109477
CG10479 CG7481 -0.049567
CG10479 CG7987 0.294782
CG10479 CG8186 0.265106
CG10479 CG8665 1.148584
CG10479 CG9238 -0.085730
CG10479 CG9985 -0.641138
CG1049 CG1109 0.310195
CG1049 CG11100 0.630273
CG1049 CG12052 0.039577
CG1049 CG12055 -0.153559
CG1049 CG1228 0.024665
CG1049 CG12701 -2.023935
CG1049 CG14636 -0.351657
CG1049 CG14883 0.025983
CG1049 CG1539 -0.739233
CG1049 CG1782 0.249367
CG1049 CG1884 -0.297693
CG1049 CG2818 0.437585
CG1049 CG3033 -0.864014
CG1049 CG3136 -0.550508
CG1049 CG32031 -0.404339
CG1049 CG33097 -0.180161
CG1049 CG3436 0.157014
CG1049 CG3542 1.020950
CG1049 CG3624 0.756797
CG1049 CG3969 -0.147894
CG1049 CG4006 0.747703
CG1049 CG4299 -0.313520
CG1049 CG5514 -0.517523
CG1049 CG6654 -0.275781
CG1049 CG7379 -0.461994
CG1049 CG7893 -0.278307
CG1049 CG8156 -0.617065
CG1049 CG8200 -0.609509
CG1049 CG8965 -0.805697
CG1049 CG9022 0.557948
CG1049 CG9297 -0.555085
CG1049 CG9318 -0.517686
CG1049 CG9712 0.130798
CG1049 CG9924 0.236476
CG1049 TE20108 -0.032007
CG10504 CG10565 -1.307333
CG10504 CG10578 -0.781548
CG10504 CG10669 0.195499
CG10504 CG10724 -2.895337
CG10504 CG11107 -1.504600
CG10504 CG11642 -0.248913
CG10504 CG12084 1.040692
CG10504 CG12091 0.101872
CG10504 CG12206 1.067251
CG10504 CG12262 -3.246272
CG10504 CG12403 -0.973519
CG10504 CG12582 -0.699746
CG10504 CG1345 -0.436421
CG10504 CG1371 2.532941
CG10504 CG14207 1.136651
CG10504 CG14687 -1.211783
CG10504 CG1475 -19.759738
CG10504 CG15102 0.422247
CG10504 CG15105 0.047190
CG10504 CG15212 0.592550
CG10504 CG15282 0.632553
CG10504 CG1648 0.491940
CG10504 CG16885 0.126874
CG10504 CG17158 -0.394601
CG10504 CG1721 -1.070416
CG10504 CG17325 -1.782202
CG10504 CG17492 1.159853
CG10504 CG1782 -1.943894
CG10504 CG18290 -0.486576
CG10504 CG1884 -0.203876
CG10504 CG1910 0.427244
CG10504 CG2051 1.897070
CG10504 CG3008 -0.215776
CG10504 CG30291 0.604385
CG10504 CG3033 0.791763
CG10504 CG31794 -1.814946
CG10504 CG32425 -2.395543
CG10504 CG32701 -0.053415
CG10504 CG32813 -0.716948
CG10504 CG33113 0.000225
CG10504 CG33149 -0.859054
CG10504 CG33549 0.472705
CG10504 CG3371 -0.246195
CG10504 CG3644 -0.697555
CG10504 CG3722 0.855831
CG10504 CG3725 -2.315148
CG10504 CG4115 -0.154894
CG10504 CG4145 -0.160527
CG10504 CG4169 -0.643185
CG10504 CG4183 0.795868
CG10504 CG4364 1.004327
CG10504 CG4427 1.704565
CG10504 CG4511 1.104100
CG10504 CG4552 -4.941049
CG10504 CG4672 0.139491
CG10504 CG4679 1.418208
CG10504 CG4692 -2.543538
CG10504 CG4726 -2.947430
CG10504 CG4994 0.981526
CG10504 CG5186 0.060862
CG10504 CG5320 3.410641
CG10504 CG5330 3.394789
CG10504 CG5353 3.167794
CG10504 CG5374 0.389612
CG10504 CG5476 1.759356
CG10504 CG5809 0.433454
CG10504 CG6512 1.563443
CG10504 CG6521 0.429771
CG10504 CG6647 -1.038322
CG10504 CG6668 -1.452321
CG10504 CG6708 0.809504
CG10504 CG6775 -1.189312
CG10504 CG7033 1.279090
CG10504 CG7071 -1.505771
CG10504 CG7107 -0.517646
CG10504 CG7173 -1.364251
CG10504 CG7187 0.259100
CG10504 CG7199 0.056124
CG10504 CG7271 1.696794
CG10504 CG7279 0.235862
CG10504 CG7413 -2.121937
CG10504 CG7430 -3.428386
CG10504 CG7433 0.616922
CG10504 CG7610 0.165947
CG10504 CG7654 0.115759
CG10504 CG7915 0.542371
CG10504 CG7920 -4.065763
CG10504 CG7981 -1.312164
CG10504 CG8209 0.234040
CG10504 CG8231 -1.687830
CG10504 CG8235 -0.507385
CG10504 CG8289 2.951242
CG10504 CG8439 -1.595169
CG10504 CG8965 0.873975
CG10504 CG8977 4.961248
CG10504 CG9020 0.592629
CG10504 CG9022 -3.324122
CG10504 CG9070 0.057252
CG10504 CG9177 0.601222
CG10504 CG9238 -0.946351
CG10504 CG9262 0.527251
CG10504 CG9281 -0.016168
CG10504 CG9743 0.600049
CG10504 CG9811 -0.022695
CG10504 CR31696 1.581534
CG10535 CG10627 0.327311
CG10535 CG10922 0.594280
CG10535 CG10992 0.028564
CG10535 CG11444 0.148851
CG10535 CG11654 0.222799
CG10535 CG12113 0.658635
CG10535 CG13005 0.346058
CG10535 CG1309 -0.481698
CG10535 CG13289 -0.158265
CG10535 CG13850 0.308701
CG10535 CG1404 -0.147465
CG10535 CG14629 1.658282
CG10535 CG1463 -0.540910
CG10535 CG14788 -0.817191
CG10535 CG14805 -0.053482
CG10535 CG16788 -0.766444
CG10535 CG17124 0.145856
CG10535 CG1780 -0.999242
CG10535 CG17800 0.624153
CG10535 CG1934 0.098263
CG10535 CG2051 0.599489
CG10535 CG2277 -0.653340
CG10535 CG2330 0.321308
CG10535 CG2969 -3.854789
CG10535 CG31137 -0.163271
CG10535 CG31692 0.062527
CG10535 CG31999 0.011919
CG10535 CG32425 -2.202300
CG10535 CG3278 -2.164409
CG10535 CG33113 0.979460
CG10535 CG33549 -1.361496
CG10535 CG3722 -1.200830
CG10535 CG3725 0.641979
CG10535 CG3766 -1.137512
CG10535 CG3800 0.803088
CG10535 CG3902 -1.384488
CG10535 CG3903 -0.980106
CG10535 CG4145 1.184294
CG10535 CG4170 1.108411
CG10535 CG4183 0.021136
CG10535 CG4354 -0.632862
CG10535 CG4746 0.607889
CG10535 CG4752 -1.428640
CG10535 CG4769 0.454019
CG10535 CG5033 1.133680
CG10535 CG5183 -0.641756
CG10535 CG5220 0.443951
CG10535 CG5345 -4.690681
CG10535 CG5353 -0.971825
CG10535 CG5486 -0.046961
CG10535 CG6148 -1.097510
CG10535 CG6778 0.212417
CG10535 CG7227 -0.523165
CG10535 CG7393 0.189077
CG10535 CG7702 2.496995
CG10535 CG7748 0.306049
CG10535 CG7935 0.930434
CG10535 CG7987 1.001660
CG10535 CG8036 -0.171136
CG10535 CG8258 -0.910189
CG10535 CG9128 0.706988
CG10535 CG9256 -0.596138
CG10535 CG9280 -0.039113
CG10535 CG9539 1.420921
CG10535 CG9677 -0.838000
CG10535 CG9836 0.307323
CG10535 CG9916 -1.258442
CG10545 CG11324 -1.853391
CG10545 CG11798 0.517365
CG10545 CG11987 -0.888547
CG10545 CG12249 0.925783
CG10545 CG12858 -1.245903
CG10545 CG13624 -1.815459
CG10545 CG13894 -0.597422
CG10545 CG14622 1.739267
CG10545 CG1483 0.300821
CG10545 CG15097 0.578655
CG10545 CG15811 -1.854847
CG10545 CG2083 0.644882
CG10545 CG2656 -0.176789
CG10545 CG2774 0.006205
CG10545 CG31043 -1.537153
CG10545 CG31088 -3.486983
CG10545 CG31108 -0.025298
CG10545 CG31181 -1.122772
CG10545 CG31349 -1.014587
CG10545 CG31721 0.600823
CG10545 CG32043 1.487877
CG10545 CG32158 1.005147
CG10545 CG32169 0.483400
CG10545 CG32434 0.133226
CG10545 CG32486 0.803465
CG10545 CG32556 0.208595
CG10545 CG3269 0.578091
CG10545 CG3352 -0.222226
CG10545 CG3625 0.291317
CG10545 CG3703 0.597806
CG10545 CG3792 -0.392279
CG10545 CG3967 0.618933
CG10545 CG4050 -0.314098
CG10545 CG4303 -0.397314
CG10545 CG5433 -0.309526
CG10545 CG5545 1.018810
CG10545 CG5580 0.235757
CG10545 CG5813 0.694055
CG10545 CG6174 -2.814824
CG10545 CG6418 1.113097
CG10545 CG6703 -0.436492
CG10545 CG6866 -1.558784
CG10545 CG6877 0.594590
CG10545 CG6889 0.246864
CG10545 CG6930 -0.235144
CG10545 CG6987 -1.134697
CG10545 CG7187 0.600874
CG10545 CG7358 -0.324738
CG10545 CG7375 -0.598192
CG10545 CG7851 -0.413623
CG10545 CG8092 0.890276
CG10545 CG8472 0.931750
CG10545 CG8567 -2.661904
CG10545 CG8933 0.290739
CG10545 CG9135 -0.161253
CG10545 CG9261 -1.089486
CG10545 CG9267 -0.459025
CG10545 CG9666 -1.841501
CG10545 CG9894 -1.034425
CG10565 CG10627 0.832308
CG10565 CG11015 -1.767515
CG10565 CG11076 3.690311
CG10565 CG11134 -0.564110
CG10565 CG11334 -1.499151
CG10565 CG11471 2.090042
CG10565 CG11567 -0.529897
CG10565 CG11785 0.236720
CG10565 CG11979 1.262716
CG10565 CG12151 3.349793
CG10565 CG12262 -1.909208
CG10565 CG1273 -0.346649
CG10565 CG13005 0.941337
CG10565 CG13506 -1.854901
CG10565 CG1403 0.874876
CG10565 CG1475 -1.500476
CG10565 CG1486 0.443598
CG10565 CG15212 -0.020592
CG10565 CG15433 -0.140419
CG10565 CG1582 0.468801
CG10565 CG16765 5.397447
CG10565 CG17032 0.155555
CG10565 CG17121 -2.868013
CG10565 CG17166 -12.314819
CG10565 CG1721 -0.066035
CG10565 CG17246 -1.926920
CG10565 CG18140 -0.265291
CG10565 CG18446 1.098003
CG10565 CG18507 1.432514
CG10565 CG2155 0.696124
CG10565 CG2161 0.000269
CG10565 CG3008 -3.610580
CG10565 CG30291 -0.097813
CG10565 CG31170 2.683236
CG10565 CG3140 -1.783420
CG10565 CG3171 1.653941
CG10565 CG31999 -0.811360
CG10565 CG32164 -4.985891
CG10565 CG32425 -0.518155
CG10565 CG32548 -0.406068
CG10565 CG32625 1.199393
CG10565 CG3267 -2.727704
CG10565 CG33009 0.110701
CG10565 CG33104 -6.760052
CG10565 CG33183 1.513031
CG10565 CG33549 -0.365150
CG10565 CG3499 -4.634659
CG10565 CG3624 -0.376999
CG10565 CG3861 0.758095
CG10565 CG3903 -0.686344
CG10565 CG3992 0.304540
CG10565 CG40049 0.124486
CG10565 CG4051 -3.311564
CG10565 CG4145 0.252709
CG10565 CG4169 2.335017
CG10565 CG4170 0.766870
CG10565 CG4233 0.471038
CG10565 CG4300 1.282763
CG10565 CG4354 0.027774
CG10565 CG4364 0.263975
CG10565 CG4427 -10.411495
CG10565 CG4567 4.340478
CG10565 CG4679 -1.234780
CG10565 CG4692 -0.484144
CG10565 CG4726 3.862005
CG10565 CG4972 -1.141470
CG10565 CG4994 2.841449
CG10565 CG5033 0.816289
CG10565 CG5193 0.654158
CG10565 CG5330 -1.080406
CG10565 CG5353 2.689008
CG10565 CG5374 -2.188391
CG10565 CG5476 0.856933
CG10565 CG5590 0.484389
CG10565 CG6177 0.380578
CG10565 CG6501 1.032086
CG10565 CG6512 0.665755
CG10565 CG6521 -0.806419
CG10565 CG6668 -6.176893
CG10565 CG6708 -2.535089
CG10565 CG6871 -1.307500
CG10565 CG7033 -0.054204
CG10565 CG7107 -0.361478
CG10565 CG7173 0.176689
CG10565 CG7176 1.250647
CG10565 CG7271 -0.509616
CG10565 CG7361 -4.933569
CG10565 CG7413 1.215267
CG10565 CG7421 2.798886
CG10565 CG7430 -1.049501
CG10565 CG7461 3.632538
CG10565 CG7610 0.258929
CG10565 CG7915 2.108296
CG10565 CG7935 -2.207299
CG10565 CG7981 0.840470
CG10565 CG8182 0.495320
CG10565 CG8186 1.326328
CG10565 CG8231 1.573638
CG10565 CG8235 -6.170869
CG10565 CG8309 0.922103
CG10565 CG8402 1.365552
CG10565 CG8439 -8.384161
CG10565 CG8788 2.934798
CG10565 CG9009 -0.670636
CG10565 CG9172 -1.267125
CG10565 CG9238 1.145586
CG10565 CG9280 0.504077
CG10565 CG9281 -0.642535
CG10565 CG9322 0.064341
CG10565 CG9330 -2.450674
CG10565 CG9710 -2.207195
CG10565 TE18870 0.053819
CG10571 CG11306 0.394358
CG10571 CG11471 1.813590
CG10571 CG12084 -0.650671
CG10571 CG12113 0.181983
CG10571 CG12151 -1.037411
CG10571 CG12287 -0.096056
CG10571 CG12530 0.942145
CG10571 CG1309 2.756287
CG10571 CG13289 -0.246438
CG10571 CG14788 -0.011911
CG10571 CG14805 -1.296143
CG10571 CG17124 -1.144572
CG10571 CG17369 1.181821
CG10571 CG18854 0.041200
CG10571 CG2158 -0.883001
CG10571 CG2221 -3.447547
CG10571 CG2263 -2.265288
CG10571 CG2277 -0.325419
CG10571 CG2674 0.510879
CG10571 CG2827 -0.400807
CG10571 CG31137 -0.223133
CG10571 CG3224 0.118400
CG10571 CG32409 0.293230
CG10571 CG3902 -0.046504
CG10571 CG4003 -0.205434
CG10571 CG4035 0.381914
CG10571 CG4457 1.322931
CG10571 CG4511 0.037779
CG10571 CG4700 1.006396
CG10571 CG4746 0.196773
CG10571 CG4912 -2.225583
CG10571 CG5193 0.086149
CG10571 CG5220 1.637886
CG10571 CG5277 0.726230
CG10571 CG5382 -0.836555
CG10571 CG5824 -0.946662
CG10571 CG6017 -0.171963
CG10571 CG6022 0.660760
CG10571 CG6148 0.027465
CG10571 CG6177 -0.169119
CG10571 CG6202 -0.342096
CG10571 CG6708 0.143752
CG10571 CG6904 0.861889
CG10571 CG7393 -3.380562
CG10571 CG7461 0.116974
CG10571 CG7839 1.441819
CG10571 CG8286 0.770805
CG10571 CG8289 0.909765
CG10571 CG8583 -0.293637
CG10571 CG8636 0.159543
CG10571 CG8978 -2.270661
CG10571 CG9006 -3.067826
CG10571 CG9128 0.126861
CG10571 CG9318 -1.499237
CG10571 CG9677 0.846691
CG10571 CG9750 -1.130657
CG10571 CG9916 -0.023798
CG10578 CG11015 0.088305
CG10578 CG11642 0.293550
CG10578 CG12091 -0.840818
CG10578 CG12131 0.127664
CG10578 CG12151 0.081834
CG10578 CG12262 0.743067
CG10578 CG12287 -0.352704
CG10578 CG12403 -0.789559
CG10578 CG12592 -0.385155
CG10578 CG13005 -0.478273
CG10578 CG1309 -0.065576
CG10578 CG13289 -0.694026
CG10578 CG1403 0.150906
CG10578 CG1422 -0.486864
CG10578 CG1475 0.841296
CG10578 CG14805 -1.129168
CG10578 CG16721 -0.065412
CG10578 CG17124 -0.362179
CG10578 CG17158 0.377698
CG10578 CG17246 -0.270706
CG10578 CG18140 -0.029363
CG10578 CG18250 0.900886
CG10578 CG1837 0.185589
CG10578 CG1934 0.185054
CG10578 CG2016 -0.254845
CG10578 CG2051 0.003572
CG10578 CG2158 -0.281625
CG10578 CG31368 -2.035749
CG10578 CG32425 0.161596
CG10578 CG32625 0.247803
CG10578 CG3265 -0.227749
CG10578 CG32701 -1.120565
CG10578 CG3278 0.679819
CG10578 CG33104 0.132918
CG10578 CG33113 -0.126868
CG10578 CG33549 -0.241705
CG10578 CG3371 1.403947
CG10578 CG3416 -1.389806
CG10578 CG3624 0.157674
CG10578 CG3644 0.410339
CG10578 CG3722 0.333410
CG10578 CG3861 0.494299
CG10578 CG3902 0.082866
CG10578 CG3992 0.024292
CG10578 CG4003 0.014064
CG10578 CG4115 -0.072088
CG10578 CG4204 -0.489028
CG10578 CG4551 0.747836
CG10578 CG4700 -0.837013
CG10578 CG5183 -0.467866
CG10578 CG5193 0.385297
CG10578 CG5258 -0.200110
CG10578 CG5454 -0.910137
CG10578 CG5809 -0.407565
CG10578 CG6177 -0.147734
CG10578 CG6708 -0.169481
CG10578 CG6844 -0.765352
CG10578 CG7393 -0.398748
CG10578 CG7413 -0.765838
CG10578 CG7433 -0.169937
CG10578 CG7481 -0.157271
CG10578 CG7654 -0.084120
CG10578 CG7702 0.683709
CG10578 CG7987 -0.534709
CG10578 CG8209 0.754827
CG10578 CG8411 0.177093
CG10578 CG8416 0.369234
CG10578 CG8553 1.153577
CG10578 CG9006 0.513766
CG10578 CG9070 -0.045490
CG10578 CG9238 0.329122
CG10578 CG9318 0.278206
CG10578 CG9423 -1.604039
CG10578 CG9677 0.299870
CG10578 CG9750 0.683813
CG10578 CG9985 -0.922655
CG10580 CG10717 -0.047703
CG10580 CG1148 -1.066190
CG10580 CG1252 0.106557
CG10580 CG1298 -0.846259
CG10580 CG13875 -0.598272
CG10580 CG14636 0.409025
CG10580 CG14866 -0.065658
CG10580 CG1764 -0.277298
CG10580 CG17786 0.179636
CG10580 CG1919 0.203823
CG10580 CG3376 -0.087224
CG10580 CG4089 -0.220648
CG10580 CG6394 -0.692372
CG10580 CG6433 -0.179324
CG10580 CG6608 0.059780
CG10580 CG8600 -0.676689
CG10580 CG8983 -0.488307
CG10580 CG9747 -0.201282
CG10580 CG9968 -0.198471
CG10591 CG11326 0.033464
CG10591 CG1157 -0.081026
CG10591 CG12157 -1.443429
CG10591 CG13279 0.145684
CG10591 CG13551 1.300872
CG10591 CG14639 -1.125003
CG10591 CG14643 0.081059
CG10591 CG14968 0.975295
CG10591 CG15162 0.620355
CG10591 CG15347 2.086984
CG10591 CG1644 -0.681209
CG10591 CG17332 0.454515
CG10591 CG1809 0.070844
CG10591 CG18374 0.455657
CG10591 CG3006 0.528054
CG10591 CG31098 0.930943
CG10591 CG31233 -0.468762
CG10591 CG32972 -0.071696
CG10591 CG3884 -0.342286
CG10591 CG4753 -2.653204
CG10591 CG4779 -0.938198
CG10591 CG5010 0.167916
CG10591 CG5288 -0.561701
CG10591 CG5476 -0.110886
CG10591 CG5532 -0.623489
CG10591 CG5819 -0.012483
CG10591 CG5828 -0.132356
CG10591 CG5961 0.981359
CG10591 CG6459 0.470621
CG10591 CG7176 -0.111129
CG10591 CG7178 -0.065944
CG10591 CG7241 -0.740921
CG10591 CG7296 0.055596
CG10591 CG7502 -1.521665
CG10591 CG8048 -2.724008
CG10591 CG8788 0.576530
CG10591 CG8804 -3.679284
CG10591 CG9066 -0.555018
CG10591 CG9331 1.845640
CG10591 CG9977 -0.739084
CG10596 CG13875 -0.017275
CG10596 CG7080 -0.592561
CG10596 CG8587 -1.064971
CG10602 CG10691 0.911366
CG10602 CG10724 0.203117
CG10602 CG10746 0.557249
CG10602 CG11051 -0.328495
CG10602 CG11267 1.999273
CG10602 CG11793 -0.323029
CG10602 CG12157 0.427896
CG10602 CG12262 -0.205043
CG10602 CG12403 -0.167958
CG10602 CG13704 0.247794
CG10602 CG14021 -0.068259
CG10602 CG14243 0.611257
CG10602 CG14968 -0.061087
CG10602 CG15095 0.729881
CG10602 CG15117 0.048362
CG10602 CG15304 -1.241173
CG10602 CG15347 -0.017837
CG10602 CG15717 1.031181
CG10602 CG1644 -0.023695
CG10602 CG1837 -0.146339
CG10602 CG2977 -1.209609
CG10602 CG31098 -0.945781
CG10602 CG31431 -1.499966
CG10602 CG3283 -0.368525
CG10602 CG4162 0.313661
CG10602 CG4753 0.789900
CG10602 CG5210 -0.084619
CG10602 CG5288 0.384963
CG10602 CG5532 -0.192397
CG10602 CG5819 -0.842107
CG10602 CG5828 -0.171434
CG10602 CG5949 -0.183189
CG10602 CG6417 0.165474
CG10602 CG6459 -0.507159
CG10602 CG6666 0.117115
CG10602 CG7062 -0.800505
CG10602 CG7328 0.197039
CG10602 CG7936 -0.266719
CG10602 CG8050 -0.335216
CG10602 CG8066 0.465160
CG10602 CG8470 -2.493021
CG10602 CG8665 -0.293709
CG10602 CG8766 -1.310827
CG10602 CG8788 0.649661
CG10602 CG8804 -0.111178
CG10602 CG8913 -0.032160
CG10602 CG8946 -0.603372
CG10602 CG9184 -0.539497
CG10602 CG9331 0.364310
CG10602 CG9494 -0.023883
CG10620 CG10701 -2.950392
CG10620 CG10917 -0.222390
CG10620 CG11015 1.439723
CG10620 CG11280 -2.056539
CG10620 CG11652 -1.293814
CG10620 CG11861 -2.482129
CG10620 CG11949 -1.465523
CG10620 CG12091 -3.136261
CG10620 CG12129 -0.270930
CG10620 CG12131 -1.075291
CG10620 CG12360 -2.081093
CG10620 CG12369 -1.997718
CG10620 CG12676 -7.647479
CG10620 CG13912 -2.488787
CG10620 CG14025 1.853277
CG10620 CG1404 -0.160764
CG10620 CG14207 0.149179
CG10620 CG1422 -5.903321
CG10620 CG1429 0.943159
CG10620 CG1444 7.402242
CG10620 CG14813 -0.700556
CG10620 CG15002 -0.981125
CG10620 CG16721 -0.998048
CG10620 CG17158 2.561430
CG10620 CG1716 -1.502405
CG10620 CG17492 -3.973378
CG10620 CG18250 -19.676319
CG10620 CG2051 -3.559494
CG10620 CG2835 -1.087141
CG10620 CG3033 0.381846
CG10620 CG3039 -1.764276
CG10620 CG31045 -6.040384
CG10620 CG31121 -0.278803
CG10620 CG31332 6.597161
CG10620 CG31349 -0.632843
CG10620 CG32031 0.946119
CG10620 CG32556 0.599088
CG10620 CG32701 -1.052972
CG10620 CG33097 1.505719
CG10620 CG33549 0.953192
CG10620 CG3359 -0.233246
CG10620 CG3542 1.083356
CG10620 CG3624 3.826837
CG10620 CG3664 -2.730475
CG10620 CG3722 1.561163
CG10620 CG3800 -1.614369
CG10620 CG40049 0.527460
CG10620 CG4006 -1.929741
CG10620 CG4115 -0.054362
CG10620 CG4170 3.352806
CG10620 CG4204 1.845628
CG10620 CG4551 2.603755
CG10620 CG4677 -2.871873
CG10620 CG4700 2.086809
CG10620 CG5183 -3.019695
CG10620 CG5809 -3.143932
CG10620 CG6017 0.777546
CG10620 CG6223 0.557808
CG10620 CG6877 -1.151582
CG10620 CG7073 1.292606
CG10620 CG7199 2.146932
CG10620 CG7230 1.150102
CG10620 CG7262 -0.632508
CG10620 CG7526 -0.378870
CG10620 CG7752 0.419965
CG10620 CG7892 0.574792
CG10620 CG7893 -3.568051
CG10620 CG8276 -0.100296
CG10620 CG8289 0.698754
CG10620 CG8306 3.019203
CG10620 CG8312 1.658021
CG10620 CG8411 0.596168
CG10620 CG8416 1.281341
CG10620 CG8600 -0.120111
CG10620 CG8933 2.667685
CG10620 CG9022 0.676025
CG10620 CG9035 -0.268212
CG10620 CG9128 0.788507
CG10620 CG9322 -1.850439
CG10620 CG9403 -1.131052
CG10620 CG9712 1.396634
CG10620 CG9866 -1.603133
CG10620 CG9924 0.234929
CG10620 TE19126 1.263691
CG10627 CG10724 0.677149
CG10627 CG10992 -0.639546
CG10627 CG11347 0.878779
CG10627 CG1169 -1.187366
CG10627 CG11992 0.447747
CG10627 CG12203 -0.079368
CG10627 CG12233 -1.111948
CG10627 CG13391 0.460389
CG10627 CG1403 0.441623
CG10627 CG14629 -0.139516
CG10627 CG1486 -0.178481
CG10627 CG15105 -1.868647
CG10627 CG17032 0.022623
CG10627 CG17121 -0.073498
CG10627 CG17272 -0.143102
CG10627 CG17334 -0.480113
CG10627 CG17530 -1.608508
CG10627 CG18140 0.513211
CG10627 CG18290 -0.288367
CG10627 CG18362 0.369908
CG10627 CG18507 0.931930
CG10627 CG2108 -0.093768
CG10627 CG2140 -0.118500
CG10627 CG2161 1.226423
CG10627 CG2918 -0.627516
CG10627 CG2969 0.491366
CG10627 CG3008 -1.285463
CG10627 CG30497 0.051284
CG10627 CG31999 -2.513810
CG10627 CG32425 -0.874549
CG10627 CG33549 -1.906861
CG10627 CG3365 0.976233
CG10627 CG3499 0.042617
CG10627 CG3644 0.332762
CG10627 CG3725 -0.333835
CG10627 CG3903 -0.318586
CG10627 CG3960 -0.642879
CG10627 CG4145 0.442918
CG10627 CG4169 0.127286
CG10627 CG4183 0.898581
CG10627 CG4354 -2.355309
CG10627 CG4364 -0.798310
CG10627 CG4533 1.075294
CG10627 CG4679 -2.909052
CG10627 CG4692 -1.901396
CG10627 CG5330 1.927863
CG10627 CG5345 -0.241086
CG10627 CG5486 -1.582533
CG10627 CG5661 -0.059605
CG10627 CG6778 0.395180
CG10627 CG6816 0.480496
CG10627 CG6871 -0.020353
CG10627 CG7062 0.252183
CG10627 CG7266 -1.208094
CG10627 CG7438 0.223981
CG10627 CG7526 -0.581861
CG10627 CG7981 0.240524
CG10627 CG8402 -0.066229
CG10627 CG8965 -0.116741
CG10627 CG9020 -0.094353
CG10627 CG9194 0.593195
CG10627 CG9280 0.264056
CG10627 CG9423 0.362094
CG10627 CG9539 -0.043738
CG10627 CG9811 -0.291085
CG10627 TE18870 0.003657
CG1064 CG12052 0.245028
CG1064 CG14513 0.192645
CG1064 CG7471 -0.696312
CG1064 CG7892 -0.792154
CG1064 CG8092 -0.950736
CG1064 CG8366 -0.046527
CG1064 CG9633 -0.218749
CG1064 CG9712 -0.179267
CG10655 CG10691 -3.504677
CG10655 CG11107 -1.489238
CG10655 CG11151 -0.191061
CG10655 CG11217 1.776145
CG10655 CG11255 -1.951496
CG10655 CG11267 -10.238322
CG10655 CG11979 -0.128335
CG10655 CG12141 5.769997
CG10655 CG12157 1.557502
CG10655 CG12400 -0.749526
CG10655 CG12582 0.130292
CG10655 CG12785 1.715792
CG10655 CG13220 2.113246
CG10655 CG13506 1.361335
CG10655 CG13551 -3.406050
CG10655 CG13704 -3.698125
CG10655 CG1371 -4.460435
CG10655 CG14066 -0.403544
CG10655 CG15095 -5.516930
CG10655 CG15102 0.358530
CG10655 CG15304 5.593930
CG10655 CG15347 4.596315
CG10655 CG1685 -3.164458
CG10655 CG16944 0.422078
CG10655 CG17332 -0.310719
CG10655 CG17642 -3.085602
CG10655 CG1771 -1.424466
CG10655 CG18473 -0.020966
CG10655 CG2713 3.483557
CG10655 CG30349 0.340444
CG10655 CG31004 0.197813
CG10655 CG3127 2.654859
CG10655 CG3140 0.848952
CG10655 CG3249 -1.734162
CG10655 CG32813 0.970357
CG10655 CG3283 0.965063
CG10655 CG33502 -1.290200
CG10655 CG3714 0.909384
CG10655 CG3884 -0.142271
CG10655 CG4169 1.727823
CG10655 CG4217 -6.124161
CG10655 CG4233 -2.326098
CG10655 CG4247 1.054830
CG10655 CG4581 3.234113
CG10655 CG4600 -0.271405
CG10655 CG4901 1.292666
CG10655 CG4994 0.793832
CG10655 CG5130 0.586046
CG10655 CG5558 -5.289832
CG10655 CG5590 -0.461549
CG10655 CG5660 -1.357352
CG10655 CG5819 0.017125
CG10655 CG5903 -3.404472
CG10655 CG5904 -3.044373
CG10655 CG5992 -1.766573
CG10655 CG6028 -0.057847
CG10655 CG6178 -0.436851
CG10655 CG6345 0.297070
CG10655 CG6375 -2.060540
CG10655 CG6417 -0.771397
CG10655 CG6501 -7.721356
CG10655 CG6666 2.771077
CG10655 CG6769 -7.861574
CG10655 CG6949 0.485686
CG10655 CG7178 -2.158331
CG10655 CG7361 -1.681321
CG10655 CG7421 2.056243
CG10655 CG7430 0.771809
CG10655 CG7610 -0.140969
CG10655 CG7698 -1.746001
CG10655 CG7834 -0.795867
CG10655 CG7920 1.917173
CG10655 CG7993 -1.470119
CG10655 CG8039 1.694778
CG10655 CG8048 -1.848124
CG10655 CG8254 0.547969
CG10655 CG8470 5.244478
CG10655 CG8766 -0.417460
CG10655 CG8827 0.972912
CG10655 CG8946 3.137283
CG10655 CG9527 3.652135
CG10655 CG9577 0.389598
CG10657 CG14801 -0.561325
CG10657 CG31321 -0.750884
CG10657 CG4999 -0.384560
CG10657 CG6409 -0.822885
CG10660 CG11241 -0.403201
CG10660 CG11771 0.489615
CG10660 CG12101 3.377399
CG10660 CG12400 1.802850
CG10660 CG12785 -6.488367
CG10660 CG13551 1.281394
CG10660 CG14048 -2.744284
CG10660 CG14066 -0.376960
CG10660 CG14996 -1.068922
CG10660 CG1685 1.735456
CG10660 CG17136 -0.526133
CG10660 CG17369 0.401686
CG10660 CG1785 -6.846643
CG10660 CG1941 0.516460
CG10660 CG2078 -0.596484
CG10660 CG2674 0.013308
CG10660 CG2827 0.597613
CG10660 CG2867 -0.407924
CG10660 CG32264 0.762733
CG10660 CG32409 0.234774
CG10660 CG33217 2.573748
CG10660 CG3593 -3.322668
CG10660 CG4217 0.793829
CG10660 CG4753 -0.807968
CG10660 CG4781 0.138103
CG10660 CG4912 0.751663
CG10660 CG5010 -2.985417
CG10660 CG5849 -0.028737
CG10660 CG5904 -4.033004
CG10660 CG6022 -1.354382
CG10660 CG6105 2.533851
CG10660 CG6226 1.118659
CG10660 CG6417 0.945663
CG10660 CG6767 -2.371177
CG10660 CG7178 -1.035715
CG10660 CG7519 3.675887
CG10660 CG7698 0.605598
CG10660 CG7712 -1.155326
CG10660 CG7780 0.762337
CG10660 CG8039 0.264360
CG10660 CG8058 1.445636
CG10660 CG8327 -3.188188
CG10660 CG8444 0.337534
CG10660 CG8470 0.183850
CG10660 CG8525 0.184691
CG10660 CG8636 0.655816
CG10660 CG8788 1.500649
CG10660 CG8827 -0.923888
CG10660 CG8920 -0.562669
CG10660 CG9306 -0.011038
CG10660 CG9527 -0.562361
CG10660 CG9577 -3.626119
CG10669 CG11444 0.012362
CG10669 CG11567 -0.395013
CG10669 CG11979 -0.120085
CG10669 CG12151 -0.120634
CG10669 CG12792 0.704574
CG10669 CG1309 -1.052976
CG10669 CG1475 0.599199
CG10669 CG15005 -0.138105
CG10669 CG15105 0.723240
CG10669 CG15212 -0.243716
CG10669 CG17246 0.220043
CG10669 CG17325 -0.398643
CG10669 CG2674 -0.347289
CG10669 CG31170 0.234101
CG10669 CG3224 -0.466020
CG10669 CG32548 -0.095683
CG10669 CG32625 0.146554
CG10669 CG33217 -0.914017
CG10669 CG4003 -0.220876
CG10669 CG4033 0.094829
CG10669 CG4233 0.598215
CG10669 CG4427 -0.307863
CG10669 CG4552 -1.024593
CG10669 CG4679 -0.775696
CG10669 CG4692 -1.144704
CG10669 CG4746 -0.013347
CG10669 CG4994 0.585185
CG10669 CG5277 0.437325
CG10669 CG5330 1.365690
CG10669 CG5353 0.031883
CG10669 CG5532 0.034400
CG10669 CG6148 -0.038371
CG10669 CG6708 -0.120458
CG10669 CG6769 0.030496
CG10669 CG7033 0.443319
CG10669 CG7361 0.601417
CG10669 CG7430 -1.962950
CG10669 CG7807 0.131522
CG10669 CG7915 -0.184656
CG10669 CG7935 -0.255337
CG10669 CG7981 -0.795353
CG10669 CG8235 0.069339
CG10669 CG8402 -0.396764
CG10669 CG8446 0.063277
CG10669 CG8766 0.056481
CG10669 CG8978 0.255580
CG10669 TE18870 -0.258464
CG10680 CG10922 -0.267203
CG10680 CG14243 -0.496766
CG10680 CG14968 0.063519
CG10680 CG15717 0.925432
CG10680 CG17323 -0.255828
CG10680 CG18466 0.089046
CG10680 CG18549 -0.249370
CG10680 CG2098 -0.202950
CG10680 CG31098 0.134449
CG10680 CG3829 -0.840520
CG10680 CG4162 0.567386
CG10680 CG5288 0.971720
CG10680 CG5345 -0.013312
CG10680 CG5532 -1.498980
CG10680 CG5828 -0.144443
CG10680 CG6113 -0.263406
CG10680 CG7062 0.208088
CG10680 CG7241 0.344001
CG10680 CG8050 -0.742586
CG10680 CG8066 0.121530
CG10680 CG8665 0.665742
CG10680 CG8669 -1.415729
CG10680 CG8913 -0.529395
CG10680 CG9184 0.230030
CG10691 CG11151 0.793766
CG10691 CG11255 1.514348
CG10691 CG11267 -1.267676
CG10691 CG1157 0.348805
CG10691 CG12141 -4.183113
CG10691 CG12157 -2.509486
CG10691 CG12400 -7.900665
CG10691 CG1246 -0.603143
CG10691 CG13220 2.689373
CG10691 CG13551 0.425107
CG10691 CG13704 -0.741890
CG10691 CG14243 0.551538
CG10691 CG14792 -0.639743
CG10691 CG14996 1.291089
CG10691 CG15095 7.155673
CG10691 CG15304 -7.570614
CG10691 CG15347 -1.567008
CG10691 CG1685 2.075919
CG10691 CG17642 0.285240
CG10691 CG2713 -6.295800
CG10691 CG2977 2.965533
CG10691 CG31004 0.610727
CG10691 CG31098 0.289483
CG10691 CG31160 -1.967269
CG10691 CG31170 0.606840
CG10691 CG3140 -1.800867
CG10691 CG3249 -1.048229
CG10691 CG3283 0.479094
CG10691 CG32920 -2.361182
CG10691 CG3593 1.505306
CG10691 CG3714 -1.980132
CG10691 CG3884 -0.282382
CG10691 CG4061 1.652539
CG10691 CG4233 1.539750
CG10691 CG4247 -0.019641
CG10691 CG4475 -0.442698
CG10691 CG4753 -1.119014
CG10691 CG4984 -0.625292
CG10691 CG5010 -0.214953
CG10691 CG5012 0.755184
CG10691 CG5130 0.616024
CG10691 CG5558 1.191832
CG10691 CG5660 -2.407189
CG10691 CG5819 1.687195
CG10691 CG5903 0.850612
CG10691 CG5904 0.342319
CG10691 CG6028 0.281809
CG10691 CG6030 -0.041421
CG10691 CG6105 0.007869
CG10691 CG6226 -0.467460
CG10691 CG6345 0.184337
CG10691 CG6415 -0.873178
CG10691 CG6417 2.614315
CG10691 CG6439 1.173813
CG10691 CG6459 0.501855
CG10691 CG6769 -4.244088
CG10691 CG6904 6.122035
CG10691 CG6949 -2.218973
CG10691 CG7328 -2.422085
CG10691 CG7421 1.513273
CG10691 CG7438 1.763370
CG10691 CG7834 0.735796
CG10691 CG7841 -0.546544
CG10691 CG7993 2.358130
CG10691 CG8039 -2.596094
CG10691 CG8048 2.811657
CG10691 CG8058 -4.007456
CG10691 CG8112 0.047173
CG10691 CG8443 -6.954635
CG10691 CG8470 -10.784474
CG10691 CG8766 -0.384929
CG10691 CG8788 6.489130
CG10691 CG8946 -4.317382
CG10691 CG9140 -0.995810
CG10691 CG9331 -2.505450
CG10691 CG9527 -5.317129
CG10691 CG9577 1.910292
CG10698 CG11128 -1.671703
CG10698 CG11874 0.072297
CG10698 CG13463 -0.174638
CG10698 CG1546 -2.653806
CG10698 CG4798 0.412651
CG10698 CG8363 0.078682
CG10699 CG1753 -0.557268
CG10699 CG3792 -0.531451
CG10699 CG3935 -0.572430
CG10699 CG8254 -0.757826
CG10701 CG10917 0.232395
CG10701 CG11015 -3.922461
CG10701 CG11076 0.341736
CG10701 CG12052 0.320384
CG10701 CG12091 0.891428
CG10701 CG12129 -0.364576
CG10701 CG12131 1.781135
CG10701 CG12676 -1.345286
CG10701 CG15002 0.594000
CG10701 CG16721 0.913974
CG10701 CG17121 -0.269437
CG10701 CG18250 -0.111245
CG10701 CG3008 -0.649856
CG10701 CG31045 2.059051
CG10701 CG32425 1.884286
CG10701 CG32701 0.360150
CG10701 CG33097 0.419893
CG10701 CG33104 1.125260
CG10701 CG33549 -1.298175
CG10701 CG3359 -0.202110
CG10701 CG3416 0.572834
CG10701 CG3800 0.567035
CG10701 CG4006 0.151641
CG10701 CG4170 -1.969111
CG10701 CG4204 -0.906045
CG10701 CG4354 0.082676
CG10701 CG4677 -0.360267
CG10701 CG4700 0.986578
CG10701 CG4944 -0.319379
CG10701 CG4972 0.117661
CG10701 CG5183 0.759599
CG10701 CG5486 0.748058
CG10701 CG5809 -3.042659
CG10701 CG6017 -0.745062
CG10701 CG6177 0.347357
CG10701 CG6512 0.876887
CG10701 CG6944 -0.759672
CG10701 CG7199 -0.230994
CG10701 CG7230 -0.836991
CG10701 CG7526 -0.170430
CG10701 CG7892 -0.754529
CG10701 CG7893 1.923351
CG10701 CG7961 -0.239231
CG10701 CG8258 -0.380031
CG10701 CG8276 -1.250156
CG10701 CG8308 -0.718559
CG10701 CG8312 -0.279675
CG10701 CG8933 0.992923
CG10701 CG9020 -0.691696
CG10701 CG9330 0.753209
CG10701 CG9403 -1.469631
CG10701 CG9423 -0.834762
CG10701 CG9712 -0.368234
CG10701 CG9866 0.176703
CG10717 CG10939 -0.549645
CG10717 CG1298 -0.355656
CG10717 CG13643 -0.267472
CG10717 CG3097 -0.103801
CG10717 CG31344 -0.352294
CG10717 CG4089 -0.837355
CG10717 CG6394 -0.015174
CG10717 CG8239 -0.118694
CG10719 CG1099 -0.118388
CG10719 CG32158 -0.280917
CG10719 CG3967 -0.435746
CG10719 CG4230 -2.233052
CG10724 CG10746 0.668508
CG10724 CG11372 -0.343006
CG10724 CG1151 -1.244438
CG10724 CG11793 0.169509
CG10724 CG12203 0.147831
CG10724 CG12262 -1.380594
CG10724 CG12403 -3.897623
CG10724 CG1250 -0.484074
CG10724 CG1345 0.022604
CG10724 CG1371 -0.315056
CG10724 CG1403 -0.006928
CG10724 CG15105 -3.661025
CG10724 CG15117 0.152749
CG10724 CG15212 -0.056898
CG10724 CG15282 -0.914763
CG10724 CG15717 1.004997
CG10724 CG1674 1.165466
CG10724 CG16885 -1.073441
CG10724 CG17325 -1.041657
CG10724 CG17332 0.086615
CG10724 CG17508 0.034140
CG10724 CG18140 0.366279
CG10724 CG18290 0.260169
CG10724 CG1837 2.422414
CG10724 CG18549 0.073486
CG10724 CG18593 -1.121915
CG10724 CG30011 -1.698473
CG10724 CG30497 -0.036946
CG10724 CG31098 -1.996626
CG10724 CG31794 0.146759
CG10724 CG32164 -0.352419
CG10724 CG32499 -0.253527
CG10724 CG32548 0.251232
CG10724 CG32972 -0.764034
CG10724 CG33009 -0.276936
CG10724 CG33149 2.473634
CG10724 CG3644 0.113801
CG10724 CG3725 1.737466
CG10724 CG4051 0.156949
CG10724 CG4169 0.864848
CG10724 CG4183 0.049273
CG10724 CG4376 -0.364996
CG10724 CG4511 -0.050900
CG10724 CG4533 -1.301934
CG10724 CG4679 -1.631129
CG10724 CG4692 -0.359857
CG10724 CG5320 -2.352338
CG10724 CG5330 1.264465
CG10724 CG5476 1.117098
CG10724 CG5532 -0.332095
CG10724 CG5671 -0.608803
CG10724 CG6647 -2.764521
CG10724 CG6668 2.416473
CG10724 CG6803 0.580627
CG10724 CG7062 -1.419022
CG10724 CG7071 -0.536650
CG10724 CG7107 -0.626363
CG10724 CG7173 -0.308842
CG10724 CG7361 0.523333
CG10724 CG7433 1.139541
CG10724 CG7807 0.248549
CG10724 CG7920 -0.041811
CG10724 CG7981 0.604536
CG10724 CG8050 0.202251
CG10724 CG8182 -0.031240
CG10724 CG8186 -0.826486
CG10724 CG8235 0.767693
CG10724 CG8402 -0.612742
CG10724 CG8665 1.656507
CG10724 CG8766 0.027480
CG10724 CG9155 -0.173817
CG10724 CG9177 -0.417017
CG10724 CG9184 0.298911
CG10724 CG9238 0.934380
CG10724 CG9253 0.398997
CG10726 CG10967 -0.932558
CG10726 CG1130 0.816434
CG10726 CG11324 -0.004459
CG10726 CG11494 0.538221
CG10726 CG11849 0.424297
CG10726 CG12249 -0.088087
CG10726 CG1434 0.095377
CG10726 CG14513 -1.332330
CG10726 CG14762 -0.964744
CG10726 CG1624 0.019185
CG10726 CG17724 -1.747610
CG10726 CG2207 -4.380263
CG10726 CG31043 -0.358093
CG10726 CG31357 0.036714
CG10726 CG32046 0.141584
CG10726 CG32505 0.025920
CG10726 CG5175 0.244818
CG10726 CG5358 -2.236933
CG10726 CG5545 1.531862
CG10726 CG5940 -0.433917
CG10726 CG6703 0.267808
CG10726 CG6987 0.486844
CG10726 CG7358 -0.732360
CG10726 CG7576 -0.018130
CG10726 CG7659 -1.279818
CG10726 CG9704 -1.074777
CG10726 CG9797 0.987262
CG10726 CG9999 -1.473167
CG10746 CG11051 0.409283
CG10746 CG11134 0.013831
CG10746 CG11267 5.394429
CG10746 CG11992 -0.650557
CG10746 CG12151 -0.471680
CG10746 CG12157 0.954784
CG10746 CG12172 0.946507
CG10746 CG12262 -0.192237
CG10746 CG12286 0.027059
CG10746 CG13551 0.283821
CG10746 CG14021 1.335967
CG10746 CG14243 0.283731
CG10746 CG14629 -0.134996
CG10746 CG14996 0.348041
CG10746 CG15095 -2.560300
CG10746 CG15717 -9.332786
CG10746 CG1600 -3.422954
CG10746 CG18446 -0.716613
CG10746 CG18466 0.877158
CG10746 CG18549 -1.270994
CG10746 CG18593 -1.891896
CG10746 CG1882 -0.742973
CG10746 CG1970 0.277818
CG10746 CG2003 -0.903509
CG10746 CG2098 0.099836
CG10746 CG2140 0.286955
CG10746 CG30011 -1.070960
CG10746 CG30497 0.011202
CG10746 CG31098 -0.663658
CG10746 CG31175 0.696780
CG10746 CG31431 -0.647535
CG10746 CG32499 0.199538
CG10746 CG3267 0.148733
CG10746 CG3588 -0.693772
CG10746 CG3829 -1.261347
CG10746 CG4233 -0.117657
CG10746 CG4427 4.727224
CG10746 CG4475 -0.056291
CG10746 CG4533 0.787419
CG10746 CG4600 -0.443765
CG10746 CG5210 -0.759926
CG10746 CG5345 1.008938
CG10746 CG5575 0.252072
CG10746 CG5949 0.239242
CG10746 CG6459 -0.877994
CG10746 CG6871 -0.775289
CG10746 CG7062 -2.433418
CG10746 CG7088 1.221582
CG10746 CG7266 -1.221888
CG10746 CG7421 0.109141
CG10746 CG7438 -0.398179
CG10746 CG7678 0.242685
CG10746 CG7807 1.248559
CG10746 CG8050 0.651857
CG10746 CG8066 -0.010236
CG10746 CG8144 -0.358638
CG10746 CG8235 -3.326710
CG10746 CG8386 0.158681
CG10746 CG8402 -0.028380
CG10746 CG8446 2.028802
CG10746 CG8470 -6.375821
CG10746 CG8665 0.810664
CG10746 CG8782 -1.485877
CG10746 CG8913 1.423840
CG10746 CG8946 -1.532905
CG10746 CG9009 -0.293638
CG10746 CG9184 0.880581
CG10746 CG9446 1.111794
CG10756 CG10960 -0.184945
CG10756 CG11217 -3.817092
CG10756 CG11453 -0.088105
CG10756 CG11567 -0.241717
CG10756 CG1169 0.097828
CG10756 CG12055 0.629992
CG10756 CG12338 -0.037471
CG10756 CG12723 0.206918
CG10756 CG13695 0.100532
CG10756 CG13993 0.294128
CG10756 CG14066 -0.220878
CG10756 CG14888 0.164475
CG10756 CG15002 0.622081
CG10756 CG15211 0.869562
CG10756 CG15444 -0.939688
CG10756 CG15592 -0.075314
CG10756 CG1582 -0.434542
CG10756 CG16787 0.238202
CG10756 CG17332 0.289886
CG10756 CG2161 -0.572768
CG10756 CG2210 -0.425659
CG10756 CG2818 -1.489077
CG10756 CG3008 -0.119529
CG10756 CG3028 0.327815
CG10756 CG31649 -0.521034
CG10756 CG3171 0.318377
CG10756 CG32473 1.122102
CG10756 CG32548 0.173064
CG10756 CG32920 0.180489
CG10756 CG33261 -0.253796
CG10756 CG3991 0.314892
CG10756 CG4280 -0.298438
CG10756 CG4299 -0.095064
CG10756 CG4552 0.311001
CG10756 CG4742 -0.164044
CG10756 CG4984 -0.134407
CG10756 CG5130 -0.072629
CG10756 CG5514 -0.114025
CG10756 CG5903 0.744239
CG10756 CG6040 -2.627268
CG10756 CG6199 0.231715
CG10756 CG6345 -0.431434
CG10756 CG6378 -0.269312
CG10756 CG6521 -0.963878
CG10756 CG6775 0.289936
CG10756 CG7023 0.149979
CG10756 CG7107 0.173272
CG10756 CG7802 -1.177818
CG10756 CG8173 -2.082812
CG10756 CG8627 0.129632
CG10756 CG8850 -0.138904
CG10756 CG9175 0.231425
CG10756 CG9322 -0.067584
CG10756 CG9743 -0.437863
CG10756 CR31808 0.422655
CG1082 CG10960 -0.238247
CG1082 CG11453 -0.227732
CG1082 CG11576 -0.445478
CG1082 CG12350 -0.213173
CG1082 CG13102 0.232621
CG1082 CG18173 0.217430
CG1082 CG18374 0.198317
CG1082 CG2977 -0.758942
CG1082 CG31233 0.740740
CG1082 CG31259 -3.605731
CG1082 CG31300 -0.831457
CG1082 CG3734 0.410242
CG1082 CG4061 -1.035914
CG1082 CG5660 1.561775
CG1082 CG6830 -0.514327
CG1082 CG7328 -0.262446
CG1082 CG7354 -0.505315
CG1082 CG9127 0.545191
CG1082 CG9331 -0.992213
CG1082 CG9494 -0.370501
CG1082 CG9527 1.292926
CG1082 CG9568 -0.698209
CG10897 CG1130 0.425751
CG10897 CG11798 0.524526
CG10897 CG11902 -0.461516
CG10897 CG1434 -0.380443
CG10897 CG15427 -0.770696
CG10897 CG1957 -0.175150
CG10897 CG32046 0.406861
CG10897 CG32505 0.763696
CG10897 CG3689 -0.021489
CG10897 CG4022 0.519543
CG10897 CG4050 -1.434535
CG10897 CG4133 -0.843828
CG10897 CG5393 -1.863354
CG10897 CG5813 0.021366
CG10897 CG6889 -0.866603
CG10897 CG6930 0.277076
CG10897 CG6987 0.226927
CG10897 CG7358 -0.584517
CG10897 CG7538 -0.258313
CG10897 CG7659 -0.072523
CG10897 CG9261 0.665008
CG10897 CG9336 -0.185335
CG10897 CG9704 -1.413138
CG10897 CG9705 -0.084699
CG10897 CG9797 0.730640
CG10897 CG9999 -0.354970
CG10917 CG12369 -0.754204
CG10917 CG12676 -0.241223
CG10917 CG14813 -0.283816
CG10917 CG3039 -0.549409
CG10917 CG33097 0.710249
CG10917 CG3416 -0.115188
CG10917 CG3542 -0.260656
CG10917 CG3722 0.565041
CG10917 CG4035 -0.108120
CG10917 CG4145 -0.136035
CG10917 CG4677 -0.092835
CG10917 CG4700 0.622639
CG10917 CG5183 -0.533290
CG10917 CG5809 0.149164
CG10917 CG5854 -0.714847
CG10917 CG6223 -0.157883
CG10917 CG6944 -0.333385
CG10917 CG8276 0.135529
CG10917 CG8600 0.142654
CG10917 CG8983 -0.261274
CG10917 CG9035 0.183686
CG10917 CG9256 -0.080590
CG10917 CG9318 -0.057383
CG10917 CG9403 -0.674282
CG10917 CG9677 0.135690
CG10917 CG9866 0.319562
CG10922 CG11051 0.238651
CG10922 CG1151 0.437166
CG10922 CG11793 0.735145
CG10922 CG1264 -0.371537
CG10922 CG1309 0.938995
CG10922 CG1403 -0.119404
CG10922 CG14629 0.292638
CG10922 CG14805 -0.263493
CG10922 CG1486 -0.060249
CG10922 CG15105 0.664767
CG10922 CG15117 1.344070
CG10922 CG15188 0.026446
CG10922 CG15828 0.231343
CG10922 CG1648 0.640538
CG10922 CG17334 -0.116446
CG10922 CG1780 -0.551650
CG10922 CG18111 -1.831156
CG10922 CG18140 0.292062
CG10922 CG1934 0.056556
CG10922 CG2198 0.011829
CG10922 CG2762 -0.094850
CG10922 CG2969 0.039840
CG10922 CG31536 0.067258
CG10922 CG32548 -0.178366
CG10922 CG3434 -0.080510
CG10922 CG3960 -0.484466
CG10922 CG3989 -0.836905
CG10922 CG4354 -0.752884
CG10922 CG4533 -2.406458
CG10922 CG4679 -1.396685
CG10922 CG4692 -1.795321
CG10922 CG5330 -0.419309
CG10922 CG5345 -1.444585
CG10922 CG5532 -0.586586
CG10922 CG5594 -2.272264
CG10922 CG5828 0.147506
CG10922 CG6113 -0.191401
CG10922 CG6155 -0.236848
CG10922 CG6778 0.621010
CG10922 CG6803 -0.265411
CG10922 CG7062 -0.212936
CG10922 CG7227 -0.433371
CG10922 CG7935 -0.587343
CG10922 CG7981 0.277519
CG10922 CG8402 3.095242
CG10922 CG8665 0.358870
CG10922 CG9194 0.096254
CG10922 CG9836 -1.063722
CG10924 CG11051 1.379271
CG10924 CG12286 0.281462
CG10924 CG14021 0.301973
CG10924 CG1600 -0.170636
CG10924 CG1644 -0.063671
CG10924 CG1743 -2.931083
CG10924 CG18466 -0.328945
CG10924 CG18593 0.329654
CG10924 CG2977 0.400652
CG10924 CG3006 -2.241751
CG10924 CG31098 0.455947
CG10924 CG31300 -0.385147
CG10924 CG31431 -0.518068
CG10924 CG31775 0.828659
CG10924 CG33099 -0.085713
CG10924 CG3588 -0.818387
CG10924 CG3829 0.597870
CG10924 CG4162 0.753527
CG10924 CG4306 0.324514
CG10924 CG4781 0.055463
CG10924 CG5210 -0.712953
CG10924 CG5288 0.108806
CG10924 CG6871 -0.116348
CG10924 CG7241 0.301913
CG10924 CG7678 -0.617308
CG10924 CG7936 -1.275137
CG10924 CG8066 -1.416448
CG10924 CG8669 -0.655961
CG10924 CG8913 0.237698
CG10939 CG1155 -0.182971
CG10939 CG13698 -0.634226
CG10939 CG14110 -0.741869
CG10939 CG17218 0.103315
CG10939 CG31344 -0.174038
CG10939 CG4089 -0.431558
CG10939 CG4999 -0.171776
CG10939 CG6040 -0.131577
CG10939 CG6394 0.089829
CG10939 CG9968 -0.112531
CG10960 CG11453 0.204309
CG10960 CG12055 0.234957
CG10960 CG13102 -0.115003
CG10960 CG13993 0.215160
CG10960 CG16787 -0.003792
CG10960 CG1782 0.139780
CG10960 CG18173 -0.048044
CG10960 CG2818 0.202956
CG10960 CG3171 0.170805
CG10960 CG33261 -1.121097
CG10960 CG3734 -0.791696
CG10960 CG4086 0.240553
CG10960 CG4199 -0.428305
CG10960 CG4280 -0.530633
CG10960 CG6178 -0.853693
CG10960 CG6378 -0.134871
CG10960 CG7154 -0.087867
CG10960 CG7269 0.154921
CG10960 CG7354 0.076463
CG10960 CG7802 -0.106569
CG10960 CG8173 -0.553527
CG10967 CG11324 -0.596458
CG10967 CG11437 -0.714428
CG10967 CG11494 -0.086657
CG10967 CG11849 -0.208064
CG10967 CG1374 -1.011884
CG10967 CG13777 -0.091066
CG10967 CG1447 0.440005
CG10967 CG14513 -0.208352
CG10967 CG2207 0.267520
CG10967 CG31108 0.469015
CG10967 CG31368 -0.016551
CG10967 CG32423 0.551353
CG10967 CG4698 -0.440446
CG10967 CG8092 -0.115358
CG10967 CG8749 -0.193391
CG10967 CG9854 -0.840439
CG10967 CG9894 -0.340206
CG10988 CG10992 -0.407837
CG10988 CG1109 0.252541
CG10988 CG11347 0.539393
CG10988 CG12052 -0.071792
CG10988 CG1228 0.172064
CG10988 CG12701 -0.168900
CG10988 CG2083 0.656534
CG10988 CG3039 -0.541436
CG10988 CG33097 -0.226622
CG10988 CG3542 0.397456
CG10988 CG3625 -0.798570
CG10988 CG3800 0.138546
CG10988 CG4303 0.574080
CG10988 CG4532 -1.353159
CG10988 CG5215 -0.048656
CG10988 CG5499 -0.361654
CG10988 CG6617 -0.211859
CG10988 CG6860 -0.438193
CG10988 CG6889 -0.449049
CG10988 CG7070 -0.374257
CG10988 CG8200 0.244116
CG10988 CG8276 -0.286504
CG10988 CG9346 -0.716470
CG1099 CG11987 -0.087015
CG1099 CG14066 -0.504516
CG1099 CG1624 0.256493
CG1099 CG1809 -0.131647
CG1099 CG2374 0.170055
CG1099 CG31368 0.455504
CG1099 CG3198 0.175067
CG1099 CG32158 -0.280431
CG1099 CG32423 -1.820480
CG1099 CG32486 0.100780
CG1099 CG33261 -0.240780
CG1099 CG3734 -0.175782
CG1099 CG3969 -0.088844
CG1099 CG4230 -0.553100
CG1099 CG4698 -0.344671
CG1099 CG5514 -0.059385
CG1099 CG7187 -0.615199
CG1099 CG7269 0.174412
CG1099 CG7379 0.056167
CG1099 CG7802 -0.381656
CG1099 CG8581 -0.287304
CG1099 CG9262 0.070694
CG1099 CG9854 -0.315218
CG10992 CG11347 -1.236791
CG10992 CG11654 -0.690224
CG10992 CG12233 -0.240224
CG10992 CG1322 0.163457
CG10992 CG1404 -1.333117
CG10992 CG14629 0.040304
CG10992 CG1486 -0.058502
CG10992 CG16788 0.058253
CG10992 CG16858 -0.442540
CG10992 CG17334 0.006349
CG10992 CG1884 0.258762
CG10992 CG2072 -0.019227
CG10992 CG2934 -0.362128
CG10992 CG2969 0.317498
CG10992 CG31536 0.312111
CG10992 CG31999 0.376623
CG10992 CG32549 -0.296384
CG10992 CG33097 1.091260
CG10992 CG33113 0.165956
CG10992 CG33549 -0.003446
CG10992 CG3365 -0.354499
CG10992 CG3542 0.337014
CG10992 CG3644 -0.007496
CG10992 CG3722 0.169331
CG10992 CG3800 0.037598
CG10992 CG3903 -1.255867
CG10992 CG3941 -0.929282
CG10992 CG4145 0.866598
CG10992 CG4405 0.145038
CG10992 CG5345 0.373045
CG10992 CG5486 -0.715124
CG10992 CG5802 -0.180996
CG10992 CG6155 0.269852
CG10992 CG6778 -0.997550
CG10992 CG8276 0.311007
CG10992 CG8974 -0.618002
CG10992 CG9175 -0.466140
CG10992 CG9346 0.793431
CG10992 CG9423 0.264967
CG11015 CG11076 -1.497295
CG11015 CG11471 1.478450
CG11015 CG11949 0.356862
CG11015 CG12091 -2.860019
CG11015 CG12131 -1.817269
CG11015 CG12592 0.424238
CG11015 CG12676 0.076416
CG11015 CG12792 -0.548375
CG11015 CG13005 0.227257
CG11015 CG13289 0.219237
CG11015 CG14026 -0.634956
CG11015 CG14207 1.260564
CG11015 CG14712 0.366007
CG11015 CG14813 -0.117602
CG11015 CG15433 5.396344
CG11015 CG17032 -0.528741
CG11015 CG17121 0.130083
CG11015 CG17124 2.596222
CG11015 CG17158 0.959869
CG11015 CG17166 -0.899578
CG11015 CG1721 0.381349
CG11015 CG18250 0.666407
CG11015 CG3008 -1.165702
CG11015 CG3033 0.777130
CG11015 CG31045 -1.489562
CG11015 CG31332 0.241720
CG11015 CG32625 -1.199575
CG11015 CG3265 -2.616492
CG11015 CG32701 0.533498
CG11015 CG3278 -1.488468
CG11015 CG33104 -1.588680
CG11015 CG33183 0.624298
CG11015 CG33549 1.885850
CG11015 CG3416 -0.675050
CG11015 CG3664 0.066427
CG11015 CG3992 0.356129
CG11015 CG4006 0.482758
CG11015 CG4170 1.689270
CG11015 CG4204 0.218309
CG11015 CG4300 0.753192
CG11015 CG4551 2.428430
CG11015 CG4700 -6.548608
CG11015 CG4912 2.708804
CG11015 CG4944 0.466688
CG11015 CG4972 -2.723339
CG11015 CG5021 0.399425
CG11015 CG5183 1.646196
CG11015 CG5258 -0.770763
CG11015 CG5374 3.383860
CG11015 CG5454 0.223594
CG11015 CG5486 0.086780
CG11015 CG5809 -0.130387
CG11015 CG6177 -0.317494
CG11015 CG6512 -10.947735
CG11015 CG6668 1.738072
CG11015 CG6766 0.149346
CG11015 CG7033 0.310139
CG11015 CG7230 0.284947
CG11015 CG7413 -1.464245
CG11015 CG7430 2.425242
CG11015 CG7526 0.013210
CG11015 CG7654 -1.850146
CG11015 CG7892 0.848979
CG11015 CG7893 -3.803222
CG11015 CG8231 -5.707029
CG11015 CG8308 -0.110256
CG11015 CG8312 -0.267456
CG11015 CG8411 -0.236754
CG11015 CG8553 0.925842
CG11015 CG8978 -0.389876
CG11015 CG9020 0.199435
CG11015 CG9035 0.279260
CG11015 CG9172 -2.706368
CG11015 CG9281 -3.491806
CG11015 CG9318 -0.495380
CG11015 CG9322 -0.297576
CG11015 CG9330 -5.604099
CG11015 CG9403 0.669390
CG11015 CG9416 0.140710
CG11015 CG9423 -0.676680
CG11015 CG9677 -1.207767
CG11015 CG9710 0.582539
CG11015 CG9712 0.066939
CG11015 CG9748 -0.255780
CG11015 CG9866 2.354159
CG11051 CG12172 0.673310
CG11051 CG12286 0.322656
CG11051 CG1264 -0.270002
CG11051 CG1309 0.320552
CG11051 CG14021 1.142617
CG11051 CG14243 -0.128412
CG11051 CG1469 -0.155676
CG11051 CG14968 -0.813746
CG11051 CG15095 1.445482
CG11051 CG15117 -1.742040
CG11051 CG15188 0.619938
CG11051 CG15304 0.158770
CG11051 CG1548 -0.213597
CG11051 CG15717 2.075645
CG11051 CG1600 0.511231
CG11051 CG1743 -6.404335
CG11051 CG17754 0.150455
CG11051 CG1837 0.294730
CG11051 CG18657 -0.033897
CG11051 CG2003 0.713098
CG11051 CG2098 -1.528798
CG11051 CG2198 0.207266
CG11051 CG30011 1.072979
CG11051 CG3006 -0.289745
CG11051 CG31098 0.100206
CG11051 CG31431 -0.158536
CG11051 CG31775 -0.107477
CG11051 CG32264 0.473245
CG11051 CG33009 -0.195193
CG11051 CG3380 0.987385
CG11051 CG3842 -0.070929
CG11051 CG3960 0.716791
CG11051 CG3989 -0.402959
CG11051 CG4162 -0.969777
CG11051 CG4354 0.635050
CG11051 CG4533 -0.022966
CG11051 CG4696 0.386919
CG11051 CG4781 -0.602909
CG11051 CG5033 0.299294
CG11051 CG5210 -2.268742
CG11051 CG5330 0.668358
CG11051 CG5594 -0.682283
CG11051 CG5828 -0.921449
CG11051 CG6803 0.476606
CG11051 CG6871 -0.155757
CG11051 CG7062 2.511307
CG11051 CG7088 -0.338830
CG11051 CG7241 -0.274363
CG11051 CG7678 0.354590
CG11051 CG7936 -1.169266
CG11051 CG7987 1.201964
CG11051 CG8036 0.679662
CG11051 CG8050 -2.750835
CG11051 CG8066 0.850619
CG11051 CG8402 -0.572819
CG11051 CG8443 0.766984
CG11051 CG8470 -2.782612
CG11051 CG8665 -3.824215
CG11051 CG8669 1.760636
CG1107 CG13391 -0.702884
CG1107 CG6608 -0.731711
CG11076 CG12284 -0.069345
CG11076 CG12576 -0.146899
CG11076 CG13993 -0.955572
CG11076 CG14207 -0.623749
CG11076 CG15433 -0.644830
CG11076 CG16765 0.576257
CG11076 CG17121 -0.571377
CG11076 CG17166 -3.705636
CG11076 CG1749 -0.069050
CG11076 CG17492 0.412860
CG11076 CG2140 -0.231670
CG11076 CG2918 0.103289
CG11076 CG3008 -3.942314
CG11076 CG3171 0.645025
CG11076 CG32164 1.054088
CG11076 CG32244 -0.584553
CG11076 CG33071 0.584099
CG11076 CG33104 -1.164552
CG11076 CG33183 1.394018
CG11076 CG40049 -0.817029
CG11076 CG4125 -0.397532
CG11076 CG4169 0.853071
CG11076 CG4170 0.295865
CG11076 CG4300 0.633546
CG11076 CG4364 0.266859
CG11076 CG4376 0.477537
CG11076 CG4567 0.893603
CG11076 CG4726 0.682758
CG11076 CG4944 -0.956450
CG11076 CG4966 -1.256478
CG11076 CG4972 0.087802
CG11076 CG4994 -3.435142
CG11076 CG5186 0.490279
CG11076 CG5258 0.249976
CG11076 CG5374 -3.214298
CG11076 CG6512 1.620606
CG11076 CG6668 -0.133310
CG11076 CG6766 -0.527807
CG11076 CG7199 -0.035885
CG11076 CG7230 -0.038259
CG11076 CG7610 0.222234
CG11076 CG7675 0.791724
CG11076 CG7893 0.304285
CG11076 CG7961 -0.199925
CG11076 CG8231 1.912281
CG11076 CG8268 -1.115431
CG11076 CG8308 -0.000809
CG11076 CG8309 0.136968
CG11076 CG8312 -0.137082
CG11076 CG8430 0.077522
CG11076 CG8439 -0.322623
CG11076 CG8553 -1.478533
CG11076 CG9172 0.622365
CG11076 CG9253 0.121286
CG11076 CG9281 -2.828236
CG11076 CG9322 0.827085
CG11076 CG9330 0.695142
CG11076 CG9416 0.118329
CG11076 CG9710 -1.391990
CG11076 CG9712 0.231660
CG11076 CG9748 -0.127462
CG11076 CG9762 1.251288
CG11076 CG9811 -0.190379
CG1109 CG12052 -0.449299
CG1109 CG12091 0.718687
CG1109 CG12113 -0.872458
CG1109 CG12129 -1.170645
CG1109 CG1228 0.389434
CG1109 CG12287 -1.712029
CG1109 CG12369 -0.789220
CG1109 CG12391 -1.473420
CG1109 CG12592 0.401883
CG1109 CG12701 -2.733785
CG1109 CG13777 -0.070608
CG1109 CG13912 -0.718301
CG1109 CG1404 -1.056753
CG1109 CG1463 0.246566
CG1109 CG1483 -0.528796
CG1109 CG14883 1.482241
CG1109 CG1957 -0.561438
CG1109 CG2656 1.091694
CG1109 CG3039 -0.427612
CG1109 CG31137 -0.089317
CG1109 CG3184 0.547612
CG1109 CG3258 0.309684
CG1109 CG3416 0.334823
CG1109 CG3436 0.136985
CG1109 CG3542 1.432417
CG1109 CG3664 0.750912
CG1109 CG3792 -0.565131
CG1109 CG3800 -1.059520
CG1109 CG4006 0.351101
CG1109 CG4022 0.391265
CG1109 CG4204 -0.987856
CG1109 CG4303 -4.520480
CG1109 CG4551 0.389197
CG1109 CG5021 -0.942770
CG1109 CG5433 -2.187432
CG1109 CG5499 -2.098785
CG1109 CG5802 -0.064438
CG1109 CG5813 0.624222
CG1109 CG6210 0.191270
CG1109 CG6601 0.729742
CG1109 CG6617 -0.928536
CG1109 CG6889 -3.594619
CG1109 CG6987 2.614724
CG1109 CG7262 0.858343
CG1109 CG7375 1.548987
CG1109 CG7379 1.243440
CG1109 CG7752 -0.116151
CG1109 CG7892 0.072157
CG1109 CG8092 0.569829
CG1109 CG8156 0.516038
CG1109 CG8276 -0.017406
CG1109 CG8416 1.458480
CG1109 CG8571 0.385599
CG1109 CG8749 -0.128315
CG1109 CG9128 -4.523311
CG1109 CG9256 -0.527430
CG1109 CG9318 0.400340
CG1109 CG9346 -0.723272
CG1109 CG9403 0.409983
CG1109 CG9423 0.253437
CG1109 CG9633 0.572566
CG1109 CG9677 0.599908
CG1109 CG9705 -0.267825
CG1109 CG9924 0.540916
CG11100 CG12238 -0.273468
CG11100 CG12369 -0.471426
CG11100 CG1250 0.783951
CG11100 CG12701 -1.811991
CG11100 CG13624 -1.713041
CG11100 CG14883 1.219536
CG11100 CG1782 0.521863
CG11100 CG18783 -1.787601
CG11100 CG1884 -1.650736
CG11100 CG2072 0.033314
CG11100 CG2083 -1.669371
CG11100 CG2774 0.348403
CG11100 CG31088 -0.207148
CG11100 CG3180 -0.482399
CG11100 CG3198 -0.109626
CG11100 CG32486 0.477977
CG11100 CG32858 0.290889
CG11100 CG33097 2.657166
CG11100 CG3542 1.329502
CG11100 CG3792 0.046030
CG11100 CG3969 -2.380479
CG11100 CG4532 0.663821
CG11100 CG4672 0.176467
CG11100 CG5215 -1.646818
CG11100 CG5499 -1.137389
CG11100 CG6418 0.481039
CG11100 CG6617 0.776075
CG11100 CG6654 -0.204432
CG11100 CG6860 0.299442
CG11100 CG6877 1.253740
CG11100 CG7187 0.288575
CG11100 CG7375 -2.677176
CG11100 CG7379 -1.175967
CG11100 CG7524 -0.133099
CG11100 CG7528 -0.472696
CG11100 CG7664 0.335713
CG11100 CG8200 -2.105194
CG11100 CG8209 -0.284255
CG11100 CG8472 1.129536
CG11100 CG8571 0.433443
CG11100 CG8749 -0.227915
CG11100 CG8974 -0.809355
CG11100 CG9346 -0.560056
CG11100 CG9666 0.987690
CG11107 CG11151 0.983528
CG11107 CG11267 -1.489462
CG11107 CG11444 -0.643671
CG11107 CG12055 0.669784
CG11107 CG12262 1.033733
CG11107 CG12582 -0.031700
CG11107 CG13220 -1.613944
CG11107 CG1371 -0.530327
CG11107 CG14066 -1.199593
CG11107 CG1475 0.837975
CG11107 CG15304 0.444737
CG11107 CG15731 0.055456
CG11107 CG1582 -0.118673
CG11107 CG17246 0.093533
CG11107 CG17320 -1.127858
CG11107 CG17332 0.715704
CG11107 CG17642 -1.809484
CG11107 CG1771 0.905356
CG11107 CG1782 -1.105174
CG11107 CG1882 0.068097
CG11107 CG1884 1.313434
CG11107 CG18854 0.348399
CG11107 CG1910 0.650230
CG11107 CG2158 0.257588
CG11107 CG2161 -4.299803
CG11107 CG30116 0.527572
CG11107 CG3028 0.859907
CG11107 CG31170 -0.778954
CG11107 CG3127 -1.294421
CG11107 CG3140 -2.269051
CG11107 CG31794 -0.652816
CG11107 CG31999 2.049192
CG11107 CG32164 -1.075732
CG11107 CG32920 0.613635
CG11107 CG33502 -0.588942
CG11107 CG3499 -0.145122
CG11107 CG3624 0.684099
CG11107 CG4086 -2.235634
CG11107 CG4169 -2.329401
CG11107 CG4233 0.818745
CG11107 CG4247 0.035933
CG11107 CG4364 -0.295324
CG11107 CG4427 2.423050
CG11107 CG4552 0.541015
CG11107 CG4726 0.120042
CG11107 CG4752 0.230594
CG11107 CG4994 0.940601
CG11107 CG5353 -3.639725
CG11107 CG5590 -1.365371
CG11107 CG5903 0.804936
CG11107 CG5904 -0.380713
CG11107 CG5992 0.450277
CG11107 CG6178 -0.135060
CG11107 CG6199 0.769832
CG11107 CG6501 0.436758
CG11107 CG6647 0.863819
CG11107 CG6666 0.310292
CG11107 CG6769 -1.451591
CG11107 CG6775 0.769160
CG11107 CG6949 1.476696
CG11107 CG7033 0.611216
CG11107 CG7107 -1.849437
CG11107 CG7269 0.028095
CG11107 CG7271 -0.526370
CG11107 CG7279 -0.950856
CG11107 CG7413 1.262999
CG11107 CG7430 -1.109920
CG11107 CG7461 -0.341386
CG11107 CG7610 0.527922
CG11107 CG7698 0.335080
CG11107 CG7807 0.807789
CG11107 CG7920 -2.106270
CG11107 CG7981 0.319464
CG11107 CG8173 0.243769
CG11107 CG8235 0.911759
CG11107 CG8254 0.144106
CG11107 CG8402 -2.869940
CG11107 CG8430 -0.096835
CG11107 CG8977 0.300726
CG11107 CG9022 -2.061404
CG11107 CG9743 -0.921906
CG11107 CG9750 -0.809753
CG11107 CG9811 1.315326
CG11128 CG13463 -0.312113
CG11128 CG1546 -0.295566
CG11128 CG4798 -1.048462
CG11128 CG8363 0.044730
CG11134 CG11267 2.698710
CG11134 CG11334 -3.284485
CG11134 CG11793 -1.077228
CG11134 CG11961 0.151626
CG11134 CG12151 -1.049100
CG11134 CG12400 -0.584780
CG11134 CG13220 -0.497018
CG11134 CG13506 1.442221
CG11134 CG14066 0.110187
CG11134 CG15102 0.189133
CG11134 CG15162 0.088372
CG11134 CG15212 -1.007515
CG11134 CG15717 -0.068936
CG11134 CG1582 0.612272
CG11134 CG17166 1.802871
CG11134 CG17246 0.186544
CG11134 CG17320 1.068114
CG11134 CG1771 0.560057
CG11134 CG18446 0.366409
CG11134 CG1882 -0.179881
CG11134 CG18854 2.465220
CG11134 CG1970 -0.792760
CG11134 CG2210 0.425467
CG11134 CG2674 0.539014
CG11134 CG2713 0.147482
CG11134 CG31004 0.198332
CG11134 CG31160 -5.830313
CG11134 CG31170 -0.145224
CG11134 CG3140 -1.871550
CG11134 CG3171 -0.253435
CG11134 CG32164 -2.378366
CG11134 CG3267 -7.679839
CG11134 CG3283 0.602590
CG11134 CG33502 -1.925002
CG11134 CG3499 1.637324
CG11134 CG4051 -0.710853
CG11134 CG4061 -0.583131
CG11134 CG4086 0.023094
CG11134 CG4427 -6.371778
CG11134 CG4475 0.724786
CG11134 CG4567 -2.057317
CG11134 CG4665 -0.061397
CG11134 CG4984 0.717129
CG11134 CG5085 0.137758
CG11134 CG5130 -1.160019
CG11134 CG5193 1.268676
CG11134 CG5949 0.221045
CG11134 CG6028 1.099489
CG11134 CG6030 0.404542
CG11134 CG6345 -2.318707
CG11134 CG6459 -2.504514
CG11134 CG6521 -0.033916
CG11134 CG6666 1.422265
CG11134 CG6708 -0.959859
CG11134 CG6871 0.468026
CG11134 CG7107 -2.084691
CG11134 CG7176 2.199819
CG11134 CG7266 0.287607
CG11134 CG7271 0.457663
CG11134 CG7279 1.012691
CG11134 CG7328 -0.545501
CG11134 CG7354 -1.132418
CG11134 CG7361 -2.977117
CG11134 CG7421 2.088106
CG11134 CG7461 -4.048930
CG11134 CG7698 -1.181177
CG11134 CG7807 -0.353733
CG11134 CG8036 1.310642
CG11134 CG8058 1.358279
CG11134 CG8186 0.275136
CG11134 CG8235 -2.336967
CG11134 CG8309 0.925606
CG11134 CG8402 3.673832
CG11134 CG8531 -2.282343
CG11134 CG8766 -0.412112
CG11134 CG8788 1.113681
CG11134 CG8946 -2.365980
CG11134 CG9127 -1.573853
CG11134 CG9148 -1.567203
CG11134 CG9280 2.363458
CG11134 CG9331 2.133640
CG11134 CG9710 1.817416
CG11134 CR31808 0.678606
CG11134 TE18870 0.018289
CG11151 CG11255 -1.046127
CG11151 CG11267 -0.755418
CG11151 CG11453 0.156696
CG11151 CG12338 -1.114917
CG11151 CG12400 -1.988847
CG11151 CG13284 -0.002959
CG11151 CG13704 3.366936
CG11151 CG14066 0.687741
CG11151 CG14080 -0.008958
CG11151 CG14792 1.094211
CG11151 CG14902 -1.539759
CG11151 CG15102 -0.196548
CG11151 CG15347 -6.106395
CG11151 CG1644 0.022786
CG11151 CG17320 -0.596411
CG11151 CG17332 2.568802
CG11151 CG17642 -1.615533
CG11151 CG1771 0.045585
CG11151 CG1809 0.573225
CG11151 CG30349 0.267037
CG11151 CG31170 -0.196259
CG11151 CG31233 0.130916
CG11151 CG31259 1.294049
CG11151 CG3127 -0.286415
CG11151 CG31605 -0.122883
CG11151 CG33502 -5.845880
CG11151 CG3714 -1.409172
CG11151 CG3884 -0.101901
CG11151 CG4061 0.245266
CG11151 CG4199 -0.604373
CG11151 CG4217 -0.017653
CG11151 CG4247 0.040040
CG11151 CG4567 0.589630
CG11151 CG4753 1.402449
CG11151 CG4901 0.260374
CG11151 CG5012 -0.273777
CG11151 CG5590 0.069023
CG11151 CG5660 3.197212
CG11151 CG5961 -1.048617
CG11151 CG6028 -0.236341
CG11151 CG6030 -1.025122
CG11151 CG6178 0.505771
CG11151 CG6246 -0.000748
CG11151 CG6417 -3.078998
CG11151 CG6769 0.294856
CG11151 CG6830 -0.228935
CG11151 CG7154 0.290519
CG11151 CG7328 -2.201190
CG11151 CG7458 1.251475
CG11151 CG7936 0.718401
CG11151 CG8443 1.715507
CG11151 CG8766 -0.249248
CG11151 CG9527 0.536100
CG11151 CG9577 1.361877
CG11151 CG9663 -0.162126
CG11186 CG1258 -0.961114
CG11186 CG12767 0.030660
CG11186 CG13906 -0.010216
CG11186 CG18455 -1.052740
CG11186 CG18740 -0.682887
CG11186 CG32505 -0.194693
CG11186 CG3408 -0.723334
CG11186 CG3938 -0.304323
CG11186 CG7471 -0.327727
CG11186 CG9797 0.391457
CG11217 CG11255 -0.865480
CG11217 CG11567 0.339940
CG11217 CG11961 0.362180
CG11217 CG12206 0.011097
CG11217 CG12338 0.236578
CG11217 CG13993 0.278751
CG11217 CG1430 -0.119351
CG11217 CG15211 -1.532352
CG11217 CG15444 0.801161
CG11217 CG1582 -1.408094
CG11217 CG16787 -0.673794
CG11217 CG17332 -0.204556
CG11217 CG17642 0.431710
CG11217 CG1771 -0.238701
CG11217 CG17903 0.106513
CG11217 CG2161 1.034867
CG11217 CG2818 0.516462
CG11217 CG3028 -0.071755
CG11217 CG30349 0.506901
CG11217 CG31170 0.705999
CG11217 CG3171 -1.514184
CG11217 CG32473 -0.404109
CG11217 CG32920 -1.621671
CG11217 CG33071 0.281985
CG11217 CG33261 -0.189531
CG11217 CG3762 -0.057667
CG11217 CG3884 0.025612
CG11217 CG3994 -0.563709
CG11217 CG4311 -0.610271
CG11217 CG4364 -0.060156
CG11217 CG4901 0.422327
CG11217 CG4984 0.410893
CG11217 CG5130 -0.842464
CG11217 CG5170 0.143067
CG11217 CG5660 -0.896805
CG11217 CG5903 -1.737064
CG11217 CG6028 0.410536
CG11217 CG6040 1.049655
CG11217 CG6178 0.320945
CG11217 CG6199 -0.541047
CG11217 CG6345 -0.816083
CG11217 CG6378 -0.253315
CG11217 CG6521 0.381382
CG11217 CG6769 -1.960563
CG11217 CG7176 0.104560
CG11217 CG7328 -0.640040
CG11217 CG7354 1.520964
CG11217 CG7361 -1.162111
CG11217 CG7502 -0.318619
CG11217 CG7802 -0.374952
CG11217 CG8235 1.205889
CG11217 CG8309 0.003436
CG11217 CG9127 0.080333
CG11217 CR31808 -1.200948
CG11241 CG13279 -0.474630
CG11241 CG14996 -1.463837
CG11241 CG1941 -1.050721
CG11241 CG2158 0.306085
CG11241 CG2713 1.064421
CG11241 CG2827 0.019442
CG11241 CG32264 0.256602
CG11241 CG3249 -0.421897
CG11241 CG3283 -0.475003
CG11241 CG4753 -0.185383
CG11241 CG5010 1.033935
CG11241 CG5558 1.079387
CG11241 CG6343 0.222366
CG11241 CG6767 0.014438
CG11241 CG7178 -0.712893
CG11241 CG7393 -0.203426
CG11241 CG7839 -1.566021
CG11241 CG8327 0.302093
CG11241 CG8636 -0.368526
CG11241 CG8827 -0.199193
CG11241 CG8913 -0.101989
CG11241 CG9568 0.054762
CG11241 CG9577 -1.045800
CG11255 CG11267 1.028666
CG11255 CG11453 -0.832634
CG11255 CG11576 -0.027117
CG11255 CG12338 -1.242563
CG11255 CG12400 0.373746
CG11255 CG13102 -0.007047
CG11255 CG13284 -0.839179
CG11255 CG13551 0.621506
CG11255 CG14066 0.026872
CG11255 CG14080 0.145817
CG11255 CG14792 0.790013
CG11255 CG14902 -1.305336
CG11255 CG15211 -0.889427
CG11255 CG15347 0.062039
CG11255 CG1582 1.067550
CG11255 CG16787 0.974951
CG11255 CG16944 -0.015703
CG11255 CG1759 0.293121
CG11255 CG17642 0.571274
CG11255 CG1771 -0.322338
CG11255 CG18473 0.199195
CG11255 CG30115 0.176347
CG11255 CG30349 0.353920
CG11255 CG31004 0.406351
CG11255 CG31170 0.264870
CG11255 CG31259 0.723997
CG11255 CG33071 0.835657
CG11255 CG33502 -0.902820
CG11255 CG3714 0.002342
CG11255 CG3734 1.301702
CG11255 CG4061 0.898624
CG11255 CG4199 0.647330
CG11255 CG4217 -1.923975
CG11255 CG4247 -1.651939
CG11255 CG4665 -0.034108
CG11255 CG4901 -1.582802
CG11255 CG5010 0.848694
CG11255 CG5012 0.467592
CG11255 CG5130 -0.263880
CG11255 CG5525 0.336128
CG11255 CG5660 -2.268406
CG11255 CG5903 -0.340960
CG11255 CG6028 -1.423673
CG11255 CG6178 -1.422746
CG11255 CG6345 -1.686055
CG11255 CG6375 0.346539
CG11255 CG6769 -1.462837
CG11255 CG7178 0.378865
CG11255 CG7328 -0.913194
CG11255 CG7458 -0.261287
CG11255 CG7698 0.194287
CG11255 CG7841 -0.558586
CG11255 CG7993 0.509289
CG11255 CG8048 1.158823
CG11255 CG8531 -0.617428
CG11255 CG9527 0.480873
CG11255 CG9568 -0.099950
CG11267 CG11979 3.271236
CG11267 CG12141 4.132238
CG11267 CG12157 2.776196
CG11267 CG12262 -0.114723
CG11267 CG12400 0.227430
CG11267 CG1246 1.502562
CG11267 CG13220 -2.113975
CG11267 CG13506 1.863143
CG11267 CG13551 -0.752996
CG11267 CG13704 1.567891
CG11267 CG1371 -1.418355
CG11267 CG14048 3.037510
CG11267 CG14243 1.717538
CG11267 CG15095 0.005269
CG11267 CG15102 0.311000
CG11267 CG15304 -9.727674
CG11267 CG15347 -9.476062
CG11267 CG15717 -3.201047
CG11267 CG1685 -2.034483
CG11267 CG17320 1.537977
CG11267 CG17332 -5.055596
CG11267 CG17642 1.248124
CG11267 CG1882 -1.854728
CG11267 CG2003 0.617939
CG11267 CG2713 1.534072
CG11267 CG30349 1.311484
CG11267 CG31004 -3.547392
CG11267 CG31098 -6.894458
CG11267 CG31160 -2.745175
CG11267 CG31175 1.804055
CG11267 CG3127 -3.952139
CG11267 CG3140 0.344174
CG11267 CG32164 0.528328
CG11267 CG3249 3.132977
CG11267 CG3267 -2.623422
CG11267 CG32813 -1.238142
CG11267 CG3283 -1.527635
CG11267 CG33009 -0.949405
CG11267 CG33071 1.923903
CG11267 CG33502 -2.158194
CG11267 CG3499 0.647536
CG11267 CG3714 -1.848123
CG11267 CG3960 1.851681
CG11267 CG4033 -1.995107
CG11267 CG4051 -1.343365
CG11267 CG4169 1.804184
CG11267 CG4217 5.245302
CG11267 CG4233 -3.939674
CG11267 CG4247 -4.673600
CG11267 CG4427 3.332495
CG11267 CG4475 1.637952
CG11267 CG4567 -3.535406
CG11267 CG4600 0.184059
CG11267 CG4753 3.145472
CG11267 CG4994 -4.375467
CG11267 CG5010 0.776619
CG11267 CG5558 3.968260
CG11267 CG5590 0.746413
CG11267 CG5594 1.062510
CG11267 CG5660 2.378350
CG11267 CG5819 -2.545369
CG11267 CG5903 0.528642
CG11267 CG5904 -16.148851
CG11267 CG5949 1.890896
CG11267 CG5992 -0.276006
CG11267 CG6028 1.200819
CG11267 CG6030 1.636645
CG11267 CG6226 2.994754
CG11267 CG6345 -0.041137
CG11267 CG6417 2.383227
CG11267 CG6501 -7.618881
CG11267 CG6666 -4.204585
CG11267 CG6769 2.963364
CG11267 CG6949 -3.697050
CG11267 CG7107 1.683322
CG11267 CG7361 -0.069346
CG11267 CG7421 -2.143393
CG11267 CG7438 0.237100
CG11267 CG7458 -1.285851
CG11267 CG7698 -0.269632
CG11267 CG7807 0.388594
CG11267 CG7841 -0.634408
CG11267 CG7920 2.915942
CG11267 CG7936 1.571844
CG11267 CG8048 5.164239
CG11267 CG8058 2.572377
CG11267 CG8235 -2.003560
CG11267 CG8402 -1.631943
CG11267 CG8439 -0.249348
CG11267 CG8443 -3.240357
CG11267 CG8446 -1.950650
CG11267 CG8470 -10.608981
CG11267 CG8766 -2.053615
CG11267 CG8788 1.561395
CG11267 CG8946 -3.752840
CG11267 CG9527 -3.496354
CG11267 CG9762 3.149387
CG11271 CG16787 -0.092069
CG11271 CG17166 -0.975333
CG11271 CG2157 -0.261301
CG11271 CG32473 -0.158436
CG11271 CG3267 0.699838
CG11271 CG33183 0.056665
CG11271 CG4311 -0.324482
CG11271 CG4364 -0.044468
CG11271 CG5170 -0.580859
CG11271 CG5873 -0.194379
CG11271 CG6040 -0.119688
CG11271 CG7154 -0.188041
CG11271 CG7361 0.253123
CG11271 CG8627 -0.335764
CG11280 CG11652 -2.893777
CG11280 CG11861 -0.587540
CG11280 CG11949 -1.798618
CG11280 CG12006 0.506952
CG11280 CG12091 1.233365
CG11280 CG12131 -0.058902
CG11280 CG12249 0.320719
CG11280 CG12360 0.360514
CG11280 CG12369 1.029351
CG11280 CG12676 0.440854
CG11280 CG13912 -1.975582
CG11280 CG14025 -0.329046
CG11280 CG1422 1.299818
CG11280 CG1444 -0.200412
CG11280 CG14622 0.046181
CG11280 CG17348 -0.251646
CG11280 CG17492 2.037766
CG11280 CG18250 0.923400
CG11280 CG2048 -0.980548
CG11280 CG2374 1.761779
CG11280 CG2835 -0.862834
CG11280 CG31022 0.268085
CG11280 CG31108 0.765095
CG11280 CG31332 -1.912968
CG11280 CG31349 -0.568559
CG11280 CG31721 -0.493771
CG11280 CG32043 -0.406340
CG11280 CG32434 -0.331304
CG11280 CG32556 -0.879406
CG11280 CG3352 -0.465557
CG11280 CG3625 -0.649601
CG11280 CG4006 1.355864
CG11280 CG40147 0.175890
CG11280 CG4194 0.101032
CG11280 CG5215 0.621091
CG11280 CG5809 0.859010
CG11280 CG6866 -0.002975
CG11280 CG6877 -2.543129
CG11280 CG6988 -0.779311
CG11280 CG7073 0.019512
CG11280 CG7254 -0.148845
CG11280 CG7638 1.122477
CG11280 CG8276 0.456736
CG11280 CG8933 -0.458259
CG11280 CG9135 0.513189
CG11280 CG9866 0.272357
CG11280 TE19126 -0.519751
CG1130 CG11849 0.029115
CG1130 CG1434 1.008088
CG1130 CG17724 -0.779900
CG1130 CG2207 -1.795413
CG1130 CG32505 1.057191
CG1130 CG3408 -1.259057
CG1130 CG5358 1.154834
CG1130 CG5588 -0.048293
CG1130 CG5813 1.105761
CG1130 CG5940 -0.165452
CG1130 CG7358 -0.701691
CG1130 CG7538 -1.397772
CG1130 CG7659 -1.432390
CG1130 CG9704 -1.419087
CG1130 CG9797 -0.407961
CG1130 CG9999 -1.697694
CG11306 CG11738 0.990493
CG11306 CG12785 -0.551662
CG11306 CG13188 -0.379630
CG11306 CG13503 0.073542
CG11306 CG14080 -0.028911
CG11306 CG14206 -0.355606
CG11306 CG14207 0.077396
CG11306 CG1422 1.183984
CG11306 CG14712 0.671062
CG11306 CG17136 -2.786359
CG11306 CG17271 -0.253677
CG11306 CG18854 -3.794105
CG11306 CG1891 -0.522205
CG11306 CG2158 -2.437957
CG11306 CG2221 0.128144
CG11306 CG2263 -2.923529
CG11306 CG2827 0.363952
CG11306 CG2867 -0.656530
CG11306 CG30115 0.109715
CG11306 CG31332 0.113066
CG11306 CG32030 0.146764
CG11306 CG3224 0.336263
CG11306 CG33071 0.538438
CG11306 CG3861 -0.033407
CG11306 CG4003 -0.625392
CG11306 CG4194 -0.080175
CG11306 CG4217 0.507389
CG11306 CG4457 -2.663131
CG11306 CG4665 -1.101975
CG11306 CG4912 0.703045
CG11306 CG4966 0.387960
CG11306 CG5382 -1.312924
CG11306 CG5525 0.622841
CG11306 CG5537 0.321598
CG11306 CG5596 -0.547458
CG11306 CG5946 -0.328056
CG11306 CG6202 -0.031320
CG11306 CG6705 -0.577457
CG11306 CG6708 0.730844
CG11306 CG6822 0.846993
CG11306 CG6904 2.453267
CG11306 CG6972 0.049223
CG11306 CG7073 -2.926178
CG11306 CG7461 2.947366
CG11306 CG7638 0.745292
CG11306 CG8268 -0.078324
CG11306 CG8301 -2.079182
CG11306 CG8430 -0.360145
CG11306 CG8531 -0.678402
CG11306 CG8583 -0.493219
CG11306 CG8635 -0.995376
CG11306 CG8636 1.691068
CG11306 CG9326 -1.157125
CG11306 CG9630 2.963895
CG11324 CG11494 1.569760
CG11324 CG11798 0.213116
CG11324 CG11849 -1.306864
CG11324 CG12249 -1.362739
CG11324 CG13624 -0.516825
CG11324 CG1447 0.171480
CG11324 CG14622 -0.303727
CG11324 CG15811 0.641547
CG11324 CG1624 0.465161
CG11324 CG2207 -0.703606
CG11324 CG2656 0.257337
CG11324 CG31043 -0.369995
CG11324 CG31088 0.563982
CG11324 CG31108 -4.865778
CG11324 CG31181 -0.474718
CG11324 CG31349 0.368164
CG11324 CG31721 -0.353611
CG11324 CG32043 -0.189111
CG11324 CG32158 -1.818753
CG11324 CG32423 -0.005809
CG11324 CG32434 -0.468367
CG11324 CG32486 -0.017579
CG11324 CG32556 -1.021739
CG11324 CG3269 -0.456200
CG11324 CG3967 0.336093
CG11324 CG4041 -0.131191
CG11324 CG4303 1.077994
CG11324 CG6703 -1.244822
CG11324 CG6866 0.481915
CG11324 CG8567 2.059501
CG11324 CG8625 0.329599
CG11324 CG9135 0.283082
CG11324 CG9666 0.810845
CG11324 CG9854 -0.607412
CG11324 CG9999 0.067368
CG11326 CG1157 -0.281746
CG11326 CG11785 -0.091842
CG11326 CG11979 -3.853729
CG11326 CG12157 0.918858
CG11326 CG12206 -1.340813
CG11326 CG12785 -0.475521
CG11326 CG13037 -0.245425
CG11326 CG13188 -0.165444
CG11326 CG13503 0.112269
CG11326 CG13551 0.090965
CG11326 CG14048 0.197350
CG11326 CG14206 -0.629512
CG11326 CG14643 -0.710909
CG11326 CG15162 -0.072902
CG11326 CG15598 0.072822
CG11326 CG17121 0.235349
CG11326 CG1771 -0.016707
CG11326 CG1785 0.657654
CG11326 CG1891 0.343914
CG11326 CG2184 -1.712285
CG11326 CG2837 -0.157136
CG11326 CG2863 1.345065
CG11326 CG31175 -0.216479
CG11326 CG3127 0.222632
CG11326 CG32164 1.726737
CG11326 CG3267 -0.184485
CG11326 CG32813 0.636287
CG11326 CG33009 0.161389
CG11326 CG33071 1.224323
CG11326 CG33217 0.992806
CG11326 CG3588 -0.254489
CG11326 CG4033 -0.560918
CG11326 CG4051 1.136868
CG11326 CG4300 -0.276379
CG11326 CG4307 0.509318
CG11326 CG4376 0.016463
CG11326 CG4726 0.454050
CG11326 CG4901 -0.724164
CG11326 CG4944 -0.456471
CG11326 CG4994 0.041533
CG11326 CG5374 1.095512
CG11326 CG5525 -0.955199
CG11326 CG5532 -0.302940
CG11326 CG5594 -0.309877
CG11326 CG5596 0.169637
CG11326 CG5903 -0.185202
CG11326 CG5961 -0.170126
CG11326 CG6105 0.225921
CG11326 CG6501 -1.864159
CG11326 CG7033 1.039743
CG11326 CG7088 0.713181
CG11326 CG7176 -2.313378
CG11326 CG7178 0.086785
CG11326 CG7296 -0.069178
CG11326 CG7361 1.436614
CG11326 CG7421 -0.499566
CG11326 CG7502 -0.057918
CG11326 CG7554 -1.439035
CG11326 CG7698 0.669309
CG11326 CG7915 -0.056712
CG11326 CG8048 -0.002899
CG11326 CG8231 -0.184032
CG11326 CG8309 0.022867
CG11326 CG8439 -0.841454
CG11326 CG8788 -1.750833
CG11326 CG9066 -0.120261
CG11326 CG9140 0.354475
CG11326 CG9281 -2.301461
CG11326 CG9446 -0.195049
CG11326 CG9527 1.141198
CG11326 CG9762 -0.135216
CG11334 CG11444 0.570550
CG11334 CG12262 -0.687865
CG11334 CG13220 -1.530986
CG11334 CG13391 -0.028193
CG11334 CG15304 0.262217
CG11334 CG15444 0.408734
CG11334 CG1582 -3.174742
CG11334 CG17280 -0.030304
CG11334 CG17320 -1.657182
CG11334 CG1882 0.282511
CG11334 CG1970 0.506673
CG11334 CG2161 -0.473974
CG11334 CG2713 0.336858
CG11334 CG2918 -0.269610
CG11334 CG30291 -0.055527
CG11334 CG31160 0.169106
CG11334 CG31170 -0.779177
CG11334 CG3140 0.859247
CG11334 CG3171 0.067352
CG11334 CG3174 -0.001809
CG11334 CG31999 0.768999
CG11334 CG3283 -0.202446
CG11334 CG32920 0.241323
CG11334 CG3499 0.196080
CG11334 CG4086 0.478819
CG11334 CG4145 0.175296
CG11334 CG4233 -0.884601
CG11334 CG4427 3.484184
CG11334 CG4475 0.119459
CG11334 CG4567 0.859676
CG11334 CG4665 0.390805
CG11334 CG4670 0.016102
CG11334 CG4729 0.223512
CG11334 CG4752 0.059008
CG11334 CG5012 -1.165670
CG11334 CG5085 -0.338179
CG11334 CG5353 -0.536930
CG11334 CG5590 0.514297
CG11334 CG6199 -0.072587
CG11334 CG6345 -0.178275
CG11334 CG6439 -0.388221
CG11334 CG7271 0.202109
CG11334 CG7354 0.636257
CG11334 CG7748 -0.860375
CG11334 CG8036 -0.378959
CG11334 CG8173 0.081881
CG11334 CG8235 0.430120
CG11334 CG8430 -0.910480
CG11334 CG9131 -0.064817
CG11334 CG9148 0.731404
CG11334 CG9280 -2.808788
CG11334 CG9494 0.111739
CG11347 CG1169 0.210083
CG11347 CG12052 0.624768
CG11347 CG12091 -0.077132
CG11347 CG12129 -0.427676
CG11347 CG12203 -0.125530
CG11347 CG12238 0.702290
CG11347 CG1228 0.468156
CG11347 CG12369 0.130909
CG11347 CG1250 -2.383007
CG11347 CG12676 -0.078072
CG11347 CG1345 -1.726888
CG11347 CG1403 -0.324550
CG11347 CG1404 -1.060938
CG11347 CG14122 0.442338
CG11347 CG1444 -0.837429
CG11347 CG14622 -0.340805
CG11347 CG14636 0.020691
CG11347 CG15105 2.934566
CG11347 CG15282 -0.219922
CG11347 CG1648 1.255940
CG11347 CG16721 1.011869
CG11347 CG17158 -0.868883
CG11347 CG17508 -0.236469
CG11347 CG1782 1.317480
CG11347 CG18290 -0.693982
CG11347 CG18783 -0.694352
CG11347 CG1884 -0.404003
CG11347 CG2051 -0.398908
CG11347 CG2072 -0.918443
CG11347 CG2108 -0.091612
CG11347 CG2374 0.280358
CG11347 CG2969 1.379463
CG11347 CG3039 -1.745847
CG11347 CG30497 0.222218
CG11347 CG32244 -0.537257
CG11347 CG32425 3.851615
CG11347 CG33097 -3.889323
CG11347 CG33113 0.426918
CG11347 CG33549 -4.468381
CG11347 CG3365 0.627347
CG11347 CG3416 0.027203
CG11347 CG3539 0.045975
CG11347 CG3542 -0.554229
CG11347 CG3644 -0.522848
CG11347 CG3722 2.390973
CG11347 CG3725 -4.523024
CG11347 CG3800 2.522999
CG11347 CG3903 -5.213208
CG11347 CG4405 -0.796492
CG11347 CG4672 -2.575411
CG11347 CG4677 0.351988
CG11347 CG4679 1.800028
CG11347 CG4692 -1.517476
CG11347 CG5320 -2.704640
CG11347 CG5486 0.894862
CG11347 CG5671 0.475028
CG11347 CG5809 3.489845
CG11347 CG6775 1.321589
CG11347 CG7070 -0.062027
CG11347 CG7071 0.189762
CG11347 CG7173 0.008607
CG11347 CG7433 0.763139
CG11347 CG7526 -0.474295
CG11347 CG8276 -3.498267
CG11347 CG8965 0.051340
CG11347 CG8974 -0.719427
CG11347 CG9020 -0.368738
CG11347 CG9022 -0.746721
CG11347 CG9070 0.269709
CG11347 CG9177 0.205758
CG11347 CG9194 -1.936561
CG11347 CG9346 -0.041075
CG11347 CG9423 0.647161
CG11347 CG9985 -0.318544
CG11372 CG12203 -1.873951
CG11372 CG12206 0.079459
CG11372 CG12284 0.228583
CG11372 CG12403 -0.799991
CG11372 CG1250 0.582163
CG11372 CG1345 0.904565
CG11372 CG13993 -0.271029
CG11372 CG14639 0.433776
CG11372 CG14643 -1.573239
CG11372 CG15102 -0.188024
CG11372 CG1520 0.207809
CG11372 CG15212 0.613133
CG11372 CG15282 -1.400244
CG11372 CG15598 -0.171582
CG11372 CG15669 -0.471820
CG11372 CG1674 0.130949
CG11372 CG16798 0.378011
CG11372 CG16944 0.120301
CG11372 CG17332 -2.163509
CG11372 CG17508 -1.137043
CG11372 CG18290 0.277224
CG11372 CG18374 0.040084
CG11372 CG18593 -1.735179
CG11372 CG1882 -1.194668
CG11372 CG2374 0.440103
CG11372 CG30349 -0.997963
CG11372 CG30497 1.201670
CG11372 CG31022 -0.236896
CG11372 CG31368 -0.319448
CG11372 CG31559 -0.005583
CG11372 CG3171 -0.115614
CG11372 CG32164 1.342848
CG11372 CG32244 -1.804201
CG11372 CG32972 -0.002329
CG11372 CG33149 -0.325709
CG11372 CG33502 1.045130
CG11372 CG4364 1.053857
CG11372 CG4376 -3.121434
CG11372 CG4567 0.480589
CG11372 CG4726 1.702296
CG11372 CG4994 -0.311728
CG11372 CG5085 -0.309223
CG11372 CG5476 1.663292
CG11372 CG6521 0.491935
CG11372 CG6647 -0.026412
CG11372 CG6666 0.240479
CG11372 CG6705 0.012087
CG11372 CG7062 0.904035
CG11372 CG7071 -3.675514
CG11372 CG7107 -3.795824
CG11372 CG7279 0.481189
CG11372 CG7433 0.551637
CG11372 CG7807 0.465910
CG11372 CG7920 1.120530
CG11372 CG8182 0.346722
CG11372 CG8186 -2.906633
CG11372 CG8235 0.665179
CG11372 CG9253 -0.962720
CG11372 CG9262 -0.622035
CG11372 CG9811 -0.561631
CG11372 CG9977 -0.054145
CG11395 CG2155 -0.481862
CG11395 CG7299 -0.297957
CG11395 CG8036 0.024859
CG11395 CG9148 -1.245317
CG11395 CG9280 -0.346780
CG11415 CG3725 0.206216
CG11415 CG4183 -0.830299
CG11415 CG4672 -0.193541
CG11415 CG5671 -0.506558
CG11415 CG6601 -0.363714
CG11415 CG9177 -0.303484
CG11437 CG1374 -1.617493
CG11437 CG14107 2.412818
CG11437 CG32423 -1.458672
CG11437 CG8625 -1.605549
CG11444 CG12151 0.820212
CG11444 CG13005 3.100264
CG11444 CG1309 0.593654
CG11444 CG13220 -0.903609
CG11444 CG14687 0.937413
CG11444 CG1475 1.416531
CG11444 CG1582 -0.317554
CG11444 CG1648 -0.401925
CG11444 CG17124 -0.743179
CG11444 CG1716 0.047566
CG11444 CG17246 -2.591897
CG11444 CG17903 -0.689123
CG11444 CG18854 0.167677
CG11444 CG2016 0.291968
CG11444 CG2161 -1.779116
CG11444 CG2263 2.878495
CG11444 CG2674 0.398353
CG11444 CG2713 1.424940
CG11444 CG30116 -0.758067
CG11444 CG3028 -0.107052
CG11444 CG30291 0.670966
CG11444 CG3033 0.456577
CG11444 CG31045 0.469596
CG11444 CG31170 0.243966
CG11444 CG3140 -1.283812
CG11444 CG3174 0.056316
CG11444 CG31794 0.347604
CG11444 CG3198 1.481015
CG11444 CG3224 -1.522518
CG11444 CG32425 1.135921
CG11444 CG32625 -0.368889
CG11444 CG3278 -0.175354
CG11444 CG33104 1.091149
CG11444 CG33549 0.372350
CG11444 CG3499 -1.771774
CG11444 CG3542 0.882823
CG11444 CG3624 -2.174101
CG11444 CG3664 -0.565775
CG11444 CG3792 0.018269
CG11444 CG4003 0.204095
CG11444 CG4051 0.621106
CG11444 CG4086 -0.419388
CG11444 CG4169 0.628644
CG11444 CG4170 -0.043145
CG11444 CG4204 -1.287909
CG11444 CG4233 -2.363949
CG11444 CG4551 0.421753
CG11444 CG4552 -0.016207
CG11444 CG4665 0.697083
CG11444 CG4692 -0.127878
CG11444 CG4729 0.672711
CG11444 CG4752 0.469359
CG11444 CG4972 -1.977721
CG11444 CG4994 -0.242143
CG11444 CG5186 -1.187589
CG11444 CG5353 -3.357043
CG11444 CG5374 -0.938125
CG11444 CG5382 -0.690723
CG11444 CG5904 4.054588
CG11444 CG5992 1.208278
CG11444 CG6199 -0.001357
CG11444 CG6708 0.389741
CG11444 CG6775 -2.337743
CG11444 CG6904 -2.011006
CG11444 CG7033 2.617691
CG11444 CG7279 -1.313621
CG11444 CG7393 0.478054
CG11444 CG7413 -1.554599
CG11444 CG7430 -2.669949
CG11444 CG7461 -1.716938
CG11444 CG7610 -2.664071
CG11444 CG7748 -0.668578
CG11444 CG7935 -0.636580
CG11444 CG7981 0.768874
CG11444 CG7993 -6.393970
CG11444 CG8235 0.271448
CG11444 CG8254 -0.041592
CG11444 CG8268 0.318391
CG11444 CG8286 1.270569
CG11444 CG8366 0.121896
CG11444 CG8430 -0.577266
CG11444 CG8553 0.385410
CG11444 CG8759 -0.625848
CG11444 CG8978 -2.473017
CG11444 CG9140 3.000166
CG11444 CG9677 0.602232
CG11444 CG9743 0.727293
CG11444 CG9750 -3.491421
CG11444 CG9811 0.278049
CG11444 CG9916 -2.262722
CG11453 CG11576 -0.410087
CG11453 CG11961 0.069902
CG11453 CG12338 -0.363672
CG11453 CG12350 -1.104390
CG11453 CG13102 -4.153764
CG11453 CG13284 0.349874
CG11453 CG14066 1.045666
CG11453 CG14792 0.529834
CG11453 CG14902 0.220865
CG11453 CG15211 0.169288
CG11453 CG16787 -2.283516
CG11453 CG1759 0.065444
CG11453 CG1809 -1.246802
CG11453 CG18173 0.942763
CG11453 CG2210 0.349250
CG11453 CG31233 -1.426561
CG11453 CG31259 -0.201804
CG11453 CG31463 1.385622
CG11453 CG31605 0.389235
CG11453 CG33502 0.402145
CG11453 CG3734 -2.204786
CG11453 CG4061 -1.439639
CG11453 CG4199 -2.928121
CG11453 CG4280 0.607720
CG11453 CG5660 1.970561
CG11453 CG6028 0.807230
CG11453 CG6830 1.856567
CG11453 CG7154 -0.580532
CG11453 CG7328 0.199886
CG11453 CG7354 -1.304821
CG11453 CG8627 -0.322081
CG11453 CG8850 -0.198987
CG11453 CG9331 0.528821
CG11453 CG9568 -2.751701
CG11471 CG11738 1.886102
CG11471 CG11785 0.461001
CG11471 CG11992 1.528552
CG11471 CG12075 0.375105
CG11471 CG12101 1.486415
CG11471 CG12785 1.034439
CG11471 CG12792 -3.160915
CG11471 CG13005 0.985450
CG11471 CG1309 -0.258355
CG11471 CG13503 -2.305576
CG11471 CG13506 -3.195492
CG11471 CG14207 0.139468
CG11471 CG1475 -0.627466
CG11471 CG15212 -0.310937
CG11471 CG15433 1.630783
CG11471 CG16765 3.666132
CG11471 CG17124 -0.261564
CG11471 CG17166 0.373857
CG11471 CG17369 1.373963
CG11471 CG1785 3.172580
CG11471 CG18507 0.870780
CG11471 CG18854 6.379874
CG11471 CG2221 -4.804313
CG11471 CG2674 1.293404
CG11471 CG2867 0.632728
CG11471 CG3224 -1.237311
CG11471 CG32409 0.092471
CG11471 CG32625 -1.779073
CG11471 CG3267 1.112791
CG11471 CG32813 0.428650
CG11471 CG33104 -3.900757
CG11471 CG33183 1.058485
CG11471 CG3401 0.581228
CG11471 CG3499 1.602872
CG11471 CG3992 2.417954
CG11471 CG4033 -0.655993
CG11471 CG4035 0.578162
CG11471 CG4115 0.912766
CG11471 CG4170 1.220883
CG11471 CG4427 -0.107770
CG11471 CG4726 0.509440
CG11471 CG4912 -18.497012
CG11471 CG5033 -0.263871
CG11471 CG5183 -0.436892
CG11471 CG5258 -1.803968
CG11471 CG5277 3.874211
CG11471 CG5330 0.202478
CG11471 CG5353 -0.314746
CG11471 CG5824 1.463193
CG11471 CG6022 0.068764
CG11471 CG6148 -2.082219
CG11471 CG6226 0.356432
CG11471 CG6512 -0.727753
CG11471 CG6668 1.063124
CG11471 CG6708 -3.474588
CG11471 CG6766 1.765770
CG11471 CG7033 2.359098
CG11471 CG7088 -0.622164
CG11471 CG7279 0.416217
CG11471 CG7413 -2.163809
CG11471 CG7430 -0.830339
CG11471 CG7461 -4.280989
CG11471 CG7654 -4.685019
CG11471 CG7915 -0.015875
CG11471 CG8058 -0.698620
CG11471 CG8144 -7.654643
CG11471 CG8182 -0.428526
CG11471 CG8231 1.991331
CG11471 CG8286 0.512909
CG11471 CG8306 -0.203149
CG11471 CG8309 -1.537765
CG11471 CG8503 0.537223
CG11471 CG8583 0.976561
CG11471 CG8635 -0.776299
CG11471 CG8920 -1.538179
CG11471 CG8977 -1.443908
CG11471 CG8978 -1.370358
CG11471 CG9035 0.689312
CG11471 CG9172 -0.343451
CG11471 CG9281 -1.534029
CG11471 CG9326 -0.246127
CG11471 CG9330 -11.583453
CG11471 CG9416 1.137173
CG11471 CG9539 -0.756125
CG11471 CG9710 1.879842
CG11471 CG9866 -0.348855
CG11471 TE19126 1.034994
CG1148 CG1252 -2.260497
CG1148 CG1374 3.717083
CG1148 CG13875 -1.853241
CG1148 CG14107 0.135752
CG1148 CG14866 -0.980105
CG1148 CG17786 -0.363948
CG1148 CG17960 0.195676
CG1148 CG1919 0.393148
CG1148 CG2150 -0.255635
CG1148 CG3097 -0.075939
CG1148 CG5492 -0.820922
CG1148 CG6608 -0.949328
CG1148 CG7080 0.004982
CG1148 CG7713 -0.162008
CG1148 CG8587 2.570590
CG11494 CG1221 0.202699
CG11494 CG12249 -0.133914
CG11494 CG13624 -2.234772
CG11494 CG13777 0.139867
CG11494 CG13894 0.322063
CG11494 CG14041 0.292934
CG11494 CG14513 -4.861999
CG11494 CG14622 0.598917
CG11494 CG1483 -1.465213
CG11494 CG17724 -0.069079
CG11494 CG1957 0.732832
CG11494 CG2083 -1.824009
CG11494 CG2207 -0.547707
CG11494 CG31043 -0.236176
CG11494 CG31108 -3.791993
CG11494 CG31181 1.140243
CG11494 CG32486 0.237488
CG11494 CG32505 -0.485969
CG11494 CG3269 -1.503291
CG11494 CG4303 3.660680
CG11494 CG5358 0.775927
CG11494 CG5499 -0.251648
CG11494 CG6617 1.486254
CG11494 CG6703 -0.352045
CG11494 CG6987 -3.928937
CG11494 CG7358 -0.612732
CG11494 CG7471 -0.317814
CG11494 CG8092 -1.322703
CG11494 CG8567 1.005705
CG11494 CG9666 0.342472
CG11494 CG9704 0.217084
CG11494 CG9797 -0.458849
CG11494 CG9894 -0.022644
CG1151 CG11793 0.596196
CG1151 CG11992 0.635009
CG1151 CG12262 1.005521
CG1151 CG12286 -0.093176
CG1151 CG12403 -0.987456
CG1151 CG1259 -0.738159
CG1151 CG12723 -0.503407
CG1151 CG14629 0.293099
CG1151 CG15022 0.497525
CG1151 CG15188 -0.143951
CG1151 CG15212 0.365788
CG1151 CG15282 -0.625045
CG1151 CG15717 -0.451865
CG1151 CG1648 -0.372531
CG1151 CG16885 -0.517983
CG1151 CG17325 -0.956216
CG1151 CG1780 -0.120010
CG1151 CG1837 0.798766
CG1151 CG18783 -0.090788
CG1151 CG2928 0.121885
CG1151 CG30011 0.537852
CG1151 CG30497 0.373785
CG1151 CG31098 0.502451
CG1151 CG32499 -0.406719
CG1151 CG32548 -0.370254
CG1151 CG32972 0.063417
CG1151 CG33113 -0.124382
CG1151 CG3989 0.692069
CG1151 CG4533 -0.367849
CG1151 CG4600 -0.206526
CG1151 CG4679 -0.174031
CG1151 CG4692 0.596821
CG1151 CG5330 -1.575645
CG1151 CG5345 -1.938343
CG1151 CG5476 -0.131338
CG1151 CG5671 -0.034565
CG1151 CG5700 -1.199672
CG1151 CG6155 0.303336
CG1151 CG6647 0.108075
CG1151 CG6803 -0.801959
CG1151 CG7062 -0.150441
CG1151 CG7107 0.056146
CG1151 CG7173 1.067893
CG1151 CG7266 -0.835493
CG1151 CG7807 0.599512
CG1151 CG7981 -0.264493
CG1151 CG8665 -0.147376
CG1151 CG8913 0.083360
CG1151 CG9177 0.369805
CG1151 CG9184 -0.379742
CG1151 CG9238 -0.844025
CG1151 CG9539 0.522109
CG1153 CG3153 -0.737440
CG1153 CG31559 -0.882813
CG11546 CG14430 -0.204974
CG11546 CG2818 -0.105247
CG11546 CG3242 -0.481576
CG11546 CG32473 -0.639699
CG11546 CG8156 0.050292
CG11546 TE20108 -0.674411
CG1155 CG17272 -0.138029
CG1155 CG17786 -0.677291
CG1155 CG2727 -0.868439
CG1155 CG4089 0.001472
CG1155 CG5873 0.081416
CG1155 CG6040 -0.742192
CG1155 CG6394 -0.034103
CG1155 CG6879 -0.438778
CG1155 CG9747 -0.119095
CG1155 TE20108 0.021500
CG11567 CG1169 0.411128
CG11567 CG11905 0.075757
CG11567 CG11992 0.269765
CG11567 CG12723 -1.434351
CG11567 CG1322 0.046460
CG11567 CG1430 0.061469
CG11567 CG15005 -0.891997
CG11567 CG15022 0.611670
CG11567 CG15212 -0.730187
CG11567 CG15444 0.598996
CG11567 CG15592 0.078615
CG11567 CG1582 -0.865664
CG11567 CG16765 -0.530515
CG11567 CG16885 -0.334462
CG11567 CG17166 0.492963
CG11567 CG17292 -0.424556
CG11567 CG17437 0.175522
CG11567 CG18140 -0.338005
CG11567 CG18362 0.716781
CG11567 CG18446 0.822284
CG11567 CG18507 -0.479786
CG11567 CG1882 0.555035
CG11567 CG2108 0.557967
CG11567 CG2674 0.708301
CG11567 CG2837 -0.358084
CG11567 CG2928 -2.045390
CG11567 CG30497 0.320391
CG11567 CG31121 -0.523034
CG11567 CG31999 0.313489
CG11567 CG32209 -0.761997
CG11567 CG32548 -1.357905
CG11567 CG3267 -2.388792
CG11567 CG32920 0.112289
CG11567 CG33104 0.624180
CG11567 CG33217 -0.096668
CG11567 CG3499 0.828329
CG11567 CG4051 -0.300762
CG11567 CG4233 -0.425390
CG11567 CG4311 -0.957514
CG11567 CG4354 0.286194
CG11567 CG4692 -0.283028
CG11567 CG4742 -2.438493
CG11567 CG4778 1.102037
CG11567 CG5130 0.224440
CG11567 CG5170 1.375705
CG11567 CG5590 -0.265419
CG11567 CG5873 0.201218
CG11567 CG6040 0.340487
CG11567 CG6202 0.830871
CG11567 CG6708 -1.000041
CG11567 CG6871 -0.284050
CG11567 CG7107 -0.924116
CG11567 CG7266 -2.068705
CG11567 CG7271 0.175358
CG11567 CG7421 0.958705
CG11567 CG7748 0.198681
CG11567 CG7807 -0.579383
CG11567 CG7935 -0.021549
CG11567 CG7981 0.329729
CG11567 CG8058 0.006221
CG11567 CG8144 1.182608
CG11567 CG8235 0.492336
CG11567 CG8309 -0.381387
CG11567 CG8386 -1.376147
CG11567 CG8402 0.165082
CG11567 CG8439 0.629215
CG11567 CG8444 -0.254413
CG11567 CG9009 -0.290386
CG11567 CG9149 1.247175
CG11567 CG9539 0.245071
CG11567 CR31808 -2.388410
CG11567 TE18870 0.496220
CG1157 CG11738 0.095888
CG1157 CG11785 0.000118
CG1157 CG11793 0.572365
CG1157 CG11979 -0.015598
CG1157 CG12151 -0.450634
CG1157 CG12157 -1.144403
CG1157 CG12400 2.324915
CG1157 CG1246 -0.628574
CG1157 CG13279 -0.721337
CG1157 CG13551 2.900689
CG1157 CG14048 -2.464649
CG1157 CG14206 1.944421
CG1157 CG15095 -1.256999
CG1157 CG15162 -0.050739
CG1157 CG15347 0.075985
CG1157 CG1685 0.115524
CG1157 CG1785 2.855225
CG1157 CG18549 -0.432671
CG1157 CG2003 0.190853
CG1157 CG2078 -0.265469
CG1157 CG2155 0.307540
CG1157 CG2184 -0.017709
CG1157 CG2713 -3.641164
CG1157 CG2863 -1.234543
CG1157 CG31160 0.465091
CG1157 CG31175 1.386774
CG1157 CG32164 0.009912
CG1157 CG32409 0.803720
CG1157 CG32813 0.273180
CG1157 CG3283 0.972002
CG1157 CG33217 0.013207
CG1157 CG3999 -0.138193
CG1157 CG4033 -4.926591
CG1157 CG4051 1.174280
CG1157 CG4061 -0.827490
CG1157 CG4217 0.920296
CG1157 CG4475 -0.433036
CG1157 CG4581 0.638034
CG1157 CG4665 -0.477955
CG1157 CG4753 0.501597
CG1157 CG4778 0.141483
CG1157 CG4901 1.965349
CG1157 CG5010 -2.107170
CG1157 CG5130 -0.151770
CG1157 CG5193 0.211865
CG1157 CG5277 2.234212
CG1157 CG5288 -0.342990
CG1157 CG5525 -1.238482
CG1157 CG5594 -0.390868
CG1157 CG5903 -1.117708
CG1157 CG6022 1.263698
CG1157 CG6105 -5.205305
CG1157 CG6226 1.170418
CG1157 CG6343 1.465075
CG1157 CG6345 1.204312
CG1157 CG6415 -0.149814
CG1157 CG6459 0.631723
CG1157 CG6501 1.544323
CG1157 CG6904 -0.960351
CG1157 CG6949 0.541722
CG1157 CG7176 -2.341121
CG1157 CG7178 -1.922638
CG1157 CG7421 -1.534535
CG1157 CG7458 1.419583
CG1157 CG7502 -2.308876
CG1157 CG7519 -0.453441
CG1157 CG7698 0.821553
CG1157 CG7839 -0.203936
CG1157 CG7935 0.621075
CG1157 CG8036 0.557762
CG1157 CG8048 -1.079824
CG1157 CG8112 -0.048592
CG1157 CG8443 1.253603
CG1157 CG8525 -1.047531
CG1157 CG8531 -3.056603
CG1157 CG8636 0.389591
CG1157 CG8766 0.602782
CG1157 CG8788 -3.720487
CG1157 CG8913 -0.488221
CG1157 CG8946 1.099426
CG1157 CG9066 0.726686
CG1157 CG9127 -1.717694
CG1157 CG9331 0.618402
CG1157 CG9527 -0.533872
CG11576 CG12350 -0.542303
CG11576 CG13102 -0.251495
CG11576 CG13284 -3.507951
CG11576 CG14792 -0.652856
CG11576 CG14902 0.043581
CG11576 CG15211 -0.075569
CG11576 CG16787 -1.524845
CG11576 CG1759 -0.001293
CG11576 CG1809 -0.138958
CG11576 CG18173 0.042210
CG11576 CG31233 0.194769
CG11576 CG31259 -0.114927
CG11576 CG31463 0.523107
CG11576 CG3734 -2.432840
CG11576 CG3994 -0.421736
CG11576 CG4061 1.260252
CG11576 CG4199 1.994976
CG11576 CG4280 0.364677
CG11576 CG5660 -0.973802
CG11576 CG6830 -1.478580
CG11576 CG7328 -0.077970
CG11576 CG7354 0.642605
CG11576 CG9568 -1.688036
CG11642 CG11949 0.929388
CG11642 CG12075 -0.341805
CG11642 CG1273 -1.214332
CG11642 CG1422 -1.519536
CG11642 CG1475 0.604024
CG11642 CG15212 0.343267
CG11642 CG16765 -0.213111
CG11642 CG16786 -0.976954
CG11642 CG16798 0.493629
CG11642 CG17271 -0.141772
CG11642 CG1749 -1.176210
CG11642 CG18549 -0.028628
CG11642 CG1882 0.197627
CG11642 CG1891 0.184378
CG11642 CG30011 -1.335547
CG11642 CG30291 -0.524087
CG11642 CG30497 0.285699
CG11642 CG31022 0.076190
CG11642 CG31794 0.149510
CG11642 CG32701 -1.093850
CG11642 CG32982 0.107481
CG11642 CG33149 -0.377740
CG11642 CG3762 0.659409
CG11642 CG4115 0.114070
CG11642 CG4194 0.363591
CG11642 CG4552 0.229046
CG11642 CG4966 1.321942
CG11642 CG5382 0.253084
CG11642 CG6647 -0.048204
CG11642 CG6668 -0.577280
CG11642 CG6705 -0.247067
CG11642 CG6708 -1.021208
CG11642 CG6766 -0.523634
CG11642 CG6822 0.341680
CG11642 CG6844 0.052845
CG11642 CG7071 0.205346
CG11642 CG7073 -0.723466
CG11642 CG7199 0.534416
CG11642 CG7271 -0.241723
CG11642 CG7413 0.345595
CG11642 CG7430 -0.049198
CG11642 CG7654 0.063831
CG11642 CG7675 -1.659512
CG11642 CG7915 -0.077759
CG11642 CG8144 -1.884931
CG11642 CG8182 -0.033064
CG11642 CG8209 -0.074149
CG11642 CG8306 -0.639344
CG11642 CG8363 0.222321
CG11642 CG8386 0.104890
CG11642 CG9009 0.633846
CG11642 CG9035 -0.080821
CG11642 CG9238 0.169696
CG11642 CG9322 0.138808
CG11642 CG9326 0.322280
CG11642 TE19126 0.102047
CG11652 CG11861 -6.011144
CG11652 CG11949 1.598770
CG11652 CG12006 1.227438
CG11652 CG12091 1.636419
CG11652 CG12131 1.139882
CG11652 CG12206 0.977978
CG11652 CG12287 -0.485187
CG11652 CG12360 0.592165
CG11652 CG12576 -2.968439
CG11652 CG12592 -0.156046
CG11652 CG12676 1.216700
CG11652 CG13777 -2.781066
CG11652 CG13912 1.090227
CG11652 CG14207 0.952643
CG11652 CG1422 -5.320074
CG11652 CG1444 0.419128
CG11652 CG1447 0.331034
CG11652 CG14622 0.956243
CG11652 CG14712 1.491307
CG11652 CG14883 -1.262667
CG11652 CG17348 0.227489
CG11652 CG17492 -2.092727
CG11652 CG17943 0.360652
CG11652 CG18250 2.845385
CG11652 CG2374 -3.877420
CG11652 CG2835 1.525136
CG11652 CG30115 1.231883
CG11652 CG3048 0.755818
CG11652 CG31022 -1.303083
CG11652 CG31045 1.444235
CG11652 CG31332 -3.855222
CG11652 CG31349 0.306201
CG11652 CG31368 0.729559
CG11652 CG31721 -0.134283
CG11652 CG3198 3.262704
CG11652 CG32043 -0.894257
CG11652 CG32244 -0.015858
CG11652 CG32434 -0.632924
CG11652 CG32556 0.746155
CG11652 CG3265 -2.034064
CG11652 CG3371 -7.723929
CG11652 CG3436 3.395973
CG11652 CG3664 1.269749
CG11652 CG4006 -0.578746
CG11652 CG4125 -2.231752
CG11652 CG4194 1.088476
CG11652 CG4551 1.244811
CG11652 CG4843 0.847297
CG11652 CG5454 -2.688292
CG11652 CG6017 1.104262
CG11652 CG6766 -1.281438
CG11652 CG6877 -2.028678
CG11652 CG6972 0.888154
CG11652 CG7073 -0.620718
CG11652 CG7375 -0.129795
CG11652 CG7379 -1.719150
CG11652 CG7638 -8.184535
CG11652 CG7892 0.306195
CG11652 CG7893 0.374119
CG11652 CG8209 -0.687392
CG11652 CG8411 -1.292126
CG11652 CG8416 1.360801
CG11652 CG8553 0.768779
CG11652 CG8635 1.594821
CG11652 CG8749 0.759751
CG11652 CG9403 -0.939513
CG11652 CG9854 -1.121326
CG11652 CG9894 0.466340
CG11652 CR31696 0.556530
CG11652 TE19126 2.110211
CG11654 CG1322 -0.239996
CG11654 CG14629 0.220909
CG11654 CG15022 -0.075342
CG11654 CG16712 0.257373
CG11654 CG1780 -0.454995
CG11654 CG31536 -1.383606
CG11654 CG33113 -0.134969
CG11654 CG4769 -0.752591
CG11654 CG5345 0.319716
CG11654 CG6155 -2.957564
CG11654 CG6778 0.516877
CG11654 CG7098 0.442424
CG11654 CG7625 -0.886272
CG11654 CG9444 -0.409027
CG1169 CG12233 -0.376101
CG1169 CG12723 -0.520903
CG1169 CG13993 -0.077860
CG1169 CG14356 -0.328464
CG1169 CG15105 1.627539
CG1169 CG1674 -0.065194
CG1169 CG16858 -0.033457
CG1169 CG16885 -0.002267
CG1169 CG17334 0.096036
CG1169 CG17508 0.201584
CG1169 CG18362 0.328718
CG1169 CG18783 -0.047765
CG1169 CG1884 -0.524419
CG1169 CG2072 0.143006
CG1169 CG2108 -0.511866
CG1169 CG2161 0.317569
CG1169 CG2818 -0.124852
CG1169 CG2928 0.075232
CG1169 CG3171 0.249478
CG1169 CG31999 0.652304
CG1169 CG3539 0.065862
CG1169 CG3644 -0.296300
CG1169 CG3725 -1.305027
CG1169 CG4183 0.350060
CG1169 CG4552 0.227430
CG1169 CG4672 0.450314
CG1169 CG4692 -1.212516
CG1169 CG5186 -0.453377
CG1169 CG5700 -0.660798
CG1169 CG6521 0.003162
CG1169 CG7023 -0.240254
CG1169 CG7071 0.107845
CG1169 CG7098 0.070194
CG1169 CG7107 0.747661
CG1169 CG7526 -0.909638
CG1169 CG7807 -0.756335
CG1169 CG7981 -0.481512
CG1169 CG8965 0.374815
CG1169 CG9022 0.411930
CG1169 CG9175 -0.604978
CG1169 CG9177 -0.871425
CG1169 CG9297 -0.650275
CG1169 CG9811 -0.702580
CG11738 CG11979 2.930479
CG11738 CG12006 -0.158789
CG11738 CG12141 9.120287
CG11738 CG12530 -7.377321
CG11738 CG12785 3.046229
CG11738 CG12792 7.952054
CG11738 CG13005 0.762063
CG11738 CG13188 0.211327
CG11738 CG13348 0.560288
CG11738 CG13503 -1.103558
CG11738 CG1381 2.175333
CG11738 CG14048 -3.825079
CG11738 CG14206 -8.499788
CG11738 CG14447 2.157153
CG11738 CG14712 -1.775087
CG11738 CG14788 0.137329
CG11738 CG15731 -0.516306
CG11738 CG17136 0.708331
CG11738 CG17369 3.697461
CG11738 CG1746 -0.045716
CG11738 CG18657 1.014811
CG11738 CG18854 3.261895
CG11738 CG2003 -1.283703
CG11738 CG2184 -0.428501
CG11738 CG2827 1.560079
CG11738 CG2863 -10.174715
CG11738 CG2867 -0.303799
CG11738 CG32409 -0.526286
CG11738 CG32464 -2.480785
CG11738 CG32813 0.699258
CG11738 CG33071 1.591300
CG11738 CG3401 0.676033
CG11738 CG3861 -0.329142
CG11738 CG4033 -1.297680
CG11738 CG4217 -5.078440
CG11738 CG4307 -13.376426
CG11738 CG4457 0.873262
CG11738 CG4581 -1.169427
CG11738 CG4843 -2.383845
CG11738 CG4901 2.374406
CG11738 CG4912 -6.623614
CG11738 CG5258 -0.307941
CG11738 CG5277 1.494803
CG11738 CG5525 -0.067509
CG11738 CG5596 0.999349
CG11738 CG5824 -7.439466
CG11738 CG5904 1.042017
CG11738 CG5961 -0.378112
CG11738 CG5992 2.514591
CG11738 CG6022 4.173627
CG11738 CG6105 10.377995
CG11738 CG6226 -0.872207
CG11738 CG6455 2.269340
CG11738 CG6904 -1.880791
CG11738 CG6972 1.128141
CG11738 CG7033 0.929118
CG11738 CG7088 -0.009259
CG11738 CG7430 -5.657538
CG11738 CG7458 -4.736819
CG11738 CG7519 -12.522940
CG11738 CG7834 -0.609797
CG11738 CG7841 0.674587
CG11738 CG7993 -0.437186
CG11738 CG8231 0.541905
CG11738 CG8301 -0.815791
CG11738 CG8446 -1.609166
CG11738 CG8503 -0.404327
CG11738 CG8525 -5.715276
CG11738 CG8635 -2.476600
CG11738 CG8759 -3.024111
CG11738 CG8780 -1.628395
CG11738 CG8977 1.629142
CG11738 CG9306 0.823648
CG11738 CG9630 -10.520977
CG11738 CG9663 0.261711
CG11738 CG9762 0.543432
CG11738 CG9866 1.522062
CG11765 CG11992 0.027545
CG11765 CG12011 -0.241184
CG11765 CG14629 -0.332128
CG11765 CG15022 -0.300953
CG11765 CG1600 -0.454556
CG11765 CG17437 -0.089262
CG11765 CG17530 -0.282351
CG11765 CG2060 -0.112457
CG11765 CG2065 -0.606927
CG11765 CG2342 -0.434897
CG11765 CG33113 -0.200292
CG11765 CG3829 0.401772
CG11765 CG4120 0.385400
CG11765 CG5345 0.370309
CG11765 CG5700 -0.435517
CG11765 CG6957 -0.586025
CG11765 CG7390 -0.051487
CG11765 CG9184 0.033081
CG11771 CG12101 -0.355952
CG11771 CG12530 1.391578
CG11771 CG12785 2.202099
CG11771 CG14996 -0.413896
CG11771 CG17136 -1.378837
CG11771 CG17369 0.770355
CG11771 CG1785 -4.463098
CG11771 CG2078 -1.355909
CG11771 CG2221 -0.584067
CG11771 CG2867 -1.611389
CG11771 CG32253 -2.455916
CG11771 CG32264 -1.565924
CG11771 CG32409 8.399285
CG11771 CG33217 2.594046
CG11771 CG4781 0.008957
CG11771 CG4912 2.868043
CG11771 CG5010 2.026434
CG11771 CG5277 3.322267
CG11771 CG5452 -0.142939
CG11771 CG5824 -9.325825
CG11771 CG6022 -13.358667
CG11771 CG6226 -0.385203
CG11771 CG6343 1.542033
CG11771 CG6455 -0.589622
CG11771 CG6767 -1.803313
CG11771 CG7519 2.482806
CG11771 CG7712 0.129094
CG11771 CG8327 0.817954
CG11771 CG8444 -0.061141
CG11771 CG8525 -0.030613
CG11771 CG8920 -8.540035
CG11771 CG9006 3.024129
CG11771 CG9300 -1.623480
CG11771 CG9306 -0.038970
CG11785 CG11979 0.208848
CG11785 CG12151 -0.047983
CG11785 CG12206 0.011938
CG11785 CG12785 0.731738
CG11785 CG13503 0.861204
CG11785 CG14048 1.304895
CG11785 CG14206 0.648559
CG11785 CG15162 0.134948
CG11785 CG15212 0.130627
CG11785 CG15433 -2.299706
CG11785 CG16765 0.309828
CG11785 CG16798 -0.015880
CG11785 CG17166 0.833110
CG11785 CG17369 0.840855
CG11785 CG1785 -0.765786
CG11785 CG2016 -0.009351
CG11785 CG2221 -0.985345
CG11785 CG2674 -0.368358
CG11785 CG2863 -0.457367
CG11785 CG31175 -0.041737
CG11785 CG31559 -0.074597
CG11785 CG3267 0.486406
CG11785 CG32982 -0.607351
CG11785 CG33104 -0.697248
CG11785 CG33217 -3.553091
CG11785 CG3861 -0.322605
CG11785 CG3992 -0.092099
CG11785 CG4003 0.252451
CG11785 CG4051 0.385007
CG11785 CG4307 1.439135
CG11785 CG4567 0.580671
CG11785 CG4901 0.298269
CG11785 CG4912 1.264366
CG11785 CG4944 -0.616676
CG11785 CG4966 0.313384
CG11785 CG4972 -0.113060
CG11785 CG5010 2.961616
CG11785 CG5258 -0.847645
CG11785 CG5277 -1.697112
CG11785 CG5525 -1.158460
CG11785 CG6022 -0.190201
CG11785 CG6105 -0.071249
CG11785 CG6343 -0.926194
CG11785 CG6521 0.135785
CG11785 CG7033 -0.272773
CG11785 CG7176 -1.037658
CG11785 CG7361 0.383149
CG11785 CG7421 -0.087287
CG11785 CG7554 -1.448212
CG11785 CG7654 -0.045997
CG11785 CG7675 -0.875043
CG11785 CG7698 0.159775
CG11785 CG7712 -2.317528
CG11785 CG8231 0.131551
CG11785 CG8309 1.103555
CG11785 CG8439 -0.157551
CG11785 CG8444 1.485801
CG11785 CG8788 -2.412857
CG11785 CG8920 -1.277134
CG11785 CG9009 -0.087771
CG11785 CG9149 0.226363
CG11785 CG9172 0.182695
CG11785 CG9326 0.607797
CG11785 CG9330 -1.559166
CG11785 CG9416 -0.341182
CG11785 CG9710 -0.136862
CG11785 CG9748 0.076976
CG11793 CG12151 -0.585983
CG11793 CG12157 -0.163671
CG11793 CG12203 0.097049
CG11793 CG1264 -0.057573
CG11793 CG12723 0.655283
CG11793 CG13279 0.714825
CG11793 CG1403 0.192932
CG11793 CG15162 0.237386
CG11793 CG15188 -0.498472
CG11793 CG15212 0.279352
CG11793 CG15282 0.834166
CG11793 CG17332 2.105893
CG11793 CG17508 0.025991
CG11793 CG18362 -0.205977
CG11793 CG18374 -1.035985
CG11793 CG18446 -1.134259
CG11793 CG18549 0.025697
CG11793 CG2108 0.496482
CG11793 CG2140 0.123822
CG11793 CG2155 0.995898
CG11793 CG2210 -2.106286
CG11793 CG2837 -0.787512
CG11793 CG2977 2.375035
CG11793 CG31431 0.145950
CG11793 CG32164 1.228928
CG11793 CG32499 0.096901
CG11793 CG32548 -2.875360
CG11793 CG3267 0.241752
CG11793 CG3960 -1.087198
CG11793 CG4533 0.582780
CG11793 CG4679 -1.855763
CG11793 CG5288 -2.813348
CG11793 CG5330 -2.038393
CG11793 CG5476 -1.854820
CG11793 CG5532 -1.004276
CG11793 CG5594 -0.205165
CG11793 CG6459 1.495716
CG11793 CG6521 -0.128085
CG11793 CG6666 -2.743863
CG11793 CG6708 0.865768
CG11793 CG6803 0.505097
CG11793 CG7062 -0.627459
CG11793 CG7107 -0.948422
CG11793 CG7173 1.123895
CG11793 CG7176 0.553290
CG11793 CG7266 -2.001899
CG11793 CG7354 1.962695
CG11793 CG7361 0.462045
CG11793 CG7981 0.189255
CG11793 CG8050 -0.460195
CG11793 CG8186 -1.841102
CG11793 CG8402 2.271442
CG11793 CG8665 0.501067
CG11793 CG8766 -0.469791
CG11793 CG8788 -2.708546
CG11793 CG8804 0.359135
CG11793 CG8913 -0.104397
CG11793 CG8946 0.150450
CG11793 CG9066 1.138053
CG11793 CG9127 -1.510725
CG11793 CG9184 -0.147385
CG11793 CG9331 -2.394962
CG11793 CG9446 0.870531
CG11793 CG9494 -1.441328
CG11793 CG9539 0.454446
CG11793 TE18870 -0.833235
CG11798 CG11902 -0.181151
CG11798 CG1221 0.455982
CG11798 CG12249 -1.227466
CG11798 CG13894 -1.342363
CG11798 CG13928 1.082350
CG11798 CG14041 -8.005761
CG11798 CG1434 -0.396707
CG11798 CG15097 1.319617
CG11798 CG18740 -0.816156
CG11798 CG2083 -0.768812
CG11798 CG31088 -0.202341
CG11798 CG31181 -1.354137
CG11798 CG32158 1.192757
CG11798 CG3258 -0.764797
CG11798 CG3269 1.675147
CG11798 CG3625 0.066806
CG11798 CG3967 -1.831706
CG11798 CG4050 -1.668272
CG11798 CG4133 -0.777545
CG11798 CG4532 0.558638
CG11798 CG5545 2.440836
CG11798 CG5580 0.550396
CG11798 CG6418 -0.048083
CG11798 CG6703 2.542803
CG11798 CG6866 -0.370355
CG11798 CG6889 0.416888
CG11798 CG7528 -0.404771
CG11798 CG7538 1.002285
CG11798 CG8472 0.753673
CG11798 CG8567 0.146149
CG11798 CG9135 -1.261539
CG11798 CG9261 -3.293908
CG11798 CG9666 -1.175425
CG11798 CG9797 0.680934
CG11849 CG1221 -0.254648
CG11849 CG14762 -1.697946
CG11849 CG15651 -0.248811
CG11849 CG17724 -0.546663
CG11849 CG2207 -0.158076
CG11849 CG31043 0.166546
CG11849 CG31108 -0.016429
CG11849 CG31634 -1.053339
CG11849 CG32169 -0.338127
CG11849 CG32423 -0.764207
CG11849 CG3269 -0.096809
CG11849 CG5545 0.034983
CG11849 CG6703 1.555284
CG11849 CG8625 0.667503
CG11849 CG9999 -0.424102
CG11861 CG12006 -2.634680
CG11861 CG12052 -0.406044
CG11861 CG12091 -0.236170
CG11861 CG12131 -0.664197
CG11861 CG12360 0.017900
CG11861 CG12576 -0.101391
CG11861 CG12592 -0.259633
CG11861 CG12676 -1.195488
CG11861 CG13037 -0.065984
CG11861 CG13777 1.903275
CG11861 CG13912 0.115591
CG11861 CG14025 -2.597088
CG11861 CG14026 -0.032169
CG11861 CG14122 -2.057641
CG11861 CG14207 0.136393
CG11861 CG1422 0.724923
CG11861 CG1429 -0.651432
CG11861 CG1444 -1.167198
CG11861 CG14712 -0.592553
CG11861 CG16721 0.405606
CG11861 CG1721 0.263788
CG11861 CG17348 -2.286729
CG11861 CG17492 -0.505899
CG11861 CG17943 0.192287
CG11861 CG18111 0.870607
CG11861 CG18250 -2.504039
CG11861 CG1910 0.875994
CG11861 CG2835 -3.958609
CG11861 CG3001 1.118820
CG11861 CG3048 1.107710
CG11861 CG31045 2.105298
CG11861 CG31332 -2.788501
CG11861 CG32031 0.144947
CG11861 CG32043 0.584472
CG11861 CG32434 0.318030
CG11861 CG3371 1.410492
CG11861 CG3436 0.118037
CG11861 CG4125 0.082204
CG11861 CG4551 -0.486840
CG11861 CG4843 -3.655273
CG11861 CG6877 1.436867
CG11861 CG6972 0.935620
CG11861 CG6988 -0.100442
CG11861 CG7070 0.327757
CG11861 CG7073 1.388786
CG11861 CG7254 0.389152
CG11861 CG7638 0.139655
CG11861 CG7893 1.118578
CG11861 CG8276 0.866752
CG11861 CG8312 0.369005
CG11861 CG8416 0.638170
CG11861 CG8635 0.717813
CG11861 CG8759 -0.692353
CG11861 CG9403 -0.866434
CG11861 CG9866 1.416948
CG11861 TE19126 -0.834422
CG11874 CG13316 -0.274072
CG11874 CG15097 0.775330
CG11874 CG1546 -0.991899
CG11874 CG2791 -0.766049
CG11874 CG31088 0.344468
CG11874 CG32169 -0.542197
CG11874 CG3703 -1.031600
CG11874 CG3792 -0.065403
CG11874 CG4050 0.475368
CG11874 CG6601 -0.599696
CG11874 CG6930 0.257367
CG11874 CG9261 -1.230752
CG11902 CG12249 0.424579
CG11902 CG1434 -0.061722
CG11902 CG15811 0.175246
CG11902 CG2656 -0.674014
CG11902 CG31349 -0.237411
CG11902 CG32031 -0.954308
CG11902 CG32158 0.074357
CG11902 CG3967 -1.124980
CG11902 CG4303 0.645659
CG11902 CG6418 -0.202232
CG11902 CG6988 -0.331028
CG11902 CG7752 -0.017782
CG11905 CG15005 -0.428346
CG11905 CG17292 -0.176247
CG11905 CG18362 -0.245777
CG11905 CG18549 0.067145
CG11905 CG2928 0.131353
CG11905 CG31121 -0.245230
CG11905 CG32209 -0.691771
CG11905 CG4354 -0.443204
CG11905 CG4778 -0.126627
CG11905 CG6611 -0.989164
CG11905 CG7266 0.157717
CG11905 CG8309 -0.053140
CG11905 CG9446 0.054561
CG11905 CG9539 0.173661
CG11949 CG1228 1.362592
CG11949 CG12369 -1.376308
CG11949 CG12676 -0.809175
CG11949 CG1273 -0.052389
CG11949 CG13912 0.812311
CG11949 CG1422 -4.649201
CG11949 CG1444 -0.297150
CG11949 CG1475 1.867070
CG11949 CG14883 -0.832638
CG11949 CG16786 -0.022609
CG11949 CG17158 -3.477021
CG11949 CG1716 -0.394076
CG11949 CG1749 -0.762322
CG11949 CG17492 2.042533
CG11949 CG18250 -0.066621
CG11949 CG2374 -0.993093
CG11949 CG3033 0.228346
CG11949 CG31022 -0.034228
CG11949 CG31045 -0.476110
CG11949 CG31121 -0.217377
CG11949 CG31332 -3.672591
CG11949 CG31349 0.565038
CG11949 CG32556 0.374581
CG11949 CG3265 -2.746840
CG11949 CG32701 0.151318
CG11949 CG32982 0.184651
CG11949 CG3624 -0.733250
CG11949 CG3664 1.602825
CG11949 CG3992 -0.067208
CG11949 CG4006 -2.444499
CG11949 CG4115 0.028739
CG11949 CG4194 -0.129418
CG11949 CG4966 1.046777
CG11949 CG5183 0.642906
CG11949 CG5249 -0.326181
CG11949 CG5809 1.375625
CG11949 CG6017 -1.481611
CG11949 CG6223 0.320780
CG11949 CG6668 -3.234809
CG11949 CG6766 -1.413555
CG11949 CG6775 -1.068371
CG11949 CG6844 -0.462473
CG11949 CG6877 1.925377
CG11949 CG7073 0.883785
CG11949 CG7199 -0.199321
CG11949 CG7230 0.244403
CG11949 CG7254 -0.120425
CG11949 CG7262 0.123578
CG11949 CG7271 0.142092
CG11949 CG7379 0.844457
CG11949 CG7675 -0.659865
CG11949 CG7752 -0.944826
CG11949 CG7892 -0.043426
CG11949 CG7893 2.249457
CG11949 CG8209 0.977797
CG11949 CG8289 1.514601
CG11949 CG8306 -2.594510
CG11949 CG8308 0.337940
CG11949 CG8312 0.130215
CG11949 CG8411 -1.955544
CG11949 CG9128 1.291295
CG11949 CG9318 -0.591553
CG11949 CG9322 -0.767825
CG11949 CG9326 -0.464779
CG11949 CG9330 0.791701
CG11949 CG9710 0.515841
CG11961 CG12723 -0.994210
CG11961 CG13551 -1.026051
CG11961 CG13913 -0.385793
CG11961 CG1430 0.104932
CG11961 CG14356 -0.157133
CG11961 CG15211 0.196959
CG11961 CG16787 -1.220381
CG11961 CG18362 0.561887
CG11961 CG18374 -1.833451
CG11961 CG2210 -0.854040
CG11961 CG2977 0.093230
CG11961 CG30349 0.414698
CG11961 CG31233 -1.290789
CG11961 CG32920 0.424988
CG11961 CG33502 -0.081735
CG11961 CG3588 -0.860266
CG11961 CG4061 1.119532
CG11961 CG4311 -0.674349
CG11961 CG4779 -0.016438
CG11961 CG5130 0.147357
CG11961 CG5170 -0.906332
CG11961 CG5288 1.219031
CG11961 CG6028 -0.197637
CG11961 CG6417 0.645984
CG11961 CG6459 -1.755965
CG11961 CG6816 0.362186
CG11961 CG7154 -0.452961
CG11961 CG7328 -1.626497
CG11961 CG7354 0.968436
CG11961 CG7361 0.337859
CG11961 CG7502 0.630702
CG11961 CG7712 -0.018295
CG11961 CG7941 -0.080143
CG11961 CG8627 -1.415809
CG11961 CG8788 1.526459
CG11961 CG8804 -1.222703
CG11961 CG9149 0.388186
CG11961 CG9331 0.785477
CG11961 CG9446 0.124836
CG11961 CG9527 -1.372992
CG11961 CG9568 -0.102381
CG11961 CR31808 0.423962
CG11979 CG12141 6.074048
CG11979 CG12157 1.401427
CG11979 CG12206 0.599234
CG11979 CG12400 3.062935
CG11979 CG12582 0.329871
CG11979 CG12785 0.267967
CG11979 CG13503 1.529893
CG11979 CG13506 0.089878
CG11979 CG1371 0.928632
CG11979 CG14048 1.242915
CG11979 CG14206 -7.556368
CG11979 CG15433 1.069487
CG11979 CG1685 -9.687513
CG11979 CG17325 0.381120
CG11979 CG1785 3.271173
CG11979 CG18657 -0.566035
CG11979 CG1891 -1.700462
CG11979 CG2003 -2.477900
CG11979 CG2184 3.259972
CG11979 CG2863 -9.337243
CG11979 CG31175 -0.925329
CG11979 CG3127 1.800572
CG11979 CG32164 -0.446275
CG11979 CG32499 0.093211
CG11979 CG32813 3.359142
CG11979 CG32982 0.643376
CG11979 CG33071 -0.883446
CG11979 CG33217 -5.335926
CG11979 CG3714 -2.408961
CG11979 CG3861 0.163924
CG11979 CG4003 -1.735305
CG11979 CG4033 -1.443874
CG11979 CG4051 -2.144840
CG11979 CG4217 -0.083663
CG11979 CG4233 -0.057877
CG11979 CG4300 -0.294251
CG11979 CG4307 -5.089226
CG11979 CG4427 -0.246031
CG11979 CG4457 0.971019
CG11979 CG4475 -0.138797
CG11979 CG4552 0.557984
CG11979 CG4901 -4.243363
CG11979 CG4944 0.337350
CG11979 CG4966 0.013992
CG11979 CG4972 2.215323
CG11979 CG4994 -13.219263
CG11979 CG5258 1.067377
CG11979 CG5277 0.781709
CG11979 CG5374 -0.469611
CG11979 CG5525 2.791871
CG11979 CG5558 0.742006
CG11979 CG5594 0.103662
CG11979 CG5903 -1.093595
CG11979 CG5904 -5.258299
CG11979 CG6105 0.994599
CG11979 CG6226 2.555742
CG11979 CG6343 0.695887
CG11979 CG6501 -10.638318
CG11979 CG6769 -2.259154
CG11979 CG6904 1.301320
CG11979 CG6949 -4.246226
CG11979 CG7033 -3.733989
CG11979 CG7176 -0.091401
CG11979 CG7178 -0.209359
CG11979 CG7361 3.599736
CG11979 CG7413 1.010863
CG11979 CG7421 2.694579
CG11979 CG7430 -0.481219
CG11979 CG7458 3.815000
CG11979 CG7502 -0.456287
CG11979 CG7519 -2.658142
CG11979 CG7554 -1.155873
CG11979 CG7610 -6.718453
CG11979 CG7675 0.050577
CG11979 CG7698 -1.869008
CG11979 CG7841 1.402366
CG11979 CG7915 -0.047088
CG11979 CG7920 0.872345
CG11979 CG7935 -2.557289
CG11979 CG7993 -0.685229
CG11979 CG8039 4.696771
CG11979 CG8058 0.175148
CG11979 CG8231 0.422624
CG11979 CG8235 -0.975998
CG11979 CG8309 0.310214
CG11979 CG8439 6.417031
CG11979 CG8443 1.479759
CG11979 CG8444 0.515804
CG11979 CG8446 1.727872
CG11979 CG8759 2.278434
CG11979 CG8780 -0.409862
CG11979 CG8788 -0.412185
CG11979 CG8977 4.006925
CG11979 CG9009 0.180017
CG11979 CG9140 -5.323994
CG11979 CG9172 -0.319240
CG11979 CG9281 3.320865
CG11979 CG9480 0.217243
CG11979 CG9527 -0.716544
CG11979 CG9762 0.241478
CG11987 CG13624 -0.499925
CG11987 CG1434 -0.405464
CG11987 CG14513 0.496172
CG11987 CG15811 -0.254451
CG11987 CG1624 -0.676858
CG11987 CG17218 -0.102035
CG11987 CG17646 -0.480605
CG11987 CG2774 0.047278
CG11987 CG31088 0.258619
CG11987 CG31181 0.120166
CG11987 CG31349 -0.055733
CG11987 CG3198 0.453131
CG11987 CG32158 -0.350061
CG11987 CG32486 -0.438191
CG11987 CG3269 0.034140
CG11987 CG32858 -0.118544
CG11987 CG3969 -0.999890
CG11987 CG4303 0.451991
CG11987 CG5433 0.228561
CG11987 CG5520 -0.112146
CG11987 CG6174 -0.296398
CG11987 CG6418 -0.752401
CG11987 CG6877 0.179255
CG11987 CG7379 0.350772
CG11987 CG8092 -0.482915
CG11987 CG8156 -0.027523
CG11987 CG8567 0.581546
CG11987 CG9854 -0.365159
CG11987 CG9894 0.198838
CG11992 CG12101 0.257026
CG11992 CG12151 -0.177430
CG11992 CG12172 0.055921
CG11992 CG1309 0.218891
CG11992 CG1322 0.166309
CG11992 CG14048 -0.216080
CG11992 CG14243 0.633432
CG11992 CG14629 1.368444
CG11992 CG1486 0.126616
CG11992 CG15022 -1.882207
CG11992 CG15717 -7.022569
CG11992 CG16765 1.576624
CG11992 CG17320 0.054860
CG11992 CG17437 0.037370
CG11992 CG17530 0.102962
CG11992 CG18446 0.373885
CG11992 CG18549 0.898482
CG11992 CG1882 1.037605
CG11992 CG18854 1.374894
CG11992 CG1970 0.278560
CG11992 CG2161 0.059896
CG11992 CG30497 -0.463533
CG11992 CG32409 -0.151662
CG11992 CG3267 -0.960646
CG11992 CG33113 0.463881
CG11992 CG3499 -1.240430
CG11992 CG4233 -1.482258
CG11992 CG4427 1.287373
CG11992 CG4600 -1.098733
CG11992 CG4679 1.033157
CG11992 CG4912 -1.020539
CG11992 CG5033 -1.277756
CG11992 CG5330 1.165736
CG11992 CG5345 -4.556755
CG11992 CG5353 -2.173153
CG11992 CG5590 0.005817
CG11992 CG6148 0.010271
CG11992 CG6767 -0.282229
CG11992 CG6871 -0.905002
CG11992 CG7266 -1.903552
CG11992 CG7279 -0.066545
CG11992 CG7438 -0.628579
CG11992 CG7807 -0.284305
CG11992 CG7981 -0.745472
CG11992 CG8058 -0.463513
CG11992 CG8144 -3.603447
CG11992 CG8386 -0.725765
CG11992 CG8402 0.474529
CG11992 CG8439 0.639887
CG11992 CG8470 2.007573
CG11992 CG8920 0.002871
CG11992 CG9009 0.636500
CG11992 CG9238 -0.311563
CG11992 CG9446 0.280194
CG11992 CG9539 -0.200192
CG11992 TE18870 0.297109
CG12006 CG12084 -4.943198
CG12006 CG12360 -0.036525
CG12006 CG12576 0.894023
CG12006 CG12582 -0.577876
CG12006 CG12592 0.688754
CG12006 CG13037 -0.075993
CG12006 CG13348 0.528157
CG12006 CG13503 -0.408864
CG12006 CG14025 -5.731428
CG12006 CG14026 -0.271989
CG12006 CG14122 0.600581
CG12006 CG14206 2.092223
CG12006 CG1429 -1.869983
CG12006 CG1444 1.068563
CG12006 CG14447 0.307510
CG12006 CG14687 0.786985
CG12006 CG14712 -0.441476
CG12006 CG15669 0.678649
CG12006 CG16721 -0.535439
CG12006 CG1721 -1.426205
CG12006 CG17348 0.579043
CG12006 CG17492 0.335178
CG12006 CG17800 -0.056899
CG12006 CG17943 -0.727013
CG12006 CG18111 2.166893
CG12006 CG1891 -0.208710
CG12006 CG1910 0.400241
CG12006 CG2835 1.188186
CG12006 CG3001 1.101087
CG12006 CG3048 -5.076877
CG12006 CG31045 -0.179876
CG12006 CG31332 -2.402292
CG12006 CG32031 0.173049
CG12006 CG32464 -1.315001
CG12006 CG33149 1.232776
CG12006 CG3371 -0.605106
CG12006 CG3436 0.059089
CG12006 CG4115 -0.181852
CG12006 CG4125 -3.733653
CG12006 CG4194 -0.151406
CG12006 CG4300 1.379692
CG12006 CG4843 -4.549574
CG12006 CG5596 -0.844021
CG12006 CG5776 1.977038
CG12006 CG5961 0.584523
CG12006 CG5992 0.736610
CG12006 CG6972 -3.009369
CG12006 CG6988 -0.300317
CG12006 CG7073 1.190448
CG12006 CG7254 -0.040943
CG12006 CG7296 -1.038880
CG12006 CG7430 0.462926
CG12006 CG7638 2.445841
CG12006 CG7930 0.384079
CG12006 CG8231 2.390018
CG12006 CG8289 -1.634023
CG12006 CG8301 -0.434112
CG12006 CG8312 -0.380743
CG12006 CG8503 0.595722
CG12006 CG8635 -0.693762
CG12006 CG8759 -7.531096
CG12006 CG8780 -1.840753
CG12006 CG8977 1.795916
CG12006 CG9480 -0.382329
CG12006 CG9663 -0.621128
CG12006 CG9762 1.097209
CG12006 CG9866 1.908729
CG12006 CR31696 -0.914014
CG12006 TE19126 1.374808
CG12011 CG2060 -0.540385
CG12011 CG32809 -0.759951
CG12011 CG3394 -0.555092
CG12011 CG4120 -0.637128
CG12011 CG5700 -0.676630
CG12011 CG8782 0.439448
CG12026 CG6409 -0.742853
CG12026 CG9628 -0.710507
CG12038 CG12858 0.885315
CG12038 CG13920 -0.591979
CG12038 CG13928 -1.306640
CG12038 CG15097 -2.048442
CG12038 CG15651 -0.446158
CG12038 CG2048 0.604386
CG12038 CG31108 0.262473
CG12038 CG32169 -0.727839
CG12038 CG3703 -1.570911
CG12038 CG40147 -1.050253
CG12038 CG4050 0.210812
CG12038 CG4209 -0.709873
CG12038 CG4684 0.517411
CG12038 CG5545 -0.672485
CG12038 CG5680 -1.701638
CG12038 CG6703 0.075536
CG12038 CG6930 -0.060196
CG12038 CG7851 -0.225901
CG12038 CG9261 0.302876
CG12038 CG9267 -0.081135
CG12038 CG9666 0.140480
CG12052 CG12129 -0.018241
CG12052 CG12369 0.835141
CG12052 CG12576 0.672216
CG12052 CG12701 0.678295
CG12052 CG13777 0.485566
CG12052 CG13912 -0.572885
CG12052 CG1404 0.702573
CG12052 CG14122 0.095920
CG12052 CG1444 0.905386
CG12052 CG14622 0.014973
CG12052 CG1483 -0.769284
CG12052 CG14883 -0.905453
CG12052 CG18250 1.561288
CG12052 CG2656 0.050265
CG12052 CG2835 -1.033461
CG12052 CG32486 -0.214255
CG12052 CG3258 0.345570
CG12052 CG33097 -1.939092
CG12052 CG3436 -1.548887
CG12052 CG3800 -1.189995
CG12052 CG3969 0.388763
CG12052 CG4303 -0.486039
CG12052 CG4532 0.631274
CG12052 CG4677 -0.119395
CG12052 CG5433 -0.758432
CG12052 CG5588 -0.406777
CG12052 CG5813 -0.277628
CG12052 CG6174 0.076578
CG12052 CG6617 -2.248494
CG12052 CG6866 0.052340
CG12052 CG6889 1.229193
CG12052 CG7070 -0.632826
CG12052 CG7230 -0.311816
CG12052 CG7375 1.328334
CG12052 CG7471 -0.154229
CG12052 CG7526 -0.526659
CG12052 CG7538 0.155664
CG12052 CG7892 -0.586876
CG12052 CG7893 0.833287
CG12052 CG8092 -0.066503
CG12052 CG8276 -1.067757
CG12052 CG9135 -0.374129
CG12052 CG9403 -2.040424
CG12052 CG9423 0.422451
CG12052 CG9554 -0.944500
CG12052 CG9712 -1.124876
CG12055 CG12338 -0.157328
CG12055 CG12576 -0.353204
CG12055 CG12701 0.647294
CG12055 CG13348 0.039238
CG12055 CG13993 -0.192448
CG12055 CG14066 -1.671854
CG12055 CG1444 0.841642
CG12055 CG14883 -1.670641
CG12055 CG1721 0.022666
CG12055 CG1782 -0.175626
CG12055 CG17932 -1.006393
CG12055 CG1884 -1.284307
CG12055 CG2161 -0.820076
CG12055 CG2374 0.476954
CG12055 CG30115 0.139667
CG12055 CG3033 0.528374
CG12055 CG3048 0.476327
CG12055 CG31170 -0.212914
CG12055 CG3127 -0.106354
CG12055 CG31605 -0.528942
CG12055 CG31649 -0.647925
CG12055 CG3198 -0.382316
CG12055 CG31999 0.042118
CG12055 CG33097 2.124875
CG12055 CG33261 0.336922
CG12055 CG3499 0.852011
CG12055 CG3542 -0.326897
CG12055 CG3624 -2.322933
CG12055 CG3969 0.238359
CG12055 CG3992 -0.058827
CG12055 CG4086 -0.175573
CG12055 CG4199 0.269262
CG12055 CG4376 0.533842
CG12055 CG4726 -0.549302
CG12055 CG4984 -0.156792
CG12055 CG5454 -1.418494
CG12055 CG5961 -0.028414
CG12055 CG6246 -0.190052
CG12055 CG6345 0.465808
CG12055 CG6521 -0.333915
CG12055 CG6654 -0.374012
CG12055 CG7033 -0.860521
CG12055 CG7107 0.760901
CG12055 CG7526 0.422382
CG12055 CG7893 -0.359776
CG12055 CG8173 -2.263703
CG12055 CG8366 0.347135
CG12055 CG8965 -2.089968
CG12055 CG9022 0.396096
CG12055 CG9194 -0.637728
CG12055 CG9322 0.572911
CG12055 CG9330 0.595521
CG12055 CG9480 -0.321306
CG12055 CG9710 -0.166275
CG12055 CG9712 0.230951
CG12055 CG9750 0.778966
CG12055 CR31696 0.471783
CG12055 TE20108 0.562914
CG12075 CG12094 -0.341870
CG12075 CG16765 0.276924
CG12075 CG16786 -0.556928
CG12075 CG16798 0.062473
CG12075 CG17271 -0.569689
CG12075 CG1749 -0.319312
CG12075 CG18817 -0.238964
CG12075 CG31559 -0.463088
CG12075 CG32694 -0.530760
CG12075 CG33104 -0.367090
CG12075 CG33183 0.262083
CG12075 CG3359 0.010578
CG12075 CG6766 -0.407064
CG12075 CG8144 -0.108884
CG12075 CG8249 -0.299087
CG12075 CG8268 -0.047305
CG12075 CG9035 0.304494
CG12075 CG9326 0.198129
CG12075 CG9416 -0.015450
CG12084 CG12113 0.008978
CG12084 CG12287 -0.420001
CG12084 CG12360 -1.200424
CG12084 CG12582 -0.000303
CG12084 CG12592 0.158992
CG12084 CG13289 -0.322725
CG12084 CG13777 -1.035154
CG12084 CG14025 -1.851548
CG12084 CG1422 0.291569
CG12084 CG1429 -0.727867
CG12084 CG1444 1.121992
CG12084 CG14447 -0.620550
CG12084 CG14712 0.496765
CG12084 CG1475 -1.838331
CG12084 CG17136 -1.782650
CG12084 CG17800 0.236546
CG12084 CG18657 -0.772751
CG12084 CG1891 -0.595061
CG12084 CG3001 0.679909
CG12084 CG3048 0.375145
CG12084 CG31045 -1.154387
CG12084 CG31137 0.071568
CG12084 CG31332 -1.206536
CG12084 CG32464 -0.184662
CG12084 CG3278 1.445441
CG12084 CG3371 0.207745
CG12084 CG3436 0.792082
CG12084 CG4003 0.050427
CG12084 CG4194 0.288384
CG12084 CG4457 -0.172814
CG12084 CG4700 -0.093493
CG12084 CG4746 1.054542
CG12084 CG4843 1.862669
CG12084 CG5183 0.612597
CG12084 CG5258 0.057658
CG12084 CG5454 -0.328905
CG12084 CG5776 -0.258355
CG12084 CG5824 1.476178
CG12084 CG6177 0.291655
CG12084 CG7073 0.546853
CG12084 CG7654 -0.659476
CG12084 CG8231 -2.158511
CG12084 CG8289 0.920374
CG12084 CG8306 0.038275
CG12084 CG8312 0.211898
CG12084 CG8411 0.329234
CG12084 CG8416 -0.855194
CG12084 CG8583 -0.521363
CG12084 CG8759 1.829643
CG12084 CG8780 0.458634
CG12084 CG8978 -0.272894
CG12084 CG9128 0.428936
CG12084 CG9318 -0.048929
CG12084 CG9630 0.087485
CG12084 CG9677 -3.805111
CG12084 CG9750 -0.214054
CG12084 CG9866 0.981564
CG12091 CG12129 -3.072228
CG12091 CG12131 1.170135
CG12091 CG1228 2.127084
CG12091 CG12287 0.137193
CG12091 CG12360 1.795764
CG12091 CG12592 0.051435
CG12091 CG12676 0.399413
CG12091 CG1345 -0.103736
CG12091 CG13777 0.754846
CG12091 CG14025 -0.550144
CG12091 CG14026 0.229000
CG12091 CG1404 1.338285
CG12091 CG15811 1.642125
CG12091 CG16721 -1.292757
CG12091 CG17158 -0.508445
CG12091 CG1716 -0.577115
CG12091 CG17492 1.554585
CG12091 CG1782 0.721721
CG12091 CG18250 -3.501944
CG12091 CG18290 -0.413282
CG12091 CG2051 -0.311683
CG12091 CG2835 -1.061570
CG12091 CG3008 0.011686
CG12091 CG3039 -0.505903
CG12091 CG31349 0.436491
CG12091 CG31368 3.308553
CG12091 CG3198 4.170754
CG12091 CG32434 0.171909
CG12091 CG3265 -0.832326
CG12091 CG32701 -3.570449
CG12091 CG33097 -4.336115
CG12091 CG33549 0.000061
CG12091 CG3359 0.150908
CG12091 CG3371 -5.950147
CG12091 CG3416 -0.616184
CG12091 CG3436 1.290664
CG12091 CG3644 -3.063812
CG12091 CG3664 0.554120
CG12091 CG3722 -0.907154
CG12091 CG3725 1.982305
CG12091 CG3800 -1.875319
CG12091 CG40049 0.086099
CG12091 CG4006 -2.168889
CG12091 CG4169 -0.530654
CG12091 CG4204 0.590901
CG12091 CG4303 0.336936
CG12091 CG4405 0.807770
CG12091 CG4551 0.791144
CG12091 CG4672 0.252959
CG12091 CG4677 0.903152
CG12091 CG4700 0.753475
CG12091 CG5454 -1.157630
CG12091 CG5809 -0.498952
CG12091 CG6174 -1.133973
CG12091 CG6177 1.451708
CG12091 CG6766 1.285367
CG12091 CG6844 0.468028
CG12091 CG6877 -6.153494
CG12091 CG6944 0.527393
CG12091 CG7199 0.233383
CG12091 CG7375 -0.001611
CG12091 CG7481 0.588033
CG12091 CG7752 2.756412
CG12091 CG7892 -0.302387
CG12091 CG7893 1.958766
CG12091 CG7961 0.981723
CG12091 CG8209 -2.597451
CG12091 CG8276 1.298377
CG12091 CG8312 -0.128993
CG12091 CG8411 -0.729576
CG12091 CG8416 -2.022268
CG12091 CG8553 -2.541761
CG12091 CG8571 -0.054167
CG12091 CG8749 0.389213
CG12091 CG8933 -6.080203
CG12091 CG8974 0.269861
CG12091 CG9020 0.427942
CG12091 CG9070 0.002862
CG12091 CG9128 -0.187174
CG12091 CG9256 -0.331860
CG12091 CG9423 -4.639579
CG12091 CG9677 -0.211673
CG12091 CG9916 0.649995
CG12091 CG9985 -1.283783
CG12094 CG14026 -0.294103
CG12094 CG14066 0.243252
CG12094 CG14430 -0.195507
CG12094 CG14813 0.194401
CG12094 CG17032 0.141696
CG12094 CG17218 0.211977
CG12094 CG17271 -0.227958
CG12094 CG2263 0.483347
CG12094 CG2674 -0.283771
CG12094 CG3028 -0.226228
CG12094 CG31170 0.174389
CG12094 CG3224 0.142941
CG12094 CG33183 -2.410989
CG12094 CG3991 -1.483289
CG12094 CG4457 0.794236
CG12094 CG4665 -0.175919
CG12094 CG5873 0.041876
CG12094 CG6202 0.398329
CG12094 CG6904 -0.841006
CG12094 CG7413 1.003721
CG12094 CG8286 -1.003040
CG12094 CG8366 -0.047708
CG12094 CG8975 -0.255757
CG12094 CG8978 -1.394991
CG12094 CG9035 0.087413
CG12094 CG9140 0.490018
CG12094 CG9322 0.872436
CG12094 CG9326 -0.142482
CG12094 CG9598 -0.598796
CG12101 CG12141 0.783365
CG12101 CG12172 -2.630974
CG12101 CG12400 0.134800
CG12101 CG12785 2.356304
CG12101 CG12792 -1.372033
CG12101 CG13506 -0.807578
CG12101 CG13704 -0.160374
CG12101 CG14048 2.825490
CG12101 CG15433 -0.081291
CG12101 CG1685 3.315300
CG12101 CG1785 -10.120725
CG12101 CG18854 3.086613
CG12101 CG2221 -2.595444
CG12101 CG2674 1.074977
CG12101 CG2827 -0.449059
CG12101 CG2863 -4.883065
CG12101 CG2867 -2.086104
CG12101 CG31175 1.501399
CG12101 CG3224 -0.456031
CG12101 CG32264 -0.077974
CG12101 CG32409 -4.362608
CG12101 CG3267 -0.669010
CG12101 CG32813 -2.428958
CG12101 CG33217 1.993778
CG12101 CG3499 1.819693
CG12101 CG3593 -2.707550
CG12101 CG3999 0.152603
CG12101 CG4033 -4.733606
CG12101 CG4217 -3.637207
CG12101 CG4307 0.009047
CG12101 CG4581 1.434876
CG12101 CG4901 4.429494
CG12101 CG4912 -5.736485
CG12101 CG5010 -2.890035
CG12101 CG5033 4.200606
CG12101 CG5277 3.373763
CG12101 CG5525 -3.576796
CG12101 CG5558 -0.887984
CG12101 CG5824 -1.038181
CG12101 CG5904 -2.984415
CG12101 CG6022 -2.595237
CG12101 CG6226 2.586822
CG12101 CG6459 0.986829
CG12101 CG6767 -1.604640
CG12101 CG6904 -0.253225
CG12101 CG7413 -0.510712
CG12101 CG7421 -0.293835
CG12101 CG7461 -2.493594
CG12101 CG7519 6.644370
CG12101 CG7712 2.471944
CG12101 CG7780 0.280528
CG12101 CG8058 -3.821441
CG12101 CG8286 0.320517
CG12101 CG8309 -0.177026
CG12101 CG8327 -2.618696
CG12101 CG8386 -1.644810
CG12101 CG8525 6.121800
CG12101 CG8531 1.152832
CG12101 CG8920 -1.670428
CG12101 CG9149 0.428274
CG12101 CG9300 -0.527732
CG12101 CG9446 0.715499
CG12110 CG14801 -0.699674
CG12110 CG9628 -0.601977
CG12113 CG12129 -0.070878
CG12113 CG1228 0.306694
CG12113 CG12287 0.695862
CG12113 CG12592 -0.447567
CG12113 CG13777 -0.460201
CG12113 CG1404 -0.826742
CG12113 CG14712 1.212816
CG12113 CG14805 -0.026816
CG12113 CG17124 -0.196036
CG12113 CG1957 -0.143918
CG12113 CG2016 -0.022487
CG12113 CG31137 -0.231085
CG12113 CG3224 0.480272
CG12113 CG32625 0.898065
CG12113 CG3278 0.490528
CG12113 CG3416 0.369899
CG12113 CG3436 0.143834
CG12113 CG3902 -0.182882
CG12113 CG4035 -0.086361
CG12113 CG4551 -0.102123
CG12113 CG4700 -2.577264
CG12113 CG5452 -0.969276
CG12113 CG5454 0.714609
CG12113 CG6177 -0.766138
CG12113 CG6210 -0.975535
CG12113 CG6455 -0.442474
CG12113 CG7413 1.716970
CG12113 CG8366 -1.927222
CG12113 CG8411 -0.902014
CG12113 CG8416 -0.086090
CG12113 CG8553 0.205661
CG12113 CG8978 -0.023432
CG12113 CG9128 1.144614
CG12113 CG9256 0.510293
CG12113 CG9318 0.814066
CG12113 CG9403 0.211807
CG12113 CG9423 -2.364375
CG12113 CG9633 -0.932233
CG12113 CG9677 -4.055448
CG12113 CG9750 -2.066219
CG12113 CG9916 0.826449
CG12129 CG1228 -0.758279
CG12129 CG12592 -1.153091
CG12129 CG13777 -0.095458
CG12129 CG1403 0.094644
CG12129 CG1404 -3.695289
CG12129 CG14883 0.625110
CG12129 CG17158 2.226206
CG12129 CG17903 -0.164527
CG12129 CG18250 -0.084021
CG12129 CG2913 -0.128495
CG12129 CG3039 1.435410
CG12129 CG31368 -0.463910
CG12129 CG3265 1.334959
CG12129 CG32701 0.537515
CG12129 CG33097 -4.839683
CG12129 CG33549 0.897317
CG12129 CG3371 0.977120
CG12129 CG3416 -0.446908
CG12129 CG3436 -0.312941
CG12129 CG3542 0.898218
CG12129 CG3644 0.741463
CG12129 CG3722 -1.084341
CG12129 CG3800 0.356517
CG12129 CG4006 -1.436531
CG12129 CG4204 -0.518170
CG12129 CG4303 -1.727931
CG12129 CG4700 0.945879
CG12129 CG5021 -0.320729
CG12129 CG5454 -0.426566
CG12129 CG5499 0.380102
CG12129 CG5809 -1.241640
CG12129 CG6174 1.729628
CG12129 CG7375 -0.160188
CG12129 CG7526 -0.531379
CG12129 CG7752 -0.284444
CG12129 CG7893 -0.985790
CG12129 CG8092 0.246868
CG12129 CG8276 0.350065
CG12129 CG8411 -0.404032
CG12129 CG8416 0.707547
CG12129 CG8553 -0.658681
CG12129 CG8571 -0.703820
CG12129 CG8933 0.649269
CG12129 CG8965 0.513583
CG12129 CG8974 -0.428921
CG12129 CG9128 -0.285655
CG12129 CG9256 0.165647
CG12129 CG9346 0.946069
CG12129 CG9403 0.579813
CG12129 CG9423 0.733416
CG12129 CG9712 0.405621
CG12129 CG9985 0.645492
CG12131 CG12592 1.232471
CG12131 CG12676 -1.135480
CG12131 CG13005 -1.817986
CG12131 CG14025 -1.795571
CG12131 CG14207 1.145945
CG12131 CG1422 -0.513358
CG12131 CG1429 0.162723
CG12131 CG1444 0.281490
CG12131 CG14712 -0.956239
CG12131 CG1475 -0.010764
CG12131 CG15433 0.710599
CG12131 CG1648 0.857940
CG12131 CG17124 0.551617
CG12131 CG1721 -0.417880
CG12131 CG17492 -1.843753
CG12131 CG18111 -0.649841
CG12131 CG18250 0.690118
CG12131 CG1910 1.110521
CG12131 CG2051 -0.913046
CG12131 CG2330 0.883515
CG12131 CG2835 0.183891
CG12131 CG3001 -0.041631
CG12131 CG31045 4.013784
CG12131 CG31332 -0.975423
CG12131 CG3278 1.014282
CG12131 CG3371 -2.047005
CG12131 CG3416 0.365399
CG12131 CG3800 0.566720
CG12131 CG4115 0.207831
CG12131 CG4170 -2.122702
CG12131 CG4300 -1.084118
CG12131 CG4677 0.277044
CG12131 CG4700 -1.249097
CG12131 CG4746 0.153446
CG12131 CG4843 0.812047
CG12131 CG5183 -2.241797
CG12131 CG5320 0.839891
CG12131 CG5486 -0.546375
CG12131 CG5809 -3.332989
CG12131 CG6512 -3.236723
CG12131 CG6668 -0.563024
CG12131 CG6844 0.637327
CG12131 CG7073 -0.095284
CG12131 CG7481 -0.239732
CG12131 CG7654 0.044296
CG12131 CG7915 -0.054809
CG12131 CG8306 0.080757
CG12131 CG8312 -0.092963
CG12131 CG8411 0.589158
CG12131 CG8759 0.707069
CG12131 CG8977 0.791233
CG12131 CG9020 0.148356
CG12131 CG9035 0.373596
CG12131 CG9172 -1.074939
CG12131 CG9238 -0.112184
CG12131 CG9256 -0.804531
CG12131 CG9281 -0.272151
CG12131 CG9330 1.676350
CG12131 CG9403 -1.881666
CG12131 CG9416 0.468150
CG12131 CG9677 0.426676
CG12131 CG9710 0.035246
CG12131 CG9866 -2.497903
CG12131 CG9985 0.303552
CG12131 CR31696 0.362868
CG12131 TE19126 -1.710059
CG12141 CG12172 2.774046
CG12141 CG12400 3.079122
CG12141 CG12530 -0.306867
CG12141 CG12785 3.398521
CG12141 CG12792 -9.475539
CG12141 CG1309 0.996441
CG12141 CG13506 -0.557090
CG12141 CG13704 0.580342
CG12141 CG1381 2.141628
CG12141 CG14026 -0.195297
CG12141 CG14206 0.829347
CG12141 CG14447 -2.057809
CG12141 CG14788 -0.599047
CG12141 CG15304 1.737338
CG12141 CG1685 -29.677812
CG12141 CG1746 -8.650716
CG12141 CG1785 6.378032
CG12141 CG18549 0.662335
CG12141 CG18854 4.920828
CG12141 CG2003 -4.494427
CG12141 CG2184 2.281033
CG12141 CG2263 -6.248521
CG12141 CG2827 1.911153
CG12141 CG2863 -7.986881
CG12141 CG3001 2.887872
CG12141 CG3140 1.995983
CG12141 CG31775 0.305995
CG12141 CG32409 3.825569
CG12141 CG32813 7.689420
CG12141 CG33009 0.707885
CG12141 CG33071 3.028416
CG12141 CG3593 -2.821326
CG12141 CG3714 4.242051
CG12141 CG4003 -2.276276
CG12141 CG4033 7.154926
CG12141 CG4217 -11.102936
CG12141 CG4307 -7.438853
CG12141 CG4427 4.195956
CG12141 CG4457 -2.638243
CG12141 CG4475 -1.134624
CG12141 CG4581 1.459815
CG12141 CG4665 1.890851
CG12141 CG5033 -26.177899
CG12141 CG5220 5.403331
CG12141 CG5258 4.962409
CG12141 CG5277 1.391437
CG12141 CG5374 -5.308797
CG12141 CG5537 0.579452
CG12141 CG5558 -17.220064
CG12141 CG5590 1.295934
CG12141 CG5594 1.326729
CG12141 CG5596 -0.488315
CG12141 CG5824 4.192408
CG12141 CG5904 14.443103
CG12141 CG5992 -12.357626
CG12141 CG6022 -3.658943
CG12141 CG6105 2.061913
CG12141 CG6226 -0.220268
CG12141 CG6343 5.655988
CG12141 CG6415 -2.034510
CG12141 CG6501 -13.377207
CG12141 CG6904 -14.771552
CG12141 CG6949 -4.773547
CG12141 CG7088 2.768179
CG12141 CG7178 -0.581281
CG12141 CG7393 0.452909
CG12141 CG7421 3.976537
CG12141 CG7519 -23.167414
CG12141 CG7610 2.989506
CG12141 CG7780 -2.170071
CG12141 CG7834 -10.490231
CG12141 CG7839 -1.953138
CG12141 CG7841 2.090180
CG12141 CG7935 5.974134
CG12141 CG7993 -6.603707
CG12141 CG8036 0.908247
CG12141 CG8039 -1.361380
CG12141 CG8058 -6.010558
CG12141 CG8327 -2.612500
CG12141 CG8443 -1.349485
CG12141 CG8446 -19.085819
CG12141 CG8525 -12.767210
CG12141 CG8531 -1.373779
CG12141 CG8636 -1.663432
CG12141 CG8759 -7.213268
CG12141 CG8977 17.556992
CG12141 CG8978 0.949612
CG12141 CG9006 -1.097361
CG12141 CG9009 -3.201168
CG12141 CG9140 -6.584577
CG12141 CG9281 0.775069
CG12141 CG9300 2.518958
CG12141 CG9306 5.899051
CG12141 CG9577 1.196826
CG12141 CG9630 0.351362
CG12141 CG9663 2.858208
CG12151 CG1309 -8.663049
CG12151 CG13289 -0.286488
CG12151 CG13506 1.192069
CG12151 CG14048 -1.035472
CG12151 CG14805 2.299962
CG12151 CG14996 -1.879162
CG12151 CG15005 0.441229
CG12151 CG15162 -0.071663
CG12151 CG15188 0.851000
CG12151 CG15212 -0.128542
CG12151 CG15717 2.341370
CG12151 CG16765 1.281103
CG12151 CG1685 0.649793
CG12151 CG17124 1.005553
CG12151 CG17246 -1.170702
CG12151 CG17369 -2.171844
CG12151 CG18446 -0.024651
CG12151 CG18549 -0.318561
CG12151 CG18657 -0.119675
CG12151 CG18854 0.369101
CG12151 CG1970 0.454798
CG12151 CG2155 0.517886
CG12151 CG2221 0.599870
CG12151 CG2674 0.895392
CG12151 CG2713 -1.756819
CG12151 CG3140 0.318326
CG12151 CG31559 0.018156
CG12151 CG32499 -1.580393
CG12151 CG32548 0.225125
CG12151 CG3267 -1.239855
CG12151 CG3283 0.832897
CG12151 CG32972 0.171529
CG12151 CG33104 -2.912358
CG12151 CG33217 -0.717442
CG12151 CG4003 -3.009688
CG12151 CG4051 -2.634278
CG12151 CG4307 2.045582
CG12151 CG4427 -4.215717
CG12151 CG4475 -0.220484
CG12151 CG4511 0.559799
CG12151 CG4552 0.720616
CG12151 CG4665 -0.134810
CG12151 CG4692 1.053108
CG12151 CG4742 0.299223
CG12151 CG4972 -0.724513
CG12151 CG5033 -1.525755
CG12151 CG5193 -3.075031
CG12151 CG5277 1.321819
CG12151 CG5330 -3.315343
CG12151 CG5353 -0.218002
CG12151 CG5594 -1.989928
CG12151 CG6022 2.961541
CG12151 CG6148 -0.254912
CG12151 CG6202 0.448029
CG12151 CG6343 -1.936279
CG12151 CG6415 0.649780
CG12151 CG6459 0.037267
CG12151 CG6708 -1.233809
CG12151 CG7176 1.409134
CG12151 CG7227 0.384624
CG12151 CG7361 -5.324953
CG12151 CG7393 2.399665
CG12151 CG7413 -0.678248
CG12151 CG7461 0.785198
CG12151 CG7698 0.903265
CG12151 CG7839 2.404739
CG12151 CG7935 -0.325235
CG12151 CG8036 -0.347081
CG12151 CG8144 -0.961748
CG12151 CG8235 -0.888915
CG12151 CG8309 -0.986027
CG12151 CG8386 0.655138
CG12151 CG8402 1.539800
CG12151 CG8439 -0.266793
CG12151 CG8531 1.368561
CG12151 CG8636 0.103970
CG12151 CG8766 -0.102937
CG12151 CG8788 1.160034
CG12151 CG8920 0.844290
CG12151 CG9006 -2.690598
CG12151 CG9009 0.559048
CG12151 CG9148 0.735297
CG12151 CG9149 0.293521
CG12151 CG9280 -0.613582
CG12151 CG9306 2.149987
CG12151 CG9710 1.260416
CG12151 CG9762 1.238069
CG12151 TE18870 -0.194732
CG12157 CG12172 -0.141822
CG12157 CG12400 -0.098879
CG12157 CG13551 -5.014898
CG12157 CG13704 -1.692754
CG12157 CG14048 -1.476293
CG12157 CG14243 -0.820402
CG12157 CG14968 -0.955569
CG12157 CG15095 -4.369537
CG12157 CG15162 -0.332460
CG12157 CG15304 -1.036250
CG12157 CG15347 -2.331647
CG12157 CG15717 1.478308
CG12157 CG1685 0.621006
CG12157 CG17325 0.300175
CG12157 CG17332 2.238865
CG12157 CG17642 0.502330
CG12157 CG18374 0.079230
CG12157 CG18446 0.197891
CG12157 CG18549 0.025875
CG12157 CG2003 0.177361
CG12157 CG2977 -0.980579
CG12157 CG3006 -0.219553
CG12157 CG31004 -0.367956
CG12157 CG31098 -5.493948
CG12157 CG31175 1.076427
CG12157 CG31431 -0.079881
CG12157 CG32164 -1.696636
CG12157 CG32548 -0.197072
CG12157 CG3267 0.589819
CG12157 CG3283 1.089254
CG12157 CG33009 1.013722
CG12157 CG33502 -0.190497
CG12157 CG3884 -2.042638
CG12157 CG4033 -2.973202
CG12157 CG4051 1.034790
CG12157 CG4061 1.473740
CG12157 CG4307 -0.204049
CG12157 CG4475 -0.668415
CG12157 CG4567 0.203532
CG12157 CG4600 0.391640
CG12157 CG4753 3.083158
CG12157 CG4901 -1.504949
CG12157 CG5010 0.701453
CG12157 CG5288 0.028884
CG12157 CG5476 0.384141
CG12157 CG5532 -1.494206
CG12157 CG5594 0.986685
CG12157 CG5660 1.379306
CG12157 CG5819 0.334262
CG12157 CG5828 0.593089
CG12157 CG5961 1.951182
CG12157 CG6105 1.077499
CG12157 CG6417 0.509397
CG12157 CG6459 -2.722957
CG12157 CG6501 -8.468375
CG12157 CG6666 -5.276184
CG12157 CG6949 -2.532871
CG12157 CG7088 0.284686
CG12157 CG7176 -2.226293
CG12157 CG7328 0.422096
CG12157 CG7361 2.277224
CG12157 CG7421 -2.598485
CG12157 CG7502 1.217851
CG12157 CG7841 0.116585
CG12157 CG7936 0.469264
CG12157 CG8048 -0.571689
CG12157 CG8050 -1.168550
CG12157 CG8112 -0.126714
CG12157 CG8402 -1.535236
CG12157 CG8443 2.331103
CG12157 CG8470 -0.192407
CG12157 CG8665 1.060605
CG12157 CG8766 1.109918
CG12157 CG8788 -4.911319
CG12157 CG8804 3.417568
CG12157 CG8946 4.530325
CG12157 CG9127 -0.013637
CG12157 CG9184 0.658334
CG12157 CG9331 -4.590086
CG12157 CG9527 3.129848
CG12157 CG9762 1.714874
CG12172 CG1309 -0.833054
CG12172 CG14243 0.332975
CG12172 CG14996 0.865543
CG12172 CG15095 -0.396621
CG12172 CG15188 -0.573551
CG12172 CG1548 0.555451
CG12172 CG15717 -1.799802
CG12172 CG1685 -3.973805
CG12172 CG1743 -1.485999
CG12172 CG1785 -0.456225
CG12172 CG18549 -1.608764
CG12172 CG1970 -0.150566
CG12172 CG2003 0.120146
CG12172 CG2098 -1.373528
CG12172 CG2155 0.233977
CG12172 CG2198 0.559586
CG12172 CG2863 -1.961789
CG12172 CG30011 0.127100
CG12172 CG31098 1.551834
CG12172 CG31175 0.843406
CG12172 CG3174 0.312317
CG12172 CG31775 -0.865179
CG12172 CG32253 0.282116
CG12172 CG32264 0.202122
CG12172 CG32409 3.161366
CG12172 CG32464 0.335643
CG12172 CG32813 -0.427354
CG12172 CG3593 -0.801796
CG12172 CG4033 1.300667
CG12172 CG4307 1.333042
CG12172 CG4475 -0.451837
CG12172 CG4600 -0.539831
CG12172 CG4781 0.169162
CG12172 CG5033 -4.854930
CG12172 CG5558 0.722086
CG12172 CG5594 -0.018130
CG12172 CG6148 0.086738
CG12172 CG6415 -0.311095
CG12172 CG6767 0.039054
CG12172 CG6871 -0.494921
CG12172 CG7088 -3.153827
CG12172 CG7266 0.892537
CG12172 CG7519 -0.246854
CG12172 CG7780 0.147001
CG12172 CG7935 0.945007
CG12172 CG7993 -0.636646
CG12172 CG8036 1.228337
CG12172 CG8058 0.969308
CG12172 CG8327 -0.670897
CG12172 CG8386 -0.173396
CG12172 CG8402 1.459942
CG12172 CG8446 1.624849
CG12172 CG8470 -2.017520
CG12172 CG8920 0.922758
CG12172 CG8977 3.389248
CG12172 CG9009 -1.824656
CG12172 CG9300 -0.632926
CG12172 CG9306 -1.398010
CG12203 CG1345 -0.160852
CG12203 CG13993 0.330300
CG12203 CG15282 -0.073235
CG12203 CG15598 -0.526420
CG12203 CG17332 1.684115
CG12203 CG17508 -1.951177
CG12203 CG18290 0.378351
CG12203 CG18374 -0.435012
CG12203 CG1882 -0.673834
CG12203 CG2108 -0.647730
CG12203 CG2210 -0.053745
CG12203 CG2837 0.354429
CG12203 CG2913 0.022656
CG12203 CG30497 -0.077802
CG12203 CG32244 0.859073
CG12203 CG33502 -0.869694
CG12203 CG3960 0.142776
CG12203 CG4364 -0.390045
CG12203 CG4376 0.866143
CG12203 CG4679 0.265880
CG12203 CG4692 -1.301270
CG12203 CG5661 -0.174745
CG12203 CG7062 -0.212746
CG12203 CG7071 -0.987921
CG12203 CG7107 1.095211
CG12203 CG7154 0.075307
CG12203 CG8182 -0.518628
CG12203 CG8186 -0.950219
CG12203 CG9194 0.104538
CG12203 CG9253 -0.285940
CG12203 CG9710 0.939732
CG12203 CG9762 0.114746
CG12203 CG9811 0.593245
CG12203 CG9977 -0.174878
CG12206 CG12576 0.054300
CG12206 CG13037 -0.419151
CG12206 CG13503 -0.553395
CG12206 CG13993 0.169609
CG12206 CG14206 0.135127
CG12206 CG1447 -0.412729
CG12206 CG14643 -0.262949
CG12206 CG15212 0.390127
CG12206 CG15598 -0.005918
CG12206 CG16798 -0.025771
CG12206 CG17492 -1.011173
CG12206 CG17508 -0.332848
CG12206 CG1771 0.165693
CG12206 CG17943 0.212969
CG12206 CG1891 0.200880
CG12206 CG3008 0.464927
CG12206 CG30115 -0.049930
CG12206 CG31022 0.215980
CG12206 CG31175 0.519881
CG12206 CG3127 0.654665
CG12206 CG31605 -0.858619
CG12206 CG32244 -1.371546
CG12206 CG32982 -0.172649
CG12206 CG33071 0.153774
CG12206 CG3762 -0.281157
CG12206 CG4125 0.312919
CG12206 CG4376 0.153459
CG12206 CG4552 -0.703770
CG12206 CG4726 -1.338695
CG12206 CG4966 0.981430
CG12206 CG4994 -0.930923
CG12206 CG5596 0.209429
CG12206 CG6521 -0.557198
CG12206 CG6647 0.159122
CG12206 CG6705 -0.086867
CG12206 CG6972 0.162601
CG12206 CG7071 -0.370925
CG12206 CG7176 0.128847
CG12206 CG7199 0.567311
CG12206 CG7230 0.010253
CG12206 CG7361 -0.109197
CG12206 CG7502 -1.133017
CG12206 CG7554 0.213833
CG12206 CG7638 -0.354560
CG12206 CG7675 -4.685434
CG12206 CG7802 -0.025785
CG12206 CG7920 -0.445150
CG12206 CG9262 0.057236
CG12206 CG9322 -1.176043
CG12206 CG9326 1.386484
CG12206 CG9330 -0.011273
CG12206 CG9480 -0.483375
CG12206 CG9710 0.461397
CG12206 CG9762 0.189134
CG12206 CG9977 0.698189
CG1221 CG13894 -0.256133
CG1221 CG13928 0.423484
CG1221 CG14041 -2.156410
CG1221 CG17724 -0.059396
CG1221 CG2083 0.268877
CG1221 CG31088 0.235674
CG1221 CG32046 0.285842
CG1221 CG32505 -0.280721
CG1221 CG3258 0.110008
CG1221 CG3269 -0.550820
CG1221 CG4050 -0.238259
CG1221 CG5545 -0.028779
CG1221 CG5580 -0.517564
CG1221 CG6703 0.120447
CG1221 CG7576 0.031190
CG12233 CG13220 0.067111
CG12233 CG13391 -0.529909
CG12233 CG14356 -0.258879
CG12233 CG15022 0.340033
CG12233 CG17280 -0.440805
CG12233 CG2108 -0.202953
CG12233 CG2210 0.249096
CG12233 CG31999 -0.770695
CG12233 CG32920 0.332299
CG12233 CG3539 -0.700504
CG12233 CG3903 0.911859
CG12233 CG4679 0.328798
CG12233 CG6030 -1.073002
CG12233 CG6439 -1.278834
CG12233 CG6816 -0.100441
CG12233 CG7098 0.066162
CG12233 CG7526 0.364027
CG12233 CG9194 0.040310
CG12233 CG9811 0.109630
CG12238 CG1228 -0.264347
CG12238 CG1250 -0.749617
CG12238 CG12701 0.845364
CG12238 CG14622 0.565593
CG12238 CG15811 -1.614628
CG12238 CG16721 -0.050663
CG12238 CG17158 0.346068
CG12238 CG1782 1.333938
CG12238 CG17903 0.307164
CG12238 CG18290 -0.300861
CG12238 CG18783 -0.862015
CG12238 CG1884 0.106676
CG12238 CG2048 -0.164691
CG12238 CG2374 -1.329252
CG12238 CG2774 -1.131357
CG12238 CG3008 0.111775
CG12238 CG3039 0.003660
CG12238 CG3184 0.114620
CG12238 CG3198 -0.330196
CG12238 CG32043 -0.000428
CG12238 CG32486 0.559977
CG12238 CG32858 -0.775937
CG12238 CG33097 -1.346336
CG12238 CG33261 -0.528862
CG12238 CG3539 0.055832
CG12238 CG3644 0.780649
CG12238 CG3725 0.503856
CG12238 CG3800 -0.147855
CG12238 CG3969 -1.215341
CG12238 CG4006 0.659891
CG12238 CG4672 -2.600415
CG12238 CG4729 0.162894
CG12238 CG5215 0.227676
CG12238 CG5433 -0.616023
CG12238 CG5514 0.380001
CG12238 CG5809 0.060828
CG12238 CG6174 -0.656143
CG12238 CG6418 0.471302
CG12238 CG6654 -1.288989
CG12238 CG6775 -1.307158
CG12238 CG6860 0.200933
CG12238 CG6877 -0.182733
CG12238 CG7071 0.728487
CG12238 CG7187 -0.631558
CG12238 CG7375 1.001880
CG12238 CG7433 -0.839963
CG12238 CG7524 -0.335353
CG12238 CG7664 -0.402917
CG12238 CG7752 0.603264
CG12238 CG7961 0.099971
CG12238 CG8156 0.063012
CG12238 CG8173 0.609390
CG12238 CG8200 -0.275155
CG12238 CG8209 0.542502
CG12238 CG8567 0.142560
CG12238 CG8581 0.077144
CG12238 CG8933 0.870853
CG12238 CG8965 0.227631
CG12238 CG8974 -1.101384
CG12238 CG9022 -1.518618
CG12238 CG9177 0.087994
CG12238 CG9267 -0.257526
CG12238 CG9346 0.865384
CG12238 CG9924 0.236358
CG12238 TE20108 -0.015518
CG12249 CG13624 -0.483374
CG12249 CG13894 -0.518807
CG12249 CG14041 -0.029773
CG12249 CG14513 -0.084758
CG12249 CG14622 -1.202724
CG12249 CG17724 0.128365
CG12249 CG2083 -0.762445
CG12249 CG2207 -1.630391
CG12249 CG2656 -0.528517
CG12249 CG31108 1.200371
CG12249 CG31181 0.397767
CG12249 CG31349 -0.278520
CG12249 CG32031 -0.293348
CG12249 CG32043 1.314384
CG12249 CG32158 0.254552
CG12249 CG32434 -1.104808
CG12249 CG32486 -0.317104
CG12249 CG3258 0.417677
CG12249 CG3269 1.195408
CG12249 CG3625 0.249470
CG12249 CG3967 -1.022949
CG12249 CG40147 0.197317
CG12249 CG4041 0.062131
CG12249 CG4303 0.803547
CG12249 CG4532 0.220577
CG12249 CG5588 0.188220
CG12249 CG5813 -1.319141
CG12249 CG6617 0.473132
CG12249 CG6866 -1.541332
CG12249 CG6889 0.000696
CG12249 CG6987 -3.404970
CG12249 CG7358 1.438168
CG12249 CG7538 0.461015
CG12249 CG8567 -0.793844
CG12249 CG9135 -0.626322
CG12249 CG9666 -0.119914
CG12249 CG9704 -0.167570
CG12249 CG9705 0.458322
CG12249 CG9797 -0.130146
CG12249 CG9999 -0.139222
CG12262 CG12403 -2.852955
CG12262 CG12582 -0.542179
CG12262 CG1345 0.990618
CG12262 CG1371 -2.426899
CG12262 CG14687 0.491855
CG12262 CG1475 -4.270872
CG12262 CG15102 0.256247
CG12262 CG15105 -3.861135
CG12262 CG15117 -0.281878
CG12262 CG1520 0.244453
CG12262 CG15282 -0.419075
CG12262 CG1721 0.667719
CG12262 CG17246 -0.141789
CG12262 CG17320 0.930993
CG12262 CG17325 1.430917
CG12262 CG17332 -0.085834
CG12262 CG17492 0.129750
CG12262 CG1837 -0.789870
CG12262 CG1882 -0.389608
CG12262 CG1910 1.340435
CG12262 CG2051 0.714887
CG12262 CG2158 0.841333
CG12262 CG30011 1.332513
CG12262 CG30291 -0.293320
CG12262 CG3127 0.299463
CG12262 CG3140 -1.549565
CG12262 CG31794 0.100085
CG12262 CG32164 -1.198667
CG12262 CG32425 -1.609999
CG12262 CG3249 0.294153
CG12262 CG32499 0.076074
CG12262 CG32813 1.210571
CG12262 CG33009 -0.736705
CG12262 CG33149 1.738718
CG12262 CG33549 1.205907
CG12262 CG3499 1.954471
CG12262 CG3624 0.553506
CG12262 CG3644 1.826475
CG12262 CG3725 1.097008
CG12262 CG3903 -0.065907
CG12262 CG4051 0.165175
CG12262 CG4169 -2.474872
CG12262 CG4183 -0.488844
CG12262 CG4233 0.961649
CG12262 CG4364 -0.827997
CG12262 CG4376 1.122661
CG12262 CG4427 -3.849702
CG12262 CG4511 -1.507741
CG12262 CG4533 0.471733
CG12262 CG4600 -0.280617
CG12262 CG4679 -1.114568
CG12262 CG4752 -0.441837
CG12262 CG5320 2.009730
CG12262 CG5330 0.148563
CG12262 CG5353 -3.062837
CG12262 CG5476 -0.636888
CG12262 CG5590 -0.776162
CG12262 CG6501 1.352669
CG12262 CG6647 0.556771
CG12262 CG6666 1.228445
CG12262 CG6668 -0.159429
CG12262 CG6775 1.516273
CG12262 CG6803 -1.225914
CG12262 CG6844 0.064938
CG12262 CG6871 0.079734
CG12262 CG7071 -0.329116
CG12262 CG7107 -0.011865
CG12262 CG7433 -2.349512
CG12262 CG7915 1.364299
CG12262 CG7920 -2.027632
CG12262 CG7981 0.374695
CG12262 CG7987 -1.515728
CG12262 CG8182 -1.991256
CG12262 CG8186 -0.419368
CG12262 CG8235 -0.581662
CG12262 CG8402 1.012193
CG12262 CG8439 0.797896
CG12262 CG8766 0.225753
CG12262 CG8946 0.203130
CG12262 CG9009 0.239195
CG12262 CG9238 -2.377784
CG12262 CG9280 1.977998
CG12262 CG9985 -0.383418
CG12262 CR31696 0.908692
CG1228 CG12287 -0.063084
CG1228 CG12369 -0.223925
CG1228 CG12701 -1.694827
CG1228 CG1403 -0.598236
CG1228 CG1404 0.759726
CG1228 CG14636 0.192692
CG1228 CG14883 -2.214273
CG1228 CG1539 0.302104
CG1228 CG16721 -0.445837
CG1228 CG17158 -3.595254
CG1228 CG1782 1.333069
CG1228 CG17903 -0.801039
CG1228 CG18250 -1.141232
CG1228 CG2374 1.245793
CG1228 CG2656 0.299759
CG1228 CG2774 0.031368
CG1228 CG3039 -1.727772
CG1228 CG3198 1.145483
CG1228 CG32031 0.551528
CG1228 CG3265 -0.061848
CG1228 CG33097 -0.690013
CG1228 CG3416 -0.268101
CG1228 CG3436 1.654122
CG1228 CG3542 -1.970393
CG1228 CG3624 -0.317437
CG1228 CG3722 1.246313
CG1228 CG3969 0.335689
CG1228 CG4006 -1.118041
CG1228 CG4022 -0.162266
CG1228 CG4204 0.297715
CG1228 CG4303 -1.541903
CG1228 CG4551 0.333643
CG1228 CG5215 -0.488336
CG1228 CG5433 -0.049474
CG1228 CG5499 0.036902
CG1228 CG5514 -0.774969
CG1228 CG6210 -0.022663
CG1228 CG6654 1.003178
CG1228 CG6775 -0.938183
CG1228 CG7379 0.360302
CG1228 CG7563 -0.232683
CG1228 CG7752 -0.442296
CG1228 CG7893 0.671260
CG1228 CG8276 0.221753
CG1228 CG8308 -0.003179
CG1228 CG8411 -0.793717
CG1228 CG8571 -0.104713
CG1228 CG8933 0.019014
CG1228 CG8965 -0.610284
CG1228 CG9318 0.515658
CG1228 CG9346 -0.465006
CG1228 CG9423 -0.218702
CG1228 CG9924 -1.334210
CG12284 CG13993 -0.510078
CG12284 CG14080 -0.403907
CG12284 CG16798 -0.230187
CG12284 CG3008 0.337175
CG12284 CG4364 -0.047815
CG12284 CG4376 -0.002386
CG12284 CG4698 -0.273500
CG12284 CG5454 0.315226
CG12284 CG7187 -0.310934
CG12284 CG7802 -0.210165
CG12284 CG7961 -0.164716
CG12284 CG8553 -0.383472
CG12284 CG9262 -0.138577
CG12284 CG9748 -0.301524
CG12284 CG9854 -0.065339
CG12284 CG9894 -0.259977
CG12286 CG12403 0.100369
CG12286 CG14021 1.755683
CG12286 CG14629 0.643312
CG12286 CG1469 -0.363137
CG12286 CG15117 -0.415987
CG12286 CG15188 0.163919
CG12286 CG1548 0.121808
CG12286 CG15717 0.994695
CG12286 CG15828 -0.489420
CG12286 CG1600 -0.523078
CG12286 CG1743 -1.648769
CG12286 CG1837 -1.147654
CG12286 CG2098 -1.154190
CG12286 CG2198 -0.952294
CG12286 CG30011 0.374968
CG12286 CG33099 -0.737206
CG12286 CG3380 0.399500
CG12286 CG3767 0.221493
CG12286 CG3989 -0.635301
CG12286 CG4162 -3.361619
CG12286 CG4306 -0.245915
CG12286 CG4533 0.310762
CG12286 CG4696 -0.386056
CG12286 CG5210 -1.727026
CG12286 CG6803 0.271802
CG12286 CG6844 -0.097987
CG12286 CG7062 -0.273484
CG12286 CG8050 -1.218508
CG12286 CG8066 1.623591
CG12286 CG8665 -0.866319
CG12286 CG8669 1.976930
CG12286 CG9494 -0.312727
CG12287 CG12360 0.882254
CG12287 CG12369 0.510322
CG12287 CG12592 -2.300447
CG12287 CG12701 0.739945
CG12287 CG13777 -0.562561
CG12287 CG13912 -0.127015
CG12287 CG1404 -0.407303
CG12287 CG1444 -0.121388
CG12287 CG14622 0.428876
CG12287 CG14712 0.649284
CG12287 CG14883 -1.242995
CG12287 CG17800 -0.175033
CG12287 CG18250 -0.924115
CG12287 CG1910 0.252162
CG12287 CG3048 -0.204675
CG12287 CG31368 1.083268
CG12287 CG3198 0.253379
CG12287 CG3265 0.035142
CG12287 CG33097 1.318496
CG12287 CG3371 -1.497155
CG12287 CG3416 -0.307722
CG12287 CG3436 0.242806
CG12287 CG3624 0.816926
CG12287 CG4204 0.019113
CG12287 CG4303 0.908631
CG12287 CG4551 -0.787190
CG12287 CG4700 0.201943
CG12287 CG5215 -1.286422
CG12287 CG5454 -0.805490
CG12287 CG5499 -0.180024
CG12287 CG6177 0.220519
CG12287 CG6210 -0.254553
CG12287 CG6246 -0.696137
CG12287 CG6766 0.446611
CG12287 CG7375 0.557266
CG12287 CG7379 -0.921081
CG12287 CG8209 -0.340321
CG12287 CG8411 0.225508
CG12287 CG8416 -0.475093
CG12287 CG8749 -1.236648
CG12287 CG9128 0.992875
CG12287 CG9318 0.409355
CG12287 CG9403 -0.054644
CG12287 CG9633 -0.084570
CG12287 CG9666 -0.029485
CG12287 CG9677 0.632069
CG12287 CG9750 -0.981891
CG12287 CG9894 0.101156
CG12287 CG9985 -0.061333
CG12338 CG12400 -1.107054
CG12338 CG12785 0.349935
CG12338 CG13102 -1.633282
CG12338 CG13284 -0.364730
CG12338 CG14066 -1.395739
CG12338 CG14902 -0.159609
CG12338 CG15211 -0.515097
CG12338 CG15347 1.170489
CG12338 CG16787 0.159846
CG12338 CG1809 0.457656
CG12338 CG2674 0.437324
CG12338 CG30115 0.198727
CG12338 CG31605 -1.509371
CG12338 CG3884 -0.334338
CG12338 CG3999 -0.460954
CG12338 CG4061 -0.431053
CG12338 CG4199 1.002716
CG12338 CG4217 1.329126
CG12338 CG4901 0.605302
CG12338 CG5010 -0.372757
CG12338 CG5371 -0.187451
CG12338 CG5525 -2.141840
CG12338 CG5903 0.484340
CG12338 CG6345 0.152679
CG12338 CG6830 0.678205
CG12338 CG7328 0.398260
CG12338 CG7554 -0.334768
CG12338 CG7712 0.785903
CG12350 CG13102 -1.669421
CG12350 CG13284 4.782522
CG12350 CG14792 1.324554
CG12350 CG14902 1.771391
CG12350 CG1759 -0.173805
CG12350 CG18173 -1.866545
CG12350 CG31343 -0.200371
CG12350 CG31463 -20.021215
CG12350 CG3734 0.552587
CG12350 CG4061 3.299027
CG12350 CG4199 -1.124184
CG12350 CG4280 -0.335917
CG12350 CG6178 -0.559031
CG12350 CG6830 -4.304122
CG12350 CG7328 -2.172997
CG12350 CG9568 0.204566
CG12360 CG12369 0.167187
CG12360 CG12592 -1.557857
CG12360 CG13777 0.414159
CG12360 CG13912 0.861673
CG12360 CG14025 0.447914
CG12360 CG1422 -2.697553
CG12360 CG1429 -0.771212
CG12360 CG1444 -0.210537
CG12360 CG16721 -0.233461
CG12360 CG17348 0.294325
CG12360 CG17492 0.447479
CG12360 CG17800 -1.084654
CG12360 CG18250 -0.548763
CG12360 CG1934 -1.887778
CG12360 CG2048 0.071272
CG12360 CG2051 0.385837
CG12360 CG2656 -0.447448
CG12360 CG2835 -0.143331
CG12360 CG31045 -0.942818
CG12360 CG31332 0.568615
CG12360 CG31692 -0.062080
CG12360 CG32031 -1.022080
CG12360 CG32043 0.149130
CG12360 CG32556 0.302592
CG12360 CG32701 -0.157493
CG12360 CG3352 0.080272
CG12360 CG3436 -0.727525
CG12360 CG3624 1.066520
CG12360 CG3664 1.569651
CG12360 CG3725 0.603274
CG12360 CG3792 0.085880
CG12360 CG4303 0.963270
CG12360 CG4677 0.038146
CG12360 CG5183 1.767859
CG12360 CG5809 -0.374381
CG12360 CG6017 0.687278
CG12360 CG6601 0.145029
CG12360 CG6988 0.010030
CG12360 CG7073 -0.479095
CG12360 CG7262 -0.527697
CG12360 CG7379 0.009741
CG12360 CG7481 1.062449
CG12360 CG7752 1.015811
CG12360 CG7987 0.505197
CG12360 CG8209 0.216873
CG12360 CG8276 0.282494
CG12360 CG8289 -0.794136
CG12360 CG8306 -1.211992
CG12360 CG8312 -0.055350
CG12360 CG8416 -0.884667
CG12360 CG8571 -0.459010
CG12360 CG8933 -1.567792
CG12360 CG9128 -3.015910
CG12360 CG9318 1.002777
CG12360 CG9677 0.928166
CG12360 CG9985 -0.832206
CG12369 CG12391 -0.195797
CG12369 CG12676 0.960756
CG12369 CG12701 1.188941
CG12369 CG13912 -3.389520
CG12369 CG1404 0.467576
CG12369 CG1422 -0.180250
CG12369 CG1463 0.884305
CG12369 CG17158 -0.624395
CG12369 CG17597 0.143117
CG12369 CG18250 -1.436999
CG12369 CG18783 -0.344893
CG12369 CG2048 0.939735
CG12369 CG2051 0.581874
CG12369 CG2656 -1.179118
CG12369 CG3039 0.694253
CG12369 CG31332 0.996050
CG12369 CG31349 0.499379
CG12369 CG3258 0.968794
CG12369 CG3352 -0.073142
CG12369 CG3416 -0.057011
CG12369 CG3542 -2.866573
CG12369 CG3625 -0.584618
CG12369 CG3725 0.216486
CG12369 CG3743 -1.150386
CG12369 CG3969 0.802566
CG12369 CG4204 -0.120649
CG12369 CG4303 0.398367
CG12369 CG4405 0.550731
CG12369 CG4677 -1.381019
CG12369 CG5183 0.715198
CG12369 CG5215 -1.530541
CG12369 CG5433 -4.437057
CG12369 CG5809 0.650421
CG12369 CG5854 0.227053
CG12369 CG6174 0.880931
CG12369 CG6210 -1.288477
CG12369 CG6223 -0.379170
CG12369 CG6601 -0.896524
CG12369 CG6617 0.264552
CG12369 CG6866 1.357876
CG12369 CG6877 0.970069
CG12369 CG6889 0.681300
CG12369 CG7375 -0.303785
CG12369 CG7379 -0.022682
CG12369 CG7528 -0.361650
CG12369 CG7752 -0.526830
CG12369 CG8276 0.595998
CG12369 CG8411 -0.279879
CG12369 CG8416 0.410173
CG12369 CG8472 0.110417
CG12369 CG8600 -0.891512
CG12369 CG8776 0.617070
CG12369 CG8933 -1.377531
CG12369 CG8974 0.868943
CG12369 CG8983 0.456748
CG12369 CG9128 -0.912950
CG12369 CG9135 -1.117229
CG12369 CG9318 -0.231978
CG12369 CG9346 1.312671
CG12369 CG9924 0.490852
CG12391 CG3033 -0.295523
CG12391 CG4204 0.407834
CG12391 CG4299 -0.409431
CG12391 CG4303 0.352080
CG12391 CG4677 0.057017
CG12391 CG5021 0.659163
CG12391 CG5433 -0.098798
CG12391 CG7262 -1.745602
CG12391 CG7379 0.248027
CG12391 CG7961 -0.013693
CG12391 CG8156 -0.560119
CG12391 CG8600 -0.412911
CG12391 CG9128 0.598682
CG12391 CG9318 -0.883044
CG12391 CG9924 0.261126
CG12400 CG12785 1.551469
CG12400 CG13220 -3.082364
CG12400 CG13506 -2.732516
CG12400 CG13551 1.404469
CG12400 CG13704 -5.503086
CG12400 CG14048 -0.408185
CG12400 CG14066 -0.240578
CG12400 CG14792 1.605390
CG12400 CG15162 0.286839
CG12400 CG15304 0.918568
CG12400 CG15347 2.250374
CG12400 CG16787 -0.308762
CG12400 CG1785 1.874781
CG12400 CG2674 0.391573
CG12400 CG2713 -2.872910
CG12400 CG2827 1.007984
CG12400 CG2863 1.740106
CG12400 CG31004 0.022844
CG12400 CG31160 1.293660
CG12400 CG31170 -0.469858
CG12400 CG31259 1.472415
CG12400 CG3140 0.636013
CG12400 CG32409 2.268654
CG12400 CG3267 3.398302
CG12400 CG3283 -1.542776
CG12400 CG33502 2.341661
CG12400 CG3714 -0.672731
CG12400 CG3884 -0.327768
CG12400 CG4051 1.169648
CG12400 CG4061 -3.835901
CG12400 CG4217 -8.205896
CG12400 CG4307 -0.411138
CG12400 CG4567 -0.942389
CG12400 CG4581 1.317999
CG12400 CG4753 1.258823
CG12400 CG4901 -3.198841
CG12400 CG4984 0.786222
CG12400 CG5010 -4.325281
CG12400 CG5012 1.182090
CG12400 CG5170 -0.215802
CG12400 CG5525 -0.955947
CG12400 CG5558 2.177529
CG12400 CG5660 -9.062901
CG12400 CG5903 1.157356
CG12400 CG5904 -5.892001
CG12400 CG5961 1.068425
CG12400 CG6028 1.403401
CG12400 CG6030 0.796379
CG12400 CG6105 -3.530102
CG12400 CG6226 0.224835
CG12400 CG6345 -1.662108
CG12400 CG6459 -1.278677
CG12400 CG6501 1.842966
CG12400 CG6769 0.640150
CG12400 CG6904 -2.149123
CG12400 CG6949 -0.047966
CG12400 CG7176 0.578604
CG12400 CG7178 -0.019109
CG12400 CG7328 2.140026
CG12400 CG7354 0.694130
CG12400 CG7361 -0.074021
CG12400 CG7421 -1.573383
CG12400 CG7554 1.041661
CG12400 CG7698 1.053277
CG12400 CG7712 -1.928478
CG12400 CG7834 -0.179644
CG12400 CG7841 0.942980
CG12400 CG7993 1.802286
CG12400 CG8039 2.512324
CG12400 CG8058 -0.225718
CG12400 CG8443 -4.394359
CG12400 CG8531 -1.823931
CG12400 CG8766 3.084175
CG12400 CG8788 -10.137865
CG12400 CG8946 2.046704
CG12400 CG9140 -3.315543
CG12400 CG9149 1.035959
CG12400 CG9331 0.740115
CG12400 CG9527 -1.202301
CG12400 CG9577 -3.707889
CG12403 CG1250 1.196167
CG12403 CG1345 -0.951242
CG12403 CG1371 0.255151
CG12403 CG1475 3.242614
CG12403 CG15105 0.603949
CG12403 CG15117 1.807788
CG12403 CG1520 -0.096215
CG12403 CG15282 -1.959687
CG12403 CG1548 0.707500
CG12403 CG15669 -1.077016
CG12403 CG1674 -2.127035
CG12403 CG1721 1.562122
CG12403 CG17325 -1.179299
CG12403 CG17492 0.524310
CG12403 CG17508 -0.080049
CG12403 CG17754 0.618931
CG12403 CG18111 1.431471
CG12403 CG1837 -8.912475
CG12403 CG18593 -0.170049
CG12403 CG18657 -1.289130
CG12403 CG1910 -0.577035
CG12403 CG2762 0.236839
CG12403 CG30011 -0.093978
CG12403 CG31098 0.283291
CG12403 CG31368 -0.368515
CG12403 CG32164 1.207453
CG12403 CG32499 -0.349373
CG12403 CG32972 0.186505
CG12403 CG33009 0.304665
CG12403 CG33113 0.375077
CG12403 CG33149 -3.624291
CG12403 CG3371 -1.365471
CG12403 CG3644 -0.256233
CG12403 CG3989 1.798332
CG12403 CG4183 -1.589792
CG12403 CG4300 0.810786
CG12403 CG4376 1.142838
CG12403 CG4511 -0.446394
CG12403 CG4533 0.597232
CG12403 CG4692 0.822443
CG12403 CG5320 -1.966759
CG12403 CG5330 -1.263281
CG12403 CG5476 -2.082527
CG12403 CG5671 0.767455
CG12403 CG5680 -0.422981
CG12403 CG6647 0.899595
CG12403 CG6803 -0.519028
CG12403 CG6844 -0.414888
CG12403 CG7062 -0.528632
CG12403 CG7071 0.305801
CG12403 CG7107 1.363991
CG12403 CG7173 1.807460
CG12403 CG7296 -0.609359
CG12403 CG7433 -4.606831
CG12403 CG7481 1.211492
CG12403 CG7920 1.476314
CG12403 CG7987 0.814816
CG12403 CG8050 0.918461
CG12403 CG8182 0.910925
CG12403 CG8186 -1.737014
CG12403 CG8665 -3.080562
CG12403 CG8766 -0.345688
CG12403 CG9070 -0.248403
CG12403 CG9194 0.120029
CG12403 CG9238 -0.124258
CG12403 CG9262 -1.031626
CG12403 CG9977 0.829124
CG12403 CG9985 1.939496
CG1242 CG14636 -0.152608
CG1242 CG18140 -0.125604
CG1242 CG31973 -0.453011
CG1242 CG32625 -0.152269
CG1242 CG3365 -0.401014
CG1242 CG6394 -0.486699
CG1242 CG7563 0.008890
CG1242 CG9089 0.045660
CG1246 CG13704 2.085475
CG1246 CG14792 -1.105377
CG1246 CG15162 1.061593
CG1246 CG15304 0.052859
CG1246 CG15347 -1.143137
CG1246 CG1644 -1.098010
CG1246 CG2184 -0.379117
CG1246 CG2977 -0.746640
CG1246 CG31004 -3.524575
CG1246 CG31259 0.168569
CG1246 CG3127 -0.422546
CG1246 CG31605 0.134613
CG1246 CG32164 -0.388626
CG1246 CG3714 0.159480
CG1246 CG4033 0.093627
CG1246 CG4061 0.376985
CG1246 CG4086 -0.177734
CG1246 CG4581 -0.363068
CG1246 CG4753 0.533178
CG1246 CG5012 0.017616
CG1246 CG5660 -0.419210
CG1246 CG5819 -1.906885
CG1246 CG5903 0.090474
CG1246 CG5961 -0.432934
CG1246 CG6345 0.159533
CG1246 CG6501 1.567047
CG1246 CG6972 -0.158185
CG1246 CG7328 -0.539555
CG1246 CG7458 -0.581157
CG1246 CG7936 0.491829
CG1246 CG8048 0.274415
CG1246 CG8531 0.186447
CG1246 CG8946 -0.143090
CG1246 CG9331 0.496268
CG1250 CG1345 0.083041
CG1250 CG1403 0.315100
CG1250 CG1444 0.973280
CG1250 CG14622 -0.825899
CG1250 CG15282 -0.657163
CG1250 CG1674 0.099301
CG1250 CG17158 0.292800
CG1250 CG1782 0.278168
CG1250 CG18321 -0.467240
CG1250 CG18783 -1.361753
CG1250 CG1884 -0.389835
CG1250 CG2374 -0.685350
CG1250 CG31022 -0.677255
CG1250 CG31349 0.154250
CG1250 CG32244 0.487546
CG1250 CG3265 0.113689
CG1250 CG33097 0.966066
CG1250 CG3644 -1.259324
CG1250 CG3725 1.119115
CG1250 CG40147 -0.230398
CG1250 CG4672 1.235733
CG1250 CG5320 -0.048446
CG1250 CG5671 -0.001027
CG1250 CG5809 0.146833
CG1250 CG6647 -0.399952
CG1250 CG6668 0.651120
CG1250 CG7071 -1.209616
CG1250 CG7187 0.052740
CG1250 CG7375 -0.906099
CG1250 CG7433 -2.170044
CG1250 CG7664 0.014133
CG1250 CG7752 0.013053
CG1250 CG8186 -0.015203
CG1250 CG8209 0.350504
CG1250 CG8749 -0.272760
CG1250 CG8974 -0.303948
CG1250 CG9070 0.018615
CG1250 CG9177 -0.648954
CG1250 CG9253 0.042554
CG1250 CG9262 -0.223603
CG1250 CG9666 -0.168271
CG1250 CG9894 0.309058
CG1252 CG13875 1.262996
CG1252 CG14636 -0.773674
CG1252 CG14866 0.394217
CG1252 CG1764 -0.402007
CG1252 CG17786 0.252138
CG1252 CG1919 -2.182355
CG1252 CG2555 -0.676924
CG1252 CG31973 -0.862390
CG1252 CG32029 -0.294531
CG1252 CG4089 0.369648
CG1252 CG5492 -0.014213
CG1252 CG6608 0.804133
CG1252 CG7563 -0.326038
CG1252 CG8239 -0.427645
CG1252 CG8587 -1.492151
CG1252 CG9036 -0.290212
CG1252 CG9188 -0.588012
CG1252 CG9747 0.236259
CG12530 CG12792 -2.324670
CG12530 CG1381 -8.486860
CG12530 CG14206 4.680643
CG12530 CG14447 2.038857
CG12530 CG14788 -0.152663
CG12530 CG17136 -4.737444
CG12530 CG17369 -0.336301
CG12530 CG1746 -8.402500
CG12530 CG2263 0.059466
CG12530 CG2827 -0.006574
CG12530 CG2863 4.976856
CG12530 CG2867 0.749025
CG12530 CG32253 -0.437892
CG12530 CG32264 3.895493
CG12530 CG32409 8.262581
CG12530 CG4307 4.677060
CG12530 CG4781 -1.778440
CG12530 CG4912 2.533653
CG12530 CG4972 -0.642660
CG12530 CG5220 1.736535
CG12530 CG5258 -0.349363
CG12530 CG5277 -2.838630
CG12530 CG5824 -16.581433
CG12530 CG6022 -5.442362
CG12530 CG6105 -8.858477
CG12530 CG6455 -3.918007
CG12530 CG7519 2.379264
CG12530 CG7780 1.864613
CG12530 CG7839 -0.900193
CG12530 CG7935 3.046296
CG12530 CG7993 -0.806530
CG12530 CG8039 5.220458
CG12530 CG8231 -1.667351
CG12530 CG8301 -1.338349
CG12530 CG8327 -1.951197
CG12530 CG8525 -7.870777
CG12530 CG8583 1.712593
CG12530 CG8759 3.051217
CG12530 CG9006 -3.782113
CG12530 CG9119 0.050514
CG12530 CG9300 0.187653
CG12530 CG9306 -3.471496
CG12530 CG9630 3.349394
CG12530 CG9663 0.534298
CG12576 CG13348 0.839817
CG12576 CG13503 -0.580563
CG12576 CG13777 0.483959
CG12576 CG13993 -0.084633
CG12576 CG14206 0.990334
CG12576 CG14207 -0.559342
CG12576 CG14712 -1.876738
CG12576 CG14883 -1.497323
CG12576 CG17348 0.002534
CG12576 CG17943 -0.029001
CG12576 CG2835 0.208417
CG12576 CG30115 -1.656241
CG12576 CG3033 -0.215141
CG12576 CG3048 -2.823450
CG12576 CG31045 -0.478465
CG12576 CG31332 0.857539
CG12576 CG3198 -0.139864
CG12576 CG33071 0.073708
CG12576 CG3371 1.259763
CG12576 CG3436 -2.108102
CG12576 CG3969 0.562345
CG12576 CG4125 0.924441
CG12576 CG4726 -0.210989
CG12576 CG4966 1.322502
CG12576 CG4978 -0.072151
CG12576 CG5186 0.288875
CG12576 CG5454 1.279790
CG12576 CG5596 -0.345281
CG12576 CG6877 0.655689
CG12576 CG6972 -0.877373
CG12576 CG7033 0.095345
CG12576 CG7230 0.234163
CG12576 CG7379 1.285667
CG12576 CG7638 -0.136553
CG12576 CG7893 -0.901311
CG12576 CG7930 -0.109297
CG12576 CG8231 -0.312213
CG12576 CG8289 -0.898932
CG12576 CG8366 -0.124677
CG12576 CG8430 -0.015262
CG12576 CG8635 -0.503032
CG12576 CG8759 1.005286
CG12576 CG9022 -0.420837
CG12576 CG9403 0.377809
CG12576 CG9480 -0.979406
CG12576 CG9710 0.165387
CG12576 CG9712 -1.666824
CG12576 CR31696 0.271103
CG1258 CG12767 0.257426
CG1258 CG3408 0.282583
CG1258 CG4022 -0.255646
CG1258 CG5175 -0.889387
CG1258 CG5358 -0.266416
CG1258 CG9704 0.366956
CG1258 CG9705 -0.149718
CG1258 CG9797 -1.360678
CG12582 CG12792 0.367577
CG12582 CG13348 0.043652
CG12582 CG13503 0.307499
CG12582 CG1371 -0.165248
CG12582 CG14207 0.099246
CG12582 CG14447 -0.696383
CG12582 CG1475 -0.756344
CG12582 CG1721 0.177604
CG12582 CG17325 -0.072499
CG12582 CG18657 0.005982
CG12582 CG1891 0.132398
CG12582 CG3048 -0.618526
CG12582 CG3127 0.561623
CG12582 CG32813 -0.541193
CG12582 CG33071 -0.541028
CG12582 CG33149 0.553530
CG12582 CG3371 0.129842
CG12582 CG4169 0.787445
CG12582 CG4217 -1.036117
CG12582 CG4581 0.844915
CG12582 CG4994 -0.498378
CG12582 CG5353 0.643500
CG12582 CG5374 0.039972
CG12582 CG5558 0.185136
CG12582 CG5904 0.559686
CG12582 CG6375 -0.380824
CG12582 CG6501 -0.890397
CG12582 CG6972 -0.093876
CG12582 CG7033 -1.184621
CG12582 CG7413 -0.040274
CG12582 CG7430 0.183585
CG12582 CG7554 0.003532
CG12582 CG7610 -0.661613
CG12582 CG7915 0.044429
CG12582 CG7920 -1.199273
CG12582 CG8039 0.156394
CG12582 CG8231 0.291479
CG12582 CG8254 -0.444186
CG12582 CG8439 0.181152
CG12582 CG8553 -0.142864
CG12582 CG8759 -0.274728
CG12582 CG8977 -0.488474
CG12582 CG9281 0.655935
CG12582 CG9663 -0.452539
CG12582 CG9750 0.283473
CG12582 CG9762 0.284127
CG12582 CR31696 0.085200
CG12582 TE19126 0.648449
CG1259 CG12723 0.353150
CG1259 CG1322 -0.122245
CG1259 CG1345 0.510668
CG1259 CG13850 -0.425848
CG1259 CG1403 -1.448672
CG1259 CG14636 -0.202413
CG1259 CG1486 0.337311
CG1259 CG15212 -0.584068
CG1259 CG1648 0.379325
CG1259 CG16885 -0.889799
CG1259 CG18362 -0.284011
CG1259 CG18507 0.142445
CG1259 CG18783 -1.033340
CG1259 CG2108 0.330266
CG1259 CG2837 -0.414375
CG1259 CG2928 1.044525
CG1259 CG31121 -0.175766
CG1259 CG31536 0.005609
CG1259 CG32029 -0.324399
CG1259 CG32548 -1.815053
CG1259 CG32625 -0.455113
CG1259 CG3365 -1.396694
CG1259 CG3902 0.527630
CG1259 CG3903 2.316164
CG1259 CG4145 0.149254
CG1259 CG4679 -2.192035
CG1259 CG5330 2.101473
CG1259 CG5476 0.923610
CG1259 CG5700 0.084911
CG1259 CG6668 -0.571087
CG1259 CG7173 -0.576968
CG1259 CG7271 0.539000
CG1259 CG8173 -0.188983
CG1259 CG8965 -0.157536
CG1259 CG9089 0.044420
CG1259 CG9148 0.560272
CG1259 CG9517 -0.310796
CG1259 CG9539 -0.223492
CG1259 CG9710 0.215947
CG12592 CG13005 0.256355
CG12592 CG13777 -0.438098
CG12592 CG14025 -1.635109
CG12592 CG14026 0.338929
CG12592 CG1404 1.580678
CG12592 CG14122 0.408166
CG12592 CG1422 3.074776
CG12592 CG1444 0.424125
CG12592 CG14712 -2.364294
CG12592 CG1648 1.270822
CG12592 CG16721 0.653665
CG12592 CG18250 -2.355410
CG12592 CG2835 0.905801
CG12592 CG3001 -0.217914
CG12592 CG31045 1.538352
CG12592 CG31332 -1.537778
CG12592 CG31368 1.394219
CG12592 CG3265 -1.181882
CG12592 CG3278 2.310085
CG12592 CG33207 -0.100642
CG12592 CG3371 -0.498051
CG12592 CG3416 -3.202842
CG12592 CG3436 -3.535260
CG12592 CG3624 0.684698
CG12592 CG4003 0.853855
CG12592 CG4204 1.077335
CG12592 CG4300 0.088821
CG12592 CG4551 -0.200258
CG12592 CG4700 -4.114704
CG12592 CG4972 0.068577
CG12592 CG5183 -1.654077
CG12592 CG5258 0.595234
CG12592 CG5454 0.203368
CG12592 CG5499 0.928078
CG12592 CG5776 0.533388
CG12592 CG5809 2.172252
CG12592 CG6177 -0.599305
CG12592 CG7481 0.486193
CG12592 CG7987 -1.882211
CG12592 CG8276 -0.113552
CG12592 CG8312 -0.121624
CG12592 CG8411 0.164232
CG12592 CG8416 -1.477081
CG12592 CG8553 -0.489980
CG12592 CG8571 0.451894
CG12592 CG9128 0.990007
CG12592 CG9256 0.530214
CG12592 CG9403 -0.470641
CG12592 CG9633 -0.235525
CG12592 CG9677 -4.645344
CG12592 CG9750 -2.000270
CG12592 CG9985 -1.315340
CG1264 CG15117 -1.026705
CG1264 CG3960 0.224341
CG1264 CG3989 0.189638
CG1264 CG4162 0.034735
CG1264 CG4533 -0.308277
CG1264 CG5532 -0.058938
CG1264 CG5594 -0.141478
CG1264 CG5828 -0.315030
CG1264 CG6803 0.075119
CG1264 CG7241 -0.006367
CG1264 CG8050 0.151113
CG1264 CG8665 -0.202969
CG1264 CG9494 -0.325335
CG12676 CG13005 1.059630
CG12676 CG13912 0.275122
CG12676 CG14025 0.161199
CG12676 CG14122 0.383269
CG12676 CG14207 -0.184965
CG12676 CG1422 1.727494
CG12676 CG1429 -0.064906
CG12676 CG1444 -1.007601
CG12676 CG1475 -1.254858
CG12676 CG15002 -0.303584
CG12676 CG16721 -0.328980
CG12676 CG17158 -1.284348
CG12676 CG1721 0.271253
CG12676 CG17492 2.133107
CG12676 CG18250 -0.572067
CG12676 CG18290 0.772525
CG12676 CG1910 0.229274
CG12676 CG2051 -0.281175
CG12676 CG2835 0.357009
CG12676 CG3039 -1.564948
CG12676 CG3048 0.099547
CG12676 CG31045 -0.877216
CG12676 CG31332 -1.370236
CG12676 CG32031 -0.243150
CG12676 CG32701 -0.928104
CG12676 CG33097 1.381785
CG12676 CG33549 0.284606
CG12676 CG4125 -0.169659
CG12676 CG4170 -4.336901
CG12676 CG4194 -0.090898
CG12676 CG4677 -0.014272
CG12676 CG4700 -1.931200
CG12676 CG5183 -1.959054
CG12676 CG5320 -0.799994
CG12676 CG5809 1.660677
CG12676 CG6017 -1.130431
CG12676 CG6382 -0.513659
CG12676 CG6512 2.601041
CG12676 CG6668 2.654038
CG12676 CG6877 0.725805
CG12676 CG7070 -0.361398
CG12676 CG7199 -4.946375
CG12676 CG7254 -0.360587
CG12676 CG7262 0.522814
CG12676 CG7526 0.325079
CG12676 CG7654 0.785041
CG12676 CG7893 -1.327079
CG12676 CG8276 0.837138
CG12676 CG8289 0.886353
CG12676 CG8306 0.647578
CG12676 CG8411 -0.453650
CG12676 CG8759 1.396799
CG12676 CG9022 0.166891
CG12676 CG9035 0.510454
CG12676 CG9322 -0.006307
CG12676 CG9330 -0.626794
CG12676 CG9403 2.853094
CG12676 CG9866 -0.475823
CG12676 CR31696 0.123918
CG12676 TE19126 -3.049771
CG12701 CG1404 1.482755
CG12701 CG14636 0.037702
CG12701 CG14883 -4.448196
CG12701 CG16858 0.703838
CG12701 CG17158 1.861299
CG12701 CG1716 0.315488
CG12701 CG1782 0.460931
CG12701 CG17903 0.064310
CG12701 CG18250 0.957738
CG12701 CG1884 1.431015
CG12701 CG2774 -0.119652
CG12701 CG3033 1.310335
CG12701 CG3136 -0.572617
CG12701 CG3198 -0.638103
CG12701 CG33097 1.340231
CG12701 CG33261 0.050567
CG12701 CG3436 -0.188042
CG12701 CG3542 -7.055826
CG12701 CG3624 -3.388768
CG12701 CG3792 -0.124679
CG12701 CG3800 0.353227
CG12701 CG3969 -0.157524
CG12701 CG4006 -1.033090
CG12701 CG4204 0.250827
CG12701 CG4532 1.579305
CG12701 CG4551 -1.927241
CG12701 CG5021 0.175043
CG12701 CG5215 -0.374987
CG12701 CG5433 -0.862966
CG12701 CG5499 -0.403278
CG12701 CG5514 -0.275796
CG12701 CG6654 -0.763535
CG12701 CG6775 -0.460267
CG12701 CG6860 -0.470572
CG12701 CG7375 0.827184
CG12701 CG7379 0.018803
CG12701 CG7893 -0.224357
CG12701 CG8156 -1.098044
CG12701 CG8200 -0.591779
CG12701 CG8289 1.260296
CG12701 CG8749 -0.067958
CG12701 CG9022 -1.310991
CG12701 CG9128 1.069194
CG12701 CG9297 0.055792
CG12701 CG9346 1.035911
CG12701 CG9712 0.305555
CG12701 CG9894 0.231190
CG12701 TE20108 0.186955
CG12723 CG13377 -0.433852
CG12723 CG14356 -2.634009
CG12723 CG15005 0.210854
CG12723 CG15022 -0.493167
CG12723 CG15212 -0.301252
CG12723 CG15444 -0.781466
CG12723 CG15592 -1.179522
CG12723 CG15786 0.290155
CG12723 CG1582 -0.624423
CG12723 CG16885 -0.378148
CG12723 CG17437 0.062052
CG12723 CG18362 -0.742317
CG12723 CG18446 -0.085360
CG12723 CG2108 0.193857
CG12723 CG2210 -0.793797
CG12723 CG2818 0.353705
CG12723 CG2837 0.110048
CG12723 CG2928 0.754961
CG12723 CG32548 -0.174195
CG12723 CG3267 0.864840
CG12723 CG32920 0.188212
CG12723 CG33217 0.489291
CG12723 CG3588 0.628809
CG12723 CG4311 0.161841
CG12723 CG4742 0.461774
CG12723 CG6459 -0.398933
CG12723 CG6521 -0.554285
CG12723 CG6816 0.073961
CG12723 CG7107 1.154737
CG12723 CG7266 -0.153595
CG12723 CG7807 -2.580318
CG12723 CG7941 0.445562
CG12723 CG8627 0.196311
CG12723 CG9184 0.593417
CG12723 CG9446 -0.191074
CG12723 CG9517 -0.090537
CG12723 CR31808 -0.047410
CG12723 TE18870 -0.538396
CG1273 CG1322 -0.222235
CG1273 CG1403 -0.449535
CG1273 CG15212 -0.185155
CG1273 CG16765 -0.288725
CG1273 CG16786 -0.672663
CG1273 CG16798 0.045237
CG1273 CG17158 -0.316905
CG1273 CG17166 0.469739
CG1273 CG1749 -0.272456
CG1273 CG18783 -0.090044
CG1273 CG30011 -0.333154
CG1273 CG31022 -0.087344
CG1273 CG3171 -0.708496
CG1273 CG32164 0.470402
CG1273 CG32701 0.256906
CG1273 CG32982 0.099208
CG1273 CG33104 -0.253583
CG1273 CG3359 -0.092277
CG1273 CG3762 -0.769313
CG1273 CG40049 -0.551159
CG1273 CG4006 0.449855
CG1273 CG4051 0.224552
CG1273 CG4145 0.099482
CG1273 CG4204 -0.092142
CG1273 CG5809 0.085071
CG1273 CG6668 -0.081760
CG1273 CG6766 0.292279
CG1273 CG6775 0.004338
CG1273 CG6844 -0.271834
CG1273 CG7071 -0.663009
CG1273 CG7271 0.291325
CG1273 CG7752 -0.044457
CG1273 CG8144 0.679277
CG1273 CG8182 -0.584436
CG1273 CG8209 0.072247
CG1273 CG8235 0.604101
CG1273 CG9322 0.527550
CG1273 CG9748 -0.357118
CG12767 CG13316 0.090700
CG12767 CG13906 -0.627856
CG12767 CG13920 0.620741
CG12767 CG13928 -0.592868
CG12767 CG1434 -0.208886
CG12767 CG15427 0.218252
CG12767 CG17724 1.129716
CG12767 CG1825 -1.843670
CG12767 CG18740 -2.170287
CG12767 CG31181 -0.123059
CG12767 CG32046 0.464416
CG12767 CG32505 0.690619
CG12767 CG4022 -0.661339
CG12767 CG4050 -0.873918
CG12767 CG4082 -0.592258
CG12767 CG5175 -2.210781
CG12767 CG5358 0.484021
CG12767 CG5545 -0.409522
CG12767 CG6181 -1.504209
CG12767 CG6703 -0.656637
CG12767 CG7528 -0.640991
CG12767 CG7576 -0.182455
CG12767 CG7659 -2.309733
CG12767 CG8472 -0.050910
CG12767 CG9797 0.326230
CG12785 CG12792 3.868948
CG12785 CG13503 -1.967049
CG12785 CG13506 0.911642
CG12785 CG13969 -0.220881
CG12785 CG14048 3.695753
CG12785 CG14066 -0.053043
CG12785 CG14206 -2.655367
CG12785 CG14447 0.441365
CG12785 CG15162 0.468757
CG12785 CG15347 0.769514
CG12785 CG15731 -0.850937
CG12785 CG17136 -4.763337
CG12785 CG1771 -1.782387
CG12785 CG1785 -8.577527
CG12785 CG18657 1.429394
CG12785 CG18854 3.098744
CG12785 CG2078 -0.022109
CG12785 CG2158 1.534205
CG12785 CG2221 -0.941408
CG12785 CG2263 1.165986
CG12785 CG2674 -0.391001
CG12785 CG2827 3.862776
CG12785 CG2863 -1.189451
CG12785 CG2867 -5.673523
CG12785 CG31170 1.602836
CG12785 CG3127 -0.249300
CG12785 CG31605 -0.954407
CG12785 CG3224 -0.837834
CG12785 CG32409 -2.772061
CG12785 CG32813 -3.178970
CG12785 CG33217 -1.778661
CG12785 CG3593 0.649966
CG12785 CG3861 -1.241996
CG12785 CG4033 -1.283385
CG12785 CG4217 -13.029205
CG12785 CG4581 -0.079838
CG12785 CG4753 0.535705
CG12785 CG4901 1.430718
CG12785 CG4912 -4.886902
CG12785 CG5010 5.071195
CG12785 CG5525 -1.843802
CG12785 CG5824 1.999930
CG12785 CG5903 0.819579
CG12785 CG5904 -8.506588
CG12785 CG5961 0.518913
CG12785 CG6022 -10.090444
CG12785 CG6105 5.859403
CG12785 CG6226 2.100412
CG12785 CG6375 0.631548
CG12785 CG6708 0.260443
CG12785 CG6767 0.963094
CG12785 CG6904 -2.563226
CG12785 CG6949 -0.689100
CG12785 CG7178 0.643335
CG12785 CG7361 -1.709108
CG12785 CG7458 0.338996
CG12785 CG7519 -1.431659
CG12785 CG7554 0.239706
CG12785 CG7698 -0.952902
CG12785 CG7712 -1.318323
CG12785 CG8039 4.223973
CG12785 CG8058 -1.808445
CG12785 CG8327 5.697376
CG12785 CG8443 2.009210
CG12785 CG8444 2.856492
CG12785 CG8525 -5.850258
CG12785 CG8531 -0.818158
CG12785 CG8636 -4.567551
CG12785 CG8766 0.198414
CG12785 CG8788 -4.093999
CG12785 CG8920 5.761627
CG12785 CG9527 0.268190
CG12785 CG9577 -2.202235
CG12785 CG9630 3.158109
CG12785 CG9663 -0.505241
CG12792 CG13005 -0.975185
CG12792 CG13503 -5.677906
CG12792 CG13506 -0.132488
CG12792 CG14026 0.140451
CG12792 CG14206 -1.203066
CG12792 CG14207 -0.861721
CG12792 CG1429 0.949247
CG12792 CG14447 1.520057
CG12792 CG14712 1.167012
CG12792 CG14788 2.006595
CG12792 CG15433 -10.178903
CG12792 CG1685 1.681079
CG12792 CG17032 -0.302478
CG12792 CG17136 -0.568767
CG12792 CG17369 5.393570
CG12792 CG1746 -1.411777
CG12792 CG1785 -1.977201
CG12792 CG18854 2.864890
CG12792 CG2221 -0.093205
CG12792 CG2263 0.508999
CG12792 CG2863 -3.323656
CG12792 CG2867 0.849426
CG12792 CG3001 -1.845799
CG12792 CG3224 -0.192877
CG12792 CG32409 -4.936919
CG12792 CG3278 -4.079644
CG12792 CG32813 0.080278
CG12792 CG33104 1.070043
CG12792 CG3401 -1.398594
CG12792 CG4033 -2.405299
CG12792 CG4115 0.354044
CG12792 CG4170 2.761551
CG12792 CG4307 -8.274073
CG12792 CG4457 -3.464284
CG12792 CG4843 0.861275
CG12792 CG4912 -10.613018
CG12792 CG5033 1.644349
CG12792 CG5258 -3.949012
CG12792 CG5277 -4.604523
CG12792 CG5374 6.311579
CG12792 CG5537 0.038561
CG12792 CG5824 -7.535711
CG12792 CG5904 -1.530332
CG12792 CG5992 2.908118
CG12792 CG6022 0.203731
CG12792 CG6105 4.042369
CG12792 CG6148 -1.211636
CG12792 CG6226 1.432293
CG12792 CG6455 -1.908200
CG12792 CG6512 -4.004503
CG12792 CG6904 -0.932732
CG12792 CG7033 2.519012
CG12792 CG7088 1.379161
CG12792 CG7430 -4.385898
CG12792 CG7461 3.848939
CG12792 CG7519 0.062279
CG12792 CG7654 2.605707
CG12792 CG7834 2.620016
CG12792 CG7935 1.213108
CG12792 CG8058 1.204607
CG12792 CG8231 -2.462579
CG12792 CG8286 -0.005425
CG12792 CG8309 5.203415
CG12792 CG8446 -2.450151
CG12792 CG8503 -1.604126
CG12792 CG8525 3.116121
CG12792 CG8635 1.785326
CG12792 CG8759 -7.254461
CG12792 CG8920 2.345413
CG12792 CG8977 0.784292
CG12792 CG8978 -5.210603
CG12792 CG9009 1.193142
CG12792 CG9035 0.932723
CG12792 CG9140 2.942722
CG12792 CG9172 5.023335
CG12792 CG9281 -5.933364
CG12792 CG9330 3.682395
CG12792 CG9630 -1.551941
CG12792 CG9663 -0.152853
CG12792 CG9866 -1.397931
CG12858 CG14296 -0.560928
CG12858 CG15097 -3.411273
CG12858 CG15651 0.729401
CG12858 CG2048 0.219584
CG12858 CG31088 0.196643
CG12858 CG31634 -0.368945
CG12858 CG32169 -0.265770
CG12858 CG3703 -0.652962
CG12858 CG4209 -0.727213
CG12858 CG5680 -0.376478
CG12858 CG6930 -0.118217
CG12858 CG7851 -0.798898
CG12858 CG9261 0.538812
CG12858 CG9666 0.821420
CG1298 CG1434 -0.600314
CG1298 CG14636 0.263739
CG1298 CG1539 -0.432710
CG1298 CG16876 -0.002065
CG1298 CG17218 -0.464493
CG1298 CG17646 -0.290496
CG1298 CG2727 0.311064
CG1298 CG31349 0.032348
CG1298 CG3184 0.081041
CG1298 CG3376 -0.402227
CG1298 CG4029 -0.373060
CG1298 CG4089 -0.000872
CG1298 CG5433 0.070214
CG1298 CG5580 0.137034
CG1298 CG6394 -0.061959
CG1298 CG7563 0.507667
CG1298 CG8156 -0.128816
CG1298 CG8600 -0.875019
CG1298 CG9628 -0.397302
CG1298 CG9747 -0.045162
CG1298 CG9796 -0.108879
CG1298 CG9924 -0.178118
CG13005 CG1309 0.975713
CG13005 CG13289 -0.472684
CG13005 CG14025 -0.359209
CG13005 CG14026 -2.978540
CG13005 CG1403 -0.036240
CG13005 CG14048 0.792686
CG13005 CG1429 1.325940
CG13005 CG14712 0.310817
CG13005 CG1475 0.036263
CG13005 CG14788 1.324542
CG13005 CG14805 0.576268
CG13005 CG1648 -0.149655
CG13005 CG17032 0.840291
CG13005 CG17121 0.562302
CG13005 CG17124 -0.678535
CG13005 CG1721 -0.532882
CG13005 CG17246 -5.501908
CG13005 CG17320 0.045274
CG13005 CG17492 2.504890
CG13005 CG18140 -0.740053
CG13005 CG18250 -2.178638
CG13005 CG1910 -0.339908
CG13005 CG2016 0.369622
CG13005 CG2051 -0.581748
CG13005 CG2155 0.056547
CG13005 CG2198 2.221693
CG13005 CG3001 -2.220725
CG13005 CG31045 -1.067870
CG13005 CG3140 -0.408079
CG13005 CG32409 2.561415
CG13005 CG32464 1.385135
CG13005 CG32625 1.814662
CG13005 CG3278 -5.730934
CG13005 CG33104 -0.179739
CG13005 CG3624 -2.575464
CG13005 CG3992 -0.683687
CG13005 CG4003 1.479612
CG13005 CG4051 0.109189
CG13005 CG4115 -0.037670
CG13005 CG4170 -2.159513
CG13005 CG4300 0.404515
CG13005 CG4354 0.701336
CG13005 CG4427 -1.599202
CG13005 CG4533 -0.993176
CG13005 CG4551 0.294220
CG13005 CG4700 -3.068210
CG13005 CG4912 -0.415103
CG13005 CG4972 -0.154952
CG13005 CG5033 -5.998361
CG13005 CG5183 -1.973196
CG13005 CG5220 -1.524374
CG13005 CG5258 -2.159742
CG13005 CG5277 -0.982418
CG13005 CG5330 2.951255
CG13005 CG5353 -0.298575
CG13005 CG5374 2.754018
CG13005 CG5594 -1.914736
CG13005 CG5776 2.476526
CG13005 CG5824 -0.596860
CG13005 CG5992 0.437866
CG13005 CG6177 2.034071
CG13005 CG6512 0.109223
CG13005 CG6904 -2.119612
CG13005 CG7033 -5.427274
CG13005 CG7227 -4.911216
CG13005 CG7299 -0.452837
CG13005 CG7393 1.900737
CG13005 CG7430 0.597598
CG13005 CG7461 -0.868968
CG13005 CG7610 0.621891
CG13005 CG7935 1.148183
CG13005 CG7987 -6.684171
CG13005 CG8036 -0.170225
CG13005 CG8231 4.095084
CG13005 CG8289 2.874946
CG13005 CG8306 -0.797121
CG13005 CG8636 0.703145
CG13005 CG8759 -8.026964
CG13005 CG8977 -4.354346
CG13005 CG8978 -1.573104
CG13005 CG9006 0.010894
CG13005 CG9035 1.047978
CG13005 CG9140 -0.056923
CG13005 CG9194 0.626044
CG13005 CG9280 0.934590
CG13005 CG9281 3.170737
CG13005 CG9677 3.844101
CG13005 CG9710 -0.454636
CG13005 CG9750 -3.653286
CG13005 CG9866 -1.282228
CG13005 CG9985 0.526147
CG13005 TE19126 0.314752
CG13037 CG14025 0.762371
CG13037 CG14122 -0.365193
CG13037 CG14206 0.954120
CG13037 CG1447 -0.361358
CG13037 CG14639 -0.028690
CG13037 CG15598 -0.360663
CG13037 CG15669 -0.022850
CG13037 CG1674 -0.273512
CG13037 CG17121 -0.185287
CG13037 CG17348 -0.371386
CG13037 CG17492 0.179865
CG13037 CG17943 -0.284829
CG13037 CG18111 -1.835662
CG13037 CG2184 -1.321697
CG13037 CG3001 0.387994
CG13037 CG3048 0.017514
CG13037 CG31300 -0.857265
CG13037 CG31559 0.044259
CG13037 CG32244 0.453206
CG13037 CG33149 0.260042
CG13037 CG3960 0.182269
CG13037 CG4125 -1.416529
CG13037 CG4843 0.307158
CG13037 CG5596 -0.100160
CG13037 CG5828 0.143127
CG13037 CG7241 -0.019725
CG13037 CG7296 0.016439
CG13037 CG7638 0.430104
CG13037 CG9066 -0.310812
CG13037 CG9194 0.579460
CG13037 CG9762 -0.336134
CG1309 CG13289 -0.358666
CG1309 CG14048 1.048254
CG1309 CG1475 0.022795
CG1309 CG14805 -4.416603
CG1309 CG14996 -0.368495
CG1309 CG15188 0.031644
CG1309 CG1548 0.282195
CG1309 CG1685 -2.499367
CG1309 CG17124 -0.663339
CG1309 CG17246 -1.601977
CG1309 CG17369 1.019974
CG1309 CG1780 -0.074209
CG1309 CG18657 -0.287482
CG1309 CG1970 -0.525392
CG1309 CG2098 -5.475069
CG1309 CG2155 -0.093993
CG1309 CG2198 3.110603
CG1309 CG2221 -0.675110
CG1309 CG2263 -0.318113
CG1309 CG2713 2.102322
CG1309 CG3140 0.858984
CG1309 CG32253 -1.821001
CG1309 CG32264 2.377332
CG1309 CG32425 0.785471
CG1309 CG32499 0.671986
CG1309 CG3278 -0.553188
CG1309 CG32813 0.138530
CG1309 CG3283 -0.493276
CG1309 CG33009 0.108741
CG1309 CG33104 0.199396
CG1309 CG33217 1.369803
CG1309 CG3593 0.654036
CG1309 CG3989 1.402742
CG1309 CG4003 1.323793
CG1309 CG4233 -0.288501
CG1309 CG4354 -0.187273
CG1309 CG4427 -3.898326
CG1309 CG4475 -0.517019
CG1309 CG4742 -1.235619
CG1309 CG4752 0.383138
CG1309 CG4778 0.384391
CG1309 CG4972 1.266342
CG1309 CG5033 -0.385787
CG1309 CG5193 2.441005
CG1309 CG5220 4.393626
CG1309 CG5330 -0.608987
CG1309 CG5345 -1.982683
CG1309 CG5353 -1.879053
CG1309 CG5374 1.006541
CG1309 CG5594 -1.925467
CG1309 CG6022 -6.003335
CG1309 CG6148 -3.137452
CG1309 CG6177 0.566305
CG1309 CG6343 0.288692
CG1309 CG6767 0.154441
CG1309 CG6844 -0.357298
CG1309 CG7227 -0.797147
CG1309 CG7393 -7.357966
CG1309 CG7413 0.265126
CG1309 CG7519 1.761856
CG1309 CG7702 1.213771
CG1309 CG7839 -0.028728
CG1309 CG7935 -3.765299
CG1309 CG7981 0.391055
CG1309 CG7993 -0.725375
CG1309 CG8036 1.213139
CG1309 CG8309 0.217446
CG1309 CG8402 1.114123
CG1309 CG8920 1.534135
CG1309 CG8977 -0.988953
CG1309 CG8978 -0.094844
CG1309 CG9006 -3.868426
CG1309 CG9009 -0.306366
CG1309 CG9306 -1.493993
CG1309 TE18870 -0.581229
CG13102 CG13284 -0.236087
CG13102 CG14902 1.005630
CG13102 CG15211 0.182524
CG13102 CG16787 0.252899
CG13102 CG1809 1.372973
CG13102 CG18173 -0.649240
CG13102 CG30115 -0.255305
CG13102 CG31259 -0.406705
CG13102 CG31463 0.669883
CG13102 CG31605 0.333849
CG13102 CG3734 -3.273113
CG13102 CG4199 1.041746
CG13102 CG4280 -0.743974
CG13102 CG6830 -2.461982
CG13102 CG8627 0.004308
CG13102 CG9568 2.588773
CG13183 CG4386 -1.108942
CG13183 CG4742 -0.352830
CG13183 CG4778 -0.908271
CG13183 CG7176 -0.236743
CG13183 CG9149 -0.110608
CG13188 CG13503 -0.072142
CG13188 CG14206 0.239819
CG13188 CG15162 0.018155
CG13188 CG2184 -0.220719
CG13188 CG31175 0.180629
CG13188 CG31559 -0.384628
CG13188 CG4194 -0.296279
CG13188 CG4843 -0.056522
CG13188 CG5258 -0.289379
CG13188 CG5525 -0.200939
CG13188 CG7176 -0.258606
CG13188 CG7675 0.124736
CG13188 CG8249 -0.463132
CG13188 CG8301 -0.132660
CG13188 CG8635 0.039424
CG13188 CG9326 -0.017853
CG1322 CG1486 0.093034
CG1322 CG15022 0.398889
CG1322 CG15188 -0.012171
CG1322 CG15592 0.034369
CG1322 CG16885 0.192305
CG1322 CG17320 -0.121292
CG1322 CG17437 -0.588279
CG1322 CG2016 -0.133565
CG1322 CG2161 -0.242898
CG1322 CG2342 -0.227770
CG1322 CG2928 -0.222811
CG1322 CG31536 0.468542
CG1322 CG32625 -0.593515
CG1322 CG33104 0.495531
CG1322 CG33549 0.782671
CG1322 CG3365 -0.555241
CG1322 CG3539 -0.128547
CG1322 CG3722 0.503590
CG1322 CG3903 1.134390
CG1322 CG3941 -0.439840
CG1322 CG4035 -0.101263
CG1322 CG4145 -0.975302
CG1322 CG4742 -0.408230
CG1322 CG6055 0.267303
CG1322 CG6433 -0.755830
CG1322 CG6871 -0.250700
CG1322 CG7227 0.484238
CG1322 CG8983 0.384591
CG1322 CG9089 -0.544663
CG1322 CG9539 -0.993427
CG13220 CG13506 -1.156770
CG13220 CG1371 0.180089
CG13220 CG15304 0.697883
CG13220 CG1582 0.401580
CG13220 CG17246 -0.061473
CG13220 CG17280 0.199586
CG13220 CG17320 0.586620
CG13220 CG1882 -1.094888
CG13220 CG2161 0.752968
CG13220 CG2210 0.858469
CG13220 CG2713 1.824376
CG13220 CG31004 -1.196586
CG13220 CG31170 -3.739473
CG13220 CG3127 0.314145
CG13220 CG3140 -1.083027
CG13220 CG31999 -0.705298
CG13220 CG32164 1.701639
CG13220 CG3267 0.769982
CG13220 CG32920 1.581408
CG13220 CG33009 -0.498329
CG13220 CG33071 -0.477696
CG13220 CG33502 -0.491080
CG13220 CG3499 -0.499593
CG13220 CG3714 -1.553271
CG13220 CG3960 0.905843
CG13220 CG4169 -1.989565
CG13220 CG4233 -4.484728
CG13220 CG4247 0.449926
CG13220 CG4364 1.616696
CG13220 CG4475 0.088179
CG13220 CG4567 -2.012222
CG13220 CG4994 -1.079714
CG13220 CG5012 -1.556181
CG13220 CG5374 -0.662893
CG13220 CG5590 -0.450872
CG13220 CG5596 1.239343
CG13220 CG5660 1.787134
CG13220 CG5903 -0.505490
CG13220 CG5992 -0.184227
CG13220 CG6028 -0.385269
CG13220 CG6030 -0.816305
CG13220 CG6345 0.335677
CG13220 CG6439 -2.541911
CG13220 CG6501 1.572098
CG13220 CG6666 -1.404235
CG13220 CG6769 -1.315738
CG13220 CG6904 3.287559
CG13220 CG6949 -4.572821
CG13220 CG7033 -1.915841
CG13220 CG7354 -0.523844
CG13220 CG7361 1.085124
CG13220 CG7421 1.417566
CG13220 CG7610 0.005204
CG13220 CG7920 0.674847
CG13220 CG8058 1.561583
CG13220 CG8235 0.623383
CG13220 CG8366 0.417819
CG13220 CG8402 0.350289
CG13220 CG8430 -0.783880
CG13220 CG8439 1.758544
CG13220 CG8443 -5.062882
CG13220 CG8531 0.532264
CG13220 CG8766 1.294476
CG13220 CG9131 0.756070
CG13220 CG9194 0.358008
CG13220 CG9280 0.934035
CG13220 CG9527 3.469936
CG13220 CG9762 -1.533677
CG13220 CG9811 -1.071874
CG13253 CG13651 -0.605835
CG13253 CG31000 -0.625120
CG13253 CG32169 -0.512042
CG13253 CG5744 -1.244127
CG13279 CG14996 0.074307
CG13279 CG2155 -0.189923
CG13279 CG2713 0.112518
CG13279 CG2977 1.493263
CG13279 CG31233 0.470419
CG13279 CG3283 -0.339329
CG13279 CG3884 -0.489023
CG13279 CG4475 -0.052281
CG13279 CG4742 -0.118473
CG13279 CG4753 0.596212
CG13279 CG4779 -0.160178
CG13279 CG5010 0.201967
CG13279 CG5288 -0.895266
CG13279 CG6459 -0.130342
CG13279 CG7176 0.359695
CG13279 CG7178 -0.984005
CG13279 CG8766 -0.217873
CG13279 CG8788 0.211822
CG13279 CG8804 -2.938044
CG13279 CG8913 -0.159222
CG13279 CG8946 0.046581
CG13279 CG9127 -0.684627
CG13279 CG9331 -0.836380
CG13279 CG9568 -0.010128
CG13284 CG14066 -0.278484
CG13284 CG14792 -1.527341
CG13284 CG14902 0.411500
CG13284 CG15211 0.784337
CG13284 CG16787 0.062917
CG13284 CG1759 -2.507983
CG13284 CG1809 -1.466344
CG13284 CG18173 1.435647
CG13284 CG31233 0.990183
CG13284 CG31343 0.462444
CG13284 CG31463 -5.874240
CG13284 CG3734 -0.662471
CG13284 CG3994 -0.428385
CG13284 CG4061 0.890621
CG13284 CG4199 -2.850517
CG13284 CG4280 -0.407882
CG13284 CG5371 -0.400162
CG13284 CG5660 1.369362
CG13284 CG5849 -0.481935
CG13284 CG6830 -1.052520
CG13284 CG8975 0.106870
CG13284 CG9568 -1.505364
CG13289 CG13850 -0.055162
CG13289 CG1422 0.545939
CG13289 CG1429 0.162524
CG13289 CG14687 -0.132809
CG13289 CG1475 -0.300928
CG13289 CG14788 0.333316
CG13289 CG14805 -0.149853
CG13289 CG17124 0.152208
CG13289 CG1837 0.062155
CG13289 CG2155 -0.924577
CG13289 CG2277 -0.222050
CG13289 CG2330 -0.495455
CG13289 CG3001 0.353475
CG13289 CG31045 0.873330
CG13289 CG32425 0.917660
CG13289 CG32464 -0.449755
CG13289 CG3278 -0.899155
CG13289 CG3842 -0.020376
CG13289 CG4003 0.156042
CG13289 CG4204 0.136878
CG13289 CG4427 -1.791375
CG13289 CG4511 -0.330736
CG13289 CG4746 -0.361392
CG13289 CG4752 0.154152
CG13289 CG5033 1.439440
CG13289 CG5183 -1.526208
CG13289 CG5277 -0.033294
CG13289 CG5353 0.104914
CG13289 CG5374 0.514886
CG13289 CG5776 -0.413467
CG13289 CG6148 -0.214589
CG13289 CG6210 -0.048691
CG13289 CG6512 -0.137830
CG13289 CG6708 0.811500
CG13289 CG6844 0.259398
CG13289 CG7227 0.132943
CG13289 CG7262 -0.246550
CG13289 CG7299 -0.212466
CG13289 CG7393 0.403633
CG13289 CG7702 -0.503027
CG13289 CG7987 0.365250
CG13289 CG8036 0.160819
CG13289 CG8258 0.321640
CG13289 CG8289 -0.252817
CG13289 CG8306 -0.432975
CG13289 CG8759 -0.880558
CG13289 CG9006 -1.352330
CG13289 CG9128 -0.415872
CG13289 CG9280 0.480951
CG13289 CG9281 0.480215
CG13289 CG9318 0.135012
CG13289 CG9677 0.651808
CG13289 CG9866 0.550996
CG13289 CG9985 -0.447097
CG13316 CG13928 -0.118562
CG13316 CG3703 -1.600711
CG13316 CG3792 -0.480981
CG13316 CG4050 -0.067959
CG13316 CG5393 -0.319971
CG13316 CG6930 -0.824222
CG13316 CG9261 0.422314
CG13321 CG13850 -0.174109
CG13321 CG13912 -0.047883
CG13321 CG1463 0.338745
CG13321 CG15101 -0.898736
CG13321 CG15828 -0.113741
CG13321 CG17597 0.017543
CG13321 CG31692 -0.726328
CG13321 CG3297 -0.187589
CG13321 CG3434 -0.806708
CG13321 CG3743 -0.695258
CG13321 CG3767 -0.341771
CG13321 CG4696 0.167865
CG13321 CG4702 -0.208640
CG13321 CG6934 -0.078178
CG13321 CG6981 -0.002373
CG13321 CG9836 0.077585
CG13348 CG13503 -1.440200
CG13348 CG14025 0.079169
CG13348 CG14206 2.589050
CG13348 CG14207 -0.101645
CG13348 CG14447 -0.799508
CG13348 CG15731 -1.443420
CG13348 CG17136 0.475293
CG13348 CG3048 -4.088920
CG13348 CG31605 -0.132525
CG13348 CG32409 -1.250772
CG13348 CG4125 0.003149
CG13348 CG4581 0.329917
CG13348 CG4753 0.877222
CG13348 CG4843 -0.261434
CG13348 CG4912 -1.124016
CG13348 CG5961 -3.473353
CG13348 CG6246 -0.720645
CG13348 CG6972 -0.210541
CG13348 CG7033 1.462404
CG13348 CG7458 1.030357
CG13348 CG7638 0.795606
CG13348 CG7930 -0.213405
CG13348 CG8301 -1.744742
CG13348 CG8503 -0.179066
CG13348 CG8635 0.173707
CG13348 CG8780 -0.028512
CG13348 CG9663 -1.212592
CG13348 CG9977 0.127141
CG13348 CR31696 0.354058
CG13348 TE19126 0.330666
CG13377 CG13551 0.266800
CG13377 CG15598 -0.126032
CG13377 CG1785 0.591748
CG13377 CG2837 -0.361307
CG13377 CG31175 0.190608
CG13377 CG31559 0.014060
CG13377 CG3267 -0.288732
CG13377 CG33217 -0.375655
CG13377 CG3588 -0.876865
CG13377 CG4311 -0.159370
CG13377 CG4567 -0.026903
CG13377 CG4742 0.081396
CG13377 CG5010 -0.100490
CG13377 CG5525 -0.253000
CG13377 CG6459 0.073570
CG13377 CG6767 -0.445506
CG13377 CG7176 0.127734
CG13377 CG7421 0.149238
CG13377 CG7712 -0.257356
CG13377 CG7807 0.395690
CG13377 CG8309 0.233246
CG13377 CG9149 -0.456967
CG13377 CG9446 -0.183642
CG13377 CR31808 -0.205050
CG13391 CG14636 -0.170417
CG13391 CG1582 0.238672
CG13391 CG17280 -0.898045
CG13391 CG17530 -0.803662
CG13391 CG18507 -0.415018
CG13391 CG2161 0.007062
CG13391 CG2918 0.323956
CG13391 CG31999 -0.270474
CG13391 CG32920 -0.117094
CG13391 CG3365 0.425721
CG13391 CG3539 -0.965722
CG13391 CG6439 0.319185
CG13391 CG6608 -0.155491
CG13391 CG6816 -0.844466
CG13391 CG7526 -0.112217
CG13391 CG9131 -0.104732
CG1345 CG14629 0.346141
CG1345 CG1475 1.574781
CG1345 CG15105 -0.090091
CG1345 CG15117 0.227774
CG1345 CG15282 -1.137674
CG1345 CG1648 0.046763
CG1345 CG1674 -0.213702
CG1345 CG16885 -0.165163
CG1345 CG17158 0.105497
CG1345 CG17492 0.792548
CG1345 CG18111 0.081652
CG1345 CG18290 -0.834873
CG1345 CG1837 0.464292
CG1345 CG1910 -0.283163
CG1345 CG2051 -0.267370
CG1345 CG2374 -0.193700
CG1345 CG2718 0.138364
CG1345 CG30011 0.549301
CG1345 CG30497 -0.740834
CG1345 CG32244 0.402255
CG1345 CG33113 0.326985
CG1345 CG33149 0.398176
CG1345 CG33549 1.347234
CG1345 CG3644 -1.211841
CG1345 CG3725 1.139768
CG1345 CG3989 0.077746
CG1345 CG4183 -0.480692
CG1345 CG4405 0.086816
CG1345 CG4672 -0.342604
CG1345 CG4679 -1.769119
CG1345 CG4692 -0.250895
CG1345 CG5320 -3.266631
CG1345 CG5476 -0.094203
CG1345 CG5671 0.029345
CG1345 CG6668 -0.009629
CG1345 CG6844 -0.483945
CG1345 CG7071 -1.143046
CG1345 CG7173 0.520286
CG1345 CG7481 0.352935
CG1345 CG8182 -0.118089
CG1345 CG8186 -0.027807
CG1345 CG8974 0.671888
CG1345 CG9020 0.104851
CG1345 CG9070 -0.493482
CG1345 CG9177 -0.197917
CG1345 CG9238 -0.466885
CG1345 CG9253 -0.345672
CG1345 CG9985 -0.002017
CG1345 TE19126 -0.399132
CG13463 CG1546 -1.150450
CG13463 CG5779 -0.632074
CG13503 CG13506 0.260673
CG13503 CG14080 0.243577
CG13503 CG14206 -10.968897
CG13503 CG14207 -1.590222
CG13503 CG14447 0.233269
CG13503 CG15162 0.733275
CG13503 CG15433 -2.389767
CG13503 CG15731 -0.423062
CG13503 CG16765 1.557079
CG13503 CG17136 2.801977
CG13503 CG1771 -1.634547
CG13503 CG18657 0.450297
CG13503 CG1891 -1.359434
CG13503 CG2184 -1.275872
CG13503 CG2221 -1.567576
CG13503 CG2263 1.355153
CG13503 CG2863 2.075016
CG13503 CG30115 0.392522
CG13503 CG3048 0.503389
CG13503 CG31175 0.863619
CG13503 CG3224 0.145218
CG13503 CG33071 -0.809059
CG13503 CG33183 -0.200306
CG13503 CG3401 -1.066399
CG13503 CG4033 0.299579
CG13503 CG4115 0.140495
CG13503 CG4125 -1.046559
CG13503 CG4194 1.389414
CG13503 CG4217 1.432141
CG13503 CG4307 -0.108589
CG13503 CG4457 -1.316213
CG13503 CG4581 -0.254209
CG13503 CG4726 -0.651016
CG13503 CG4843 0.627812
CG13503 CG4901 -1.845951
CG13503 CG4912 4.211616
CG13503 CG4944 0.717040
CG13503 CG4966 -2.141511
CG13503 CG4994 1.217295
CG13503 CG5258 -0.796963
CG13503 CG5277 1.987575
CG13503 CG5525 -2.925270
CG13503 CG5596 0.273640
CG13503 CG5961 2.569967
CG13503 CG5992 -1.941579
CG13503 CG6512 2.853646
CG13503 CG6705 0.286781
CG13503 CG6708 -0.469408
CG13503 CG6972 -0.588845
CG13503 CG7088 0.076930
CG13503 CG7430 -2.378462
CG13503 CG7458 -1.025857
CG13503 CG7554 -2.220071
CG13503 CG7638 0.478381
CG13503 CG7654 -1.564159
CG13503 CG7675 -1.668593
CG13503 CG7915 0.384397
CG13503 CG7930 -0.930732
CG13503 CG8231 -2.321310
CG13503 CG8249 0.276072
CG13503 CG8301 0.214933
CG13503 CG8309 1.071695
CG13503 CG8446 0.999828
CG13503 CG8503 0.491201
CG13503 CG8531 -0.151130
CG13503 CG8635 -2.312777
CG13503 CG8759 6.624643
CG13503 CG8978 1.190170
CG13503 CG9172 0.324551
CG13503 CG9281 -0.899559
CG13503 CG9326 -1.443259
CG13503 CG9330 -0.670390
CG13503 CG9416 0.569225
CG13503 CG9663 -0.734689
CG13503 CG9762 0.439217
CG13503 CG9866 -0.161591
CG13503 TE19126 0.279332
CG13506 CG13704 -0.302861
CG13506 CG14207 -0.567761
CG13506 CG15162 -1.463466
CG13506 CG15433 -1.794569
CG13506 CG16765 -0.148626
CG13506 CG17166 -0.642472
CG13506 CG17332 0.920523
CG13506 CG1771 -1.425853
CG13506 CG1882 -0.202960
CG13506 CG2221 -0.487701
CG13506 CG2863 0.935056
CG13506 CG31004 -1.390554
CG13506 CG31170 0.166194
CG13506 CG31175 -0.962791
CG13506 CG3140 -0.402304
CG13506 CG3267 -1.641010
CG13506 CG32813 -1.706844
CG13506 CG3283 0.351099
CG13506 CG33009 0.030395
CG13506 CG33071 0.563391
CG13506 CG33104 1.267282
CG13506 CG33183 -1.313002
CG13506 CG3499 0.044984
CG13506 CG4033 2.495027
CG13506 CG4051 -4.982135
CG13506 CG4217 -4.977818
CG13506 CG4233 0.732479
CG13506 CG4307 -3.161279
CG13506 CG4427 -1.265047
CG13506 CG4457 -0.498910
CG13506 CG4475 0.091688
CG13506 CG4567 -0.423478
CG13506 CG4581 1.187656
CG13506 CG4665 -0.462523
CG13506 CG4901 -0.459360
CG13506 CG4912 3.026746
CG13506 CG4972 -0.070517
CG13506 CG4994 2.240663
CG13506 CG5170 -0.667607
CG13506 CG5193 -0.087732
CG13506 CG5525 0.763900
CG13506 CG5575 -0.042192
CG13506 CG5596 -0.033390
CG13506 CG5904 0.136737
CG13506 CG6105 0.785735
CG13506 CG6345 0.659559
CG13506 CG6415 0.170224
CG13506 CG6501 -1.406436
CG13506 CG6708 1.037612
CG13506 CG6769 0.771855
CG13506 CG6904 0.406869
CG13506 CG6949 -2.159473
CG13506 CG7033 -0.438012
CG13506 CG7176 3.196735
CG13506 CG7279 -0.108624
CG13506 CG7361 -4.444514
CG13506 CG7413 1.020954
CG13506 CG7421 -0.943116
CG13506 CG7430 1.032298
CG13506 CG7438 0.173570
CG13506 CG7461 -0.456826
CG13506 CG7610 1.367868
CG13506 CG7712 1.287386
CG13506 CG7993 1.233252
CG13506 CG8058 -1.751274
CG13506 CG8144 0.063610
CG13506 CG8182 0.076128
CG13506 CG8235 -0.884502
CG13506 CG8268 -0.631503
CG13506 CG8309 -0.878021
CG13506 CG8430 -0.464013
CG13506 CG8443 3.056327
CG13506 CG8446 -0.195648
CG13506 CG8531 -0.280296
CG13506 CG8788 2.501157
CG13506 CG8978 0.382634
CG13506 CG9009 1.517382
CG13506 CG9140 -0.544152
CG13506 CG9149 -0.948148
CG13506 CG9172 -0.097895
CG13506 CG9281 -0.318479
CG13506 CG9326 0.341180
CG13506 CG9330 0.805760
CG13506 CG9527 -0.876126
CG13506 CG9762 -0.257468
CG13506 CR31808 0.169423
CG13551 CG13704 1.167407
CG13551 CG14243 0.125066
CG13551 CG14639 -0.462779
CG13551 CG14643 1.240775
CG13551 CG14996 0.178031
CG13551 CG15095 -3.050548
CG13551 CG15102 -0.325093
CG13551 CG15162 -0.833806
CG13551 CG15731 0.137961
CG13551 CG1685 0.726381
CG13551 CG17332 -3.770755
CG13551 CG18374 1.069924
CG13551 CG18593 0.264554
CG13551 CG2210 0.546128
CG13551 CG2977 -3.090415
CG13551 CG30349 -1.802995
CG13551 CG31098 -1.469175
CG13551 CG31175 -1.307420
CG13551 CG31233 0.608055
CG13551 CG31559 0.429108
CG13551 CG3267 1.540609
CG13551 CG33217 1.488771
CG13551 CG33502 -1.193677
CG13551 CG3588 -4.012900
CG13551 CG3593 -0.393225
CG13551 CG3762 0.135049
CG13551 CG3884 0.523495
CG13551 CG4311 0.194852
CG13551 CG4567 1.088373
CG13551 CG4901 -0.678541
CG13551 CG5010 -5.581374
CG13551 CG5130 -0.633763
CG13551 CG5532 0.654945
CG13551 CG5819 1.182046
CG13551 CG5903 0.819923
CG13551 CG5949 0.625275
CG13551 CG6028 -0.161068
CG13551 CG6105 -1.613192
CG13551 CG6417 -0.412574
CG13551 CG6459 0.219498
CG13551 CG6501 6.524761
CG13551 CG6666 1.736448
CG13551 CG6769 -0.532977
CG13551 CG6949 -2.299917
CG13551 CG7176 0.476454
CG13551 CG7328 0.181610
CG13551 CG7361 -5.759193
CG13551 CG7421 -1.783032
CG13551 CG7502 -4.458077
CG13551 CG7698 1.184768
CG13551 CG7712 1.409906
CG13551 CG7807 -0.955847
CG13551 CG7841 0.154546
CG13551 CG8048 -0.565706
CG13551 CG8235 2.966100
CG13551 CG8443 1.482876
CG13551 CG8470 -1.205168
CG13551 CG8766 0.795814
CG13551 CG8788 -1.838781
CG13551 CG8804 -1.758988
CG13551 CG8946 0.732418
CG13551 CG9149 -0.991952
CG13551 CG9331 1.954412
CG13551 CG9527 -2.572565
CG13551 CG9577 -0.282397
CG13551 CR31808 -0.106848
CG13618 CG13875 -0.293444
CG13618 CG3097 -0.857926
CG13618 CG4089 -0.583606
CG13624 CG13777 0.213866
CG13624 CG14513 0.039174
CG13624 CG14622 -3.272851
CG13624 CG14883 0.436677
CG13624 CG15811 0.096672
CG13624 CG1624 0.803848
CG13624 CG2083 0.582211
CG13624 CG2207 0.602386
CG13624 CG31043 -0.557382
CG13624 CG31088 1.002076
CG13624 CG31108 1.048298
CG13624 CG31181 0.172079
CG13624 CG31349 0.880880
CG13624 CG32043 0.528353
CG13624 CG32158 -0.456374
CG13624 CG32486 -1.920411
CG13624 CG3269 -0.623976
CG13624 CG3625 0.235644
CG13624 CG3792 0.098949
CG13624 CG3969 0.591071
CG13624 CG4303 -2.674617
CG13624 CG5215 -0.288409
CG13624 CG5499 -0.020693
CG13624 CG5520 -0.314224
CG13624 CG6174 1.244519
CG13624 CG6617 -1.824672
CG13624 CG6703 -0.351860
CG13624 CG6889 0.392863
CG13624 CG6987 0.987763
CG13624 CG7375 -0.281769
CG13624 CG8472 -1.243443
CG13624 CG8567 1.587857
CG13624 CG8571 -0.098267
CG13624 CG8749 0.166923
CG13624 CG8933 -0.073881
CG13624 CG8974 0.332984
CG13624 CG9135 1.470530
CG13624 CG9666 -1.490543
CG13624 CG9704 0.515184
CG13624 CG9705 0.519537
CG13624 CG9797 -1.158718
CG13624 CG9894 0.714148
CG13643 CG13875 0.200036
CG13643 CG17960 0.001183
CG13643 CG3097 0.133197
CG13643 CG3376 -0.381423
CG13643 CG4089 -0.751653
CG13643 CG7713 -0.650280
CG13643 CG8587 -0.959145
CG13651 CG13928 -0.264968
CG13651 CG14296 -0.740006
CG13651 CG15651 -0.657107
CG13651 CG31000 -0.695073
CG13651 CG32169 -0.042274
CG13651 CG3703 0.032669
CG13651 CG4050 -0.147143
CG13651 CG4684 -0.423634
CG13651 CG7851 0.210059
CG13695 CG1403 -0.439417
CG13695 CG2108 -0.262630
CG13695 CG2161 0.199114
CG13695 CG2818 -0.409896
CG13695 CG2928 -0.456082
CG13695 CG3171 0.016800
CG13695 CG32473 -0.119603
CG13695 CG3365 0.423418
CG13695 CG6040 -0.377402
CG13695 CG6055 -0.460311
CG13695 CG7023 -0.517084
CG13695 CG7563 0.242920
CG13695 CG9517 -0.360682
CG13695 CG9747 -0.526167
CG13698 CG17218 -0.274769
CG13698 CG1749 0.125700
CG13698 CG18817 -0.791054
CG13698 CG3991 -0.074618
CG13698 CG4311 -0.317172
CG13698 CG4999 -0.479263
CG13698 CG6822 0.063858
CG13698 CG8268 -0.244527
CG13698 CG9796 -0.017106
CG13698 CG9968 -0.142288
CG13704 CG14048 0.381862
CG13704 CG14792 -1.668896
CG13704 CG14968 0.927997
CG13704 CG15095 0.595943
CG13704 CG15162 1.979731
CG13704 CG15304 -0.920508
CG13704 CG15347 -4.456674
CG13704 CG17320 -0.050517
CG13704 CG17332 2.569458
CG13704 CG17642 1.033756
CG13704 CG2827 -0.012632
CG13704 CG2977 -3.951522
CG13704 CG31004 -4.771814
CG13704 CG31233 0.034545
CG13704 CG31259 -0.035411
CG13704 CG32409 -0.381417
CG13704 CG3249 -1.446857
CG13704 CG32813 0.775313
CG13704 CG3283 -1.054862
CG13704 CG33009 0.451884
CG13704 CG33502 -1.937618
CG13704 CG3593 -0.122422
CG13704 CG3714 0.746100
CG13704 CG3884 0.589151
CG13704 CG4217 2.214094
CG13704 CG4247 0.300036
CG13704 CG4581 -2.904078
CG13704 CG4600 0.012200
CG13704 CG4753 -3.777031
CG13704 CG5558 -2.134142
CG13704 CG5660 3.289704
CG13704 CG5819 -1.151182
CG13704 CG5949 -0.246994
CG13704 CG6028 -2.239912
CG13704 CG6375 0.832912
CG13704 CG6417 -3.111304
CG13704 CG6501 -1.930294
CG13704 CG6949 3.196457
CG13704 CG7178 0.083657
CG13704 CG7458 2.266704
CG13704 CG7780 -0.588548
CG13704 CG7834 0.338303
CG13704 CG7936 0.727181
CG13704 CG8048 -3.199275
CG13704 CG8443 0.563467
CG13704 CG8470 -0.433233
CG13704 CG8766 -1.961562
CG13704 CG8788 2.289475
CG13704 CG8804 -0.836643
CG13704 CG8827 -1.050028
CG13704 CG8946 1.961353
CG13704 CG9155 -0.156273
CG13704 CG9331 3.348113
CG13704 CG9527 -1.718856
CG13704 CG9577 3.831873
CG1371 CG14687 -0.612273
CG1371 CG1475 -2.354956
CG1371 CG15095 0.092000
CG1371 CG15105 0.147114
CG1371 CG15117 -0.995978
CG1371 CG15282 -1.053309
CG1371 CG15304 -0.496459
CG1371 CG1548 0.159393
CG1371 CG16944 0.327595
CG1371 CG1721 -0.510661
CG1371 CG17325 -1.893311
CG1371 CG17332 2.327114
CG1371 CG17642 0.752441
CG1371 CG1837 0.783319
CG1371 CG1934 0.132490
CG1371 CG30011 -0.291984
CG1371 CG30116 -0.341224
CG1371 CG31004 1.010879
CG1371 CG31098 0.069303
CG1371 CG3127 0.441482
CG1371 CG3140 0.362547
CG1371 CG31794 -0.811253
CG1371 CG32164 1.576358
CG1371 CG3249 -0.638028
CG1371 CG32813 1.673957
CG1371 CG33009 0.643752
CG1371 CG33149 -0.663005
CG1371 CG4169 -1.536940
CG1371 CG4183 -0.278503
CG1371 CG4233 -0.687896
CG1371 CG4511 0.768236
CG1371 CG4533 0.188424
CG1371 CG4752 0.469110
CG1371 CG4994 0.319227
CG1371 CG5320 1.827254
CG1371 CG5353 0.733840
CG1371 CG5476 1.128011
CG1371 CG5558 0.818650
CG1371 CG5590 0.378695
CG1371 CG5819 -0.201421
CG1371 CG5992 0.202802
CG1371 CG6375 0.425475
CG1371 CG6501 -3.518900
CG1371 CG6647 -0.818240
CG1371 CG6666 -1.343854
CG1371 CG6769 0.639670
CG1371 CG6803 -0.151600
CG1371 CG7610 0.830553
CG1371 CG7920 -3.390357
CG1371 CG7981 -0.330642
CG1371 CG7987 -1.527446
CG1371 CG8048 -0.114618
CG1371 CG8254 -0.230813
CG1371 CG9480 0.060248
CG1374 CG14107 2.143689
CG1374 CG1447 -3.294805
CG1374 CG15669 -3.449848
CG1374 CG31721 -0.864551
CG1374 CG32423 -0.548627
CG1374 CG7296 -2.209544
CG1374 CG8587 4.042081
CG1374 CG8625 -0.750734
CG13777 CG14712 -0.466203
CG13777 CG14883 1.830634
CG13777 CG1957 -0.279748
CG13777 CG2835 -1.200283
CG13777 CG31108 -0.597309
CG13777 CG31721 -0.277635
CG13777 CG32434 0.266391
CG13777 CG32486 -0.116052
CG13777 CG33207 -0.123306
CG13777 CG3371 1.333541
CG13777 CG3436 -5.133378
CG13777 CG4303 -0.875183
CG13777 CG5215 0.377235
CG13777 CG5454 0.450822
CG13777 CG5499 -0.538720
CG13777 CG5813 0.337015
CG13777 CG6617 0.185911
CG13777 CG6866 -1.018479
CG13777 CG6889 0.260296
CG13777 CG6987 0.162327
CG13777 CG7375 -0.528843
CG13777 CG7379 0.711709
CG13777 CG7892 -0.123768
CG13777 CG8092 0.997832
CG13777 CG8411 0.008458
CG13777 CG8416 -0.292588
CG13777 CG8553 0.023214
CG13777 CG8749 0.459121
CG13777 CG9128 0.056773
CG13777 CG9403 -0.292722
CG13777 CG9633 -1.684889
CG13777 CG9666 0.678675
CG13777 CG9677 0.398256
CG13777 CG9854 0.177211
CG13777 CG9894 -1.552459
CG1381 CG14447 -0.446541
CG1381 CG14788 -3.623328
CG1381 CG1548 -0.443976
CG1381 CG17136 4.981348
CG1381 CG1746 -1.236694
CG1381 CG2184 0.028071
CG1381 CG31775 0.212877
CG1381 CG32253 -1.372054
CG1381 CG32464 -0.760185
CG1381 CG4781 1.349212
CG1381 CG5220 -0.663436
CG1381 CG5537 -2.031333
CG1381 CG5776 0.568656
CG1381 CG5824 4.019773
CG1381 CG6455 2.573579
CG1381 CG7519 0.272043
CG1381 CG7780 -1.707916
CG1381 CG7834 0.317970
CG1381 CG8301 0.811953
CG1381 CG8327 -1.235974
CG1381 CG8503 -0.153388
CG1381 CG8525 4.363449
CG1381 CG8583 -1.643225
CG1381 CG8780 -0.047420
CG1381 CG9006 2.318361
CG1381 CG9119 -1.282061
CG1381 CG9300 -1.242708
CG1381 CG9306 0.535260
CG1381 CG9630 -15.717848
CG1381 CG9663 0.269438
CG13850 CG14629 0.237672
CG13850 CG1463 -0.105129
CG13850 CG14805 0.894332
CG13850 CG15101 0.060496
CG13850 CG17597 0.213448
CG13850 CG1837 0.276364
CG13850 CG18783 -0.107892
CG13850 CG2051 -1.253096
CG13850 CG2072 0.162412
CG13850 CG2718 -0.004117
CG13850 CG31536 -0.538199
CG13850 CG32425 -7.602709
CG13850 CG32625 0.694191
CG13850 CG3297 -0.110751
CG13850 CG33113 -0.846217
CG13850 CG33549 1.608549
CG13850 CG3424 0.101314
CG13850 CG3542 1.416135
CG13850 CG3644 1.478592
CG13850 CG3722 1.684343
CG13850 CG3725 1.406530
CG13850 CG3743 -1.072713
CG13850 CG3792 -0.199316
CG13850 CG3903 2.492814
CG13850 CG3989 0.438485
CG13850 CG4145 -2.525031
CG13850 CG4183 -0.593561
CG13850 CG4204 0.968289
CG13850 CG4670 -0.122992
CG13850 CG4672 -1.706212
CG13850 CG4679 0.190202
CG13850 CG4746 -0.837383
CG13850 CG4752 -0.583109
CG13850 CG4769 0.386543
CG13850 CG5320 1.147088
CG13850 CG5345 -0.642315
CG13850 CG5353 0.963539
CG13850 CG6155 0.224065
CG13850 CG6210 -0.310868
CG13850 CG6778 -0.061317
CG13850 CG6803 -0.559710
CG13850 CG6844 -1.279997
CG13850 CG7227 0.091104
CG13850 CG7702 0.068546
CG13850 CG7981 0.699868
CG13850 CG8363 -0.463214
CG13850 CG8776 -0.308544
CG13850 CG9148 -2.150626
CG13850 CG9256 -0.212691
CG13850 CG9280 1.006128
CG13850 CG9836 -0.357811
CG13850 CG9985 -0.258714
CG13875 CG14107 0.416593
CG13875 CG14801 -0.182872
CG13875 CG14866 0.458839
CG13875 CG17786 -0.065694
CG13875 CG17960 -0.080857
CG13875 CG1919 -1.272572
CG13875 CG2150 0.197646
CG13875 CG3097 -1.487218
CG13875 CG31973 -0.271393
CG13875 CG3242 -0.620166
CG13875 CG3376 0.273924
CG13875 CG4089 -0.904582
CG13875 CG5492 0.198602
CG13875 CG6608 0.446505
CG13875 CG7080 -0.695384
CG13875 CG7713 -1.191218
CG13875 CG8587 -2.710943
CG13894 CG14041 1.737736
CG13894 CG1434 0.210260
CG13894 CG1483 0.499994
CG13894 CG16876 0.383593
CG13894 CG17724 -0.741975
CG13894 CG18740 0.365400
CG13894 CG2083 -1.288893
CG13894 CG2207 0.064217
CG13894 CG2791 -0.277615
CG13894 CG31088 0.772440
CG13894 CG31634 0.279120
CG13894 CG32046 -0.013104
CG13894 CG32505 -0.447462
CG13894 CG3258 0.068826
CG13894 CG3269 -2.610511
CG13894 CG3408 -0.199400
CG13894 CG4029 0.025978
CG13894 CG4050 -0.573968
CG13894 CG4532 1.648320
CG13894 CG5545 -0.248956
CG13894 CG5580 -2.400662
CG13894 CG5588 -0.491361
CG13894 CG5813 -0.482874
CG13894 CG6617 -1.577837
CG13894 CG6866 0.425981
CG13894 CG6889 0.230425
CG13894 CG6930 -0.200964
CG13894 CG6987 0.994175
CG13894 CG7358 -0.943974
CG13894 CG7538 0.173127
CG13894 CG7659 0.886049
CG13894 CG9135 -2.250709
CG13894 CG9666 1.068051
CG13906 CG13920 -0.308438
CG13906 CG13928 -2.100581
CG13906 CG1825 -0.147056
CG13906 CG18740 -1.614331
CG13906 CG31181 0.489121
CG13906 CG3180 -1.439479
CG13906 CG4050 1.101622
CG13906 CG4082 0.008817
CG13906 CG5545 0.006992
CG13906 CG6181 -1.417417
CG13906 CG7528 -0.399412
CG13906 CG8472 -0.940702
CG13912 CG14122 0.517017
CG13912 CG1444 -3.334658
CG13912 CG1463 -1.028220
CG13912 CG1483 -0.131114
CG13912 CG14883 0.698734
CG13912 CG1716 0.450331
CG13912 CG17597 -0.374161
CG13912 CG18250 1.452152
CG13912 CG2048 -0.795833
CG13912 CG2330 -0.669339
CG13912 CG2656 0.744155
CG13912 CG2835 0.589758
CG13912 CG3039 -0.252311
CG13912 CG31137 -0.265156
CG13912 CG31332 -0.071401
CG13912 CG31692 -0.620196
CG13912 CG3258 -2.533988
CG13912 CG3625 0.777775
CG13912 CG3743 0.304439
CG13912 CG3800 0.357645
CG13912 CG40147 -0.048085
CG13912 CG4204 0.438140
CG13912 CG4532 0.128246
CG13912 CG4551 0.682321
CG13912 CG4677 0.495169
CG13912 CG4702 0.238540
CG13912 CG4769 0.196139
CG13912 CG5433 0.938575
CG13912 CG6210 0.288445
CG13912 CG6866 -0.085626
CG13912 CG6877 0.659001
CG13912 CG8258 1.202551
CG13912 CG8776 -1.021665
CG13912 CG9128 0.338211
CG13912 CG9135 -0.205833
CG13912 CG9256 -0.839351
CG13912 CG9403 -1.032078
CG13913 CG3153 -1.036209
CG13913 CG7941 -0.969458
CG13920 CG13928 -0.900047
CG13920 CG14762 0.230530
CG13920 CG15651 -1.252618
CG13920 CG1825 0.274109
CG13920 CG3703 -0.464571
CG13920 CG4133 0.069103
CG13920 CG4684 -0.128067
CG13920 CG6703 0.128705
CG13920 CG7576 0.352358
CG13920 CG8625 -0.913000
CG13928 CG14041 -0.133114
CG13928 CG15651 -0.078685
CG13928 CG1825 -2.443317
CG13928 CG18740 -0.734752
CG13928 CG31181 0.072196
CG13928 CG3180 1.502557
CG13928 CG32169 0.339208
CG13928 CG32505 0.275636
CG13928 CG3703 0.137714
CG13928 CG4050 -4.559321
CG13928 CG4684 0.170227
CG13928 CG5393 0.609381
CG13928 CG5545 -1.162652
CG13928 CG6181 1.091515
CG13928 CG6703 -0.490445
CG13928 CG6930 -0.627725
CG13928 CG7528 0.777601
CG13928 CG7576 0.494728
CG13928 CG7659 1.109119
CG13928 CG8472 0.152334
CG13928 CG9261 -0.244767
CG13969 CG14021 0.665892
CG13969 CG14048 0.747798
CG13969 CG1486 -0.395018
CG13969 CG14968 -0.289035
CG13969 CG1548 0.179701
CG13969 CG15717 0.335482
CG13969 CG2078 -0.534795
CG13969 CG3006 -0.139022
CG13969 CG31775 -0.467402
CG13969 CG32264 -0.375210
CG13969 CG33099 -1.549287
CG13969 CG3960 0.049121
CG13969 CG4306 0.631071
CG13969 CG4753 0.243752
CG13969 CG4781 0.058989
CG13969 CG5288 1.313240
CG13969 CG5330 0.109737
CG13969 CG6022 0.337004
CG13969 CG6459 0.995885
CG13969 CG7062 -0.612185
CG13969 CG8050 -0.207677
CG13969 CG8636 -0.118426
CG13969 CG8669 -0.325725
CG13969 CG8766 0.202592
CG13969 CG8788 -2.679232
CG13969 CG8804 -1.377050
CG13969 CG8913 -0.413107
CG13969 CG8946 0.894258
CG13969 CG9066 -0.223358
CG13969 CG9977 -0.739786
CG13977 CG1600 -1.213549
CG13977 CG17323 -0.732941
CG13977 CG18466 0.185303
CG13977 CG2060 0.442292
CG13977 CG3829 -0.219332
CG13977 CG4120 -2.297066
CG13977 CG4162 0.152900
CG13977 CG4559 -1.533835
CG13977 CG4779 -0.826303
CG13977 CG6113 -0.125135
CG13977 CG7390 -0.340568
CG13977 CG8066 0.493599
CG13977 CG8782 0.915392
CG13977 CG8913 0.098831
CG13977 CG9184 -0.348494
CG13993 CG15102 0.200340
CG13993 CG15598 0.360219
CG13993 CG16944 0.046887
CG13993 CG17508 0.114920
CG13993 CG1771 0.769489
CG13993 CG1782 0.312486
CG13993 CG2374 0.452198
CG13993 CG3008 0.079379
CG13993 CG30115 -0.115865
CG13993 CG3028 -0.649852
CG13993 CG30349 0.067448
CG13993 CG31022 0.590937
CG13993 CG3171 -1.148438
CG13993 CG3198 -0.028065
CG13993 CG33261 -1.881371
CG13993 CG33502 -0.005662
CG13993 CG4086 0.294158
CG13993 CG4169 1.990927
CG13993 CG4364 -1.498815
CG13993 CG4376 -2.887617
CG13993 CG4552 -0.647589
CG13993 CG4726 -0.126261
CG13993 CG4966 0.403008
CG13993 CG5085 -0.214170
CG13993 CG5186 -0.355285
CG13993 CG6030 -0.032252
CG13993 CG6178 -0.106368
CG13993 CG6521 0.543155
CG13993 CG6705 0.043727
CG13993 CG6766 -0.244649
CG13993 CG7071 -0.676765
CG13993 CG7107 0.060131
CG13993 CG7154 -1.298835
CG13993 CG7269 0.390109
CG13993 CG7271 1.028872
CG13993 CG7524 0.075748
CG13993 CG8173 -0.014840
CG13993 CG8268 -0.370987
CG13993 CG8430 0.265469
CG13993 CG8965 0.203989
CG13993 CG9262 -0.210250
CG13993 CG9297 -0.379934
CG13993 CG9710 0.325578
CG13993 CG9743 -0.199719
CG13993 CG9811 -1.467028
CG13993 CG9894 -0.418742
CG14021 CG14243 0.328726
CG14021 CG14968 -0.610534
CG14021 CG15095 -1.972740
CG14021 CG15117 0.911365
CG14021 CG1548 -0.760889
CG14021 CG15717 1.075648
CG14021 CG1600 -0.594907
CG14021 CG17323 -0.748118
CG14021 CG1743 -4.221067
CG14021 CG18466 -1.700599
CG14021 CG2060 0.693480
CG14021 CG2762 -0.046145
CG14021 CG3006 -0.193265
CG14021 CG31098 -1.736405
CG14021 CG31775 0.627380
CG14021 CG33099 -5.718800
CG14021 CG3380 0.398148
CG14021 CG3829 0.128288
CG14021 CG4162 -0.968103
CG14021 CG4306 -1.022266
CG14021 CG4753 0.061125
CG14021 CG4781 -0.671190
CG14021 CG5210 -2.751043
CG14021 CG5828 -0.824110
CG14021 CG5949 0.347622
CG14021 CG6417 1.259537
CG14021 CG7062 0.668080
CG14021 CG7241 -0.222404
CG14021 CG7936 -0.939029
CG14021 CG8050 -2.478724
CG14021 CG8066 0.544122
CG14021 CG8470 0.357271
CG14021 CG8665 -1.558920
CG14021 CG8669 2.106739
CG14021 CG8782 0.219413
CG14025 CG14122 0.541228
CG14025 CG1429 -0.245317
CG14025 CG1444 -0.910862
CG14025 CG14447 -0.418178
CG14025 CG1475 3.289196
CG14025 CG14788 1.425374
CG14025 CG15117 1.948466
CG14025 CG1548 1.116984
CG14025 CG1648 -0.759843
CG14025 CG16721 -0.434885
CG14025 CG17348 0.063465
CG14025 CG17492 -1.172610
CG14025 CG17800 -0.749291
CG14025 CG18111 -7.161058
CG14025 CG1837 -5.456260
CG14025 CG1910 3.337486
CG14025 CG2051 1.606215
CG14025 CG2198 0.969221
CG14025 CG2330 0.786001
CG14025 CG2718 -0.367526
CG14025 CG2969 -4.723782
CG14025 CG3001 -5.096153
CG14025 CG3048 -2.580430
CG14025 CG31045 -0.147113
CG14025 CG31332 1.680559
CG14025 CG31692 1.588327
CG14025 CG32464 -1.833658
CG14025 CG3278 -0.933126
CG14025 CG3371 0.209854
CG14025 CG3434 0.662573
CG14025 CG4115 1.545327
CG14025 CG4125 2.372556
CG14025 CG4533 0.851356
CG14025 CG4677 -0.295266
CG14025 CG4696 -2.039946
CG14025 CG4700 -0.832151
CG14025 CG4746 -3.795519
CG14025 CG4843 1.954060
CG14025 CG5183 -0.748136
CG14025 CG5320 -3.510644
CG14025 CG5776 -2.100020
CG14025 CG6512 1.707881
CG14025 CG7073 -1.535449
CG14025 CG7296 0.844328
CG14025 CG7299 -0.007368
CG14025 CG7481 1.200478
CG14025 CG7654 0.629666
CG14025 CG7915 0.771106
CG14025 CG7987 2.576759
CG14025 CG8312 0.781456
CG14025 CG8503 0.666509
CG14025 CG8635 2.051585
CG14025 CG8759 3.117531
CG14025 CG9020 -0.017750
CG14025 CG9194 0.904844
CG14025 CG9663 -0.654835
CG14025 CG9677 3.301444
CG14025 CG9866 -9.174154
CG14025 CG9985 1.188642
CG14025 CR31696 -0.331585
CG14025 TE19126 -4.822606
CG14026 CG14207 -0.736028
CG14026 CG14813 0.338698
CG14026 CG17032 -1.195382
CG14026 CG17246 0.815812
CG14026 CG18250 0.802792
CG14026 CG2051 -0.150090
CG14026 CG2158 0.090380
CG14026 CG3001 0.961727
CG14026 CG31170 0.695279
CG14026 CG3140 -0.412243
CG14026 CG3278 1.009334
CG14026 CG33104 1.443219
CG14026 CG33183 -2.363247
CG14026 CG3624 0.814753
CG14026 CG4457 0.637651
CG14026 CG4551 -0.950640
CG14026 CG4581 -0.762793
CG14026 CG4972 -0.191511
CG14026 CG5258 -1.158587
CG14026 CG5374 0.464136
CG14026 CG5454 0.075756
CG14026 CG5558 0.264481
CG14026 CG5590 -0.130140
CG14026 CG6177 -0.882025
CG14026 CG6904 -0.334305
CG14026 CG7033 0.971923
CG14026 CG7393 -0.006506
CG14026 CG7610 -2.302323
CG14026 CG7839 -0.246960
CG14026 CG7987 -0.183048
CG14026 CG8039 0.181165
CG14026 CG8231 0.387491
CG14026 CG8254 -0.321026
CG14026 CG8289 0.355512
CG14026 CG8312 -0.519355
CG14026 CG8366 0.012205
CG14026 CG8553 0.039521
CG14026 CG8583 -0.251921
CG14026 CG8759 -1.545619
CG14026 CG8978 0.187632
CG14026 CG9035 -0.260890
CG14026 CG9140 0.937076
CG14026 CG9663 0.506971
CG14026 CG9750 0.290774
CG14026 TE19126 0.661475
CG14026 TE20108 -0.055279
CG1403 CG1404 -0.053998
CG1403 CG1486 -0.169440
CG1403 CG15105 -0.348162
CG1403 CG15212 -0.217462
CG1403 CG1648 0.041626
CG1403 CG16858 0.838721
CG1403 CG17124 -0.029050
CG1403 CG17158 0.168448
CG1403 CG17246 -0.598204
CG1403 CG17272 0.313574
CG1403 CG17903 -0.461967
CG1403 CG18140 -1.216654
CG1403 CG18250 0.771593
CG1403 CG18290 0.223873
CG1403 CG18783 -0.192273
CG1403 CG1910 0.283020
CG1403 CG2016 -0.360513
CG1403 CG2108 -1.407389
CG1403 CG2161 -0.802810
CG1403 CG3008 -0.058363
CG1403 CG31649 0.150330
CG1403 CG3198 0.001352
CG1403 CG31999 0.656735
CG1403 CG32425 -2.636510
CG1403 CG32548 -0.060149
CG1403 CG32625 0.507365
CG1403 CG3265 0.280600
CG1403 CG33549 1.775939
CG1403 CG3365 1.585436
CG1403 CG3416 -0.830295
CG1403 CG3542 -0.054158
CG1403 CG3624 -1.214298
CG1403 CG3722 -0.321170
CG1403 CG3725 1.215566
CG1403 CG3903 -4.775375
CG1403 CG3992 0.230994
CG1403 CG4051 0.510205
CG1403 CG4086 0.279471
CG1403 CG4145 -1.001746
CG1403 CG4204 0.605168
CG1403 CG4551 -0.150771
CG1403 CG4679 -0.740402
CG1403 CG4692 0.090681
CG1403 CG4700 0.320917
CG1403 CG5193 0.347514
CG1403 CG5320 0.397378
CG1403 CG5330 0.111618
CG1403 CG5809 -1.714256
CG1403 CG6647 -0.140299
CG1403 CG6668 0.822421
CG1403 CG6775 0.640413
CG1403 CG7107 -0.783212
CG1403 CG7227 -0.848232
CG1403 CG7279 0.258870
CG1403 CG7433 -0.499936
CG1403 CG7563 -0.051373
CG1403 CG7981 0.065064
CG1403 CG8173 0.125721
CG1403 CG8965 -0.557087
CG1403 CG9022 0.376822
CG1403 CG9089 -0.170295
CG1403 CG9280 0.299817
CG1403 CG9322 -0.633720
CG1403 CG9710 -1.351293
CG1403 CG9985 0.080242
CG1403 TE18870 0.329114
CG1404 CG16788 -0.533494
CG1404 CG17124 -0.008225
CG1404 CG18250 1.671659
CG1404 CG1884 1.167725
CG1404 CG2072 -0.262280
CG1404 CG3039 0.595022
CG1404 CG31536 -0.327598
CG1404 CG32425 -0.444369
CG1404 CG33097 -2.782043
CG1404 CG33549 1.295922
CG1404 CG3371 -0.001188
CG1404 CG3416 -1.096446
CG1404 CG3436 -1.571357
CG1404 CG3542 -5.828702
CG1404 CG3722 0.986250
CG1404 CG3725 -0.000407
CG1404 CG3800 -1.703309
CG1404 CG3902 0.222721
CG1404 CG3941 0.453998
CG1404 CG4204 0.785474
CG1404 CG4532 0.014938
CG1404 CG4551 -0.056315
CG1404 CG4672 0.917608
CG1404 CG4700 -1.063024
CG1404 CG5021 -0.502126
CG1404 CG5454 0.447628
CG1404 CG5486 0.875828
CG1404 CG5499 -0.351171
CG1404 CG6210 0.118450
CG1404 CG6617 0.156833
CG1404 CG6778 -0.559157
CG1404 CG7375 0.210636
CG1404 CG7526 -0.145389
CG1404 CG7893 0.893983
CG1404 CG8553 0.362527
CG1404 CG8965 0.057391
CG1404 CG8974 0.469897
CG1404 CG9128 0.217454
CG1404 CG9256 0.585300
CG1404 CG9297 -0.179722
CG1404 CG9346 -1.140707
CG1404 CG9403 -2.883753
CG1404 CG9423 -0.773412
CG1404 CG9712 1.336705
CG1404 CG9750 -0.278224
CG14041 CG1434 -0.479947
CG14041 CG14513 0.051271
CG14041 CG14622 0.067410
CG14041 CG1483 0.194547
CG14041 CG1624 0.731050
CG14041 CG17724 0.196790
CG14041 CG18740 0.343378
CG14041 CG2083 0.315835
CG14041 CG31181 -0.057395
CG14041 CG32158 -1.867459
CG14041 CG32505 0.666306
CG14041 CG3258 -0.307775
CG14041 CG3269 -4.702131
CG14041 CG3408 0.273757
CG14041 CG3967 1.423476
CG14041 CG4050 -0.301976
CG14041 CG4532 -2.217824
CG14041 CG5545 -2.648071
CG14041 CG5588 0.122856
CG14041 CG6617 1.443790
CG14041 CG6703 -2.474983
CG14041 CG6860 0.214979
CG14041 CG6866 0.322237
CG14041 CG7471 -0.945768
CG14041 CG7528 0.866381
CG14041 CG7538 -1.318116
CG14041 CG8200 0.688132
CG14041 CG8472 -2.147207
CG14041 CG8567 0.435466
CG14041 CG9135 -0.357556
CG14041 CG9261 1.642056
CG14041 CG9666 1.478193
CG14041 CG9704 -0.843518
CG14041 CG9797 -0.479600
CG14048 CG14968 -0.218859
CG14048 CG14996 1.566885
CG14048 CG15095 -0.302547
CG14048 CG15188 -0.614110
CG14048 CG15347 -0.098064
CG14048 CG1685 -0.687858
CG14048 CG17246 -5.640773
CG14048 CG17325 -0.344344
CG14048 CG1785 -0.921346
CG14048 CG2078 0.100058
CG14048 CG2674 0.012166
CG14048 CG2713 -0.181313
CG14048 CG2863 1.423505
CG14048 CG3140 0.982171
CG14048 CG32164 1.080670
CG14048 CG32264 0.060449
CG14048 CG32409 -3.367543
CG14048 CG3267 4.220459
CG14048 CG32813 -1.411493
CG14048 CG3283 -1.192368
CG14048 CG33009 0.847539
CG14048 CG33217 -4.027384
CG14048 CG3714 0.158887
CG14048 CG3861 0.703484
CG14048 CG3884 -0.715190
CG14048 CG4033 -2.486483
CG14048 CG4051 -0.842914
CG14048 CG4061 0.323493
CG14048 CG4217 -2.994675
CG14048 CG4307 -2.451994
CG14048 CG4427 -0.371859
CG14048 CG4567 0.219614
CG14048 CG4581 1.056134
CG14048 CG4753 0.065627
CG14048 CG4781 -0.515794
CG14048 CG4912 -0.435829
CG14048 CG5010 1.242837
CG14048 CG5033 0.588112
CG14048 CG5277 -0.575710
CG14048 CG5330 0.418747
CG14048 CG5532 1.678842
CG14048 CG5594 -1.950569
CG14048 CG5824 1.328636
CG14048 CG5904 -3.514462
CG14048 CG6022 -4.549888
CG14048 CG6028 0.503349
CG14048 CG6105 -0.136248
CG14048 CG6226 0.936442
CG14048 CG6246 -0.109099
CG14048 CG6343 -0.420948
CG14048 CG6417 -0.532757
CG14048 CG6459 0.609999
CG14048 CG6501 -4.524839
CG14048 CG6767 0.233817
CG14048 CG6904 3.195293
CG14048 CG7033 -0.686255
CG14048 CG7176 0.241977
CG14048 CG7361 0.449825
CG14048 CG7421 0.598271
CG14048 CG7519 2.751576
CG14048 CG7554 0.215891
CG14048 CG7698 -2.528187
CG14048 CG7712 2.337986
CG14048 CG7839 0.325737
CG14048 CG7935 0.216775
CG14048 CG8039 0.088721
CG14048 CG8439 -0.315780
CG14048 CG8443 0.349306
CG14048 CG8525 2.586537
CG14048 CG8766 -4.650059
CG14048 CG8788 -11.966626
CG14048 CG8920 -4.841458
CG14048 CG8946 4.267218
CG14048 CG8977 2.750813
CG14048 CG9306 -1.989348
CG14048 CG9527 1.550433
CG14048 CG9750 -0.546581
CG14066 CG14080 0.062894
CG14066 CG14792 -0.288966
CG14066 CG14902 0.995148
CG14066 CG17332 -1.791035
CG14066 CG1771 -0.002181
CG14066 CG1782 0.228132
CG14066 CG1809 -1.057729
CG14066 CG2158 -1.545985
CG14066 CG2161 0.950967
CG14066 CG2674 0.534597
CG14066 CG3028 0.328200
CG14066 CG31170 -1.456458
CG14066 CG3127 0.406752
CG14066 CG3140 0.519345
CG14066 CG31605 0.346383
CG14066 CG31649 -0.465830
CG14066 CG32409 -1.291507
CG14066 CG3249 0.082193
CG14066 CG33183 -0.310063
CG14066 CG3499 -0.020744
CG14066 CG3624 -0.067491
CG14066 CG3861 -0.098094
CG14066 CG4086 -0.518194
CG14066 CG4199 -4.645103
CG14066 CG4217 -1.651975
CG14066 CG4247 0.046841
CG14066 CG4280 0.130153
CG14066 CG4581 1.026161
CG14066 CG4984 -0.414371
CG14066 CG5454 0.034404
CG14066 CG5514 0.125780
CG14066 CG5660 0.938960
CG14066 CG5903 0.187024
CG14066 CG5904 2.798466
CG14066 CG5961 -1.772333
CG14066 CG6178 0.320189
CG14066 CG6345 -2.416638
CG14066 CG6375 -0.068193
CG14066 CG6521 -0.682378
CG14066 CG6830 0.750342
CG14066 CG6904 -1.725899
CG14066 CG7178 0.105601
CG14066 CG7269 0.420172
CG14066 CG7361 1.626935
CG14066 CG7698 -1.557811
CG14066 CG7920 0.431954
CG14066 CG8048 0.705709
CG14066 CG8173 0.231009
CG14066 CG8531 1.042786
CG14066 CG8636 0.850179
CG14066 CG9140 -0.099194
CG14066 CG9577 0.123032
CG14066 CG9743 -0.965413
CG14066 CG9750 0.538958
CG14080 CG14207 -0.135477
CG14080 CG17332 0.676847
CG14080 CG1771 -0.345895
CG14080 CG1809 -0.243132
CG14080 CG2913 -0.204180
CG14080 CG3048 0.409619
CG14080 CG31605 -0.402176
CG14080 CG33502 -0.101620
CG14080 CG4125 -0.057110
CG14080 CG4217 0.592134
CG14080 CG4581 -1.595370
CG14080 CG5961 0.666260
CG14080 CG6375 -0.702383
CG14080 CG7269 -0.085288
CG14080 CG7638 -0.003058
CG14080 CG7930 -0.642864
CG14080 CG8249 -0.376625
CG14080 CG8430 -0.384940
CG14080 CG8780 0.158818
CG14080 CG9977 -0.477955
CG14107 CG17960 -0.408788
CG14107 CG2150 -0.610497
CG14107 CG3376 -0.542911
CG14107 CG3385 -0.984135
CG14107 CG3689 -1.756647
CG14107 CG5393 -1.589192
CG14107 CG6608 -0.540926
CG14107 CG8587 0.806236
CG14107 CG9336 -1.068465
CG14110 CG15211 -1.182580
CG14110 CG2157 -0.984728
CG14110 CG31344 -0.130844
CG14110 CG4311 0.551362
CG14110 CG5873 -0.177373
CG14110 CG6040 -0.401505
CG14110 CG6445 -1.122685
CG14110 CG8850 -0.347807
CG14122 CG1444 -1.963809
CG14122 CG14883 0.603661
CG14122 CG1648 0.153730
CG14122 CG16721 0.251415
CG14122 CG17348 0.252271
CG14122 CG17492 0.060902
CG14122 CG17800 -0.553634
CG14122 CG17943 -0.031929
CG14122 CG18111 -1.484045
CG14122 CG18250 1.418488
CG14122 CG1910 1.235564
CG14122 CG3001 -0.066014
CG14122 CG3039 -0.158181
CG14122 CG3048 -0.162004
CG14122 CG31045 -0.740717
CG14122 CG31332 0.269163
CG14122 CG31692 -0.085917
CG14122 CG3436 -1.157446
CG14122 CG3725 -0.134650
CG14122 CG3960 0.372272
CG14122 CG4170 -0.136806
CG14122 CG4677 -0.355415
CG14122 CG4696 0.315885
CG14122 CG5486 0.332305
CG14122 CG5596 0.423672
CG14122 CG6017 -0.433675
CG14122 CG6177 -0.210534
CG14122 CG7070 -0.867918
CG14122 CG7254 -1.129159
CG14122 CG7526 -0.461060
CG14122 CG7987 -0.352439
CG14122 CG8276 -0.849205
CG14122 CG9022 0.317440
CG14122 CG9194 -1.874920
CG14122 CG9480 -0.651032
CG14122 CR31696 0.035257
CG14206 CG14447 -0.306397
CG14206 CG14712 -1.004153
CG14206 CG14788 0.632177
CG14206 CG15162 0.480743
CG14206 CG15433 0.400144
CG14206 CG15731 -1.151204
CG14206 CG17136 -2.900885
CG14206 CG18657 -0.308737
CG14206 CG1891 1.165738
CG14206 CG2003 1.935624
CG14206 CG2184 -6.020283
CG14206 CG2221 2.165156
CG14206 CG2263 -2.724223
CG14206 CG2863 -2.361801
CG14206 CG3001 -1.912851
CG14206 CG3048 -0.587009
CG14206 CG31045 0.388061
CG14206 CG31605 0.920589
CG14206 CG33071 -3.678773
CG14206 CG3401 1.006367
CG14206 CG4003 -0.774240
CG14206 CG4033 -3.536025
CG14206 CG4125 1.509415
CG14206 CG4217 3.502041
CG14206 CG4307 7.638665
CG14206 CG4457 -1.694271
CG14206 CG4581 -0.094748
CG14206 CG4843 1.499021
CG14206 CG4901 3.938253
CG14206 CG4912 1.983516
CG14206 CG4966 1.253364
CG14206 CG4994 2.214251
CG14206 CG5258 0.988993
CG14206 CG5277 -6.544716
CG14206 CG5525 -3.748637
CG14206 CG5596 -1.566171
CG14206 CG5824 -3.346001
CG14206 CG5961 -4.265961
CG14206 CG5992 0.768295
CG14206 CG6105 -12.302378
CG14206 CG6501 2.034314
CG14206 CG6904 0.380662
CG14206 CG6949 3.773443
CG14206 CG6972 -2.199357
CG14206 CG7033 1.196494
CG14206 CG7088 0.483231
CG14206 CG7430 1.777637
CG14206 CG7458 2.272348
CG14206 CG7519 2.991940
CG14206 CG7554 1.399247
CG14206 CG7638 -1.041575
CG14206 CG7675 -0.633036
CG14206 CG7915 -0.382033
CG14206 CG7930 1.107778
CG14206 CG8231 -2.740349
CG14206 CG8301 -3.396223
CG14206 CG8446 -0.666236
CG14206 CG8525 2.347808
CG14206 CG8531 -0.607711
CG14206 CG8635 -4.227235
CG14206 CG8759 -6.103469
CG14206 CG8780 0.218275
CG14206 CG8977 -1.473693
CG14206 CG8978 0.182762
CG14206 CG9140 0.513498
CG14206 CG9172 0.622439
CG14206 CG9281 0.740848
CG14206 CG9326 0.956532
CG14206 CG9630 -1.893649
CG14206 CG9663 1.492875
CG14206 CG9762 -4.293515
CG14207 CG1429 0.627307
CG14207 CG1475 1.081465
CG14207 CG15433 0.301176
CG14207 CG15731 -0.181428
CG14207 CG1716 -0.021309
CG14207 CG17166 0.148830
CG14207 CG17492 -1.061588
CG14207 CG1771 0.808331
CG14207 CG18507 -0.311425
CG14207 CG1882 -1.540596
CG14207 CG2051 0.343422
CG14207 CG30115 0.417912
CG14207 CG3039 -0.110842
CG14207 CG3048 -0.284268
CG14207 CG31045 1.087906
CG14207 CG31170 0.340703
CG14207 CG32813 0.407430
CG14207 CG33104 -0.113832
CG14207 CG33183 -1.965891
CG14207 CG3371 -1.341035
CG14207 CG4125 -0.468779
CG14207 CG4170 -1.728336
CG14207 CG4364 0.735434
CG14207 CG4457 1.223859
CG14207 CG4551 0.014131
CG14207 CG4581 -0.723615
CG14207 CG4726 -1.804697
CG14207 CG4843 -0.123374
CG14207 CG4912 1.168566
CG14207 CG4966 0.155734
CG14207 CG4994 1.042379
CG14207 CG5186 0.363647
CG14207 CG5374 2.325476
CG14207 CG5382 0.955784
CG14207 CG5454 0.901891
CG14207 CG5596 -0.777259
CG14207 CG5992 1.088960
CG14207 CG6512 0.387311
CG14207 CG6766 -1.588754
CG14207 CG7033 -2.694823
CG14207 CG7073 -1.196696
CG14207 CG7279 0.004161
CG14207 CG7430 -1.847602
CG14207 CG7458 2.602693
CG14207 CG7461 -5.056429
CG14207 CG7610 0.540000
CG14207 CG7638 -0.024134
CG14207 CG7654 -0.022928
CG14207 CG7893 -0.742142
CG14207 CG7915 1.371169
CG14207 CG8182 -0.160513
CG14207 CG8231 -2.217232
CG14207 CG8430 -0.691141
CG14207 CG8531 0.690367
CG14207 CG8583 -0.058793
CG14207 CG8635 -0.452950
CG14207 CG8759 -1.016242
CG14207 CG9330 0.848306
CG14207 CG9416 -0.021199
CG14207 CG9663 -2.258310
CG14207 CG9710 2.597235
CG14207 CG9866 0.855342
CG14207 TE19126 -4.317251
CG1422 CG1429 0.867113
CG1422 CG14712 -0.546179
CG1422 CG1475 -1.200209
CG1422 CG14813 0.747610
CG1422 CG16786 0.275593
CG1422 CG17158 0.885312
CG1422 CG1716 1.551067
CG1422 CG1749 0.526955
CG1422 CG17492 -3.406602
CG1422 CG18250 2.406775
CG1422 CG3033 0.168685
CG1422 CG31045 3.230613
CG1422 CG31145 0.433236
CG1422 CG31332 -8.652669
CG1422 CG31368 0.127004
CG1422 CG32556 -1.767467
CG1422 CG3265 1.331867
CG1422 CG32701 0.125870
CG1422 CG3352 0.144954
CG1422 CG3371 1.854899
CG1422 CG3624 -0.507491
CG1422 CG3664 -3.081080
CG1422 CG4003 -0.701260
CG1422 CG4006 2.400397
CG1422 CG4115 -0.429755
CG1422 CG4194 -3.246113
CG1422 CG4457 -2.045469
CG1422 CG4966 -3.652409
CG1422 CG5183 -4.687563
CG1422 CG5258 0.619834
CG1422 CG5382 1.913866
CG1422 CG5809 -0.443518
CG1422 CG6017 -0.963860
CG1422 CG6223 -1.186852
CG1422 CG6766 1.812056
CG1422 CG6844 0.942344
CG1422 CG6877 -1.068197
CG1422 CG6988 0.691324
CG1422 CG7073 -12.744816
CG1422 CG7262 0.275374
CG1422 CG7638 2.660636
CG1422 CG7654 0.695888
CG1422 CG7675 3.123294
CG1422 CG7915 2.286634
CG1422 CG8209 -1.275312
CG1422 CG8289 -2.194859
CG1422 CG8306 -3.993180
CG1422 CG8312 -0.382934
CG1422 CG8411 -1.952576
CG1422 CG8416 -2.364083
CG1422 CG8430 1.218954
CG1422 CG8635 0.936511
CG1422 CG8759 3.037297
CG1422 CG9035 -2.691925
CG1422 CG9128 -1.775908
CG1422 CG9318 -0.256870
CG1422 CG9677 -1.321476
CG1422 CG9866 -0.403991
CG1422 CG9916 0.559034
CG1422 TE19126 1.116473
CG14243 CG14968 -0.916041
CG14243 CG14996 -0.321897
CG14243 CG15005 -0.042726
CG14243 CG15095 0.199648
CG14243 CG15188 -0.014264
CG14243 CG15304 0.415710
CG14243 CG1548 -0.552833
CG14243 CG15717 -0.251025
CG14243 CG18549 -0.098800
CG14243 CG18593 0.211303
CG14243 CG2003 1.055218
CG14243 CG2977 0.020090
CG14243 CG30011 -0.013863
CG14243 CG3006 0.413411
CG14243 CG31098 -2.130899
CG14243 CG31431 -1.446313
CG14243 CG3267 0.010888
CG14243 CG33009 0.242774
CG14243 CG4162 -0.580021
CG14243 CG4233 -0.666313
CG14243 CG4475 -0.080264
CG14243 CG5170 -0.223352
CG14243 CG5210 0.423839
CG14243 CG5288 0.063903
CG14243 CG5330 0.049747
CG14243 CG5532 0.061120
CG14243 CG5828 -0.220595
CG14243 CG6417 0.821602
CG14243 CG6459 0.562977
CG14243 CG6949 0.022785
CG14243 CG7062 -0.744675
CG14243 CG7266 -0.520424
CG14243 CG7421 -0.119663
CG14243 CG7438 -2.004325
CG14243 CG7678 -0.010871
CG14243 CG7935 0.004227
CG14243 CG8050 0.919490
CG14243 CG8066 0.329292
CG14243 CG8402 1.023877
CG14243 CG8443 -1.514276
CG14243 CG8470 -1.782326
CG14243 CG8665 -0.027025
CG14243 CG8669 -0.542142
CG14243 CG8766 -0.436293
CG14243 CG8788 -1.004051
CG14243 CG8804 -0.113857
CG14243 CG8913 0.480351
CG14243 CG8946 -0.291507
CG14243 CG9009 0.148172
CG14243 CG9066 0.306598
CG14243 CG9184 -0.403106
CG14243 CG9527 0.368243
CG14254 CG14636 -0.157643
CG14254 CG2150 -0.527826
CG14254 CG32029 -0.960673
CG14254 CG6934 -0.537479
CG14254 CG9036 -1.593699
CG1429 CG1444 0.120852
CG1429 CG14687 -0.813638
CG1429 CG1475 -1.761081
CG1429 CG1648 0.073301
CG1429 CG1721 -3.053685
CG1429 CG17492 -8.881062
CG1429 CG18111 -0.366486
CG1429 CG18250 1.112511
CG1429 CG1837 -2.424843
CG1429 CG18657 0.131401
CG1429 CG1910 2.727116
CG1429 CG1934 0.030098
CG1429 CG2048 0.022577
CG1429 CG2051 -1.798242
CG1429 CG2198 1.457637
CG1429 CG2330 -0.611028
CG1429 CG2718 0.561967
CG1429 CG2969 1.701241
CG1429 CG3001 -5.184656
CG1429 CG31045 2.900148
CG1429 CG31332 0.675584
CG1429 CG32164 2.378838
CG1429 CG32464 -0.714841
CG1429 CG3278 -2.042417
CG1429 CG32813 1.948091
CG1429 CG3297 -0.196497
CG1429 CG33149 1.797820
CG1429 CG3371 1.141702
CG1429 CG3401 0.591632
CG1429 CG40049 -0.430325
CG1429 CG4125 2.099194
CG1429 CG4300 -2.810143
CG1429 CG4696 -1.713107
CG1429 CG4746 -0.970230
CG1429 CG4843 -1.851817
CG1429 CG4994 0.893345
CG1429 CG5183 -1.274425
CG1429 CG5320 -1.789950
CG1429 CG5374 1.925905
CG1429 CG5596 0.488510
CG1429 CG5776 0.052427
CG1429 CG5809 -0.062576
CG1429 CG5992 0.035675
CG1429 CG6017 0.354102
CG1429 CG6512 1.907486
CG1429 CG6844 0.642601
CG1429 CG6972 0.342937
CG1429 CG7073 -1.282961
CG1429 CG7296 0.295373
CG1429 CG7299 -0.046452
CG1429 CG7430 -2.031702
CG1429 CG7654 -0.461571
CG1429 CG7915 1.853567
CG1429 CG7987 1.488563
CG1429 CG8289 -0.988444
CG1429 CG8306 -0.496259
CG1429 CG8312 -0.196582
CG1429 CG8759 1.168535
CG1429 CG8977 -7.360646
CG1429 CG9020 -0.043585
CG1429 CG9281 0.662317
CG1429 CG9677 0.166795
CG1429 CG9762 1.347283
CG1429 CG9866 -1.506492
CG1429 CG9916 0.280582
CG1429 CG9985 0.573190
CG1429 CR31696 1.528881
CG1429 TE19126 -1.696844
CG14296 CG15651 -1.219180
CG14296 CG31000 -0.468482
CG14296 CG32169 1.581839
CG14296 CG3703 -0.276858
CG14296 CG4684 -0.952273
CG14296 CG6703 0.764791
CG14296 CG7851 -2.249460
CG14296 CG8625 0.012320
CG1430 CG15005 -0.290871
CG1430 CG15211 -0.065817
CG1430 CG2674 -0.081449
CG1430 CG31170 0.077921
CG1430 CG3267 0.252269
CG1430 CG33502 0.313168
CG1430 CG3588 -0.239538
CG1430 CG4311 0.084897
CG1430 CG5130 -0.527822
CG1430 CG5170 -1.270833
CG1430 CG6769 0.069095
CG1430 CG7154 -0.259772
CG1430 CG7941 -0.176958
CG1430 CG8309 0.279340
CG1430 CG8627 -0.239521
CG1430 CG8850 -0.862559
CG1430 CR31808 -0.391168
CG1434 CG14513 0.268821
CG1434 CG1624 -1.267960
CG1434 CG16876 -0.400267
CG1434 CG17724 -2.137128
CG1434 CG18740 0.200645
CG1434 CG2207 -0.165659
CG1434 CG31088 0.540218
CG1434 CG31181 0.226695
CG1434 CG32046 -1.452659
CG1434 CG32158 0.326264
CG1434 CG32505 0.245739
CG1434 CG3269 0.018012
CG1434 CG32858 -0.238059
CG1434 CG3967 -0.378659
CG1434 CG4022 -0.264111
CG1434 CG4050 0.913702
CG1434 CG5175 -0.240500
CG1434 CG5358 0.998287
CG1434 CG5545 -0.022219
CG1434 CG5580 0.112878
CG1434 CG5813 0.867179
CG1434 CG5940 -0.074417
CG1434 CG6418 0.242434
CG1434 CG6703 0.077424
CG1434 CG6987 0.352625
CG1434 CG7358 -0.359692
CG1434 CG7471 0.196902
CG1434 CG7538 -0.652754
CG1434 CG7576 -0.409489
CG1434 CG9336 -0.456324
CG1434 CG9704 -1.719822
CG1434 CG9797 0.470748
CG1434 CG9999 -0.786919
CG14356 CG15022 -1.649202
CG14356 CG15444 0.309040
CG14356 CG15592 0.058922
CG14356 CG15786 -1.141997
CG14356 CG16885 0.225894
CG14356 CG17292 0.043078
CG14356 CG17437 -0.450747
CG14356 CG18362 -1.434713
CG14356 CG2210 0.115050
CG14356 CG2928 -0.029215
CG14356 CG3244 0.062483
CG14356 CG32920 -0.244965
CG14356 CG5700 0.055560
CG14356 CG6055 -0.033654
CG14356 CG6816 -0.059139
CG14356 CG7266 0.715484
CG14356 CG7807 1.084885
CG14356 CG7941 -0.549476
CG14356 CG9184 -0.317506
CG14356 CG9517 -0.064122
CG14356 TE18870 0.533665
CG14430 CG14813 -1.047999
CG14430 CG14888 0.100332
CG14430 CG1539 0.207851
CG14430 CG16858 -0.181585
CG14430 CG17218 -2.196761
CG14430 CG17271 -0.167933
CG14430 CG17272 0.178641
CG14430 CG1749 0.241740
CG14430 CG18507 -0.385945
CG14430 CG2727 0.023447
CG14430 CG2812 -0.998521
CG14430 CG2818 0.054347
CG14430 CG2918 0.189594
CG14430 CG30291 0.480147
CG14430 CG3171 0.326259
CG14430 CG32473 0.042997
CG14430 CG33183 0.500889
CG14430 CG3359 0.298298
CG14430 CG3722 1.220698
CG14430 CG3766 0.978520
CG14430 CG3991 -0.157966
CG14430 CG4299 -0.090137
CG14430 CG4670 0.061184
CG14430 CG4729 0.424032
CG14430 CG5021 -0.209330
CG14430 CG5873 -0.054487
CG14430 CG6055 -0.744060
CG14430 CG6199 -0.254850
CG14430 CG6433 -0.049804
CG14430 CG6822 -1.191685
CG14430 CG7563 -0.359238
CG14430 CG7748 -2.193068
CG14430 CG8156 -1.347009
CG14430 CG8600 0.854658
CG14430 CG8983 -1.138768
CG14430 CG9035 -0.298690
CG14430 CG9322 -0.018324
CG14430 CG9358 -0.176287
CG14430 CG9747 0.168538
CG14430 CG9796 -0.017138
CG14430 CG9968 -1.514811
CG1444 CG14622 -0.289637
CG1444 CG1475 1.705519
CG1444 CG14883 -5.235400
CG1444 CG1648 1.727960
CG1444 CG16721 -2.021940
CG1444 CG17158 1.918830
CG1444 CG1716 -0.584404
CG1444 CG1721 0.602793
CG1444 CG17492 -6.611604
CG1444 CG17800 -0.327735
CG1444 CG17943 0.363712
CG1444 CG18250 -11.475554
CG1444 CG1837 1.027863
CG1444 CG1910 -3.033960
CG1444 CG2048 0.124344
CG1444 CG2374 -1.237264
CG1444 CG3039 0.387461
CG1444 CG30427 0.647587
CG1444 CG3048 -1.269432
CG1444 CG31022 0.739262
CG1444 CG31045 1.154661
CG1444 CG31332 -2.827142
CG1444 CG32043 -1.202584
CG1444 CG3371 -4.970556
CG1444 CG3436 2.044398
CG1444 CG3624 0.913774
CG1444 CG3725 0.320885
CG1444 CG40147 0.517240
CG1444 CG4204 1.271065
CG1444 CG4300 1.507815
CG1444 CG4551 0.456371
CG1444 CG5215 -0.232648
CG1444 CG5320 -1.985062
CG1444 CG6017 1.477298
CG1444 CG6844 1.542171
CG1444 CG6877 0.609057
CG1444 CG7254 -0.770418
CG1444 CG7379 2.365946
CG1444 CG7433 -0.748356
CG1444 CG7987 -0.095249
CG1444 CG8276 2.131885
CG1444 CG8289 -0.422977
CG1444 CG8749 0.352221
CG1444 CG9022 0.849060
CG1444 CG9194 0.204797
CG1444 CG9710 0.778329
CG1444 CG9985 -2.357979
CG1444 CR31696 -3.579257
CG1444 TE19126 1.970498
CG14447 CG14788 -0.695298
CG14447 CG1548 -1.102922
CG14447 CG15731 -0.052354
CG14447 CG17136 0.678359
CG14447 CG1746 -2.167865
CG14447 CG18657 -0.325954
CG14447 CG2003 1.846917
CG14447 CG2184 -0.856491
CG14447 CG2863 -0.660839
CG14447 CG3001 -0.364067
CG14447 CG3048 0.802000
CG14447 CG31775 0.832255
CG14447 CG32464 0.369334
CG14447 CG32813 -1.350921
CG14447 CG3401 -0.545843
CG14447 CG4581 1.041336
CG14447 CG4746 0.359786
CG14447 CG4781 -0.827758
CG14447 CG4843 -0.002257
CG14447 CG5258 1.386660
CG14447 CG5374 1.167268
CG14447 CG5558 -1.860020
CG14447 CG5594 0.004242
CG14447 CG5596 1.152590
CG14447 CG5776 0.516838
CG14447 CG5824 -1.943266
CG14447 CG5992 1.174322
CG14447 CG7088 -1.898335
CG14447 CG7519 1.184001
CG14447 CG7610 0.217510
CG14447 CG7654 -0.054578
CG14447 CG7780 1.480694
CG14447 CG7834 0.377529
CG14447 CG8039 1.075151
CG14447 CG8231 -2.561878
CG14447 CG8301 1.005517
CG14447 CG8446 0.140475
CG14447 CG8503 -0.494237
CG14447 CG8525 2.004930
CG14447 CG8759 0.288983
CG14447 CG8780 -3.873707
CG14447 CG8977 -0.405706
CG14447 CG9630 -7.750793
CG14447 CG9663 -5.161389
CG1447 CG14622 -0.495164
CG1447 CG15669 1.200026
CG1447 CG17943 -0.209920
CG1447 CG3048 -0.268230
CG1447 CG31108 -0.634940
CG1447 CG32043 -0.986235
CG1447 CG32423 -0.033072
CG1447 CG4125 -0.376780
CG1447 CG7296 1.012898
CG1447 CG7638 -0.552265
CG1447 CG9262 -0.758366
CG1447 CG9977 -0.483220
CG1448 CG4590 -1.471141
CG14513 CG1624 -2.142402
CG14513 CG17724 -0.326838
CG14513 CG2083 0.981590
CG14513 CG2207 0.138472
CG14513 CG31043 1.107342
CG14513 CG31181 -0.752022
CG14513 CG31357 -0.439461
CG14513 CG32158 0.112394
CG14513 CG32486 -0.070169
CG14513 CG3269 -0.887076
CG14513 CG4978 -0.463270
CG14513 CG5175 0.085697
CG14513 CG5358 -2.245205
CG14513 CG5499 -0.270704
CG14513 CG6703 0.109485
CG14513 CG6860 0.479843
CG14513 CG6987 0.794854
CG14513 CG7358 1.350513
CG14513 CG7471 -3.847896
CG14513 CG8092 -1.248620
CG14513 CG8567 0.184500
CG14513 CG9797 0.980376
CG14513 CG9894 -0.099836
CG14622 CG1483 -0.575601
CG14622 CG14883 -1.827831
CG14622 CG18783 -0.227353
CG14622 CG2083 0.494965
CG14622 CG2374 -1.283903
CG14622 CG2656 -0.654024
CG14622 CG31043 0.341152
CG14622 CG31108 -2.550419
CG14622 CG31181 -0.664431
CG14622 CG31349 -1.328561
CG14622 CG3198 2.007986
CG14622 CG32043 -1.452032
CG14622 CG32158 0.941168
CG14622 CG32434 0.556055
CG14622 CG32486 1.107852
CG14622 CG3258 1.513746
CG14622 CG3269 0.856758
CG14622 CG33097 0.385071
CG14622 CG3371 -1.562123
CG14622 CG3436 0.966753
CG14622 CG40147 -1.011291
CG14622 CG4303 0.927974
CG14622 CG4532 -1.028617
CG14622 CG5215 -1.316975
CG14622 CG5433 0.717282
CG14622 CG5588 0.164947
CG14622 CG6174 -2.938874
CG14622 CG6617 0.372136
CG14622 CG6866 0.853340
CG14622 CG7375 -0.578998
CG14622 CG7379 0.195729
CG14622 CG7433 0.239595
CG14622 CG8472 1.837903
CG14622 CG8567 -2.790222
CG14622 CG8933 0.761146
CG14622 CG8974 0.015779
CG14622 CG9135 -4.051137
CG14622 CG9666 -0.351979
CG14622 CG9894 1.132863
CG14626 CG14636 -0.269787
CG14626 CG17218 -0.081300
CG14626 CG18507 0.012080
CG14626 CG2818 -0.075508
CG14626 CG2918 -0.602561
CG14626 CG3008 -0.018367
CG14626 CG5186 0.069193
CG14626 CG7563 -0.648137
CG14626 CG7961 -0.555657
CG14626 CG8156 0.158368
CG14626 CG8308 -0.083606
CG14626 CG8600 -0.081800
CG14626 CG8965 0.172098
CG14626 CG9747 0.064683
CG14626 CG9924 -0.155992
CG14626 TE20108 -0.174471
CG14629 CG1463 0.107088
CG14629 CG1469 -0.585327
CG14629 CG15105 1.364925
CG14629 CG15117 1.244894
CG14629 CG15282 0.081352
CG14629 CG15828 -0.890271
CG14629 CG1600 0.436287
CG14629 CG16788 -0.337138
CG14629 CG17334 -0.086755
CG14629 CG17530 -1.142724
CG14629 CG1780 -0.749473
CG14629 CG1837 0.262361
CG14629 CG2198 -0.649569
CG14629 CG2718 -0.568647
CG14629 CG2969 -1.912489
CG14629 CG30497 -1.510281
CG14629 CG31536 0.136288
CG14629 CG33113 -1.086178
CG14629 CG3829 0.131270
CG14629 CG3903 -0.584221
CG14629 CG3989 -2.159676
CG14629 CG4183 -1.397289
CG14629 CG4405 0.050545
CG14629 CG4533 -2.388931
CG14629 CG4679 -2.554287
CG14629 CG4692 0.728970
CG14629 CG4769 -0.008396
CG14629 CG5330 1.909881
CG14629 CG5345 -4.578506
CG14629 CG5671 0.120551
CG14629 CG5700 -0.836908
CG14629 CG6778 0.049538
CG14629 CG6803 0.823113
CG14629 CG7062 -1.600115
CG14629 CG7266 0.596920
CG14629 CG7390 -0.365053
CG14629 CG7625 -0.405711
CG14629 CG7678 -0.156077
CG14629 CG7981 0.291005
CG14629 CG8050 -0.193444
CG14629 CG8066 1.048813
CG14629 CG8258 0.538632
CG14629 CG8665 -1.144256
CG14629 CG9238 0.708875
CG14629 CG9444 -0.178290
CG14629 CG9539 0.996855
CG1463 CG14805 3.214484
CG1463 CG15101 -0.712005
CG1463 CG15828 -1.029201
CG1463 CG16788 -0.079487
CG1463 CG17597 -0.439168
CG1463 CG2125 -0.794970
CG1463 CG2277 0.963742
CG1463 CG2330 -0.255367
CG1463 CG2469 -0.487541
CG1463 CG2969 0.972155
CG1463 CG31137 -0.403424
CG1463 CG31536 0.364125
CG1463 CG31692 -4.882090
CG1463 CG32030 0.341754
CG1463 CG32425 0.611582
CG1463 CG32549 -0.112764
CG1463 CG33113 0.095467
CG1463 CG3434 -0.541676
CG1463 CG3743 -2.799793
CG1463 CG3902 -0.357078
CG1463 CG4035 0.571529
CG1463 CG4204 -0.892479
CG1463 CG4405 0.520895
CG1463 CG4702 0.143508
CG1463 CG4746 1.178166
CG1463 CG4769 -0.040826
CG1463 CG5345 1.352639
CG1463 CG5802 0.006841
CG1463 CG6223 0.516288
CG1463 CG6601 -0.167802
CG1463 CG6778 -2.491519
CG1463 CG6934 -1.875707
CG1463 CG6981 0.763853
CG1463 CG7702 -6.547165
CG1463 CG8258 -0.102375
CG1463 CG8276 0.916907
CG1463 CG8776 -0.552448
CG1463 CG9256 -0.541576
CG1463 CG9836 0.121106
CG1463 CG9847 0.319279
CG1463 CG9916 0.104174
CG14636 CG14672 -0.158086
CG14636 CG1539 0.021728
CG14636 CG16858 -0.334501
CG14636 CG17334 -0.254087
CG14636 CG18507 0.221904
CG14636 CG2108 0.479414
CG14636 CG2818 0.006128
CG14636 CG31121 -0.188423
CG14636 CG31973 -0.380815
CG14636 CG32029 -0.876362
CG14636 CG32549 -0.181925
CG14636 CG3365 0.182755
CG14636 CG3539 -0.152186
CG14636 CG3542 -0.188577
CG14636 CG3722 0.244019
CG14636 CG3902 -0.258113
CG14636 CG3903 0.165268
CG14636 CG4035 -0.142389
CG14636 CG5802 0.112284
CG14636 CG5854 -0.032016
CG14636 CG5873 0.543312
CG14636 CG6055 0.237828
CG14636 CG6433 0.368517
CG14636 CG6608 -0.139438
CG14636 CG7526 -0.044502
CG14636 CG7563 -0.290149
CG14636 CG8156 -0.550957
CG14636 CG8308 -0.676971
CG14636 CG8600 -0.541722
CG14636 CG8965 -0.164035
CG14636 CG9089 -0.328849
CG14636 CG9336 -0.073258
CG14636 CG9346 0.009791
CG14636 CG9358 0.105974
CG14636 CG9747 -1.990349
CG14636 CG9924 0.170495
CG14636 TE20108 0.188459
CG14639 CG14643 -1.650265
CG14639 CG15598 0.314806
CG14639 CG15669 -0.545534
CG14639 CG16944 0.009494
CG14639 CG17332 1.254254
CG14639 CG18374 -1.359547
CG14639 CG18593 -0.034416
CG14639 CG2977 0.806186
CG14639 CG32972 -0.514083
CG14639 CG5532 0.401356
CG14639 CG5819 -0.071894
CG14639 CG7241 -0.521909
CG14639 CG7296 -0.035141
CG14639 CG7502 -0.414434
CG14639 CG9066 0.233478
CG14639 CG9184 -0.010267
CG14639 CG9977 -0.642161
CG14643 CG15102 -0.345869
CG14643 CG15598 -0.895336
CG14643 CG15731 -0.398266
CG14643 CG16798 -0.638779
CG14643 CG16944 -1.166914
CG14643 CG17325 -1.248438
CG14643 CG17332 -2.448579
CG14643 CG17508 0.288181
CG14643 CG18374 0.288477
CG14643 CG1910 1.531094
CG14643 CG30349 0.430934
CG14643 CG3127 -0.582154
CG14643 CG31605 -0.472824
CG14643 CG3198 0.147469
CG14643 CG32164 -2.318019
CG14643 CG32244 -0.894654
CG14643 CG32982 0.554941
CG14643 CG33149 -0.844185
CG14643 CG3762 0.124152
CG14643 CG4125 -0.354119
CG14643 CG4300 0.665980
CG14643 CG4376 -1.716800
CG14643 CG4726 0.298114
CG14643 CG4994 -0.894403
CG14643 CG5476 -1.720853
CG14643 CG5819 -0.879816
CG14643 CG5903 -0.004052
CG14643 CG6501 2.829882
CG14643 CG6521 -0.194436
CG14643 CG6647 0.712768
CG14643 CG6666 1.705329
CG14643 CG7071 1.272730
CG14643 CG7107 0.132040
CG14643 CG7173 -0.647950
CG14643 CG7176 0.552720
CG14643 CG7296 0.375201
CG14643 CG7502 -0.876976
CG14643 CG7554 -0.170740
CG14643 CG7638 0.171826
CG14643 CG7675 -0.396488
CG14643 CG7698 0.061266
CG14643 CG7802 0.072886
CG14643 CG7807 -0.084016
CG14643 CG7920 -0.106666
CG14643 CG8048 -0.402812
CG14643 CG8186 0.791519
CG14643 CG9253 0.207702
CG14643 CG9262 -0.661146
CG14643 CG9480 0.243776
CG14643 CG9977 0.811352
CG14672 CG15002 -0.471959
CG14672 CG17218 -0.054421
CG14672 CG2818 0.180642
CG14672 CG32473 -0.458327
CG14672 CG4299 -0.373388
CG14672 CG5873 -0.272759
CG14672 CG6040 -0.151093
CG14672 CG7802 -0.243360
CG14672 CG8156 0.143241
CG14672 CG8965 0.046268
CG14672 CG9322 0.181742
CG14672 CG9924 -0.045347
CG14672 TE20108 -0.499425
CG14687 CG1475 2.344869
CG14687 CG15105 0.519390
CG14687 CG1721 -1.373397
CG14687 CG17492 -0.707240
CG14687 CG2003 -0.114072
CG14687 CG30116 -0.312282
CG14687 CG31022 -0.020055
CG14687 CG31045 -0.243357
CG14687 CG3127 0.190707
CG14687 CG31794 0.457356
CG14687 CG32425 1.455201
CG14687 CG3297 -0.204999
CG14687 CG33149 0.094678
CG14687 CG4003 -0.114704
CG14687 CG4169 -0.182764
CG14687 CG4183 -0.311840
CG14687 CG4457 0.540824
CG14687 CG4511 -0.729005
CG14687 CG4798 -0.594574
CG14687 CG4994 -0.114682
CG14687 CG5353 -1.791340
CG14687 CG5374 -0.661857
CG14687 CG5596 0.060586
CG14687 CG5992 -0.885710
CG14687 CG6972 0.164620
CG14687 CG7073 0.252491
CG14687 CG7430 -0.118006
CG14687 CG7610 -0.298652
CG14687 CG8235 0.401211
CG14687 CG8289 -1.957500
CG14687 CG8430 0.302795
CG14687 CG8446 -0.292586
CG14687 CG8759 -0.465825
CG14687 CG8977 0.488647
CG14687 CG9281 1.013288
CG14687 CR31696 -0.119389
CG1469 CG15117 0.204724
CG1469 CG1548 -0.366295
CG1469 CG1743 0.033726
CG1469 CG33099 -0.409947
CG1469 CG3989 0.168678
CG1469 CG5210 -0.333487
CG14712 CG17136 -1.827467
CG14712 CG18250 -0.047709
CG14712 CG1891 0.238731
CG14712 CG2835 -0.345102
CG14712 CG2863 0.643137
CG14712 CG3048 0.483984
CG14712 CG31045 -0.374766
CG14712 CG31332 1.234641
CG14712 CG3265 0.832155
CG14712 CG3371 0.565552
CG14712 CG3436 0.733849
CG14712 CG3624 1.815552
CG14712 CG3861 0.389863
CG14712 CG4115 -0.228807
CG14712 CG4457 -0.773612
CG14712 CG4551 0.934704
CG14712 CG4700 -3.273323
CG14712 CG4843 0.116947
CG14712 CG4912 0.339327
CG14712 CG4972 0.796330
CG14712 CG4978 -0.293210
CG14712 CG5183 0.875846
CG14712 CG5258 0.117353
CG14712 CG5277 -0.179308
CG14712 CG5382 -0.022155
CG14712 CG5454 -2.778654
CG14712 CG5824 1.242157
CG14712 CG6226 0.084236
CG14712 CG6512 0.115282
CG14712 CG7033 0.501212
CG14712 CG7073 -0.551828
CG14712 CG7430 -0.058641
CG14712 CG7638 -1.404688
CG14712 CG7654 0.633428
CG14712 CG7893 1.104631
CG14712 CG8209 -0.659649
CG14712 CG8231 -2.146964
CG14712 CG8301 0.922411
CG14712 CG8306 0.865444
CG14712 CG8366 -0.600891
CG14712 CG8411 -0.143324
CG14712 CG8553 0.792139
CG14712 CG8635 -1.118907
CG14712 CG8759 0.062084
CG14712 CG8978 -0.675505
CG14712 CG9172 -0.274070
CG14712 CG9403 -0.982862
CG14712 CG9630 0.124238
CG14712 CG9677 -0.224231
CG14712 CG9750 -2.036683
CG14712 CG9866 -0.407671
CG1475 CG15105 2.098229
CG1475 CG15117 3.109577
CG1475 CG15212 1.138173
CG1475 CG1648 -2.511613
CG1475 CG17158 -1.947617
CG1475 CG1721 2.946492
CG1475 CG17325 0.827170
CG1475 CG17492 -6.662337
CG1475 CG1837 -1.869003
CG1475 CG18657 -2.358518
CG1475 CG1910 -4.552941
CG1475 CG2051 -4.786116
CG1475 CG3001 0.612378
CG1475 CG30291 0.663584
CG1475 CG30427 -0.010192
CG1475 CG31045 -1.096515
CG1475 CG3140 0.727872
CG1475 CG31794 -0.938508
CG1475 CG32164 1.779547
CG1475 CG32425 -3.591298
CG1475 CG32464 0.717877
CG1475 CG3278 -0.092273
CG1475 CG32813 -1.716506
CG1475 CG33104 1.894970
CG1475 CG33149 -0.176631
CG1475 CG33549 3.287247
CG1475 CG3371 -2.272246
CG1475 CG3624 -1.499615
CG1475 CG3725 2.253909
CG1475 CG4003 -0.730683
CG1475 CG4115 0.960507
CG1475 CG4169 0.966922
CG1475 CG4170 -5.748484
CG1475 CG4183 0.441761
CG1475 CG4204 1.457440
CG1475 CG4300 2.749930
CG1475 CG4427 -4.643137
CG1475 CG4511 -1.288238
CG1475 CG4552 1.819931
CG1475 CG4679 -3.913497
CG1475 CG4692 4.203458
CG1475 CG4746 1.802850
CG1475 CG4994 -3.523835
CG1475 CG5033 6.663992
CG1475 CG5183 0.090861
CG1475 CG5320 -15.314754
CG1475 CG5330 -7.883893
CG1475 CG5353 -9.856910
CG1475 CG5374 1.797227
CG1475 CG5476 0.790937
CG1475 CG5594 0.715744
CG1475 CG5776 -2.231127
CG1475 CG5809 1.056840
CG1475 CG5992 1.031530
CG1475 CG6017 1.842947
CG1475 CG6501 3.349796
CG1475 CG6512 0.767957
CG1475 CG6668 -9.086961
CG1475 CG6708 -0.862442
CG1475 CG6766 0.260231
CG1475 CG6775 0.658503
CG1475 CG6803 2.226959
CG1475 CG6844 -0.454921
CG1475 CG7073 1.065148
CG1475 CG7173 1.593491
CG1475 CG7199 1.674031
CG1475 CG7271 0.486303
CG1475 CG7279 -0.700820
CG1475 CG7299 -0.083277
CG1475 CG7413 -0.589401
CG1475 CG7430 0.633053
CG1475 CG7433 2.907965
CG1475 CG7461 -0.174446
CG1475 CG7610 -1.712149
CG1475 CG7654 -0.339215
CG1475 CG7915 -3.481223
CG1475 CG7920 3.283070
CG1475 CG7987 -4.380741
CG1475 CG8182 2.135453
CG1475 CG8186 -0.669377
CG1475 CG8231 1.733963
CG1475 CG8235 4.245741
CG1475 CG8289 -5.616934
CG1475 CG8306 -5.141703
CG1475 CG8312 -0.233888
CG1475 CG8430 -0.236889
CG1475 CG8583 0.125704
CG1475 CG8759 0.723344
CG1475 CG8977 -17.895667
CG1475 CG9022 3.958893
CG1475 CG9238 3.507326
CG1475 CG9281 0.976949
CG1475 CG9677 -0.420394
CG1475 CG9710 2.915418
CG1475 CG9762 0.513282
CG1475 CG9866 1.918392
CG1475 CG9916 -0.101928
CG1475 CG9985 0.199932
CG1475 CR31696 -3.056224
CG1475 TE19126 -3.783254
CG14762 CG15427 -0.431624
CG14762 CG15651 -1.182838
CG14762 CG17530 10.005069
CG14762 CG1825 -0.443930
CG14762 CG32046 -1.489393
CG14762 CG32169 0.591706
CG14762 CG3703 -0.272543
CG14762 CG4133 -1.890018
CG14762 CG4684 -3.833540
CG14762 CG5545 -0.542974
CG14762 CG6703 -1.447582
CG14762 CG7576 -1.815764
CG14762 CG7659 -1.016810
CG14762 CG8625 -2.275309
CG14788 CG14805 0.252816
CG14788 CG17348 -0.036970
CG14788 CG1746 -0.679444
CG14788 CG18111 -0.564709
CG14788 CG1970 0.812118
CG14788 CG2198 2.315040
CG14788 CG2263 -3.552225
CG14788 CG2277 0.401012
CG14788 CG3001 -4.619834
CG14788 CG31045 -0.029325
CG14788 CG31692 -1.208439
CG14788 CG3174 0.159693
CG14788 CG32464 -0.889242
CG14788 CG3278 0.034181
CG14788 CG3842 0.188261
CG14788 CG4003 0.812001
CG14788 CG4457 1.127429
CG14788 CG4696 0.939985
CG14788 CG4746 -3.072560
CG14788 CG5033 4.026582
CG14788 CG5220 -5.333555
CG14788 CG5277 -1.023158
CG14788 CG5382 0.866108
CG14788 CG5537 -1.898532
CG14788 CG5596 0.374585
CG14788 CG5776 -1.313499
CG14788 CG5824 -0.845533
CG14788 CG6148 0.885276
CG14788 CG7073 -0.042862
CG14788 CG7393 0.200522
CG14788 CG7519 3.305155
CG14788 CG7935 -1.057696
CG14788 CG8258 0.352097
CG14788 CG8312 0.395315
CG14788 CG8446 -1.091283
CG14788 CG8503 0.125249
CG14788 CG8583 0.376260
CG14788 CG8635 -1.259936
CG14788 CG8759 -3.717266
CG14788 CG9006 -3.283189
CG14788 CG9128 0.348854
CG14788 CG9630 2.313585
CG14788 CG9663 0.548391
CG14788 CG9677 -0.105031
CG14788 CG9866 -0.162818
CG14788 CG9916 0.268751
CG14792 CG14902 -0.990402
CG14792 CG15347 -1.677498
CG14792 CG1644 0.198248
CG14792 CG1809 1.172052
CG14792 CG18173 0.421449
CG14792 CG2977 1.262306
CG14792 CG31004 0.814607
CG14792 CG31233 -0.342032
CG14792 CG31259 1.188075
CG14792 CG31463 -1.257945
CG14792 CG3734 -0.282732
CG14792 CG4061 -0.860399
CG14792 CG4199 -0.682876
CG14792 CG4247 0.142832
CG14792 CG4753 0.657923
CG14792 CG5012 0.510183
CG14792 CG5660 -1.977000
CG14792 CG5949 0.000939
CG14792 CG6345 -0.108138
CG14792 CG6830 -2.290689
CG14792 CG7328 -0.924344
CG14792 CG8048 1.862374
CG14792 CG8804 -0.559017
CG14792 CG9331 -1.536956
CG14792 CG9568 0.872813
CG14801 CG17786 -0.255444
CG14801 CG3097 -0.587380
CG14801 CG31344 -0.078849
CG14801 CG8239 -0.124187
CG14801 CG9628 -0.674029
CG14805 CG17124 -0.433257
CG14805 CG17597 -0.099858
CG14805 CG18111 0.818008
CG14805 CG2198 -2.422534
CG14805 CG2277 1.757660
CG14805 CG2330 0.513966
CG14805 CG3001 -0.472864
CG14805 CG31137 0.291339
CG14805 CG31536 -0.626830
CG14805 CG31692 -1.496001
CG14805 CG32253 0.009784
CG14805 CG32425 -2.695473
CG14805 CG32625 1.193847
CG14805 CG3278 -3.613331
CG14805 CG3434 -0.386443
CG14805 CG3743 -0.941861
CG14805 CG3842 0.451799
CG14805 CG3902 -0.433195
CG14805 CG3989 0.670240
CG14805 CG4170 -0.304246
CG14805 CG4204 1.196565
CG14805 CG4354 0.205262
CG14805 CG4692 1.297103
CG14805 CG4700 -0.097953
CG14805 CG4746 -4.668340
CG14805 CG4912 0.066628
CG14805 CG5033 4.533073
CG14805 CG5183 0.866849
CG14805 CG5193 -2.661004
CG14805 CG5220 -3.212583
CG14805 CG5277 -0.552639
CG14805 CG5330 -5.188947
CG14805 CG5345 2.037071
CG14805 CG5486 0.540533
CG14805 CG5776 2.833023
CG14805 CG5824 2.308930
CG14805 CG6148 1.385530
CG14805 CG6177 -0.656585
CG14805 CG6778 0.439334
CG14805 CG6844 0.216534
CG14805 CG6981 -0.393631
CG14805 CG7227 -1.165048
CG14805 CG7299 0.521913
CG14805 CG7393 5.918724
CG14805 CG7702 -9.464096
CG14805 CG7935 0.728536
CG14805 CG8258 -3.361729
CG14805 CG8583 0.576435
CG14805 CG9006 -9.083248
CG14805 CG9423 0.392067
CG14805 CG9677 0.246814
CG14805 CG9836 -1.105968
CG14813 CG1539 -0.355748
CG14813 CG16858 0.010791
CG14813 CG17158 0.064442
CG14813 CG1716 0.027073
CG14813 CG17218 -1.391772
CG14813 CG1749 0.665518
CG14813 CG3039 0.416162
CG14813 CG33104 0.944743
CG14813 CG33183 -1.197015
CG14813 CG3359 -0.073815
CG14813 CG3722 -1.593301
CG14813 CG3766 -0.107960
CG14813 CG3991 -0.067804
CG14813 CG4006 -0.108776
CG14813 CG4145 0.470972
CG14813 CG4457 -0.673972
CG14813 CG4972 0.114073
CG14813 CG5021 -0.731621
CG14813 CG5183 0.493760
CG14813 CG6017 0.159630
CG14813 CG6223 -0.429993
CG14813 CG6822 -0.879950
CG14813 CG7262 -0.592062
CG14813 CG7748 0.205929
CG14813 CG7893 -0.482029
CG14813 CG8156 1.121057
CG14813 CG8289 -0.421047
CG14813 CG8306 0.358526
CG14813 CG8430 0.135005
CG14813 CG8978 0.665899
CG14813 CG8983 0.033435
CG14813 CG9035 -3.171523
CG14813 CG9128 0.365970
CG14813 CG9318 -0.451198
CG14813 CG9416 0.212280
CG14813 CG9924 0.130053
CG14813 CG9968 0.251494
CG1483 CG15811 0.193782
CG1483 CG2083 -0.967245
CG1483 CG2835 0.150988
CG1483 CG31108 0.450768
CG1483 CG32043 0.115996
CG1483 CG32505 0.394141
CG1483 CG3258 -0.553329
CG1483 CG3269 -0.242752
CG1483 CG3436 0.382061
CG1483 CG3800 0.207916
CG1483 CG4303 0.289982
CG1483 CG4532 0.369215
CG1483 CG5215 0.473782
CG1483 CG5433 -1.494345
CG1483 CG5580 -0.418825
CG1483 CG5588 -0.140271
CG1483 CG6174 -0.469645
CG1483 CG6617 -1.741349
CG1483 CG6860 -0.613030
CG1483 CG6866 -0.945427
CG1483 CG6889 0.360277
CG1483 CG7375 0.459012
CG1483 CG7471 0.839143
CG1483 CG7892 0.133476
CG1483 CG8092 0.034330
CG1483 CG8567 0.301480
CG1483 CG9135 0.834612
CG1483 CG9666 -0.836450
CG1486 CG15022 -0.282084
CG1486 CG16712 0.094790
CG1486 CG17246 0.448977
CG1486 CG17272 -0.455931
CG1486 CG2161 -0.036855
CG1486 CG31536 -0.038702
CG1486 CG31999 -0.457665
CG1486 CG32548 -0.024668
CG1486 CG32625 0.227209
CG1486 CG3499 -1.306119
CG1486 CG3960 -0.037504
CG1486 CG4700 -0.493526
CG1486 CG4742 -0.379162
CG1486 CG5330 0.066293
CG1486 CG5345 0.247049
CG1486 CG5486 0.322954
CG1486 CG6155 -0.428282
CG1486 CG6459 0.057655
CG1486 CG6778 -0.201078
CG1486 CG7033 0.504653
CG1486 CG7107 -0.169567
CG1486 CG7807 0.211233
CG1486 CG7981 0.191836
CG1486 CG8366 -0.249035
CG1486 CG8402 0.418507
CG1486 CG8439 -0.215039
CG1486 CG8788 0.283179
CG1486 CG8920 -0.085815
CG1486 CG9175 -0.279997
CG1486 CG9330 -0.066202
CG1486 CG9446 -0.369603
CG1486 CG9750 -0.148766
CG14866 CG1764 -0.403064
CG14866 CG17786 0.139314
CG14866 CG6055 -1.147939
CG14866 CG6433 -1.094864
CG14866 CG6608 -0.314546
CG14866 CG8587 -0.752324
CG14866 CG8983 -0.037832
CG14883 CG16721 1.012404
CG14883 CG17158 2.002140
CG14883 CG17903 0.170414
CG14883 CG17943 -1.260265
CG14883 CG18250 -0.586512
CG14883 CG2374 -2.671852
CG14883 CG30115 0.253475
CG14883 CG3039 1.473926
CG14883 CG31332 1.585074
CG14883 CG3198 -2.308558
CG14883 CG32031 0.757797
CG14883 CG32043 1.893936
CG14883 CG3258 0.094093
CG14883 CG3265 0.484157
CG14883 CG33097 -0.829487
CG14883 CG33261 0.534825
CG14883 CG3371 4.474753
CG14883 CG3436 -7.973974
CG14883 CG3542 1.639836
CG14883 CG3624 -0.155568
CG14883 CG3969 -2.402022
CG14883 CG4006 -0.415842
CG14883 CG4532 -2.311023
CG14883 CG4978 0.237022
CG14883 CG5215 -0.367091
CG14883 CG5433 0.020255
CG14883 CG5454 0.999160
CG14883 CG6654 -0.202150
CG14883 CG6775 1.171399
CG14883 CG6860 0.961472
CG14883 CG6877 0.628499
CG14883 CG7254 0.513621
CG14883 CG7379 -4.931116
CG14883 CG7893 -0.572348
CG14883 CG8092 1.097714
CG14883 CG8173 0.366309
CG14883 CG8200 0.352670
CG14883 CG8289 -0.055838
CG14883 CG8571 -0.501318
CG14883 CG8749 -0.111838
CG14883 CG8965 1.093958
CG14883 CG9022 -0.391525
CG14883 CG9480 0.208766
CG14883 CG9712 -1.061985
CG14883 CG9854 0.478737
CG14883 CG9894 -1.895287
CG14883 CR31696 0.196251
CG14888 CG17218 -0.393123
CG14888 CG2818 -0.242221
CG14888 CG5873 -0.817228
CG14888 CG6378 -0.532625
CG14888 CG7802 -0.244831
CG14888 CG8308 0.016886
CG14888 CG9712 -0.247204
CG14902 CG15347 0.537039
CG14902 CG1759 0.121736
CG14902 CG1809 -1.410282
CG14902 CG18173 0.284959
CG14902 CG31233 0.302417
CG14902 CG31343 -0.338884
CG14902 CG31463 -1.920444
CG14902 CG31605 0.725430
CG14902 CG3734 -2.459975
CG14902 CG4199 -2.060349
CG14902 CG4247 0.205122
CG14902 CG5961 -0.000743
CG14902 CG6830 -1.411228
CG14902 CG8048 -0.193666
CG14902 CG9568 0.668523
CG14968 CG15117 0.951129
CG14968 CG15347 0.556817
CG14968 CG1548 1.042704
CG14968 CG1644 0.185290
CG14968 CG18374 0.536135
CG14968 CG18549 0.050126
CG14968 CG2977 -0.360441
CG14968 CG3006 -0.094321
CG14968 CG31098 1.526562
CG14968 CG31775 -1.258822
CG14968 CG33009 -0.057608
CG14968 CG33099 0.245425
CG14968 CG3842 -0.245195
CG14968 CG4033 0.641079
CG14968 CG4162 -0.112250
CG14968 CG4306 -0.478786
CG14968 CG4753 -3.086804
CG14968 CG4781 0.428739
CG14968 CG5210 0.470057
CG14968 CG5288 -1.945499
CG14968 CG5532 -0.515170
CG14968 CG5819 -0.092230
CG14968 CG5828 -1.298966
CG14968 CG5961 -0.261719
CG14968 CG6417 -1.224916
CG14968 CG6949 0.314658
CG14968 CG7241 -0.242158
CG14968 CG7438 0.270883
CG14968 CG7936 -0.140479
CG14968 CG8050 -0.748352
CG14968 CG8443 -0.770129
CG14968 CG8470 0.644359
CG14968 CG8669 -0.405801
CG14968 CG8766 -1.114648
CG14968 CG8788 2.624704
CG14968 CG8804 -1.079395
CG14968 CG8946 -0.427634
CG14968 CG9066 0.253822
CG14968 CG9155 -0.460132
CG14968 CG9331 0.803221
CG14996 CG15717 1.847507
CG14996 CG1685 -2.788532
CG14996 CG17369 0.990224
CG14996 CG1785 0.736776
CG14996 CG2078 -0.061572
CG14996 CG2713 -0.065542
CG14996 CG31098 -2.901789
CG14996 CG32264 -1.282730
CG14996 CG3283 0.432255
CG14996 CG33217 -1.944533
CG14996 CG3593 -1.030647
CG14996 CG4742 1.745620
CG14996 CG4753 2.861665
CG14996 CG4781 -0.851466
CG14996 CG5010 -3.859389
CG14996 CG5288 0.245697
CG14996 CG5558 0.129544
CG14996 CG6022 6.713664
CG14996 CG6343 -5.008484
CG14996 CG6417 -0.009931
CG14996 CG6459 0.243244
CG14996 CG6767 -7.377428
CG14996 CG7712 0.095709
CG14996 CG7780 -0.694606
CG14996 CG7839 0.284008
CG14996 CG8039 2.988740
CG14996 CG8327 0.040782
CG14996 CG8386 -0.537039
CG14996 CG8443 -0.789411
CG14996 CG8444 -0.134195
CG14996 CG8470 -3.196969
CG14996 CG8669 0.003696
CG14996 CG8766 -0.321756
CG14996 CG8827 0.184843
CG14996 CG8913 0.118364
CG14996 CG8920 3.071541
CG14996 CG9149 0.411380
CG14996 CG9300 1.630596
CG14996 CG9306 -4.374532
CG14996 CG9577 -2.392651
CG15002 CG1539 -0.084826
CG15002 CG17032 0.581304
CG15002 CG17121 -0.048103
CG15002 CG18140 -0.968047
CG15002 CG18290 -0.380372
CG15002 CG18507 -0.067249
CG15002 CG2108 0.313264
CG15002 CG2727 -0.272591
CG15002 CG3008 -0.338096
CG15002 CG31649 -0.753282
CG15002 CG32244 -0.404029
CG15002 CG32473 0.918453
CG15002 CG33183 -0.864599
CG15002 CG3365 0.219725
CG15002 CG3903 1.011186
CG15002 CG5873 -0.340168
CG15002 CG6040 -0.847336
CG15002 CG6394 -0.159192
CG15002 CG6879 -0.776922
CG15002 CG7230 -0.520163
CG15002 CG7526 -0.487104
CG15002 CG7563 -0.662792
CG15002 CG7893 0.944533
CG15002 CG8600 0.180221
CG15002 CG8965 0.337976
CG15002 CG9322 -1.602446
CG15002 CG9747 -0.388838
CG15002 CG9924 0.029617
CG15002 TE20108 0.363492
CG15005 CG15212 -0.160403
CG15005 CG17121 -0.287574
CG15005 CG18140 0.128741
CG15005 CG18362 -0.215747
CG15005 CG2016 -0.324063
CG15005 CG2108 0.001352
CG15005 CG2674 0.195476
CG15005 CG2928 0.336203
CG15005 CG31170 -0.015315
CG15005 CG31559 -0.261155
CG15005 CG32473 -0.239000
CG15005 CG3267 -0.202144
CG15005 CG33217 -0.010117
CG15005 CG3992 -0.142995
CG15005 CG4311 -0.003737
CG15005 CG4778 -0.217013
CG15005 CG5170 -0.701817
CG15005 CG5873 -0.089090
CG15005 CG6459 0.188619
CG15005 CG6708 0.039606
CG15005 CG7266 -0.170383
CG15005 CG7361 0.213208
CG15005 CG7421 0.058389
CG15005 CG8309 0.023330
CG15005 CG8788 0.268448
CG15005 CG9149 -0.683099
CG15005 CR31808 0.497802
CG15005 TE18870 -0.024496
CG15022 CG15188 0.097792
CG15022 CG15592 -0.023385
CG15022 CG15717 2.110672
CG15022 CG1600 0.057787
CG15022 CG17292 0.213885
CG15022 CG17437 -0.381622
CG15022 CG17530 -2.039787
CG15022 CG18362 0.109170
CG15022 CG2342 -0.463397
CG15022 CG2928 0.090709
CG15022 CG3244 -0.204704
CG15022 CG32920 0.146807
CG15022 CG4742 -0.537024
CG15022 CG5700 -0.678445
CG15022 CG6155 0.461840
CG15022 CG6767 -0.006187
CG15022 CG6816 0.039367
CG15022 CG7098 -0.377200
CG15022 CG7266 -1.654013
CG15022 CG7438 0.895385
CG15022 CG7807 -0.658405
CG15022 CG7981 0.256138
CG15022 CG8913 0.418368
CG15022 CG9184 -0.794853
CG15022 CG9446 -0.492470
CG15022 CG9517 -0.090404
CG15022 CR31808 0.125292
CG15022 TE18870 -0.314538
CG15095 CG15117 -1.625789
CG15095 CG15162 1.776631
CG15095 CG15304 -1.705504
CG15095 CG15347 -1.781144
CG15095 CG15717 4.945996
CG15095 CG1685 1.954631
CG15095 CG17325 -0.923526
CG15095 CG17332 1.022336
CG15095 CG1743 0.893850
CG15095 CG18549 0.202541
CG15095 CG18593 0.033290
CG15095 CG18657 0.611510
CG15095 CG1882 1.215569
CG15095 CG2003 -0.177940
CG15095 CG2098 -2.714306
CG15095 CG2184 0.582110
CG15095 CG2977 3.778131
CG15095 CG30011 1.152817
CG15095 CG30349 0.788289
CG15095 CG31004 2.039061
CG15095 CG31098 -4.238697
CG15095 CG31175 -1.762785
CG15095 CG32164 1.101366
CG15095 CG32499 0.112282
CG15095 CG32813 -2.510817
CG15095 CG3283 -1.492456
CG15095 CG33009 0.833232
CG15095 CG3593 1.290130
CG15095 CG4033 0.837787
CG15095 CG4162 0.349767
CG15095 CG4233 1.865926
CG15095 CG4475 -2.058752
CG15095 CG4533 1.136780
CG15095 CG4600 -0.441615
CG15095 CG4753 1.948781
CG15095 CG5130 0.397083
CG15095 CG5210 0.893014
CG15095 CG5532 0.609844
CG15095 CG5558 -0.739754
CG15095 CG5594 0.287458
CG15095 CG5819 -3.749144
CG15095 CG5949 -0.872792
CG15095 CG6417 -0.895150
CG15095 CG6501 -1.241378
CG15095 CG6666 -0.150135
CG15095 CG6949 2.202772
CG15095 CG7062 0.627836
CG15095 CG7088 -1.341637
CG15095 CG7178 0.759542
CG15095 CG7421 -0.152283
CG15095 CG7936 0.148926
CG15095 CG8048 -0.373886
CG15095 CG8050 -2.348710
CG15095 CG8066 2.046835
CG15095 CG8402 -1.561509
CG15095 CG8443 -3.127054
CG15095 CG8470 -9.651923
CG15095 CG8665 -2.523700
CG15095 CG8766 0.273353
CG15095 CG8788 4.515624
CG15095 CG8913 1.367028
CG15095 CG8946 -9.959668
CG15095 CG9155 -0.062244
CG15097 CG2048 -0.948724
CG15097 CG31634 -0.353145
CG15097 CG32043 -0.273287
CG15097 CG32169 -2.818843
CG15097 CG3703 -0.117112
CG15097 CG4050 1.787894
CG15097 CG5545 0.129398
CG15097 CG5680 0.754297
CG15097 CG6418 0.197215
CG15097 CG6866 0.105263
CG15097 CG6930 0.651339
CG15097 CG7851 1.202359
CG15097 CG9261 -5.992496
CG15097 CG9267 -0.032798
CG15097 CG9666 -0.579329
CG15101 CG16788 -0.194108
CG15101 CG17597 -0.797935
CG15101 CG2125 -0.032449
CG15101 CG31536 0.027235
CG15101 CG3434 1.089897
CG15101 CG3743 -0.569596
CG15101 CG3902 0.582099
CG15101 CG3941 -0.200674
CG15101 CG4769 -0.827235
CG15101 CG5779 -0.373953
CG15101 CG5802 -0.070242
CG15101 CG6934 -0.072577
CG15101 CG6981 -1.987592
CG15101 CG8258 0.406365
CG15101 CG9836 -0.098235
CG15101 CG9847 0.065475
CG15102 CG15212 0.196555
CG15102 CG16765 0.538992
CG15102 CG17166 -0.868335
CG15102 CG18593 -0.536489
CG15102 CG1882 -0.558172
CG15102 CG30349 -2.272027
CG15102 CG31098 -0.280610
CG15102 CG31175 -0.095311
CG15102 CG33502 0.599558
CG15102 CG3588 -0.129377
CG15102 CG3714 -0.103688
CG15102 CG4233 0.326210
CG15102 CG4364 -0.353381
CG15102 CG4376 0.300036
CG15102 CG4567 -0.471444
CG15102 CG4600 -0.216907
CG15102 CG4726 0.250913
CG15102 CG4994 -0.379790
CG15102 CG5130 0.103122
CG15102 CG5819 0.018081
CG15102 CG5949 -0.050141
CG15102 CG6178 -0.020915
CG15102 CG6417 0.392090
CG15102 CG6769 -1.719806
CG15102 CG6871 -0.252841
CG15102 CG7071 -0.284034
CG15102 CG7107 -0.377704
CG15102 CG7328 -0.137808
CG15102 CG7361 1.133019
CG15102 CG7502 0.483692
CG15102 CG7554 -0.208729
CG15102 CG7807 -0.940588
CG15102 CG8235 -0.564879
CG15102 CG9253 -0.355420
CG15102 CG9527 -0.018410
CG15105 CG15117 -1.030593
CG15105 CG15188 1.049164
CG15105 CG15282 -2.414044
CG15105 CG1648 -1.072604
CG15105 CG1674 -3.818090
CG15105 CG16885 0.166047
CG15105 CG1721 -2.830963
CG15105 CG17246 0.844448
CG15105 CG17325 1.008471
CG15105 CG17492 1.627080
CG15105 CG17508 1.360753
CG15105 CG1780 1.056324
CG15105 CG18111 0.689585
CG15105 CG18140 -0.189138
CG15105 CG18290 -2.212242
CG15105 CG1837 -0.615021
CG15105 CG18446 1.637372
CG15105 CG18593 0.597242
CG15105 CG1910 -6.156487
CG15105 CG1934 -1.283269
CG15105 CG2718 0.097113
CG15105 CG2969 -0.556096
CG15105 CG30011 -0.729149
CG15105 CG30427 0.237818
CG15105 CG30497 0.169270
CG15105 CG31794 0.345719
CG15105 CG32164 0.612662
CG15105 CG32425 5.768346
CG15105 CG32499 1.124325
CG15105 CG33113 1.146638
CG15105 CG33149 -6.290313
CG15105 CG33549 -4.366072
CG15105 CG3644 -4.757777
CG15105 CG3725 -5.695422
CG15105 CG3903 2.209052
CG15105 CG3960 -4.631732
CG15105 CG3989 -0.431616
CG15105 CG40049 0.227785
CG15105 CG4169 -0.100800
CG15105 CG4183 -2.585007
CG15105 CG4300 1.332064
CG15105 CG4354 -0.618503
CG15105 CG4405 0.700840
CG15105 CG4533 -7.661541
CG15105 CG4679 -2.715425
CG15105 CG4692 -7.344308
CG15105 CG5320 -3.284099
CG15105 CG5330 0.654881
CG15105 CG5476 3.422473
CG15105 CG5594 0.782818
CG15105 CG5671 0.505013
CG15105 CG5809 1.351205
CG15105 CG6647 0.284788
CG15105 CG6668 -0.859648
CG15105 CG6803 -0.099955
CG15105 CG6844 0.736383
CG15105 CG6871 0.242272
CG15105 CG7071 1.385387
CG15105 CG7107 -0.134196
CG15105 CG7173 -3.906781
CG15105 CG7433 1.944914
CG15105 CG7481 0.132311
CG15105 CG7526 0.507589
CG15105 CG7915 -2.139496
CG15105 CG7981 0.728378
CG15105 CG7987 1.376922
CG15105 CG8050 0.402957
CG15105 CG8402 -0.884851
CG15105 CG8439 -0.586379
CG15105 CG8665 1.715759
CG15105 CG9020 -0.825456
CG15105 CG9194 0.990218
CG15105 CG9238 1.174007
CG15105 CG9480 1.399343
CG15105 CG9811 -0.948453
CG15105 CG9985 -1.480888
CG15105 CR31696 0.513797
CG15105 TE19126 1.096755
CG15117 CG15282 1.639777
CG15117 CG1548 0.119099
CG15117 CG15669 0.053747
CG15117 CG15717 1.157231
CG15117 CG15828 0.185514
CG15117 CG1674 -0.092836
CG15117 CG17325 1.627777
CG15117 CG1743 -2.479596
CG15117 CG17754 0.208654
CG15117 CG18111 -1.115848
CG15117 CG1837 -5.270806
CG15117 CG18657 -3.785919
CG15117 CG1882 -0.182494
CG15117 CG1910 2.583727
CG15117 CG2003 -3.486745
CG15117 CG2098 3.357687
CG15117 CG2198 -2.723982
CG15117 CG2718 -1.166669
CG15117 CG30011 -0.097044
CG15117 CG30427 -0.908048
CG15117 CG30497 0.196327
CG15117 CG31098 2.170654
CG15117 CG31431 0.766369
CG15117 CG31775 0.618727
CG15117 CG32464 0.301055
CG15117 CG3297 -0.647774
CG15117 CG33009 0.090147
CG15117 CG33149 0.293415
CG15117 CG3380 0.056656
CG15117 CG3767 0.841764
CG15117 CG3960 -1.250446
CG15117 CG3989 -1.701246
CG15117 CG4162 -0.040172
CG15117 CG4183 -0.504553
CG15117 CG4533 -0.542029
CG15117 CG4679 -3.742797
CG15117 CG4696 -0.658000
CG15117 CG5210 1.481563
CG15117 CG5320 -6.280466
CG15117 CG5330 2.996931
CG15117 CG5476 -1.702347
CG15117 CG5532 0.891707
CG15117 CG5594 -2.394696
CG15117 CG5776 0.683147
CG15117 CG5819 -0.593490
CG15117 CG5828 -0.756414
CG15117 CG6803 0.022896
CG15117 CG6844 1.328771
CG15117 CG7062 -4.810861
CG15117 CG7088 1.133033
CG15117 CG7173 1.467888
CG15117 CG7241 -1.024743
CG15117 CG7296 0.385113
CG15117 CG7299 0.045988
CG15117 CG7915 0.181714
CG15117 CG7987 0.780998
CG15117 CG8050 -0.554039
CG15117 CG8066 1.154903
CG15117 CG8186 -1.123915
CG15117 CG8402 3.183783
CG15117 CG8665 -10.309352
CG15117 CG8946 0.537987
CG15117 CG9238 1.432725
CG15117 CG9494 -0.775550
CG15117 TE19126 -1.286667
CG15162 CG15347 0.269163
CG15162 CG16798 0.124585
CG15162 CG17332 2.694471
CG15162 CG18374 0.192791
CG15162 CG18657 -1.133737
CG15162 CG2003 3.046431
CG15162 CG2184 -2.320384
CG15162 CG2977 0.682094
CG15162 CG3006 0.648928
CG15162 CG31004 -3.794574
CG15162 CG31160 -0.486225
CG15162 CG31175 -3.631030
CG15162 CG31259 -0.572985
CG15162 CG31559 -0.557624
CG15162 CG31605 -0.007918
CG15162 CG32164 0.517312
CG15162 CG3267 -0.286230
CG15162 CG3588 1.016590
CG15162 CG4033 -2.280085
CG15162 CG4051 0.606991
CG15162 CG4217 2.121361
CG15162 CG4475 1.293042
CG15162 CG4567 1.162401
CG15162 CG4581 -0.543926
CG15162 CG4665 0.728834
CG15162 CG4753 1.018748
CG15162 CG4901 5.385001
CG15162 CG5010 0.032462
CG15162 CG5288 0.135398
CG15162 CG5525 -6.114594
CG15162 CG5575 -0.440484
CG15162 CG5819 -3.879608
CG15162 CG6105 -1.015171
CG15162 CG6459 1.439327
CG15162 CG6501 -0.039227
CG15162 CG6708 1.215032
CG15162 CG6949 1.954800
CG15162 CG7176 -1.470074
CG15162 CG7178 0.155047
CG15162 CG7361 -1.474619
CG15162 CG7421 -2.584607
CG15162 CG7458 1.944541
CG15162 CG7502 -2.350983
CG15162 CG8048 -1.488728
CG15162 CG8182 0.408633
CG15162 CG8186 -1.254399
CG15162 CG8309 3.173489
CG15162 CG8531 -6.089896
CG15162 CG8788 -1.785756
CG15162 CG8804 0.505760
CG15162 CG8946 -4.917979
CG15162 CG9066 -0.742560
CG15162 CG9127 -1.985911
CG15162 CG9326 0.821092
CG15162 CG9331 -1.231439
CG15162 CG9527 -1.853287
CG15162 CG9762 -1.174016
CG15188 CG15592 -0.236780
CG15188 CG16885 0.143961
CG15188 CG17246 0.630253
CG15188 CG17292 -0.153678
CG15188 CG17325 0.124115
CG15188 CG17754 0.030052
CG15188 CG18140 0.300959
CG15188 CG18446 0.380148
CG15188 CG2098 -3.751718
CG15188 CG2155 -0.108673
CG15188 CG2198 1.301887
CG15188 CG2342 -0.530416
CG15188 CG2713 -0.175494
CG15188 CG2837 0.008063
CG15188 CG30011 -0.407986
CG15188 CG32499 0.192783
CG15188 CG32548 0.812803
CG15188 CG32625 0.353426
CG15188 CG3283 0.483301
CG15188 CG3989 -0.490099
CG15188 CG4051 -1.537361
CG15188 CG4233 0.014124
CG15188 CG4354 0.102134
CG15188 CG4475 0.415732
CG15188 CG4533 0.688285
CG15188 CG4778 -0.395945
CG15188 CG5033 2.042230
CG15188 CG5330 -2.415931
CG15188 CG6844 0.223436
CG15188 CG6871 -0.572062
CG15188 CG7173 -1.612824
CG15188 CG7176 0.674691
CG15188 CG7227 -0.248438
CG15188 CG7702 -0.721816
CG15188 CG7935 -0.515402
CG15188 CG8402 0.013824
CG15188 CG8665 0.160128
CG15188 CG9184 -0.265904
CG15188 CG9238 -0.013107
CG1520 CG1674 -0.160505
CG1520 CG17508 -0.258438
CG1520 CG4376 -0.412242
CG1520 CG7433 -0.626235
CG1520 CG9177 -0.899294
CG15211 CG16787 -1.194597
CG15211 CG1759 -1.846003
CG15211 CG1771 0.431885
CG15211 CG2157 0.369466
CG15211 CG32473 -0.087726
CG15211 CG3588 -0.335052
CG15211 CG4280 -0.643630
CG15211 CG4311 -0.926130
CG15211 CG4901 -0.160290
CG15211 CG5130 0.056433
CG15211 CG5170 -0.296951
CG15211 CG5525 0.047076
CG15211 CG6028 0.205147
CG15211 CG6040 0.054135
CG15211 CG7712 -0.346795
CG15211 CG8627 -0.103510
CG15211 CG8850 -0.321378
CG15211 CG9149 -0.068959
CG15211 CG9527 0.932210
CG15211 CR31808 0.415183
CG15212 CG15598 -0.487846
CG15212 CG16765 0.903303
CG15212 CG16798 0.136325
CG15212 CG16885 0.066286
CG15212 CG17166 -1.349500
CG15212 CG18446 0.479908
CG15212 CG2016 -0.200966
CG15212 CG2108 -0.351644
CG15212 CG2674 0.274866
CG15212 CG2837 -0.557205
CG15212 CG30497 0.166121
CG15212 CG31121 0.066730
CG15212 CG31175 0.010243
CG15212 CG31559 -0.646715
CG15212 CG3171 0.941844
CG15212 CG32244 0.201849
CG15212 CG32548 -1.158899
CG15212 CG3267 0.411177
CG15212 CG33104 0.169189
CG15212 CG4051 -1.214868
CG15212 CG4427 1.958433
CG15212 CG4552 -0.045389
CG15212 CG4567 1.358286
CG15212 CG4679 -0.250003
CG15212 CG4692 0.967090
CG15212 CG4742 0.276262
CG15212 CG5193 -0.126813
CG15212 CG5330 -1.742246
CG15212 CG5476 0.022712
CG15212 CG6459 1.517220
CG15212 CG6521 -0.068368
CG15212 CG6668 -0.050881
CG15212 CG6708 -1.642177
CG15212 CG7071 -1.570321
CG15212 CG7107 -1.553920
CG15212 CG7173 -1.141479
CG15212 CG7176 1.420480
CG15212 CG7266 -0.193310
CG15212 CG7271 -1.354070
CG15212 CG7279 -0.444610
CG15212 CG7361 -2.082442
CG15212 CG7807 -0.563685
CG15212 CG7981 0.441342
CG15212 CG8144 0.092415
CG15212 CG8186 -0.069436
CG15212 CG8235 -0.418946
CG15212 CG8788 -2.272831
CG15212 CG9172 -0.051451
CG15212 CG9330 0.545922
CG15212 CG9539 0.413499
CG15212 CG9710 -0.117850
CG15212 TE18870 -0.290488
CG15282 CG1648 0.360224
CG15282 CG1674 -0.076020
CG15282 CG16885 0.572762
CG15282 CG17325 1.940326
CG15282 CG17332 0.886287
CG15282 CG17508 0.151147
CG15282 CG18290 0.099120
CG15282 CG1837 -0.524148
CG15282 CG18593 0.404188
CG15282 CG1882 1.204778
CG15282 CG1910 0.715387
CG15282 CG2718 0.086601
CG15282 CG30011 -0.294996
CG15282 CG30427 0.394470
CG15282 CG30497 -1.029442
CG15282 CG32164 0.072526
CG15282 CG32244 0.656600
CG15282 CG32972 -0.052427
CG15282 CG33149 0.283166
CG15282 CG3644 0.807241
CG15282 CG3903 -0.076241
CG15282 CG3960 -2.465543
CG15282 CG3989 -1.414252
CG15282 CG4169 0.374945
CG15282 CG4183 0.631816
CG15282 CG4376 -0.544958
CG15282 CG4511 -0.885736
CG15282 CG4533 1.817384
CG15282 CG4679 -1.596619
CG15282 CG4692 0.601337
CG15282 CG5320 -1.979913
CG15282 CG5330 2.405845
CG15282 CG5476 -4.609088
CG15282 CG5661 -0.230717
CG15282 CG6647 -0.900364
CG15282 CG6666 -0.805423
CG15282 CG6668 -1.172938
CG15282 CG6803 -0.468877
CG15282 CG7062 -1.593125
CG15282 CG7071 0.499928
CG15282 CG7107 -0.717113
CG15282 CG7173 -0.498357
CG15282 CG7433 1.942104
CG15282 CG7920 0.536547
CG15282 CG7981 -0.794296
CG15282 CG8050 -1.640004
CG15282 CG8066 1.413070
CG15282 CG8182 0.361812
CG15282 CG8186 -0.448084
CG15282 CG8665 -1.289105
CG15282 CG9020 -0.063119
CG15282 CG9184 0.239678
CG15282 CG9194 0.068749
CG15282 CG9238 -0.130618
CG15282 CG9253 -0.834007
CG15282 CG9494 0.139478
CG15282 CR31696 1.122902
CG15304 CG15347 -1.106006
CG15304 CG15717 -0.115778
CG15304 CG1582 1.624243
CG15304 CG1685 0.545615
CG15304 CG17246 2.107917
CG15304 CG17320 -0.796247
CG15304 CG17332 1.948917
CG15304 CG17642 -2.947366
CG15304 CG1882 1.000087
CG15304 CG2003 1.366318
CG15304 CG2210 0.037730
CG15304 CG2713 -2.924007
CG15304 CG31004 -0.389974
CG15304 CG31098 1.998578
CG15304 CG31160 0.924773
CG15304 CG31170 -0.263841
CG15304 CG3127 1.341647
CG15304 CG3140 -3.789410
CG15304 CG31999 -2.020618
CG15304 CG3249 -1.979776
CG15304 CG3283 0.848657
CG15304 CG32920 2.613511
CG15304 CG33009 0.139628
CG15304 CG33502 -1.065766
CG15304 CG3499 -0.803149
CG15304 CG3714 0.157883
CG15304 CG3884 0.453752
CG15304 CG3960 0.359685
CG15304 CG4051 -0.585537
CG15304 CG4086 0.283732
CG15304 CG4169 0.026994
CG15304 CG4233 -2.506221
CG15304 CG4247 -1.260946
CG15304 CG4427 2.858725
CG15304 CG4475 -0.163896
CG15304 CG4567 1.189926
CG15304 CG4752 0.092435
CG15304 CG4753 -2.196295
CG15304 CG5033 0.907473
CG15304 CG5558 -2.505587
CG15304 CG5590 0.106485
CG15304 CG5594 -0.978094
CG15304 CG5660 0.250640
CG15304 CG5819 1.754047
CG15304 CG5903 0.940112
CG15304 CG5904 -0.771991
CG15304 CG6028 0.173594
CG15304 CG6030 1.339600
CG15304 CG6226 -0.406618
CG15304 CG6345 -0.442835
CG15304 CG6439 -0.854579
CG15304 CG6459 -0.226104
CG15304 CG6501 -1.290302
CG15304 CG6666 0.124639
CG15304 CG6769 -1.149920
CG15304 CG6904 0.350843
CG15304 CG6949 -6.021145
CG15304 CG7421 2.909975
CG15304 CG7438 -0.628889
CG15304 CG7458 1.214881
CG15304 CG7610 0.264940
CG15304 CG7993 1.821765
CG15304 CG8039 1.971698
CG15304 CG8048 -2.008784
CG15304 CG8058 -1.577961
CG15304 CG8402 -3.617445
CG15304 CG8439 -0.522625
CG15304 CG8443 -3.276743
CG15304 CG8470 1.482757
CG15304 CG8766 -1.154956
CG15304 CG8946 2.358874
CG15304 CG9140 -2.790674
CG15304 CG9280 -0.539561
CG15304 CG9527 3.392548
CG15347 CG1644 -2.219453
CG15347 CG2003 -0.225376
CG15347 CG2184 -0.094560
CG15347 CG2977 -0.830840
CG15347 CG3006 1.217134
CG15347 CG31004 0.782683
CG15347 CG31160 -0.104287
CG15347 CG31259 -1.814330
CG15347 CG3127 0.990356
CG15347 CG31605 -2.536717
CG15347 CG32409 -2.004403
CG15347 CG3283 0.491738
CG15347 CG33502 3.420015
CG15347 CG3714 -0.535335
CG15347 CG3884 -0.222338
CG15347 CG4033 0.028678
CG15347 CG4061 -1.822745
CG15347 CG4217 -3.283517
CG15347 CG4247 0.614520
CG15347 CG4581 2.765121
CG15347 CG4753 -14.226228
CG15347 CG5010 1.473894
CG15347 CG5660 -2.235966
CG15347 CG5819 -4.448929
CG15347 CG5904 3.895379
CG15347 CG5961 0.769162
CG15347 CG6028 1.045579
CG15347 CG6375 -0.199698
CG15347 CG6417 2.910486
CG15347 CG6501 0.520577
CG15347 CG6830 1.182686
CG15347 CG6972 0.407881
CG15347 CG7328 1.494734
CG15347 CG7458 -3.480667
CG15347 CG7936 -4.430134
CG15347 CG8048 -5.468102
CG15347 CG8443 1.450530
CG15347 CG8470 4.539787
CG15347 CG8766 0.033436
CG15347 CG8946 6.732037
CG15347 CG9331 0.474605
CG15347 CG9527 -0.304100
CG15347 CG9663 0.963042
CG1539 CG16858 -0.200572
CG1539 CG16876 -0.332919
CG1539 CG17218 0.140243
CG1539 CG2727 -0.159910
CG1539 CG31649 -0.291356
CG1539 CG31973 -0.285050
CG1539 CG32473 -0.147972
CG1539 CG6418 -0.189445
CG1539 CG6654 -0.127211
CG1539 CG7563 0.084480
CG1539 CG7752 0.153407
CG1539 CG8156 -0.123411
CG1539 CG8600 0.255382
CG1539 CG9747 -0.190238
CG1539 CG9924 -0.413167
CG15427 CG1825 -0.652288
CG15427 CG32046 -0.424738
CG15427 CG4050 0.186942
CG15427 CG4133 -0.026857
CG15427 CG7576 -0.499777
CG15433 CG16765 -3.565305
CG15433 CG1685 0.635716
CG15433 CG17121 0.638573
CG15433 CG17166 -5.402331
CG15433 CG17369 0.541695
CG15433 CG1785 -1.951321
CG15433 CG18446 -0.951461
CG15433 CG2003 -2.552182
CG15433 CG2184 0.798063
CG15433 CG2863 -0.739608
CG15433 CG3001 0.713114
CG15433 CG31175 -4.325127
CG15433 CG3267 1.132316
CG15433 CG32813 0.998887
CG15433 CG33071 -1.414962
CG15433 CG33104 0.057923
CG15433 CG33183 1.579430
CG15433 CG33217 2.132818
CG15433 CG3401 -0.413693
CG15433 CG3499 1.990035
CG15433 CG3762 1.182989
CG15433 CG3992 1.831895
CG15433 CG4033 -2.649143
CG15433 CG4051 0.418302
CG15433 CG4170 0.574586
CG15433 CG4300 0.061542
CG15433 CG4307 -0.685753
CG15433 CG4567 -1.963552
CG15433 CG4726 0.447394
CG15433 CG4901 -1.356519
CG15433 CG4912 0.220302
CG15433 CG4944 -0.045388
CG15433 CG4966 0.295925
CG15433 CG4994 -2.277873
CG15433 CG5258 0.239081
CG15433 CG5277 5.172001
CG15433 CG5374 -0.764484
CG15433 CG5525 3.980768
CG15433 CG5575 0.060862
CG15433 CG5590 -0.157146
CG15433 CG5596 1.578844
CG15433 CG6226 -0.642523
CG15433 CG6512 -6.739632
CG15433 CG6871 0.620355
CG15433 CG7033 0.956290
CG15433 CG7088 -0.933027
CG15433 CG7176 -0.214067
CG15433 CG7271 0.052718
CG15433 CG7421 -3.368853
CG15433 CG7430 2.553257
CG15433 CG7461 -2.092033
CG15433 CG7554 0.921715
CG15433 CG7654 -1.339178
CG15433 CG7675 0.303045
CG15433 CG7841 0.941479
CG15433 CG7915 -0.079757
CG15433 CG8058 0.676839
CG15433 CG8144 2.895770
CG15433 CG8231 -0.954866
CG15433 CG8235 4.813191
CG15433 CG8309 -9.496910
CG15433 CG8439 0.715943
CG15433 CG8446 1.945413
CG15433 CG8920 0.567854
CG15433 CG8977 2.257441
CG15433 CG9009 -3.802954
CG15433 CG9172 -11.563660
CG15433 CG9281 -5.640403
CG15433 CG9326 -0.018011
CG15433 CG9330 -6.077390
CG15433 CG9416 -0.923087
CG15433 CG9710 0.403530
CG15433 CR31808 1.166811
CG15433 TE19126 -0.670094
CG15444 CG15592 -0.016754
CG15444 CG15786 -0.761245
CG15444 CG1582 -0.327986
CG15444 CG16787 -0.047526
CG15444 CG17292 -0.531738
CG15444 CG17437 -0.213509
CG15444 CG2108 0.425259
CG15444 CG2157 -0.065266
CG15444 CG2210 0.115976
CG15444 CG2928 -0.926888
CG15444 CG3171 0.179404
CG15444 CG32473 -0.375081
CG15444 CG32920 -1.488472
CG15444 CG4311 -0.330673
CG15444 CG5085 -0.595950
CG15444 CG6040 0.305765
CG15444 CG6055 -0.469809
CG15444 CG7354 0.560354
CG15444 CG7802 -0.135628
CG15444 CG7941 0.077158
CG15444 CG9517 0.045043
CG1546 CG4798 -0.686920
CG1546 CG5779 -0.111223
CG1546 CG6120 -0.329947
CG1546 CG6207 -0.170671
CG1546 CG7867 0.356034
CG1546 CG7872 -0.543094
CG1546 CG8363 -0.381281
CG1548 CG15717 -1.384991
CG1548 CG1685 0.703097
CG1548 CG1743 -2.791728
CG1548 CG1746 0.570896
CG1548 CG17754 0.458014
CG1548 CG1780 0.071062
CG1548 CG18111 -0.242819
CG1548 CG1837 -1.184977
CG1548 CG18657 0.237053
CG1548 CG2003 -1.113375
CG1548 CG2098 0.428575
CG1548 CG2198 -0.174371
CG1548 CG2762 0.120237
CG1548 CG2969 0.226192
CG1548 CG3001 0.297179
CG1548 CG31098 0.551420
CG1548 CG31775 -2.563637
CG1548 CG32464 -3.505355
CG1548 CG32813 -0.437987
CG1548 CG3935 0.182575
CG1548 CG3989 -1.338520
CG1548 CG4162 2.115501
CG1548 CG4533 -0.444033
CG1548 CG4696 -0.476266
CG1548 CG4746 -0.501571
CG1548 CG4781 -0.452354
CG1548 CG5033 0.524295
CG1548 CG5210 -0.056480
CG1548 CG5345 0.117896
CG1548 CG5558 -0.719590
CG1548 CG5776 1.270523
CG1548 CG5828 -0.301111
CG1548 CG6803 0.930278
CG1548 CG7088 0.772531
CG1548 CG7678 -0.527429
CG1548 CG7935 -0.233647
CG1548 CG8050 0.170544
CG1548 CG8066 0.774820
CG1548 CG8446 0.662501
CG1548 CG8665 -3.101683
CG1548 CG8977 0.721020
CG1548 CG9006 -0.289545
CG1548 CG9119 -0.347490
CG1548 CG9300 0.285560
CG1548 CG9306 -0.479848
CG1548 CG9663 0.448163
CG15592 CG1582 0.127398
CG15592 CG17292 -0.172279
CG15592 CG17437 -0.136930
CG15592 CG18362 -0.462926
CG15592 CG2342 -0.253866
CG15592 CG2928 -0.203590
CG15592 CG32548 -0.287677
CG15592 CG3884 -0.318452
CG15592 CG4311 -0.078846
CG15592 CG4742 -0.509845
CG15592 CG6459 0.540143
CG15592 CG7807 0.335918
CG15598 CG15731 -0.211497
CG15598 CG17166 -0.432807
CG15598 CG17332 1.003163
CG15598 CG17508 0.464581
CG15598 CG1771 0.515343
CG15598 CG18374 0.134333
CG15598 CG2108 0.464558
CG15598 CG2837 -1.366838
CG15598 CG31559 -0.792467
CG15598 CG32244 -1.813199
CG15598 CG3267 0.650754
CG15598 CG33502 -0.428054
CG15598 CG3588 -0.019538
CG15598 CG4051 0.913138
CG15598 CG4376 -1.043569
CG15598 CG4726 -0.309080
CG15598 CG5476 0.687561
CG15598 CG5532 0.153253
CG15598 CG5873 -0.129286
CG15598 CG6521 -0.187924
CG15598 CG7071 0.831416
CG15598 CG7107 -0.476559
CG15598 CG7176 -1.302284
CG15598 CG7502 0.194965
CG15598 CG7807 -0.181596
CG15598 CG8249 -0.351018
CG15598 CG8788 -0.322601
CG15598 CG9253 0.219494
CG15598 CG9710 0.687476
CG15598 CG9977 -0.869744
CG15598 CR31808 -0.493594
CG1560 CG4999 -1.082244
CG15651 CG31043 -0.780315
CG15651 CG32046 0.572222
CG15651 CG32169 -2.864976
CG15651 CG3703 1.282634
CG15651 CG4050 0.644608
CG15651 CG4684 -2.642088
CG15651 CG6703 0.408513
CG15651 CG7576 0.156014
CG15651 CG7851 -2.107664
CG15651 CG8625 0.260133
CG15669 CG1674 -0.463360
CG15669 CG17348 -0.322715
CG15669 CG17492 0.301247
CG15669 CG17754 -0.557001
CG15669 CG18657 0.037971
CG15669 CG31022 -0.651836
CG15669 CG3178 -0.366535
CG15669 CG33149 -0.912374
CG15669 CG3380 -0.955009
CG15669 CG3935 -0.323708
CG15669 CG4125 -1.581700
CG15669 CG4209 -0.181980
CG15669 CG4300 0.063882
CG15669 CG4696 -0.357742
CG15669 CG4843 -0.503317
CG15669 CG5320 0.665847
CG15669 CG7241 0.425281
CG15669 CG7296 0.579931
CG15669 CG7638 1.142555
CG15669 CG8186 -0.013304
CG15669 CG8780 -0.293418
CG15717 CG1600 1.434224
CG15717 CG17325 -0.025809
CG15717 CG17530 -0.219473
CG15717 CG18446 -1.858448
CG15717 CG18549 -2.299461
CG15717 CG18593 0.797070
CG15717 CG1882 -2.613763
CG15717 CG1970 -1.907445
CG15717 CG2003 -3.631424
CG15717 CG2098 -0.570018
CG15717 CG2155 0.187769
CG15717 CG2198 0.638945
CG15717 CG2718 0.272851
CG15717 CG30011 1.947658
CG15717 CG3006 0.125341
CG15717 CG30497 1.678981
CG15717 CG31098 -8.441107
CG15717 CG31160 0.067075
CG15717 CG31175 2.419251
CG15717 CG31431 -0.435622
CG15717 CG31775 0.715312
CG15717 CG32499 -0.040859
CG15717 CG3267 1.542044
CG15717 CG3297 0.580766
CG15717 CG33009 0.008411
CG15717 CG3593 0.618357
CG15717 CG3829 1.049554
CG15717 CG3960 0.993713
CG15717 CG4033 2.618479
CG15717 CG4233 3.334338
CG15717 CG4427 -11.796460
CG15717 CG4475 -0.351985
CG15717 CG4533 1.213840
CG15717 CG4600 0.963079
CG15717 CG4679 -1.716739
CG15717 CG5033 2.026495
CG15717 CG5210 -0.673149
CG15717 CG5330 0.301095
CG15717 CG5345 -0.816124
CG15717 CG5353 2.822751
CG15717 CG5532 -0.805953
CG15717 CG5594 -1.130979
CG15717 CG5949 1.418648
CG15717 CG6417 0.492702
CG15717 CG6459 0.356972
CG15717 CG6871 1.285133
CG15717 CG6949 5.962822
CG15717 CG7062 -0.409044
CG15717 CG7088 -4.469101
CG15717 CG7266 -4.729752
CG15717 CG7438 -2.329856
CG15717 CG7678 0.168011
CG15717 CG7807 -0.500618
CG15717 CG7981 0.596966
CG15717 CG8036 1.304582
CG15717 CG8050 -5.345656
CG15717 CG8058 1.395095
CG15717 CG8066 0.489885
CG15717 CG8144 0.681015
CG15717 CG8235 3.100536
CG15717 CG8386 0.169194
CG15717 CG8402 -6.623402
CG15717 CG8443 -0.921113
CG15717 CG8446 -2.770512
CG15717 CG8470 -9.311640
CG15717 CG8665 -8.664235
CG15717 CG8766 1.130733
CG15717 CG8782 -1.122722
CG15717 CG8788 -1.905476
CG15717 CG8913 -1.300980
CG15717 CG8946 -0.569889
CG15717 CG9009 0.416952
CG15717 CG9148 -0.047131
CG15717 CG9184 2.166178
CG15717 CG9280 0.071848
CG15717 CG9446 -1.684740
CG15717 CR31808 0.402046
CG15731 CG17332 -0.217522
CG15731 CG1882 0.264232
CG15731 CG2184 0.865058
CG15731 CG2863 1.005841
CG15731 CG3048 0.380563
CG15731 CG3127 -0.394967
CG15731 CG32409 0.434191
CG15731 CG32813 -1.007053
CG15731 CG33071 0.161783
CG15731 CG3401 -0.443605
CG15731 CG4033 0.162511
CG15731 CG4125 0.424416
CG15731 CG4217 0.791706
CG15731 CG4581 -0.671837
CG15731 CG4726 -0.309784
CG15731 CG4843 0.139906
CG15731 CG4901 -1.325042
CG15731 CG4912 -0.282643
CG15731 CG5525 0.826602
CG15731 CG5532 -0.023945
CG15731 CG5596 -0.390007
CG15731 CG5824 1.009325
CG15731 CG5961 0.699010
CG15731 CG6417 -0.468981
CG15731 CG6501 2.107042
CG15731 CG6949 -0.389852
CG15731 CG7088 -0.447202
CG15731 CG7279 -0.575092
CG15731 CG7430 0.698558
CG15731 CG7458 -1.845629
CG15731 CG7461 0.797408
CG15731 CG7638 -0.036181
CG15731 CG7930 -0.667815
CG15731 CG8301 0.844337
CG15731 CG8635 -0.493877
CG15731 CG8977 -1.222325
CG15731 CG9630 -0.929244
CG15731 CG9663 0.251372
CG15731 CG9762 0.428983
CG15765 CG1764 -0.797970
CG15765 CG2555 -0.794725
CG15765 CG31000 -1.329825
CG15786 CG2157 -0.363739
CG15786 CG32920 -0.301010
CG15786 CG6055 0.006541
CG15786 CG6409 -0.546095
CG15786 CG7941 -0.527738
CG15811 CG17646 0.299960
CG15811 CG2048 1.261434
CG15811 CG2774 -0.944128
CG15811 CG2835 -0.679221
CG15811 CG31088 0.700267
CG15811 CG31108 0.385912
CG15811 CG31349 -0.519422
CG15811 CG3184 0.339401
CG15811 CG32031 -0.580440
CG15811 CG32043 -3.677016
CG15811 CG32158 -1.553168
CG15811 CG32486 -1.190153
CG15811 CG3269 0.953555
CG15811 CG33097 1.536332
CG15811 CG3625 -1.920740
CG15811 CG3967 0.448870
CG15811 CG3969 -0.712375
CG15811 CG4006 -0.045010
CG15811 CG4303 -2.024545
CG15811 CG5215 1.864020
CG15811 CG5433 -0.692610
CG15811 CG5520 -0.640816
CG15811 CG6174 -1.828208
CG15811 CG6418 -1.838539
CG15811 CG6877 -0.831108
CG15811 CG6889 0.380704
CG15811 CG7187 -0.132197
CG15811 CG7375 0.334734
CG15811 CG7379 -1.017673
CG15811 CG7752 1.474249
CG15811 CG7961 -1.299792
CG15811 CG8092 0.717399
CG15811 CG8156 0.483648
CG15811 CG8472 0.426804
CG15811 CG8567 0.128097
CG15811 CG8933 -1.934796
CG15811 CG9261 0.166210
CG15811 CG9924 0.050036
CG1582 CG17320 0.668228
CG1582 CG17642 -0.103310
CG1582 CG17903 0.050513
CG1582 CG2161 0.677743
CG1582 CG2210 -0.095191
CG1582 CG2713 -1.086411
CG1582 CG2818 -0.417999
CG1582 CG2918 0.388593
CG1582 CG30116 -0.337850
CG1582 CG3028 -0.087886
CG1582 CG30291 -0.213862
CG1582 CG3033 0.523062
CG1582 CG31170 0.288049
CG1582 CG3140 -1.291459
CG1582 CG31649 0.232059
CG1582 CG3171 -0.495902
CG1582 CG31999 -0.986607
CG1582 CG32473 0.302686
CG1582 CG32548 0.159024
CG1582 CG3283 0.781361
CG1582 CG32920 -2.005041
CG1582 CG3499 -1.215227
CG1582 CG4086 -0.377433
CG1582 CG4233 -0.653755
CG1582 CG4247 -0.190616
CG1582 CG4299 -0.508972
CG1582 CG4475 -0.020785
CG1582 CG4729 -0.202566
CG1582 CG4742 -0.031171
CG1582 CG4778 0.015874
CG1582 CG4984 -0.121244
CG1582 CG5012 0.639998
CG1582 CG5130 0.149768
CG1582 CG5590 -0.203007
CG1582 CG5660 -0.223076
CG1582 CG6028 -0.749828
CG1582 CG6199 -1.425465
CG1582 CG6345 -1.222038
CG1582 CG6415 0.140723
CG1582 CG6439 1.298756
CG1582 CG6521 0.291744
CG1582 CG6769 0.235598
CG1582 CG7271 0.455803
CG1582 CG7354 0.597815
CG1582 CG7698 0.616639
CG1582 CG7748 0.712237
CG1582 CG8173 0.524300
CG1582 CG8235 -1.460478
CG1582 CG8430 0.485300
CG1582 CG9127 0.094880
CG1582 CG9131 -0.878157
CG1582 CG9280 0.729114
CG1582 CR31808 0.686294
CG15828 CG1743 0.302300
CG15828 CG17754 -0.374006
CG15828 CG1780 0.430732
CG15828 CG18111 0.573730
CG15828 CG1837 1.500616
CG15828 CG2198 -1.030614
CG15828 CG2718 -0.854677
CG15828 CG31692 0.256976
CG15828 CG3178 -0.461123
CG15828 CG33113 0.018141
CG15828 CG3434 -0.465408
CG15828 CG3767 -0.825699
CG15828 CG3989 -3.302082
CG15828 CG4405 -0.336467
CG15828 CG4696 0.581030
CG15828 CG4769 -0.145558
CG15828 CG5345 -0.380235
CG15828 CG6778 0.709674
CG15828 CG6844 -0.153154
CG15828 CG7625 -0.313311
CG15828 CG7702 0.604705
CG15828 CG8665 1.032859
CG15828 CG9444 -0.759180
CG15828 CG9836 -0.767992
CG1600 CG17323 0.164162
CG1600 CG1743 0.001791
CG1600 CG18466 -3.992455
CG1600 CG2060 -2.026017
CG1600 CG2098 0.133156
CG1600 CG31098 1.056553
CG1600 CG3829 -1.410481
CG1600 CG4120 -0.198306
CG1600 CG4162 -0.385799
CG1600 CG4559 -0.339461
CG1600 CG4600 0.028449
CG1600 CG5210 0.428978
CG1600 CG5949 0.111575
CG1600 CG6113 0.597046
CG1600 CG7062 1.476072
CG1600 CG7266 0.045320
CG1600 CG7390 1.530119
CG1600 CG7678 -0.213943
CG1600 CG8050 -0.962966
CG1600 CG8066 1.154184
CG1600 CG8470 0.450613
CG1600 CG8665 -2.437066
CG1600 CG8782 0.976213
CG1600 CG8913 -1.440072
CG1600 CG9184 0.029113
CG1616 CG1957 -0.285987
CG1616 CG5371 -0.613513
CG1616 CG5499 -0.245557
CG1616 CG6987 0.210477
CG1616 CG9633 -0.489350
CG1624 CG17724 0.271171
CG1624 CG2207 -0.188221
CG1624 CG31043 -0.305768
CG1624 CG31181 0.118703
CG1624 CG32158 -2.425606
CG1624 CG32423 -0.746229
CG1624 CG32486 -0.566333
CG1624 CG3269 0.115959
CG1624 CG3967 0.404165
CG1624 CG4978 -0.068534
CG1624 CG5520 -0.284904
CG1624 CG7471 0.022749
CG1624 CG7538 0.027556
CG1624 CG8092 0.040648
CG1624 CG8200 -0.349777
CG1624 CG8567 0.742886
CG1624 CG9854 0.121362
CG1644 CG2977 -1.167290
CG1644 CG3006 -0.693379
CG1644 CG31605 -0.181372
CG1644 CG4061 -0.752568
CG1644 CG4753 0.835208
CG1644 CG5288 0.264676
CG1644 CG5819 0.997442
CG1644 CG5949 0.086741
CG1644 CG5961 -0.056283
CG1644 CG6417 -0.233365
CG1644 CG7241 0.092461
CG1644 CG7328 -0.046622
CG1644 CG7458 0.064197
CG1644 CG7936 -1.222618
CG1644 CG8048 0.826889
CG1644 CG8804 -0.126650
CG1644 CG9331 0.750059
CG1648 CG16721 0.628723
CG1648 CG17158 0.349218
CG1648 CG1721 -1.960721
CG1648 CG17325 0.133470
CG1648 CG1780 -0.128264
CG1648 CG17800 -0.794539
CG1648 CG18111 -0.012569
CG1648 CG18140 -1.332826
CG1648 CG18250 -0.157508
CG1648 CG1837 0.502155
CG1648 CG1910 -5.384096
CG1648 CG1934 -0.091069
CG1648 CG2051 1.299706
CG1648 CG2969 0.125014
CG1648 CG30427 -0.789526
CG1648 CG31045 0.779989
CG1648 CG31794 -0.243342
CG1648 CG31999 0.937101
CG1648 CG32244 -0.030722
CG1648 CG32425 1.653983
CG1648 CG32625 0.548284
CG1648 CG3265 0.154081
CG1648 CG3278 -2.143077
CG1648 CG3371 0.170322
CG1648 CG3624 -0.328705
CG1648 CG3725 0.479624
CG1648 CG3800 0.078706
CG1648 CG3903 -4.208181
CG1648 CG4115 -1.249119
CG1648 CG4533 1.038600
CG1648 CG4551 -0.066120
CG1648 CG4679 3.463096
CG1648 CG4692 -0.826703
CG1648 CG4700 -3.078898
CG1648 CG5320 -3.130199
CG1648 CG5330 1.251218
CG1648 CG5476 -0.832141
CG1648 CG5486 1.794173
CG1648 CG6177 0.188302
CG1648 CG6668 1.675264
CG1648 CG6803 0.257347
CG1648 CG7173 -1.431910
CG1648 CG7227 0.285061
CG1648 CG7254 -0.272848
CG1648 CG7279 -0.049666
CG1648 CG7481 -0.095160
CG1648 CG7526 0.188264
CG1648 CG7981 -0.187672
CG1648 CG7987 3.161505
CG1648 CG8276 -0.387957
CG1648 CG8977 1.523517
CG1648 CG9020 -0.317531
CG1648 CG9022 -1.052495
CG1648 CG9070 0.294697
CG1648 CG9194 -4.473919
CG1648 CG9238 -0.806346
CG1648 CG9750 0.114630
CG1648 CG9985 -2.392048
CG1648 CR31696 1.901570
CG1648 TE19126 1.470133
CG16712 CG17124 -0.229271
CG16712 CG17246 0.064435
CG16712 CG31999 -0.226379
CG16712 CG4752 -0.277881
CG16712 CG6155 -1.228126
CG16712 CG7227 -0.063728
CG16721 CG17158 -0.004763
CG16721 CG1721 0.482732
CG16721 CG17492 -0.830587
CG16721 CG17800 -0.534020
CG16721 CG1782 0.530542
CG16721 CG17943 0.032798
CG16721 CG18140 0.043573
CG16721 CG18250 2.129593
CG16721 CG18290 -0.312206
CG16721 CG2969 0.108250
CG16721 CG3008 0.781464
CG16721 CG3039 0.335344
CG16721 CG3048 0.249167
CG16721 CG31045 1.241064
CG16721 CG32031 -1.245852
CG16721 CG32043 -0.171348
CG16721 CG32425 1.270275
CG16721 CG3265 0.222523
CG16721 CG32701 -0.369799
CG16721 CG33097 -2.490996
CG16721 CG33549 -0.952300
CG16721 CG3371 1.171098
CG16721 CG3436 -1.777993
CG16721 CG3624 -1.211646
CG16721 CG3644 -0.812646
CG16721 CG3725 -0.769850
CG16721 CG3800 1.092957
CG16721 CG3903 -0.050702
CG16721 CG4006 0.023977
CG16721 CG4169 -0.315560
CG16721 CG4511 -0.220414
CG16721 CG4677 -0.687753
CG16721 CG5215 0.489482
CG16721 CG5320 0.209999
CG16721 CG5454 -0.157048
CG16721 CG5514 0.106814
CG16721 CG5809 0.555685
CG16721 CG6177 -0.187613
CG16721 CG6944 -0.022409
CG16721 CG7070 -0.313992
CG16721 CG7254 0.306541
CG16721 CG7379 0.540012
CG16721 CG7433 -0.378737
CG16721 CG7481 0.128582
CG16721 CG7987 0.177098
CG16721 CG8276 -3.817615
CG16721 CG8933 1.095764
CG16721 CG8965 0.398472
CG16721 CG8974 0.895596
CG16721 CG9022 -0.222203
CG16721 CG9194 -0.546485
CG16721 CG9322 -0.470416
CG16721 CG9423 -0.065661
CG16721 CG9985 -0.549209
CG1674 CG17492 -1.032647
CG1674 CG17508 -0.649296
CG1674 CG18111 -0.112599
CG1674 CG18290 0.371993
CG1674 CG1837 1.041087
CG1674 CG18593 -0.241615
CG1674 CG1910 0.868275
CG1674 CG33113 -0.145570
CG1674 CG33149 0.086730
CG1674 CG3644 -0.090003
CG1674 CG3725 0.852091
CG1674 CG3960 0.759232
CG1674 CG4183 -0.050416
CG1674 CG4376 -0.539463
CG1674 CG4692 0.952508
CG1674 CG5320 1.873133
CG1674 CG5671 -0.067174
CG1674 CG6647 -0.001813
CG1674 CG7062 -0.112660
CG1674 CG7071 0.269256
CG1674 CG7433 -1.636996
CG1674 CG9177 -0.564786
CG1674 CG9194 -0.473674
CG1674 CG9811 -0.750558
CG16765 CG17166 -5.538016
CG16765 CG17271 1.595290
CG16765 CG17369 1.370662
CG16765 CG1749 -0.605973
CG16765 CG1771 -2.149275
CG16765 CG18446 0.840514
CG16765 CG18593 -0.285486
CG16765 CG1882 -0.252257
CG16765 CG18854 1.558753
CG16765 CG2140 -0.134257
CG16765 CG2221 -1.943494
CG16765 CG30011 -0.457123
CG16765 CG31175 0.318314
CG16765 CG31559 -0.953508
CG16765 CG32499 0.429873
CG16765 CG3267 1.335279
CG16765 CG32813 -1.906250
CG16765 CG33104 -6.509747
CG16765 CG33183 0.343753
CG16765 CG3762 -3.383772
CG16765 CG4051 0.559275
CG16765 CG4307 0.967007
CG16765 CG4311 1.337998
CG16765 CG4427 0.149276
CG16765 CG4552 -0.474062
CG16765 CG4567 1.978495
CG16765 CG4600 -0.164441
CG16765 CG4726 -0.267907
CG16765 CG4944 0.220652
CG16765 CG4966 -1.426246
CG16765 CG4994 3.303834
CG16765 CG5575 0.378684
CG16765 CG5590 -0.263002
CG16765 CG6202 -1.097553
CG16765 CG6668 1.206029
CG16765 CG6705 0.618888
CG16765 CG6708 3.848923
CG16765 CG6766 -0.249141
CG16765 CG6871 1.170849
CG16765 CG7088 1.211058
CG16765 CG7176 0.386280
CG16765 CG7271 -0.267911
CG16765 CG7361 -0.503376
CG16765 CG7413 1.639507
CG16765 CG7421 0.776788
CG16765 CG7430 -2.716037
CG16765 CG7461 -0.398883
CG16765 CG7654 -0.372312
CG16765 CG7807 -0.878282
CG16765 CG7915 0.633302
CG16765 CG8144 -16.585364
CG16765 CG8235 -3.833101
CG16765 CG8268 -1.696048
CG16765 CG8309 -2.894048
CG16765 CG8386 -0.200758
CG16765 CG8439 -5.328087
CG16765 CG8446 -2.146024
CG16765 CG9009 -2.280046
CG16765 CG9149 -4.116135
CG16765 CG9172 -1.704400
CG16765 CG9281 2.368150
CG16765 CG9416 1.292113
CG16765 CG9446 1.510489
CG16765 CR31808 -2.343276
CG16786 CG16798 -1.095153
CG16786 CG1749 -0.195421
CG16786 CG31368 -0.224033
CG16786 CG31559 0.076480
CG16786 CG32556 -0.298712
CG16786 CG3265 0.061539
CG16786 CG32982 -0.744583
CG16786 CG33104 0.197242
CG16786 CG3359 -0.197299
CG16786 CG4194 -0.174293
CG16786 CG4966 0.301457
CG16786 CG5258 0.087574
CG16786 CG6844 0.106391
CG16786 CG7176 0.339120
CG16786 CG7199 -0.096549
CG16786 CG7675 -0.514802
CG16786 CG7802 -0.287328
CG16786 CG8182 0.237153
CG16786 CG8411 -0.108446
CG16786 CG9035 -0.034898
CG16786 CG9322 0.271200
CG16786 CG9326 0.403306
CG16787 CG1759 0.364680
CG16787 CG1771 0.080844
CG16787 CG2157 -0.221604
CG16787 CG2210 0.580087
CG16787 CG30349 -0.267387
CG16787 CG31170 0.096326
CG16787 CG31233 0.143186
CG16787 CG31649 -0.482766
CG16787 CG32473 0.157948
CG16787 CG32920 -0.955614
CG16787 CG33261 -0.264951
CG16787 CG33502 0.067138
CG16787 CG3734 1.271929
CG16787 CG4199 0.097794
CG16787 CG4280 0.035768
CG16787 CG4311 0.272415
CG16787 CG4984 -0.875642
CG16787 CG5012 -0.296444
CG16787 CG5170 -0.304870
CG16787 CG5660 -0.370501
CG16787 CG6030 -0.606013
CG16787 CG6345 0.703162
CG16787 CG6439 1.328684
CG16787 CG7154 0.220511
CG16787 CG7328 0.082376
CG16787 CG7354 -3.491317
CG16787 CG8627 -0.090923
CG16787 CG9331 0.957910
CG16787 CG9568 0.782606
CG16788 CG2072 -0.449686
CG16788 CG2934 -0.561660
CG16788 CG2969 0.011299
CG16788 CG31536 0.077128
CG16788 CG31692 0.227933
CG16788 CG3542 -0.004280
CG16788 CG3725 0.493426
CG16788 CG3743 -0.121056
CG16788 CG3941 -0.608759
CG16788 CG4769 -0.295925
CG16788 CG7098 0.036394
CG16788 CG8258 0.031128
CG16788 CG9346 0.233472
CG16798 CG18140 -0.016025
CG16798 CG31368 -0.111377
CG16798 CG31559 0.209570
CG16798 CG32164 0.311620
CG16798 CG32244 -0.495369
CG16798 CG32982 -0.326142
CG16798 CG3861 -0.281663
CG16798 CG4051 -0.739403
CG16798 CG4125 0.112701
CG16798 CG4194 -0.333987
CG16798 CG6521 0.109370
CG16798 CG7173 0.067144
CG16798 CG7176 -0.712431
CG16798 CG7199 -0.144647
CG16798 CG7638 -0.199664
CG16798 CG7675 -0.286145
CG16798 CG7698 0.580985
CG16798 CG7802 -0.142439
CG16798 CG8182 -0.818596
CG16798 CG8186 -0.249329
CG16798 CG8249 -0.083191
CG16798 CG9322 -0.248449
CG16798 CG9326 0.166804
CG16798 CG9330 0.453808
CG16798 CG9977 -0.035831
CG16798 TE19126 0.090488
CG1685 CG17369 3.072274
CG1685 CG1746 4.803305
CG1685 CG1785 -11.156413
CG1685 CG2003 0.311371
CG1685 CG2713 2.211790
CG1685 CG2863 4.358753
CG1685 CG31098 -0.817361
CG1685 CG31175 -0.131660
CG1685 CG32409 -0.567042
CG1685 CG3267 -0.799466
CG1685 CG32813 -4.977429
CG1685 CG33009 0.381751
CG1685 CG33217 0.812272
CG1685 CG3593 0.798364
CG1685 CG3714 -0.523749
CG1685 CG3884 -0.004412
CG1685 CG4033 -7.410032
CG1685 CG4217 4.403154
CG1685 CG4233 0.757928
CG1685 CG4300 -0.451776
CG1685 CG4307 -8.219160
CG1685 CG4427 -0.931496
CG1685 CG4475 0.615091
CG1685 CG4600 0.076059
CG1685 CG4753 0.901385
CG1685 CG4901 5.177901
CG1685 CG4994 5.134369
CG1685 CG5010 -3.809767
CG1685 CG5033 2.319853
CG1685 CG5277 0.967679
CG1685 CG5374 -0.566722
CG1685 CG5558 -2.208934
CG1685 CG5594 3.129601
CG1685 CG5904 -14.651925
CG1685 CG5992 0.848561
CG1685 CG6022 2.245366
CG1685 CG6105 4.805579
CG1685 CG6226 -2.343420
CG1685 CG6343 -5.140208
CG1685 CG6415 -0.312863
CG1685 CG6501 3.107023
CG1685 CG6767 2.297021
CG1685 CG6871 0.411752
CG1685 CG6904 3.502447
CG1685 CG6949 6.731909
CG1685 CG7088 1.543685
CG1685 CG7421 -2.132708
CG1685 CG7430 -0.080171
CG1685 CG7519 2.031464
CG1685 CG7610 5.452355
CG1685 CG7834 4.068636
CG1685 CG7839 3.564375
CG1685 CG7841 -1.836281
CG1685 CG7935 -3.029475
CG1685 CG7993 4.706629
CG1685 CG8039 -5.520643
CG1685 CG8058 1.536024
CG1685 CG8309 -0.049917
CG1685 CG8327 1.352009
CG1685 CG8402 -1.153512
CG1685 CG8439 -4.846440
CG1685 CG8443 -2.519125
CG1685 CG8444 1.313503
CG1685 CG8446 0.040596
CG1685 CG8470 -3.637128
CG1685 CG8525 3.352416
CG1685 CG8766 -0.216692
CG1685 CG8920 -1.596470
CG1685 CG8977 -6.289477
CG1685 CG9009 1.888804
CG1685 CG9140 1.783785
CG1685 CG9172 -1.328198
CG1685 CG9281 1.659271
CG1685 CG9300 -1.201392
CG1685 CG9306 -1.786503
CG1685 CG9577 0.989931
CG16858 CG16876 -0.345288
CG16858 CG1782 0.564890
CG16858 CG1884 0.210325
CG16858 CG2072 -0.042495
CG16858 CG2161 -1.322874
CG16858 CG2818 -0.247137
CG16858 CG30116 -0.001084
CG16858 CG31999 0.335341
CG16858 CG32425 0.308683
CG16858 CG33549 1.641851
CG16858 CG3365 0.549359
CG16858 CG3424 -0.021388
CG16858 CG3539 -0.179258
CG16858 CG3542 -1.375270
CG16858 CG3722 -1.892015
CG16858 CG3725 0.139961
CG16858 CG3800 0.512129
CG16858 CG3903 -0.575473
CG16858 CG3941 0.489033
CG16858 CG4145 -2.728992
CG16858 CG4299 -0.159302
CG16858 CG4670 -0.294162
CG16858 CG4672 0.808691
CG16858 CG4729 -0.577132
CG16858 CG5021 0.133506
CG16858 CG5514 -0.435386
CG16858 CG5854 -0.392286
CG16858 CG6055 -0.322615
CG16858 CG6199 -0.401292
CG16858 CG6654 0.426496
CG16858 CG7748 -0.301988
CG16858 CG8156 -0.838009
CG16858 CG8965 -0.906134
CG16858 CG8983 0.229068
CG16858 CG9022 -0.122373
CG16858 CG9175 0.214683
CG16858 CG9346 -0.534427
CG16858 CG9358 -0.124048
CG16858 CG9747 -0.039355
CG16858 CG9924 0.398787
CG16858 CG9968 -0.205472
CG16858 TE20108 0.250249
CG16876 CG18740 -0.948735
CG16876 CG3184 0.290894
CG16876 CG32505 -0.071234
CG16876 CG32858 -0.079470
CG16876 CG3689 -0.198021
CG16876 CG3941 -0.450448
CG16876 CG4022 -0.369697
CG16876 CG4029 -0.222477
CG16876 CG4050 0.564202
CG16876 CG4532 0.415920
CG16876 CG5393 -0.548395
CG16876 CG5580 -1.383374
CG16876 CG6617 0.434539
CG16876 CG6889 -0.676112
CG16876 CG8156 0.299161
CG16876 CG8200 -0.672273
CG16876 CG9336 -0.572223
CG16876 CG9346 0.579826
CG16885 CG17292 -0.040455
CG16885 CG17325 0.294943
CG16885 CG17437 -0.384298
CG16885 CG18140 -0.019255
CG16885 CG18362 0.270379
CG16885 CG18783 0.025184
CG16885 CG2928 -1.492555
CG16885 CG30497 -0.025175
CG16885 CG31121 -0.166005
CG16885 CG32548 0.084548
CG16885 CG32972 -0.199281
CG16885 CG33113 -0.166507
CG16885 CG3365 0.666121
CG16885 CG4679 0.174717
CG16885 CG4692 0.220881
CG16885 CG5671 -0.144105
CG16885 CG7173 -0.658982
CG16885 CG7807 0.159848
CG16885 CG9177 -0.112835
CG16885 CG9184 -0.090964
CG16885 CG9238 0.158828
CG16885 CG9539 -0.494755
CG16944 CG17332 -1.423539
CG16944 CG17642 0.149836
CG16944 CG17903 -0.280649
CG16944 CG30349 -0.130453
CG16944 CG3127 0.435889
CG16944 CG3198 0.564868
CG16944 CG32164 0.695423
CG16944 CG33502 -0.036445
CG16944 CG4086 0.648342
CG16944 CG4169 -1.304967
CG16944 CG4247 -2.360036
CG16944 CG4364 0.841396
CG16944 CG4376 -0.786343
CG16944 CG4994 0.828274
CG16944 CG5012 -0.129882
CG16944 CG5660 -0.391010
CG16944 CG5819 0.460692
CG16944 CG5903 0.364812
CG16944 CG6178 -0.619509
CG16944 CG6375 -0.155429
CG16944 CG6647 -0.273375
CG16944 CG6666 -2.290796
CG16944 CG7269 -0.422400
CG16944 CG7354 0.664590
CG16944 CG7698 -0.225008
CG16944 CG7920 -0.889719
CG16944 CG8048 -0.072461
CG16944 CG9262 -0.017338
CG16944 CG9480 -0.398932
CG17032 CG17121 -2.234626
CG17032 CG1749 -0.402252
CG17032 CG18140 0.320264
CG17032 CG18507 -0.277465
CG17032 CG2051 -0.618568
CG17032 CG2727 -0.556464
CG17032 CG2918 -0.274570
CG17032 CG2969 0.420136
CG17032 CG3001 0.304743
CG17032 CG3008 0.276412
CG17032 CG32694 0.026345
CG17032 CG3278 -0.361149
CG17032 CG33104 -0.793664
CG17032 CG33183 -0.904297
CG17032 CG33549 1.310828
CG17032 CG3359 -0.274112
CG17032 CG3766 0.238531
CG17032 CG3903 -0.142834
CG17032 CG4051 -0.081018
CG17032 CG4354 0.725899
CG17032 CG4457 0.441191
CG17032 CG4511 -0.070543
CG17032 CG5374 -0.777841
CG17032 CG5486 0.044848
CG17032 CG5575 -0.563503
CG17032 CG5590 -0.150916
CG17032 CG6177 0.203435
CG17032 CG6202 0.136508
CG17032 CG7610 0.789805
CG17032 CG7748 -1.027259
CG17032 CG8312 0.254994
CG17032 CG9009 -0.105917
CG17032 CG9035 -0.341632
CG17032 CG9238 -0.824627
CG17032 CG9281 0.190617
CG17032 CG9322 -0.491884
CG17032 CG9330 1.358279
CG17032 CG9423 -0.632206
CG17032 TE20108 -0.305969
CG17109 CG5282 -0.564566
CG17109 CG5779 -1.106240
CG17121 CG17166 1.313854
CG17121 CG17246 -0.250822
CG17121 CG17492 0.149446
CG17121 CG18140 -1.054359
CG17121 CG18507 -0.271439
CG17121 CG2016 0.029405
CG17121 CG2108 -0.174107
CG17121 CG2727 -0.107713
CG17121 CG2837 -0.015654
CG17121 CG2918 0.226130
CG17121 CG2928 0.314470
CG17121 CG3001 -1.415875
CG17121 CG3008 0.654210
CG17121 CG30427 0.054988
CG17121 CG31045 -0.726842
CG17121 CG31999 -0.122391
CG17121 CG32244 0.202175
CG17121 CG3267 -0.334759
CG17121 CG3278 -0.172036
CG17121 CG33009 -0.409648
CG17121 CG33104 0.785035
CG17121 CG3359 -0.800399
CG17121 CG3903 0.135075
CG17121 CG3992 -0.224512
CG17121 CG4051 -0.095591
CG17121 CG4170 0.107454
CG17121 CG4354 -1.506487
CG17121 CG4511 -0.053610
CG17121 CG4692 0.092383
CG17121 CG4778 0.138632
CG17121 CG5170 0.234438
CG17121 CG5193 -0.036702
CG17121 CG5330 0.887957
CG17121 CG5374 0.408960
CG17121 CG5575 -0.339334
CG17121 CG5596 0.003524
CG17121 CG6177 -0.015849
CG17121 CG6512 0.672004
CG17121 CG6708 0.223924
CG17121 CG6904 0.031518
CG17121 CG7176 -0.101799
CG17121 CG7230 -0.372884
CG17121 CG7438 -0.337951
CG17121 CG7526 -0.899136
CG17121 CG7563 0.031903
CG17121 CG7748 0.317161
CG17121 CG7935 0.089030
CG17121 CG8235 1.222058
CG17121 CG8308 0.134571
CG17121 CG8309 -0.973188
CG17121 CG8439 0.956141
CG17121 CG8759 1.617263
CG17121 CG8965 0.175127
CG17121 CG9009 -0.369362
CG17121 CG9020 0.144271
CG17121 CG9035 -0.039759
CG17121 CG9194 -0.680121
CG17121 CG9280 0.075189
CG17121 CG9281 -2.552219
CG17121 CG9322 -0.613219
CG17121 CG9330 -0.436412
CG17121 CG9416 -0.056529
CG17121 CG9762 0.065771
CG17121 CR31808 -0.276743
CG17124 CG17369 -2.933401
CG17124 CG18854 0.683072
CG17124 CG2221 3.064333
CG17124 CG2330 0.696657
CG17124 CG31536 0.615111
CG17124 CG3224 1.227576
CG17124 CG32253 -1.570452
CG17124 CG32425 0.435660
CG17124 CG32625 -2.180958
CG17124 CG3278 -0.841836
CG17124 CG33104 -0.696453
CG17124 CG3416 0.671449
CG17124 CG3434 0.000966
CG17124 CG3902 -0.937366
CG17124 CG3992 0.258402
CG17124 CG4035 -0.911476
CG17124 CG4115 -0.323278
CG17124 CG4551 -0.164233
CG17124 CG4692 -0.271034
CG17124 CG4700 -1.491541
CG17124 CG4746 0.402327
CG17124 CG4912 -2.052672
CG17124 CG4972 -0.324493
CG17124 CG5183 -1.602958
CG17124 CG5277 -1.288194
CG17124 CG5353 0.395229
CG17124 CG5824 3.264181
CG17124 CG6148 -2.706381
CG17124 CG6210 -0.495612
CG17124 CG6455 0.343200
CG17124 CG6512 -1.783982
CG17124 CG6766 0.413145
CG17124 CG6981 -0.029050
CG17124 CG7227 -0.559914
CG17124 CG7299 -0.155625
CG17124 CG7413 -1.074018
CG17124 CG7461 0.061799
CG17124 CG7702 1.086895
CG17124 CG8286 -0.973342
CG17124 CG8306 0.068364
CG17124 CG8366 0.776292
CG17124 CG8978 -1.180324
CG17124 CG9035 -0.260413
CG17124 CG9172 0.426010
CG17124 CG9403 0.424440
CG17124 CG9423 0.176267
CG17124 CG9539 0.097818
CG17124 CG9677 -1.590408
CG17124 CG9710 -0.193000
CG17124 CG9750 -0.861025
CG17124 CG9866 0.407941
CG17124 CG9916 0.860313
CG17136 CG17369 -1.133830
CG17136 CG1746 1.487405
CG17136 CG1785 5.622836
CG17136 CG18854 -0.747648
CG17136 CG1891 -0.228619
CG17136 CG2221 -0.201288
CG17136 CG2263 2.879074
CG17136 CG2827 -0.137765
CG17136 CG2863 -1.571099
CG17136 CG2867 1.659247
CG17136 CG3224 -0.354731
CG17136 CG32409 2.465938
CG17136 CG4217 -5.304158
CG17136 CG4457 0.517859
CG17136 CG4581 2.016611
CG17136 CG4843 -0.978601
CG17136 CG4912 1.048801
CG17136 CG5258 -0.539758
CG17136 CG5277 1.962055
CG17136 CG5452 0.016523
CG17136 CG5525 0.259061
CG17136 CG5824 -2.599066
CG17136 CG5904 6.454945
CG17136 CG5992 -0.470375
CG17136 CG6022 3.892214
CG17136 CG6105 0.907754
CG17136 CG6226 -2.395978
CG17136 CG6246 -0.020128
CG17136 CG6455 0.885124
CG17136 CG6904 -1.526382
CG17136 CG6972 -0.202852
CG17136 CG7519 0.227670
CG17136 CG7780 0.991856
CG17136 CG8039 -1.152878
CG17136 CG8231 0.602382
CG17136 CG8301 -0.249468
CG17136 CG8327 -2.791402
CG17136 CG8366 0.357944
CG17136 CG8444 -0.043017
CG17136 CG8525 1.596155
CG17136 CG8759 2.913652
CG17136 CG8780 -0.944013
CG17136 CG8920 -6.966741
CG17136 CG9300 0.354671
CG17136 CG9630 -14.486956
CG17136 CG9663 0.427214
CG17136 CG9750 -1.572134
CG17158 CG1716 -0.121508
CG17158 CG1721 0.552975
CG17158 CG1749 0.778249
CG17158 CG17492 -2.055548
CG17158 CG1782 0.314178
CG17158 CG18250 -7.511974
CG17158 CG18290 -1.098702
CG17158 CG1884 2.477810
CG17158 CG2051 0.340086
CG17158 CG2374 -3.843872
CG17158 CG2774 -0.980728
CG17158 CG3008 1.085010
CG17158 CG3033 0.604782
CG17158 CG3039 2.958396
CG17158 CG31045 -0.457283
CG17158 CG31332 2.750094
CG17158 CG3198 2.302901
CG17158 CG32425 3.626875
CG17158 CG3265 1.097984
CG17158 CG32701 -0.265531
CG17158 CG33097 -5.765074
CG17158 CG33183 0.431033
CG17158 CG33549 1.240320
CG17158 CG3542 0.672783
CG17158 CG3624 -0.820937
CG17158 CG3664 -0.765835
CG17158 CG3722 -2.887435
CG17158 CG3725 -2.398011
CG17158 CG3800 0.784267
CG17158 CG3969 -0.249826
CG17158 CG4006 -1.980268
CG17158 CG4115 0.603573
CG17158 CG4145 0.481826
CG17158 CG4204 -1.566413
CG17158 CG4552 -0.137593
CG17158 CG5215 0.982491
CG17158 CG5433 0.116874
CG17158 CG5514 -0.039482
CG17158 CG5809 -2.491111
CG17158 CG6017 -0.030936
CG17158 CG6174 1.065065
CG17158 CG6647 -0.284322
CG17158 CG6654 -1.428076
CG17158 CG6668 1.476968
CG17158 CG6775 -6.748381
CG17158 CG6877 -0.495491
CG17158 CG7070 0.477543
CG17158 CG7071 1.268642
CG17158 CG7199 -0.237080
CG17158 CG7254 -0.778388
CG17158 CG7262 0.704158
CG17158 CG7375 1.018176
CG17158 CG7379 -1.749441
CG17158 CG7433 -1.588607
CG17158 CG7752 -1.066076
CG17158 CG7893 -2.439218
CG17158 CG7961 0.836349
CG17158 CG8173 1.086357
CG17158 CG8209 -0.694647
CG17158 CG8289 0.444678
CG17158 CG8308 0.367460
CG17158 CG8411 -0.434802
CG17158 CG8416 0.697454
CG17158 CG8933 -1.037507
CG17158 CG8965 -2.740407
CG17158 CG9022 -3.464462
CG17158 CG9035 -0.278490
CG17158 CG9070 0.145872
CG17158 CG9318 -1.334141
CG17158 CG9322 -2.909765
CG17158 CG9423 -1.037048
CG17158 CG9712 2.259493
CG17158 CG9924 0.258670
CG17158 CG9985 1.138347
CG17158 TE20108 -0.247370
CG1716 CG1749 0.117443
CG1716 CG1782 0.090062
CG1716 CG18250 2.031610
CG1716 CG2051 -0.258049
CG1716 CG2072 -0.228843
CG1716 CG2774 -0.643413
CG1716 CG3039 -0.017150
CG1716 CG31045 0.361530
CG1716 CG31794 -0.029039
CG1716 CG32030 -0.545172
CG1716 CG32701 0.309062
CG1716 CG3542 -1.764310
CG1716 CG3664 -0.122567
CG1716 CG3722 0.029389
CG1716 CG3766 0.592483
CG1716 CG3792 -0.542295
CG1716 CG3800 0.780481
CG1716 CG4006 -0.124204
CG1716 CG4204 0.047499
CG1716 CG4672 -0.051827
CG1716 CG4729 -0.330549
CG1716 CG5215 0.470303
CG1716 CG5353 0.390816
CG1716 CG5382 0.962071
CG1716 CG5454 -0.009231
CG1716 CG6223 -0.040100
CG1716 CG6601 -0.149854
CG1716 CG6654 -0.341957
CG1716 CG6766 0.117950
CG1716 CG6775 0.383459
CG1716 CG6877 -0.743561
CG1716 CG7073 -2.298653
CG1716 CG7262 -0.420642
CG1716 CG7279 -0.006332
CG1716 CG7375 -0.267156
CG1716 CG7752 -0.007550
CG1716 CG8289 -0.158158
CG1716 CG8430 0.036897
CG1716 CG8776 -0.563650
CG1716 CG8974 0.155401
CG1716 CG9022 0.176438
CG1716 CG9128 -0.417840
CG1716 CG9256 -0.309698
CG1716 CG9677 -0.185127
CG1716 CG9916 -0.100682
CG1716 CG9985 0.129208
CG17166 CG18446 -1.133366
CG17166 CG18507 0.230071
CG17166 CG1882 1.063924
CG17166 CG2140 -0.282624
CG17166 CG2837 -0.225345
CG17166 CG2918 0.123822
CG17166 CG3008 2.723706
CG17166 CG31175 3.554526
CG17166 CG3171 -1.615365
CG17166 CG32164 3.116670
CG17166 CG3267 -11.419219
CG17166 CG33104 -1.041249
CG17166 CG33183 -2.193397
CG17166 CG3499 1.284804
CG17166 CG3588 0.721950
CG17166 CG3762 -2.189420
CG17166 CG40049 0.127707
CG17166 CG4051 0.339390
CG17166 CG4307 2.076217
CG17166 CG4364 -1.453013
CG17166 CG4567 -5.554737
CG17166 CG4726 -3.664485
CG17166 CG4994 -5.203279
CG17166 CG5170 1.143027
CG17166 CG5575 -0.881710
CG17166 CG5661 0.001167
CG17166 CG6512 -0.824658
CG17166 CG6521 -0.008735
CG17166 CG6668 1.512034
CG17166 CG6766 1.866681
CG17166 CG6871 -0.438801
CG17166 CG7071 0.383957
CG17166 CG7107 1.965458
CG17166 CG7176 -0.136944
CG17166 CG7271 -0.145678
CG17166 CG7361 0.932883
CG17166 CG7413 0.802438
CG17166 CG7421 4.969760
CG17166 CG7807 -0.029766
CG17166 CG8144 1.666749
CG17166 CG8182 -0.240050
CG17166 CG8235 3.261057
CG17166 CG8309 -1.012954
CG17166 CG8439 3.342482
CG17166 CG9149 0.433959
CG17166 CG9172 -0.126882
CG17166 CG9253 -0.638050
CG17166 CG9281 2.679828
CG17166 CG9330 -0.328922
CG17166 CG9416 0.109733
CG17166 CG9446 0.480043
CG17166 CG9710 0.605584
CG17166 CR31808 0.512212
CG1721 CG17492 -1.382791
CG1721 CG18250 -1.473202
CG1721 CG1837 0.488237
CG1721 CG1910 -0.664088
CG1721 CG1934 0.066846
CG1721 CG3001 2.252090
CG1721 CG30427 -0.714087
CG1721 CG3048 0.408520
CG1721 CG31045 1.028910
CG1721 CG3127 -0.963507
CG1721 CG31332 -0.216557
CG1721 CG3198 0.023722
CG1721 CG32164 -1.395905
CG1721 CG32244 -0.010175
CG1721 CG33149 -1.379715
CG1721 CG3371 -0.613986
CG1721 CG3624 -1.434369
CG1721 CG3644 0.534937
CG1721 CG40049 0.236311
CG1721 CG4086 0.395693
CG1721 CG4125 0.656335
CG1721 CG4169 -0.916423
CG1721 CG4300 -0.182761
CG1721 CG4700 0.067781
CG1721 CG4726 0.209857
CG1721 CG4994 -2.329484
CG1721 CG5320 -0.400905
CG1721 CG5374 0.181110
CG1721 CG5476 0.522920
CG1721 CG5596 1.087870
CG1721 CG5809 -1.124970
CG1721 CG6501 1.567155
CG1721 CG6647 -0.016514
CG1721 CG6668 -0.971987
CG1721 CG6775 -0.161498
CG1721 CG6803 -0.778182
CG1721 CG6972 -0.943105
CG1721 CG7033 0.740622
CG1721 CG7173 1.345667
CG1721 CG7254 0.250569
CG1721 CG7430 -0.789780
CG1721 CG7433 -1.087075
CG1721 CG7920 1.455584
CG1721 CG7987 -0.777723
CG1721 CG8209 0.279646
CG1721 CG8289 -0.349648
CG1721 CG8439 -0.165159
CG1721 CG8759 0.109078
CG1721 CG8977 -2.230991
CG1721 CG9020 -0.410307
CG1721 CG9022 0.950798
CG1721 CG9194 -0.077464
CG1721 CG9281 -0.440928
CG1721 CG9480 -0.597058
CG1721 CG9710 1.056843
CG1721 CG9985 1.621940
CG1721 CR31696 -1.351979
CG1721 TE19126 1.086266
CG17218 CG17271 1.059094
CG17218 CG1749 -1.526500
CG17218 CG17646 -1.250919
CG17218 CG18817 -0.101977
CG17218 CG2727 -0.025884
CG17218 CG3033 0.098653
CG17218 CG3171 -0.213958
CG17218 CG32473 -0.022894
CG17218 CG33183 -0.372356
CG17218 CG3969 0.651700
CG17218 CG3991 -0.193472
CG17218 CG4006 -0.500193
CG17218 CG4999 -0.075879
CG17218 CG5021 0.602605
CG17218 CG5873 -0.445120
CG17218 CG6040 0.354907
CG17218 CG6394 -0.175562
CG17218 CG7563 0.268761
CG17218 CG7893 0.661474
CG17218 CG7961 -0.236509
CG17218 CG8156 -2.138374
CG17218 CG8308 -0.366152
CG17218 CG8600 0.496583
CG17218 CG9035 1.008809
CG17218 CG9322 0.570213
CG17218 CG9416 -0.289152
CG17218 CG9712 -0.206529
CG17218 CG9796 -1.250927
CG17218 CG9924 0.545699
CG17218 CG9968 0.324595
CG17246 CG17320 0.286957
CG17246 CG17903 0.124551
CG17246 CG18140 -0.313134
CG17246 CG2016 -0.951865
CG17246 CG2158 1.023617
CG17246 CG2161 1.616905
CG17246 CG2674 -1.218223
CG17246 CG2713 -1.962241
CG17246 CG31170 -1.360130
CG17246 CG3140 -3.717169
CG17246 CG31999 -1.328343
CG17246 CG3224 0.894261
CG17246 CG32425 1.525041
CG17246 CG32625 -0.024943
CG17246 CG3267 -0.071781
CG17246 CG3278 2.122864
CG17246 CG3283 0.729053
CG17246 CG33104 1.286688
CG17246 CG33217 0.317557
CG17246 CG33549 -2.735929
CG17246 CG3499 -4.501765
CG17246 CG3624 1.035362
CG17246 CG3861 -0.902637
CG17246 CG3992 0.005624
CG17246 CG4003 -0.169436
CG17246 CG4051 -0.202343
CG17246 CG4170 0.610645
CG17246 CG4233 0.902190
CG17246 CG4427 3.873643
CG17246 CG4567 -1.030764
CG17246 CG4679 1.375672
CG17246 CG4692 -0.658185
CG17246 CG4742 0.173398
CG17246 CG4778 0.131033
CG17246 CG4912 1.909761
CG17246 CG4972 -0.169645
CG17246 CG5033 1.307856
CG17246 CG5330 -2.638196
CG17246 CG5353 0.022777
CG17246 CG5374 -0.063760
CG17246 CG5594 2.253727
CG17246 CG5904 6.007026
CG17246 CG6022 0.466278
CG17246 CG6177 -0.572866
CG17246 CG6226 -2.131183
CG17246 CG6343 -0.041586
CG17246 CG6439 0.018674
CG17246 CG6904 -3.781574
CG17246 CG7033 -2.541205
CG17246 CG7107 0.973638
CG17246 CG7227 0.210905
CG17246 CG7361 0.124565
CG17246 CG7413 -0.467139
CG17246 CG7430 0.760009
CG17246 CG7610 0.156838
CG17246 CG7698 1.274841
CG17246 CG7935 -1.510581
CG17246 CG8058 1.503042
CG17246 CG8366 0.403754
CG17246 CG8402 -3.257464
CG17246 CG8439 -0.063328
CG17246 CG8443 -2.297278
CG17246 CG8444 -0.552340
CG17246 CG8636 -0.504005
CG17246 CG8766 -2.055321
CG17246 CG8788 3.720119
CG17246 CG9140 0.709680
CG17246 CG9194 0.200505
CG17246 CG9280 -0.993705
CG17246 CG9281 0.743694
CG17246 CG9423 0.197946
CG17246 CG9750 -1.539969
CG17246 CG9985 0.514253
CG17246 TE18870 -0.116327
CG17271 CG1749 -0.729766
CG17271 CG18507 -0.153491
CG17271 CG18817 0.047523
CG17271 CG2221 0.994477
CG17271 CG2263 0.271211
CG17271 CG32030 -0.004640
CG17271 CG3664 0.095815
CG17271 CG3766 0.655365
CG17271 CG3991 -0.601162
CG17271 CG4457 1.269222
CG17271 CG4665 0.202891
CG17271 CG4966 -0.183843
CG17271 CG4999 -0.169825
CG17271 CG5249 -0.512426
CG17271 CG5382 -2.289659
CG17271 CG5946 0.187865
CG17271 CG6202 -1.671025
CG17271 CG6822 -3.631985
CG17271 CG7073 1.072733
CG17271 CG8144 -0.927981
CG17271 CG8268 -1.687944
CG17271 CG8286 -1.242121
CG17271 CG8386 -0.776301
CG17271 CG8430 0.106059
CG17271 CG9035 0.055037
CG17271 CG9326 -1.499529
CG17271 CG9416 0.187553
CG17272 CG2016 -0.159025
CG17272 CG2727 -0.613930
CG17272 CG2818 -0.291583
CG17272 CG3008 0.537039
CG17272 CG32473 0.135816
CG17272 CG33183 -0.326455
CG17272 CG3722 0.257388
CG17272 CG5021 0.387863
CG17272 CG5854 -0.322157
CG17272 CG5873 0.047409
CG17272 CG6040 -0.330775
CG17272 CG6394 -0.319417
CG17272 CG6433 -0.011263
CG17272 CG7230 -0.196201
CG17272 CG7563 0.328053
CG17272 CG8156 -0.322944
CG17272 CG8308 -0.215563
CG17272 CG8965 -0.156413
CG17272 CG9423 0.121466
CG17272 CG9712 -0.747615
CG17272 TE20108 0.041824
CG17280 CG2161 -0.201906
CG17280 CG32920 0.850756
CG17280 CG3539 -0.078236
CG17280 CG3542 -0.167839
CG17280 CG6030 -0.177462
CG17280 CG6439 -1.608303
CG17280 CG7354 -0.203411
CG17280 CG9131 -0.854489
CG17292 CG17437 -0.129228
CG17292 CG17530 -0.738718
CG17292 CG18362 -0.286669
CG17292 CG2210 -0.050388
CG17292 CG2928 -0.031722
CG17292 CG7266 0.016318
CG17292 CG9089 -0.261838
CG17292 CG9184 -0.024648
CG17292 CG9517 -0.251615
CG17292 TE18870 -0.101375
CG17320 CG17642 0.475408
CG17320 CG17932 -0.184451
CG17320 CG1882 -0.444466
CG17320 CG18854 0.955153
CG17320 CG1970 -0.807669
CG17320 CG2158 0.129383
CG17320 CG2161 -0.268301
CG17320 CG31160 -1.008428
CG17320 CG31170 -1.565539
CG17320 CG31259 0.360599
CG17320 CG3140 -0.638597
CG17320 CG3224 1.024643
CG17320 CG32409 0.233576
CG17320 CG32625 0.296791
CG17320 CG33502 0.369941
CG17320 CG3499 -0.557970
CG17320 CG4061 -0.062156
CG17320 CG4086 0.185341
CG17320 CG4233 0.093703
CG17320 CG4247 -0.632745
CG17320 CG4427 -1.638723
CG17320 CG4567 0.485698
CG17320 CG4600 -0.137608
CG17320 CG4665 0.676125
CG17320 CG4752 -0.131030
CG17320 CG5033 2.343752
CG17320 CG5353 -0.342591
CG17320 CG5590 -1.425648
CG17320 CG5992 0.195257
CG17320 CG6028 -0.709070
CG17320 CG6871 0.275370
CG17320 CG7227 -0.494118
CG17320 CG7458 -1.072399
CG17320 CG7461 -4.194975
CG17320 CG8036 0.349625
CG17320 CG8058 -0.757898
CG17320 CG8402 -0.318588
CG17320 CG8531 0.310789
CG17320 CG9148 -1.018956
CG17320 CG9280 1.139734
CG17323 CG18466 -1.309020
CG17323 CG2060 -0.964065
CG17323 CG2762 -0.565052
CG17323 CG31098 1.532603
CG17323 CG33099 0.007944
CG17323 CG3829 1.357840
CG17323 CG4120 0.742853
CG17323 CG4162 1.456002
CG17323 CG4306 -1.607601
CG17323 CG5210 0.798926
CG17323 CG6113 -0.379902
CG17323 CG7062 -0.109265
CG17323 CG7241 0.467778
CG17323 CG7390 -0.855950
CG17323 CG7438 -0.046148
CG17323 CG8050 -2.087394
CG17323 CG8066 -1.448635
CG17323 CG8669 -0.488777
CG17323 CG8782 -0.001403
CG17323 CG9184 0.094020
CG17325 CG17332 0.509462
CG17325 CG17754 -0.128741
CG17325 CG1837 -3.452427
CG17325 CG18593 0.325449
CG17325 CG18657 -2.075675
CG17325 CG1910 -2.249753
CG17325 CG2718 0.372556
CG17325 CG30011 0.002565
CG17325 CG30427 0.353409
CG17325 CG31098 0.145545
CG17325 CG3127 -1.236779
CG17325 CG32164 -2.915645
CG17325 CG32499 -0.240793
CG17325 CG32548 0.934122
CG17325 CG32813 -1.703863
CG17325 CG32972 -0.060791
CG17325 CG33009 0.029850
CG17325 CG33149 0.347824
CG17325 CG4376 0.512137
CG17325 CG4427 0.197158
CG17325 CG4533 -0.161061
CG17325 CG4600 0.041617
CG17325 CG5320 4.187225
CG17325 CG5330 0.929300
CG17325 CG5476 -4.945724
CG17325 CG5532 -0.857688
CG17325 CG5819 0.900456
CG17325 CG6501 1.148351
CG17325 CG6647 0.596525
CG17325 CG6666 -0.149778
CG17325 CG6803 -1.664601
CG17325 CG7088 -0.110667
CG17325 CG7107 0.837232
CG17325 CG7173 -3.101093
CG17325 CG7296 0.016667
CG17325 CG7698 0.119518
CG17325 CG7807 -0.666870
CG17325 CG7920 1.165207
CG17325 CG7981 -0.792691
CG17325 CG8050 1.681595
CG17325 CG8186 1.343999
CG17325 CG8665 -3.473632
CG17325 CG8766 0.308813
CG17325 CG8977 2.410718
CG17325 CG9070 -0.085329
CG17325 CG9184 -0.230876
CG17325 CG9238 -0.288264
CG17325 CG9262 0.106277
CG17332 CG17508 -0.121817
CG17332 CG17642 -1.332718
CG17332 CG1771 -1.665641
CG17332 CG18374 -2.170208
CG17332 CG18593 -0.313579
CG17332 CG1882 -0.567050
CG17332 CG2210 1.139614
CG17332 CG30349 -0.777172
CG17332 CG31004 1.892400
CG17332 CG31098 1.416193
CG17332 CG31233 0.186780
CG17332 CG3127 -3.316172
CG17332 CG31605 0.824832
CG17332 CG3249 -0.554376
CG17332 CG32813 0.264445
CG17332 CG32920 0.811293
CG17332 CG32972 0.054995
CG17332 CG33009 0.589787
CG17332 CG33502 -9.372920
CG17332 CG4051 -0.099324
CG17332 CG4199 0.000705
CG17332 CG4247 2.176824
CG17332 CG4364 -1.919245
CG17332 CG4376 1.065669
CG17332 CG4567 3.137832
CG17332 CG4984 -0.377383
CG17332 CG4994 5.670492
CG17332 CG5012 -0.661933
CG17332 CG5130 0.536266
CG17332 CG5476 -2.366793
CG17332 CG5532 -0.341680
CG17332 CG5660 1.130235
CG17332 CG5819 -3.273128
CG17332 CG5903 2.693088
CG17332 CG5961 4.218090
CG17332 CG6030 1.497608
CG17332 CG6345 -0.498778
CG17332 CG6375 -0.210426
CG17332 CG6501 -9.040208
CG17332 CG6521 -2.820130
CG17332 CG6647 -0.563288
CG17332 CG6666 -5.978842
CG17332 CG6769 -1.324110
CG17332 CG6949 1.467059
CG17332 CG7062 -0.040525
CG17332 CG7107 -1.412982
CG17332 CG7176 2.252111
CG17332 CG7279 0.293407
CG17332 CG7354 0.773288
CG17332 CG7361 -9.869468
CG17332 CG7502 0.265024
CG17332 CG7698 -0.849993
CG17332 CG7920 -5.215091
CG17332 CG7981 -0.753770
CG17332 CG8048 -9.899575
CG17332 CG8173 0.660696
CG17332 CG8186 -3.232810
CG17332 CG8235 0.810061
CG17332 CG8766 -1.370419
CG17332 CG8788 -2.194665
CG17332 CG8946 -1.767330
CG17332 CG9262 -0.040485
CG17332 CG9527 4.063954
CG17332 CG9743 0.569965
CG17332 CG9762 3.551781
CG17332 CG9977 -3.365733
CG17334 CG1780 -0.289320
CG17334 CG2969 -0.719489
CG17334 CG33113 -0.846544
CG17334 CG3365 -0.202835
CG17334 CG3725 0.278516
CG17334 CG3903 0.419643
CG17334 CG4692 0.072811
CG17334 CG5345 0.580797
CG17334 CG5486 -0.295105
CG17334 CG6778 -0.122878
CG17334 CG9175 -0.693378
CG17334 CG9423 -0.124114
CG17348 CG17492 1.154652
CG17348 CG2835 -0.191330
CG17348 CG3001 -0.567460
CG17348 CG31332 -0.221624
CG17348 CG4125 -0.617516
CG17348 CG4843 0.548094
CG17348 CG5596 0.177340
CG17348 CG6988 -0.326915
CG17348 CG7073 -0.313538
CG17348 CG7638 0.554862
CG17348 CG8312 -0.294292
CG17348 CG8635 -1.203602
CG17348 CR31696 -0.221140
CG17369 CG1746 -1.284511
CG17369 CG1785 -0.375393
CG17369 CG2221 -8.830094
CG17369 CG2263 0.439291
CG17369 CG2674 0.520395
CG17369 CG2863 1.603888
CG17369 CG2867 1.551290
CG17369 CG3224 -1.563358
CG17369 CG32253 -0.035046
CG17369 CG3278 -0.825214
CG17369 CG33104 -0.900771
CG17369 CG33217 -0.885774
CG17369 CG3992 0.082557
CG17369 CG4307 -8.781646
CG17369 CG4457 -0.271187
CG17369 CG4912 2.988632
CG17369 CG4972 0.261076
CG17369 CG5258 -1.500786
CG17369 CG5277 0.104777
CG17369 CG5374 -0.949657
CG17369 CG5382 1.097811
CG17369 CG5824 -10.633442
CG17369 CG5904 1.262455
CG17369 CG6022 0.243328
CG17369 CG6105 4.683213
CG17369 CG6148 -0.806151
CG17369 CG6226 -0.774214
CG17369 CG6343 -4.087670
CG17369 CG6455 -4.187435
CG17369 CG7033 2.317301
CG17369 CG7413 2.562456
CG17369 CG7519 -6.262424
CG17369 CG7712 -1.859575
CG17369 CG7839 0.509368
CG17369 CG7935 1.026960
CG17369 CG8039 0.845677
CG17369 CG8231 -4.884014
CG17369 CG8286 0.915859
CG17369 CG8309 -0.089875
CG17369 CG8366 -1.235432
CG17369 CG8444 -1.649020
CG17369 CG8525 0.857149
CG17369 CG8920 -3.227774
CG17369 CG8978 -0.208104
CG17369 CG9006 0.156309
CG17369 CG9149 -0.420820
CG17369 CG9172 -2.295891
CG17369 CG9300 0.335629
CG17369 CG9306 1.309276
CG17369 CG9630 2.626033
CG1743 CG17754 -1.083344
CG1743 CG18111 0.508421
CG1743 CG18466 2.339078
CG1743 CG2098 -5.005971
CG1743 CG2198 1.041772
CG1743 CG2762 -0.403256
CG1743 CG30011 -0.179976
CG1743 CG3006 0.626438
CG1743 CG31098 -0.882598
CG1743 CG31775 -1.612842
CG1743 CG33099 2.114955
CG1743 CG3380 -2.433469
CG1743 CG3767 -0.807102
CG1743 CG3829 -1.466112
CG1743 CG3935 -0.355482
CG1743 CG3989 0.562345
CG1743 CG4162 -8.670955
CG1743 CG4306 0.308729
CG1743 CG4696 0.482195
CG1743 CG4781 0.352628
CG1743 CG5210 0.652308
CG1743 CG5828 1.285711
CG1743 CG6113 -0.511572
CG1743 CG7088 -0.061584
CG1743 CG7241 1.600735
CG1743 CG7678 0.135343
CG1743 CG7936 1.152773
CG1743 CG8050 0.938013
CG1743 CG8066 -0.046003
CG1743 CG8665 4.933303
CG1743 CG8669 -0.183929
CG1743 CG9119 -0.151939
CG17437 CG2918 -0.031166
CG17437 CG2928 -0.635337
CG17437 CG3244 -0.275167
CG17437 CG32920 0.159408
CG17437 CG6055 -0.050332
CG17437 CG7266 0.094554
CG17437 CG7941 -0.234574
CG1746 CG2184 -1.649321
CG1746 CG2263 2.134750
CG1746 CG2863 3.888356
CG1746 CG3001 -0.563030
CG1746 CG32464 0.012411
CG1746 CG3278 0.756260
CG1746 CG3401 0.099945
CG1746 CG4307 -7.639245
CG1746 CG4781 -0.897885
CG1746 CG4972 1.900105
CG1746 CG5258 1.557316
CG1746 CG5374 -0.064511
CG1746 CG5558 3.556225
CG1746 CG5594 -0.008078
CG1746 CG5824 5.915529
CG1746 CG6022 2.178119
CG1746 CG6105 3.639524
CG1746 CG6343 0.354798
CG1746 CG6455 -0.302266
CG1746 CG7519 -4.553010
CG1746 CG7610 -0.089968
CG1746 CG7834 0.355792
CG1746 CG7839 2.402410
CG1746 CG7935 -5.369120
CG1746 CG8039 -9.483564
CG1746 CG8231 -1.641924
CG1746 CG8327 2.721788
CG1746 CG8446 3.181323
CG1746 CG8525 -0.562478
CG1746 CG8759 -0.618922
CG1746 CG8780 -0.721364
CG1746 CG8978 -0.640828
CG1746 CG9006 -0.583056
CG1746 CG9119 0.969270
CG1746 CG9140 2.392109
CG1746 CG9300 -1.622808
CG1746 CG9306 -0.321028
CG1746 CG9630 -0.374050
CG1749 CG17646 0.050726
CG1749 CG18507 0.343244
CG1749 CG18817 -0.066915
CG1749 CG2918 0.423087
CG1749 CG30291 -0.377090
CG1749 CG31121 0.163952
CG1749 CG3171 0.824905
CG1749 CG3265 0.792108
CG1749 CG33104 -1.871111
CG1749 CG33183 0.226633
CG1749 CG3359 -0.057783
CG1749 CG3664 -0.872580
CG1749 CG3766 -0.215990
CG1749 CG3991 0.251017
CG1749 CG4006 -0.556650
CG1749 CG4457 0.842729
CG1749 CG4944 0.177143
CG1749 CG4966 -0.626830
CG1749 CG5021 -0.354179
CG1749 CG6202 1.049141
CG1749 CG6668 0.942659
CG1749 CG6766 0.387574
CG1749 CG6822 -2.013790
CG1749 CG7748 -0.122087
CG1749 CG7892 0.358735
CG1749 CG7961 -1.480146
CG1749 CG8144 0.697794
CG1749 CG8268 -0.814524
CG1749 CG8308 0.380435
CG1749 CG8312 -0.813625
CG1749 CG8363 0.384573
CG1749 CG8411 0.292078
CG1749 CG8430 -1.207975
CG1749 CG9035 -1.871153
CG1749 CG9322 -1.585110
CG1749 CG9416 -0.008854
CG1749 CG9796 -0.069248
CG1749 TE20108 -0.075475
CG17492 CG17800 1.021692
CG17492 CG17943 0.837502
CG17492 CG18111 2.361301
CG17492 CG18250 1.612298
CG17492 CG1837 3.848620
CG17492 CG18657 1.076884
CG17492 CG1910 -2.753880
CG17492 CG2051 1.179870
CG17492 CG2374 1.829169
CG17492 CG3001 -0.693941
CG17492 CG3048 0.275771
CG17492 CG31022 -1.428175
CG17492 CG31045 -10.103007
CG17492 CG31332 -3.426846
CG17492 CG32164 0.065277
CG17492 CG32244 0.753531
CG17492 CG33149 -2.652707
CG17492 CG3371 -0.725856
CG17492 CG3624 1.295951
CG17492 CG4003 -0.845128
CG17492 CG40049 0.406181
CG17492 CG4125 -2.102909
CG17492 CG4169 0.966027
CG17492 CG4170 -0.109002
CG17492 CG4204 -1.581314
CG17492 CG4300 -1.317026
CG17492 CG4511 0.411835
CG17492 CG4692 0.001759
CG17492 CG4843 -0.184641
CG17492 CG4966 0.817243
CG17492 CG4994 -1.335885
CG17492 CG5183 2.648563
CG17492 CG5320 -6.144797
CG17492 CG5596 -0.057249
CG17492 CG5809 -1.321132
CG17492 CG6017 -4.447623
CG17492 CG6668 4.692509
CG17492 CG6766 0.099355
CG17492 CG6844 -1.962846
CG17492 CG6877 -2.445804
CG17492 CG6972 0.322905
CG17492 CG7033 -1.765082
CG17492 CG7073 0.357457
CG17492 CG7199 -0.661633
CG17492 CG7262 0.144428
CG17492 CG7299 -0.126115
CG17492 CG7430 -0.255625
CG17492 CG7433 -0.655023
CG17492 CG7638 1.384566
CG17492 CG7893 2.088504
CG17492 CG7915 -5.967005
CG17492 CG7987 -3.002406
CG17492 CG8182 -1.219221
CG17492 CG8231 1.898078
CG17492 CG8289 4.991256
CG17492 CG8306 1.593925
CG17492 CG8312 0.993225
CG17492 CG8430 -0.292258
CG17492 CG8635 1.561863
CG17492 CG8759 -3.314652
CG17492 CG8977 8.147091
CG17492 CG9194 0.704875
CG17492 CG9281 0.806341
CG17492 CG9710 -2.056449
CG17492 CG9762 -5.000708
CG17492 CG9811 0.277688
CG17492 CG9866 2.640841
CG17492 CG9985 1.662309
CG17492 CR31696 -0.607230
CG17492 TE19126 -2.367989
CG17508 CG1782 0.026531
CG17508 CG18290 -0.938244
CG17508 CG18374 -0.231672
CG17508 CG1882 1.027854
CG17508 CG1884 -0.121421
CG17508 CG3008 0.526705
CG17508 CG3048 -0.003953
CG17508 CG3127 -0.787427
CG17508 CG31605 0.382427
CG17508 CG32244 -0.306843
CG17508 CG33149 -0.328363
CG17508 CG33502 0.441248
CG17508 CG3960 -0.496617
CG17508 CG4169 1.147786
CG17508 CG4364 -1.484255
CG17508 CG4376 -0.513399
CG17508 CG4679 0.074568
CG17508 CG4692 -0.242276
CG17508 CG4726 -0.152090
CG17508 CG5661 -0.372759
CG17508 CG6030 -0.285391
CG17508 CG6521 -0.229047
CG17508 CG6666 0.368767
CG17508 CG7033 0.463429
CG17508 CG7071 1.185082
CG17508 CG7107 -0.682824
CG17508 CG7154 -0.216060
CG17508 CG7433 0.053107
CG17508 CG7920 -0.943339
CG17508 CG8182 -0.447827
CG17508 CG8186 0.628434
CG17508 CG9194 -0.448674
CG17508 CG9253 0.117989
CG17508 CG9480 0.271939
CG17508 CG9811 -1.138069
CG17508 CG9977 -0.991801
CG1753 CG3297 -0.219213
CG1753 CG3935 -0.768460
CG1753 CG7678 -0.588954
CG1753 CG9444 -0.631693
CG17530 CG18362 0.041496
CG17530 CG2928 -0.683832
CG17530 CG32209 -0.656519
CG17530 CG3244 -0.499223
CG17530 CG4354 -0.612788
CG17530 CG6113 -1.036822
CG17530 CG6816 -0.758123
CG17530 CG7266 -0.845619
CG17530 CG7390 -0.207655
CG17530 CG7438 -1.747945
CG17530 CG8782 -0.232399
CG17530 CG8913 -0.504529
CG17530 CG9184 -0.510447
CG1759 CG31343 -0.591337
CG1759 CG31463 0.125207
CG1759 CG3734 0.037163
CG1759 CG4199 0.456881
CG1759 CG4280 -0.421018
CG1759 CG5371 0.163127
CG1759 CG6830 0.625210
CG1759 CG7399 -0.973425
CG1759 CG8975 -0.573980
CG1759 CG9568 -0.577450
CG17597 CG2330 0.305723
CG17597 CG31536 -0.641940
CG17597 CG31692 0.159564
CG17597 CG3434 -1.635615
CG17597 CG3743 -1.038460
CG17597 CG40147 -0.336155
CG17597 CG4145 0.161222
CG17597 CG5183 0.531470
CG17597 CG6210 0.017337
CG17597 CG6223 -0.743563
CG17597 CG6981 -0.680067
CG17597 CG7702 0.388326
CG17597 CG8258 0.218376
CG17597 CG8276 0.512990
CG17597 CG9836 0.266614
CG1764 CG2150 0.159048
CG1764 CG31973 -0.310670
CG1764 CG3376 -0.082691
CG1764 CG8587 -1.147860
CG17642 CG2161 -0.020148
CG17642 CG2713 0.591271
CG17642 CG30349 -0.008711
CG17642 CG3249 -0.113498
CG17642 CG32920 -2.653058
CG17642 CG33502 1.016937
CG17642 CG3499 0.136158
CG17642 CG3884 -0.414320
CG17642 CG4086 0.622521
CG17642 CG4169 -1.274923
CG17642 CG4233 -1.035253
CG17642 CG4247 -1.799228
CG17642 CG4364 0.029771
CG17642 CG4600 -0.482753
CG17642 CG5012 1.084799
CG17642 CG5590 -0.113947
CG17642 CG5660 -0.323583
CG17642 CG5904 1.499108
CG17642 CG5949 -0.164335
CG17642 CG6028 -0.959391
CG17642 CG6030 -0.308910
CG17642 CG6178 -0.385125
CG17642 CG6439 0.150206
CG17642 CG6666 0.049605
CG17642 CG6769 0.461805
CG17642 CG7328 0.333923
CG17642 CG8402 1.675176
CG17642 CG8470 -0.605662
CG17642 CG8766 0.149644
CG17642 CG9184 -0.088883
CG17646 CG2522 -0.418705
CG17646 CG2774 -0.317725
CG17646 CG31349 -0.240700
CG17646 CG3184 -0.213068
CG17646 CG4006 0.308774
CG17646 CG5433 0.253506
CG17646 CG7961 -1.119310
CG17646 CG8156 -0.319865
CG17646 CG9796 0.132383
CG1771 CG18854 -0.895622
CG1771 CG1891 0.566498
CG1771 CG2674 0.994895
CG1771 CG3028 0.089577
CG1771 CG31170 -3.251481
CG1771 CG3127 -0.979845
CG1771 CG3171 -0.704305
CG1771 CG3267 0.485703
CG1771 CG33071 0.214804
CG1771 CG33183 -0.075930
CG1771 CG33502 -0.198933
CG1771 CG3499 1.754579
CG1771 CG4217 0.991651
CG1771 CG4280 -0.056436
CG1771 CG4311 -0.282375
CG1771 CG4364 -0.820860
CG1771 CG4376 -0.553959
CG1771 CG4552 -1.173326
CG1771 CG4726 -1.151835
CG1771 CG4901 -1.180938
CG1771 CG4994 1.737913
CG1771 CG5170 -0.150851
CG1771 CG5525 0.893198
CG1771 CG5590 -0.261173
CG1771 CG5596 -1.024202
CG1771 CG5903 0.007178
CG1771 CG5961 -0.269232
CG1771 CG5992 -0.020291
CG1771 CG6199 0.525773
CG1771 CG6202 -1.321084
CG1771 CG6345 -0.235344
CG1771 CG6521 0.637318
CG1771 CG6705 -0.230065
CG1771 CG6708 1.089524
CG1771 CG6769 -0.788876
CG1771 CG7176 -0.300629
CG1771 CG7178 0.116144
CG1771 CG7361 -1.114955
CG1771 CG7458 1.439943
CG1771 CG7554 -0.165825
CG1771 CG7920 1.265942
CG1771 CG8048 0.578265
CG1771 CG8144 1.232806
CG1771 CG8235 -0.404498
CG1771 CG8268 0.088299
CG1771 CG8309 0.459075
CG1771 CG8430 -0.084608
CG1771 CG8446 0.296399
CG1771 CG8531 -0.538884
CG1771 CG9149 0.304829
CG1771 CG9527 1.225270
CG1771 CG9743 -1.300366
CG1771 CG9762 -0.741840
CG1771 CR31808 -0.046944
CG17724 CG18740 -0.473401
CG17724 CG2207 -0.780541
CG17724 CG31357 -0.389929
CG17724 CG32046 0.017943
CG17724 CG32505 0.965727
CG17724 CG3269 0.149091
CG17724 CG3408 -0.339189
CG17724 CG3938 0.330471
CG17724 CG5175 -0.914616
CG17724 CG5358 -2.300973
CG17724 CG5545 -1.611250
CG17724 CG7358 -1.089125
CG17724 CG7471 0.021780
CG17724 CG7576 0.179957
CG17724 CG7659 -0.661084
CG17724 CG9704 1.309106
CG17724 CG9999 0.685050
CG17754 CG1780 -0.272524
CG17754 CG18111 -0.084318
CG17754 CG1837 -0.551022
CG17754 CG18593 0.183002
CG17754 CG18657 -0.240064
CG17754 CG2098 0.982875
CG17754 CG2198 -0.398251
CG17754 CG2718 -0.142683
CG17754 CG30011 -1.301078
CG17754 CG3178 -0.223019
CG17754 CG32464 -0.189114
CG17754 CG33113 0.053115
CG17754 CG3380 -0.999479
CG17754 CG3767 -0.928316
CG17754 CG3829 -0.037918
CG17754 CG3989 -0.614490
CG17754 CG4162 1.645238
CG17754 CG4183 0.063861
CG17754 CG4533 0.821230
CG17754 CG4696 0.761442
CG17754 CG6844 0.052011
CG17754 CG7296 -0.445435
CG17754 CG7678 -0.314731
CG17754 CG8066 -0.568350
CG17754 CG8665 -1.785491
CG17754 CG8977 0.407801
CG17754 CG9238 0.362193
CG17786 CG1919 -0.630042
CG17786 CG2663 -0.625955
CG17786 CG3097 -0.299431
CG17786 CG31344 -0.103987
CG17786 CG4089 0.001607
CG17786 CG6394 -0.107027
CG17786 CG6433 -0.562224
CG17786 CG8239 -0.031912
CG17786 CG8587 -0.545304
CG17786 CG9628 -0.204411
CG1780 CG1934 -0.406401
CG1780 CG2330 -0.069161
CG1780 CG2718 -0.474028
CG1780 CG2969 -0.218350
CG1780 CG3278 0.369146
CG1780 CG33113 -0.699275
CG1780 CG3989 -0.866657
CG1780 CG4183 -0.463604
CG1780 CG4405 -0.176578
CG1780 CG4533 -0.054914
CG1780 CG4769 0.082293
CG1780 CG5345 1.199680
CG1780 CG6155 -0.203370
CG1780 CG6778 -0.294090
CG1780 CG7481 0.089919
CG1780 CG8258 0.333058
CG1780 CG9238 0.369221
CG17800 CG18250 1.483048
CG17800 CG1837 0.274059
CG17800 CG1910 -0.091325
CG17800 CG2048 0.041413
CG17800 CG2051 0.234626
CG17800 CG2072 -0.224133
CG17800 CG2969 -1.152790
CG17800 CG3048 -0.002616
CG17800 CG31045 -0.492900
CG17800 CG31692 -0.115164
CG17800 CG32425 -0.793236
CG17800 CG33149 -0.177087
CG17800 CG33549 -0.070472
CG17800 CG3644 -0.495782
CG17800 CG3725 0.158321
CG17800 CG3743 -0.102238
CG17800 CG4183 -0.033140
CG17800 CG4204 0.098152
CG17800 CG4511 -0.485268
CG17800 CG4696 0.205799
CG17800 CG4746 0.456434
CG17800 CG5320 0.531127
CG17800 CG5486 0.135737
CG17800 CG5776 -0.633691
CG17800 CG6017 -0.272400
CG17800 CG7262 0.102349
CG17800 CG7664 -0.232921
CG17800 CG7987 -0.239833
CG17800 CG8276 -0.302255
CG17800 CG8289 -0.249228
CG17800 CG9020 0.142756
CG17800 CG9022 0.001065
CG17800 CG9194 0.681268
CG17800 CG9318 -0.029928
CG17800 CG9985 0.323790
CG17800 CR31696 -0.362845
CG1782 CG17903 -0.125907
CG1782 CG18783 -1.053297
CG1782 CG1884 -2.980991
CG1782 CG2072 0.627830
CG1782 CG2161 -0.304515
CG1782 CG2774 -0.410754
CG1782 CG3033 -0.058399
CG1782 CG3039 -1.265783
CG1782 CG31649 -0.085933
CG1782 CG3198 -0.318101
CG1782 CG32425 2.943501
CG1782 CG33097 -1.365188
CG1782 CG33261 0.547607
CG1782 CG33549 -1.052399
CG1782 CG3371 0.670763
CG1782 CG3542 -2.110160
CG1782 CG3624 -0.251497
CG1782 CG3722 -1.605122
CG1782 CG4086 0.465158
CG1782 CG4145 0.315797
CG1782 CG4169 1.449867
CG1782 CG4204 -0.104227
CG1782 CG4552 0.650495
CG1782 CG4672 -2.268155
CG1782 CG5186 0.500686
CG1782 CG5454 -0.253971
CG1782 CG5514 -1.982820
CG1782 CG6521 0.356571
CG1782 CG6647 0.310023
CG1782 CG6654 -1.010083
CG1782 CG6775 -2.336732
CG1782 CG6877 0.231429
CG1782 CG7187 -0.416736
CG1782 CG7269 -1.054207
CG1782 CG7279 0.182206
CG1782 CG7375 -0.730138
CG1782 CG7379 0.916882
CG1782 CG7433 -2.628064
CG1782 CG7524 -0.230550
CG1782 CG7664 0.053926
CG1782 CG7920 0.120572
CG1782 CG8173 -1.489717
CG1782 CG8200 -0.550861
CG1782 CG8209 0.530121
CG1782 CG8965 -0.329722
CG1782 CG8974 0.016345
CG1782 CG9022 -0.920719
CG1782 CG9175 0.743288
CG1782 CG9262 -0.131540
CG1782 CG9318 0.420289
CG1782 CG9346 1.348864
CG1782 CG9743 -1.412993
CG1782 TE20108 0.142201
CG1785 CG2078 -1.124504
CG1785 CG2221 -2.435987
CG1785 CG2674 0.707272
CG1785 CG2863 -0.320958
CG1785 CG2867 3.240831
CG1785 CG31175 -0.636951
CG1785 CG32264 7.701559
CG1785 CG32409 -1.019141
CG1785 CG3267 3.328327
CG1785 CG32813 4.536253
CG1785 CG33217 -7.404057
CG1785 CG3593 3.521943
CG1785 CG3884 1.319636
CG1785 CG4033 -2.220816
CG1785 CG4217 -3.944215
CG1785 CG4307 -9.870397
CG1785 CG4567 1.228551
CG1785 CG4742 2.045657
CG1785 CG4753 1.134911
CG1785 CG4781 -2.639762
CG1785 CG4901 -2.999484
CG1785 CG4912 0.561674
CG1785 CG5010 -5.397903
CG1785 CG5277 3.958975
CG1785 CG5525 -0.290948
CG1785 CG5824 3.026330
CG1785 CG5904 9.195559
CG1785 CG6022 3.687287
CG1785 CG6105 0.305270
CG1785 CG6226 -0.491016
CG1785 CG6343 2.449033
CG1785 CG6455 0.243433
CG1785 CG6459 -2.065703
CG1785 CG6767 -5.917849
CG1785 CG7421 -1.615543
CG1785 CG7519 -10.648327
CG1785 CG7554 -0.388970
CG1785 CG7712 -5.577314
CG1785 CG7841 0.640621
CG1785 CG8039 1.476968
CG1785 CG8058 -8.802482
CG1785 CG8309 0.962983
CG1785 CG8327 -0.260179
CG1785 CG8386 2.769622
CG1785 CG8443 0.830193
CG1785 CG8444 -4.709485
CG1785 CG8525 -8.523326
CG1785 CG8788 -0.897356
CG1785 CG8920 -13.298063
CG1785 CG9149 -2.336037
CG1785 CG9172 1.021426
CG1785 CG9300 -1.185953
CG1785 CG9306 2.997192
CG1785 CG9446 -2.940490
CG1785 CG9527 1.235388
CG1785 CG9577 -0.958965
CG17903 CG18783 0.280072
CG17903 CG2161 0.052969
CG17903 CG2818 0.382580
CG17903 CG3008 0.109142
CG17903 CG3028 -0.988032
CG17903 CG31368 -0.631213
CG17903 CG31649 -0.154083
CG17903 CG3171 -0.995497
CG17903 CG3198 -1.100361
CG17903 CG32244 0.025048
CG17903 CG3265 0.330635
CG17903 CG32920 -0.013267
CG17903 CG33097 0.295970
CG17903 CG33261 -0.195354
CG17903 CG3436 -0.008906
CG17903 CG3624 0.530854
CG17903 CG3969 -0.030348
CG17903 CG4086 0.154453
CG17903 CG4169 0.017902
CG17903 CG4376 -0.028639
CG17903 CG4984 -0.199047
CG17903 CG4994 0.059607
CG17903 CG6775 -1.940196
CG17903 CG7023 -0.715676
CG17903 CG7269 0.253103
CG17903 CG7361 0.142638
CG17903 CG7413 0.936163
CG17903 CG7433 0.422432
CG17903 CG7698 0.002983
CG17903 CG8173 -0.322238
CG17903 CG8366 0.194126
CG17903 CG8553 -0.348866
CG17903 CG8571 -0.237462
CG17903 CG8965 0.092276
CG17903 CG9022 0.768138
CG17932 CG3624 0.200970
CG17932 CG4061 -0.775769
CG17932 CG4199 -0.034495
CG17932 CG6830 -0.064815
CG17943 CG1891 0.434061
CG17943 CG2374 0.421523
CG17943 CG30115 -0.252224
CG17943 CG3048 -0.581215
CG17943 CG31332 -0.217573
CG17943 CG31605 -0.803244
CG17943 CG32043 -0.620097
CG17943 CG3436 0.117254
CG17943 CG4125 -0.004404
CG17943 CG6972 -0.169555
CG17943 CG6988 -0.378652
CG17943 CG7254 -0.026166
CG17943 CG7379 0.947506
CG17943 CG7638 -0.675530
CG17943 CG9480 -0.788206
CG17943 CG9854 -0.680234
CG17943 CR31696 0.275809
CG17960 CG2150 -0.155822
CG17960 CG3376 -0.280586
CG17960 CG4590 -0.704494
CG17960 CG5393 -0.634581
CG17960 CG6608 0.039909
CG17960 CG7713 -0.567654
CG17960 CG8587 -1.048456
CG17960 CG9336 -0.052949
CG1809 CG18173 0.059764
CG1809 CG31233 -2.386053
CG1809 CG31259 0.823384
CG1809 CG31605 -0.682802
CG1809 CG3734 -2.343202
CG1809 CG3884 0.175100
CG1809 CG4199 2.126787
CG1809 CG4984 -0.081377
CG1809 CG5660 -0.269128
CG1809 CG5961 -0.150626
CG1809 CG6830 -2.052759
CG1809 CG7178 0.105555
CG1809 CG7930 -0.145394
CG1809 CG8048 -0.654581
CG1809 CG9331 1.135295
CG1809 CG9568 1.397805
CG1809 CG9977 -0.184859
CG18111 CG1837 3.041145
CG18111 CG18657 -0.635094
CG18111 CG1910 -3.879890
CG18111 CG2198 -0.933787
CG18111 CG2718 0.061130
CG18111 CG2969 1.141047
CG18111 CG3001 -2.300264
CG18111 CG30427 -0.139664
CG18111 CG3048 1.268091
CG18111 CG31692 -0.918626
CG18111 CG3178 -0.170781
CG18111 CG32464 -0.059848
CG18111 CG3278 0.114992
CG18111 CG33149 0.107167
CG18111 CG3380 -0.164310
CG18111 CG3767 -0.034394
CG18111 CG3960 -0.289801
CG18111 CG3989 -0.499653
CG18111 CG4115 -0.627490
CG18111 CG4170 0.307229
CG18111 CG4300 0.811653
CG18111 CG4354 -0.059560
CG18111 CG4533 -0.549460
CG18111 CG4679 0.974654
CG18111 CG4692 0.106727
CG18111 CG4696 -2.164690
CG18111 CG4700 0.978724
CG18111 CG4746 -1.031152
CG18111 CG4843 -0.660299
CG18111 CG5320 -4.654271
CG18111 CG5330 0.957076
CG18111 CG5776 2.702149
CG18111 CG5828 -0.392591
CG18111 CG6803 0.341114
CG18111 CG7173 0.511636
CG18111 CG7241 0.551548
CG18111 CG7296 -1.467800
CG18111 CG7481 0.296547
CG18111 CG7915 0.445141
CG18111 CG8258 0.073199
CG18111 CG8977 0.299059
CG18111 CG9020 -0.175722
CG18111 CG9194 -2.152060
CG18111 CG9866 1.192542
CG18111 TE19126 1.975497
CG18140 CG18290 -0.397343
CG18140 CG1910 1.087206
CG18140 CG2016 0.181216
CG18140 CG2051 0.932887
CG18140 CG2108 0.038369
CG18140 CG2928 0.078835
CG18140 CG3140 0.835578
CG18140 CG31999 -0.492869
CG18140 CG32244 0.156087
CG18140 CG32548 0.180077
CG18140 CG32625 0.265430
CG18140 CG32701 -0.044957
CG18140 CG3359 -0.493321
CG18140 CG3365 -0.478851
CG18140 CG3416 -0.244827
CG18140 CG3903 0.771058
CG18140 CG3992 -0.310709
CG18140 CG4051 -0.563422
CG18140 CG4354 -0.454053
CG18140 CG4533 0.319929
CG18140 CG4679 -0.934575
CG18140 CG4692 0.169329
CG18140 CG4700 0.150548
CG18140 CG4778 -0.616816
CG18140 CG5330 0.574292
CG18140 CG5809 1.013139
CG18140 CG7173 -0.105906
CG18140 CG7481 -0.098611
CG18140 CG7526 0.311510
CG18140 CG7563 0.178031
CG18140 CG7935 -0.281024
CG18140 CG9035 -0.221097
CG18140 CG9089 -0.352629
CG18140 CG9238 -0.789368
CG18140 CG9322 0.526988
CG18140 CG9423 0.243694
CG18140 CG9539 0.724474
CG18140 CG9985 -1.016356
CG18140 TE19126 -0.484170
CG18173 CG31233 0.022458
CG18173 CG31463 1.080013
CG18173 CG3734 -2.127777
CG18173 CG4199 -1.610177
CG18173 CG6830 -1.507003
CG18173 CG9568 -2.399108
CG1825 CG18740 -0.484273
CG1825 CG3180 -0.616399
CG1825 CG32046 -0.256721
CG1825 CG4022 -0.161736
CG1825 CG4050 0.546230
CG1825 CG4684 0.363930
CG1825 CG5175 -0.744128
CG1825 CG5545 1.400752
CG1825 CG6181 -0.246560
CG1825 CG6703 1.303400
CG1825 CG7576 -1.440727
CG1825 CG8625 0.192342
CG18250 CG1910 1.727672
CG18250 CG2051 1.499841
CG18250 CG2835 2.541107
CG18250 CG3033 0.476804
CG18250 CG3039 0.494206
CG18250 CG31045 1.404313
CG18250 CG31332 -11.943650
CG18250 CG3198 -0.183985
CG18250 CG32031 -1.205759
CG18250 CG3265 -3.008477
CG18250 CG32701 2.773793
CG18250 CG33097 -4.391832
CG18250 CG3371 -2.471538
CG18250 CG3416 1.717314
CG18250 CG3436 -3.882764
CG18250 CG3542 -2.728003
CG18250 CG3624 -11.562094
CG18250 CG3664 2.511038
CG18250 CG3800 -0.099983
CG18250 CG40049 -0.428380
CG18250 CG4006 -0.295435
CG18250 CG4170 -1.112280
CG18250 CG4204 -4.395208
CG18250 CG4551 -3.199640
CG18250 CG4677 -0.681581
CG18250 CG4700 -5.235811
CG18250 CG5183 -0.700328
CG18250 CG5215 1.907487
CG18250 CG5320 2.672962
CG18250 CG5454 2.723626
CG18250 CG5809 -7.907826
CG18250 CG6017 -0.040001
CG18250 CG6177 -0.749744
CG18250 CG6210 0.653795
CG18250 CG6775 5.121612
CG18250 CG6844 1.384858
CG18250 CG6877 -3.018432
CG18250 CG7254 -0.899783
CG18250 CG7262 0.111703
CG18250 CG7379 0.756516
CG18250 CG7752 -0.094481
CG18250 CG7893 -0.057954
CG18250 CG8209 0.580378
CG18250 CG8276 -2.605571
CG18250 CG8289 -0.421752
CG18250 CG8306 -1.487144
CG18250 CG8312 0.219780
CG18250 CG8411 1.268454
CG18250 CG8416 -0.584835
CG18250 CG8933 0.518118
CG18250 CG9022 -2.704905
CG18250 CG9128 -0.878063
CG18250 CG9256 1.934848
CG18250 CG9318 1.084375
CG18250 CG9322 3.123717
CG18250 CG9403 -2.340098
CG18250 CG9423 2.671635
CG18250 CG9710 -0.166435
CG18250 CG9712 1.175980
CG18250 CG9750 3.339156
CG18250 CG9985 1.305227
CG18250 CR31696 1.769342
CG18290 CG2108 -0.232526
CG18290 CG3008 -1.157720
CG18290 CG30497 0.002531
CG18290 CG32244 0.215028
CG18290 CG32701 -1.580564
CG18290 CG33097 0.489606
CG18290 CG33149 -0.141227
CG18290 CG33549 -0.440187
CG18290 CG3359 0.124947
CG18290 CG3725 -0.389844
CG18290 CG3800 0.121347
CG18290 CG3903 0.181496
CG18290 CG4169 0.707786
CG18290 CG4364 0.348067
CG18290 CG4376 0.098164
CG18290 CG4679 0.486310
CG18290 CG4692 0.786595
CG18290 CG5661 -0.298992
CG18290 CG5809 1.194565
CG18290 CG6174 -0.312501
CG18290 CG6382 -0.632274
CG18290 CG6647 0.154819
CG18290 CG6668 1.186656
CG18290 CG6877 0.427135
CG18290 CG7070 -0.159179
CG18290 CG7071 -0.978220
CG18290 CG7199 -0.703619
CG18290 CG7433 0.417233
CG18290 CG7526 -0.064296
CG18290 CG8182 -0.721552
CG18290 CG8933 0.726728
CG18290 CG8965 -0.514817
CG18290 CG8974 0.216675
CG18290 CG9022 0.358555
CG18290 CG9253 -0.161543
CG18290 CG9322 0.043231
CG18290 CG9811 -0.116800
CG18321 CG33097 -0.168615
CG18321 CG8933 -0.413999
CG18321 CG8974 -0.221518
CG18362 CG2108 0.495455
CG18362 CG2157 -0.006002
CG18362 CG2210 -0.645990
CG18362 CG2818 0.247903
CG18362 CG2837 -1.099997
CG18362 CG2928 -1.362639
CG18362 CG32209 -0.087537
CG18362 CG3244 -0.027095
CG18362 CG32548 -0.056298
CG18362 CG3365 0.820264
CG18362 CG3588 0.074979
CG18362 CG4311 -0.125639
CG18362 CG5170 -0.109316
CG18362 CG6816 -0.755905
CG18362 CG7266 -0.070580
CG18362 CG7941 -0.487344
CG18362 CG9446 -0.890497
CG18362 CG9517 -0.363572
CG18362 TE18870 -0.394391
CG1837 CG18657 2.096564
CG1837 CG1910 -2.561247
CG1837 CG1934 -0.072062
CG1837 CG2098 -0.066971
CG1837 CG2198 -1.019531
CG1837 CG2718 -3.002639
CG1837 CG30011 0.410739
CG1837 CG3178 -0.193495
CG1837 CG32164 -1.382881
CG1837 CG32464 -2.807566
CG1837 CG33113 -0.280468
CG1837 CG33149 -1.182862
CG1837 CG3371 0.478364
CG1837 CG3644 0.079841
CG1837 CG3960 -0.894226
CG1837 CG3989 -0.799609
CG1837 CG4183 0.907421
CG1837 CG4300 1.663851
CG1837 CG4427 -0.758210
CG1837 CG4511 -0.118627
CG1837 CG4533 -3.951676
CG1837 CG4679 -0.394143
CG1837 CG4696 0.695777
CG1837 CG4746 0.172848
CG1837 CG5033 1.712736
CG1837 CG5183 1.256857
CG1837 CG5320 -9.831038
CG1837 CG5330 0.675094
CG1837 CG5345 -1.668759
CG1837 CG5353 0.559870
CG1837 CG5476 6.038735
CG1837 CG5671 -0.453756
CG1837 CG5776 1.272190
CG1837 CG5809 2.705506
CG1837 CG6668 2.708642
CG1837 CG6803 -3.610471
CG1837 CG6844 -2.001440
CG1837 CG7173 -0.588794
CG1837 CG7296 -0.314378
CG1837 CG7299 -0.295093
CG1837 CG7433 0.632773
CG1837 CG7481 -0.672905
CG1837 CG7987 -4.163968
CG1837 CG8186 -0.733893
CG1837 CG8665 4.725106
CG1837 CG8977 -1.840796
CG1837 CG9020 0.550759
CG1837 CG9070 0.537670
CG1837 CG9238 0.520501
CG1837 CG9985 -7.014571
CG1837 CR31696 0.484543
CG1837 TE19126 2.197376
CG18374 CG2210 -0.593727
CG18374 CG2977 -2.959891
CG18374 CG30349 -0.093797
CG18374 CG31233 -0.019108
CG18374 CG3127 0.315161
CG18374 CG31431 0.573802
CG18374 CG31605 0.248051
CG18374 CG33502 -0.222927
CG18374 CG5288 -1.623028
CG18374 CG5532 -1.695019
CG18374 CG5819 0.600768
CG18374 CG5961 -0.466956
CG18374 CG6417 -0.375501
CG18374 CG6459 1.913620
CG18374 CG6666 -1.127046
CG18374 CG7354 0.481299
CG18374 CG7361 0.701778
CG18374 CG7502 -1.212834
CG18374 CG8048 0.523617
CG18374 CG8186 1.314885
CG18374 CG8766 0.399731
CG18374 CG8788 -2.195934
CG18374 CG8804 1.573403
CG18374 CG8946 -0.190873
CG18374 CG9066 -0.670143
CG18374 CG9331 -2.583535
CG18374 CG9494 0.180310
CG18374 CG9527 2.016368
CG18374 CG9568 0.347583
CG18374 CG9762 -0.196198
CG18374 CG9977 -0.860667
CG18377 CG2157 -1.561907
CG18446 CG18593 -0.689645
CG18446 CG1882 0.717638
CG18446 CG2003 -0.941590
CG18446 CG2140 -0.969455
CG18446 CG2198 -0.176385
CG18446 CG2837 -0.562905
CG18446 CG30011 0.278311
CG18446 CG30497 -0.190270
CG18446 CG31098 0.985946
CG18446 CG31175 -0.079259
CG18446 CG32164 -1.970730
CG18446 CG32499 -0.346701
CG18446 CG32548 -0.639674
CG18446 CG3267 -3.925216
CG18446 CG33217 0.352583
CG18446 CG3588 0.647908
CG18446 CG3960 -0.141387
CG18446 CG40049 -0.037294
CG18446 CG4033 -1.256015
CG18446 CG4051 0.591723
CG18446 CG4354 -0.147459
CG18446 CG4533 -0.244432
CG18446 CG4567 1.015622
CG18446 CG4679 -0.898376
CG18446 CG4692 -0.729021
CG18446 CG4726 0.291429
CG18446 CG5330 -0.240493
CG18446 CG5476 0.271670
CG18446 CG5532 0.216023
CG18446 CG5594 0.275862
CG18446 CG6459 -0.080085
CG18446 CG6521 0.448293
CG18446 CG6668 -1.080029
CG18446 CG7062 0.631273
CG18446 CG7088 0.551313
CG18446 CG7107 -3.416064
CG18446 CG7266 -0.245941
CG18446 CG7421 1.012558
CG18446 CG7807 -0.577695
CG18446 CG7915 -0.018526
CG18446 CG7981 0.149160
CG18446 CG8050 -0.444449
CG18446 CG8186 0.205403
CG18446 CG8235 0.849929
CG18446 CG8309 0.345732
CG18446 CG8402 -0.538436
CG18446 CG8439 -1.402256
CG18446 CG8665 -0.111203
CG18446 CG8788 1.279515
CG18446 CG8913 -0.041979
CG18446 CG8977 0.117716
CG18446 CG9238 -0.213246
CG18446 CG9253 0.313363
CG18446 CG9281 1.726799
CG18446 CG9446 -0.407027
CG18446 CG9539 0.059275
CG18446 CG9710 0.802450
CG18446 CR31808 -0.102180
CG18446 TE18870 0.163906
CG18455 CG30283 -1.000244
CG18466 CG2060 -0.538672
CG18466 CG31098 -0.575366
CG18466 CG33099 1.578018
CG18466 CG3829 -2.020316
CG18466 CG4120 -5.466283
CG18466 CG4162 -6.487065
CG18466 CG4306 0.884699
CG18466 CG4559 0.007023
CG18466 CG5210 -2.034917
CG18466 CG5949 0.212791
CG18466 CG6113 -0.738536
CG18466 CG7062 -1.089148
CG18466 CG7241 1.024445
CG18466 CG7390 1.418742
CG18466 CG8050 1.358466
CG18466 CG8066 -1.638983
CG18466 CG8665 3.765833
CG18466 CG8669 0.786705
CG18466 CG8782 -2.031872
CG18466 CG8913 0.049342
CG18466 CG9184 -1.061687
CG18473 CG33502 0.520141
CG18473 CG4061 0.252257
CG18473 CG5012 -0.432903
CG18473 CG5130 -0.539575
CG18473 CG5660 0.146312
CG18473 CG6028 -1.817699
CG18473 CG6178 -0.555995
CG18473 CG7328 -0.280972
CG18473 CG9527 0.303083
CG18507 CG2051 0.421331
CG18507 CG2161 0.453136
CG18507 CG2818 0.563692
CG18507 CG2918 -1.522336
CG18507 CG3008 0.031933
CG18507 CG30497 0.336445
CG18507 CG31121 -0.719617
CG18507 CG32209 -0.273729
CG18507 CG32425 0.581901
CG18507 CG32625 -0.516530
CG18507 CG32694 -0.002339
CG18507 CG33104 -3.159861
CG18507 CG33183 0.540211
CG18507 CG33549 -1.657754
CG18507 CG3359 0.043808
CG18507 CG3365 0.473924
CG18507 CG3499 -0.993380
CG18507 CG3539 0.416387
CG18507 CG3664 0.035244
CG18507 CG3722 -0.508128
CG18507 CG3766 -0.738199
CG18507 CG3903 -0.137453
CG18507 CG4035 0.134872
CG18507 CG4145 0.359279
CG18507 CG4170 -0.791013
CG18507 CG4354 -0.340305
CG18507 CG4670 0.276533
CG18507 CG5021 -0.168480
CG18507 CG5186 -0.830539
CG18507 CG5486 -0.316773
CG18507 CG5575 -0.597534
CG18507 CG5873 0.071970
CG18507 CG6202 0.033368
CG18507 CG6433 -0.348556
CG18507 CG6512 -0.376326
CG18507 CG6668 0.559985
CG18507 CG6708 -0.665086
CG18507 CG6816 0.166229
CG18507 CG7271 0.298100
CG18507 CG7461 1.335702
CG18507 CG7526 -0.520926
CG18507 CG7748 -0.505055
CG18507 CG8286 -0.207575
CG18507 CG8308 -0.100897
CG18507 CG9035 0.042379
CG18507 CG9322 0.058567
CG18507 CG9330 -0.290159
CG18507 CG9423 0.605612
CG18507 CG9539 -1.091572
CG18507 CG9712 0.725010
CG18507 CG9747 -0.469239
CG18507 CR31808 0.368899
CG18507 TE20108 -0.122709
CG18549 CG2003 0.799534
CG18549 CG2155 -0.090871
CG18549 CG30011 -0.392160
CG18549 CG30497 -0.260817
CG18549 CG31098 -1.922846
CG18549 CG31175 -0.107855
CG18549 CG31794 -0.828756
CG18549 CG32409 -0.357621
CG18549 CG32464 -0.408225
CG18549 CG32499 0.099426
CG18549 CG33009 0.434097
CG18549 CG4033 -0.107871
CG18549 CG4427 -1.138844
CG18549 CG4475 -0.421883
CG18549 CG4533 -1.386156
CG18549 CG5033 0.993164
CG18549 CG5330 1.627416
CG18549 CG5353 -0.201660
CG18549 CG5532 -0.203414
CG18549 CG5594 -0.109147
CG18549 CG6501 -0.281354
CG18549 CG6521 -0.096296
CG18549 CG6708 -0.472233
CG18549 CG6949 -0.631059
CG18549 CG7088 -1.057395
CG18549 CG7107 0.457106
CG18549 CG7176 -0.123869
CG18549 CG7266 -2.295040
CG18549 CG7438 0.636857
CG18549 CG7458 0.351259
CG18549 CG7915 0.188110
CG18549 CG7981 0.043281
CG18549 CG8036 -0.372366
CG18549 CG8050 0.895927
CG18549 CG8058 -1.030908
CG18549 CG8144 0.278604
CG18549 CG8235 1.072238
CG18549 CG8402 -1.336976
CG18549 CG8446 0.209179
CG18549 CG8470 2.379138
CG18549 CG8665 1.583283
CG18549 CG8766 -0.152014
CG18549 CG8788 0.557995
CG18549 CG8913 0.258601
CG18549 CG8946 0.254680
CG18549 CG9009 -1.871052
CG18549 CG9306 -0.121090
CG18549 CG9539 0.712894
CG18593 CG1882 -0.422203
CG18593 CG2003 1.127391
CG18593 CG2140 0.041383
CG18593 CG30011 -0.750413
CG18593 CG30349 0.222289
CG18593 CG30497 -0.453982
CG18593 CG31098 -2.048946
CG18593 CG31175 -1.117413
CG18593 CG31559 -0.322973
CG18593 CG32499 0.040142
CG18593 CG32972 -0.090598
CG18593 CG33149 -0.665707
CG18593 CG3588 -0.778247
CG18593 CG3762 0.482802
CG18593 CG3829 -0.062243
CG18593 CG4364 0.106218
CG18593 CG4376 0.307394
CG18593 CG4567 0.604246
CG18593 CG4600 0.009259
CG18593 CG5532 0.211720
CG18593 CG6871 0.205133
CG18593 CG7062 -0.388828
CG18593 CG7071 0.189915
CG18593 CG7088 -0.778013
CG18593 CG7107 2.131623
CG18593 CG7807 -2.280664
CG18593 CG8050 0.007968
CG18593 CG8066 -0.394797
CG18593 CG8144 0.694727
CG18593 CG8186 0.755847
CG18593 CG8235 0.176877
CG18593 CG8439 -1.289786
CG18593 CG8470 0.813392
CG18593 CG8665 0.348750
CG18593 CG8782 0.188678
CG18593 CG8946 0.839138
CG18593 CG9184 -0.320311
CG18593 CG9253 -0.081011
CG18657 CG1891 -0.293220
CG18657 CG1910 0.535844
CG18657 CG1970 -0.373106
CG18657 CG2003 -0.081782
CG18657 CG2098 0.190609
CG18657 CG2184 -0.446479
CG18657 CG2198 1.197436
CG18657 CG3001 0.053946
CG18657 CG31559 -0.090585
CG18657 CG32464 -0.627048
CG18657 CG32499 0.381970
CG18657 CG32813 -3.950015
CG18657 CG33149 -1.804874
CG18657 CG3401 -0.177680
CG18657 CG4003 -0.499759
CG18657 CG4033 -0.082781
CG18657 CG4300 -1.140140
CG18657 CG4533 0.057214
CG18657 CG4581 -0.226600
CG18657 CG4696 0.549141
CG18657 CG4843 -0.655391
CG18657 CG4994 2.655521
CG18657 CG5033 0.176230
CG18657 CG5320 1.376538
CG18657 CG5330 -1.290033
CG18657 CG5374 -0.025843
CG18657 CG5476 0.506918
CG18657 CG5532 0.431538
CG18657 CG5594 -0.176477
CG18657 CG5776 -1.319015
CG18657 CG5819 -1.004996
CG18657 CG5824 -2.574712
CG18657 CG5828 0.003041
CG18657 CG6501 1.758285
CG18657 CG6844 0.134065
CG18657 CG7088 -0.235690
CG18657 CG7279 0.141727
CG18657 CG7296 -0.091414
CG18657 CG7299 0.024208
CG18657 CG7458 1.083291
CG18657 CG7519 -2.733566
CG18657 CG7638 0.803505
CG18657 CG7915 -2.015434
CG18657 CG7935 1.072648
CG18657 CG7987 0.329086
CG18657 CG8186 -0.177850
CG18657 CG8231 -0.120120
CG18657 CG8446 1.391122
CG18657 CG8665 1.877486
CG18657 CG8766 -0.115675
CG18657 CG8946 0.220860
CG18657 CG8977 2.028759
CG18657 CG9006 0.937971
CG18657 CG9630 0.586444
CG18657 CG9762 -2.830247
CG18740 CG2083 -0.367739
CG18740 CG32505 -1.246031
CG18740 CG3967 0.076073
CG18740 CG4022 0.026608
CG18740 CG4029 -0.080122
CG18740 CG4050 0.108598
CG18740 CG5175 0.718874
CG18740 CG5393 -1.150349
CG18740 CG5545 -1.804852
CG18740 CG5580 -0.539815
CG18740 CG6181 1.225879
CG18740 CG6930 -0.048099
CG18740 CG6987 0.724562
CG18740 CG7528 -0.559866
CG18740 CG7659 1.366259
CG18740 CG8472 0.786604
CG18783 CG1884 0.780669
CG18783 CG2072 -0.545496
CG18783 CG2374 0.254192
CG18783 CG30116 0.424846
CG18783 CG31368 0.179524
CG18783 CG3198 -1.146502
CG18783 CG32425 0.979104
CG18783 CG32858 -0.189394
CG18783 CG3424 -0.170907
CG18783 CG3542 2.449494
CG18783 CG3644 0.715696
CG18783 CG3743 -0.005697
CG18783 CG3941 0.764916
CG18783 CG3969 1.062027
CG18783 CG4145 -1.445647
CG18783 CG4204 0.135871
CG18783 CG4672 -1.895280
CG18783 CG5215 0.641111
CG18783 CG5433 0.427910
CG18783 CG5476 -0.069205
CG18783 CG5514 0.285407
CG18783 CG5671 -0.069818
CG18783 CG5700 -0.194326
CG18783 CG5809 0.772229
CG18783 CG6775 -2.629689
CG18783 CG6844 -0.036836
CG18783 CG7071 0.257679
CG18783 CG7173 0.139617
CG18783 CG7187 -0.329265
CG18783 CG7375 2.070245
CG18783 CG7433 0.156682
CG18783 CG7664 0.104298
CG18783 CG7752 -0.078436
CG18783 CG8173 -0.089438
CG18783 CG8200 0.431732
CG18783 CG8749 -0.654133
CG18783 CG8974 -1.414958
CG18783 CG9070 -0.672720
CG18783 CG9177 0.621293
CG18783 CG9346 -2.512091
CG18783 CG9985 -0.113009
CG18817 CG5249 -0.545887
CG18817 CG6822 -0.114398
CG18817 CG8268 -0.129824
CG18817 CG9326 -0.135362
CG18817 CG9796 -0.265772
CG1882 CG2003 1.469206
CG1882 CG30011 0.438230
CG1882 CG30349 0.303497
CG1882 CG30497 -2.443831
CG1882 CG31004 0.702108
CG1882 CG31175 -0.293324
CG1882 CG3127 1.070469
CG1882 CG31431 -0.190530
CG1882 CG3267 0.039915
CG1882 CG33071 0.585276
CG1882 CG33502 -0.771875
CG1882 CG3499 0.861590
CG1882 CG3960 0.553128
CG1882 CG4169 1.221438
CG1882 CG4233 0.011456
CG1882 CG4364 -2.654776
CG1882 CG4567 -0.882325
CG1882 CG4600 -0.184042
CG1882 CG4692 1.021132
CG1882 CG4726 -0.560312
CG1882 CG5085 0.129944
CG1882 CG5353 0.725959
CG1882 CG5590 0.377502
CG1882 CG5596 0.776511
CG1882 CG5819 0.049247
CG1882 CG6030 -0.031027
CG1882 CG6705 -0.731045
CG1882 CG6949 -0.356354
CG1882 CG7062 0.664999
CG1882 CG7071 0.210494
CG1882 CG7088 0.551851
CG1882 CG7107 -2.501964
CG1882 CG7266 0.239256
CG1882 CG7271 1.071469
CG1882 CG7279 -1.343375
CG1882 CG7438 0.384500
CG1882 CG7458 -1.986550
CG1882 CG7461 -0.183587
CG1882 CG7807 0.349653
CG1882 CG7915 -0.515370
CG1882 CG7920 -0.770590
CG1882 CG7981 0.777562
CG1882 CG8144 -0.518006
CG1882 CG8182 -0.121041
CG1882 CG8186 -1.343829
CG1882 CG8235 -1.895697
CG1882 CG8268 -0.214784
CG1882 CG8402 -3.137078
CG1882 CG8430 0.407767
CG1882 CG8439 0.246843
CG1882 CG8446 -0.530760
CG1882 CG8531 0.699473
CG1882 CG9238 -0.430542
CG1882 CG9253 0.421620
CG1882 CG9811 -0.997521
CG1882 CR31808 -0.113826
CG1882 TE19126 0.423412
CG1884 CG2072 -2.555402
CG1884 CG2161 -0.516303
CG1884 CG2913 0.222633
CG1884 CG3033 0.241568
CG1884 CG3039 -0.519521
CG1884 CG31649 0.334594
CG1884 CG31999 -0.499058
CG1884 CG32425 -0.064330
CG1884 CG33097 -4.750995
CG1884 CG33549 1.472270
CG1884 CG3539 0.774733
CG1884 CG3542 -3.677772
CG1884 CG3624 -0.202627
CG1884 CG3722 0.122255
CG1884 CG3725 -1.595116
CG1884 CG3800 1.367315
CG1884 CG3903 0.035180
CG1884 CG3969 0.934762
CG1884 CG4086 0.259389
CG1884 CG4145 -0.054653
CG1884 CG4552 -0.614733
CG1884 CG4672 0.138347
CG1884 CG5021 -0.109856
CG1884 CG5186 0.164172
CG1884 CG5454 0.240403
CG1884 CG5486 -0.119443
CG1884 CG5514 -2.462163
CG1884 CG6647 0.290001
CG1884 CG6654 -1.299091
CG1884 CG6775 1.570175
CG1884 CG7375 1.329292
CG1884 CG7433 0.482975
CG1884 CG7524 0.017975
CG1884 CG7664 0.384729
CG1884 CG7920 -0.367348
CG1884 CG7981 0.388995
CG1884 CG8173 -0.700044
CG1884 CG8965 -0.276070
CG1884 CG9022 -4.644020
CG1884 CG9175 -1.836258
CG1884 CG9177 0.502458
CG1884 CG9194 0.084458
CG1884 CG9297 0.189713
CG1884 CG9318 -0.229668
CG1884 CG9712 1.702864
CG1884 CG9743 -0.178152
CG1884 CR31696 -0.074987
CG1884 TE20108 -0.682134
CG18854 CG1970 -1.025971
CG18854 CG2158 -0.356810
CG18854 CG2221 -2.446851
CG18854 CG2263 3.865064
CG18854 CG2674 1.377678
CG18854 CG2863 -1.451495
CG18854 CG2867 -2.312243
CG18854 CG31160 0.576629
CG18854 CG31170 2.683126
CG18854 CG3140 3.575638
CG18854 CG3174 0.957605
CG18854 CG31794 1.226733
CG18854 CG32030 0.684211
CG18854 CG3224 -3.763603
CG18854 CG32409 -6.562886
CG18854 CG32813 3.328189
CG18854 CG33071 1.942546
CG18854 CG3499 -1.553972
CG18854 CG3861 -0.943557
CG18854 CG4217 -1.517826
CG18854 CG4427 -2.997483
CG18854 CG4457 -4.868821
CG18854 CG4552 2.162482
CG18854 CG4665 -2.738153
CG18854 CG4912 -6.819570
CG18854 CG5033 6.651066
CG18854 CG5277 -2.887376
CG18854 CG5353 -8.274469
CG18854 CG5382 -2.282754
CG18854 CG5824 0.636775
CG18854 CG5904 -9.766697
CG18854 CG5992 -3.976819
CG18854 CG6148 -2.765623
CG18854 CG6199 -0.029804
CG18854 CG6202 -5.468791
CG18854 CG6226 4.437562
CG18854 CG6708 -3.951035
CG18854 CG6904 -5.118729
CG18854 CG7073 2.660392
CG18854 CG7279 1.472057
CG18854 CG7413 -3.184298
CG18854 CG7430 -7.416699
CG18854 CG7458 -1.479093
CG18854 CG7461 -10.186850
CG18854 CG7519 0.274173
CG18854 CG7993 -1.447126
CG18854 CG8058 -2.618858
CG18854 CG8144 -4.574417
CG18854 CG8235 -2.603457
CG18854 CG8268 0.888083
CG18854 CG8286 -0.102012
CG18854 CG8386 0.627903
CG18854 CG8446 -5.006341
CG18854 CG8531 2.213637
CG18854 CG8920 1.357358
CG18854 CG8978 -1.100280
CG18854 CG9009 1.580920
CG18854 CG9140 2.727920
CG18854 CG9281 3.373868
CG18854 CG9743 0.846284
CG18854 CG9750 2.271619
CG1891 CG30115 0.074428
CG1891 CG31022 -0.902747
CG1891 CG31368 -0.374803
CG1891 CG3265 0.904593
CG1891 CG32982 -0.410871
CG1891 CG3861 -0.406676
CG1891 CG4003 -0.302263
CG1891 CG4115 0.097532
CG1891 CG4376 0.232182
CG1891 CG4457 0.962016
CG1891 CG4552 -1.508558
CG1891 CG4966 -1.608283
CG1891 CG4994 0.661177
CG1891 CG6375 -0.461631
CG1891 CG6647 0.025657
CG1891 CG7269 0.091623
CG1891 CG7554 -0.001405
CG1891 CG7638 -0.784013
CG1891 CG7675 -0.138064
CG1891 CG7698 0.639567
CG1891 CG8209 0.098815
CG1891 CG8231 0.360572
CG1891 CG8268 0.433354
CG1891 CG8301 0.579280
CG1891 CG8780 -0.642674
CG1891 CG9172 0.042646
CG1891 CG9262 -0.142722
CG1891 CG9854 -1.341730
CG1910 CG2051 0.219253
CG1910 CG30427 -0.245270
CG1910 CG3127 0.308509
CG1910 CG31794 0.187944
CG1910 CG3198 1.419478
CG1910 CG32164 -0.890254
CG1910 CG32244 -1.487472
CG1910 CG33009 0.281036
CG1910 CG33149 1.801445
CG1910 CG33549 1.092592
CG1910 CG3371 -2.006934
CG1910 CG3624 -0.284689
CG1910 CG3725 0.644353
CG1910 CG3960 0.423850
CG1910 CG4115 0.943394
CG1910 CG4169 -1.787552
CG1910 CG4170 -0.550033
CG1910 CG4300 -2.924433
CG1910 CG4376 -0.012128
CG1910 CG4511 0.445405
CG1910 CG4533 0.948737
CG1910 CG4679 -2.462007
CG1910 CG4692 1.353321
CG1910 CG4726 2.285308
CG1910 CG4994 1.254197
CG1910 CG5320 -2.707619
CG1910 CG5330 -0.257729
CG1910 CG5374 0.037238
CG1910 CG5476 -1.561278
CG1910 CG6501 1.717646
CG1910 CG6666 -0.455443
CG1910 CG6668 1.053988
CG1910 CG6803 -1.027264
CG1910 CG6844 0.765080
CG1910 CG7033 0.426590
CG1910 CG7107 -2.753065
CG1910 CG7173 0.965174
CG1910 CG7433 -1.606613
CG1910 CG7481 0.974722
CG1910 CG7915 0.619607
CG1910 CG7920 -0.905126
CG1910 CG7987 -2.167598
CG1910 CG8402 -0.133617
CG1910 CG8439 1.521283
CG1910 CG8977 -2.168220
CG1910 CG9022 -1.303922
CG1910 CG9194 -1.286901
CG1910 CG9494 -0.466986
CG1910 CG9710 -0.411745
CG1910 CG9762 -0.048738
CG1910 CG9985 -1.315044
CG1910 CR31696 -0.876241
CG1910 TE19126 -6.594716
CG1919 CG3097 0.029432
CG1919 CG31973 0.010554
CG1919 CG5492 -0.436622
CG1919 CG8587 0.188955
CG1934 CG2969 0.243444
CG1934 CG30011 0.313363
CG1934 CG31692 -0.300188
CG1934 CG32425 0.430086
CG1934 CG32464 0.279152
CG1934 CG3416 0.100271
CG1934 CG3644 -0.140573
CG1934 CG3725 -0.706206
CG1934 CG3989 -0.822897
CG1934 CG4183 0.128259
CG1934 CG4405 -0.565116
CG1934 CG4533 1.116774
CG1934 CG5320 0.772594
CG1934 CG5671 -0.989420
CG1934 CG5809 0.310772
CG1934 CG6647 0.077984
CG1934 CG6778 -0.261408
CG1934 CG6803 -0.293494
CG1934 CG6844 -0.039242
CG1934 CG7481 -1.483686
CG1934 CG7987 0.063329
CG1934 CG8276 0.361824
CG1934 CG8312 0.011203
CG1934 CG8933 0.581019
CG1934 CG9020 -0.161058
CG1934 CG9985 -0.308759
CG1941 CG2827 -0.153562
CG1941 CG5558 0.031648
CG1941 CG5849 -1.570436
CG1941 CG7839 0.208976
CG1941 CG8039 0.336890
CG1941 CG8827 -0.242698
CG1941 CG9577 -1.432239
CG1957 CG2656 0.274363
CG1957 CG31108 -0.621763
CG1957 CG31692 -0.288884
CG1957 CG32505 0.339682
CG1957 CG3689 -0.502981
CG1957 CG4303 0.751398
CG1957 CG5499 -0.034069
CG1957 CG5813 0.075984
CG1957 CG6617 -0.086657
CG1957 CG6866 0.248991
CG1957 CG6889 0.930082
CG1957 CG6987 -2.233595
CG1957 CG7358 -0.941728
CG1957 CG8416 -0.175632
CG1957 CG9633 0.240319
CG1957 CG9704 -0.163513
CG1957 CG9705 -1.544426
CG1957 CG9797 0.280484
CG1970 CG2003 0.211033
CG1970 CG2098 0.508484
CG1970 CG2155 0.835780
CG1970 CG2198 0.065699
CG1970 CG31160 -0.803723
CG1970 CG3174 -1.320756
CG1970 CG32409 1.191179
CG1970 CG3297 -0.560775
CG1970 CG3593 -0.391978
CG1970 CG4033 0.160292
CG1970 CG4233 0.162633
CG1970 CG4427 3.141060
CG1970 CG4475 0.038552
CG1970 CG4665 -0.654018
CG1970 CG4746 -0.567694
CG1970 CG5033 -1.577498
CG1970 CG5220 -2.360133
CG1970 CG5776 0.581675
CG1970 CG5824 -0.243757
CG1970 CG6148 -0.533773
CG1970 CG6415 1.152194
CG1970 CG6871 0.339480
CG1970 CG7227 0.405711
CG1970 CG7299 -0.667029
CG1970 CG7458 -0.451504
CG1970 CG7461 -0.543651
CG1970 CG7702 0.314176
CG1970 CG7780 -0.194884
CG1970 CG7915 0.233763
CG1970 CG7993 0.235752
CG1970 CG8036 -2.771977
CG1970 CG8058 -0.193074
CG1970 CG8386 0.138532
CG1970 CG8402 0.491008
CG1970 CG8446 0.137519
CG1970 CG8531 0.188155
CG1970 CG9006 0.952968
CG1970 CG9148 0.117991
CG2003 CG2098 1.290432
CG2003 CG2155 0.002530
CG2003 CG2184 -2.082819
CG2003 CG2198 -0.723706
CG2003 CG2863 -0.021270
CG2003 CG3001 0.290436
CG2003 CG3006 -0.345946
CG2003 CG31098 -0.456977
CG2003 CG31160 -0.586444
CG2003 CG31175 -2.922988
CG2003 CG31431 -2.082664
CG2003 CG31559 -0.183637
CG2003 CG3174 -1.143291
CG2003 CG31775 0.724403
CG2003 CG32164 -0.947059
CG2003 CG32409 5.728868
CG2003 CG32464 1.391149
CG2003 CG32499 -0.647282
CG2003 CG3267 2.156727
CG2003 CG32813 -0.580780
CG2003 CG3297 0.204539
CG2003 CG33009 1.236925
CG2003 CG33071 -0.380862
CG2003 CG33217 -1.329009
CG2003 CG3960 0.224780
CG2003 CG3992 -0.216305
CG2003 CG3999 -0.023720
CG2003 CG4033 -4.080643
CG2003 CG4051 0.608161
CG2003 CG4233 1.521025
CG2003 CG4307 5.134473
CG2003 CG4427 -3.911224
CG2003 CG4533 0.058970
CG2003 CG4567 -0.158500
CG2003 CG4994 2.379580
CG2003 CG5033 4.439758
CG2003 CG5277 0.546928
CG2003 CG5330 2.849045
CG2003 CG5374 -0.286769
CG2003 CG5594 -1.390774
CG2003 CG5596 -0.505620
CG2003 CG5824 -3.916742
CG2003 CG5828 0.097416
CG2003 CG5904 -2.139043
CG2003 CG5992 2.944674
CG2003 CG6226 -0.729645
CG2003 CG6417 0.994018
CG2003 CG6501 3.032667
CG2003 CG6708 0.385598
CG2003 CG6871 0.386227
CG2003 CG6949 -2.351115
CG2003 CG7088 -3.503145
CG2003 CG7107 1.513095
CG2003 CG7421 -3.042626
CG2003 CG7458 -4.737478
CG2003 CG7519 3.457237
CG2003 CG7841 -0.688302
CG2003 CG7915 -1.901218
CG2003 CG7935 -3.377685
CG2003 CG7936 -0.085327
CG2003 CG8058 1.577665
CG2003 CG8144 1.347685
CG2003 CG8235 0.096730
CG2003 CG8309 0.907647
CG2003 CG8402 -4.278609
CG2003 CG8439 -2.919111
CG2003 CG8443 -1.579065
CG2003 CG8446 -2.850228
CG2003 CG8470 1.670809
CG2003 CG8525 -4.158585
CG2003 CG8665 2.954191
CG2003 CG8788 -3.653673
[truncated: 292,071 more chars]
