# Supplementary material for: GINI: From ISH Images to Gene Interaction Networks
Source: PLoS Comput Biol. 2013 Oct 10;9(10):e1003227. doi: 10.1371/journal.pcbi.1003227 (PMC3794902; doi:10.1371/journal.pcbi.1003227)
Supplement: Dataset S1 — Networks predicted by GINI for the 9–10 and 13–16 development stages. For the data at each stage, multiple networks were predicted by varying the tuning parameter , between 0.5 and 1, as described in the paper. The network for each value is stored in a separate file in the dataset, in a format readable by Cytoscape. (BZ2) [file pcbi.1003227.s001.bz2 › Dataset_S1_Networks/GINI_network_stage13-16_lambda0.625.txt]

CG10002 CG10026 0.008264
CG10002 CG10473 -0.344217
CG10002 CG1169 0.125187
CG10002 CG11992 -0.008545
CG10002 CG13850 0.097430
CG10002 CG15022 -0.024212
CG10002 CG16858 -0.156625
CG10002 CG2072 -0.634416
CG10002 CG2928 0.004801
CG10002 CG3424 -0.257412
CG10002 CG4145 0.291587
CG10002 CG4670 -0.067754
CG10002 CG5700 -0.686191
CG10002 CG6055 -0.675659
CG10002 CG7098 -0.315164
CG10002 CG7748 0.167681
CG10002 CG7981 0.008710
CG10002 CG8363 -0.552035
CG10002 CG9175 -0.097379
CG10009 CG10206 0.436819
CG10009 CG10287 -0.842984
CG10009 CG11134 1.581640
CG10009 CG11471 0.360277
CG10009 CG1157 -3.210162
CG10009 CG11771 -1.378666
CG10009 CG11785 1.083148
CG10009 CG12101 -0.056921
CG10009 CG12141 0.298445
CG10009 CG12151 -6.665792
CG10009 CG12172 -1.149265
CG10009 CG1309 3.229739
CG10009 CG13506 0.161314
CG10009 CG14048 3.247246
CG10009 CG14996 0.062585
CG10009 CG15005 0.003811
CG10009 CG15162 -1.101580
CG10009 CG1685 0.517142
CG10009 CG17369 4.717552
CG10009 CG1785 2.246552
CG10009 CG18549 0.460478
CG10009 CG18854 -1.138923
CG10009 CG1970 -0.276988
CG10009 CG2221 -1.175539
CG10009 CG2263 2.256086
CG10009 CG2674 0.741655
CG10009 CG2713 1.027495
CG10009 CG2863 3.289829
CG10009 CG2867 1.106887
CG10009 CG31160 -0.445448
CG10009 CG31175 -0.084397
CG10009 CG32409 0.985984
CG10009 CG3267 -0.084407
CG10009 CG3283 -0.789259
CG10009 CG33217 -0.165474
CG10009 CG3593 -1.679140
CG10009 CG4033 -1.024788
CG10009 CG4217 0.081376
CG10009 CG4307 -5.813661
CG10009 CG4427 0.828258
CG10009 CG4475 -1.253375
CG10009 CG4665 -0.271484
CG10009 CG4742 -0.996424
CG10009 CG5010 0.538921
CG10009 CG5033 0.885322
CG10009 CG5277 -6.237152
CG10009 CG5525 1.160012
CG10009 CG6022 -6.326552
CG10009 CG6105 2.979063
CG10009 CG6148 0.078010
CG10009 CG6202 -0.750010
CG10009 CG6226 -0.387182
CG10009 CG6343 -0.153167
CG10009 CG6415 -0.067127
CG10009 CG6459 -0.874486
CG10009 CG6708 -2.085583
CG10009 CG6767 3.411985
CG10009 CG7176 0.456389
CG10009 CG7178 0.129332
CG10009 CG7361 -0.062839
CG10009 CG7413 0.581408
CG10009 CG7421 -0.111584
CG10009 CG7461 0.603812
CG10009 CG7519 -1.452608
CG10009 CG7712 -2.133516
CG10009 CG7993 -1.508295
CG10009 CG8058 0.108713
CG10009 CG8144 2.082600
CG10009 CG8309 0.429005
CG10009 CG8386 -2.335771
CG10009 CG8446 0.808145
CG10009 CG8531 -1.635760
CG10009 CG8920 -6.066608
CG10009 CG9006 0.006226
CG10009 CG9127 0.904998
CG10009 CG9149 -3.593677
CG10009 CG9306 0.068181
CG10021 CG12052 -0.901016
CG10021 CG1242 -0.202114
CG10021 CG1298 -0.659578
CG10021 CG14636 -0.092521
CG10021 CG17272 -0.647321
CG10021 CG2727 -0.104554
CG10021 CG5802 -0.433660
CG10021 CG6394 -0.800641
CG10021 CG7230 -0.345937
CG10021 CG7563 0.144532
CG10021 CG8156 -0.260177
CG10021 CG8308 0.133703
CG10021 CG8600 -0.256152
CG10021 CG9712 0.764703
CG10021 CG9747 0.147877
CG10021 CG9924 -0.229235
CG10026 CG10072 -0.723737
CG10026 CG10361 -0.151278
CG10026 CG1151 -0.736423
CG10026 CG11654 0.254217
CG10026 CG11992 -0.617158
CG10026 CG1259 -0.887186
CG10026 CG12723 0.203629
CG10026 CG1322 -1.064631
CG10026 CG13850 0.338418
CG10026 CG1403 0.568262
CG10026 CG1486 -0.954512
CG10026 CG15022 -2.287786
CG10026 CG15188 -0.151101
CG10026 CG16712 -0.862129
CG10026 CG17246 -0.051432
CG10026 CG17320 -0.312855
CG10026 CG18362 0.502773
CG10026 CG2155 0.573059
CG10026 CG2161 -0.139208
CG10026 CG2342 -0.516292
CG10026 CG31536 -0.092479
CG10026 CG31999 0.241144
CG10026 CG32548 -0.016037
CG10026 CG32625 -0.466548
CG10026 CG3365 0.102951
CG10026 CG4035 -0.013217
CG10026 CG4742 0.256123
CG10026 CG5330 0.895746
CG10026 CG5345 -0.036143
CG10026 CG5700 0.472103
CG10026 CG6155 -1.221406
CG10026 CG6816 -0.285140
CG10026 CG7098 0.441191
CG10026 CG7227 -0.251236
CG10026 CG7266 0.591621
CG10026 CG7702 0.171150
CG10026 CG7981 -0.075478
CG10026 CG9148 -2.124614
CG10026 CG9280 0.154074
CG10026 CG9446 -0.127212
CG10026 CG9517 -0.082988
CG10026 CG9539 0.252966
CG10026 TE18870 -0.027279
CG10045 CG10160 -0.829908
CG10045 CG10236 -0.357395
CG10045 CG10535 -0.379812
CG10045 CG17032 -0.180994
CG10045 CG18140 0.014836
CG10045 CG2051 0.007554
CG10045 CG2277 -0.454414
CG10045 CG2969 -0.645260
CG10045 CG3278 0.550305
CG10045 CG3842 -0.666574
CG10045 CG3903 0.108525
CG10045 CG3989 0.627701
CG10045 CG7481 -0.364452
CG10045 CG7987 0.403878
CG10045 CG8258 -0.336594
CG10045 CG9238 -0.262040
CG10047 CG10382 -0.144108
CG10047 CG10726 -0.260944
CG10047 CG11324 0.336154
CG10047 CG11798 -2.758489
CG10047 CG11849 0.563031
CG10047 CG12038 1.027152
CG10047 CG1221 -1.768790
CG10047 CG12767 0.804627
CG10047 CG13906 0.517865
CG10047 CG13920 0.249635
CG10047 CG13928 -0.603383
CG10047 CG14041 3.072569
CG10047 CG14762 -2.772518
CG10047 CG15651 -1.899453
CG10047 CG17724 0.257811
CG10047 CG1825 -1.340157
CG10047 CG2207 -0.863913
CG10047 CG31088 -0.767225
CG10047 CG31181 1.597120
CG10047 CG32046 -1.202507
CG10047 CG32169 -1.509433
CG10047 CG3703 -1.460288
CG10047 CG4050 1.360125
CG10047 CG4133 0.094172
CG10047 CG4684 1.662769
CG10047 CG5175 0.495577
CG10047 CG5545 -4.786443
CG10047 CG6703 -7.446857
CG10047 CG7576 -0.877279
CG10047 CG7659 0.457461
CG10047 CG7851 1.084001
CG10047 CG8625 -0.134237
CG10047 CG9666 0.852308
CG10060 CG1109 -0.585061
CG10060 CG11494 -1.664316
CG10060 CG13624 0.541269
CG10060 CG13777 -0.179731
CG10060 CG14513 0.684772
CG10060 CG32505 -0.386557
CG10060 CG5499 -1.322362
CG10060 CG6617 0.174777
CG10060 CG6889 0.052328
CG10060 CG6987 -0.579425
CG10060 CG7358 0.275693
CG10060 CG7471 -0.749286
CG10060 CG8092 0.502779
CG10067 CG10361 0.196559
CG10067 CG10565 1.046450
CG10067 CG10960 -0.050119
CG10067 CG11134 -2.016308
CG10067 CG12055 -2.419708
CG10067 CG12203 -1.005558
CG10067 CG12576 -0.379970
CG10067 CG1259 0.036313
CG10067 CG13348 -0.176916
CG10067 CG13993 -0.822672
CG10067 CG14066 1.111803
CG10067 CG14207 -0.784673
CG10067 CG15212 0.566658
CG10067 CG15598 -0.139908
CG10067 CG17166 -0.062842
CG10067 CG17320 0.742196
CG10067 CG17508 0.572926
CG10067 CG1771 0.864196
CG10067 CG1782 -0.144337
CG10067 CG18507 -1.191299
CG10067 CG1882 1.176310
CG10067 CG1884 0.509035
CG10067 CG2016 0.055972
CG10067 CG2161 0.470050
CG10067 CG2913 -1.879623
CG10067 CG3008 1.283471
CG10067 CG30115 -0.055561
CG10067 CG3033 -0.392845
CG10067 CG3039 0.608823
CG10067 CG31649 0.319387
CG10067 CG3171 -1.126708
CG10067 CG32244 0.614056
CG10067 CG33104 0.248661
CG10067 CG33183 -1.009556
CG10067 CG3499 -1.457362
CG10067 CG3992 1.123116
CG10067 CG4086 0.083007
CG10067 CG4364 -0.740814
CG10067 CG4552 0.503295
CG10067 CG4567 1.120410
CG10067 CG4726 -3.058494
CG10067 CG5186 0.019060
CG10067 CG5454 -0.413637
CG10067 CG5873 0.290199
CG10067 CG6378 -0.038196
CG10067 CG6521 -1.394901
CG10067 CG6654 -0.220662
CG10067 CG6668 2.128431
CG10067 CG6708 0.184747
CG10067 CG6766 1.391521
CG10067 CG7033 2.056016
CG10067 CG7071 0.841818
CG10067 CG7107 -0.617399
CG10067 CG7154 -0.716728
CG10067 CG7271 -0.218417
CG10067 CG7279 -1.004188
CG10067 CG7461 -1.261380
CG10067 CG7526 0.418929
CG10067 CG7893 0.315341
CG10067 CG8173 -1.333170
CG10067 CG8182 0.457764
CG10067 CG8186 -0.095356
CG10067 CG8430 0.021482
CG10067 CG8531 0.958668
CG10067 CG8965 -0.685933
CG10067 CG9022 -0.077021
CG10067 CG9322 -0.512689
CG10067 CG9330 -1.521801
CG10067 CG9416 -0.850821
CG10067 CG9710 -5.908603
CG10067 CG9712 -0.557386
CG10067 CG9743 -0.200644
CG10067 CR31696 -0.056394
CG10072 CG10236 0.259184
CG10072 CG10578 -0.072054
CG10072 CG10701 0.074632
CG10072 CG11444 0.225760
CG10072 CG1228 0.028592
CG10072 CG1242 -0.328907
CG10072 CG1322 -0.301898
CG10072 CG1403 -1.932380
CG10072 CG1404 -0.055833
CG10072 CG14805 -0.038537
CG10072 CG1486 -0.059275
CG10072 CG17124 0.079179
CG10072 CG17246 -0.414206
CG10072 CG17272 -0.091951
CG10072 CG2016 -0.982957
CG10072 CG2161 0.206426
CG10072 CG2818 -0.319366
CG10072 CG3028 -0.203709
CG10072 CG32425 0.898812
CG10072 CG32625 -1.143075
CG10072 CG33104 0.413409
CG10072 CG33549 -0.019578
CG10072 CG3416 0.082581
CG10072 CG3542 0.257735
CG10072 CG3722 -0.313625
CG10072 CG4145 0.504386
CG10072 CG4204 -0.862429
CG10072 CG4551 0.391548
CG10072 CG4742 -0.089767
CG10072 CG4778 0.140608
CG10072 CG4972 0.016978
CG10072 CG5021 0.119576
CG10072 CG5193 0.075812
CG10072 CG6177 -0.088770
CG10072 CG7227 0.111655
CG10072 CG7393 -0.720822
CG10072 CG7702 0.441504
CG10072 CG9148 -0.014463
CG10072 CG9346 -0.413196
CG10072 CG9423 0.072072
CG10072 CG9750 0.456979
CG10072 TE18870 -0.470626
CG10075 CG10335 1.196275
CG10075 CG10655 1.709953
CG10075 CG10691 2.081383
CG10075 CG10756 0.670860
CG10075 CG11107 1.111409
CG10075 CG11134 1.019218
CG10075 CG11217 0.844656
CG10075 CG11255 0.015162
CG10075 CG11267 -1.787444
CG10075 CG11334 0.268505
CG10075 CG12400 1.449674
CG10075 CG13220 -2.625641
CG10075 CG13551 0.293698
CG10075 CG15102 0.657643
CG10075 CG15304 -3.839222
CG10075 CG1582 -1.792645
CG10075 CG16787 -0.564948
CG10075 CG16944 0.941217
CG10075 CG17320 0.678188
CG10075 CG17332 -2.256187
CG10075 CG17642 0.579268
CG10075 CG1771 0.672735
CG10075 CG1882 0.324989
CG10075 CG2161 1.003680
CG10075 CG2210 -1.426061
CG10075 CG2713 -2.710454
CG10075 CG30349 -2.102733
CG10075 CG31004 0.995043
CG10075 CG31170 -0.449336
CG10075 CG3127 0.972179
CG10075 CG31999 0.090416
CG10075 CG3249 -0.973587
CG10075 CG3283 -0.221798
CG10075 CG32920 -5.703172
CG10075 CG33502 -0.319464
CG10075 CG4051 0.354170
CG10075 CG4086 0.372859
CG10075 CG4169 0.377495
CG10075 CG4233 -2.319022
CG10075 CG4247 -1.893044
CG10075 CG4364 -0.250968
CG10075 CG4567 -1.755016
CG10075 CG4984 1.100144
CG10075 CG5012 -1.171127
CG10075 CG5130 -0.656919
CG10075 CG5170 0.188359
CG10075 CG5590 0.097728
CG10075 CG5660 -5.557763
CG10075 CG5903 0.468776
CG10075 CG5949 -0.302138
CG10075 CG6028 0.533690
CG10075 CG6030 -0.638863
CG10075 CG6345 -3.007645
CG10075 CG6439 1.435655
CG10075 CG6666 -0.432216
CG10075 CG6769 -3.154637
CG10075 CG6949 -1.477728
CG10075 CG7328 -1.088897
CG10075 CG7354 2.420002
CG10075 CG7421 0.431242
CG10075 CG7698 0.373974
CG10075 CG7807 0.145497
CG10075 CG8058 1.474620
CG10075 CG8235 1.385092
CG10075 CG8443 1.920611
CG10075 CR31808 -0.156363
CG10082 CG10121 -0.294135
CG10082 CG10334 0.961024
CG10082 CG10620 0.179982
CG10082 CG11280 -1.625358
CG10082 CG11347 0.660349
CG10082 CG11861 0.044551
CG10082 CG11949 0.753561
CG10082 CG12084 0.469195
CG10082 CG12091 -0.429573
CG10082 CG12287 0.249359
CG10082 CG12360 -2.563718
CG10082 CG12369 -3.963537
CG10082 CG12592 0.662647
CG10082 CG12676 -0.656396
CG10082 CG1345 -0.450576
CG10082 CG13912 -0.070725
CG10082 CG14025 0.041104
CG10082 CG14122 0.281056
CG10082 CG1422 2.238032
CG10082 CG1429 -0.358038
CG10082 CG1444 -3.698639
CG10082 CG14622 -1.061902
CG10082 CG1463 -0.164893
CG10082 CG16721 1.091881
CG10082 CG17158 -0.015120
CG10082 CG17492 1.868479
CG10082 CG17597 0.309454
CG10082 CG18111 -0.324286
CG10082 CG18250 1.755765
CG10082 CG1934 0.396223
CG10082 CG2048 -2.140377
CG10082 CG2051 -0.344600
CG10082 CG2656 -1.186892
CG10082 CG2835 0.177163
CG10082 CG2969 0.645738
CG10082 CG31108 -0.381196
CG10082 CG31332 -1.425905
CG10082 CG31692 -0.359233
CG10082 CG32043 1.986450
CG10082 CG3352 -0.146427
CG10082 CG3416 -0.781648
CG10082 CG3434 0.049235
CG10082 CG3625 1.048641
CG10082 CG3644 -0.012013
CG10082 CG3725 -1.019809
CG10082 CG3743 0.046866
CG10082 CG40147 -0.110786
CG10082 CG4303 1.889626
CG10082 CG4405 -0.738457
CG10082 CG4677 0.040132
CG10082 CG4696 -0.017865
CG10082 CG5183 -1.178913
CG10082 CG5215 -0.202702
CG10082 CG5320 -0.393407
CG10082 CG5809 0.819935
CG10082 CG6210 0.110065
CG10082 CG6844 -1.266188
CG10082 CG6866 -2.952906
CG10082 CG6944 0.468083
CG10082 CG7254 0.070767
CG10082 CG7481 -1.527407
CG10082 CG7752 0.472908
CG10082 CG8276 -3.278019
CG10082 CG8416 -1.274543
CG10082 CG8933 -0.748368
CG10082 CG9020 0.202020
CG10082 CG9070 0.010802
CG10082 CG9128 -0.073345
CG10082 CG9135 2.159353
CG10082 CG9985 1.192706
CG10106 CG10121 0.255546
CG10106 CG10545 0.919087
CG10106 CG11324 -0.570447
CG10106 CG13624 -1.295187
CG10106 CG14622 0.076465
CG10106 CG14883 0.219135
CG10106 CG31022 -0.809466
CG10106 CG31043 -0.334927
CG10106 CG31349 -1.113033
CG10106 CG3265 -0.457419
CG10106 CG3969 -0.072174
CG10106 CG4027 0.056580
CG10106 CG4041 -0.411846
CG10106 CG4978 -0.295855
CG10106 CG7375 0.744885
CG10106 CG7379 0.222983
CG10106 CG8571 -0.806765
CG10106 CG8749 0.392981
CG10106 CG9666 -0.034598
CG10106 CG9854 -0.035867
CG10106 CG9894 -0.709114
CG10107 CG10229 -0.525624
CG10107 CG1049 0.238947
CG10107 CG10571 -0.484028
CG10107 CG10578 -0.795885
CG10107 CG10620 2.222089
CG10107 CG1109 -1.076544
CG10107 CG11100 0.366179
CG10107 CG12006 0.826563
CG10107 CG12084 -0.401140
CG10107 CG12091 -1.144674
CG10107 CG1228 -0.822735
CG10107 CG12287 -1.730065
CG10107 CG12360 -2.211656
CG10107 CG12369 0.096841
CG10107 CG12592 -0.694850
CG10107 CG12701 -0.334858
CG10107 CG14026 -0.707243
CG10107 CG1422 0.470236
CG10107 CG1444 1.649057
CG10107 CG14712 0.072239
CG10107 CG14883 0.087464
CG10107 CG16721 -1.109705
CG10107 CG17158 1.383210
CG10107 CG17800 -0.008503
CG10107 CG1782 -0.864686
CG10107 CG18250 -4.289251
CG10107 CG3033 0.014232
CG10107 CG3039 0.058888
CG10107 CG31045 1.059186
CG10107 CG32031 -0.018932
CG10107 CG3265 0.504293
CG10107 CG32701 -0.128501
CG10107 CG33097 1.845666
CG10107 CG3416 0.734538
CG10107 CG3436 1.417617
CG10107 CG3542 -0.323520
CG10107 CG3624 -1.295050
CG10107 CG3664 -0.463237
CG10107 CG3722 -0.149339
CG10107 CG4003 0.475681
CG10107 CG4006 -0.479250
CG10107 CG4204 0.904232
CG10107 CG4303 1.064060
CG10107 CG4700 0.738712
CG10107 CG5215 0.333459
CG10107 CG5454 -0.297254
CG10107 CG5499 -0.860841
CG10107 CG5809 -0.578477
CG10107 CG6017 -0.008165
CG10107 CG6877 0.988326
CG10107 CG7262 0.576612
CG10107 CG7379 -2.947744
CG10107 CG7752 -0.334528
CG10107 CG8209 -0.648299
CG10107 CG8276 0.324424
CG10107 CG8289 -2.639587
CG10107 CG8416 -0.390319
CG10107 CG8571 -0.479369
CG10107 CG8933 0.224413
CG10107 CG8978 0.547236
CG10107 CG9128 -0.131649
CG10107 CG9318 -2.093493
CG10107 CG9677 0.181718
CG10107 CG9750 1.199341
CG10107 CG9985 0.207800
CG10120 CG10724 -0.016215
CG10120 CG1151 0.211846
CG10120 CG11765 -0.846076
CG10120 CG12286 -0.258345
CG10120 CG12403 0.155087
CG10120 CG1250 -0.312096
CG10120 CG1345 -0.266220
CG10120 CG14629 -1.038352
CG10120 CG15282 -0.282616
CG10120 CG15828 -0.292029
CG10120 CG17754 -0.243176
CG10120 CG1837 0.311207
CG10120 CG2718 -0.656557
CG10120 CG30497 0.331912
CG10120 CG33113 -0.010677
CG10120 CG3644 0.301538
CG10120 CG3829 -1.273696
CG10120 CG3989 0.546972
CG10120 CG4405 -0.110154
CG10120 CG5680 -0.563510
CG10120 CG6803 -0.733898
CG10120 CG7390 0.183262
CG10120 CG8050 0.829106
CG10120 CG8066 -0.289252
CG10120 CG8665 0.312511
CG10121 CG11280 -2.346165
CG10121 CG11652 -0.788664
CG10121 CG11861 0.440394
CG10121 CG11949 0.377213
CG10121 CG12006 -1.795463
CG10121 CG12091 0.944300
CG10121 CG12360 -1.133571
CG10121 CG12676 -0.250334
CG10121 CG14122 0.808741
CG10121 CG1444 -1.341002
CG10121 CG1447 0.316445
CG10121 CG14622 -0.242334
CG10121 CG14883 -0.168434
CG10121 CG15811 1.382926
CG10121 CG16721 -1.508764
CG10121 CG17158 -0.338926
CG10121 CG1721 -1.033657
CG10121 CG17492 -2.101229
CG10121 CG17800 0.199623
CG10121 CG17943 -0.787428
CG10121 CG18250 0.437709
CG10121 CG18290 -0.076707
CG10121 CG1910 -0.066662
CG10121 CG2048 1.403935
CG10121 CG2374 1.248449
CG10121 CG2656 0.600815
CG10121 CG2835 -0.163514
CG10121 CG3033 -0.437830
CG10121 CG3048 0.632683
CG10121 CG31022 -0.390498
CG10121 CG31332 1.971611
CG10121 CG3198 -0.019157
CG10121 CG32031 0.099585
CG10121 CG32043 -5.395493
CG10121 CG32158 0.092094
CG10121 CG32556 0.162301
CG10121 CG32701 0.497518
CG10121 CG33097 -0.397909
CG10121 CG33149 -1.609245
CG10121 CG3371 1.044405
CG10121 CG3436 -0.826513
CG10121 CG3624 0.764492
CG10121 CG3625 0.613510
CG10121 CG3644 0.694723
CG10121 CG3725 0.160317
CG10121 CG3969 -0.029357
CG10121 CG40049 -0.062407
CG10121 CG4125 0.964809
CG10121 CG4300 0.105993
CG10121 CG5215 -1.590181
CG10121 CG5320 1.244745
CG10121 CG5809 -2.416986
CG10121 CG6017 0.033425
CG10121 CG6647 0.236042
CG10121 CG6844 0.146811
CG10121 CG6877 0.138803
CG10121 CG6988 0.182193
CG10121 CG7199 -0.143204
CG10121 CG7254 -2.163829
CG10121 CG7379 -0.317407
CG10121 CG7433 -1.136018
CG10121 CG7481 -0.348942
CG10121 CG7638 -0.480769
CG10121 CG7752 0.400964
CG10121 CG8276 1.162578
CG10121 CG8933 -1.347047
CG10121 CG9480 -0.596625
CG10121 CG9854 0.333058
CG10121 CG9985 0.394570
CG10121 CR31696 0.497603
CG10145 CG10967 -0.344185
CG10145 CG11324 -0.942855
CG10145 CG11494 0.134887
CG10145 CG11652 0.113691
CG10145 CG12249 -0.651263
CG10145 CG12576 -0.302405
CG10145 CG1447 -0.861493
CG10145 CG14513 0.254046
CG10145 CG14622 0.090209
CG10145 CG1483 -0.228037
CG10145 CG14883 0.027401
CG10145 CG1624 -1.042027
CG10145 CG17943 -0.411899
CG10145 CG2374 -0.149640
CG10145 CG31108 0.916379
CG10145 CG31721 -0.381989
CG10145 CG32043 -1.376518
CG10145 CG32158 1.201143
CG10145 CG32486 0.084951
CG10145 CG3269 -0.538828
CG10145 CG3967 -0.014363
CG10145 CG4532 0.051816
CG10145 CG6866 0.796594
CG10145 CG7638 0.304710
CG10145 CG8092 -0.094513
CG10145 CG8567 -1.773499
CG10145 CG9267 0.601290
CG10145 CG9666 0.064991
CG10145 CG9854 0.051011
CG10145 CG9894 -0.671995
CG10151 CG3269 -0.272470
CG10151 CG4532 -0.215417
CG10151 CG5588 -0.562486
CG10151 CG6866 -0.086682
CG10151 CG9135 -0.519062
CG10160 CG10206 4.591779
CG10160 CG10335 0.223135
CG10160 CG10367 -1.953305
CG10160 CG10535 -0.894728
CG10160 CG10922 -0.235367
CG10160 CG11051 -3.792042
CG10160 CG1151 0.178722
CG10160 CG12172 -0.953442
CG10160 CG12262 1.555639
CG10160 CG12286 0.466428
CG10160 CG12403 -1.070392
CG10160 CG13005 0.982974
CG10160 CG1309 1.431180
CG10160 CG1371 0.097238
CG10160 CG14025 0.745829
CG10160 CG14048 0.569524
CG10160 CG14243 -0.001807
CG10160 CG14629 0.531072
CG10160 CG1475 -3.459490
CG10160 CG14968 -1.380594
CG10160 CG15095 0.232630
CG10160 CG15105 0.193415
CG10160 CG15117 -3.844051
CG10160 CG15188 0.724058
CG10160 CG15282 0.815542
CG10160 CG1548 -1.343654
CG10160 CG15717 -2.166119
CG10160 CG1648 -3.273222
CG10160 CG17325 1.032676
CG10160 CG1743 3.310880
CG10160 CG1780 0.244472
CG10160 CG18111 -1.651806
CG10160 CG1837 -0.458154
CG10160 CG18549 -1.119518
CG10160 CG18657 0.210524
CG10160 CG1910 2.239140
CG10160 CG1934 -0.325539
CG10160 CG2003 -1.744685
CG10160 CG2098 -4.211349
CG10160 CG2155 -0.875784
CG10160 CG2198 0.060787
CG10160 CG2718 0.463665
CG10160 CG2762 -0.008894
CG10160 CG2969 -0.922529
CG10160 CG3001 0.086861
CG10160 CG30011 -1.380826
CG10160 CG30427 -0.167972
CG10160 CG3140 1.096500
CG10160 CG31775 0.273393
CG10160 CG32464 -1.509993
CG10160 CG3278 0.331755
CG10160 CG33009 -1.040263
CG10160 CG3842 0.465604
CG10160 CG3960 -0.374067
CG10160 CG3989 -0.328960
CG10160 CG4354 -0.195921
CG10160 CG4427 1.671956
CG10160 CG4511 0.496185
CG10160 CG4533 -7.242169
CG10160 CG4696 -0.034107
CG10160 CG4752 0.244675
CG10160 CG5033 -6.767308
CG10160 CG5220 1.677633
CG10160 CG5320 5.200716
CG10160 CG5330 -3.186098
CG10160 CG5345 0.400956
CG10160 CG5476 -0.566998
CG10160 CG5594 0.502528
CG10160 CG5776 1.056479
CG10160 CG5828 0.595610
CG10160 CG6501 -0.519689
CG10160 CG6803 -1.487348
CG10160 CG7088 0.816607
CG10160 CG7227 -0.731761
CG10160 CG7481 0.810183
CG10160 CG7915 0.203425
CG10160 CG7935 0.283851
CG10160 CG7987 -7.669533
CG10160 CG8036 0.613319
CG10160 CG8050 -0.159675
CG10160 CG8258 1.222507
CG10160 CG8402 1.933512
CG10160 CG8665 4.348245
CG10160 CG8977 1.601232
CG10160 CG9006 0.365808
CG10160 CG9009 0.312103
CG10160 CG9194 1.239626
CG10160 CG9238 -0.850521
CG10206 CG10287 -1.228961
CG10206 CG10367 -0.448350
CG10206 CG10479 0.115935
CG10206 CG10565 -1.309175
CG10206 CG10602 0.013486
CG10206 CG10746 -3.123962
CG10206 CG11051 -4.097847
CG10206 CG11134 0.522345
CG10206 CG11267 -1.226062
CG10206 CG11334 -0.658316
CG10206 CG11471 -1.256270
CG10206 CG11992 1.672178
CG10206 CG12101 0.147411
CG10206 CG12157 3.342457
CG10206 CG12172 -3.217908
CG10206 CG12262 -1.533701
CG10206 CG12286 0.309355
CG10206 CG1309 2.488499
CG10206 CG13220 3.997206
CG10206 CG13506 -1.238044
CG10206 CG14243 -0.871508
CG10206 CG1475 1.387432
CG10206 CG15095 -1.420284
CG10206 CG15117 -2.110533
CG10206 CG15162 1.869704
CG10206 CG15188 0.210660
CG10206 CG15304 -3.018910
CG10206 CG15433 1.665097
CG10206 CG1548 -0.167832
CG10206 CG15717 -5.589792
CG10206 CG16765 0.409308
CG10206 CG1685 0.958174
CG10206 CG17320 -0.728457
CG10206 CG1743 3.172276
CG10206 CG18446 0.193643
CG10206 CG18549 1.838744
CG10206 CG1882 -0.510274
CG10206 CG1970 -2.256947
CG10206 CG2003 -7.646498
CG10206 CG2098 -10.182127
CG10206 CG2155 -1.156714
CG10206 CG2198 4.651005
CG10206 CG2713 -0.314701
CG10206 CG30011 -4.166627
CG10206 CG31004 -3.592034
CG10206 CG31098 -2.691809
CG10206 CG31160 -0.746687
CG10206 CG31175 -1.125725
CG10206 CG3140 0.780423
CG10206 CG31431 1.479418
CG10206 CG3174 0.779326
CG10206 CG31775 0.524299
CG10206 CG32164 -1.783381
CG10206 CG32499 0.406059
CG10206 CG3267 0.417808
CG10206 CG32813 -6.408702
CG10206 CG3283 -0.386262
CG10206 CG3297 -0.788678
CG10206 CG33009 -1.917668
CG10206 CG3593 0.264340
CG10206 CG4033 -6.652351
CG10206 CG4051 -1.470673
CG10206 CG4233 -11.644030
CG10206 CG4354 -0.548824
CG10206 CG4427 -6.127777
CG10206 CG4475 0.264585
CG10206 CG4533 -0.962204
CG10206 CG4567 -2.115057
CG10206 CG4600 -1.294595
CG10206 CG5033 -9.681176
CG10206 CG5330 -0.046788
CG10206 CG5353 -0.541412
CG10206 CG5374 -0.612937
CG10206 CG5558 1.591626
CG10206 CG5575 0.508417
CG10206 CG5590 0.924240
CG10206 CG5594 5.336527
CG10206 CG5819 0.923171
CG10206 CG5904 3.845195
CG10206 CG5992 -1.336857
CG10206 CG6501 1.220886
CG10206 CG6871 -3.896075
CG10206 CG7088 1.705529
CG10206 CG7266 0.239691
CG10206 CG7421 -4.275504
CG10206 CG7438 1.048200
CG10206 CG7458 3.339649
CG10206 CG7461 1.947700
CG10206 CG7915 -3.503170
CG10206 CG7935 1.571029
CG10206 CG7987 0.824809
CG10206 CG7993 1.884857
CG10206 CG8036 1.062192
CG10206 CG8058 -3.441984
CG10206 CG8144 0.537581
CG10206 CG8182 0.257509
CG10206 CG8235 5.975484
CG10206 CG8309 -1.105456
CG10206 CG8402 -4.201402
CG10206 CG8439 2.817807
CG10206 CG8443 -0.412121
CG10206 CG8446 -3.300187
CG10206 CG8470 4.678487
CG10206 CG8665 5.135297
CG10206 CG8766 1.210120
CG10206 CG8946 1.362033
CG10206 CG8977 4.678799
CG10206 CG9009 0.155023
CG10206 CG9238 -0.171480
CG10206 CG9280 1.223256
CG10206 CG9281 0.153609
CG10212 CG10364 -0.833794
CG10212 CG10726 0.323077
CG10212 CG1130 -1.624139
CG10212 CG1258 -0.306966
CG10212 CG1434 -0.202746
CG10212 CG17724 0.616437
CG10212 CG31357 -0.180909
CG10212 CG3408 -0.317748
CG10212 CG3938 -0.908428
CG10212 CG5358 -1.060596
CG10212 CG5753 -0.697952
CG10212 CG5940 -1.106588
CG10212 CG7358 -0.167484
CG10212 CG7659 -0.017827
CG10212 CG9704 0.930424
CG10212 CG9797 -0.000280
CG10229 CG10620 -1.254471
CG10229 CG11306 0.286857
CG10229 CG11652 -0.987221
CG10229 CG11861 0.591436
CG10229 CG12006 0.276444
CG10229 CG12360 0.333551
CG10229 CG12576 0.329548
CG10229 CG12592 -0.570134
CG10229 CG14026 -0.097906
CG10229 CG14206 2.367600
CG10229 CG1422 0.092501
CG10229 CG14712 -4.449318
CG10229 CG14883 0.223790
CG10229 CG17943 -0.044642
CG10229 CG18250 4.206350
CG10229 CG1891 -0.611227
CG10229 CG2263 0.609439
CG10229 CG30115 -1.275830
CG10229 CG31045 0.395302
CG10229 CG31332 -2.532501
CG10229 CG3265 -2.376490
CG10229 CG3436 -1.677384
CG10229 CG3624 -2.826324
CG10229 CG3664 -0.629306
CG10229 CG4003 -0.493407
CG10229 CG4006 -0.343692
CG10229 CG4115 0.409015
CG10229 CG4194 0.430874
CG10229 CG4457 -4.797779
CG10229 CG4551 -1.056153
CG10229 CG4966 0.596588
CG10229 CG4972 -1.339717
CG10229 CG5021 0.373918
CG10229 CG5183 0.843437
CG10229 CG5258 -1.062770
CG10229 CG5382 0.945935
CG10229 CG5454 0.970109
CG10229 CG7073 0.146588
CG10229 CG7610 0.052041
CG10229 CG7638 0.585003
CG10229 CG7893 -0.372856
CG10229 CG8209 0.788214
CG10229 CG8231 2.252097
CG10229 CG8289 -0.123556
CG10229 CG8301 -1.361714
CG10229 CG8306 -1.141355
CG10229 CG8366 -0.572944
CG10229 CG8416 0.938189
CG10229 CG8430 0.345209
CG10229 CG8553 0.440091
CG10229 CG8635 -0.187770
CG10229 CG8759 -1.753905
CG10229 CG8978 1.117778
CG10229 CG9035 -0.003153
CG10229 CG9128 -0.543984
CG10229 CG9140 0.202693
CG10229 CG9750 2.731329
CG10229 CG9854 0.144068
CG10229 CG9866 0.002993
CG10236 CG10287 0.194717
CG10236 CG10334 2.356439
CG10236 CG10379 -0.589881
CG10236 CG10535 -1.348323
CG10236 CG10578 -0.286961
CG10236 CG10701 -0.593442
CG10236 CG10917 -0.585954
CG10236 CG10992 0.136575
CG10236 CG11654 0.290432
CG10236 CG12676 0.495742
CG10236 CG13005 -0.134257
CG10236 CG1322 -1.719906
CG10236 CG1403 0.937182
CG10236 CG17032 -0.587799
CG10236 CG17121 0.603615
CG10236 CG17124 -0.746011
CG10236 CG17246 0.432239
CG10236 CG18140 -1.494342
CG10236 CG18507 0.321105
CG10236 CG2051 -1.316448
CG10236 CG2330 -0.252755
CG10236 CG2969 0.624963
CG10236 CG31536 -1.029790
CG10236 CG31999 1.364950
CG10236 CG32625 0.961159
CG10236 CG32694 -0.769391
CG10236 CG3278 0.272028
CG10236 CG33104 -1.332844
CG10236 CG33549 -0.733643
CG10236 CG3359 -0.649625
CG10236 CG3365 0.228387
CG10236 CG3722 0.064581
CG10236 CG3842 -0.238026
CG10236 CG3902 -2.307758
CG10236 CG3903 -7.342937
CG10236 CG3992 -0.291576
CG10236 CG4035 0.161804
CG10236 CG4145 1.870361
CG10236 CG4170 0.629410
CG10236 CG4354 -0.582611
CG10236 CG4679 2.631631
CG10236 CG4769 0.551517
CG10236 CG4778 -0.153795
CG10236 CG5183 -0.193002
CG10236 CG5345 1.324257
CG10236 CG5486 -0.506280
CG10236 CG6148 0.483807
CG10236 CG6433 -0.936807
CG10236 CG6512 0.951749
CG10236 CG6778 0.977291
CG10236 CG7227 -1.720597
CG10236 CG7563 0.058432
CG10236 CG7702 0.173015
CG10236 CG7748 0.719245
CG10236 CG8258 -0.901665
CG10236 CG8308 -0.172780
CG10236 CG8983 -0.219616
CG10236 CG9035 -0.522899
CG10236 CG9089 0.369970
CG10236 CG9238 0.505870
CG10236 CG9256 -0.621805
CG10236 CG9423 -0.389533
CG10236 CG9539 -4.127679
CG10236 CG9916 0.717841
CG10244 CG10939 -0.437875
CG10244 CG1298 -0.503260
CG10244 CG17218 -0.331001
CG10244 CG2727 -0.474000
CG10244 CG4089 -0.484053
CG10244 CG6394 -0.294636
CG10278 CG10425 0.753481
CG10278 CG10655 -2.895217
CG10278 CG10691 0.654705
CG10278 CG11151 -3.415284
CG10278 CG11255 -1.193292
CG10278 CG11453 -0.000321
CG10278 CG11576 0.656936
CG10278 CG12400 -1.544382
CG10278 CG1246 -0.101140
CG10278 CG13284 0.179646
CG10278 CG13704 -4.207458
CG10278 CG14066 -0.231952
CG10278 CG14080 -0.151257
CG10278 CG14792 -3.682886
CG10278 CG14902 0.405364
CG10278 CG15347 -0.060061
CG10278 CG1771 0.178567
CG10278 CG1809 -1.753836
CG10278 CG2827 -0.001819
CG10278 CG2977 1.148365
CG10278 CG31004 -0.679232
CG10278 CG31170 0.567214
CG10278 CG31233 0.275851
CG10278 CG31259 -2.950017
CG10278 CG3249 0.530755
CG10278 CG33502 1.095074
CG10278 CG3714 -0.342375
CG10278 CG3734 0.887387
CG10278 CG4061 1.954198
CG10278 CG4199 -0.129198
CG10278 CG4217 1.928360
CG10278 CG4247 -0.433874
CG10278 CG4581 -0.653328
CG10278 CG4753 2.113694
CG10278 CG5012 -1.365477
CG10278 CG5660 -0.912132
CG10278 CG5819 1.290881
CG10278 CG5903 1.237723
CG10278 CG5961 0.071975
CG10278 CG6028 1.857080
CG10278 CG6178 -0.205868
CG10278 CG6375 -0.025111
CG10278 CG6417 -0.569247
CG10278 CG6769 1.145737
CG10278 CG6830 0.388206
CG10278 CG7328 -0.669478
CG10278 CG7354 0.828008
CG10278 CG7458 0.673078
CG10278 CG7834 -0.372735
CG10278 CG8048 -1.643395
CG10278 CG8827 -0.471106
CG10278 CG9527 -1.978257
CG10278 CG9568 -1.412497
CG10278 CG9577 -0.860663
CG10287 CG10367 -0.354080
CG10287 CG10379 0.139037
CG10287 CG10479 0.333095
CG10287 CG10565 0.300367
CG10287 CG10669 0.049214
CG10287 CG11444 0.076516
CG10287 CG11567 -0.794373
CG10287 CG1157 -0.247588
CG10287 CG11642 -0.093382
CG10287 CG11793 0.191337
CG10287 CG11905 -0.647728
CG10287 CG12151 -0.851145
CG10287 CG12172 0.389298
CG10287 CG1309 -1.912097
CG10287 CG13289 0.116187
CG10287 CG14805 1.025629
CG10287 CG15005 0.037734
CG10287 CG15105 -0.563607
CG10287 CG15188 -2.423701
CG10287 CG15212 -0.010272
CG10287 CG17121 -0.117844
CG10287 CG17246 -0.573345
CG10287 CG17292 0.060942
CG10287 CG18140 0.022669
CG10287 CG18549 -0.773565
CG10287 CG1970 -0.096089
CG10287 CG2098 1.682947
CG10287 CG2155 -0.134841
CG10287 CG2198 -0.679337
CG10287 CG30011 0.775553
CG10287 CG32499 -1.383582
CG10287 CG32548 0.265041
CG10287 CG33104 0.353215
CG10287 CG3359 0.166532
CG10287 CG4051 0.854428
CG10287 CG4233 -1.048306
CG10287 CG4354 0.173405
CG10287 CG4427 0.495620
CG10287 CG4475 0.907387
CG10287 CG4742 0.651443
CG10287 CG4778 -0.972968
CG10287 CG5193 0.148544
CG10287 CG5277 0.676439
CG10287 CG5330 -0.654446
CG10287 CG5353 0.407349
CG10287 CG5594 0.358863
CG10287 CG6148 -0.720163
CG10287 CG6708 -1.825853
CG10287 CG6844 -0.527164
CG10287 CG6871 0.168129
CG10287 CG7173 0.598650
CG10287 CG7266 0.417452
CG10287 CG7421 0.640902
CG10287 CG7915 0.207105
CG10287 CG7935 -0.813474
CG10287 CG7993 0.689423
CG10287 CG8036 -1.704810
CG10287 CG8235 1.301603
CG10287 CG8309 -0.721872
CG10287 CG8386 0.236573
CG10287 CG8402 1.043559
CG10287 CG8439 -0.236836
CG10287 CG8766 0.166766
CG10287 CG9009 -0.846844
CG10287 CG9148 0.442934
CG10287 CG9280 -0.212362
CG10287 CG9539 -0.842806
CG10287 TE18870 -0.109854
CG10315 CG10360 0.197362
CG10315 CG10449 0.591108
CG10315 CG10535 1.061615
CG10315 CG11334 0.167900
CG10315 CG11444 -1.266464
CG10315 CG11642 -0.139163
CG10315 CG14430 0.302721
CG10315 CG14813 0.484103
CG10315 CG1582 0.264667
CG10315 CG16858 1.010026
CG10315 CG17032 0.388302
CG10315 CG1716 -1.251113
CG10315 CG17271 0.538417
CG10315 CG1749 0.169706
CG10315 CG18507 0.602173
CG10315 CG18854 0.602772
CG10315 CG2051 0.251385
CG10315 CG2072 0.297530
CG10315 CG2158 -0.062008
CG10315 CG2161 -1.352025
CG10315 CG30116 -0.043672
CG10315 CG30291 -1.389068
CG10315 CG31794 -0.579736
CG10315 CG32030 0.041206
CG10315 CG33549 0.397331
CG10315 CG3499 -0.145350
CG10315 CG3722 -2.739056
CG10315 CG3766 -2.185378
CG10315 CG3991 0.661465
CG10315 CG4145 0.320261
CG10315 CG4169 0.849154
CG10315 CG4204 0.709202
CG10315 CG4457 0.815043
CG10315 CG4665 0.099295
CG10315 CG4729 -1.350988
CG10315 CG4752 -0.254269
CG10315 CG5021 0.336244
CG10315 CG5353 -3.532450
CG10315 CG5382 -0.917014
CG10315 CG5946 1.213617
CG10315 CG6120 -0.409732
CG10315 CG6199 -1.189487
CG10315 CG6202 -2.853162
CG10315 CG6708 1.771667
CG10315 CG6822 -3.425883
CG10315 CG7413 -0.148071
CG10315 CG7461 0.955416
CG10315 CG7748 -2.619246
CG10315 CG7867 0.139786
CG10315 CG7993 -0.007988
CG10315 CG8363 0.159029
CG10315 CG8430 0.183838
CG10327 CG10545 0.106292
CG10327 CG11100 0.333783
CG10327 CG12038 0.400991
CG10327 CG12767 1.522602
CG10327 CG13316 -0.704888
CG10327 CG13624 0.069282
CG10327 CG13906 0.451022
CG10327 CG13928 -1.883545
CG10327 CG1825 -0.043834
CG10327 CG18740 -0.003209
CG10327 CG18783 -0.443899
CG10327 CG2083 0.141058
CG10327 CG31088 0.329551
CG10327 CG31181 -0.123198
CG10327 CG3180 -3.233619
CG10327 CG3184 -0.132658
CG10327 CG3625 -0.315160
CG10327 CG3792 -0.014330
CG10327 CG4022 -1.627795
CG10327 CG4050 0.609588
CG10327 CG4082 0.210527
CG10327 CG4303 0.399165
CG10327 CG4405 -0.373975
CG10327 CG4672 0.396272
CG10327 CG4702 -0.323275
CG10327 CG5393 0.255543
CG10327 CG5499 -0.201408
CG10327 CG5545 0.315889
CG10327 CG5580 0.095241
CG10327 CG6181 -3.041117
CG10327 CG6889 0.200094
CG10327 CG7375 0.390681
CG10327 CG7528 -2.048999
CG10327 CG8200 -1.416287
CG10327 CG8472 -1.995204
CG10327 CG8567 0.847632
CG10327 CG8933 -0.198806
CG10327 CG8974 -0.340168
CG10327 CG9261 0.134779
CG10327 CG9346 -0.356929
CG10327 CG9666 0.432343
CG10334 CG10361 0.494083
CG10334 CG11347 -0.225915
CG10334 CG11949 -0.599512
CG10334 CG12131 1.085512
CG10334 CG12369 -0.105151
CG10334 CG1259 -2.056902
CG10334 CG12676 -0.226062
CG10334 CG12701 0.457166
CG10334 CG13850 -2.570666
CG10334 CG13912 -1.641602
CG10334 CG1403 1.794553
CG10334 CG1444 -2.014136
CG10334 CG1463 -1.034811
CG10334 CG14636 -0.521014
CG10334 CG1475 0.696147
CG10334 CG1648 -4.760876
CG10334 CG17124 0.756262
CG10334 CG17158 0.167585
CG10334 CG17597 -1.146819
CG10334 CG17800 -0.216218
CG10334 CG18250 -0.834787
CG10334 CG1837 0.217079
CG10334 CG1910 1.878590
CG10334 CG2051 -1.842681
CG10334 CG2330 -0.067619
CG10334 CG2969 0.852209
CG10334 CG30427 -1.266843
CG10334 CG31045 1.207068
CG10334 CG31536 0.150041
CG10334 CG31692 0.952266
CG10334 CG32425 -0.817210
CG10334 CG32625 -0.547565
CG10334 CG3278 3.067660
CG10334 CG33113 0.366173
CG10334 CG33549 3.099462
CG10334 CG3365 1.316046
CG10334 CG3542 -1.784753
CG10334 CG3624 0.330415
CG10334 CG3722 2.037379
CG10334 CG3743 0.610624
CG10334 CG3902 -3.177576
CG10334 CG3903 -7.364354
CG10334 CG4035 0.059642
CG10334 CG4145 1.057442
CG10334 CG4170 -1.215198
CG10334 CG4204 -1.814012
CG10334 CG4551 -1.954048
CG10334 CG4679 -2.195590
CG10334 CG4700 -1.381173
CG10334 CG4746 -0.491495
CG10334 CG4769 -0.102108
CG10334 CG5183 -0.156813
CG10334 CG5320 0.089590
CG10334 CG5486 -2.995491
CG10334 CG6210 -0.331138
CG10334 CG6668 0.289966
CG10334 CG6778 1.708466
CG10334 CG6803 0.355163
CG10334 CG6981 0.879832
CG10334 CG7227 -2.453617
CG10334 CG7254 0.240710
CG10334 CG7299 -0.240328
CG10334 CG7702 1.009938
CG10334 CG8258 -1.282629
CG10334 CG8276 -1.175383
CG10334 CG8965 0.206511
CG10334 CG9022 0.539550
CG10334 CG9194 2.528590
CG10334 CG9256 -0.617019
CG10334 CG9403 2.208082
CG10334 CG9539 -0.346423
CG10334 CG9836 0.187420
CG10334 CG9866 0.033516
CG10334 CG9916 0.155146
CG10334 CG9985 -0.293126
CG10335 CG10535 -0.254244
CG10335 CG10565 1.066079
CG10335 CG10602 -0.027875
CG10335 CG10627 -0.208656
CG10335 CG10746 0.312262
CG10335 CG11334 -1.016053
CG10335 CG11793 0.435525
CG10335 CG12233 -0.102073
CG10335 CG12262 -1.698905
CG10335 CG13220 -0.167200
CG10335 CG13391 -0.112547
CG10335 CG1371 0.523649
CG10335 CG1403 0.146784
CG10335 CG14629 0.349624
CG10335 CG15105 -1.639554
CG10335 CG15117 0.710302
CG10335 CG15282 0.448789
CG10335 CG15304 0.407068
CG10335 CG1582 -0.667872
CG10335 CG1648 0.997734
CG10335 CG17121 0.411825
CG10335 CG17246 0.486599
CG10335 CG17280 0.046860
CG10335 CG17292 -0.174525
CG10335 CG18140 -1.027041
CG10335 CG1882 0.449956
CG10335 CG1910 0.350374
CG10335 CG2155 1.027306
CG10335 CG2161 0.303650
CG10335 CG2928 0.055245
CG10335 CG30497 -0.387330
CG10335 CG3140 -1.226872
CG10335 CG31431 -0.138622
CG10335 CG3174 0.125180
CG10335 CG31794 -0.245070
CG10335 CG31999 -0.564067
CG10335 CG32425 1.365685
CG10335 CG3249 -0.138126
CG10335 CG32548 0.191437
CG10335 CG32920 -0.426990
CG10335 CG33549 0.037490
CG10335 CG3359 -0.212792
CG10335 CG3903 -3.128769
CG10335 CG4145 0.911456
CG10335 CG4169 0.521659
CG10335 CG4183 -0.821506
CG10335 CG4233 -1.049517
CG10335 CG4354 0.024137
CG10335 CG4475 -0.050457
CG10335 CG4533 -0.974755
CG10335 CG4679 0.526920
CG10335 CG4729 -0.031466
CG10335 CG4984 0.404011
CG10335 CG5330 0.437276
CG10335 CG5353 0.862135
CG10335 CG6439 -0.904765
CG10335 CG6666 -1.632402
CG10335 CG7266 -0.575775
CG10335 CG7748 -0.269057
CG10335 CG7981 -0.344513
CG10335 CG7987 0.456990
CG10335 CG8036 -0.193720
CG10335 CG8402 -1.379393
CG10335 CG9089 0.223060
CG10335 CG9131 0.297989
CG10335 CG9148 -1.060433
CG10335 CG9184 0.216836
CG10335 CG9280 -1.418540
CG10335 CG9494 -0.860783
CG10335 CG9985 -0.054404
CG10341 CG10425 2.151159
CG10341 CG10660 -0.355679
CG10341 CG11738 6.500821
CG10341 CG11771 -0.744764
CG10341 CG12101 -1.677281
CG10341 CG12141 8.840652
CG10341 CG12530 0.575489
CG10341 CG12785 -3.764736
CG10341 CG1381 -2.182816
CG10341 CG14447 -0.041059
CG10341 CG14996 -4.246915
CG10341 CG1685 -5.703311
CG10341 CG17136 -3.166676
CG10341 CG17369 -2.034691
CG10341 CG1746 -2.466792
CG10341 CG1785 -2.053321
CG10341 CG18657 1.679041
CG10341 CG2078 2.375196
CG10341 CG2221 -0.289031
CG10341 CG2263 0.642601
CG10341 CG2827 -1.035132
CG10341 CG2867 0.624856
CG10341 CG32253 0.995683
CG10341 CG32264 -6.031320
CG10341 CG32813 -0.397652
CG10341 CG33217 -0.667051
CG10341 CG3593 -0.662369
CG10341 CG4217 1.224708
CG10341 CG4581 -1.136486
CG10341 CG4753 2.032039
CG10341 CG4781 0.309920
CG10341 CG5010 -2.861153
CG10341 CG5258 1.917784
CG10341 CG5558 -1.394690
CG10341 CG5824 -10.593473
CG10341 CG5904 4.170421
CG10341 CG6022 -4.183522
CG10341 CG6105 -2.642456
CG10341 CG6343 8.110875
CG10341 CG6455 1.301538
CG10341 CG6767 0.579417
CG10341 CG7519 -11.526226
CG10341 CG7712 0.563397
CG10341 CG7780 0.470388
CG10341 CG7834 -1.305212
CG10341 CG7839 -11.003494
CG10341 CG8039 -2.838862
CG10341 CG8327 -4.103177
CG10341 CG8443 0.790666
CG10341 CG8444 -2.060526
CG10341 CG8525 -1.895728
CG10341 CG8583 -0.136793
CG10341 CG8780 -0.735489
CG10341 CG8827 -0.451581
CG10341 CG8920 8.532537
CG10341 CG9006 7.484748
CG10341 CG9119 0.712863
CG10341 CG9300 -3.262587
CG10341 CG9306 1.864360
CG10341 CG9577 -1.655818
CG10341 CG9630 -2.767719
CG10360 CG11444 -0.019226
CG10360 CG12094 -0.207959
CG10360 CG14430 -0.278041
CG10360 CG1582 -0.316348
CG10360 CG17158 0.695193
CG10360 CG17218 -0.453077
CG10360 CG17271 -0.297136
CG10360 CG1749 -0.025614
CG10360 CG1891 0.216739
CG10360 CG2016 -0.193765
CG10360 CG2674 0.223241
CG10360 CG2818 -1.399622
CG10360 CG3008 0.248100
CG10360 CG3028 0.030805
CG10360 CG3033 -0.425412
CG10360 CG31121 0.093057
CG10360 CG31170 -0.064352
CG10360 CG3171 -0.426495
CG10360 CG32473 0.270292
CG10360 CG33104 0.347261
CG10360 CG33183 -1.486735
CG10360 CG3624 0.674432
CG10360 CG3664 -0.119642
CG10360 CG3969 0.099756
CG10360 CG3991 -0.184093
CG10360 CG3992 -0.075411
CG10360 CG4003 0.298878
CG10360 CG4006 -0.263472
CG10360 CG4299 0.163343
CG10360 CG4552 -1.058757
CG10360 CG4966 -0.407276
CG10360 CG5021 -1.029585
CG10360 CG5873 -0.011203
CG10360 CG6708 -0.392338
CG10360 CG6775 -0.820182
CG10360 CG7271 0.558955
CG10360 CG7413 0.086632
CG10360 CG7893 0.095664
CG10360 CG8156 0.234408
CG10360 CG8268 0.441532
CG10360 CG8286 -0.395666
CG10360 CG8366 -0.352856
CG10360 CG8430 -0.686276
CG10360 CG8965 -0.715248
CG10360 CG8978 0.220644
CG10360 CG9035 0.177882
CG10360 CG9149 0.358859
CG10360 CG9322 -0.081041
CG10360 CG9416 0.187516
CG10360 CG9598 0.068659
CG10360 CG9712 0.564818
CG10360 TE20108 0.222347
CG10361 CG10504 0.320034
CG10361 CG11107 0.137921
CG10361 CG1151 0.275753
CG10361 CG11992 -0.039761
CG10361 CG1259 0.084466
CG10361 CG13850 -0.698352
CG10361 CG1486 -0.196336
CG10361 CG15105 -0.590175
CG10361 CG1648 -0.185577
CG10361 CG17320 -0.354044
CG10361 CG17325 -1.015681
CG10361 CG1837 0.037776
CG10361 CG1884 -0.211913
CG10361 CG1910 0.421562
CG10361 CG2161 -0.306320
CG10361 CG2718 -0.332202
CG10361 CG30497 0.159147
CG10361 CG31536 -0.220061
CG10361 CG32625 0.114533
CG10361 CG33113 0.250370
CG10361 CG33549 0.856131
CG10361 CG3960 -0.361094
CG10361 CG4086 -0.130711
CG10361 CG4427 0.668402
CG10361 CG4679 -1.762255
CG10361 CG4692 0.323568
CG10361 CG4726 -1.854045
CG10361 CG4746 -0.670071
CG10361 CG5186 -0.285610
CG10361 CG5330 0.228179
CG10361 CG5345 -0.286412
CG10361 CG5486 -0.392765
CG10361 CG5700 -0.210117
CG10361 CG6521 0.152551
CG10361 CG6668 0.645314
CG10361 CG6803 0.223760
CG10361 CG7107 0.778220
CG10361 CG7173 0.232925
CG10361 CG7279 -0.310394
CG10361 CG7807 -0.094382
CG10361 CG7981 -0.147302
CG10361 CG9539 0.347903
CG10361 CG9985 -0.276363
CG10361 CR31696 0.060574
CG10364 CG10897 -1.225438
CG10364 CG1130 -0.023746
CG10364 CG12249 0.557560
CG10364 CG1434 0.035229
CG10364 CG17724 0.096571
CG10364 CG1957 -0.225528
CG10364 CG2207 -0.397334
CG10364 CG32505 0.074869
CG10364 CG3408 -1.858859
CG10364 CG5358 0.203454
CG10364 CG5393 -0.052431
CG10364 CG5588 -0.232622
CG10364 CG5813 1.142130
CG10364 CG6617 -0.003323
CG10364 CG6889 0.505584
CG10364 CG6987 -2.162631
CG10364 CG7358 -2.095430
CG10364 CG7471 0.296695
CG10364 CG7538 -0.523560
CG10364 CG7659 1.100239
CG10364 CG9704 -0.913948
CG10364 CG9705 1.015845
CG10364 CG9797 -1.210554
CG10367 CG10479 -0.312237
CG10367 CG10602 0.057239
CG10367 CG10627 0.618102
CG10367 CG10680 -0.584034
CG10367 CG10922 0.019286
CG10367 CG11051 -0.742180
CG10367 CG11793 0.314411
CG10367 CG11905 -0.067649
CG10367 CG12286 0.343154
CG10367 CG12403 0.340301
CG10367 CG1309 -0.665166
CG10367 CG14243 -0.188752
CG10367 CG14629 -0.049502
CG10367 CG14968 -0.017108
CG10367 CG15005 -0.457487
CG10367 CG15105 -1.829292
CG10367 CG15117 1.509789
CG10367 CG15188 -0.513358
CG10367 CG1548 0.215427
CG10367 CG15717 1.269236
CG10367 CG17121 0.529031
CG10367 CG1743 -0.294261
CG10367 CG17530 -1.231728
CG10367 CG17754 -0.131966
CG10367 CG18111 -0.844191
CG10367 CG18140 -0.066803
CG10367 CG18446 -0.593104
CG10367 CG18549 -0.183679
CG10367 CG2098 1.564573
CG10367 CG2155 0.120373
CG10367 CG2198 -1.191565
CG10367 CG2837 -0.032173
CG10367 CG30011 0.202382
CG10367 CG31098 0.006512
CG10367 CG31431 0.084005
CG10367 CG32499 0.195871
CG10367 CG33009 -0.693331
CG10367 CG33113 -0.688244
CG10367 CG3842 -0.389186
CG10367 CG3960 0.082346
CG10367 CG3989 -1.173735
CG10367 CG4162 -0.180965
CG10367 CG4354 -0.926049
CG10367 CG4533 2.434563
CG10367 CG4679 -0.929526
CG10367 CG4692 0.902576
CG10367 CG4778 0.158948
CG10367 CG5330 -0.125895
CG10367 CG5345 1.340044
CG10367 CG5532 0.039172
CG10367 CG5828 -0.326986
CG10367 CG6113 0.013534
CG10367 CG6871 0.301329
CG10367 CG7062 -0.853895
CG10367 CG7241 0.195329
CG10367 CG7266 0.244368
CG10367 CG7438 -0.551713
CG10367 CG7678 -0.043923
CG10367 CG7915 0.309232
CG10367 CG8050 0.316422
CG10367 CG8402 0.168650
CG10367 CG8665 -2.416488
CG10367 CG8669 -0.107435
CG10367 CG8766 0.330963
CG10367 CG9184 0.792528
CG10367 CG9238 -0.294035
CG10367 CG9539 -0.328961
CG10367 TE18870 -0.144407
CG10379 CG10504 1.194618
CG10379 CG10535 1.000917
CG10379 CG10565 -1.982735
CG10379 CG10627 0.646981
CG10379 CG10701 -2.758174
CG10379 CG11015 1.157021
CG10379 CG11076 0.485100
CG10379 CG11471 -1.538273
CG10379 CG12131 3.077022
CG10379 CG12676 -0.484680
CG10379 CG12792 -0.637878
CG10379 CG13005 -0.995914
CG10379 CG1309 -0.871093
CG10379 CG13289 -1.026251
CG10379 CG1429 -2.794158
CG10379 CG14687 -1.072368
CG10379 CG1475 -3.928036
CG10379 CG15433 3.154621
CG10379 CG17032 -1.134922
CG10379 CG17121 0.570172
CG10379 CG17124 1.622189
CG10379 CG1721 1.421217
CG10379 CG1749 0.547373
CG10379 CG17492 0.471816
CG10379 CG18507 -0.315603
CG10379 CG2051 1.677598
CG10379 CG2330 0.679031
CG10379 CG2969 -0.885992
CG10379 CG3001 2.457501
CG10379 CG3008 -0.389260
CG10379 CG31045 -2.742827
CG10379 CG31121 0.448449
CG10379 CG32425 -3.211604
CG10379 CG32701 -0.269349
CG10379 CG3278 -3.722203
CG10379 CG33104 -1.142109
CG10379 CG33549 -2.005676
CG10379 CG3359 -0.136137
CG10379 CG3401 0.002779
CG10379 CG4115 -0.153121
CG10379 CG4170 -0.183569
CG10379 CG4204 1.372216
CG10379 CG4354 -2.171517
CG10379 CG4427 3.330417
CG10379 CG4679 1.514845
CG10379 CG4944 -0.110654
CG10379 CG5033 1.602480
CG10379 CG5183 -1.257013
CG10379 CG5258 -1.794378
CG10379 CG5353 0.813444
CG10379 CG5374 -5.078848
CG10379 CG5590 -0.204137
CG10379 CG5594 -0.002568
CG10379 CG5809 1.036335
CG10379 CG6017 0.373240
CG10379 CG6148 -1.467116
CG10379 CG6512 -7.334736
CG10379 CG6668 -1.433964
CG10379 CG6708 -0.082646
CG10379 CG7199 -0.657542
CG10379 CG7262 0.147475
CG10379 CG7430 -2.477006
CG10379 CG7610 -2.858223
CG10379 CG7654 1.233495
CG10379 CG7915 -1.198001
CG10379 CG7935 2.042169
CG10379 CG8144 0.974119
CG10379 CG8231 5.447410
CG10379 CG8289 0.473862
CG10379 CG8306 1.304623
CG10379 CG8309 -1.880191
CG10379 CG8312 -1.948798
CG10379 CG8439 1.511556
CG10379 CG8446 0.773081
CG10379 CG8759 1.767742
CG10379 CG8977 1.014062
CG10379 CG8978 0.019495
CG10379 CG9009 -1.882845
CG10379 CG9020 0.827514
CG10379 CG9035 -0.128565
CG10379 CG9238 0.166938
CG10379 CG9281 -2.716376
CG10379 CG9330 2.223915
CG10379 CG9423 1.133610
CG10379 CG9677 2.252551
CG10379 CG9866 -2.147570
CG10379 CG9916 -0.598841
CG10379 TE19126 -0.155223
CG10382 CG10698 -0.667969
CG10382 CG11798 -0.038084
CG10382 CG12038 0.112130
CG10382 CG12858 0.102409
CG10382 CG13894 -0.809939
CG10382 CG14041 -0.181346
CG10382 CG15097 -2.232808
CG10382 CG31634 -1.009554
CG10382 CG32169 0.212127
CG10382 CG3269 0.463450
CG10382 CG3703 0.014595
CG10382 CG40147 -0.425990
CG10382 CG5545 -0.700051
CG10382 CG6866 0.378162
CG10382 CG9135 -0.875176
CG10382 CG9261 0.874071
CG10382 CG9666 0.501894
CG10391 CG10746 0.900618
CG10391 CG11765 -0.310289
CG10391 CG13977 -0.349409
CG10391 CG1600 -1.519790
CG10391 CG17323 0.035097
CG10391 CG18466 1.716186
CG10391 CG2060 0.456163
CG10391 CG3829 -0.630579
CG10391 CG4120 -2.698782
CG10391 CG7390 -0.328594
CG10391 CG8782 -2.484366
CG10391 CG9184 -0.289876
CG10425 CG10660 -1.307539
CG10425 CG10691 -4.415262
CG10425 CG11151 -0.980570
CG10425 CG11241 -0.610337
CG10425 CG11255 -1.248006
CG10425 CG12338 -0.522716
CG10425 CG12400 -0.016745
CG10425 CG12785 -0.885667
CG10425 CG13284 0.321013
CG10425 CG14996 0.443739
CG10425 CG15304 1.991960
CG10425 CG15347 -1.721082
CG10425 CG1785 1.070060
CG10425 CG2674 0.270223
CG10425 CG2713 0.023088
CG10425 CG2827 -0.206580
CG10425 CG31160 0.230953
CG10425 CG3140 0.508666
CG10425 CG3283 -0.587907
CG10425 CG3714 -0.667113
CG10425 CG3884 0.127147
CG10425 CG3999 0.030043
CG10425 CG4061 -0.463097
CG10425 CG4217 1.722384
CG10425 CG4753 0.770647
CG10425 CG5010 -1.599584
CG10425 CG5130 0.116909
CG10425 CG5558 1.653285
CG10425 CG5904 -0.449870
CG10425 CG6028 -0.101906
CG10425 CG6226 0.056542
CG10425 CG6343 -0.014736
CG10425 CG6904 -0.405231
CG10425 CG7178 0.554221
CG10425 CG7712 0.855040
CG10425 CG7780 0.526960
CG10425 CG7834 -0.466458
CG10425 CG7839 -1.274033
CG10425 CG7936 0.196939
CG10425 CG7993 -0.160231
CG10425 CG8039 -1.208903
CG10425 CG8058 0.771230
CG10425 CG8327 -2.233796
CG10425 CG8443 0.117269
CG10425 CG8444 -1.124563
CG10425 CG8525 -0.594721
CG10425 CG8827 -0.136461
CG10425 CG9300 0.120519
CG10425 CG9527 1.268797
CG10425 CG9577 -0.963537
CG10446 CG13920 -2.386169
CG10446 CG14762 2.680746
CG10446 CG17530 2.880978
CG10446 CG1825 -0.361100
CG10446 CG4133 -0.992894
CG10446 CG5175 -0.986901
CG10446 CG7576 -1.369549
CG10449 CG14430 0.315776
CG10449 CG1546 -0.126153
CG10449 CG32030 -0.206759
CG10449 CG3766 -0.270290
CG10449 CG5946 0.334894
CG10449 CG6202 0.397754
CG10449 CG6822 -1.759971
CG10449 CG7748 -0.917366
CG10449 CG7867 -0.406185
CG10449 CG8363 -0.533490
CG10449 CG9847 -0.430884
CG10467 CG12723 -0.278953
CG10467 CG14356 -0.411439
CG10467 CG15212 -0.117894
CG10467 CG3171 -0.223794
CG10467 CG6055 -0.391541
CG10467 CG7071 -0.206649
CG10467 CG8144 -0.012080
CG10467 CG8268 -0.336214
CG10473 CG10992 -0.184016
CG10473 CG11347 0.709567
CG10473 CG1169 -0.308602
CG10473 CG12233 0.040810
CG10473 CG1404 -0.158368
CG10473 CG16858 -0.238760
CG10473 CG1884 -0.853382
CG10473 CG2072 -1.399323
CG10473 CG32549 -0.171727
CG10473 CG33113 0.091424
CG10473 CG3424 -0.085421
CG10473 CG3539 -1.838065
CG10473 CG3542 1.417848
CG10473 CG3722 0.302806
CG10473 CG4672 -0.834529
CG10473 CG5700 0.452594
CG10473 CG7098 -0.677254
CG10473 CG9175 -0.401937
CG10473 CG9177 -0.782380
CG10473 CG9346 -0.327882
CG10473 CG9539 0.206078
CG10479 CG10578 0.248743
CG10479 CG11051 -0.173367
CG10479 CG1157 0.030544
CG10479 CG11793 -0.418487
CG10479 CG12286 -0.614862
CG10479 CG12403 -1.189614
CG10479 CG1264 -0.510009
CG10479 CG14048 0.094415
CG10479 CG15105 1.187263
CG10479 CG15117 0.224859
CG10479 CG15188 -1.640057
CG10479 CG17754 -0.576707
CG10479 CG18140 -0.160159
CG10479 CG1837 1.507816
CG10479 CG18446 -0.033725
CG10479 CG18657 -0.295486
CG10479 CG2098 0.337162
CG10479 CG31368 -0.087745
CG10479 CG32499 -0.451353
CG10479 CG3283 -0.340761
CG10479 CG3416 -0.228429
CG10479 CG3989 1.049529
CG10479 CG4051 0.178505
CG10479 CG4300 -0.701121
CG10479 CG4533 -2.393512
CG10479 CG4778 -0.312609
CG10479 CG5320 0.659659
CG10479 CG5330 0.884157
CG10479 CG5476 0.520584
CG10479 CG6803 -0.859764
CG10479 CG6844 -1.522806
CG10479 CG7173 0.095566
CG10479 CG7481 0.005168
CG10479 CG7987 0.221867
CG10479 CG8186 0.254660
CG10479 CG8665 1.024319
CG10479 CG9238 -0.056041
CG10479 CG9985 -0.720656
CG1049 CG1109 0.308542
CG1049 CG11100 0.692207
CG1049 CG12052 0.028442
CG1049 CG12055 -0.106932
CG1049 CG1228 0.087780
CG1049 CG12701 -2.212847
CG1049 CG14636 -0.359007
CG1049 CG14883 0.024606
CG1049 CG1539 -0.776744
CG1049 CG1782 0.301043
CG1049 CG1884 -0.430372
CG1049 CG2818 0.444096
CG1049 CG3033 -0.864679
CG1049 CG32031 -0.369483
CG1049 CG33097 0.014092
CG1049 CG3436 0.058879
CG1049 CG3542 0.987581
CG1049 CG3624 0.800905
CG1049 CG3969 -0.158627
CG1049 CG4006 0.743114
CG1049 CG4299 -0.298906
CG1049 CG5514 -0.505687
CG1049 CG6654 -0.248773
CG1049 CG7379 -0.523457
CG1049 CG7893 -0.295476
CG1049 CG8156 -0.736378
CG1049 CG8200 -0.684302
CG1049 CG8965 -0.895958
CG1049 CG9022 0.478469
CG1049 CG9297 -0.512309
CG1049 CG9318 -0.474979
CG1049 CG9712 0.157320
CG1049 CG9924 0.251729
CG1049 TE20108 0.044187
CG10504 CG10565 -1.767315
CG10504 CG10578 -0.980960
CG10504 CG10669 0.223639
CG10504 CG10724 -3.337700
CG10504 CG11107 -2.555206
CG10504 CG11444 3.312809
CG10504 CG11642 -0.281871
CG10504 CG12084 0.890214
CG10504 CG12091 -0.367787
CG10504 CG12206 1.077536
CG10504 CG12262 -3.061722
CG10504 CG12403 -1.075666
CG10504 CG12582 -0.555617
CG10504 CG1345 -0.360914
CG10504 CG1371 2.617055
CG10504 CG14207 0.564382
CG10504 CG14687 -1.044941
CG10504 CG1475 -20.905909
CG10504 CG15102 0.309908
CG10504 CG15105 -0.516613
CG10504 CG15212 0.690429
CG10504 CG15282 0.637106
CG10504 CG1648 0.020832
CG10504 CG16765 0.550170
CG10504 CG16885 0.043514
CG10504 CG17158 -0.258646
CG10504 CG1721 -0.542039
CG10504 CG17325 -1.959565
CG10504 CG17492 0.671980
CG10504 CG17508 0.721914
CG10504 CG1782 -2.657163
CG10504 CG18290 -0.667867
CG10504 CG1882 0.869430
CG10504 CG1884 -0.033825
CG10504 CG1910 -0.942057
CG10504 CG2051 1.868512
CG10504 CG3008 -0.687336
CG10504 CG30291 0.622647
CG10504 CG3033 0.764040
CG10504 CG31794 -1.948812
CG10504 CG32425 -2.778038
CG10504 CG32701 0.033785
CG10504 CG32813 -0.478274
CG10504 CG33113 -0.077650
CG10504 CG33149 -0.439555
CG10504 CG33183 0.780828
CG10504 CG33549 0.421206
CG10504 CG3371 -0.307586
CG10504 CG3499 2.829503
CG10504 CG3644 -0.556723
CG10504 CG3722 0.825646
CG10504 CG3725 -3.404539
CG10504 CG4115 -0.482285
CG10504 CG4145 -0.058590
CG10504 CG4169 -1.043185
CG10504 CG4183 0.838759
CG10504 CG4364 0.038518
CG10504 CG4376 1.783347
CG10504 CG4427 1.751265
CG10504 CG4511 1.112105
CG10504 CG4552 -5.335030
CG10504 CG4672 0.076109
CG10504 CG4679 1.955041
CG10504 CG4692 -2.593397
CG10504 CG4726 -3.360269
CG10504 CG4994 -0.226309
CG10504 CG5186 -0.118841
CG10504 CG5320 3.241216
CG10504 CG5330 3.417908
CG10504 CG5353 2.109706
CG10504 CG5374 0.590947
CG10504 CG5476 2.084616
CG10504 CG5809 -0.088301
CG10504 CG6512 1.119818
CG10504 CG6521 0.197515
CG10504 CG6647 -1.509089
CG10504 CG6668 -1.550461
CG10504 CG6708 0.596841
CG10504 CG6775 -2.100749
CG10504 CG6877 0.836979
CG10504 CG7033 0.725602
CG10504 CG7071 -2.019295
CG10504 CG7107 -0.684481
CG10504 CG7173 -1.114954
CG10504 CG7187 0.233207
CG10504 CG7199 0.031142
CG10504 CG7271 2.139451
CG10504 CG7279 -0.169242
CG10504 CG7413 -4.207265
CG10504 CG7430 -3.972273
CG10504 CG7433 1.338717
CG10504 CG7610 -0.077459
CG10504 CG7654 0.082643
CG10504 CG7915 0.234860
CG10504 CG7920 -4.566931
CG10504 CG7981 -1.354253
CG10504 CG8209 0.144912
CG10504 CG8231 -1.221761
CG10504 CG8235 -0.702887
CG10504 CG8289 2.846817
CG10504 CG8439 -2.146185
CG10504 CG8965 0.993806
CG10504 CG8977 4.082533
CG10504 CG9020 0.629451
CG10504 CG9022 -2.665558
CG10504 CG9070 -0.009426
CG10504 CG9177 0.628239
CG10504 CG9238 -1.164669
CG10504 CG9262 0.565768
CG10504 CG9281 1.130601
CG10504 CG9743 0.401926
CG10504 CG9811 -0.330175
CG10504 CG9985 1.858724
CG10504 CR31696 1.806106
CG10504 TE19126 2.010481
CG10535 CG10627 0.315425
CG10535 CG10922 0.549616
CG10535 CG10992 0.015172
CG10535 CG11444 0.078586
CG10535 CG11654 0.207304
CG10535 CG12113 0.617559
CG10535 CG13005 0.270449
CG10535 CG1309 -0.443446
CG10535 CG13289 -0.097436
CG10535 CG13850 0.299942
CG10535 CG1404 -0.156697
CG10535 CG14629 1.587128
CG10535 CG1463 -0.450276
CG10535 CG14788 -0.768847
CG10535 CG14805 -0.068066
CG10535 CG16788 -0.740641
CG10535 CG17124 0.325469
CG10535 CG1780 -0.984309
CG10535 CG17800 0.637936
CG10535 CG1934 0.074316
CG10535 CG2051 0.775507
CG10535 CG2277 -0.591666
CG10535 CG2330 0.302862
CG10535 CG2969 -3.798383
CG10535 CG31137 -0.159883
CG10535 CG31692 0.098233
CG10535 CG31999 0.008648
CG10535 CG32425 -2.070207
CG10535 CG3278 -2.254929
CG10535 CG33113 0.917090
CG10535 CG33549 -1.298448
CG10535 CG3722 -1.329000
CG10535 CG3725 0.640789
CG10535 CG3766 -1.202631
CG10535 CG3800 0.700834
CG10535 CG3902 -1.406230
CG10535 CG3903 -0.950831
CG10535 CG4145 1.087313
CG10535 CG4170 0.834951
CG10535 CG4183 0.066724
CG10535 CG4354 -0.545960
CG10535 CG4746 0.553623
CG10535 CG4752 -1.410558
CG10535 CG4769 0.459848
CG10535 CG5033 1.152121
CG10535 CG5183 -0.650688
CG10535 CG5220 0.443542
CG10535 CG5345 -4.467772
CG10535 CG5353 -0.858554
CG10535 CG5486 -0.006954
CG10535 CG6148 -1.108121
CG10535 CG6778 0.033277
CG10535 CG7227 -0.569840
CG10535 CG7393 0.168151
CG10535 CG7702 2.485478
CG10535 CG7748 0.305791
CG10535 CG7935 0.924588
CG10535 CG7987 0.989889
CG10535 CG8036 -0.238636
CG10535 CG8258 -1.024520
CG10535 CG9128 0.756065
CG10535 CG9256 -0.577001
CG10535 CG9280 -0.011101
CG10535 CG9539 1.358209
CG10535 CG9677 -0.807982
CG10535 CG9836 0.427130
CG10535 CG9916 -1.244277
CG10545 CG11324 -1.624931
CG10545 CG11494 1.179404
CG10545 CG11798 0.527859
CG10545 CG11987 -0.931929
CG10545 CG12249 0.938551
CG10545 CG12858 -0.886178
CG10545 CG13624 -1.997502
CG10545 CG13894 -0.603248
CG10545 CG14622 1.836841
CG10545 CG1483 0.242554
CG10545 CG15097 0.368435
CG10545 CG15811 -2.079739
CG10545 CG2083 0.522621
CG10545 CG2656 -0.117719
CG10545 CG2774 0.052970
CG10545 CG31043 -1.566614
CG10545 CG31088 -3.908223
CG10545 CG31108 -0.438440
CG10545 CG31181 -0.898025
CG10545 CG31349 -0.975793
CG10545 CG32043 1.737020
CG10545 CG32158 0.888058
CG10545 CG32169 0.429415
CG10545 CG32434 0.191574
CG10545 CG32486 0.803974
CG10545 CG32556 0.294195
CG10545 CG3269 0.359026
CG10545 CG3352 -0.192565
CG10545 CG3625 0.574579
CG10545 CG3703 0.518027
CG10545 CG3792 -0.381808
CG10545 CG3967 0.674986
CG10545 CG4050 -0.231853
CG10545 CG4303 -0.662368
CG10545 CG5433 -0.032356
CG10545 CG5545 1.025806
CG10545 CG5580 0.195180
CG10545 CG5813 0.932580
CG10545 CG6174 -2.721321
CG10545 CG6418 1.147444
CG10545 CG6703 -0.451521
CG10545 CG6866 -2.314303
CG10545 CG6877 0.476347
CG10545 CG6889 0.294406
CG10545 CG6930 -0.270051
CG10545 CG6987 -1.504311
CG10545 CG7187 0.591748
CG10545 CG7358 -0.448582
CG10545 CG7375 -0.638704
CG10545 CG7851 -0.469023
CG10545 CG8092 0.649199
CG10545 CG8472 0.865014
CG10545 CG8567 -2.661519
CG10545 CG8933 0.191830
CG10545 CG9135 0.016004
CG10545 CG9261 -1.100183
CG10545 CG9267 -0.357889
CG10545 CG9666 -1.204326
CG10545 CG9894 -1.061948
CG10565 CG10627 0.681472
CG10565 CG11015 -2.130290
CG10565 CG11076 4.150248
CG10565 CG11134 -0.636015
CG10565 CG11334 -1.758851
CG10565 CG11471 2.293155
CG10565 CG11567 -0.510152
CG10565 CG11785 0.131095
CG10565 CG11979 0.783771
CG10565 CG12151 3.362985
CG10565 CG12262 -2.009763
CG10565 CG1273 -0.439825
CG10565 CG13005 1.157680
CG10565 CG13506 -2.514916
CG10565 CG1403 1.106422
CG10565 CG1475 -1.073313
CG10565 CG1486 0.423863
CG10565 CG15212 0.261539
CG10565 CG15282 1.577543
CG10565 CG15433 -0.464265
CG10565 CG1582 0.461538
CG10565 CG16765 5.612564
CG10565 CG17032 0.060190
CG10565 CG17121 -3.211212
CG10565 CG17166 -12.447803
CG10565 CG1721 -0.028083
CG10565 CG17246 -1.719112
CG10565 CG18140 -0.373089
CG10565 CG18446 0.983669
CG10565 CG18507 1.179849
CG10565 CG2155 0.229526
CG10565 CG2161 0.121539
CG10565 CG3008 -4.393686
CG10565 CG30291 -0.112620
CG10565 CG31170 2.798496
CG10565 CG3140 -2.409895
CG10565 CG3171 1.819465
CG10565 CG31999 -1.095998
CG10565 CG32164 -5.360831
CG10565 CG32425 -0.413669
CG10565 CG32499 1.017527
CG10565 CG32548 -0.632278
CG10565 CG32625 1.290587
CG10565 CG3267 -2.877296
CG10565 CG33009 0.114128
CG10565 CG33104 -6.540113
CG10565 CG33183 1.125461
CG10565 CG33549 -0.640606
CG10565 CG3499 -5.203749
CG10565 CG3624 -0.444941
CG10565 CG3861 0.772249
CG10565 CG3903 -1.991752
CG10565 CG3992 -0.025613
CG10565 CG40049 0.166520
CG10565 CG4051 -2.996670
CG10565 CG4145 0.533845
CG10565 CG4169 2.602635
CG10565 CG4170 0.827062
CG10565 CG4233 -0.117719
CG10565 CG4300 1.271286
CG10565 CG4354 0.038853
CG10565 CG4364 0.265907
CG10565 CG4427 -11.505840
CG10565 CG4567 4.503785
CG10565 CG4679 -0.819630
CG10565 CG4692 -0.449743
CG10565 CG4726 3.469891
CG10565 CG4972 -1.393854
CG10565 CG4994 2.017164
CG10565 CG5033 0.251341
CG10565 CG5193 0.734874
CG10565 CG5330 -1.788437
CG10565 CG5353 3.484484
CG10565 CG5374 -2.408786
CG10565 CG5476 0.356256
CG10565 CG5590 0.632947
CG10565 CG6177 0.354162
CG10565 CG6501 1.822424
CG10565 CG6512 0.717025
CG10565 CG6521 -0.803854
CG10565 CG6668 -6.494169
CG10565 CG6708 -2.321210
CG10565 CG6871 -1.301189
CG10565 CG7033 -0.324369
CG10565 CG7107 -0.484093
CG10565 CG7173 0.051190
CG10565 CG7176 0.867815
CG10565 CG7271 -0.824647
CG10565 CG7361 -4.276931
CG10565 CG7413 1.233048
CG10565 CG7421 2.281282
CG10565 CG7430 -0.992317
CG10565 CG7461 3.687950
CG10565 CG7526 0.951584
CG10565 CG7610 0.315036
CG10565 CG7915 2.301599
CG10565 CG7935 -1.759619
CG10565 CG7981 0.910945
CG10565 CG8182 0.537387
CG10565 CG8186 1.147816
CG10565 CG8231 1.656003
CG10565 CG8235 -7.012129
CG10565 CG8309 1.087093
CG10565 CG8402 1.338390
CG10565 CG8439 -8.742624
CG10565 CG8788 2.910531
CG10565 CG9009 -0.561382
CG10565 CG9140 1.260379
CG10565 CG9172 -1.368879
CG10565 CG9238 1.175519
CG10565 CG9280 1.037987
CG10565 CG9281 0.158605
CG10565 CG9322 0.267859
CG10565 CG9330 -2.043072
CG10565 CG9710 -2.239622
CG10565 TE18870 0.069533
CG10571 CG11306 0.375762
CG10571 CG11471 1.661848
CG10571 CG12084 -0.601413
CG10571 CG12113 0.165108
CG10571 CG12151 -1.087491
CG10571 CG12287 -0.128777
CG10571 CG12530 1.049988
CG10571 CG1309 2.780722
CG10571 CG13289 -0.354251
CG10571 CG14788 0.007619
CG10571 CG14805 -1.224334
CG10571 CG17124 -0.979367
CG10571 CG17369 1.241816
CG10571 CG18854 0.069405
CG10571 CG2158 -0.848950
CG10571 CG2221 -3.463317
CG10571 CG2263 -2.214898
CG10571 CG2277 -0.289961
CG10571 CG2674 0.400969
CG10571 CG2827 -0.388227
CG10571 CG31137 -0.192554
CG10571 CG3224 0.205828
CG10571 CG32409 0.368143
CG10571 CG3902 0.031912
CG10571 CG4003 -0.157860
CG10571 CG4457 1.052596
CG10571 CG4511 0.050881
CG10571 CG4700 1.016445
CG10571 CG4746 0.161192
CG10571 CG4912 -2.041708
CG10571 CG5183 0.208608
CG10571 CG5193 0.166613
CG10571 CG5220 1.569153
CG10571 CG5277 0.670101
CG10571 CG5382 -0.770829
CG10571 CG5824 -1.093947
CG10571 CG6017 -0.191978
CG10571 CG6022 0.544498
CG10571 CG6148 0.155986
CG10571 CG6177 -0.135912
CG10571 CG6202 -0.291132
CG10571 CG6708 0.183375
CG10571 CG6904 0.862076
CG10571 CG7393 -3.410466
CG10571 CG7461 0.160188
CG10571 CG7839 1.423324
CG10571 CG8286 0.848249
CG10571 CG8289 0.916535
CG10571 CG8583 -0.252170
CG10571 CG8636 0.169874
CG10571 CG8978 -2.324853
CG10571 CG9006 -3.026329
CG10571 CG9128 0.068093
CG10571 CG9318 -1.480465
CG10571 CG9677 0.691191
CG10571 CG9750 -1.200626
CG10571 CG9916 -0.053110
CG10578 CG11015 0.185943
CG10578 CG11642 0.349851
CG10578 CG12091 -0.552224
CG10578 CG12131 0.052479
CG10578 CG12151 0.073277
CG10578 CG12262 0.867655
CG10578 CG12287 -0.363327
CG10578 CG12403 -0.704124
CG10578 CG12592 -0.363819
CG10578 CG13005 -0.436813
CG10578 CG1309 -0.120655
CG10578 CG13289 -0.696947
CG10578 CG1403 0.178728
CG10578 CG1422 -0.548497
CG10578 CG1475 0.937065
CG10578 CG14805 -1.104708
CG10578 CG16721 -0.026152
CG10578 CG17124 -0.335836
CG10578 CG17158 0.351545
CG10578 CG17246 -0.300012
CG10578 CG17492 0.223573
CG10578 CG18140 -0.012416
CG10578 CG18250 0.918492
CG10578 CG1837 0.180332
CG10578 CG1934 0.224640
CG10578 CG2016 -0.242171
CG10578 CG2051 -0.098333
CG10578 CG2158 -0.263114
CG10578 CG31368 -1.971157
CG10578 CG32425 0.209501
CG10578 CG32625 0.268264
CG10578 CG3265 -0.220632
CG10578 CG32701 -1.458299
CG10578 CG3278 0.624903
CG10578 CG33104 0.218187
CG10578 CG33113 -0.114851
CG10578 CG33549 -0.180186
CG10578 CG3371 1.332601
CG10578 CG3416 -1.429293
CG10578 CG3624 0.099847
CG10578 CG3644 0.378700
CG10578 CG3722 0.414984
CG10578 CG3861 0.518156
CG10578 CG3902 0.092646
CG10578 CG3992 0.056182
CG10578 CG4003 0.043806
CG10578 CG4115 -0.084447
CG10578 CG4204 -0.551218
CG10578 CG4551 0.738154
CG10578 CG4700 -0.837713
CG10578 CG5183 -0.507148
CG10578 CG5193 0.385067
CG10578 CG5258 -0.280511
CG10578 CG5454 -0.908090
CG10578 CG5809 -0.062956
CG10578 CG6177 -0.145314
CG10578 CG6708 -0.249969
CG10578 CG6844 -0.804325
CG10578 CG7393 -0.384806
CG10578 CG7413 -0.861300
CG10578 CG7433 -0.314533
CG10578 CG7481 -0.136552
CG10578 CG7654 -0.052826
CG10578 CG7702 0.632369
CG10578 CG7987 -0.665191
CG10578 CG8209 0.746292
CG10578 CG8411 0.022145
CG10578 CG8416 0.390654
CG10578 CG8553 1.039884
CG10578 CG9006 0.558011
CG10578 CG9070 -0.020383
CG10578 CG9238 0.282652
CG10578 CG9318 0.309402
CG10578 CG9423 -1.922264
CG10578 CG9677 0.430379
CG10578 CG9750 0.704402
CG10578 CG9985 -1.034287
CG10580 CG10717 -0.156278
CG10580 CG1148 -1.103658
CG10580 CG1252 0.186732
CG10580 CG1298 -0.871617
CG10580 CG13875 -0.634342
CG10580 CG14866 0.004286
CG10580 CG1764 -0.357250
CG10580 CG17786 0.200259
CG10580 CG3376 -0.017869
CG10580 CG4089 -0.038029
CG10580 CG6394 -0.633675
CG10580 CG6433 -0.189727
CG10580 CG6608 0.102820
CG10580 CG8600 -0.623408
CG10580 CG8983 -0.484751
CG10580 CG9747 0.062772
CG10591 CG11326 0.003850
CG10591 CG1157 -0.073141
CG10591 CG12157 -1.577703
CG10591 CG13279 0.181714
CG10591 CG13551 1.332545
CG10591 CG14639 -1.145080
CG10591 CG14643 0.105437
CG10591 CG14968 1.002073
CG10591 CG15162 0.596487
CG10591 CG15347 2.072060
CG10591 CG1644 -0.667444
CG10591 CG17332 0.516910
CG10591 CG1809 0.213399
CG10591 CG18374 0.473732
CG10591 CG3006 0.562560
CG10591 CG31098 1.067059
CG10591 CG31233 -0.784384
CG10591 CG3884 -0.307619
CG10591 CG4753 -2.652798
CG10591 CG4779 -0.947034
CG10591 CG5010 0.082967
CG10591 CG5288 -0.593653
CG10591 CG5476 -0.156841
CG10591 CG5532 -0.620902
CG10591 CG5819 0.057520
CG10591 CG5828 -0.122513
CG10591 CG5961 0.984397
CG10591 CG6459 0.437497
CG10591 CG7176 -0.109146
CG10591 CG7178 0.000407
CG10591 CG7241 -0.869737
CG10591 CG7296 0.135078
CG10591 CG7502 -1.532541
CG10591 CG8048 -2.978682
CG10591 CG8788 0.581340
CG10591 CG8804 -3.686812
CG10591 CG9066 -0.586047
CG10591 CG9331 2.066127
CG10591 CG9977 -0.735543
CG10596 CG7080 -0.597463
CG10596 CG8587 -1.075809
CG10602 CG10691 0.550223
CG10602 CG10724 0.219511
CG10602 CG10746 0.525288
CG10602 CG11051 -0.301117
CG10602 CG11267 1.758382
CG10602 CG11793 -0.333047
CG10602 CG12157 0.471841
CG10602 CG12262 -0.238610
CG10602 CG12403 -0.135298
CG10602 CG13704 0.172285
CG10602 CG14021 -0.085690
CG10602 CG14243 0.616834
CG10602 CG14968 -0.068324
CG10602 CG15095 0.667939
CG10602 CG15117 0.035602
CG10602 CG15304 -1.093997
CG10602 CG15347 0.073580
CG10602 CG15717 1.128821
CG10602 CG1837 -0.192737
CG10602 CG2977 -1.441312
CG10602 CG31098 -1.004762
CG10602 CG31431 -1.566051
CG10602 CG3283 -0.453876
CG10602 CG4162 0.338129
CG10602 CG4753 0.719495
CG10602 CG5210 -0.101394
CG10602 CG5288 0.519576
CG10602 CG5532 -0.193490
CG10602 CG5819 -0.797018
CG10602 CG5828 -0.187734
CG10602 CG5949 -0.188486
CG10602 CG6417 -0.117417
CG10602 CG6459 -0.494511
CG10602 CG6666 0.200551
CG10602 CG7062 -0.791812
CG10602 CG7328 0.116734
CG10602 CG7936 -0.255998
CG10602 CG8050 -0.215759
CG10602 CG8066 0.419049
CG10602 CG8470 -2.323193
CG10602 CG8665 -0.273367
CG10602 CG8766 -1.410939
CG10602 CG8788 0.276890
CG10602 CG8804 0.060803
CG10602 CG8913 0.017636
CG10602 CG8946 -0.625752
CG10602 CG9184 -0.555426
CG10602 CG9331 0.101376
CG10602 CG9527 1.200607
CG10620 CG10701 -2.881027
CG10620 CG10917 -0.279310
CG10620 CG11015 0.327544
CG10620 CG11280 -1.990876
CG10620 CG11652 -2.040905
CG10620 CG11861 -2.714764
CG10620 CG11949 -2.751559
CG10620 CG12091 -4.476291
CG10620 CG12129 -0.158796
CG10620 CG12131 -0.634529
CG10620 CG12360 -2.183561
CG10620 CG12369 -1.286277
CG10620 CG12676 -7.800054
CG10620 CG13912 -2.870522
CG10620 CG14025 1.861364
CG10620 CG1404 -0.242458
CG10620 CG14122 1.489288
CG10620 CG14207 0.217317
CG10620 CG1422 -7.238124
CG10620 CG1429 0.822461
CG10620 CG1444 7.568891
CG10620 CG14813 -0.666709
CG10620 CG15002 -0.933887
CG10620 CG16721 -1.274376
CG10620 CG17158 2.783044
CG10620 CG1716 -1.628422
CG10620 CG17492 -4.037235
CG10620 CG18250 -22.507106
CG10620 CG2051 -3.504960
CG10620 CG2835 -2.274958
CG10620 CG3033 0.473671
CG10620 CG3039 -1.825631
CG10620 CG31045 -6.036994
CG10620 CG31121 -0.328636
CG10620 CG31332 8.368811
CG10620 CG31349 -0.906753
CG10620 CG32031 1.064402
CG10620 CG32556 0.820277
CG10620 CG3265 4.283794
CG10620 CG32701 -0.719096
CG10620 CG33097 2.029538
CG10620 CG33549 0.927897
CG10620 CG3359 -0.255442
CG10620 CG3542 0.976982
CG10620 CG3624 3.967755
CG10620 CG3664 -2.654306
CG10620 CG3722 1.686003
CG10620 CG3800 -1.930470
CG10620 CG40049 0.481428
CG10620 CG4006 -2.135566
CG10620 CG4115 -0.391311
CG10620 CG4170 3.360321
CG10620 CG4204 1.412910
CG10620 CG4551 1.742146
CG10620 CG4677 -2.890595
CG10620 CG4700 2.636780
CG10620 CG5183 -3.749648
CG10620 CG5809 -3.842911
CG10620 CG6017 0.765363
CG10620 CG6223 0.503243
CG10620 CG6877 -0.871132
CG10620 CG7073 0.974950
CG10620 CG7199 2.215814
CG10620 CG7230 1.156207
CG10620 CG7262 -0.708043
CG10620 CG7526 -0.594716
CG10620 CG7752 0.356753
CG10620 CG7892 0.331448
CG10620 CG7893 -4.089693
CG10620 CG8276 -0.163748
CG10620 CG8289 0.646555
CG10620 CG8306 3.193125
CG10620 CG8312 1.932134
CG10620 CG8411 1.032817
CG10620 CG8416 0.703378
CG10620 CG8600 -0.014932
CG10620 CG8933 2.894407
CG10620 CG9022 0.888451
CG10620 CG9035 -0.255204
CG10620 CG9128 0.803722
CG10620 CG9322 -2.383475
CG10620 CG9403 -1.016113
CG10620 CG9677 2.432944
CG10620 CG9712 1.359610
CG10620 CG9866 -1.741625
CG10620 CG9924 0.241639
CG10620 TE19126 1.063309
CG10627 CG10724 0.663599
CG10627 CG10992 -0.631889
CG10627 CG11347 1.009380
CG10627 CG11567 0.507107
CG10627 CG1169 -1.215811
CG10627 CG11992 0.617948
CG10627 CG12203 -0.098941
CG10627 CG12233 -1.049072
CG10627 CG13391 0.554750
CG10627 CG1403 0.431112
CG10627 CG14629 -0.497354
CG10627 CG1486 -0.177905
CG10627 CG15105 -1.789317
CG10627 CG17032 -0.147598
CG10627 CG17121 -0.087149
CG10627 CG17334 -0.494498
CG10627 CG17530 -1.784417
CG10627 CG18140 0.403019
CG10627 CG18290 -0.272479
CG10627 CG18362 0.366402
CG10627 CG18507 0.666755
CG10627 CG2108 -0.129805
CG10627 CG2140 0.011214
CG10627 CG2161 1.217848
CG10627 CG2918 -0.475877
CG10627 CG2928 -0.365437
CG10627 CG2969 0.504903
CG10627 CG3008 -1.268314
CG10627 CG30497 0.112729
CG10627 CG31999 -2.472334
CG10627 CG32425 -0.899727
CG10627 CG33549 -2.035789
CG10627 CG3365 1.057848
CG10627 CG3499 0.127568
CG10627 CG3644 0.336091
CG10627 CG3725 -0.529030
CG10627 CG3903 -0.745014
CG10627 CG3960 -0.567712
CG10627 CG4145 0.701270
CG10627 CG4169 0.133670
CG10627 CG4183 0.918939
CG10627 CG4354 -2.166989
CG10627 CG4364 -0.867746
CG10627 CG4533 1.191893
CG10627 CG4679 -2.822179
CG10627 CG4692 -1.865484
CG10627 CG5330 2.003684
CG10627 CG5345 -0.224674
CG10627 CG5486 -1.532040
CG10627 CG5661 -0.044630
CG10627 CG6778 0.397625
CG10627 CG6816 0.530234
CG10627 CG6871 -0.072463
CG10627 CG7062 0.213598
CG10627 CG7266 -1.221818
CG10627 CG7438 0.245542
CG10627 CG7526 -0.452152
CG10627 CG7981 0.271838
CG10627 CG8402 -0.396735
CG10627 CG8965 -0.076078
CG10627 CG9020 -0.105087
CG10627 CG9194 0.461609
CG10627 CG9280 0.191662
CG10627 CG9423 0.287246
CG10627 CG9539 -0.104093
CG10627 CG9811 -0.277793
CG10627 TE18870 -0.008452
CG1064 CG12052 0.232034
CG1064 CG14513 0.214874
CG1064 CG7471 -0.701516
CG1064 CG7892 -0.796528
CG1064 CG8092 -0.964297
CG1064 CG9633 -0.228195
CG1064 CG9712 -0.195589
CG10655 CG10660 0.254093
CG10655 CG10691 -3.482013
CG10655 CG11107 -1.380425
CG10655 CG11151 0.050499
CG10655 CG11217 1.760539
CG10655 CG11255 -1.887414
CG10655 CG11267 -10.419548
CG10655 CG11979 -0.403449
CG10655 CG12141 4.259774
CG10655 CG12157 1.171495
CG10655 CG12400 -0.844202
CG10655 CG12582 0.080710
CG10655 CG12785 1.321097
CG10655 CG13220 1.862841
CG10655 CG13506 1.999762
CG10655 CG13551 -3.884585
CG10655 CG13704 -3.334955
CG10655 CG1371 -4.424841
CG10655 CG14048 1.831749
CG10655 CG14066 -0.344596
CG10655 CG15095 -6.376822
CG10655 CG15102 0.247519
CG10655 CG15304 5.952963
CG10655 CG15347 4.119715
CG10655 CG1685 -3.836595
CG10655 CG16944 0.192317
CG10655 CG17332 0.341829
CG10655 CG17642 -3.134474
CG10655 CG1771 -1.656532
CG10655 CG2713 3.136247
CG10655 CG2863 2.176970
CG10655 CG30349 0.290431
CG10655 CG31004 0.632702
CG10655 CG31098 2.269963
CG10655 CG3127 2.496099
CG10655 CG3140 0.705954
CG10655 CG3249 -1.837595
CG10655 CG32813 1.307552
CG10655 CG3283 0.963342
CG10655 CG33502 -1.402956
CG10655 CG3714 0.514390
CG10655 CG3884 -0.110808
CG10655 CG4169 1.057078
CG10655 CG4217 -6.935786
CG10655 CG4233 -2.147983
CG10655 CG4247 1.037842
CG10655 CG4581 3.364158
CG10655 CG4600 -0.483362
CG10655 CG4901 0.905911
CG10655 CG4994 0.653129
CG10655 CG5130 0.543323
CG10655 CG5558 -4.313726
CG10655 CG5590 -0.433328
CG10655 CG5660 -1.160917
CG10655 CG5819 0.186814
CG10655 CG5903 -3.300920
CG10655 CG5904 -5.410589
CG10655 CG5992 -1.332841
CG10655 CG6028 0.014948
CG10655 CG6178 -0.480467
CG10655 CG6345 0.378689
CG10655 CG6375 -1.340723
CG10655 CG6417 -1.512038
CG10655 CG6501 -7.952539
CG10655 CG6666 3.057029
CG10655 CG6769 -7.046740
CG10655 CG6949 -0.065051
CG10655 CG7178 -2.201256
CG10655 CG7361 -1.595647
CG10655 CG7421 1.779365
CG10655 CG7430 0.511326
CG10655 CG7610 0.254866
CG10655 CG7698 -1.995973
CG10655 CG7834 -0.404693
CG10655 CG7920 2.279928
CG10655 CG7993 -1.089810
CG10655 CG8039 1.693522
CG10655 CG8048 -3.054580
CG10655 CG8443 2.064149
CG10655 CG8470 4.915869
CG10655 CG8766 -1.219072
CG10655 CG8827 1.024959
CG10655 CG8946 2.744001
CG10655 CG9527 3.394649
CG10655 CG9577 0.550252
CG10657 CG31321 -0.808572
CG10657 CG4999 -0.578969
CG10657 CG6409 -0.976889
CG10660 CG11241 -0.470937
CG10660 CG11771 0.557761
CG10660 CG12101 3.492053
CG10660 CG12400 2.303269
CG10660 CG12785 -6.243605
CG10660 CG13551 0.062675
CG10660 CG14048 -3.294060
CG10660 CG14066 -0.503202
CG10660 CG14996 -0.518296
CG10660 CG1685 1.521405
CG10660 CG17136 -0.273899
CG10660 CG17369 0.648722
CG10660 CG1785 -6.287910
CG10660 CG1941 0.576479
CG10660 CG2078 -0.660502
CG10660 CG2674 -0.046477
CG10660 CG2827 0.858563
CG10660 CG2867 -0.223187
CG10660 CG32264 0.788674
CG10660 CG32409 0.605635
CG10660 CG33217 2.901369
CG10660 CG3593 -3.216165
CG10660 CG4217 0.650905
CG10660 CG4753 -0.489077
CG10660 CG4781 0.322343
CG10660 CG4912 0.841443
CG10660 CG5010 -2.758215
CG10660 CG5849 0.009129
CG10660 CG5904 -4.460446
CG10660 CG6022 -2.394829
CG10660 CG6105 2.988022
CG10660 CG6226 1.045189
CG10660 CG6417 0.670106
CG10660 CG6767 -2.453723
CG10660 CG7178 -1.232227
CG10660 CG7519 3.414750
CG10660 CG7698 0.528338
CG10660 CG7712 -1.210072
CG10660 CG7780 0.481041
CG10660 CG8039 0.374380
CG10660 CG8058 1.446469
CG10660 CG8327 -2.638835
CG10660 CG8444 0.635295
CG10660 CG8470 -0.191528
CG10660 CG8525 -0.637622
CG10660 CG8636 0.762627
CG10660 CG8766 1.632521
CG10660 CG8788 1.109749
CG10660 CG8827 -1.007583
CG10660 CG8920 -1.149048
CG10660 CG9306 -0.161979
CG10660 CG9527 -0.666105
CG10660 CG9577 -4.157826
CG10669 CG11444 0.016246
CG10669 CG11567 -0.388377
CG10669 CG11979 0.011617
CG10669 CG12151 -0.232441
CG10669 CG12792 0.658597
CG10669 CG1309 -0.968752
CG10669 CG1475 0.507827
CG10669 CG15005 -0.124215
CG10669 CG15105 0.767965
CG10669 CG15212 -0.248200
CG10669 CG17246 0.183454
CG10669 CG17325 -0.390825
CG10669 CG2674 -0.361224
CG10669 CG31170 0.201902
CG10669 CG3224 -0.441240
CG10669 CG32548 -0.002267
CG10669 CG32625 0.147073
CG10669 CG33217 -0.975004
CG10669 CG4003 -0.229326
CG10669 CG4033 0.101736
CG10669 CG4233 0.599290
CG10669 CG4427 -0.272532
CG10669 CG4552 -1.018895
CG10669 CG4679 -0.815784
CG10669 CG4692 -1.126895
CG10669 CG4746 -0.053149
CG10669 CG4994 0.330044
CG10669 CG5277 0.463596
CG10669 CG5330 1.446546
CG10669 CG5353 0.122422
CG10669 CG5532 -0.042224
CG10669 CG6148 -0.068658
CG10669 CG6708 -0.241480
CG10669 CG6769 -0.002601
CG10669 CG7033 0.505509
CG10669 CG7361 0.698950
CG10669 CG7430 -1.877370
CG10669 CG7807 0.185884
CG10669 CG7915 -0.129655
CG10669 CG7935 -0.284167
CG10669 CG7981 -0.834125
CG10669 CG8235 0.131996
CG10669 CG8402 -0.523733
CG10669 CG8446 0.109931
CG10669 CG8766 0.090197
CG10669 CG8978 0.241220
CG10669 TE18870 -0.242056
CG10680 CG10922 -0.313099
CG10680 CG14243 -0.456607
CG10680 CG14968 0.035692
CG10680 CG15717 0.692707
CG10680 CG17323 -0.237117
CG10680 CG18466 0.105346
CG10680 CG31098 0.157377
CG10680 CG3829 -0.805123
CG10680 CG4162 0.518709
CG10680 CG5288 0.993098
CG10680 CG5532 -1.465635
CG10680 CG5828 -0.106057
CG10680 CG6113 -0.254839
CG10680 CG7062 0.251062
CG10680 CG7241 0.310931
CG10680 CG8050 -0.761524
CG10680 CG8066 0.225477
CG10680 CG8665 0.556638
CG10680 CG8669 -1.435813
CG10680 CG8913 -0.520193
CG10691 CG11151 1.014830
CG10691 CG11255 1.397860
CG10691 CG11267 -1.668135
CG10691 CG1157 0.438856
CG10691 CG12141 -4.558323
CG10691 CG12157 -2.242964
CG10691 CG12400 -7.487088
CG10691 CG1246 -0.684514
CG10691 CG13220 2.945759
CG10691 CG13551 0.347251
CG10691 CG13704 -0.470950
CG10691 CG14243 0.632990
CG10691 CG14792 -0.694544
CG10691 CG14996 0.986793
CG10691 CG15095 7.885441
CG10691 CG15304 -8.907724
CG10691 CG15347 -1.677235
CG10691 CG1685 1.071652
CG10691 CG17642 0.265939
CG10691 CG2713 -7.830360
CG10691 CG2977 2.708974
CG10691 CG31004 0.174578
CG10691 CG31098 -0.785140
CG10691 CG31160 -2.037545
CG10691 CG31170 0.300921
CG10691 CG3140 -2.037148
CG10691 CG3249 -1.148881
CG10691 CG3283 0.374096
CG10691 CG32920 -2.351935
CG10691 CG3593 1.636220
CG10691 CG3714 -2.011875
CG10691 CG3884 -0.326743
CG10691 CG4061 1.677468
CG10691 CG4233 -0.179445
CG10691 CG4247 0.224775
CG10691 CG4475 -1.309696
CG10691 CG4753 -0.631764
CG10691 CG4984 -0.592374
CG10691 CG5010 -0.464930
CG10691 CG5012 -0.137202
CG10691 CG5130 0.319677
CG10691 CG5558 0.658516
CG10691 CG5660 -1.681375
CG10691 CG5819 1.980168
CG10691 CG5903 0.747600
CG10691 CG5904 2.299316
CG10691 CG6028 0.284661
CG10691 CG6030 -0.043717
CG10691 CG6105 -0.437771
CG10691 CG6226 -1.036767
CG10691 CG6343 2.494638
CG10691 CG6345 0.192557
CG10691 CG6415 -1.001907
CG10691 CG6417 2.159898
CG10691 CG6439 1.157338
CG10691 CG6459 0.014293
CG10691 CG6769 -4.574360
CG10691 CG6904 6.077588
CG10691 CG6949 -4.143890
CG10691 CG7328 -2.437240
CG10691 CG7421 0.936645
CG10691 CG7438 1.425032
CG10691 CG7834 1.196696
CG10691 CG7841 -0.665703
CG10691 CG7993 2.692532
CG10691 CG8039 -3.984635
CG10691 CG8048 2.228306
CG10691 CG8058 -3.931133
CG10691 CG8402 6.094091
CG10691 CG8443 -6.748718
CG10691 CG8470 -11.511624
CG10691 CG8766 -0.992030
CG10691 CG8788 5.078354
CG10691 CG8946 -2.810769
CG10691 CG9127 1.608735
CG10691 CG9140 -1.107944
CG10691 CG9331 -2.403737
CG10691 CG9527 -5.202921
CG10691 CG9577 2.511504
CG10698 CG11128 -1.667946
CG10698 CG11874 0.069018
CG10698 CG13463 -0.203225
CG10698 CG1546 -2.666935
CG10698 CG4798 0.338507
CG10699 CG1753 -0.571937
CG10699 CG3792 -0.623711
CG10699 CG3935 -0.547395
CG10699 CG8254 -0.819737
CG10701 CG10917 0.182854
CG10701 CG11015 -3.489657
CG10701 CG11076 0.049181
CG10701 CG12052 0.311447
CG10701 CG12091 0.982913
CG10701 CG12129 -0.314674
CG10701 CG12131 1.263215
CG10701 CG12676 -1.299483
CG10701 CG15002 0.601135
CG10701 CG16721 0.946928
CG10701 CG17121 -0.390717
CG10701 CG18250 -0.129651
CG10701 CG18507 0.738826
CG10701 CG3008 -0.546724
CG10701 CG31045 1.762492
CG10701 CG32425 1.959626
CG10701 CG32701 0.185308
CG10701 CG33097 0.284953
CG10701 CG33104 0.924614
CG10701 CG33549 -1.432679
CG10701 CG3359 -0.241427
CG10701 CG3416 0.471156
CG10701 CG3800 0.593828
CG10701 CG4006 0.061940
CG10701 CG4170 -2.060170
CG10701 CG4204 -0.841923
CG10701 CG4354 -0.050225
CG10701 CG4677 -0.351125
CG10701 CG4700 1.054736
CG10701 CG4944 -0.329383
CG10701 CG4972 -0.078256
CG10701 CG5183 0.888425
CG10701 CG5486 0.825938
CG10701 CG5809 -2.825135
CG10701 CG6017 -0.731704
CG10701 CG6177 0.319351
CG10701 CG6512 0.327044
CG10701 CG6944 -0.731850
CG10701 CG7199 -0.260045
CG10701 CG7230 -0.819466
CG10701 CG7526 -0.043996
CG10701 CG7892 -0.726697
CG10701 CG7893 1.874581
CG10701 CG7961 -0.275548
CG10701 CG8258 -0.499442
CG10701 CG8276 -1.328918
CG10701 CG8308 -0.784443
CG10701 CG8312 -0.129560
CG10701 CG8933 1.086585
CG10701 CG9020 -0.696792
CG10701 CG9281 1.100514
CG10701 CG9330 0.454539
CG10701 CG9403 -1.450303
CG10701 CG9423 -1.006997
CG10701 CG9712 -0.408270
CG10701 CG9866 0.382481
CG10717 CG10939 -0.518523
CG10717 CG1298 -0.368241
CG10717 CG31344 -0.501645
CG10717 CG4089 -1.027599
CG10719 CG32158 -0.327580
CG10719 CG3967 -0.441480
CG10719 CG4230 -2.268113
CG10724 CG10746 0.662156
CG10724 CG11372 -0.393831
CG10724 CG1151 -1.252283
CG10724 CG11793 0.153840
CG10724 CG12203 0.177854
CG10724 CG12262 -1.114901
CG10724 CG12403 -4.094883
CG10724 CG1250 -0.455695
CG10724 CG1345 0.035615
CG10724 CG1371 -0.274901
CG10724 CG1403 -0.104743
CG10724 CG15105 -4.816529
CG10724 CG15117 0.496553
CG10724 CG15212 -0.048936
CG10724 CG15282 -0.785026
CG10724 CG15717 1.182155
CG10724 CG1674 1.274951
CG10724 CG16885 -1.095931
CG10724 CG17325 -1.304098
CG10724 CG17332 0.432399
CG10724 CG17508 -0.019195
CG10724 CG18140 0.408058
CG10724 CG18290 0.090186
CG10724 CG1837 2.299309
CG10724 CG18549 0.128906
CG10724 CG18593 -1.122394
CG10724 CG1910 3.134817
CG10724 CG30011 -1.885771
CG10724 CG30497 -0.075727
CG10724 CG31098 -1.861050
CG10724 CG31794 0.101789
CG10724 CG32164 -0.793070
CG10724 CG32499 -0.222025
CG10724 CG32548 0.375817
CG10724 CG32972 -0.799634
CG10724 CG33009 -0.228284
CG10724 CG33149 3.043759
CG10724 CG3644 0.089166
CG10724 CG3725 2.040108
CG10724 CG4051 0.216651
CG10724 CG4169 0.870340
CG10724 CG4183 0.118388
CG10724 CG4376 -0.394026
CG10724 CG4511 -0.192388
CG10724 CG4533 -1.211766
CG10724 CG4679 -1.959494
CG10724 CG4692 -0.253854
CG10724 CG5320 -4.002037
CG10724 CG5330 1.411099
CG10724 CG5476 0.684714
CG10724 CG5532 -0.536988
CG10724 CG5671 -0.580115
CG10724 CG6647 -2.637333
CG10724 CG6668 2.828531
CG10724 CG6803 0.502190
CG10724 CG7062 -1.520977
CG10724 CG7071 -0.526158
CG10724 CG7107 -0.716282
CG10724 CG7173 -0.167624
CG10724 CG7361 0.301309
CG10724 CG7433 0.821111
CG10724 CG7807 0.218456
CG10724 CG7920 -0.718538
CG10724 CG7981 0.638990
CG10724 CG8050 -0.010720
CG10724 CG8182 -0.051523
CG10724 CG8186 -0.555423
CG10724 CG8235 0.833334
CG10724 CG8402 -1.215087
CG10724 CG8665 1.850717
CG10724 CG8766 0.116955
CG10724 CG9177 -0.407115
CG10724 CG9184 0.367346
CG10724 CG9238 1.061762
CG10724 CG9253 0.183948
CG10726 CG10967 -0.842041
CG10726 CG1130 0.585385
CG10726 CG11324 0.142575
CG10726 CG11494 0.542095
CG10726 CG11849 0.215325
CG10726 CG12249 -0.036902
CG10726 CG1434 0.162000
CG10726 CG14513 -1.278432
CG10726 CG1624 0.067910
CG10726 CG17724 -1.692032
CG10726 CG2207 -4.361909
CG10726 CG31043 -0.420363
CG10726 CG31357 0.025149
CG10726 CG32046 0.037154
CG10726 CG32505 0.196204
CG10726 CG5175 0.226526
CG10726 CG5358 -2.309230
CG10726 CG5545 1.541222
CG10726 CG5940 -0.545896
CG10726 CG6703 0.157205
CG10726 CG6987 0.557143
CG10726 CG7358 -0.792290
CG10726 CG7576 -0.334780
CG10726 CG7659 -1.467672
CG10726 CG9704 -0.992332
CG10726 CG9797 1.052482
CG10726 CG9999 -1.365562
CG10746 CG11051 0.292885
CG10746 CG11134 -0.129090
CG10746 CG11267 5.179480
CG10746 CG11992 -0.917026
CG10746 CG12151 -0.279133
CG10746 CG12157 1.181572
CG10746 CG12172 0.828072
CG10746 CG12262 -0.145888
CG10746 CG12286 -0.005517
CG10746 CG13551 0.302378
CG10746 CG14021 1.377141
CG10746 CG14243 0.412630
CG10746 CG14629 -0.050018
CG10746 CG14996 0.425198
CG10746 CG15095 -2.485627
CG10746 CG15717 -8.998845
CG10746 CG1600 -3.569306
CG10746 CG18446 -0.666245
CG10746 CG18466 0.877392
CG10746 CG18549 -1.309348
CG10746 CG18593 -1.817791
CG10746 CG1882 -0.720604
CG10746 CG1970 0.195760
CG10746 CG2003 -1.166148
CG10746 CG2098 -0.030311
CG10746 CG30011 -1.100160
CG10746 CG30497 0.100767
CG10746 CG31098 -1.467479
CG10746 CG31175 0.814480
CG10746 CG31431 -0.607583
CG10746 CG32499 0.163445
CG10746 CG3267 0.562187
CG10746 CG3588 -0.708781
CG10746 CG3829 -1.248150
CG10746 CG4233 0.016161
CG10746 CG4427 4.460555
CG10746 CG4475 -0.134205
CG10746 CG4533 0.875455
CG10746 CG4600 -0.437286
CG10746 CG5210 -0.691088
CG10746 CG5345 0.976126
CG10746 CG5575 0.038430
CG10746 CG5949 0.244812
CG10746 CG6459 -1.197545
CG10746 CG6871 -0.752762
CG10746 CG7062 -2.493508
CG10746 CG7088 1.361381
CG10746 CG7266 -1.480032
CG10746 CG7421 -1.255202
CG10746 CG7438 -0.497137
CG10746 CG7678 0.247134
CG10746 CG7807 1.322209
CG10746 CG8050 0.692524
CG10746 CG8058 1.315344
CG10746 CG8066 0.066284
CG10746 CG8144 -0.416340
CG10746 CG8235 -3.421583
CG10746 CG8386 0.161182
CG10746 CG8402 -0.402552
CG10746 CG8443 0.606083
CG10746 CG8446 1.989946
CG10746 CG8470 -6.804628
CG10746 CG8665 1.160320
CG10746 CG8782 -1.484325
CG10746 CG8913 1.812612
CG10746 CG8946 -1.453257
CG10746 CG9009 -0.282078
CG10746 CG9184 0.923656
CG10746 CG9446 1.240473
CG10756 CG10960 -0.233929
CG10756 CG11217 -4.113389
CG10756 CG11453 -0.121960
CG10756 CG11567 -0.255664
CG10756 CG1169 0.015710
CG10756 CG12055 0.521777
CG10756 CG12338 -0.003771
CG10756 CG12723 0.177683
CG10756 CG13695 0.140160
CG10756 CG13993 0.265435
CG10756 CG14066 -0.231687
CG10756 CG15002 0.605953
CG10756 CG15211 0.902656
CG10756 CG15444 -0.630330
CG10756 CG1582 -0.445541
CG10756 CG16787 0.241855
CG10756 CG17332 0.395367
CG10756 CG1884 0.750814
CG10756 CG2161 -0.619713
CG10756 CG2210 -0.411517
CG10756 CG2818 -1.509518
CG10756 CG3008 -0.186555
CG10756 CG3028 0.385297
CG10756 CG31649 -0.502311
CG10756 CG3171 0.482470
CG10756 CG32473 1.096264
CG10756 CG32548 0.164510
CG10756 CG32920 0.033144
CG10756 CG33261 -0.206407
CG10756 CG3991 0.341692
CG10756 CG4280 -0.312571
CG10756 CG4299 -0.119676
CG10756 CG4552 0.230176
CG10756 CG4742 -0.185846
CG10756 CG4984 -0.092811
CG10756 CG5130 -0.097548
CG10756 CG5514 -0.385915
CG10756 CG5903 0.791460
CG10756 CG6040 -2.583204
CG10756 CG6199 0.271103
CG10756 CG6345 -0.321896
CG10756 CG6378 -0.274773
CG10756 CG6521 -0.903510
CG10756 CG6775 0.294202
CG10756 CG7107 0.105219
CG10756 CG7802 -0.963538
CG10756 CG8173 -2.422209
CG10756 CG8627 0.128396
CG10756 CG8850 -0.126508
CG10756 CG9175 0.140679
CG10756 CG9322 -0.173822
CG10756 CG9743 -0.488094
CG10756 CR31808 0.460667
CG1082 CG10960 -0.225721
CG1082 CG11453 -0.242047
CG1082 CG11576 -0.455895
CG1082 CG13102 0.204462
CG1082 CG18173 0.240966
CG1082 CG18374 0.165498
CG1082 CG2977 -0.820389
CG1082 CG31233 0.760498
CG1082 CG31259 -3.561983
CG1082 CG31300 -0.924307
CG1082 CG3734 0.383160
CG1082 CG4061 -0.899099
CG1082 CG5660 1.562338
CG1082 CG6830 -0.655262
CG1082 CG7328 -0.283234
CG1082 CG7354 -0.501295
CG1082 CG9331 -0.829553
CG1082 CG9527 1.291955
CG1082 CG9568 -0.695797
CG10897 CG1130 0.430306
CG10897 CG11798 0.419593
CG10897 CG11902 -0.402827
CG10897 CG1434 -0.447847
CG10897 CG15427 -0.735123
CG10897 CG1957 -0.109526
CG10897 CG32046 0.456185
CG10897 CG32505 0.705558
CG10897 CG3689 -0.179488
CG10897 CG4022 0.349984
CG10897 CG4050 -1.360273
CG10897 CG4133 -0.752638
CG10897 CG5393 -1.667912
CG10897 CG5813 0.251461
CG10897 CG6889 -0.553617
CG10897 CG6930 0.191391
CG10897 CG6987 0.264482
CG10897 CG7358 -0.712561
CG10897 CG7538 -0.343142
CG10897 CG7659 -0.021414
CG10897 CG9261 0.458079
CG10897 CG9704 -1.473769
CG10897 CG9705 -0.073247
CG10897 CG9797 0.764395
CG10897 CG9999 -0.352832
CG10917 CG12369 -0.623042
CG10917 CG12676 -0.081659
CG10917 CG14813 -0.308704
CG10917 CG3039 -0.551638
CG10917 CG33097 0.567461
CG10917 CG3542 -0.217184
CG10917 CG3722 0.607745
CG10917 CG4145 -0.199916
CG10917 CG4677 -0.109239
CG10917 CG5183 -0.269978
CG10917 CG5809 0.196265
CG10917 CG5854 -0.703555
CG10917 CG6223 -0.161925
CG10917 CG6944 -0.347126
CG10917 CG8276 0.169148
CG10917 CG8983 -0.210282
CG10917 CG9035 0.223331
CG10917 CG9256 -0.074739
CG10917 CG9403 -0.299942
CG10917 CG9677 0.141278
CG10922 CG11051 0.267329
CG10922 CG1151 0.484721
CG10922 CG11793 0.887264
CG10922 CG1264 -0.336377
CG10922 CG13005 1.287054
CG10922 CG1309 0.835211
CG10922 CG1403 -0.108993
CG10922 CG14629 0.257617
CG10922 CG14805 -0.356931
CG10922 CG1486 -0.083724
CG10922 CG15105 0.489393
CG10922 CG15117 1.156448
CG10922 CG15188 0.044776
CG10922 CG15828 0.281836
CG10922 CG1648 0.663725
CG10922 CG17334 -0.109805
CG10922 CG1780 -0.522171
CG10922 CG18111 -1.878796
CG10922 CG1934 0.028496
CG10922 CG2198 0.053701
CG10922 CG2969 -0.012787
CG10922 CG31536 0.089645
CG10922 CG32548 -0.413731
CG10922 CG3434 -0.077653
CG10922 CG3960 -0.405747
CG10922 CG3989 -0.945584
CG10922 CG4354 -0.680534
CG10922 CG4533 -2.396496
CG10922 CG4679 -1.473124
CG10922 CG4692 -1.733009
CG10922 CG5330 -0.565909
CG10922 CG5345 -1.350356
CG10922 CG5532 -0.732033
CG10922 CG5594 -2.442951
CG10922 CG5828 0.123149
CG10922 CG6113 -0.234568
CG10922 CG6155 -0.263020
CG10922 CG6778 0.680696
CG10922 CG6803 -0.273143
CG10922 CG7062 0.011285
CG10922 CG7227 -0.536121
CG10922 CG7935 -0.716138
CG10922 CG7981 0.322405
CG10922 CG8402 2.856989
CG10922 CG8665 0.424713
CG10922 CG9194 -0.050514
CG10922 CG9836 -0.979327
CG10924 CG11051 1.158532
CG10924 CG14021 -0.017957
CG10924 CG1600 -0.156770
CG10924 CG1644 -0.092219
CG10924 CG1743 -2.866772
CG10924 CG18466 -0.265028
CG10924 CG2977 0.296470
CG10924 CG3006 -2.232090
CG10924 CG31098 -0.039955
CG10924 CG31431 -0.439049
CG10924 CG31775 0.870188
CG10924 CG33099 -0.125379
CG10924 CG3588 -0.678243
CG10924 CG3829 0.567559
CG10924 CG4162 1.034026
CG10924 CG4306 0.450484
CG10924 CG4781 0.051984
CG10924 CG5210 -0.699500
CG10924 CG5288 0.155288
CG10924 CG6871 -0.173785
CG10924 CG7241 0.061945
CG10924 CG7678 -0.668189
CG10924 CG7936 -1.192561
CG10924 CG8050 1.809502
CG10924 CG8066 -2.172147
CG10924 CG8669 -0.680909
CG10939 CG1155 -0.204830
CG10939 CG13698 -0.617664
CG10939 CG14110 -0.788311
CG10939 CG17218 0.144693
CG10939 CG31344 -0.265178
CG10939 CG4089 -0.437475
CG10939 CG4999 -0.233477
CG10939 CG6040 -0.083038
CG10939 CG6394 0.087273
CG10939 CG9968 -0.131130
CG10960 CG11453 0.203069
CG10960 CG12055 0.235699
CG10960 CG13102 -0.141400
CG10960 CG13993 0.144283
CG10960 CG16787 -0.023329
CG10960 CG1782 0.082281
CG10960 CG18173 -0.060062
CG10960 CG2818 0.195557
CG10960 CG3171 0.149385
CG10960 CG33261 -1.138918
CG10960 CG3734 -0.776234
CG10960 CG4086 0.238947
CG10960 CG4199 -0.442024
CG10960 CG4280 -0.541936
CG10960 CG6178 -0.818933
CG10960 CG7269 0.138717
CG10960 CG7354 0.089688
CG10960 CG8173 -0.554632
CG10967 CG11324 -0.645748
CG10967 CG11437 -0.512698
CG10967 CG11494 -0.082624
CG10967 CG1374 -1.052829
CG10967 CG1447 0.397799
CG10967 CG14513 -0.229233
CG10967 CG2207 0.247273
CG10967 CG31108 0.390551
CG10967 CG31368 -0.045262
CG10967 CG32423 0.405468
CG10967 CG8092 -0.167711
CG10967 CG8749 -0.232206
CG10967 CG9854 -0.856268
CG10967 CG9894 -0.453485
CG10988 CG10992 -0.431067
CG10988 CG1109 0.258962
CG10988 CG11347 0.564529
CG10988 CG12052 -0.053498
CG10988 CG1228 0.185006
CG10988 CG12701 -0.207251
CG10988 CG2083 0.676349
CG10988 CG3039 -0.550240
CG10988 CG33097 -0.213062
CG10988 CG3542 0.365317
CG10988 CG3625 -0.854797
CG10988 CG3800 0.165083
CG10988 CG4303 0.592748
CG10988 CG4532 -1.370886
CG10988 CG5215 -0.017969
CG10988 CG5499 -0.352737
CG10988 CG6617 -0.230986
CG10988 CG6860 -0.438912
CG10988 CG6889 -0.450709
CG10988 CG7070 -0.374401
CG10988 CG8200 0.257630
CG10988 CG8276 -0.304248
CG10988 CG9346 -0.718377
CG1099 CG14066 -0.542401
CG1099 CG1624 0.211431
CG1099 CG1809 -0.262972
CG1099 CG2374 0.174118
CG1099 CG31368 0.464260
CG1099 CG3198 0.122724
CG1099 CG32158 -0.307172
CG1099 CG32423 -1.801713
CG1099 CG33261 -0.214328
CG1099 CG3969 -0.104673
CG1099 CG4230 -0.655352
CG1099 CG4698 -0.415920
CG1099 CG5514 -0.057741
CG1099 CG7187 -0.624498
CG1099 CG7269 0.192103
CG1099 CG7379 0.056286
CG1099 CG7802 -0.420529
CG1099 CG9854 -0.296340
CG10992 CG11347 -1.137411
CG10992 CG11654 -0.689352
CG10992 CG12233 -0.232651
CG10992 CG1404 -1.338299
CG10992 CG14629 0.074479
CG10992 CG1486 -0.030295
CG10992 CG16788 -0.023054
CG10992 CG16858 -0.473661
CG10992 CG1884 0.229408
CG10992 CG2072 -0.035018
CG10992 CG2969 0.217546
CG10992 CG31536 0.301839
CG10992 CG31999 0.358421
CG10992 CG32549 -0.335881
CG10992 CG33097 1.043485
CG10992 CG33113 0.171643
CG10992 CG33549 0.001135
CG10992 CG3365 -0.303861
CG10992 CG3542 0.393358
CG10992 CG3644 0.062742
CG10992 CG3722 0.186249
CG10992 CG3800 0.005077
CG10992 CG3903 -1.233084
CG10992 CG3941 -0.839168
CG10992 CG4145 0.704001
CG10992 CG4405 0.108228
CG10992 CG5345 0.428561
CG10992 CG5486 -0.708421
CG10992 CG5802 -0.187386
CG10992 CG6155 0.284615
CG10992 CG6778 -1.016565
CG10992 CG8276 0.347434
CG10992 CG8974 -0.636111
CG10992 CG9175 -0.462272
CG10992 CG9346 0.717784
CG10992 CG9423 0.254902
CG11015 CG11076 -1.338494
CG11015 CG11471 1.481464
CG11015 CG11949 0.111856
CG11015 CG12091 -2.691022
CG11015 CG12131 -1.732341
CG11015 CG12592 0.123176
CG11015 CG12676 0.031314
CG11015 CG12792 -0.408933
CG11015 CG13005 0.296900
CG11015 CG13289 0.328703
CG11015 CG14026 -0.598100
CG11015 CG14207 1.284144
CG11015 CG14712 0.465660
CG11015 CG14813 -0.090218
CG11015 CG15433 4.876431
CG11015 CG17032 -0.512271
CG11015 CG17121 0.367400
CG11015 CG17124 2.663300
CG11015 CG17158 0.566184
CG11015 CG17166 -0.700909
CG11015 CG1721 0.447815
CG11015 CG18250 1.504112
CG11015 CG3008 -1.405522
CG11015 CG3033 0.889529
CG11015 CG31045 -1.152125
CG11015 CG31332 0.140397
CG11015 CG32425 0.670200
CG11015 CG32625 -1.338934
CG11015 CG3265 -2.737502
CG11015 CG32701 0.434179
CG11015 CG3278 -1.582975
CG11015 CG33104 -1.499385
CG11015 CG33183 0.621747
CG11015 CG33549 1.578720
CG11015 CG3416 -0.668507
CG11015 CG3499 1.189272
CG11015 CG3664 0.076993
CG11015 CG3992 0.568674
CG11015 CG4006 0.403541
CG11015 CG4170 1.711010
CG11015 CG4204 -0.150969
CG11015 CG4300 0.747886
CG11015 CG4551 2.479587
CG11015 CG4700 -6.195729
CG11015 CG4912 2.257947
CG11015 CG4944 0.358996
CG11015 CG4972 -2.620432
CG11015 CG5021 -0.046814
CG11015 CG5183 1.732545
CG11015 CG5258 -0.620255
CG11015 CG5374 3.746113
CG11015 CG5454 0.182225
CG11015 CG5486 0.150803
CG11015 CG5809 -0.090548
CG11015 CG6177 -0.192415
CG11015 CG6512 -10.590141
CG11015 CG6668 1.999984
CG11015 CG6766 0.259098
CG11015 CG7033 -0.648478
CG11015 CG7230 0.251286
CG11015 CG7413 -1.850839
CG11015 CG7430 2.223819
CG11015 CG7526 -0.377368
CG11015 CG7654 -1.766011
CG11015 CG7892 0.972464
CG11015 CG7893 -3.316761
CG11015 CG8231 -5.705141
CG11015 CG8308 -0.142311
CG11015 CG8312 -1.046502
CG11015 CG8411 -0.523792
CG11015 CG8416 1.188226
CG11015 CG8553 0.869899
CG11015 CG8978 -0.268697
CG11015 CG9020 0.124998
CG11015 CG9035 0.368199
CG11015 CG9172 -2.566839
CG11015 CG9281 -3.346480
CG11015 CG9318 -0.453191
CG11015 CG9322 -0.229264
CG11015 CG9330 -5.549271
CG11015 CG9403 0.227683
CG11015 CG9416 0.206823
CG11015 CG9423 -0.535856
CG11015 CG9677 -1.454821
CG11015 CG9710 0.327763
CG11015 CG9712 0.299554
CG11015 CG9748 -0.188107
CG11015 CG9866 2.432232
CG11051 CG12172 0.172463
CG11051 CG12286 0.292345
CG11051 CG1264 -0.113444
CG11051 CG1309 0.362286
CG11051 CG14021 0.968868
CG11051 CG14243 -0.162429
CG11051 CG1469 -0.093758
CG11051 CG14968 -0.784481
CG11051 CG15095 1.379520
CG11051 CG15117 -1.755190
CG11051 CG15188 0.676123
CG11051 CG15304 0.128273
CG11051 CG1548 -0.096642
CG11051 CG15717 2.030493
CG11051 CG1600 0.561691
CG11051 CG1743 -5.930010
CG11051 CG17754 0.190746
CG11051 CG1837 0.329111
CG11051 CG18657 -0.101995
CG11051 CG2003 0.923533
CG11051 CG2098 -1.357449
CG11051 CG2198 -0.270482
CG11051 CG30011 1.286949
CG11051 CG3006 -0.284998
CG11051 CG31098 -0.044967
CG11051 CG31431 -0.163392
CG11051 CG31775 -0.182006
CG11051 CG33009 -0.229297
CG11051 CG3380 1.046865
CG11051 CG3960 0.615916
CG11051 CG3989 -0.402837
CG11051 CG4162 -0.619995
CG11051 CG4354 0.613206
CG11051 CG4533 -0.119047
CG11051 CG4696 0.229538
CG11051 CG4781 -0.248717
CG11051 CG5033 0.370835
CG11051 CG5210 -2.135386
CG11051 CG5330 0.720739
CG11051 CG5594 -0.649627
CG11051 CG5828 -0.424273
CG11051 CG6803 0.452072
CG11051 CG6871 -0.090613
CG11051 CG7062 2.428737
CG11051 CG7088 -0.383088
CG11051 CG7241 -0.453555
CG11051 CG7936 -1.070591
CG11051 CG7987 1.118413
CG11051 CG8036 0.795400
CG11051 CG8050 -2.256740
CG11051 CG8066 0.613824
CG11051 CG8402 -0.527900
CG11051 CG8443 0.787839
CG11051 CG8470 -2.668987
CG11051 CG8665 -3.864785
CG11051 CG8669 1.480178
CG11076 CG12284 -0.105217
CG11076 CG12576 -0.046232
CG11076 CG13993 -0.873455
CG11076 CG14207 -0.613614
CG11076 CG15433 -1.000624
CG11076 CG16765 0.773060
CG11076 CG17121 -0.589866
CG11076 CG17166 -3.894845
CG11076 CG1749 -0.114363
CG11076 CG17492 0.359666
CG11076 CG2140 -0.186935
CG11076 CG2918 0.131170
CG11076 CG3008 -4.417113
CG11076 CG3171 0.759591
CG11076 CG32164 1.067091
CG11076 CG32244 -0.612456
CG11076 CG33071 0.606625
CG11076 CG33104 -1.218873
CG11076 CG33183 1.415920
CG11076 CG40049 -0.736535
CG11076 CG4125 -0.420868
CG11076 CG4169 1.302111
CG11076 CG4170 0.305306
CG11076 CG4300 0.641860
CG11076 CG4364 0.135019
CG11076 CG4376 0.478720
CG11076 CG4567 0.992218
CG11076 CG4726 0.629986
CG11076 CG4944 -0.939341
CG11076 CG4966 -1.546906
CG11076 CG4972 -0.067541
CG11076 CG4994 -4.250833
CG11076 CG5186 0.385196
CG11076 CG5258 0.278550
CG11076 CG5374 -3.024339
CG11076 CG6512 1.570986
CG11076 CG6668 -0.118549
CG11076 CG6766 -0.341717
CG11076 CG7610 0.312394
CG11076 CG7675 0.805904
CG11076 CG7893 0.124168
CG11076 CG7961 -0.094685
CG11076 CG8231 1.963110
CG11076 CG8268 -1.186203
CG11076 CG8308 0.029589
CG11076 CG8309 0.320570
CG11076 CG8312 -0.106060
CG11076 CG8430 0.067199
CG11076 CG8439 -0.822116
CG11076 CG8553 -1.438728
CG11076 CG9172 0.708883
CG11076 CG9253 0.081466
CG11076 CG9281 -2.610678
CG11076 CG9322 0.897012
CG11076 CG9330 0.644660
CG11076 CG9416 0.199119
CG11076 CG9710 -1.082140
CG11076 CG9712 0.255175
CG11076 CG9748 -0.070130
CG11076 CG9762 1.277189
CG11076 CG9811 -0.254340
CG1109 CG12052 -0.381069
CG1109 CG12091 0.911740
CG1109 CG12113 -0.947495
CG1109 CG12129 -1.425141
CG1109 CG1228 0.550453
CG1109 CG12287 -1.660843
CG1109 CG12369 -0.887950
CG1109 CG12391 -1.348772
CG1109 CG12592 0.018024
CG1109 CG12701 -2.530350
CG1109 CG13777 -0.049742
CG1109 CG13912 -0.711257
CG1109 CG1404 -0.764152
CG1109 CG1463 0.223406
CG1109 CG1483 -0.472207
CG1109 CG14883 1.469658
CG1109 CG1957 -0.555132
CG1109 CG2656 1.093295
CG1109 CG3039 -0.386100
CG1109 CG31137 -0.095503
CG1109 CG3184 0.527945
CG1109 CG3258 0.294154
CG1109 CG3416 0.536136
CG1109 CG3436 0.040099
CG1109 CG3542 0.572575
CG1109 CG3664 0.710964
CG1109 CG3792 -0.516527
CG1109 CG3800 -1.183464
CG1109 CG4006 0.356100
CG1109 CG4204 -0.975965
CG1109 CG4303 -4.425535
CG1109 CG4551 0.429461
CG1109 CG5021 -0.592727
CG1109 CG5433 -2.353654
CG1109 CG5499 -2.197094
CG1109 CG5802 -0.144702
CG1109 CG5813 0.705647
CG1109 CG6210 0.159097
CG1109 CG6601 0.764859
CG1109 CG6617 -1.031143
CG1109 CG6889 -3.473293
CG1109 CG6987 2.626283
CG1109 CG7262 0.892927
CG1109 CG7375 1.905146
CG1109 CG7379 1.301049
CG1109 CG7752 -0.068345
CG1109 CG7892 0.097264
CG1109 CG8092 0.618194
CG1109 CG8156 0.449128
CG1109 CG8276 0.090616
CG1109 CG8416 1.079049
CG1109 CG8571 0.383256
CG1109 CG8749 -0.205786
CG1109 CG9128 -4.311515
CG1109 CG9256 -0.504722
CG1109 CG9318 0.230314
CG1109 CG9346 -0.492695
CG1109 CG9403 0.658024
CG1109 CG9423 0.146950
CG1109 CG9633 0.584063
CG1109 CG9677 0.541544
CG1109 CG9705 -0.257275
CG1109 CG9924 0.624457
CG11100 CG12238 -0.114954
CG11100 CG12369 -0.432283
CG11100 CG1250 0.717593
CG11100 CG12701 -1.595341
CG11100 CG13624 -1.787993
CG11100 CG14883 0.964481
CG11100 CG1782 0.601343
CG11100 CG18783 -1.713051
CG11100 CG1884 -1.898630
CG11100 CG2072 0.085282
CG11100 CG2083 -1.757521
CG11100 CG2774 0.354479
CG11100 CG31088 -0.223786
CG11100 CG3180 -0.514979
CG11100 CG3198 -0.162106
CG11100 CG32486 0.473845
CG11100 CG33097 2.985887
CG11100 CG3542 1.079483
CG11100 CG3625 1.369589
CG11100 CG3792 0.075825
CG11100 CG3969 -2.438982
CG11100 CG4532 0.770510
CG11100 CG4672 0.178158
CG11100 CG5215 -2.091507
CG11100 CG5499 -1.227549
CG11100 CG6418 0.436478
CG11100 CG6617 0.706228
CG11100 CG6654 -0.137976
CG11100 CG6860 0.311901
CG11100 CG6877 1.202431
CG11100 CG7187 0.305542
CG11100 CG7375 -2.510475
CG11100 CG7379 -1.336488
CG11100 CG7433 0.283309
CG11100 CG7524 -0.115050
CG11100 CG7528 -0.515022
CG11100 CG8200 -1.892680
CG11100 CG8209 -0.306224
CG11100 CG8472 0.797617
CG11100 CG8571 0.476289
CG11100 CG8749 -0.330212
CG11100 CG8974 -1.391220
CG11100 CG9346 -0.625776
CG11100 CG9666 1.105605
CG11107 CG11151 0.820273
CG11107 CG11267 -0.958120
CG11107 CG11444 -1.397979
CG11107 CG12055 0.707820
CG11107 CG12262 1.110007
CG11107 CG12582 0.159468
CG11107 CG13220 -1.456391
CG11107 CG1371 -0.496714
CG11107 CG14066 -1.274931
CG11107 CG1475 1.275054
CG11107 CG15304 0.445780
CG11107 CG15731 -0.074570
CG11107 CG1582 -0.027832
CG11107 CG16944 1.798983
CG11107 CG17246 0.072512
CG11107 CG17320 -1.060337
CG11107 CG17332 -1.069349
CG11107 CG17642 -1.751183
CG11107 CG1771 1.080212
CG11107 CG1782 -1.141078
CG11107 CG1882 0.009004
CG11107 CG1884 1.358416
CG11107 CG18854 0.460219
CG11107 CG1910 0.621943
CG11107 CG2158 0.373986
CG11107 CG2161 -4.262942
CG11107 CG30116 0.481731
CG11107 CG3028 0.801827
CG11107 CG31170 -1.292040
CG11107 CG3127 -1.320644
CG11107 CG3140 -2.044610
CG11107 CG31794 -0.678455
CG11107 CG31999 1.969308
CG11107 CG32164 -0.946327
CG11107 CG32920 0.602827
CG11107 CG33502 -0.473775
CG11107 CG3499 -0.286795
CG11107 CG3624 0.734500
CG11107 CG4086 -2.054016
CG11107 CG4169 -2.649031
CG11107 CG4233 0.894656
CG11107 CG4247 -0.864090
CG11107 CG4364 -0.102168
CG11107 CG4427 2.426120
CG11107 CG4552 0.913609
CG11107 CG4726 0.133421
CG11107 CG4752 0.393391
CG11107 CG4994 1.163589
CG11107 CG5353 -3.525778
CG11107 CG5590 -1.367356
CG11107 CG5903 0.940115
CG11107 CG5904 -0.479893
CG11107 CG5992 0.153839
CG11107 CG6178 -0.259268
CG11107 CG6199 0.610352
CG11107 CG6501 0.407541
CG11107 CG6647 0.609470
CG11107 CG6666 0.234557
CG11107 CG6769 -1.706756
CG11107 CG6775 1.102375
CG11107 CG6949 1.043994
CG11107 CG7033 0.785124
CG11107 CG7107 -1.762978
CG11107 CG7269 -0.237693
CG11107 CG7271 -0.584251
CG11107 CG7279 -0.808101
CG11107 CG7413 1.746211
CG11107 CG7430 -0.771229
CG11107 CG7458 0.844268
CG11107 CG7461 -0.788255
CG11107 CG7610 0.600484
CG11107 CG7698 0.161433
CG11107 CG7807 0.820046
CG11107 CG7920 -2.215385
CG11107 CG7981 0.344298
CG11107 CG8173 0.219895
CG11107 CG8235 0.934910
CG11107 CG8254 0.205934
CG11107 CG8402 -3.081781
CG11107 CG8430 0.023398
CG11107 CG8977 -0.136921
CG11107 CG9022 -2.191768
CG11107 CG9743 -0.953939
CG11107 CG9750 -0.982373
CG11107 CG9811 1.326130
CG11128 CG13463 -0.328911
CG11128 CG1546 -0.271692
CG11128 CG4798 -1.030479
CG11134 CG11267 2.548045
CG11134 CG11334 -3.365518
CG11134 CG11793 -0.952365
CG11134 CG11961 0.050813
CG11134 CG12151 -1.154003
CG11134 CG12400 -0.317238
CG11134 CG12723 0.414124
CG11134 CG13220 -0.741656
CG11134 CG13506 1.333196
CG11134 CG14066 -0.268088
CG11134 CG15102 0.126381
CG11134 CG15162 -0.232935
CG11134 CG15212 -0.961734
CG11134 CG15717 0.045567
CG11134 CG1582 0.614956
CG11134 CG17166 2.025109
CG11134 CG17246 -0.034850
CG11134 CG17320 1.010496
CG11134 CG17332 3.249472
CG11134 CG1771 0.143055
CG11134 CG18446 0.456979
CG11134 CG1882 -0.415378
CG11134 CG18854 2.484961
CG11134 CG1970 -0.750633
CG11134 CG2210 0.511257
CG11134 CG2674 0.344008
CG11134 CG2713 -0.073940
CG11134 CG31004 0.211817
CG11134 CG31160 -5.874580
CG11134 CG31170 0.334457
CG11134 CG3140 -2.004425
CG11134 CG3171 -0.354158
CG11134 CG32164 -2.243973
CG11134 CG3267 -8.173607
CG11134 CG3283 0.788936
CG11134 CG33502 -2.875579
CG11134 CG3499 2.163003
CG11134 CG4051 -0.670708
CG11134 CG4061 -0.292935
CG11134 CG4086 0.083504
CG11134 CG4427 -5.961285
CG11134 CG4475 0.528784
CG11134 CG4567 -1.604727
CG11134 CG4665 0.118432
CG11134 CG4984 0.745320
CG11134 CG5085 0.161287
CG11134 CG5130 -1.109107
CG11134 CG5193 1.318773
CG11134 CG5949 0.147927
CG11134 CG6028 1.081213
CG11134 CG6030 0.516397
CG11134 CG6345 -2.281097
CG11134 CG6459 -2.636951
CG11134 CG6521 -0.409802
CG11134 CG6666 0.267807
CG11134 CG6708 -0.801711
CG11134 CG6871 0.526173
CG11134 CG7107 -2.394535
CG11134 CG7176 2.501048
CG11134 CG7266 0.267851
CG11134 CG7271 0.641524
CG11134 CG7279 1.053869
CG11134 CG7328 -0.624707
CG11134 CG7354 -1.041659
CG11134 CG7361 -3.643531
CG11134 CG7421 2.850064
CG11134 CG7461 -4.506647
CG11134 CG7698 -1.910701
CG11134 CG7807 -0.428330
CG11134 CG8036 1.245566
CG11134 CG8058 1.419710
CG11134 CG8186 0.007538
CG11134 CG8235 -2.970271
CG11134 CG8309 0.757550
CG11134 CG8402 3.537235
CG11134 CG8430 0.974175
CG11134 CG8531 -2.503988
CG11134 CG8766 -0.275596
CG11134 CG8788 0.837627
CG11134 CG8946 -2.224574
CG11134 CG9127 -1.376119
CG11134 CG9148 -1.568803
CG11134 CG9280 2.283728
CG11134 CG9331 2.032355
CG11134 CG9710 1.737016
CG11134 CR31808 0.749100
CG11134 TE18870 -0.011242
CG11151 CG11255 -1.127728
CG11151 CG11267 -1.250300
CG11151 CG11453 0.144420
CG11151 CG12338 -1.218580
CG11151 CG12400 -1.909940
CG11151 CG13284 0.000933
CG11151 CG13704 3.165124
CG11151 CG14066 0.444408
CG11151 CG14080 -0.029522
CG11151 CG14792 1.055144
CG11151 CG14902 -1.477396
CG11151 CG15347 -5.950589
CG11151 CG1644 0.052201
CG11151 CG17320 -0.530433
CG11151 CG17332 2.574698
CG11151 CG17642 -1.600145
CG11151 CG1771 -0.099932
CG11151 CG1809 0.597863
CG11151 CG30349 0.150870
CG11151 CG31170 0.123507
CG11151 CG31233 -0.005268
CG11151 CG31259 1.312616
CG11151 CG3127 -0.234790
CG11151 CG31605 0.149643
CG11151 CG33502 -5.725432
CG11151 CG3714 -1.276341
CG11151 CG3884 -0.054602
CG11151 CG4061 0.071418
CG11151 CG4199 -0.534117
CG11151 CG4217 0.034428
CG11151 CG4247 0.173449
CG11151 CG4567 0.555735
CG11151 CG4753 1.593739
CG11151 CG4901 0.350899
CG11151 CG5012 -0.484860
CG11151 CG5590 0.054332
CG11151 CG5660 3.314041
CG11151 CG5961 -1.062564
CG11151 CG6028 -0.364769
CG11151 CG6030 -0.999868
CG11151 CG6178 0.652570
CG11151 CG6417 -3.099822
CG11151 CG6769 0.104889
CG11151 CG6830 -0.270868
CG11151 CG7154 0.297839
CG11151 CG7328 -2.051633
CG11151 CG7458 1.088736
CG11151 CG7936 0.749259
CG11151 CG8443 1.714752
CG11151 CG8766 -0.250413
CG11151 CG9527 0.600292
CG11151 CG9577 0.985627
CG11151 CG9663 -0.211162
CG11186 CG1258 -0.996499
CG11186 CG12767 0.038176
CG11186 CG18455 -1.052740
CG11186 CG18740 -0.713913
CG11186 CG32505 -0.208703
CG11186 CG3408 -0.703888
CG11186 CG3938 -0.215031
CG11186 CG7471 -0.314094
CG11186 CG9797 0.361038
CG11217 CG11255 -0.806878
CG11217 CG11567 0.327218
CG11217 CG11961 0.386907
CG11217 CG12206 0.023698
CG11217 CG12338 0.149780
CG11217 CG13993 0.183675
CG11217 CG1430 -0.110655
CG11217 CG15211 -1.557597
CG11217 CG1582 -1.255757
CG11217 CG16787 -0.717033
CG11217 CG17332 -0.206041
CG11217 CG17642 0.447166
CG11217 CG1771 -0.234194
CG11217 CG17903 0.093740
CG11217 CG2161 0.865724
CG11217 CG2818 0.567700
CG11217 CG3028 -0.118813
CG11217 CG30349 0.582443
CG11217 CG31170 0.649621
CG11217 CG3171 -1.761881
CG11217 CG32473 -0.327278
CG11217 CG32920 -1.292138
CG11217 CG33071 0.182752
CG11217 CG33261 -0.108398
CG11217 CG3762 -0.042233
CG11217 CG3884 0.017249
CG11217 CG4311 -0.507326
CG11217 CG4364 -0.084383
CG11217 CG4376 0.151617
CG11217 CG4901 0.440855
CG11217 CG4984 0.334687
CG11217 CG5130 -0.815716
CG11217 CG5170 0.221630
CG11217 CG5660 -0.966675
CG11217 CG5903 -1.777303
CG11217 CG6028 0.378803
CG11217 CG6040 1.068864
CG11217 CG6199 -0.578251
CG11217 CG6345 -0.808125
CG11217 CG6378 -0.410079
CG11217 CG6521 0.186585
CG11217 CG6769 -1.931849
CG11217 CG7176 -0.098684
CG11217 CG7328 -0.584325
CG11217 CG7354 1.469943
CG11217 CG7361 -1.062099
CG11217 CG7502 -0.281400
CG11217 CG7802 -0.378609
CG11217 CG8173 1.300081
CG11217 CG8235 1.122440
CG11217 CG8309 0.089860
CG11217 CG9127 0.044435
CG11217 CR31808 -1.184160
CG11241 CG13279 -0.453227
CG11241 CG14996 -1.377865
CG11241 CG1941 -1.081232
CG11241 CG2713 0.991300
CG11241 CG2827 0.356184
CG11241 CG32264 0.184516
CG11241 CG3249 -0.399350
CG11241 CG3283 -0.294086
CG11241 CG4753 -0.448056
CG11241 CG5010 1.200718
CG11241 CG5558 -0.176698
CG11241 CG6343 -0.440542
CG11241 CG6767 -0.008544
CG11241 CG7178 -0.818165
CG11241 CG7393 -0.196799
CG11241 CG7839 -2.694238
CG11241 CG8039 3.690469
CG11241 CG8327 0.015997
CG11241 CG8636 -0.192916
CG11241 CG8827 0.022278
CG11241 CG8913 -0.071710
CG11241 CG9577 -1.984857
CG11255 CG11267 1.135098
CG11255 CG11453 -0.810039
CG11255 CG11576 -0.096736
CG11255 CG12338 -1.222095
CG11255 CG12400 0.506520
CG11255 CG13102 -0.004247
CG11255 CG13284 -0.812551
CG11255 CG13551 0.684996
CG11255 CG14066 0.050516
CG11255 CG14080 0.145568
CG11255 CG14792 0.741719
CG11255 CG14902 -1.194823
CG11255 CG15211 -0.914191
CG11255 CG15347 0.217223
CG11255 CG1582 1.073270
CG11255 CG16787 0.980583
CG11255 CG16944 0.011901
CG11255 CG1759 0.340830
CG11255 CG17642 0.552927
CG11255 CG1771 -0.385207
CG11255 CG18473 0.216105
CG11255 CG30115 0.172348
CG11255 CG30349 0.354291
CG11255 CG31004 0.522983
CG11255 CG31170 0.346255
CG11255 CG31259 0.693956
CG11255 CG33071 0.847401
CG11255 CG33502 -0.879529
CG11255 CG3714 0.009963
CG11255 CG3734 1.264329
CG11255 CG4061 0.869531
CG11255 CG4199 0.566364
CG11255 CG4217 -1.867483
CG11255 CG4247 -1.632272
CG11255 CG4665 0.021988
CG11255 CG4901 -1.434804
CG11255 CG5010 0.717136
CG11255 CG5012 0.498025
CG11255 CG5130 -0.292294
CG11255 CG5525 0.227504
CG11255 CG5660 -2.235418
CG11255 CG5903 -0.280953
CG11255 CG6028 -1.193817
CG11255 CG6178 -1.268735
CG11255 CG6345 -1.752520
CG11255 CG6375 0.406297
CG11255 CG6769 -1.538326
CG11255 CG7178 0.443891
CG11255 CG7328 -0.932515
CG11255 CG7458 -0.350449
CG11255 CG7698 0.148073
CG11255 CG7841 -0.575854
CG11255 CG7993 0.421844
CG11255 CG8048 0.788105
CG11255 CG8531 -0.645201
CG11255 CG9527 0.401525
CG11255 CG9568 -0.085248
CG11267 CG11979 2.630503
CG11267 CG12141 3.465643
CG11267 CG12157 2.571659
CG11267 CG12262 -0.156704
CG11267 CG12400 1.081501
CG11267 CG1246 1.531456
CG11267 CG13220 -2.862839
CG11267 CG13506 2.275635
CG11267 CG13551 -0.566724
CG11267 CG13704 0.486957
CG11267 CG1371 -1.249588
CG11267 CG14048 1.949528
CG11267 CG14243 1.789495
CG11267 CG15095 1.021334
CG11267 CG15102 0.537723
CG11267 CG15304 -9.267169
CG11267 CG15347 -8.487640
CG11267 CG15717 -3.189787
CG11267 CG1685 -0.818245
CG11267 CG17320 1.485384
CG11267 CG17332 -4.976117
CG11267 CG17642 1.456327
CG11267 CG1882 -1.893311
CG11267 CG2003 1.051651
CG11267 CG2713 1.880515
CG11267 CG2863 1.335984
CG11267 CG30349 1.226900
CG11267 CG31004 -4.915155
CG11267 CG31098 -8.243683
CG11267 CG31160 -2.789474
CG11267 CG31175 1.691677
CG11267 CG3127 -4.368177
CG11267 CG3140 0.180221
CG11267 CG32164 1.373781
CG11267 CG3249 3.103328
CG11267 CG3267 -4.700714
CG11267 CG32813 -2.435996
CG11267 CG3283 -1.483996
CG11267 CG33009 -0.847706
CG11267 CG33071 1.586567
CG11267 CG33502 -1.773772
CG11267 CG3499 -0.013748
CG11267 CG3714 -1.675277
CG11267 CG3960 2.060255
CG11267 CG4033 -2.989447
CG11267 CG4051 -0.990817
CG11267 CG4169 0.911753
CG11267 CG4217 5.787764
CG11267 CG4233 -3.877731
CG11267 CG4247 -5.313310
CG11267 CG4427 4.107385
CG11267 CG4475 1.654930
CG11267 CG4567 -2.902673
CG11267 CG4600 0.304651
CG11267 CG4753 3.318407
CG11267 CG4994 -4.676406
CG11267 CG5010 0.673660
CG11267 CG5012 2.390742
CG11267 CG5558 2.299508
CG11267 CG5590 0.759308
CG11267 CG5594 0.902906
CG11267 CG5596 1.161763
CG11267 CG5660 0.607398
CG11267 CG5819 -2.212147
CG11267 CG5903 0.794669
CG11267 CG5904 -14.624179
CG11267 CG5949 1.729969
CG11267 CG5992 -0.625818
CG11267 CG6028 1.405512
CG11267 CG6030 1.565704
CG11267 CG6226 1.957483
CG11267 CG6345 -0.073472
CG11267 CG6417 2.779358
CG11267 CG6501 -6.075388
CG11267 CG6666 -4.511696
CG11267 CG6769 2.993641
CG11267 CG6949 -3.832957
CG11267 CG7107 1.190305
CG11267 CG7361 0.122614
CG11267 CG7421 -2.015397
CG11267 CG7438 -0.115602
CG11267 CG7458 -1.444134
CG11267 CG7698 -0.420289
CG11267 CG7807 0.063129
CG11267 CG7841 -0.840810
CG11267 CG7920 3.351497
CG11267 CG7936 1.497564
CG11267 CG8048 5.531880
CG11267 CG8058 3.308132
CG11267 CG8235 -2.606995
CG11267 CG8402 -0.806901
CG11267 CG8439 -0.545666
CG11267 CG8443 -3.606303
CG11267 CG8446 -1.352464
CG11267 CG8470 -10.120595
CG11267 CG8766 -1.398053
CG11267 CG8788 1.751764
CG11267 CG8946 -3.828153
CG11267 CG9527 -2.877073
CG11267 CG9762 2.865574
CG11267 CR31808 1.216579
CG11271 CG17166 -0.933830
CG11271 CG32473 -0.266462
CG11271 CG3267 0.774460
CG11271 CG33183 0.070716
CG11271 CG4311 -0.417267
CG11271 CG4364 -0.087673
CG11271 CG5170 -0.577271
CG11271 CG5873 -0.237253
CG11271 CG8627 -0.425055
CG11280 CG11652 -2.739181
CG11280 CG11861 -0.643351
CG11280 CG11949 -1.859063
CG11280 CG12006 0.606983
CG11280 CG12091 1.055022
CG11280 CG12131 -0.078260
CG11280 CG12249 0.303161
CG11280 CG12360 0.290735
CG11280 CG12369 1.105262
CG11280 CG12676 0.569787
CG11280 CG13912 -2.087033
CG11280 CG14025 -0.427958
CG11280 CG1422 1.392326
CG11280 CG1444 0.335802
CG11280 CG14622 0.021264
CG11280 CG17348 -0.366323
CG11280 CG17492 1.946379
CG11280 CG18250 0.784564
CG11280 CG2048 -0.981010
CG11280 CG2374 1.709720
CG11280 CG2835 -0.706123
CG11280 CG31022 0.225920
CG11280 CG31108 0.752901
CG11280 CG31332 -2.093048
CG11280 CG31349 -0.592469
CG11280 CG31721 -0.545904
CG11280 CG32043 -0.389530
CG11280 CG32434 -0.334571
CG11280 CG32556 -0.847053
CG11280 CG3352 -0.453506
CG11280 CG3625 -0.730725
CG11280 CG4006 1.414906
CG11280 CG40147 0.200865
CG11280 CG4194 0.077562
CG11280 CG5215 0.705291
CG11280 CG5809 0.876285
CG11280 CG6866 -0.014217
CG11280 CG6877 -2.520236
CG11280 CG6988 -0.831119
CG11280 CG7073 0.019344
CG11280 CG7254 -0.122672
CG11280 CG7638 0.988349
CG11280 CG8276 0.524273
CG11280 CG8933 -0.316889
CG11280 CG9135 0.502205
CG11280 CG9866 0.318622
CG11280 TE19126 -0.526235
CG1130 CG11849 0.103073
CG1130 CG1434 0.737697
CG1130 CG17724 -0.790669
CG1130 CG2207 -1.559517
CG1130 CG32505 1.039242
CG1130 CG3408 -0.962774
CG1130 CG5358 1.090867
CG1130 CG5588 -0.198848
CG1130 CG5813 1.041883
CG1130 CG5940 -0.368037
CG1130 CG7358 -0.678562
CG1130 CG7538 -1.301725
CG1130 CG7659 -1.484474
CG1130 CG9704 -1.355483
CG1130 CG9797 -0.371646
CG1130 CG9999 -1.187452
CG11306 CG11738 0.682045
CG11306 CG12785 -0.535380
CG11306 CG13188 -0.421929
CG11306 CG13503 -0.128361
CG11306 CG14080 -0.019032
CG11306 CG14206 -0.469021
CG11306 CG14207 0.113785
CG11306 CG1422 1.134706
CG11306 CG14712 0.698145
CG11306 CG17136 -2.700630
CG11306 CG17271 -0.063316
CG11306 CG18854 -4.006745
CG11306 CG1891 -0.607285
CG11306 CG2158 -2.337169
CG11306 CG2221 0.061972
CG11306 CG2263 -2.821947
CG11306 CG2827 0.242173
CG11306 CG2867 -0.587609
CG11306 CG30115 0.076185
CG11306 CG31332 0.084769
CG11306 CG32030 0.175529
CG11306 CG3224 0.115590
CG11306 CG33071 0.459043
CG11306 CG3861 0.046510
CG11306 CG4003 -0.506300
CG11306 CG4194 -0.078888
CG11306 CG4217 0.457262
CG11306 CG4457 -2.484217
CG11306 CG4665 -1.117376
CG11306 CG4912 0.322591
CG11306 CG4966 0.450659
CG11306 CG5382 -1.283679
CG11306 CG5525 0.597517
CG11306 CG5537 0.195815
CG11306 CG5596 -0.651045
CG11306 CG5824 1.154710
CG11306 CG5946 -0.170280
CG11306 CG6202 -0.215878
CG11306 CG6705 -0.540817
CG11306 CG6708 0.863091
CG11306 CG6822 0.856041
CG11306 CG6904 2.613413
CG11306 CG6972 0.017802
CG11306 CG7073 -2.980757
CG11306 CG7458 1.126191
CG11306 CG7461 2.879847
CG11306 CG7638 0.807643
CG11306 CG8268 -0.069758
CG11306 CG8301 -2.103699
CG11306 CG8430 -0.357968
CG11306 CG8531 -1.040818
CG11306 CG8583 -0.613539
CG11306 CG8635 -0.998518
CG11306 CG8636 1.493695
CG11306 CG9326 -1.245157
CG11306 CG9630 2.269015
CG11324 CG11494 1.450909
CG11324 CG11798 0.249171
CG11324 CG11849 -1.145264
CG11324 CG12249 -1.335275
CG11324 CG13624 -0.594195
CG11324 CG1447 0.252409
CG11324 CG14622 -0.324251
CG11324 CG15811 0.687403
CG11324 CG1624 0.403982
CG11324 CG2207 -0.708294
CG11324 CG2656 0.251851
CG11324 CG31043 -0.424328
CG11324 CG31088 0.515684
CG11324 CG31108 -4.873347
CG11324 CG31181 -0.501978
CG11324 CG31349 0.378831
CG11324 CG31721 -0.136468
CG11324 CG32043 -0.234626
CG11324 CG32158 -1.798356
CG11324 CG32423 0.029900
CG11324 CG32434 -0.483819
CG11324 CG32556 -1.080671
CG11324 CG3269 -0.519417
CG11324 CG3967 0.320828
CG11324 CG4041 -0.114557
CG11324 CG4303 1.165829
CG11324 CG6703 -0.624367
CG11324 CG6866 0.524900
CG11324 CG8567 1.919208
CG11324 CG9135 0.227150
CG11324 CG9666 0.790811
CG11324 CG9854 -0.586912
CG11324 CG9999 0.045947
CG11326 CG1157 -0.313743
CG11326 CG11785 -0.120041
CG11326 CG11979 -4.190528
CG11326 CG12157 0.995748
CG11326 CG12206 -1.378090
CG11326 CG12785 -0.585902
CG11326 CG13037 -0.245638
CG11326 CG13188 -0.164350
CG11326 CG13503 0.164699
CG11326 CG13551 0.050802
CG11326 CG14048 0.317326
CG11326 CG14206 -0.303567
CG11326 CG14643 -0.660747
CG11326 CG15162 0.080095
CG11326 CG15598 0.022935
CG11326 CG17121 0.195248
CG11326 CG1771 0.056841
CG11326 CG1785 0.496235
CG11326 CG1891 0.340221
CG11326 CG2003 1.362516
CG11326 CG2184 -2.142740
CG11326 CG2837 -0.151508
CG11326 CG2863 1.318887
CG11326 CG31175 -0.271853
CG11326 CG3127 0.223382
CG11326 CG32164 1.644220
CG11326 CG3267 -0.139790
CG11326 CG32813 0.556889
CG11326 CG33009 0.215866
CG11326 CG33071 1.130769
CG11326 CG33217 1.167419
CG11326 CG3588 -0.361842
CG11326 CG4033 -0.968366
CG11326 CG4051 1.149614
CG11326 CG4300 -0.246533
CG11326 CG4307 1.148311
CG11326 CG4376 0.085531
CG11326 CG4726 0.415737
CG11326 CG4901 -0.771195
CG11326 CG4944 -0.462602
CG11326 CG4994 0.328197
CG11326 CG5374 0.738217
CG11326 CG5525 -0.668736
CG11326 CG5532 -0.316531
CG11326 CG5594 -0.394772
CG11326 CG5596 0.259673
CG11326 CG5903 -0.118948
CG11326 CG5961 -0.223711
CG11326 CG6105 0.064570
CG11326 CG6226 -0.601167
CG11326 CG6501 -1.859695
CG11326 CG7033 1.077565
CG11326 CG7088 0.516359
CG11326 CG7176 -2.204282
CG11326 CG7178 0.140589
CG11326 CG7296 -0.043642
CG11326 CG7361 1.010723
CG11326 CG7421 -0.694455
CG11326 CG7502 0.006932
CG11326 CG7554 -1.382754
CG11326 CG7698 0.810285
CG11326 CG7915 -0.136721
CG11326 CG8048 -0.147257
CG11326 CG8231 -0.093054
CG11326 CG8309 0.197353
CG11326 CG8439 -0.942469
CG11326 CG8788 -2.012151
CG11326 CG9066 -0.125991
CG11326 CG9140 0.382267
CG11326 CG9281 -2.469535
CG11326 CG9446 -0.108110
CG11326 CG9527 1.179659
CG11326 CG9762 -0.053141
CG11334 CG11444 0.623588
CG11334 CG12262 -0.871557
CG11334 CG13220 -1.473564
CG11334 CG13391 0.143376
CG11334 CG15304 0.253054
CG11334 CG15444 0.468662
CG11334 CG1582 -3.048554
CG11334 CG17280 -0.071251
CG11334 CG17320 -1.581236
CG11334 CG1882 0.384123
CG11334 CG1970 0.490411
CG11334 CG2161 -0.392546
CG11334 CG2713 0.334779
CG11334 CG2918 -0.222882
CG11334 CG30291 0.022321
CG11334 CG31160 0.168558
CG11334 CG31170 -0.778214
CG11334 CG3140 1.081840
CG11334 CG3171 0.281859
CG11334 CG3174 0.010059
CG11334 CG31999 0.363641
CG11334 CG3283 -0.170919
CG11334 CG32920 0.240906
CG11334 CG3499 0.231552
CG11334 CG3903 1.419066
CG11334 CG4086 0.516380
CG11334 CG4145 -0.289981
CG11334 CG4233 -0.813148
CG11334 CG4427 3.649248
CG11334 CG4475 0.213332
CG11334 CG4567 0.927688
CG11334 CG4665 0.404944
CG11334 CG4670 0.064339
CG11334 CG4729 0.232734
CG11334 CG4752 0.076751
CG11334 CG5012 -1.168067
CG11334 CG5085 -0.354696
CG11334 CG5353 -0.711397
CG11334 CG5590 0.529227
CG11334 CG6199 -0.182983
CG11334 CG6345 -0.104063
CG11334 CG6439 -0.350867
CG11334 CG7271 0.110226
CG11334 CG7354 0.593378
CG11334 CG7748 -0.909608
CG11334 CG8036 -0.414683
CG11334 CG8173 0.107300
CG11334 CG8235 0.546063
CG11334 CG8430 -0.996570
CG11334 CG9131 -0.072683
CG11334 CG9148 0.767494
CG11334 CG9280 -2.890181
CG11334 CG9494 0.140578
CG11347 CG1169 0.154472
CG11347 CG12052 0.576623
CG11347 CG12091 -0.011805
CG11347 CG12129 -0.453740
CG11347 CG12203 -0.146129
CG11347 CG12238 0.635097
CG11347 CG1228 0.556244
CG11347 CG12369 -0.107473
CG11347 CG12403 0.956578
CG11347 CG1250 -2.345567
CG11347 CG1259 0.238871
CG11347 CG12676 -0.051676
CG11347 CG1345 -1.723295
CG11347 CG1403 -0.669502
CG11347 CG1404 -1.054189
CG11347 CG14122 0.467648
CG11347 CG1444 -0.702018
CG11347 CG14622 -0.272017
CG11347 CG14636 -0.103971
CG11347 CG15105 2.924512
CG11347 CG15282 -0.387047
CG11347 CG1648 1.262536
CG11347 CG16721 0.999794
CG11347 CG17158 -0.826881
CG11347 CG17508 -0.311481
CG11347 CG1782 0.898310
CG11347 CG18290 -0.817050
CG11347 CG18783 -0.928017
CG11347 CG1884 -0.244374
CG11347 CG2051 -0.003840
CG11347 CG2072 -1.037220
CG11347 CG2108 -0.101665
CG11347 CG2374 0.301663
CG11347 CG2969 1.510812
CG11347 CG3039 -1.604437
CG11347 CG30497 0.173024
CG11347 CG32244 -0.606879
CG11347 CG32425 4.151237
CG11347 CG33097 -3.733487
CG11347 CG33113 0.326448
CG11347 CG33549 -4.800895
CG11347 CG3365 0.622135
CG11347 CG3416 0.056434
CG11347 CG3539 0.088727
CG11347 CG3542 -0.788075
CG11347 CG3644 -0.542935
CG11347 CG3722 1.885294
CG11347 CG3725 -4.923123
CG11347 CG3800 2.606594
CG11347 CG3903 -6.462256
CG11347 CG4145 2.329049
CG11347 CG4405 -0.773113
CG11347 CG4672 -2.473969
CG11347 CG4677 0.422175
CG11347 CG4679 1.706440
CG11347 CG4692 -1.329256
CG11347 CG5320 -3.313866
CG11347 CG5486 0.913927
CG11347 CG5671 0.452908
CG11347 CG5809 3.353648
CG11347 CG6775 1.310572
CG11347 CG7070 -0.112275
CG11347 CG7071 0.101606
CG11347 CG7173 0.005851
CG11347 CG7433 0.689911
CG11347 CG7526 -0.420861
CG11347 CG8276 -3.530717
CG11347 CG8965 0.180640
CG11347 CG8974 -0.713365
CG11347 CG9020 -0.341629
CG11347 CG9022 -0.903170
CG11347 CG9070 0.309280
CG11347 CG9177 0.150022
CG11347 CG9194 -1.968501
CG11347 CG9346 -0.191872
CG11347 CG9423 0.226088
CG11347 CG9985 -0.395938
CG11372 CG12203 -1.894933
CG11372 CG12206 0.122448
CG11372 CG12284 0.199446
CG11372 CG12403 -0.836117
CG11372 CG1250 0.626400
CG11372 CG1345 0.921902
CG11372 CG13993 -0.016210
CG11372 CG14639 0.482903
CG11372 CG14643 -1.504025
CG11372 CG15102 -0.202983
CG11372 CG15212 0.507998
CG11372 CG15282 -1.407492
CG11372 CG15598 -0.225180
CG11372 CG15669 -0.414759
CG11372 CG1674 0.143909
CG11372 CG16798 0.373962
CG11372 CG16944 0.009694
CG11372 CG17332 -1.912284
CG11372 CG17508 -1.009194
CG11372 CG18290 0.251868
CG11372 CG18374 0.084664
CG11372 CG18593 -1.687751
CG11372 CG1882 -1.097791
CG11372 CG2374 0.361130
CG11372 CG30349 -0.934645
CG11372 CG30497 1.268994
CG11372 CG31022 -0.309798
CG11372 CG31368 -0.406105
CG11372 CG31559 0.022358
CG11372 CG3171 -0.633745
CG11372 CG32164 1.402253
CG11372 CG32244 -1.700530
CG11372 CG32972 -0.059459
CG11372 CG33149 -0.432190
CG11372 CG33502 1.017106
CG11372 CG4169 0.983475
CG11372 CG4364 0.675386
CG11372 CG4376 -3.195875
CG11372 CG4567 0.332938
CG11372 CG4726 1.380340
CG11372 CG4994 -0.460804
CG11372 CG5085 -0.307621
CG11372 CG5476 1.653934
CG11372 CG6521 0.489882
CG11372 CG6647 0.033908
CG11372 CG6666 0.251728
CG11372 CG6705 0.032695
CG11372 CG7062 0.929438
CG11372 CG7071 -3.799148
CG11372 CG7107 -3.982107
CG11372 CG7271 1.314601
CG11372 CG7279 0.439984
CG11372 CG7433 0.459527
CG11372 CG7807 0.504880
CG11372 CG7920 0.935571
CG11372 CG8182 0.315430
CG11372 CG8186 -2.897925
CG11372 CG8235 0.336584
CG11372 CG9253 -0.996646
CG11372 CG9262 -0.642597
CG11372 CG9811 -0.855294
CG11372 CG9977 -0.098653
CG11395 CG2155 -0.481858
CG11395 CG7299 -0.297958
CG11395 CG8036 0.024859
CG11395 CG9148 -1.245317
CG11395 CG9280 -0.346784
CG11415 CG3725 0.132949
CG11415 CG4183 -0.875382
CG11415 CG4672 -0.310089
CG11415 CG5671 -0.531191
CG11415 CG9177 -0.308741
CG11437 CG1374 -2.162788
CG11437 CG14107 1.918702
CG11437 CG32423 -1.135261
CG11437 CG8625 -1.486624
CG11444 CG12151 0.673189
CG11444 CG12701 0.778675
CG11444 CG13005 3.852769
CG11444 CG1309 0.911649
CG11444 CG13220 -0.833054
CG11444 CG1403 0.599401
CG11444 CG14687 0.703359
CG11444 CG1475 -0.226994
CG11444 CG1582 -0.570858
CG11444 CG1648 -0.465978
CG11444 CG17124 -1.497923
CG11444 CG1716 0.129437
CG11444 CG17246 -2.647046
CG11444 CG17903 -0.699443
CG11444 CG18854 0.306522
CG11444 CG2016 0.287532
CG11444 CG2161 -1.776242
CG11444 CG2263 2.604167
CG11444 CG2674 -0.407871
CG11444 CG2713 1.647173
CG11444 CG30116 -0.782850
CG11444 CG3028 -0.141396
CG11444 CG30291 0.756271
CG11444 CG3033 0.656211
CG11444 CG31045 0.058356
CG11444 CG31170 0.508100
CG11444 CG3140 -1.058489
CG11444 CG3174 0.050628
CG11444 CG31794 -0.132272
CG11444 CG3198 1.160169
CG11444 CG3224 -1.291483
CG11444 CG32425 0.238653
CG11444 CG32625 -0.375508
CG11444 CG3278 -0.154522
CG11444 CG33104 1.046657
CG11444 CG33549 0.657111
CG11444 CG3499 -0.998057
CG11444 CG3542 0.257792
CG11444 CG3624 -2.834545
CG11444 CG3664 -0.978500
CG11444 CG3792 -0.092555
CG11444 CG3800 0.310731
CG11444 CG4003 0.447846
CG11444 CG4051 0.487782
CG11444 CG4086 -0.578863
CG11444 CG4169 0.083679
CG11444 CG4170 -0.440140
CG11444 CG4204 -1.375353
CG11444 CG4233 -2.301255
CG11444 CG4551 0.389937
CG11444 CG4552 -0.913421
CG11444 CG4665 0.455648
CG11444 CG4692 -0.315174
CG11444 CG4729 0.643232
CG11444 CG4752 0.489484
CG11444 CG4972 -1.850024
CG11444 CG4994 -1.006823
CG11444 CG5186 -1.423880
CG11444 CG5353 -2.803585
CG11444 CG5374 -1.186884
CG11444 CG5382 -0.677496
CG11444 CG5904 3.273852
CG11444 CG5992 1.303885
CG11444 CG6199 0.012400
CG11444 CG6708 0.601965
CG11444 CG6775 -2.911679
CG11444 CG6904 -2.335589
CG11444 CG7033 0.473514
CG11444 CG7227 0.772135
CG11444 CG7269 0.642311
CG11444 CG7271 0.805706
CG11444 CG7279 -1.249043
CG11444 CG7393 0.616701
CG11444 CG7413 -2.631076
CG11444 CG7430 -3.570511
CG11444 CG7461 -1.753070
CG11444 CG7610 -3.423562
CG11444 CG7748 -0.658853
CG11444 CG7935 -2.149599
CG11444 CG7981 0.554537
CG11444 CG7993 -6.111704
CG11444 CG8231 3.207380
CG11444 CG8235 0.026065
CG11444 CG8254 -0.043362
CG11444 CG8268 0.288587
CG11444 CG8286 1.307253
CG11444 CG8289 1.668815
CG11444 CG8366 -0.451849
CG11444 CG8430 -0.745422
CG11444 CG8439 1.816741
CG11444 CG8444 1.471819
CG11444 CG8553 0.006854
CG11444 CG8759 -0.873638
CG11444 CG8978 -3.098185
CG11444 CG9140 3.817921
CG11444 CG9677 1.010804
CG11444 CG9743 0.746221
CG11444 CG9750 -3.572262
CG11444 CG9811 0.301617
CG11444 CG9916 -2.435309
CG11453 CG11576 -0.373764
CG11453 CG11961 0.076785
CG11453 CG12338 -0.374141
CG11453 CG12350 -0.821908
CG11453 CG13102 -4.159969
CG11453 CG13284 0.340910
CG11453 CG14066 0.985547
CG11453 CG14792 0.516902
CG11453 CG14902 0.168669
CG11453 CG15211 0.224477
CG11453 CG16787 -2.311381
CG11453 CG1759 0.219427
CG11453 CG1809 -1.206544
CG11453 CG18173 0.937634
CG11453 CG2210 0.348953
CG11453 CG31233 -1.347376
CG11453 CG31259 -0.255647
CG11453 CG31463 1.108750
CG11453 CG31605 0.334887
CG11453 CG33502 0.406946
CG11453 CG3734 -2.204047
CG11453 CG4061 -1.109923
CG11453 CG4199 -2.860077
CG11453 CG4280 0.569333
CG11453 CG5660 1.867472
CG11453 CG6028 0.879197
CG11453 CG6830 1.752984
CG11453 CG7154 -0.598168
CG11453 CG7328 0.033130
CG11453 CG7354 -1.263640
CG11453 CG8627 -0.319382
CG11453 CG8850 -0.202385
CG11453 CG9331 0.522383
CG11453 CG9568 -2.846574
CG11471 CG11738 1.903477
CG11471 CG11785 0.335360
CG11471 CG11992 1.613969
CG11471 CG12075 0.342669
CG11471 CG12101 1.589568
CG11471 CG12785 1.023217
CG11471 CG12792 -2.301715
CG11471 CG13005 1.054843
CG11471 CG1309 -0.176989
CG11471 CG13503 -2.003566
CG11471 CG13506 -3.083785
CG11471 CG14207 0.440080
CG11471 CG1475 -1.042958
CG11471 CG15212 -0.390249
CG11471 CG15433 0.421918
CG11471 CG16765 3.694358
CG11471 CG17124 -0.350200
CG11471 CG17166 0.332801
CG11471 CG17320 0.871887
CG11471 CG17369 1.130364
CG11471 CG1785 3.232970
CG11471 CG18446 -0.029211
CG11471 CG18507 0.962185
CG11471 CG18854 6.321435
CG11471 CG2003 -0.105795
CG11471 CG2221 -4.673017
CG11471 CG2674 1.228580
CG11471 CG2867 0.702641
CG11471 CG3224 -1.119198
CG11471 CG32409 -0.059258
CG11471 CG32625 -1.822147
CG11471 CG3267 1.128653
CG11471 CG32813 0.964261
CG11471 CG33104 -3.339295
CG11471 CG33183 0.276224
CG11471 CG3401 0.592711
CG11471 CG3499 1.528331
CG11471 CG3992 2.433250
CG11471 CG4033 -1.061083
CG11471 CG4035 0.670229
CG11471 CG4115 1.019427
CG11471 CG4170 1.242998
CG11471 CG4427 -0.141209
CG11471 CG4726 0.684090
CG11471 CG4912 -18.371480
CG11471 CG5033 0.182700
CG11471 CG5183 -0.045132
CG11471 CG5258 -1.949681
CG11471 CG5277 3.762472
CG11471 CG5330 0.123053
CG11471 CG5353 -0.525594
CG11471 CG5824 1.402101
CG11471 CG6022 0.354745
CG11471 CG6148 -2.018395
CG11471 CG6226 0.441888
CG11471 CG6512 -0.369561
CG11471 CG6668 1.331852
CG11471 CG6708 -3.364325
CG11471 CG6766 1.147311
CG11471 CG7033 1.528807
CG11471 CG7088 -0.735954
CG11471 CG7279 0.395436
CG11471 CG7413 -2.387420
CG11471 CG7430 -1.027357
CG11471 CG7461 -4.699909
CG11471 CG7654 -4.689836
CG11471 CG7915 0.104760
CG11471 CG8058 -0.947677
CG11471 CG8144 -7.599209
CG11471 CG8182 -0.490635
CG11471 CG8231 2.269627
CG11471 CG8286 0.494518
CG11471 CG8306 -0.179856
CG11471 CG8309 -1.180764
CG11471 CG8583 0.999277
CG11471 CG8635 -0.756609
CG11471 CG8920 -1.657773
CG11471 CG8977 -1.332474
CG11471 CG8978 -1.159375
CG11471 CG9035 0.806603
CG11471 CG9172 0.058866
CG11471 CG9281 -1.369801
CG11471 CG9326 -0.132920
CG11471 CG9330 -11.172745
CG11471 CG9416 1.138974
CG11471 CG9539 -0.817124
CG11471 CG9710 2.086764
CG11471 CG9866 -0.823018
CG11471 TE19126 1.000219
CG1148 CG1252 -1.940885
CG1148 CG1374 3.124188
CG1148 CG13875 -1.733039
CG1148 CG14107 0.018018
CG1148 CG14866 -0.983671
CG1148 CG1919 0.370404
CG1148 CG2150 -0.224477
CG1148 CG3097 -0.091145
CG1148 CG5492 -0.751639
CG1148 CG6608 -0.811498
CG1148 CG7713 0.059736
CG1148 CG8587 2.066183
CG11494 CG1221 0.188649
CG11494 CG12249 -0.014202
CG11494 CG13624 -2.388843
CG11494 CG13777 0.114526
CG11494 CG13894 0.286387
CG11494 CG14041 0.321691
CG11494 CG14513 -4.867415
CG11494 CG14622 0.729794
CG11494 CG1483 -1.443266
CG11494 CG17724 -0.058326
CG11494 CG1957 0.730956
CG11494 CG2083 -1.835834
CG11494 CG2207 -0.553391
CG11494 CG31043 -0.430601
CG11494 CG31108 -3.853634
CG11494 CG31181 0.950602
CG11494 CG32486 0.158649
CG11494 CG32505 -0.487128
CG11494 CG3269 -1.433914
CG11494 CG4303 3.398980
CG11494 CG5358 0.769161
CG11494 CG5499 -0.232972
CG11494 CG6617 1.349467
CG11494 CG6703 -0.387305
CG11494 CG6987 -4.008028
CG11494 CG7358 -0.659179
CG11494 CG7471 -0.269516
CG11494 CG8092 -1.277089
CG11494 CG8567 0.831400
CG11494 CG9666 0.193844
CG11494 CG9704 0.273079
CG11494 CG9797 -0.478002
CG11494 CG9894 -0.101091
CG1151 CG11793 0.669246
CG1151 CG11992 0.480219
CG1151 CG12262 1.087495
CG1151 CG12286 -0.135462
CG1151 CG12403 -1.022117
CG1151 CG1259 -0.734121
CG1151 CG12723 -0.522381
CG1151 CG14629 0.271926
CG1151 CG15022 0.490044
CG1151 CG15188 -0.103351
CG1151 CG15212 0.397815
CG1151 CG15282 -0.806113
CG1151 CG15717 -0.320610
CG1151 CG1648 -0.449187
CG1151 CG16885 -0.483250
CG1151 CG17325 -0.890550
CG1151 CG1780 -0.086313
CG1151 CG1837 0.835139
CG1151 CG18783 -0.148193
CG1151 CG2928 0.163616
CG1151 CG30011 0.513505
CG1151 CG30497 0.406998
CG1151 CG31098 0.027752
CG1151 CG32499 -0.396209
CG1151 CG32548 -0.575860
CG1151 CG32972 0.019471
CG1151 CG33113 -0.147676
CG1151 CG3989 0.802552
CG1151 CG4533 -0.451555
CG1151 CG4600 -0.198689
CG1151 CG4679 -0.143234
CG1151 CG4692 0.609880
CG1151 CG5330 -1.844530
CG1151 CG5345 -1.893867
CG1151 CG5476 -0.072216
CG1151 CG5671 -0.052603
CG1151 CG5700 -1.167993
CG1151 CG6155 0.320192
CG1151 CG6647 0.119750
CG1151 CG6803 -0.912522
CG1151 CG7062 -0.191431
CG1151 CG7107 0.068926
CG1151 CG7173 1.105723
CG1151 CG7266 -0.787006
CG1151 CG7807 0.651109
CG1151 CG7981 -0.191156
CG1151 CG8050 0.870302
CG1151 CG8665 -0.433571
CG1151 CG8913 0.123005
CG1151 CG9177 0.329415
CG1151 CG9184 -0.476670
CG1151 CG9238 -0.772816
CG1151 CG9539 0.527612
CG1153 CG31559 -1.107061
CG11546 CG14430 -0.287033
CG11546 CG2818 -0.096778
CG11546 CG32473 -0.763844
CG11546 TE20108 -0.686284
CG1155 CG17272 -0.152960
CG1155 CG17786 -0.708990
CG1155 CG2727 -0.892036
CG1155 CG5873 0.108376
CG1155 CG6040 -0.731718
CG1155 CG6394 -0.022041
CG1155 CG6879 -0.435817
CG1155 CG9747 -0.089621
CG11567 CG1169 0.336755
CG11567 CG11905 0.012925
CG11567 CG11992 0.363348
CG11567 CG12723 -1.425406
CG11567 CG1322 0.081829
CG11567 CG1430 0.025579
CG11567 CG15005 -0.768163
CG11567 CG15022 0.540535
CG11567 CG15212 -0.784686
CG11567 CG15444 0.623139
CG11567 CG15592 0.084107
CG11567 CG1582 -0.831711
CG11567 CG16765 -0.515152
CG11567 CG16885 -0.333948
CG11567 CG17166 0.512566
CG11567 CG17292 -0.477725
CG11567 CG17437 0.192646
CG11567 CG18140 -0.300973
CG11567 CG18362 0.664220
CG11567 CG18446 0.827744
CG11567 CG18507 -0.551085
CG11567 CG1882 0.589460
CG11567 CG2108 0.598829
CG11567 CG2161 0.164839
CG11567 CG2674 0.714305
CG11567 CG2837 -0.379013
CG11567 CG2928 -1.920158
CG11567 CG30497 0.259264
CG11567 CG31121 -0.518518
CG11567 CG31999 0.008926
CG11567 CG32209 -0.609482
CG11567 CG32548 -1.349270
CG11567 CG3267 -2.463092
CG11567 CG32920 0.112419
CG11567 CG33104 0.473781
CG11567 CG33217 -0.126163
CG11567 CG3499 0.939481
CG11567 CG4051 -0.250014
CG11567 CG4233 -0.745078
CG11567 CG4311 -0.973397
CG11567 CG4354 0.205428
CG11567 CG4692 -0.495349
CG11567 CG4742 -2.417581
CG11567 CG4778 1.039474
CG11567 CG5130 0.203906
CG11567 CG5170 1.378438
CG11567 CG5590 -0.224182
CG11567 CG5873 0.211492
CG11567 CG6040 0.347959
CG11567 CG6202 0.823223
CG11567 CG6708 -0.957470
CG11567 CG6871 -0.292775
CG11567 CG7107 -0.947675
CG11567 CG7266 -1.985594
CG11567 CG7271 0.253121
CG11567 CG7421 1.133686
CG11567 CG7748 0.203393
CG11567 CG7807 -0.576528
CG11567 CG7935 0.008703
CG11567 CG7981 0.289472
CG11567 CG8058 0.044554
CG11567 CG8144 1.201838
CG11567 CG8235 0.592105
CG11567 CG8309 -0.630197
CG11567 CG8386 -1.351935
CG11567 CG8402 0.236044
CG11567 CG8439 0.555690
CG11567 CG8444 -0.354369
CG11567 CG9009 -0.273342
CG11567 CG9149 1.303171
CG11567 CG9539 0.197974
CG11567 CR31808 -2.409812
CG11567 TE18870 0.493408
CG1157 CG11738 0.255639
CG1157 CG11785 -0.248745
CG1157 CG11793 0.672311
CG1157 CG11979 0.193077
CG1157 CG12151 -0.557343
CG1157 CG12157 -0.993925
CG1157 CG12400 2.193795
CG1157 CG1246 -0.659905
CG1157 CG13279 -0.746167
CG1157 CG13551 2.797022
CG1157 CG14048 -2.308412
CG1157 CG14206 2.085238
CG1157 CG15095 -1.145818
CG1157 CG15162 -0.294004
CG1157 CG15347 -0.008371
CG1157 CG1685 0.480991
CG1157 CG1785 1.639452
CG1157 CG18549 -0.410741
CG1157 CG2003 0.284972
CG1157 CG2078 -0.272640
CG1157 CG2155 0.182397
CG1157 CG2184 0.470221
CG1157 CG2713 -3.567148
CG1157 CG2863 -1.405930
CG1157 CG31160 0.403067
CG1157 CG31175 1.611310
CG1157 CG32164 -0.099962
CG1157 CG32409 1.012330
CG1157 CG32813 0.099132
CG1157 CG3283 0.707920
CG1157 CG33217 0.158924
CG1157 CG3999 -0.184423
CG1157 CG4033 -5.511482
CG1157 CG4051 1.294758
CG1157 CG4061 -0.756955
CG1157 CG4217 1.034447
CG1157 CG4475 -0.529797
CG1157 CG4581 0.564172
CG1157 CG4665 -0.486310
CG1157 CG4753 0.387467
CG1157 CG4778 0.125423
CG1157 CG4901 2.130320
CG1157 CG5010 -2.900803
CG1157 CG5130 -0.299487
CG1157 CG5193 0.166643
CG1157 CG5277 2.532662
CG1157 CG5288 -0.310059
CG1157 CG5525 -1.608814
CG1157 CG5594 -0.491255
CG1157 CG5819 0.934652
CG1157 CG5903 -1.166616
CG1157 CG6022 1.038557
CG1157 CG6105 -6.164913
CG1157 CG6226 1.389081
CG1157 CG6343 1.350635
CG1157 CG6345 1.130602
CG1157 CG6415 -0.166709
CG1157 CG6459 0.832975
CG1157 CG6501 1.625413
CG1157 CG6904 -0.978780
CG1157 CG6949 0.495684
CG1157 CG7176 -2.200312
CG1157 CG7178 -1.822520
CG1157 CG7421 -1.228202
CG1157 CG7458 1.013033
CG1157 CG7502 -3.004689
CG1157 CG7519 -0.298744
CG1157 CG7698 0.718992
CG1157 CG7712 2.516157
CG1157 CG7839 -0.322930
CG1157 CG7935 0.743415
CG1157 CG8036 0.604698
CG1157 CG8048 -1.238221
CG1157 CG8443 0.983363
CG1157 CG8525 -1.070881
CG1157 CG8531 -2.955487
CG1157 CG8636 0.546981
CG1157 CG8766 0.546345
CG1157 CG8788 -3.845128
CG1157 CG8913 -0.643120
CG1157 CG8946 1.101471
CG1157 CG9066 0.768819
CG1157 CG9127 -1.533056
CG1157 CG9331 0.662876
CG1157 CG9527 -0.510832
CG11576 CG12350 -0.938558
CG11576 CG13102 -0.244448
CG11576 CG13284 -3.543188
CG11576 CG14792 -0.723407
CG11576 CG14902 0.058504
CG11576 CG15211 -0.097869
CG11576 CG16787 -1.577024
CG11576 CG1759 0.104605
CG11576 CG1809 -0.133826
CG11576 CG18173 0.042708
CG11576 CG31233 0.137795
CG11576 CG31259 -0.122906
CG11576 CG31463 0.854484
CG11576 CG3734 -2.445831
CG11576 CG3994 -0.586928
CG11576 CG4061 1.294731
CG11576 CG4199 2.039071
CG11576 CG4280 0.325166
CG11576 CG5660 -1.013063
CG11576 CG6830 -1.393862
CG11576 CG7328 0.050737
CG11576 CG7354 0.659377
CG11576 CG9568 -1.714381
CG11642 CG11949 0.980318
CG11642 CG12075 -0.313542
CG11642 CG1273 -1.186034
CG11642 CG1422 -1.354744
CG11642 CG1475 0.231421
CG11642 CG15212 0.404568
CG11642 CG16765 -0.697591
CG11642 CG16786 -0.844007
CG11642 CG17271 -0.689053
CG11642 CG1749 -1.127649
CG11642 CG18549 -0.000259
CG11642 CG1882 0.320924
CG11642 CG1891 0.137266
CG11642 CG30011 -1.374096
CG11642 CG30291 -0.445651
CG11642 CG31022 0.083496
CG11642 CG31794 0.180487
CG11642 CG32701 -1.060673
CG11642 CG32982 0.170847
CG11642 CG33149 -0.229953
CG11642 CG3762 0.745227
CG11642 CG4115 0.140924
CG11642 CG4194 0.393905
CG11642 CG4552 0.349393
CG11642 CG4966 1.419659
CG11642 CG5382 0.338983
CG11642 CG6202 1.347071
CG11642 CG6647 -0.080281
CG11642 CG6668 -0.149553
CG11642 CG6705 -0.377710
CG11642 CG6708 -1.911156
CG11642 CG6766 -0.556231
CG11642 CG6822 0.246230
CG11642 CG6844 0.102150
CG11642 CG7071 0.145801
CG11642 CG7073 -0.993521
CG11642 CG7271 -0.259843
CG11642 CG7413 0.270547
CG11642 CG7430 -0.146041
CG11642 CG7654 0.205926
CG11642 CG7675 -1.666342
CG11642 CG7915 0.050041
CG11642 CG8144 -1.677324
CG11642 CG8182 0.128052
CG11642 CG8209 -0.093377
CG11642 CG8306 -0.646261
CG11642 CG8363 0.179565
CG11642 CG8386 0.030077
CG11642 CG9009 0.696938
CG11642 CG9035 -0.064929
CG11642 CG9238 0.246157
CG11642 CG9322 0.325471
CG11642 CG9326 0.617565
CG11642 TE19126 0.125233
CG11652 CG11861 -5.387183
CG11652 CG11949 1.834057
CG11652 CG12006 1.090632
CG11652 CG12091 1.469712
CG11652 CG12131 1.248209
CG11652 CG12206 0.343443
CG11652 CG12287 -0.550565
CG11652 CG12360 0.518642
CG11652 CG12576 -2.712247
CG11652 CG12592 -0.193256
CG11652 CG12676 0.191980
CG11652 CG13777 -2.772968
CG11652 CG13912 1.171642
CG11652 CG14207 1.005501
CG11652 CG1422 -6.307826
CG11652 CG1444 -1.012404
CG11652 CG1447 0.403784
CG11652 CG14622 1.084176
CG11652 CG14712 1.491259
CG11652 CG14883 -1.312177
CG11652 CG17348 0.162516
CG11652 CG17492 -1.873509
CG11652 CG17943 0.450591
CG11652 CG18250 3.472587
CG11652 CG2374 -3.574477
CG11652 CG2835 1.060033
CG11652 CG30115 0.812857
CG11652 CG3048 0.882215
CG11652 CG31022 -1.849484
CG11652 CG31045 1.674977
CG11652 CG31332 -3.487486
CG11652 CG31349 0.289394
CG11652 CG31368 0.604799
CG11652 CG31721 -0.309685
CG11652 CG3198 3.168935
CG11652 CG32043 -0.869787
CG11652 CG32244 0.133193
CG11652 CG32434 -0.590091
CG11652 CG32556 0.989608
CG11652 CG3265 -2.128934
CG11652 CG3371 -7.197930
CG11652 CG3436 3.469083
CG11652 CG3664 1.287248
CG11652 CG4006 -0.511736
CG11652 CG4125 -2.902660
CG11652 CG4194 0.860356
CG11652 CG4551 1.282888
CG11652 CG4843 1.358838
CG11652 CG4966 2.586317
CG11652 CG5454 -2.657838
CG11652 CG6017 1.044377
CG11652 CG6766 -2.532056
CG11652 CG6877 -2.167697
CG11652 CG6972 0.690408
CG11652 CG7073 -0.741760
CG11652 CG7375 -0.165069
CG11652 CG7379 -1.733047
CG11652 CG7638 -9.597543
CG11652 CG7675 1.822212
CG11652 CG7892 0.326241
CG11652 CG7893 0.883368
CG11652 CG8209 -0.804547
CG11652 CG8411 -1.262696
CG11652 CG8416 1.572301
CG11652 CG8553 0.712524
CG11652 CG8635 1.268583
CG11652 CG8749 0.834348
CG11652 CG9403 -0.995882
CG11652 CG9854 -1.788047
CG11652 CG9894 0.389860
CG11652 CR31696 0.529116
CG11652 TE19126 2.429045
CG11654 CG1322 -0.213079
CG11654 CG14629 0.188784
CG11654 CG1780 -0.382100
CG11654 CG31536 -1.384472
CG11654 CG33113 -0.160366
CG11654 CG4769 -0.738073
CG11654 CG5345 0.323386
CG11654 CG6155 -2.844983
CG11654 CG6778 0.512289
CG11654 CG7098 0.430168
CG11654 CG7625 -0.884408
CG11654 CG9444 -0.402895
CG1169 CG12233 -0.288357
CG1169 CG12723 -0.445741
CG1169 CG13993 -0.109220
CG1169 CG14356 -0.250276
CG1169 CG15105 1.660357
CG1169 CG16858 -0.018287
CG1169 CG16885 0.017355
CG1169 CG17334 0.098504
CG1169 CG17508 0.187196
CG1169 CG1884 -0.549858
CG1169 CG2072 0.130931
CG1169 CG2108 -0.519590
CG1169 CG2161 0.295814
CG1169 CG2818 -0.119119
CG1169 CG2928 0.150939
CG1169 CG3171 0.184833
CG1169 CG31999 0.628849
CG1169 CG3539 0.040135
CG1169 CG3644 -0.305253
CG1169 CG3725 -1.240419
CG1169 CG4183 0.349521
CG1169 CG4552 0.256403
CG1169 CG4672 0.395899
CG1169 CG4692 -1.207833
CG1169 CG5186 -0.444565
CG1169 CG5700 -0.665531
CG1169 CG6521 0.008213
CG1169 CG7071 0.115467
CG1169 CG7098 0.102234
CG1169 CG7107 0.768524
CG1169 CG7526 -0.788670
CG1169 CG7807 -0.725945
CG1169 CG7981 -0.481684
CG1169 CG8965 0.378384
CG1169 CG9022 0.349249
CG1169 CG9175 -0.613744
CG1169 CG9177 -0.878816
CG1169 CG9297 -0.647908
CG1169 CG9811 -0.709918
CG11738 CG11979 2.741803
CG11738 CG12006 0.037788
CG11738 CG12141 7.094232
CG11738 CG12530 -6.927949
CG11738 CG12785 3.023044
CG11738 CG12792 7.987110
CG11738 CG13005 0.413147
CG11738 CG13348 0.545030
CG11738 CG13503 -1.175197
CG11738 CG1381 2.201300
CG11738 CG14048 -4.059535
CG11738 CG14206 -8.077853
CG11738 CG14447 2.007772
CG11738 CG14712 -1.661159
CG11738 CG14788 0.528640
CG11738 CG15731 -0.496851
CG11738 CG1685 3.219078
CG11738 CG17136 1.021185
CG11738 CG17369 3.626732
CG11738 CG1746 0.328047
CG11738 CG18657 1.182842
CG11738 CG18854 2.156481
CG11738 CG2003 -1.289206
CG11738 CG2184 -1.016900
CG11738 CG2827 1.768941
CG11738 CG2863 -9.533573
CG11738 CG2867 -0.213833
CG11738 CG32409 0.176871
CG11738 CG32464 -3.251427
CG11738 CG32813 0.297975
CG11738 CG33071 1.409243
CG11738 CG3401 0.699375
CG11738 CG3861 -0.466914
CG11738 CG4033 -2.350591
CG11738 CG4217 -5.424801
CG11738 CG4307 -15.456531
CG11738 CG4457 1.352124
CG11738 CG4581 -1.003937
CG11738 CG4843 -2.292025
CG11738 CG4901 2.874959
CG11738 CG4912 -6.049195
CG11738 CG5258 -0.138840
CG11738 CG5277 2.335287
CG11738 CG5525 -0.036168
CG11738 CG5596 0.880743
CG11738 CG5824 -8.367276
CG11738 CG5904 0.948943
CG11738 CG5961 -0.248939
CG11738 CG5992 2.286741
CG11738 CG6022 4.324494
CG11738 CG6105 10.756837
CG11738 CG6226 -1.687735
CG11738 CG6455 2.337957
CG11738 CG6904 -2.031684
CG11738 CG6949 0.209285
CG11738 CG6972 1.072926
CG11738 CG7033 0.895972
CG11738 CG7088 -0.237957
CG11738 CG7430 -5.482098
CG11738 CG7458 -4.025730
CG11738 CG7519 -12.779302
CG11738 CG7834 -0.415687
CG11738 CG7841 0.564893
CG11738 CG7993 0.274391
CG11738 CG8231 0.693746
CG11738 CG8301 -0.689236
CG11738 CG8446 -0.590551
CG11738 CG8503 -0.340553
CG11738 CG8525 -5.923635
CG11738 CG8635 -2.346121
CG11738 CG8759 -3.454484
CG11738 CG8780 -1.713568
CG11738 CG8977 1.953728
CG11738 CG9306 0.551957
CG11738 CG9630 -10.877239
CG11738 CG9663 0.312206
CG11738 CG9762 0.721240
CG11738 CG9866 1.175756
CG11765 CG11992 0.001176
CG11765 CG12011 -0.278142
CG11765 CG14629 -0.502704
CG11765 CG15022 -0.498983
CG11765 CG1600 -0.434962
CG11765 CG2060 -0.122400
CG11765 CG2065 -0.606928
CG11765 CG2342 -0.429642
CG11765 CG33113 -0.174627
CG11765 CG3829 0.395854
CG11765 CG4120 0.348429
CG11765 CG5345 0.450002
CG11765 CG5700 -0.359291
CG11765 CG6957 -0.586025
CG11765 CG7390 -0.037649
CG11765 CG9184 -0.043155
CG11771 CG12101 -0.186925
CG11771 CG12530 1.423287
CG11771 CG12785 2.089777
CG11771 CG14996 -0.177735
CG11771 CG17136 -1.219050
CG11771 CG17369 0.930343
CG11771 CG1785 -4.539134
CG11771 CG2078 -1.498220
CG11771 CG2221 -0.740959
CG11771 CG2867 -1.526918
CG11771 CG32253 -2.483350
CG11771 CG32264 -1.362271
CG11771 CG32409 8.540416
CG11771 CG33217 2.516957
CG11771 CG4781 -0.036325
CG11771 CG4912 2.824369
CG11771 CG5010 2.124732
CG11771 CG5277 3.535046
CG11771 CG5452 -0.146671
CG11771 CG5824 -8.994643
CG11771 CG6022 -13.206537
CG11771 CG6226 -0.354412
CG11771 CG6343 1.379936
CG11771 CG6455 -0.654045
CG11771 CG6767 -1.766241
CG11771 CG7519 2.393000
CG11771 CG7712 0.704538
CG11771 CG8327 1.010006
CG11771 CG8444 -0.068039
CG11771 CG8525 -0.162618
CG11771 CG8920 -9.274332
CG11771 CG9006 2.910169
CG11771 CG9300 -1.568519
CG11771 CG9306 0.014005
CG11785 CG11979 0.222468
CG11785 CG12151 -0.035041
CG11785 CG12206 0.037952
CG11785 CG12785 0.777085
CG11785 CG13503 0.837676
CG11785 CG14048 1.414883
CG11785 CG14206 0.839413
CG11785 CG15162 0.176512
CG11785 CG15212 0.095315
CG11785 CG15433 -2.152233
CG11785 CG16765 0.046805
CG11785 CG16798 -0.001629
CG11785 CG17166 0.826683
CG11785 CG17369 1.019750
CG11785 CG1785 -0.991777
CG11785 CG2016 -0.003834
CG11785 CG2221 -0.968618
CG11785 CG2674 -0.575124
CG11785 CG2863 -0.885238
CG11785 CG31175 0.021460
CG11785 CG31559 -0.057804
CG11785 CG3267 0.608869
CG11785 CG32982 -0.640435
CG11785 CG33104 -0.656009
CG11785 CG33217 -3.368720
CG11785 CG3861 -0.325340
CG11785 CG3992 -0.089771
CG11785 CG4003 0.031935
CG11785 CG4051 0.366179
CG11785 CG4307 1.694503
CG11785 CG4567 0.645461
CG11785 CG4901 0.354743
CG11785 CG4912 1.247398
CG11785 CG4944 -0.612714
CG11785 CG4966 0.397187
CG11785 CG4972 -0.163281
CG11785 CG5010 3.336585
CG11785 CG5258 -0.973609
CG11785 CG5277 -2.273966
CG11785 CG5525 -0.734115
CG11785 CG6022 -0.419296
CG11785 CG6105 0.198009
CG11785 CG6343 -0.833619
CG11785 CG6521 0.156092
CG11785 CG6904 0.888066
CG11785 CG7033 -0.602612
CG11785 CG7176 -1.535380
CG11785 CG7361 0.117754
CG11785 CG7421 -0.426388
CG11785 CG7554 -1.472914
CG11785 CG7654 -0.027851
CG11785 CG7675 -0.855000
CG11785 CG7698 0.110142
CG11785 CG7712 -3.518650
CG11785 CG8231 0.276907
CG11785 CG8309 1.222505
CG11785 CG8439 0.012270
CG11785 CG8444 1.500396
CG11785 CG8788 -2.344060
CG11785 CG8920 -0.996848
CG11785 CG9009 -0.074549
CG11785 CG9149 0.676923
CG11785 CG9172 0.208481
CG11785 CG9326 0.600725
CG11785 CG9330 -1.439175
CG11785 CG9416 -0.393571
CG11785 CG9710 -0.178661
CG11785 CG9748 0.078565
CG11793 CG12151 -0.461588
CG11793 CG12157 -0.323538
CG11793 CG12203 0.148788
CG11793 CG1264 0.039055
CG11793 CG12723 0.637878
CG11793 CG1403 0.210629
CG11793 CG15162 0.218236
CG11793 CG15188 -0.420631
CG11793 CG15212 0.352048
CG11793 CG15282 0.721929
CG11793 CG15717 2.739198
CG11793 CG17332 2.008717
CG11793 CG17508 0.016226
CG11793 CG18362 -0.176353
CG11793 CG18374 -1.021976
CG11793 CG18446 -1.304876
CG11793 CG18549 -0.145923
CG11793 CG2108 0.511250
CG11793 CG2140 0.230803
CG11793 CG2155 0.829840
CG11793 CG2210 -2.072778
CG11793 CG2837 -0.805436
CG11793 CG2977 2.214630
CG11793 CG31431 0.003164
CG11793 CG32164 1.168621
CG11793 CG32499 0.062576
CG11793 CG32548 -3.121948
CG11793 CG3267 0.469945
CG11793 CG3960 -0.757388
CG11793 CG4475 0.324600
CG11793 CG4533 0.668652
CG11793 CG4679 -1.989123
CG11793 CG5288 -2.642395
CG11793 CG5330 -2.946784
CG11793 CG5476 -1.837293
CG11793 CG5532 -1.179634
CG11793 CG5594 -0.312061
CG11793 CG6459 1.623875
CG11793 CG6521 -0.089631
CG11793 CG6666 -2.479048
CG11793 CG6708 0.729708
CG11793 CG6803 0.469319
CG11793 CG7062 -0.410813
CG11793 CG7107 -1.106212
CG11793 CG7173 1.291802
CG11793 CG7176 0.529982
CG11793 CG7266 -2.879839
CG11793 CG7354 1.875251
CG11793 CG7361 0.567999
CG11793 CG7981 0.311985
CG11793 CG8050 -0.792138
CG11793 CG8186 -1.768830
CG11793 CG8402 1.944084
CG11793 CG8665 -0.287400
CG11793 CG8766 -0.442636
CG11793 CG8788 -2.774284
CG11793 CG8804 0.828890
CG11793 CG8913 -0.304070
CG11793 CG8946 -0.586378
CG11793 CG9066 1.135201
CG11793 CG9127 -1.330245
CG11793 CG9184 0.046383
CG11793 CG9331 -2.346395
CG11793 CG9446 0.845002
CG11793 CG9494 -1.444479
CG11793 CG9539 0.570013
CG11793 TE18870 -0.749979
CG11798 CG11902 -0.093182
CG11798 CG1221 0.447904
CG11798 CG12249 -1.257630
CG11798 CG13894 -1.342967
CG11798 CG13928 1.066999
CG11798 CG14041 -7.913541
CG11798 CG1434 -0.359579
CG11798 CG15097 1.330545
CG11798 CG18740 -0.931900
CG11798 CG2083 -0.747531
CG11798 CG31088 -0.217602
CG11798 CG31181 -1.523704
CG11798 CG32158 1.125278
CG11798 CG3258 -0.969718
CG11798 CG3269 1.599276
CG11798 CG3625 0.159667
CG11798 CG3967 -1.859645
CG11798 CG4050 -1.636675
CG11798 CG4133 -0.700508
CG11798 CG4532 0.605349
CG11798 CG5545 2.420964
CG11798 CG5580 0.538824
CG11798 CG6418 -0.022571
CG11798 CG6703 2.573296
CG11798 CG6866 -0.412966
CG11798 CG6889 0.433241
CG11798 CG7528 0.090567
CG11798 CG7538 1.090135
CG11798 CG8472 0.520256
CG11798 CG8567 0.274011
CG11798 CG9135 -1.124578
CG11798 CG9261 -3.378961
CG11798 CG9666 -1.227361
CG11798 CG9797 0.591234
CG11849 CG1221 -0.245806
CG11849 CG14762 -1.271385
CG11849 CG15651 -0.132871
CG11849 CG17724 -0.558682
CG11849 CG2207 -0.251779
CG11849 CG31043 0.283207
CG11849 CG31108 0.099918
CG11849 CG31634 -1.067142
CG11849 CG32169 -0.179175
CG11849 CG32423 -0.541382
CG11849 CG3269 0.103834
CG11849 CG5545 0.230599
CG11849 CG9999 -0.442019
CG11861 CG12006 -2.717623
CG11861 CG12052 -0.410406
CG11861 CG12091 -0.263409
CG11861 CG12131 -0.531760
CG11861 CG12360 0.372681
CG11861 CG12576 0.055060
CG11861 CG12592 -0.383371
CG11861 CG12676 -1.366778
CG11861 CG13037 -0.095206
CG11861 CG13777 1.891645
CG11861 CG13912 0.288860
CG11861 CG14025 -2.648563
CG11861 CG14026 0.003520
CG11861 CG14122 -2.149722
CG11861 CG14207 0.064854
CG11861 CG1422 -0.462418
CG11861 CG1429 -0.551106
CG11861 CG1444 -1.791548
CG11861 CG14712 -0.486752
CG11861 CG16721 0.417987
CG11861 CG1721 0.230598
CG11861 CG17348 -2.086027
CG11861 CG17492 -0.258801
CG11861 CG17943 0.214368
CG11861 CG18111 0.904802
CG11861 CG18250 -2.374803
CG11861 CG1910 0.702554
CG11861 CG2835 -3.876157
CG11861 CG3001 0.909067
CG11861 CG3048 1.320050
CG11861 CG31045 2.400791
CG11861 CG31332 -1.961394
CG11861 CG32031 0.117016
CG11861 CG32043 0.580453
CG11861 CG32434 0.302213
CG11861 CG3371 1.621318
CG11861 CG3436 0.103857
CG11861 CG4125 0.396827
CG11861 CG4551 -0.635585
CG11861 CG4843 -3.575138
CG11861 CG6877 1.488062
CG11861 CG6972 0.977635
CG11861 CG6988 -0.232505
CG11861 CG7070 0.332138
CG11861 CG7073 1.356979
CG11861 CG7254 0.408236
CG11861 CG7638 -1.087634
CG11861 CG7893 1.174666
CG11861 CG8276 0.925911
CG11861 CG8312 0.364344
CG11861 CG8416 0.717879
CG11861 CG8635 0.749559
CG11861 CG8759 -0.927296
CG11861 CG9403 -0.760260
CG11861 CG9866 1.520446
CG11861 TE19126 -0.628025
CG11874 CG13316 -0.255196
CG11874 CG1546 -0.938768
CG11874 CG2791 -0.755598
CG11874 CG32169 -0.114291
CG11874 CG3703 -0.857091
CG11874 CG6601 -0.504103
CG11874 CG6930 0.377783
CG11874 CG9261 -0.535523
CG11902 CG2656 -0.624891
CG11902 CG31349 -0.209450
CG11902 CG32031 -1.001383
CG11902 CG32158 0.101006
CG11902 CG3967 -1.059041
CG11902 CG4303 0.691035
CG11902 CG6418 -0.171863
CG11905 CG15005 -0.440546
CG11905 CG18362 -0.301419
CG11905 CG31121 -0.243693
CG11905 CG32209 -0.707869
CG11905 CG4354 -0.453876
CG11905 CG4778 -0.124483
CG11905 CG6611 -1.366014
CG11905 CG7266 0.231608
CG11905 CG8309 -0.141980
CG11905 CG9539 0.182874
CG11949 CG12131 1.338590
CG11949 CG1228 1.399714
CG11949 CG12369 -1.314883
CG11949 CG12676 -0.949923
CG11949 CG1273 -0.061722
CG11949 CG13912 1.015954
CG11949 CG1422 -4.095556
CG11949 CG1444 -1.018227
CG11949 CG1475 0.948958
CG11949 CG14883 -0.827736
CG11949 CG16786 -0.062572
CG11949 CG17158 -4.134948
CG11949 CG1716 -0.397534
CG11949 CG1749 -0.681369
CG11949 CG17492 1.529373
CG11949 CG18250 1.529760
CG11949 CG2374 -1.004869
CG11949 CG3033 0.350278
CG11949 CG31022 0.082022
CG11949 CG31045 -0.212119
CG11949 CG31121 -0.296508
CG11949 CG31332 -4.025945
CG11949 CG31349 0.527303
CG11949 CG32556 0.476411
CG11949 CG3265 -3.174345
CG11949 CG32701 0.317279
CG11949 CG32982 0.179122
CG11949 CG3624 -1.039012
CG11949 CG3664 1.696972
CG11949 CG3992 -0.068604
CG11949 CG4006 -2.254020
CG11949 CG4115 0.039712
CG11949 CG4194 -0.145336
CG11949 CG4966 0.849520
CG11949 CG5183 0.169022
CG11949 CG5249 -0.388515
CG11949 CG5320 2.034489
CG11949 CG5809 0.753993
CG11949 CG6017 -1.479707
CG11949 CG6223 0.297933
CG11949 CG6668 -4.308192
CG11949 CG6766 -1.166611
CG11949 CG6775 -0.957883
CG11949 CG6844 -0.646682
CG11949 CG6877 1.948241
CG11949 CG7073 0.780316
CG11949 CG7199 -0.015293
CG11949 CG7230 0.232339
CG11949 CG7254 -0.142819
CG11949 CG7262 0.034255
CG11949 CG7271 0.196286
CG11949 CG7379 0.477253
CG11949 CG7675 -0.635396
CG11949 CG7752 -0.970741
CG11949 CG7892 -0.103780
CG11949 CG7893 2.136717
CG11949 CG8209 0.895357
CG11949 CG8289 1.709273
CG11949 CG8306 -2.647864
CG11949 CG8308 0.159630
CG11949 CG8312 0.154375
CG11949 CG8411 -1.982077
CG11949 CG8430 -0.111724
CG11949 CG8965 1.049027
CG11949 CG9128 1.282745
CG11949 CG9318 -0.514006
CG11949 CG9322 -0.572420
CG11949 CG9326 -0.528165
CG11949 CG9330 0.825109
CG11949 CG9710 0.400754
CG11961 CG12723 -1.047958
CG11961 CG13551 -1.103076
CG11961 CG1430 0.083172
CG11961 CG14356 -0.151290
CG11961 CG15211 0.186177
CG11961 CG16787 -1.253346
CG11961 CG18362 0.643115
CG11961 CG18374 -1.832285
CG11961 CG2210 -0.839027
CG11961 CG2977 0.083944
CG11961 CG30349 0.421925
CG11961 CG31233 -1.250522
CG11961 CG32920 0.458723
CG11961 CG33502 -0.101505
CG11961 CG3588 -0.833702
CG11961 CG4061 1.116913
CG11961 CG4311 -0.730020
CG11961 CG4779 -0.008062
CG11961 CG5130 0.154570
CG11961 CG5170 -0.843901
CG11961 CG5288 1.249574
CG11961 CG6028 -0.171404
CG11961 CG6417 0.734401
CG11961 CG6459 -1.705589
CG11961 CG7154 -0.468807
CG11961 CG7328 -1.701720
CG11961 CG7354 1.000291
CG11961 CG7361 0.440624
CG11961 CG7502 0.652435
CG11961 CG7712 -0.021759
CG11961 CG7941 -0.199632
CG11961 CG8627 -1.290616
CG11961 CG8788 1.496620
CG11961 CG8804 -1.455064
CG11961 CG9149 0.419496
CG11961 CG9331 0.969075
CG11961 CG9446 0.131622
CG11961 CG9527 -1.468858
CG11961 CG9568 -0.107487
CG11961 CR31808 0.435138
CG11979 CG12141 6.480673
CG11979 CG12157 2.024581
CG11979 CG12206 0.662363
CG11979 CG12400 2.537973
CG11979 CG12582 0.386255
CG11979 CG12785 0.405182
CG11979 CG13503 1.583866
CG11979 CG13506 0.006997
CG11979 CG13551 0.725224
CG11979 CG1371 1.003986
CG11979 CG14048 0.889152
CG11979 CG14206 -7.848308
CG11979 CG14447 0.531802
CG11979 CG15095 -0.141070
CG11979 CG15433 0.553143
CG11979 CG1685 -9.679640
CG11979 CG17325 -0.142538
CG11979 CG1785 3.176223
CG11979 CG18657 -0.508128
CG11979 CG1891 -1.561178
CG11979 CG2003 -2.732525
CG11979 CG2184 3.992298
CG11979 CG2863 -9.638279
CG11979 CG31175 -1.536010
CG11979 CG3127 1.802719
CG11979 CG32164 -0.108200
CG11979 CG32499 0.129436
CG11979 CG32813 4.341362
CG11979 CG32982 0.639300
CG11979 CG33071 -0.540353
CG11979 CG33217 -5.129504
CG11979 CG3714 -2.567916
CG11979 CG3861 0.360050
CG11979 CG4003 -1.846232
CG11979 CG4033 -1.835517
CG11979 CG4051 -2.073558
CG11979 CG4217 0.461159
CG11979 CG4233 -0.782271
CG11979 CG4300 -0.426019
CG11979 CG4307 -5.555965
CG11979 CG4427 -0.027031
CG11979 CG4457 1.023571
CG11979 CG4475 -0.186497
CG11979 CG4552 0.052578
CG11979 CG4901 -3.414294
CG11979 CG4944 0.359417
CG11979 CG4966 0.216581
CG11979 CG4972 2.264745
CG11979 CG4994 -12.961377
CG11979 CG5258 1.371234
CG11979 CG5277 1.059041
CG11979 CG5374 -1.354609
CG11979 CG5525 2.595529
CG11979 CG5558 -0.024409
CG11979 CG5594 -0.422081
CG11979 CG5903 -0.976080
CG11979 CG5904 -4.774494
CG11979 CG6105 1.410207
CG11979 CG6226 2.993648
CG11979 CG6343 0.855359
CG11979 CG6501 -11.005169
CG11979 CG6769 -2.031527
CG11979 CG6904 1.376438
CG11979 CG6949 -4.392538
CG11979 CG7033 -3.558838
CG11979 CG7176 -0.011875
CG11979 CG7178 -0.255670
CG11979 CG7361 3.557797
CG11979 CG7413 0.818039
CG11979 CG7421 2.651385
CG11979 CG7430 -0.718049
CG11979 CG7458 2.940340
CG11979 CG7502 -1.095343
CG11979 CG7519 -4.403883
CG11979 CG7554 -1.410565
CG11979 CG7610 -6.662000
CG11979 CG7675 0.167502
CG11979 CG7698 -2.041768
CG11979 CG7841 1.268452
CG11979 CG7915 -0.006880
CG11979 CG7920 0.821645
CG11979 CG7935 -2.377492
CG11979 CG7993 -0.125508
CG11979 CG8039 5.816914
CG11979 CG8058 0.506694
CG11979 CG8231 0.329512
CG11979 CG8235 -1.007714
CG11979 CG8309 0.249971
CG11979 CG8402 1.735310
CG11979 CG8439 7.128981
CG11979 CG8443 1.861824
CG11979 CG8444 0.124272
CG11979 CG8446 1.588983
CG11979 CG8759 2.648696
CG11979 CG8780 -0.466613
CG11979 CG8788 -0.530238
CG11979 CG8977 3.334970
CG11979 CG9009 0.160113
CG11979 CG9140 -6.574611
CG11979 CG9172 -0.223900
CG11979 CG9281 4.176640
CG11979 CG9480 0.226711
CG11979 CG9527 -1.097225
CG11979 CG9762 0.392415
CG11987 CG13624 -0.397335
CG11987 CG1434 -0.362770
CG11987 CG15811 -0.317361
CG11987 CG1624 -0.537570
CG11987 CG17646 -0.495501
CG11987 CG2774 0.008206
CG11987 CG31088 0.386215
CG11987 CG31349 -0.080549
CG11987 CG3198 0.434538
CG11987 CG32158 -0.369140
CG11987 CG32486 -0.456046
CG11987 CG3269 0.087232
CG11987 CG3969 -0.977556
CG11987 CG4303 0.425433
CG11987 CG5433 0.189109
CG11987 CG6174 -0.322254
CG11987 CG6418 -0.749865
CG11987 CG6877 0.147841
CG11987 CG7379 0.327524
CG11987 CG8092 -0.321762
CG11987 CG8156 -0.072882
CG11987 CG8567 0.617546
CG11987 CG9854 -0.340444
CG11987 CG9894 0.255912
CG11992 CG12101 0.200846
CG11992 CG12151 -0.293012
CG11992 CG12172 0.094490
CG11992 CG1309 0.402825
CG11992 CG1322 0.070622
CG11992 CG14048 -0.252177
CG11992 CG14243 0.540318
CG11992 CG14629 1.035423
CG11992 CG1486 0.133523
CG11992 CG15022 -2.097382
CG11992 CG15717 -7.017947
CG11992 CG16765 1.492834
CG11992 CG17320 0.100838
CG11992 CG17437 0.036229
CG11992 CG17530 -0.053733
CG11992 CG18446 0.430948
CG11992 CG18549 0.903309
CG11992 CG1882 1.323234
CG11992 CG18854 1.460118
CG11992 CG1970 0.313747
CG11992 CG2161 -0.032850
CG11992 CG30011 1.092588
CG11992 CG30497 -0.765344
CG11992 CG32409 -0.184468
CG11992 CG3267 -1.010047
CG11992 CG33113 0.437456
CG11992 CG3499 -1.194200
CG11992 CG4233 -1.474419
CG11992 CG4427 1.371548
CG11992 CG4600 -1.242757
CG11992 CG4679 1.106555
CG11992 CG4912 -1.045707
CG11992 CG5033 -1.209343
CG11992 CG5330 0.977741
CG11992 CG5345 -4.369771
CG11992 CG5353 -2.169772
CG11992 CG5590 0.049601
CG11992 CG6148 0.067744
CG11992 CG6767 -0.295887
CG11992 CG6871 -0.905482
CG11992 CG7266 -1.724771
CG11992 CG7279 -0.120286
CG11992 CG7438 -0.733342
CG11992 CG7807 -0.376373
CG11992 CG7981 -0.831527
CG11992 CG8058 -0.439247
CG11992 CG8144 -3.945806
CG11992 CG8386 -0.645742
CG11992 CG8402 0.399234
CG11992 CG8439 0.530775
CG11992 CG8470 2.128763
CG11992 CG8920 -0.093784
CG11992 CG9009 0.526659
CG11992 CG9184 0.844865
CG11992 CG9238 -0.554752
CG11992 CG9446 0.346015
CG11992 CG9539 -0.310969
CG11992 TE18870 0.285923
CG12006 CG12084 -5.170076
CG12006 CG12360 -0.042429
CG12006 CG12576 0.939236
CG12006 CG12582 -0.609894
CG12006 CG12592 0.428815
CG12006 CG13037 -0.011964
CG12006 CG13348 0.492804
CG12006 CG13503 -0.506599
CG12006 CG14025 -5.707794
CG12006 CG14026 -0.456940
CG12006 CG14122 0.446865
CG12006 CG14206 1.866944
CG12006 CG14207 1.566357
CG12006 CG1429 -1.787689
CG12006 CG1444 0.855077
CG12006 CG14447 0.459220
CG12006 CG14687 0.875161
CG12006 CG14712 -0.882225
CG12006 CG1648 0.406219
CG12006 CG16721 -0.648190
CG12006 CG1721 -1.393151
CG12006 CG17348 0.537554
CG12006 CG17492 0.031839
CG12006 CG17800 -0.058042
CG12006 CG17943 -0.763042
CG12006 CG18111 2.146275
CG12006 CG1891 -0.522809
CG12006 CG1910 0.117043
CG12006 CG2835 1.315210
CG12006 CG3001 1.029262
CG12006 CG3048 -5.757554
CG12006 CG31045 -0.336779
CG12006 CG31332 -2.205572
CG12006 CG32031 0.225801
CG12006 CG32464 -1.169368
CG12006 CG33149 1.438042
CG12006 CG3371 -0.932735
CG12006 CG3436 -0.177138
CG12006 CG4115 -0.272060
CG12006 CG4125 -3.943844
CG12006 CG4194 -0.128724
CG12006 CG4300 1.388038
CG12006 CG4843 -4.838343
CG12006 CG5454 1.581449
CG12006 CG5596 -0.828033
CG12006 CG5776 1.844682
CG12006 CG5961 0.476991
CG12006 CG5992 0.599881
CG12006 CG6972 -3.022099
CG12006 CG6988 -0.281983
CG12006 CG7073 1.250072
CG12006 CG7254 -0.063066
CG12006 CG7296 -0.778045
CG12006 CG7430 0.199836
CG12006 CG7638 3.408498
CG12006 CG7930 0.484111
CG12006 CG8231 1.720540
CG12006 CG8289 -1.478338
CG12006 CG8301 -0.338980
CG12006 CG8312 -0.306618
CG12006 CG8635 -0.787985
CG12006 CG8759 -7.535447
CG12006 CG8780 -1.718304
CG12006 CG8977 1.805436
CG12006 CG9480 -0.392023
CG12006 CG9663 -0.813983
CG12006 CG9762 1.639224
CG12006 CG9866 2.449005
CG12006 CR31696 -0.758583
CG12006 TE19126 0.929546
CG12011 CG2060 -0.544382
CG12011 CG4120 -0.556065
CG12011 CG5700 -0.750077
CG12038 CG12858 0.917344
CG12038 CG13920 -0.499798
CG12038 CG13928 -1.220733
CG12038 CG15097 -2.023266
CG12038 CG15651 -0.498971
CG12038 CG2048 0.642711
CG12038 CG31108 0.280388
CG12038 CG32169 -0.836130
CG12038 CG3703 -1.608058
CG12038 CG40147 -1.013107
CG12038 CG4050 0.269397
CG12038 CG4209 -0.673622
CG12038 CG4684 0.530890
CG12038 CG5545 -0.678624
CG12038 CG5680 -1.688224
CG12038 CG6703 0.099802
CG12038 CG6930 -0.061591
CG12038 CG7851 -0.184164
CG12038 CG9261 0.246946
CG12038 CG9267 -0.059429
CG12038 CG9666 -0.010570
CG12052 CG12129 0.033208
CG12052 CG12369 0.684510
CG12052 CG12576 0.704119
CG12052 CG12701 0.676002
CG12052 CG13777 0.623497
CG12052 CG13912 -0.532343
CG12052 CG1404 0.937359
CG12052 CG14122 0.175987
CG12052 CG1444 0.892046
CG12052 CG14622 0.076791
CG12052 CG1483 -0.657800
CG12052 CG14883 -0.674668
CG12052 CG18250 1.880662
CG12052 CG2656 -0.017918
CG12052 CG2835 -0.977325
CG12052 CG32486 -0.247073
CG12052 CG3258 0.237602
CG12052 CG33097 -2.451452
CG12052 CG3436 -1.931017
CG12052 CG3800 -1.113786
CG12052 CG3969 0.110675
CG12052 CG4303 -0.331661
CG12052 CG4532 0.695798
CG12052 CG4677 -0.087949
CG12052 CG5433 -0.822791
CG12052 CG5588 -0.353884
CG12052 CG5813 -0.254510
CG12052 CG6174 0.061383
CG12052 CG6617 -2.526304
CG12052 CG6866 0.070695
CG12052 CG6889 1.259600
CG12052 CG7070 -0.654497
CG12052 CG7230 -0.314692
CG12052 CG7375 1.348958
CG12052 CG7471 -0.109357
CG12052 CG7526 -0.432190
CG12052 CG7538 0.097686
CG12052 CG7892 -0.537944
CG12052 CG7893 0.885611
CG12052 CG8092 -0.015368
CG12052 CG8276 -1.107191
CG12052 CG9135 -0.347086
CG12052 CG9403 -2.476214
CG12052 CG9423 0.515413
CG12052 CG9712 -1.017302
CG12055 CG12338 -0.214185
CG12055 CG12576 -0.350680
CG12055 CG12701 0.574615
CG12055 CG13348 0.067705
CG12055 CG13993 -0.224501
CG12055 CG14066 -1.590763
CG12055 CG1444 0.676934
CG12055 CG14883 -1.616068
CG12055 CG1721 -0.031688
CG12055 CG1782 -0.093540
CG12055 CG17932 -0.975590
CG12055 CG1884 -1.254472
CG12055 CG2161 -0.789522
CG12055 CG2374 0.489328
CG12055 CG30115 0.148827
CG12055 CG3033 0.502506
CG12055 CG3048 0.547786
CG12055 CG31170 -0.360844
CG12055 CG3127 -0.149022
CG12055 CG31605 -0.512985
CG12055 CG31649 -0.613952
CG12055 CG3198 -0.397462
CG12055 CG31999 0.008043
CG12055 CG33097 1.882798
CG12055 CG33261 0.393614
CG12055 CG3499 0.814822
CG12055 CG3542 -0.201233
CG12055 CG3624 -1.969239
CG12055 CG3969 0.193828
CG12055 CG3992 -0.050431
CG12055 CG4086 -0.164026
CG12055 CG4199 0.197981
CG12055 CG4376 0.609038
CG12055 CG4726 -0.643846
CG12055 CG4984 -0.156625
CG12055 CG5454 -1.448772
CG12055 CG5961 -0.102124
CG12055 CG6246 -0.239743
CG12055 CG6345 0.443627
CG12055 CG6521 -0.356919
CG12055 CG6654 -0.363215
CG12055 CG7033 -0.736467
CG12055 CG7107 0.843519
CG12055 CG7526 0.420279
CG12055 CG7893 -0.297482
CG12055 CG8173 -2.255436
CG12055 CG8366 0.373862
CG12055 CG8965 -2.057063
CG12055 CG9022 0.353785
CG12055 CG9194 -0.740998
CG12055 CG9322 0.536428
CG12055 CG9330 0.687393
CG12055 CG9480 -0.326769
CG12055 CG9710 -0.169339
CG12055 CG9712 0.227820
CG12055 CG9750 0.728035
CG12055 CR31696 0.569703
CG12055 TE20108 0.619378
CG12075 CG12094 -0.317722
CG12075 CG16765 0.263784
CG12075 CG16786 -0.544233
CG12075 CG17271 -0.587988
CG12075 CG1749 -0.253831
CG12075 CG31559 -0.513721
CG12075 CG32694 -0.676276
CG12075 CG33104 -0.347145
CG12075 CG33183 0.263576
CG12075 CG6766 -0.358730
CG12075 CG8144 -0.094238
CG12075 CG8268 -0.094515
CG12075 CG9326 0.097358
CG12075 CG9416 0.010180
CG12084 CG12113 -0.061560
CG12084 CG12287 -0.582836
CG12084 CG12360 -1.237359
CG12084 CG12582 -0.025208
CG12084 CG12592 0.222537
CG12084 CG13289 -0.343004
CG12084 CG13777 -1.013997
CG12084 CG14025 -1.859896
CG12084 CG1422 0.400501
CG12084 CG1429 -0.717235
CG12084 CG1444 1.183047
CG12084 CG14447 -0.709846
CG12084 CG14712 0.777741
CG12084 CG1475 -1.846690
CG12084 CG17136 -1.702729
CG12084 CG17800 0.256361
CG12084 CG18657 -0.706388
CG12084 CG1891 -0.536151
CG12084 CG3001 0.881254
CG12084 CG3048 0.470193
CG12084 CG31045 -1.711432
CG12084 CG31137 0.035169
CG12084 CG31332 -1.586342
CG12084 CG32464 -0.245878
CG12084 CG3278 1.175831
CG12084 CG3371 0.268778
CG12084 CG3436 0.724943
CG12084 CG4003 0.131703
CG12084 CG4194 0.298469
CG12084 CG4457 -0.195594
CG12084 CG4551 1.532810
CG12084 CG4700 -0.343133
CG12084 CG4746 1.159589
CG12084 CG4843 1.881130
CG12084 CG5183 0.646375
CG12084 CG5258 -0.148965
CG12084 CG5454 -1.066050
CG12084 CG5776 -0.309894
CG12084 CG5824 0.971994
CG12084 CG6177 0.419359
CG12084 CG7073 0.490523
CG12084 CG7654 -0.596151
CG12084 CG8231 -2.149786
CG12084 CG8289 0.899717
CG12084 CG8306 0.136799
CG12084 CG8312 0.148056
CG12084 CG8411 0.304978
CG12084 CG8416 -0.855925
CG12084 CG8583 -0.525533
CG12084 CG8759 2.433506
CG12084 CG8780 0.434033
CG12084 CG8978 -0.313782
CG12084 CG9128 0.472783
CG12084 CG9318 -0.013321
CG12084 CG9630 0.417256
CG12084 CG9677 -4.133360
CG12084 CG9750 -0.489737
CG12084 CG9866 0.975460
CG12091 CG12129 -3.065194
CG12091 CG12131 1.193329
CG12091 CG1228 2.087827
CG12091 CG12287 0.110495
CG12091 CG12360 1.456423
CG12091 CG12592 0.180447
CG12091 CG12676 0.565897
CG12091 CG1345 -0.062353
CG12091 CG13777 0.701985
CG12091 CG14025 -0.615553
CG12091 CG14026 0.265922
CG12091 CG1404 1.439912
CG12091 CG1422 1.938395
CG12091 CG15811 1.461282
CG12091 CG16721 -1.316674
CG12091 CG17158 0.217241
CG12091 CG1716 -0.542904
CG12091 CG17492 0.975723
CG12091 CG1782 0.911870
CG12091 CG18250 -3.430138
CG12091 CG18290 -0.317694
CG12091 CG2051 -0.356666
CG12091 CG2835 -0.876885
CG12091 CG3008 0.251380
CG12091 CG3039 -0.365869
CG12091 CG31349 0.513151
CG12091 CG31368 3.196199
CG12091 CG3198 4.253396
CG12091 CG32434 0.197780
CG12091 CG3265 -0.931003
CG12091 CG32701 -4.608484
CG12091 CG33097 -5.050176
CG12091 CG33549 0.276886
CG12091 CG3359 0.249126
CG12091 CG3371 -5.744526
CG12091 CG3416 -0.444493
CG12091 CG3436 1.511787
CG12091 CG3644 -2.940526
CG12091 CG3664 0.421059
CG12091 CG3722 -0.753313
CG12091 CG3725 2.147059
CG12091 CG3800 -1.736500
CG12091 CG40049 0.171536
CG12091 CG4006 -1.898658
CG12091 CG4169 -0.288049
CG12091 CG4204 0.632258
CG12091 CG4303 0.291344
CG12091 CG4405 0.853380
CG12091 CG4551 0.879428
CG12091 CG4672 -0.306308
CG12091 CG4677 0.897526
CG12091 CG4700 0.186776
CG12091 CG5454 -1.027222
CG12091 CG5809 -0.910091
CG12091 CG6174 -1.174501
CG12091 CG6177 1.617617
CG12091 CG6766 1.237447
CG12091 CG6844 0.488859
CG12091 CG6877 -6.423189
CG12091 CG6944 0.644986
CG12091 CG7199 0.094699
CG12091 CG7375 -0.015987
CG12091 CG7481 0.537483
CG12091 CG7752 2.773842
CG12091 CG7892 -0.159602
CG12091 CG7893 2.159338
CG12091 CG7961 0.986586
CG12091 CG8209 -2.849855
CG12091 CG8276 1.281682
CG12091 CG8312 -0.239160
CG12091 CG8411 -1.102873
CG12091 CG8416 -2.218649
CG12091 CG8553 -3.185702
CG12091 CG8571 -0.063281
CG12091 CG8749 0.435841
CG12091 CG8933 -6.078915
CG12091 CG8974 0.257781
CG12091 CG9020 0.452073
CG12091 CG9070 0.005523
CG12091 CG9128 -0.180199
CG12091 CG9256 -0.232795
CG12091 CG9423 -5.745114
CG12091 CG9677 -0.813009
CG12091 CG9916 0.652347
CG12091 CG9985 -1.534582
CG12094 CG14026 -0.299114
CG12094 CG14430 -0.189626
CG12094 CG14813 0.210032
CG12094 CG17032 0.149945
CG12094 CG17218 0.199547
CG12094 CG17271 -0.337695
CG12094 CG2263 0.606989
CG12094 CG2674 -0.320250
CG12094 CG3028 -0.213447
CG12094 CG31170 0.281894
CG12094 CG3224 0.055467
CG12094 CG33183 -2.425095
CG12094 CG3991 -1.483125
CG12094 CG4457 0.787377
CG12094 CG4665 -0.273228
CG12094 CG5873 0.038243
CG12094 CG6202 0.437167
CG12094 CG6904 -0.835897
CG12094 CG7413 1.010043
CG12094 CG8286 -0.963819
CG12094 CG8366 -0.096433
CG12094 CG8978 -1.428795
CG12094 CG9035 0.108069
CG12094 CG9140 0.493313
CG12094 CG9322 0.874878
CG12094 CG9326 -0.046647
CG12094 CG9598 -0.599627
CG12101 CG12141 1.309045
CG12101 CG12172 -2.904719
CG12101 CG12400 0.745549
CG12101 CG12785 2.660181
CG12101 CG12792 -1.286009
CG12101 CG13506 -0.764770
CG12101 CG13704 -0.343645
CG12101 CG14048 3.031292
CG12101 CG15433 -0.283576
CG12101 CG1685 4.058698
CG12101 CG1785 -10.746828
CG12101 CG18854 3.035254
CG12101 CG2221 -2.584067
CG12101 CG2674 0.821074
CG12101 CG2827 -0.465013
CG12101 CG2863 -4.856696
CG12101 CG2867 -1.996914
CG12101 CG31175 1.584529
CG12101 CG3224 -0.577248
CG12101 CG32264 -0.120225
CG12101 CG32409 -3.950379
CG12101 CG3267 -0.816804
CG12101 CG32813 -2.350530
CG12101 CG33217 1.463544
CG12101 CG3499 1.976448
CG12101 CG3593 -2.513297
CG12101 CG3999 0.247680
CG12101 CG4033 -4.513211
CG12101 CG4217 -3.664091
CG12101 CG4307 -0.000624
CG12101 CG4581 1.597823
CG12101 CG4901 4.364388
CG12101 CG4912 -5.716964
CG12101 CG5010 -2.758813
CG12101 CG5033 4.542020
CG12101 CG5277 3.959227
CG12101 CG5525 -3.300311
CG12101 CG5558 -2.309914
CG12101 CG5824 -1.569362
CG12101 CG5904 -3.456874
CG12101 CG6022 -3.085364
CG12101 CG6226 1.616882
CG12101 CG6459 0.873201
CG12101 CG6767 -1.428410
CG12101 CG6904 -0.258128
CG12101 CG7413 -1.024859
CG12101 CG7421 -0.210004
CG12101 CG7461 -2.384592
CG12101 CG7519 6.713737
CG12101 CG7712 2.385998
CG12101 CG7780 0.232183
CG12101 CG8058 -3.692305
CG12101 CG8286 0.290783
CG12101 CG8309 -0.209869
CG12101 CG8327 -2.212255
CG12101 CG8386 -1.648617
CG12101 CG8444 1.819070
CG12101 CG8525 5.641836
CG12101 CG8531 1.042855
CG12101 CG8920 -2.444427
CG12101 CG9149 0.523761
CG12101 CG9300 -0.460078
CG12101 CG9446 0.595249
CG12110 CG14801 -1.025839
CG12113 CG12129 -0.095064
CG12113 CG1228 -0.126045
CG12113 CG12287 0.749258
CG12113 CG12592 -0.434509
CG12113 CG13777 -0.413375
CG12113 CG1404 -1.418649
CG12113 CG14712 1.242838
CG12113 CG14805 -0.041210
CG12113 CG17124 -0.210957
CG12113 CG1957 -0.186354
CG12113 CG2016 -0.058710
CG12113 CG31137 -0.241705
CG12113 CG3224 0.406478
CG12113 CG32625 0.853207
CG12113 CG3278 0.456500
CG12113 CG3416 0.363984
CG12113 CG3436 0.069147
CG12113 CG3542 1.427038
CG12113 CG3902 -0.237996
CG12113 CG4551 -0.129072
CG12113 CG4700 -2.618769
CG12113 CG5452 -0.971523
CG12113 CG5454 0.643022
CG12113 CG6177 -0.734776
CG12113 CG6210 -1.023896
CG12113 CG6455 -0.447044
CG12113 CG7413 1.640789
CG12113 CG8366 -1.942840
CG12113 CG8411 -0.887139
CG12113 CG8416 -0.096672
CG12113 CG8553 0.211491
CG12113 CG8978 -0.047044
CG12113 CG9128 1.283183
CG12113 CG9256 0.525612
CG12113 CG9318 0.773811
CG12113 CG9403 0.359924
CG12113 CG9423 -2.485165
CG12113 CG9633 -0.936356
CG12113 CG9677 -3.870203
CG12113 CG9750 -1.988174
CG12113 CG9916 0.489233
CG12129 CG1228 -0.852370
CG12129 CG12592 -1.253536
CG12129 CG13777 -0.046278
CG12129 CG1403 0.069847
CG12129 CG1404 -3.509813
CG12129 CG14883 0.463037
CG12129 CG17158 2.208895
CG12129 CG17903 -0.146009
CG12129 CG18250 -0.061910
CG12129 CG3039 1.223123
CG12129 CG31368 -0.543405
CG12129 CG3265 1.432597
CG12129 CG32701 0.479628
CG12129 CG33097 -4.503711
CG12129 CG33549 0.949875
CG12129 CG3371 1.029119
CG12129 CG3416 -0.403154
CG12129 CG3436 -0.272585
CG12129 CG3542 0.712156
CG12129 CG3644 0.796960
CG12129 CG3722 -1.105696
CG12129 CG3800 0.335251
CG12129 CG4006 -1.688106
CG12129 CG4204 -0.561627
CG12129 CG4303 -2.198331
CG12129 CG4700 1.032771
CG12129 CG5021 -0.368769
CG12129 CG5433 1.166438
CG12129 CG5454 -0.414194
CG12129 CG5499 0.547680
CG12129 CG5809 -1.377830
CG12129 CG6174 1.530870
CG12129 CG7375 -0.426790
CG12129 CG7526 -0.571591
CG12129 CG7752 -0.398908
CG12129 CG7893 -0.994678
CG12129 CG8092 0.222828
CG12129 CG8276 0.307138
CG12129 CG8411 -0.472941
CG12129 CG8416 1.019149
CG12129 CG8553 -0.692830
CG12129 CG8571 -0.697370
CG12129 CG8933 0.885836
CG12129 CG8965 0.495612
CG12129 CG8974 -0.410095
CG12129 CG9128 -0.288764
CG12129 CG9256 0.137967
CG12129 CG9346 0.908664
CG12129 CG9403 -0.030952
CG12129 CG9423 0.922940
CG12129 CG9712 0.611277
CG12129 CG9985 0.606019
CG12131 CG12592 1.285074
CG12131 CG12676 -1.390146
CG12131 CG13005 -2.410463
CG12131 CG14025 -2.395854
CG12131 CG14207 0.962351
CG12131 CG1422 -0.697715
CG12131 CG1429 0.219173
CG12131 CG1444 0.204536
CG12131 CG14712 -1.036343
CG12131 CG1475 -0.455319
CG12131 CG15433 0.995990
CG12131 CG1648 0.369783
CG12131 CG17124 0.650458
CG12131 CG1721 -0.224925
CG12131 CG17492 -1.802803
CG12131 CG18111 -0.707748
CG12131 CG18250 0.277836
CG12131 CG1910 1.434363
CG12131 CG2051 -1.984702
CG12131 CG2330 0.694247
CG12131 CG2835 -0.130010
CG12131 CG2969 1.448879
CG12131 CG3001 0.672833
CG12131 CG31045 3.611454
CG12131 CG31332 -1.209276
CG12131 CG3278 0.448863
CG12131 CG3371 -2.017543
CG12131 CG3416 0.258532
CG12131 CG3800 0.578951
CG12131 CG4115 0.164162
CG12131 CG4170 -2.416460
CG12131 CG4300 -1.328540
CG12131 CG4677 -0.088642
CG12131 CG4700 -1.542583
CG12131 CG4746 0.099322
CG12131 CG4843 0.837907
CG12131 CG5183 -2.362667
CG12131 CG5320 1.412352
CG12131 CG5486 -1.054056
CG12131 CG5809 -3.374339
CG12131 CG6512 -4.253682
CG12131 CG6668 -1.584258
CG12131 CG6844 0.623385
CG12131 CG7033 2.177103
CG12131 CG7073 0.038881
CG12131 CG7481 -0.454653
CG12131 CG7654 0.101737
CG12131 CG7915 -0.479022
CG12131 CG8231 0.770995
CG12131 CG8306 -0.007422
CG12131 CG8312 -0.530907
CG12131 CG8411 0.244790
CG12131 CG8759 0.140423
CG12131 CG8977 0.540653
CG12131 CG9020 0.089807
CG12131 CG9035 0.143339
CG12131 CG9172 -1.402830
CG12131 CG9238 0.011141
CG12131 CG9256 -0.881171
CG12131 CG9281 -1.440190
CG12131 CG9330 1.655233
CG12131 CG9403 -1.628928
CG12131 CG9416 0.225739
CG12131 CG9677 1.089575
CG12131 CG9710 -0.064981
CG12131 CG9866 -2.731199
CG12131 CG9985 0.252903
CG12131 CR31696 0.250278
CG12131 TE19126 -1.757328
CG12141 CG12172 3.233040
CG12141 CG12400 3.832545
CG12141 CG12530 -0.047580
CG12141 CG12785 3.766788
CG12141 CG12792 -9.794288
CG12141 CG1309 0.781689
CG12141 CG13506 -0.385380
CG12141 CG13704 0.628343
CG12141 CG1381 1.653592
CG12141 CG14026 -0.798282
CG12141 CG14206 0.371804
CG12141 CG14447 -2.035597
CG12141 CG14788 -0.350867
CG12141 CG15304 1.936002
CG12141 CG1685 -27.597670
CG12141 CG1746 -8.085833
CG12141 CG1785 4.173305
CG12141 CG18549 0.813149
CG12141 CG18854 5.275423
CG12141 CG2003 -5.792004
CG12141 CG2184 1.621468
CG12141 CG2263 -5.798324
CG12141 CG2827 2.098682
CG12141 CG2863 -7.081095
CG12141 CG3001 3.095777
CG12141 CG3140 1.503659
CG12141 CG31775 0.429315
CG12141 CG32409 0.399768
CG12141 CG32813 8.523849
CG12141 CG33009 0.832396
CG12141 CG33071 2.430810
CG12141 CG3593 -3.106632
CG12141 CG3714 3.870276
CG12141 CG4003 -2.480708
CG12141 CG4033 6.969783
CG12141 CG4217 -10.180937
CG12141 CG4307 -7.205607
CG12141 CG4427 5.155397
CG12141 CG4457 -2.796752
CG12141 CG4475 -1.031432
CG12141 CG4581 1.382322
CG12141 CG4665 1.887452
CG12141 CG5033 -25.225569
CG12141 CG5220 5.320125
CG12141 CG5258 5.397626
CG12141 CG5277 1.778359
CG12141 CG5374 -5.299546
CG12141 CG5537 0.485473
CG12141 CG5558 -16.455740
CG12141 CG5590 1.177200
CG12141 CG5594 1.448366
CG12141 CG5596 -0.930664
CG12141 CG5824 5.271626
CG12141 CG5904 16.111443
CG12141 CG5992 -14.146695
CG12141 CG6022 -3.667386
CG12141 CG6105 2.871462
CG12141 CG6226 -0.196324
CG12141 CG6343 5.398451
CG12141 CG6415 -2.153883
CG12141 CG6501 -14.684100
CG12141 CG6769 2.603453
CG12141 CG6904 -13.690721
CG12141 CG6949 -5.892353
CG12141 CG7088 2.427208
CG12141 CG7178 -0.568637
CG12141 CG7393 0.518134
CG12141 CG7421 3.947048
CG12141 CG7458 4.033672
CG12141 CG7519 -24.514176
CG12141 CG7610 3.488049
CG12141 CG7780 -2.165766
CG12141 CG7834 -11.235107
CG12141 CG7839 -2.004942
CG12141 CG7841 2.082761
CG12141 CG7935 6.589761
CG12141 CG7993 -5.727043
CG12141 CG8036 1.106530
CG12141 CG8039 -1.984897
CG12141 CG8058 -7.205086
CG12141 CG8327 -2.567346
CG12141 CG8443 -1.317035
CG12141 CG8446 -17.818507
CG12141 CG8525 -11.683317
CG12141 CG8531 -2.156706
CG12141 CG8636 -1.534411
CG12141 CG8759 -6.970814
CG12141 CG8977 16.751298
CG12141 CG8978 1.446803
CG12141 CG9006 -2.054541
CG12141 CG9009 -3.355949
CG12141 CG9140 -9.026520
CG12141 CG9281 1.218880
CG12141 CG9300 2.628702
CG12141 CG9306 5.876508
CG12141 CG9577 0.529828
CG12141 CG9630 0.563476
CG12141 CG9663 2.821564
CG12151 CG1309 -8.649075
CG12151 CG13289 -0.148256
CG12151 CG13506 1.154274
CG12151 CG14048 -0.867507
CG12151 CG14805 2.142590
CG12151 CG14996 -2.029925
CG12151 CG15005 0.449383
CG12151 CG15162 -0.165957
CG12151 CG15188 0.630791
CG12151 CG15212 -0.112043
CG12151 CG15717 1.942370
CG12151 CG16765 1.292287
CG12151 CG1685 0.632522
CG12151 CG17124 0.986652
CG12151 CG17246 -1.260007
CG12151 CG17369 -2.103053
CG12151 CG18446 0.023190
CG12151 CG18549 -0.353210
CG12151 CG18657 -0.042354
CG12151 CG18854 0.375414
CG12151 CG1970 0.466639
CG12151 CG2155 0.582045
CG12151 CG2221 0.558094
CG12151 CG2674 0.656012
CG12151 CG2713 -1.651397
CG12151 CG3140 0.096078
CG12151 CG31559 0.050122
CG12151 CG32499 -1.768830
CG12151 CG32548 -0.035517
CG12151 CG3267 -1.611033
CG12151 CG3283 1.075658
CG12151 CG33104 -2.892721
CG12151 CG33217 -0.709072
CG12151 CG4003 -3.054196
CG12151 CG4051 -2.604212
CG12151 CG4307 1.842801
CG12151 CG4427 -3.345836
CG12151 CG4475 -0.345380
CG12151 CG4511 0.584708
CG12151 CG4552 0.851665
CG12151 CG4665 -0.048165
CG12151 CG4692 0.906823
CG12151 CG4742 0.335174
CG12151 CG4972 -0.800651
CG12151 CG5033 -1.890102
CG12151 CG5193 -3.153546
CG12151 CG5277 1.210747
CG12151 CG5330 -3.642700
CG12151 CG5353 -0.104289
CG12151 CG5594 -2.183773
CG12151 CG6022 2.709645
CG12151 CG6148 -0.359744
CG12151 CG6202 0.316732
CG12151 CG6343 -1.772683
CG12151 CG6415 0.618732
CG12151 CG6459 0.129138
CG12151 CG6708 -1.584337
CG12151 CG7176 1.500349
CG12151 CG7227 0.576134
CG12151 CG7361 -5.092919
CG12151 CG7393 2.489367
CG12151 CG7413 -0.613709
CG12151 CG7461 0.838913
CG12151 CG7698 0.758722
CG12151 CG7839 2.383440
CG12151 CG7935 -0.262286
CG12151 CG7981 1.084554
CG12151 CG8036 -0.528927
CG12151 CG8144 -0.894090
CG12151 CG8235 -1.130333
CG12151 CG8309 -0.779858
CG12151 CG8386 0.738878
CG12151 CG8402 1.756929
CG12151 CG8439 -0.052383
CG12151 CG8531 1.442811
CG12151 CG8636 0.258871
CG12151 CG8766 -0.170677
CG12151 CG8788 1.153446
CG12151 CG8920 1.147702
CG12151 CG9006 -2.661735
CG12151 CG9009 0.651854
CG12151 CG9148 0.704356
CG12151 CG9149 0.138432
CG12151 CG9280 -0.698487
CG12151 CG9306 2.327154
CG12151 CG9710 1.214869
CG12151 CG9762 1.257847
CG12151 TE18870 -0.179886
CG12157 CG12172 0.023924
CG12157 CG12400 -0.124272
CG12157 CG13551 -4.920577
CG12157 CG13704 -1.570390
CG12157 CG14048 -1.577826
CG12157 CG14243 -0.820728
CG12157 CG14968 -1.009286
CG12157 CG15095 -3.600121
CG12157 CG15162 0.169344
CG12157 CG15304 -0.788811
CG12157 CG15347 -2.529553
CG12157 CG15717 0.940158
CG12157 CG1685 0.467026
CG12157 CG17325 0.316830
CG12157 CG17332 1.897210
CG12157 CG17642 0.430340
CG12157 CG18374 -0.036389
CG12157 CG18446 0.197317
CG12157 CG18549 0.068787
CG12157 CG2003 -0.459333
CG12157 CG2977 -0.721600
CG12157 CG3006 -0.433429
CG12157 CG31004 -0.629283
CG12157 CG31098 -5.195583
CG12157 CG31175 1.293497
CG12157 CG31431 -0.115389
CG12157 CG32164 -2.651716
CG12157 CG32548 -0.214358
CG12157 CG3267 0.032902
CG12157 CG3283 1.012021
CG12157 CG33009 1.025607
CG12157 CG33502 -0.205543
CG12157 CG3884 -2.094496
CG12157 CG4033 -4.326235
CG12157 CG4051 0.738481
CG12157 CG4061 1.492701
CG12157 CG4307 -0.879984
CG12157 CG4475 -0.916065
CG12157 CG4567 0.083225
CG12157 CG4600 0.356212
CG12157 CG4753 2.977876
CG12157 CG4901 -1.200262
CG12157 CG5010 0.553853
CG12157 CG5288 -0.376474
CG12157 CG5476 0.324641
CG12157 CG5532 -1.646505
CG12157 CG5594 0.702856
CG12157 CG5660 1.286825
CG12157 CG5819 0.130787
CG12157 CG5828 0.497883
CG12157 CG5961 1.540930
CG12157 CG6105 1.145730
CG12157 CG6417 0.288582
CG12157 CG6459 -3.366395
CG12157 CG6501 -9.670146
CG12157 CG6666 -4.866577
CG12157 CG6949 -2.975399
CG12157 CG7088 0.034760
CG12157 CG7176 -2.096739
CG12157 CG7241 0.931427
CG12157 CG7328 0.631872
CG12157 CG7361 2.207973
CG12157 CG7421 -2.638059
CG12157 CG7458 3.065808
CG12157 CG7502 0.733707
CG12157 CG7841 -0.008127
CG12157 CG7936 0.261715
CG12157 CG8048 -0.770354
CG12157 CG8050 -1.922668
CG12157 CG8402 -1.898384
CG12157 CG8439 2.193015
CG12157 CG8443 2.800998
CG12157 CG8470 -0.670902
CG12157 CG8665 1.147469
CG12157 CG8766 1.177922
CG12157 CG8788 -3.924225
CG12157 CG8804 3.564750
CG12157 CG8913 1.450229
CG12157 CG8946 4.097044
CG12157 CG9127 -0.481937
CG12157 CG9184 0.635041
CG12157 CG9331 -4.589296
CG12157 CG9527 3.026135
CG12157 CG9762 1.750017
CG12172 CG1309 -1.085934
CG12172 CG14243 0.281381
CG12172 CG14996 1.036855
CG12172 CG15095 -0.704535
CG12172 CG15188 -0.595552
CG12172 CG1548 0.379013
CG12172 CG15717 -3.084355
CG12172 CG1685 -3.667154
CG12172 CG1743 -1.783953
CG12172 CG1785 -0.520567
CG12172 CG18549 -1.732632
CG12172 CG1970 -0.090287
CG12172 CG2003 -0.092779
CG12172 CG2098 -1.947324
CG12172 CG2155 0.463816
CG12172 CG2198 -0.264958
CG12172 CG2863 -1.906302
CG12172 CG30011 -0.164647
CG12172 CG31098 1.363716
CG12172 CG31175 0.923756
CG12172 CG31775 -0.851220
CG12172 CG32253 0.023115
CG12172 CG32264 0.440453
CG12172 CG32409 1.769077
CG12172 CG32464 0.484153
CG12172 CG32813 0.034261
CG12172 CG3593 -0.501605
CG12172 CG4033 1.381712
CG12172 CG4307 0.873796
CG12172 CG4475 -0.290133
CG12172 CG4600 -0.591995
CG12172 CG4781 0.050622
CG12172 CG5033 -5.335722
CG12172 CG5558 0.642241
CG12172 CG5594 0.246175
CG12172 CG5824 3.199185
CG12172 CG6148 0.059252
CG12172 CG6415 -0.154184
CG12172 CG6767 -0.038205
CG12172 CG6871 -0.508783
CG12172 CG7088 -3.474709
CG12172 CG7266 1.349350
CG12172 CG7519 -2.324855
CG12172 CG7780 -0.148491
CG12172 CG7935 1.374063
CG12172 CG7993 -0.330282
CG12172 CG8036 1.112073
CG12172 CG8058 1.011247
CG12172 CG8327 -0.613837
CG12172 CG8386 -0.234008
CG12172 CG8402 1.212280
CG12172 CG8446 1.497675
CG12172 CG8470 -1.891900
CG12172 CG8665 2.507296
CG12172 CG8920 1.248814
CG12172 CG8977 3.218757
CG12172 CG9009 -1.807960
CG12172 CG9300 -0.717641
CG12172 CG9306 -1.464509
CG12203 CG1345 -0.137303
CG12203 CG13993 0.341167
CG12203 CG15282 -0.094584
CG12203 CG15598 -0.427114
CG12203 CG17332 1.659741
CG12203 CG17508 -1.951599
CG12203 CG18290 0.387461
CG12203 CG18374 -0.459512
CG12203 CG1882 -0.787484
CG12203 CG2108 -0.473426
CG12203 CG2210 -0.025853
CG12203 CG30497 -0.087076
CG12203 CG32244 0.824949
CG12203 CG33502 -0.825815
CG12203 CG3960 0.157319
CG12203 CG4364 -0.321951
CG12203 CG4376 0.887609
CG12203 CG4679 0.281067
CG12203 CG4692 -1.299518
CG12203 CG5661 -0.166664
CG12203 CG7062 -0.182936
CG12203 CG7071 -0.993326
CG12203 CG7107 1.187345
CG12203 CG8182 -0.492323
CG12203 CG8186 -0.911764
CG12203 CG9194 0.074223
CG12203 CG9253 -0.259495
CG12203 CG9710 0.899337
CG12203 CG9762 0.063545
CG12203 CG9811 0.663863
CG12203 CG9977 -0.151383
CG12206 CG12576 0.121381
CG12206 CG13037 -0.477139
CG12206 CG13503 -0.562924
CG12206 CG13993 0.176180
CG12206 CG14206 0.114916
CG12206 CG14643 -0.221928
CG12206 CG15212 0.406305
CG12206 CG15598 0.023319
CG12206 CG16798 -0.036312
CG12206 CG17492 -0.947137
CG12206 CG17508 -0.318096
CG12206 CG1771 0.205692
CG12206 CG17943 0.140596
CG12206 CG1891 0.202757
CG12206 CG3008 0.335425
CG12206 CG30115 -0.107270
CG12206 CG31022 0.268812
CG12206 CG31175 0.509282
CG12206 CG3127 0.689392
CG12206 CG31605 -0.789038
CG12206 CG32244 -1.445734
CG12206 CG32982 -0.163966
CG12206 CG33071 0.154226
CG12206 CG3762 -0.261682
CG12206 CG4125 0.330999
CG12206 CG4376 0.251554
CG12206 CG4552 -0.714051
CG12206 CG4726 -1.499407
CG12206 CG4966 1.130085
CG12206 CG4994 -0.900349
CG12206 CG5596 0.176486
CG12206 CG6521 -0.534276
CG12206 CG6647 0.104800
CG12206 CG6705 -0.059966
CG12206 CG6972 0.113599
CG12206 CG7071 -0.351627
CG12206 CG7176 0.179811
CG12206 CG7199 0.613884
CG12206 CG7230 0.026589
CG12206 CG7361 -0.097041
CG12206 CG7502 -1.151701
CG12206 CG7554 0.208011
CG12206 CG7638 0.026036
CG12206 CG7675 -4.824891
CG12206 CG7802 0.011195
CG12206 CG7920 -0.516736
CG12206 CG9262 -0.050065
CG12206 CG9322 -1.093440
CG12206 CG9326 1.403530
CG12206 CG9330 -0.003677
CG12206 CG9480 -0.470424
CG12206 CG9710 0.594747
CG12206 CG9762 0.040220
CG12206 CG9977 0.548916
CG1221 CG13894 -0.281362
CG1221 CG13928 0.415285
CG1221 CG14041 -2.140635
CG1221 CG17724 -0.024806
CG1221 CG2083 0.251863
CG1221 CG31088 0.281588
CG1221 CG32505 -0.260846
CG1221 CG3258 0.149661
CG1221 CG3269 -0.587248
CG1221 CG4050 -0.131605
CG1221 CG5545 -0.085452
CG1221 CG5580 -0.496886
CG1221 CG6703 0.185385
CG1221 CG7576 0.088966
CG12233 CG13220 0.104431
CG12233 CG13391 -0.484602
CG12233 CG14356 -0.122944
CG12233 CG17280 -0.447416
CG12233 CG2108 -0.150694
CG12233 CG2210 0.301746
CG12233 CG31999 -0.638550
CG12233 CG32920 0.327607
CG12233 CG3539 -0.691049
CG12233 CG3903 0.830168
CG12233 CG4679 0.346564
CG12233 CG6030 -1.067331
CG12233 CG6439 -1.279409
CG12233 CG6816 -0.041622
CG12233 CG9194 0.099175
CG12233 CG9811 0.185064
CG12238 CG1228 -0.221135
CG12238 CG1250 -0.735496
CG12238 CG12701 0.557716
CG12238 CG14622 0.563432
CG12238 CG15811 -1.738606
CG12238 CG16721 -0.028078
CG12238 CG17158 0.382148
CG12238 CG1782 1.460384
CG12238 CG18290 -0.298107
CG12238 CG18783 -0.840712
CG12238 CG1884 -0.171235
CG12238 CG2048 -0.215552
CG12238 CG2374 -1.318913
CG12238 CG2774 -1.108367
CG12238 CG3008 0.104857
CG12238 CG3039 0.026827
CG12238 CG3184 0.119090
CG12238 CG3198 -0.267105
CG12238 CG32043 0.047171
CG12238 CG32486 0.556606
CG12238 CG32858 -0.668443
CG12238 CG33097 -1.730996
CG12238 CG33261 -0.477260
CG12238 CG3542 1.248250
CG12238 CG3644 0.863855
CG12238 CG3725 0.711688
CG12238 CG3800 -0.421027
CG12238 CG3969 -1.150929
CG12238 CG4006 0.653767
CG12238 CG4672 -2.669634
CG12238 CG4729 0.194140
CG12238 CG5215 0.150009
CG12238 CG5433 -0.668389
CG12238 CG5514 0.479039
CG12238 CG5809 -0.159891
CG12238 CG6174 -0.623894
CG12238 CG6418 0.482409
CG12238 CG6654 -1.369675
CG12238 CG6775 -1.272003
CG12238 CG6860 0.190519
CG12238 CG6877 -0.053335
CG12238 CG7071 0.708011
CG12238 CG7187 -0.634298
CG12238 CG7375 1.097089
CG12238 CG7433 -0.938742
CG12238 CG7524 -0.324124
CG12238 CG7664 -0.381062
CG12238 CG7752 0.421309
CG12238 CG7961 0.203663
CG12238 CG8156 0.095408
CG12238 CG8173 0.626002
CG12238 CG8200 -0.350676
CG12238 CG8209 0.560630
CG12238 CG8567 0.270260
CG12238 CG8581 0.033698
CG12238 CG8933 0.855087
CG12238 CG8965 0.215243
CG12238 CG8974 -0.944623
CG12238 CG9022 -1.645400
CG12238 CG9177 0.045278
CG12238 CG9267 -0.293560
CG12238 CG9346 0.478407
CG12238 CG9924 0.284668
CG12238 TE20108 -0.005635
CG12249 CG13624 -0.502651
CG12249 CG13894 -0.614342
CG12249 CG14041 0.033712
CG12249 CG14513 -0.101390
CG12249 CG14622 -1.187086
CG12249 CG17724 0.192233
CG12249 CG2083 -0.709253
CG12249 CG2207 -1.617464
CG12249 CG2656 -0.433183
CG12249 CG31108 1.141281
CG12249 CG31181 0.427353
CG12249 CG31349 -0.255518
CG12249 CG32031 -0.068827
CG12249 CG32043 1.404663
CG12249 CG32158 0.169139
CG12249 CG32434 -1.076084
CG12249 CG32486 -0.347185
CG12249 CG3258 0.449787
CG12249 CG3269 1.176162
CG12249 CG3625 0.335799
CG12249 CG3967 -0.867415
CG12249 CG40147 0.185310
CG12249 CG4303 0.531675
CG12249 CG4532 0.197882
CG12249 CG5588 0.558691
CG12249 CG5813 -1.262615
CG12249 CG6617 0.229444
CG12249 CG6866 -1.702253
CG12249 CG6889 0.039663
CG12249 CG6987 -3.427213
CG12249 CG7358 1.358388
CG12249 CG7538 0.321232
CG12249 CG8567 -0.792181
CG12249 CG9135 -0.546551
CG12249 CG9666 -0.118058
CG12249 CG9704 -0.028531
CG12249 CG9705 0.577264
CG12249 CG9797 -0.292780
CG12249 CG9999 -0.184185
CG12262 CG12403 -2.689865
CG12262 CG12582 -0.315770
CG12262 CG1345 0.910598
CG12262 CG1371 -2.175845
CG12262 CG14687 0.460302
CG12262 CG1475 -4.133344
CG12262 CG15102 0.299358
CG12262 CG15105 -4.494549
CG12262 CG15117 -0.173110
CG12262 CG15282 -0.689556
CG12262 CG15304 0.200016
CG12262 CG17158 0.368305
CG12262 CG1721 0.587413
CG12262 CG17246 -0.479285
CG12262 CG17320 0.892324
CG12262 CG17325 1.435506
CG12262 CG17332 -0.812065
CG12262 CG17492 -0.203017
CG12262 CG1771 0.536804
CG12262 CG1782 0.558055
CG12262 CG1837 -0.605482
CG12262 CG1882 -0.472212
CG12262 CG1910 1.043235
CG12262 CG2051 0.750212
CG12262 CG2158 0.796169
CG12262 CG30011 0.795129
CG12262 CG30291 -0.329874
CG12262 CG3127 0.336201
CG12262 CG3140 -1.583153
CG12262 CG31794 0.124560
CG12262 CG32164 -0.744289
CG12262 CG32425 -1.450096
CG12262 CG3249 0.220644
CG12262 CG32499 0.054209
CG12262 CG32813 0.761700
CG12262 CG33009 -0.760275
CG12262 CG33149 2.001722
CG12262 CG33549 1.493901
CG12262 CG3499 1.483726
CG12262 CG3624 0.475184
CG12262 CG3644 1.970910
CG12262 CG3725 0.620876
CG12262 CG3903 -0.357155
CG12262 CG4051 0.111160
CG12262 CG4169 -2.189627
CG12262 CG4183 -0.428998
CG12262 CG4233 0.721187
CG12262 CG4364 -0.599093
CG12262 CG4376 0.718939
CG12262 CG4427 -3.776734
CG12262 CG4511 -1.464884
CG12262 CG4533 0.168285
CG12262 CG4600 -0.266404
CG12262 CG4679 -0.881225
CG12262 CG4752 -0.297997
CG12262 CG5320 2.658766
CG12262 CG5330 0.029581
CG12262 CG5353 -2.934172
CG12262 CG5476 -0.548070
CG12262 CG5590 -0.821418
CG12262 CG6501 1.321193
CG12262 CG6647 0.520922
CG12262 CG6666 1.309486
CG12262 CG6668 -0.295957
CG12262 CG6775 1.048395
CG12262 CG6803 -1.252143
CG12262 CG6844 0.181325
CG12262 CG6871 0.150067
CG12262 CG7071 -0.237557
CG12262 CG7107 0.257997
CG12262 CG7433 -2.605116
CG12262 CG7915 1.496268
CG12262 CG7920 -2.443286
CG12262 CG7981 0.349713
CG12262 CG7987 -1.969840
CG12262 CG8182 -2.047727
CG12262 CG8186 -0.314805
CG12262 CG8235 -0.741091
CG12262 CG8402 1.333070
CG12262 CG8430 0.747059
CG12262 CG8439 1.007330
CG12262 CG8766 0.277961
CG12262 CG8946 0.280526
CG12262 CG9009 0.103613
CG12262 CG9238 -2.198645
CG12262 CG9280 2.015989
CG12262 CG9985 -0.821983
CG12262 CR31696 0.851618
CG1228 CG12287 -0.133495
CG1228 CG12369 -0.308580
CG1228 CG12701 -1.786290
CG1228 CG1403 -0.571463
CG1228 CG1404 0.877995
CG1228 CG14636 0.177489
CG1228 CG14883 -2.412730
CG1228 CG1539 0.281797
CG1228 CG16721 -0.131177
CG1228 CG17158 -3.611171
CG1228 CG1782 1.367731
CG1228 CG17903 -0.799033
CG1228 CG18250 -0.753079
CG1228 CG2374 1.220361
CG1228 CG2656 0.281323
CG1228 CG2774 0.034823
CG1228 CG3039 -1.755595
CG1228 CG3198 1.086900
CG1228 CG3265 -0.115589
CG1228 CG33097 -1.002067
CG1228 CG3416 -0.200846
CG1228 CG3436 1.831247
CG1228 CG3542 -1.884374
CG1228 CG3624 -0.503257
CG1228 CG3722 1.236629
CG1228 CG3969 0.544278
CG1228 CG4006 -1.100090
CG1228 CG4022 0.033937
CG1228 CG4204 0.326522
CG1228 CG4303 -1.382313
CG1228 CG4551 0.389519
CG1228 CG5215 -0.405480
CG1228 CG5433 -0.014612
CG1228 CG5499 -0.080159
CG1228 CG5514 -0.779637
CG1228 CG6210 0.018642
CG1228 CG6654 1.030389
CG1228 CG6775 -0.909447
CG1228 CG7379 0.481046
CG1228 CG7563 -0.210717
CG1228 CG7752 -0.412883
CG1228 CG7893 0.687767
CG1228 CG8276 -0.217080
CG1228 CG8308 0.028298
CG1228 CG8411 -0.874445
CG1228 CG8571 -0.069656
CG1228 CG8933 0.154304
CG1228 CG8965 -0.543150
CG1228 CG9318 0.455920
CG1228 CG9346 -0.621023
CG1228 CG9423 -0.108362
CG1228 CG9924 -1.358138
CG12284 CG13993 -0.516317
CG12284 CG14080 -0.446790
CG12284 CG16798 -0.294997
CG12284 CG3008 0.206228
CG12284 CG4364 -0.088690
CG12284 CG4376 -0.046523
CG12284 CG5454 0.247673
CG12284 CG7187 -0.380450
CG12284 CG8553 -0.409555
CG12284 CG9262 -0.147742
CG12284 CG9854 -0.131492
CG12284 CG9894 -0.343848
CG12286 CG12403 0.166495
CG12286 CG14021 1.755789
CG12286 CG14629 0.648271
CG12286 CG1469 -0.327795
CG12286 CG15117 -0.380887
CG12286 CG15188 0.205012
CG12286 CG1548 0.135353
CG12286 CG15717 1.160215
CG12286 CG15828 -0.416151
CG12286 CG1600 -0.510107
CG12286 CG1743 -1.506359
CG12286 CG1837 -1.204547
CG12286 CG2098 -1.124628
CG12286 CG2198 -0.831380
CG12286 CG30011 0.388723
CG12286 CG33099 -0.765756
CG12286 CG3380 0.456701
CG12286 CG3989 -0.609582
CG12286 CG4162 -3.333338
CG12286 CG4306 -0.216652
CG12286 CG4533 0.259820
CG12286 CG4696 -0.364286
CG12286 CG5210 -1.706168
CG12286 CG6803 0.278945
CG12286 CG6844 -0.032963
CG12286 CG7062 -0.293806
CG12286 CG8050 -1.192195
CG12286 CG8066 1.641732
CG12286 CG8665 -0.875531
CG12286 CG8669 2.016263
CG12286 CG9494 -0.324956
CG12287 CG12360 0.909750
CG12287 CG12369 0.417604
CG12287 CG12592 -2.301521
CG12287 CG12701 0.677323
CG12287 CG13777 -0.494856
CG12287 CG13912 -0.107743
CG12287 CG1404 -0.404197
CG12287 CG1444 -0.327961
CG12287 CG14712 0.650662
CG12287 CG14883 -0.949325
CG12287 CG18250 -0.674952
CG12287 CG1910 0.183636
CG12287 CG3048 -0.161163
CG12287 CG31368 1.101452
CG12287 CG3198 0.130611
CG12287 CG3265 0.007235
CG12287 CG33097 1.489504
CG12287 CG3371 -1.456906
CG12287 CG3416 -0.334043
CG12287 CG3436 0.105915
CG12287 CG3624 0.977494
CG12287 CG4204 -0.042495
CG12287 CG4303 0.714533
CG12287 CG4551 -0.847964
CG12287 CG4700 0.181857
CG12287 CG5215 -1.121746
CG12287 CG5454 -0.732728
CG12287 CG5499 -0.071898
CG12287 CG6177 0.199324
CG12287 CG6210 -0.265981
CG12287 CG6246 -0.652165
CG12287 CG6766 0.421776
CG12287 CG7375 0.332212
CG12287 CG7379 -0.942825
CG12287 CG8209 -0.299169
CG12287 CG8411 0.219952
CG12287 CG8416 -0.324364
CG12287 CG8749 -1.146148
CG12287 CG9128 0.889753
CG12287 CG9318 0.421061
CG12287 CG9403 0.064182
CG12287 CG9633 -0.037700
CG12287 CG9666 0.167818
CG12287 CG9677 0.700905
CG12287 CG9750 -1.007949
CG12287 CG9894 -0.015958
CG12287 CG9985 0.043788
CG12338 CG12400 -1.416183
CG12338 CG12785 0.341985
CG12338 CG13102 -1.595252
CG12338 CG13284 -0.415825
CG12338 CG14066 -1.384165
CG12338 CG14902 0.049795
CG12338 CG15211 -0.453563
CG12338 CG15347 1.300167
CG12338 CG16787 0.156199
CG12338 CG1809 0.402179
CG12338 CG2674 0.248371
CG12338 CG30115 0.053497
CG12338 CG31605 -1.412691
CG12338 CG3884 -0.300756
CG12338 CG3999 -0.505247
CG12338 CG4061 -0.367819
CG12338 CG4199 0.956429
CG12338 CG4217 0.759674
CG12338 CG4901 0.535112
CG12338 CG5010 -0.363294
CG12338 CG5525 -2.007531
CG12338 CG5903 0.405649
CG12338 CG5904 0.957710
CG12338 CG6345 0.237114
CG12338 CG6830 0.614796
CG12338 CG7328 0.360156
CG12338 CG7554 -0.329601
CG12338 CG7712 0.754330
CG12350 CG13102 -1.450709
CG12350 CG13284 4.255783
CG12350 CG14792 1.769946
CG12350 CG14902 1.693612
CG12350 CG1759 -0.188713
CG12350 CG18173 -1.910103
CG12350 CG31343 -0.173544
CG12350 CG31463 -18.589157
CG12350 CG3734 0.536724
CG12350 CG4199 -1.140678
CG12350 CG4280 -0.322433
CG12350 CG6178 -0.101519
CG12350 CG6830 -3.325963
CG12350 CG7328 -0.870877
CG12350 CG9568 0.813189
CG12360 CG12369 -0.005132
CG12360 CG12592 -1.674406
CG12360 CG13777 0.397826
CG12360 CG13912 1.120700
CG12360 CG14025 0.475006
CG12360 CG1422 -2.861407
CG12360 CG1429 -0.751922
CG12360 CG1444 -1.018974
CG12360 CG16721 -0.185830
CG12360 CG17492 0.391906
CG12360 CG17800 -1.056274
CG12360 CG18250 -0.207686
CG12360 CG1934 -1.825154
CG12360 CG2048 0.038275
CG12360 CG2051 0.447234
CG12360 CG2656 -0.486311
CG12360 CG2835 -0.517237
CG12360 CG31045 -0.892720
CG12360 CG31332 0.866340
CG12360 CG31349 0.391034
CG12360 CG31692 -0.092511
CG12360 CG32031 -1.121273
CG12360 CG32043 0.193722
CG12360 CG32556 0.274106
CG12360 CG3265 1.026020
CG12360 CG32701 -0.108539
CG12360 CG3436 -0.762601
CG12360 CG3624 1.130059
CG12360 CG3664 1.495409
CG12360 CG3725 0.559950
CG12360 CG3792 0.083598
CG12360 CG4303 0.961420
CG12360 CG4677 0.124912
CG12360 CG5183 1.807434
CG12360 CG5809 -0.697512
CG12360 CG6017 0.623910
CG12360 CG6601 0.120136
CG12360 CG6988 0.180401
CG12360 CG7073 -0.332169
CG12360 CG7262 -0.477351
CG12360 CG7379 0.062419
CG12360 CG7481 0.973728
CG12360 CG7752 0.980893
CG12360 CG7987 0.537520
CG12360 CG8209 -0.002637
CG12360 CG8276 0.278913
CG12360 CG8289 -0.768690
CG12360 CG8306 -1.259526
CG12360 CG8312 -0.032244
CG12360 CG8416 -0.826500
CG12360 CG8571 -0.562607
CG12360 CG8933 -1.369274
CG12360 CG9128 -2.990460
CG12360 CG9318 0.967859
CG12360 CG9677 0.714377
CG12360 CG9985 -0.720807
CG12369 CG12391 -0.152877
CG12369 CG12676 1.005177
CG12369 CG12701 1.142161
CG12369 CG13912 -4.189395
CG12369 CG1404 0.161991
CG12369 CG1422 -0.156299
CG12369 CG1444 2.729085
CG12369 CG14622 0.943104
CG12369 CG1463 0.839366
CG12369 CG17158 -0.939026
CG12369 CG17597 0.187099
CG12369 CG18250 -3.406195
CG12369 CG18783 -0.301489
CG12369 CG2048 0.844609
CG12369 CG2051 0.500379
CG12369 CG2656 -1.288486
CG12369 CG3039 0.379705
CG12369 CG31332 0.417902
CG12369 CG31349 0.501772
CG12369 CG3258 1.082659
CG12369 CG33097 2.107493
CG12369 CG3352 -0.069589
CG12369 CG3416 -0.263612
CG12369 CG3542 -3.308415
CG12369 CG3625 -0.608609
CG12369 CG3725 0.069015
CG12369 CG3743 -1.079758
CG12369 CG3800 1.198165
CG12369 CG3969 0.374793
CG12369 CG4204 -0.053254
CG12369 CG4303 0.748902
CG12369 CG4405 0.602078
CG12369 CG4677 -1.527992
CG12369 CG5183 0.862680
CG12369 CG5215 -2.127421
CG12369 CG5433 -4.502321
CG12369 CG5809 0.215631
CG12369 CG6174 0.353687
CG12369 CG6210 -1.261161
CG12369 CG6223 -0.367035
CG12369 CG6601 -0.905918
CG12369 CG6617 0.078328
CG12369 CG6866 1.408521
CG12369 CG6877 1.021601
CG12369 CG6889 0.778717
CG12369 CG7375 -1.019572
CG12369 CG7379 -0.175636
CG12369 CG7528 -0.234649
CG12369 CG7752 -0.348754
CG12369 CG8276 0.871818
CG12369 CG8411 -0.364360
CG12369 CG8416 -0.131473
CG12369 CG8472 0.173862
CG12369 CG8600 -0.834739
CG12369 CG8776 0.674523
CG12369 CG8933 -1.293914
CG12369 CG8974 0.567043
CG12369 CG8983 0.553698
CG12369 CG9128 -0.590885
CG12369 CG9135 -1.524156
CG12369 CG9318 -0.157709
CG12369 CG9346 1.494711
CG12369 CG9924 0.531658
CG12369 CG9985 0.152729
CG12391 CG3033 -0.276290
CG12391 CG4204 0.503984
CG12391 CG4299 -0.368676
CG12391 CG4303 0.373131
CG12391 CG5433 -0.158544
CG12391 CG7262 -1.769045
CG12391 CG7379 0.176631
CG12391 CG8156 -0.356177
CG12391 CG8600 -0.388552
CG12391 CG9128 0.723917
CG12391 CG9318 -0.666598
CG12391 CG9924 0.274616
CG12400 CG12785 1.285222
CG12400 CG13220 -2.860574
CG12400 CG13506 -2.779564
CG12400 CG13551 1.476664
CG12400 CG13704 -6.235457
CG12400 CG14048 -1.235767
CG12400 CG14066 -0.587773
CG12400 CG14792 1.631454
CG12400 CG15162 -0.113050
CG12400 CG15304 0.818713
CG12400 CG15347 3.309520
CG12400 CG16787 -0.273207
CG12400 CG1785 1.017495
CG12400 CG2674 0.321706
CG12400 CG2713 -2.828121
CG12400 CG2827 0.986263
CG12400 CG2863 1.065934
CG12400 CG31004 0.056120
CG12400 CG31160 1.051219
CG12400 CG31170 -0.024176
CG12400 CG31259 1.559751
CG12400 CG3140 0.866446
CG12400 CG32409 2.229086
CG12400 CG3267 2.254519
CG12400 CG3283 -2.406840
CG12400 CG33009 0.341625
CG12400 CG33217 2.935026
CG12400 CG33502 2.094514
CG12400 CG3714 -1.049687
CG12400 CG3884 -0.354594
CG12400 CG4051 1.171900
CG12400 CG4061 -4.139641
CG12400 CG4217 -7.390189
CG12400 CG4307 -0.520769
CG12400 CG4567 -1.236323
CG12400 CG4581 1.502387
CG12400 CG4753 0.292978
CG12400 CG4901 -3.360591
CG12400 CG4984 0.810875
CG12400 CG5010 -5.338712
CG12400 CG5012 1.213604
CG12400 CG5170 -0.328241
CG12400 CG5525 -0.326970
CG12400 CG5558 1.327051
CG12400 CG5660 -9.566649
CG12400 CG5903 1.298651
CG12400 CG5904 -6.425839
CG12400 CG5961 1.371024
CG12400 CG6028 1.786222
CG12400 CG6030 0.743990
CG12400 CG6105 -3.413397
CG12400 CG6226 0.123447
CG12400 CG6343 0.852316
CG12400 CG6345 -1.995007
CG12400 CG6459 -1.972471
CG12400 CG6501 2.244519
CG12400 CG6769 0.825620
CG12400 CG6904 -2.974506
CG12400 CG6949 0.083468
CG12400 CG7176 0.572873
CG12400 CG7178 -0.060166
CG12400 CG7328 2.196289
CG12400 CG7354 0.781799
CG12400 CG7361 -0.597945
CG12400 CG7421 -1.133442
CG12400 CG7554 0.681988
CG12400 CG7698 1.163976
CG12400 CG7712 -2.423828
CG12400 CG7834 -0.106146
CG12400 CG7841 1.050167
CG12400 CG7993 1.497975
CG12400 CG8039 1.658362
CG12400 CG8058 0.462868
CG12400 CG8443 -5.125044
CG12400 CG8531 -1.929924
CG12400 CG8766 3.130832
CG12400 CG8788 -9.970099
CG12400 CG8804 1.469584
CG12400 CG8946 1.383111
CG12400 CG9127 0.942091
CG12400 CG9140 -3.144936
CG12400 CG9149 0.777124
CG12400 CG9331 -0.316629
CG12400 CG9527 -0.404919
CG12400 CG9577 -3.089414
CG12403 CG1250 0.815004
CG12403 CG1345 -1.095759
CG12403 CG1371 0.379260
CG12403 CG1475 3.701482
CG12403 CG15105 1.327087
CG12403 CG15117 1.438166
CG12403 CG1520 0.050595
CG12403 CG15282 -2.141692
CG12403 CG1548 0.558416
CG12403 CG15669 -0.986909
CG12403 CG1674 -2.240369
CG12403 CG1721 1.531524
CG12403 CG17325 -1.111910
CG12403 CG17492 0.570948
CG12403 CG17508 -0.129983
CG12403 CG17754 0.620079
CG12403 CG18111 1.433816
CG12403 CG1837 -8.620613
CG12403 CG18593 -0.165992
CG12403 CG18657 -1.532043
CG12403 CG18783 0.492689
CG12403 CG1910 -2.003647
CG12403 CG30011 0.047847
CG12403 CG31098 0.158414
CG12403 CG31368 -0.313828
CG12403 CG32164 1.388117
CG12403 CG32499 -0.322521
CG12403 CG32813 0.439440
CG12403 CG32972 0.052154
CG12403 CG33009 0.337517
CG12403 CG33113 0.422050
CG12403 CG33149 -3.786713
CG12403 CG3371 -1.670327
CG12403 CG3644 -0.496550
CG12403 CG3989 1.822480
CG12403 CG4183 -1.680765
CG12403 CG4300 0.871368
CG12403 CG4376 1.197288
CG12403 CG4511 -0.401334
CG12403 CG4533 0.920522
CG12403 CG4692 0.714034
CG12403 CG5320 -1.625663
CG12403 CG5330 -1.445929
CG12403 CG5476 -1.915748
CG12403 CG5671 0.765243
CG12403 CG5680 -0.411776
CG12403 CG6647 0.987447
CG12403 CG6803 -0.505891
CG12403 CG6844 -0.408739
CG12403 CG7062 -0.423247
CG12403 CG7071 0.377048
CG12403 CG7107 1.612557
CG12403 CG7173 1.680885
CG12403 CG7296 -0.450018
CG12403 CG7433 -4.560583
CG12403 CG7481 1.251961
CG12403 CG7920 1.331751
CG12403 CG7987 0.225089
CG12403 CG8050 0.901743
CG12403 CG8182 0.953625
CG12403 CG8186 -1.764386
CG12403 CG8665 -2.937563
CG12403 CG8766 -0.357393
CG12403 CG9070 -0.273635
CG12403 CG9194 -0.037998
CG12403 CG9238 -0.263841
CG12403 CG9262 -1.121933
CG12403 CG9977 0.693725
CG12403 CG9985 1.751431
CG1242 CG14636 -0.133079
CG1242 CG18140 -0.122503
CG1242 CG31973 -0.479239
CG1242 CG32625 -0.153409
CG1242 CG3365 -0.405896
CG1242 CG6394 -0.470243
CG1242 CG7563 -0.004985
CG1242 CG9089 0.069282
CG1246 CG13704 2.117831
CG1246 CG14792 -1.096250
CG1246 CG15162 1.118958
CG1246 CG15347 -0.761587
CG1246 CG1644 -0.947245
CG1246 CG2184 -0.322269
CG1246 CG2977 -0.696859
CG1246 CG31004 -3.546396
CG1246 CG31259 0.180327
CG1246 CG3127 -0.404563
CG1246 CG32164 -0.390911
CG1246 CG3714 0.256518
CG1246 CG4033 0.078385
CG1246 CG4061 0.332411
CG1246 CG4086 -0.195215
CG1246 CG4581 -0.291764
CG1246 CG4753 0.574859
CG1246 CG5012 0.092053
CG1246 CG5660 -0.495144
CG1246 CG5819 -1.984813
CG1246 CG5903 0.144826
CG1246 CG5961 -0.430734
CG1246 CG6345 0.162758
CG1246 CG6501 1.620114
CG1246 CG6972 -0.143121
CG1246 CG7328 -0.512532
CG1246 CG7458 -0.678961
CG1246 CG8048 0.285773
CG1246 CG8531 0.182966
CG1246 CG8946 -0.203083
CG1246 CG9331 0.482714
CG1250 CG1345 0.104907
CG1250 CG1403 0.280877
CG1250 CG1444 0.923003
CG1250 CG14622 -0.804332
CG1250 CG15282 -0.583645
CG1250 CG1674 0.169993
CG1250 CG17158 0.259981
CG1250 CG1782 0.396595
CG1250 CG18783 -1.287158
CG1250 CG1884 -0.439656
CG1250 CG2374 -0.701523
CG1250 CG31022 -0.678192
CG1250 CG31349 0.131812
CG1250 CG32244 0.552070
CG1250 CG3265 0.050812
CG1250 CG33097 0.804807
CG1250 CG3644 -1.198497
CG1250 CG3725 1.189306
CG1250 CG40147 -0.284317
CG1250 CG4672 1.230137
CG1250 CG5320 0.163895
CG1250 CG5671 -0.009040
CG1250 CG5809 0.165007
CG1250 CG6647 -0.431813
CG1250 CG6668 0.383114
CG1250 CG7071 -1.194702
CG1250 CG7187 0.031459
CG1250 CG7375 -0.819996
CG1250 CG7433 -2.072872
CG1250 CG7664 0.061815
CG1250 CG8186 0.051559
CG1250 CG8209 0.362729
CG1250 CG8749 -0.248981
CG1250 CG8974 -0.431280
CG1250 CG9070 0.035296
CG1250 CG9177 -0.654993
CG1250 CG9262 -0.242100
CG1250 CG9666 -0.176024
CG1250 CG9894 0.342043
CG1252 CG13875 1.191788
CG1252 CG14636 -0.848708
CG1252 CG14866 0.301426
CG1252 CG1764 -0.557448
CG1252 CG17786 -0.068832
CG1252 CG1919 -2.117853
CG1252 CG2555 -1.285384
CG1252 CG31973 -1.045560
CG1252 CG32029 -0.367096
CG1252 CG5492 -0.170829
CG1252 CG6608 0.636659
CG1252 CG8587 -1.168154
CG12530 CG12792 -2.647648
CG12530 CG1381 -8.379835
CG12530 CG14206 4.654467
CG12530 CG14447 2.149048
CG12530 CG14788 -0.111285
CG12530 CG17136 -4.809717
CG12530 CG17369 -0.264396
CG12530 CG1746 -8.282231
CG12530 CG2263 -0.038647
CG12530 CG2827 -0.046504
CG12530 CG2863 5.275794
CG12530 CG2867 0.745722
CG12530 CG32253 -0.400642
CG12530 CG32264 3.802413
CG12530 CG32409 7.930131
CG12530 CG4307 4.149851
CG12530 CG4781 -1.685064
CG12530 CG4912 2.672406
CG12530 CG4972 -0.782810
CG12530 CG5220 1.749889
CG12530 CG5258 -0.040363
CG12530 CG5277 -2.764972
CG12530 CG5824 -16.306193
CG12530 CG6022 -5.040868
CG12530 CG6105 -8.602538
CG12530 CG6226 -0.354128
CG12530 CG6455 -3.812477
CG12530 CG7519 1.613554
CG12530 CG7780 1.919067
CG12530 CG7839 -0.917106
CG12530 CG7935 3.302411
CG12530 CG7993 -0.636094
CG12530 CG8039 5.034025
CG12530 CG8231 -1.741205
CG12530 CG8301 -1.398660
CG12530 CG8327 -2.136219
CG12530 CG8525 -7.849849
CG12530 CG8583 1.474905
CG12530 CG8759 3.058372
CG12530 CG9006 -3.908477
CG12530 CG9119 0.063030
CG12530 CG9300 0.006156
CG12530 CG9306 -3.511590
CG12530 CG9630 3.168876
CG12530 CG9663 0.432416
CG12576 CG13348 0.866433
CG12576 CG13503 -0.619017
CG12576 CG13777 0.519247
CG12576 CG13993 -0.080999
CG12576 CG14206 1.012700
CG12576 CG14207 -0.504796
CG12576 CG14712 -1.882164
CG12576 CG14883 -1.519629
CG12576 CG17943 -0.027982
CG12576 CG30115 -1.490349
CG12576 CG3033 -0.218643
CG12576 CG3048 -2.800751
CG12576 CG31045 -0.458479
CG12576 CG31332 0.854381
CG12576 CG3198 -0.114597
CG12576 CG33071 0.029357
CG12576 CG3371 1.221472
CG12576 CG3436 -2.029591
CG12576 CG3969 0.394692
CG12576 CG4125 0.968817
CG12576 CG4726 -0.203845
CG12576 CG4966 0.793949
CG12576 CG4978 -0.060027
CG12576 CG5186 0.349136
CG12576 CG5454 1.370000
CG12576 CG5596 -0.312558
CG12576 CG6877 0.696188
CG12576 CG6972 -0.851241
CG12576 CG7033 0.103933
CG12576 CG7230 0.244663
CG12576 CG7379 1.318975
CG12576 CG7638 -0.441246
CG12576 CG7893 -0.835513
CG12576 CG7930 -0.134545
CG12576 CG8231 -0.371380
CG12576 CG8289 -0.951177
CG12576 CG8366 -0.213036
CG12576 CG8430 0.092471
CG12576 CG8635 -0.429669
CG12576 CG8759 0.941535
CG12576 CG9022 -0.410133
CG12576 CG9403 0.357907
CG12576 CG9480 -0.984922
CG12576 CG9710 0.251863
CG12576 CG9712 -1.656347
CG12576 CR31696 0.206866
CG1258 CG12767 0.137985
CG1258 CG3408 0.308554
CG1258 CG5175 -0.849170
CG1258 CG5358 -0.299351
CG1258 CG9704 0.334360
CG1258 CG9705 -0.174951
CG1258 CG9797 -1.352039
CG12582 CG12792 0.297928
CG12582 CG13348 0.061880
CG12582 CG13503 0.372658
CG12582 CG1371 -0.081556
CG12582 CG14447 -0.740554
CG12582 CG1475 -1.302000
CG12582 CG17325 -0.042915
CG12582 CG17492 1.062294
CG12582 CG18657 0.101071
CG12582 CG3048 -0.731893
CG12582 CG3127 0.570135
CG12582 CG32813 -0.493763
CG12582 CG33071 -0.450595
CG12582 CG33149 0.481949
CG12582 CG3371 0.077976
CG12582 CG4217 -1.046414
CG12582 CG4581 0.898628
CG12582 CG4994 -0.532601
CG12582 CG5353 0.667848
CG12582 CG5374 0.048383
CG12582 CG5558 0.190785
CG12582 CG5904 0.553136
CG12582 CG6375 -0.339925
CG12582 CG6501 -0.801636
CG12582 CG6972 -0.075973
CG12582 CG7033 -1.300400
CG12582 CG7413 0.028756
CG12582 CG7430 0.191190
CG12582 CG7554 -0.029657
CG12582 CG7610 -0.456552
CG12582 CG7915 -0.104263
CG12582 CG7920 -1.194680
CG12582 CG8039 0.119260
CG12582 CG8231 0.458087
CG12582 CG8254 -0.439011
CG12582 CG8439 0.327489
CG12582 CG8553 -0.133664
CG12582 CG8759 -0.545355
CG12582 CG8977 -0.191044
CG12582 CG9281 0.726917
CG12582 CG9663 -0.388832
CG12582 CG9750 0.312042
CG12582 CG9762 -0.083030
CG12582 CR31696 0.121983
CG12582 TE19126 0.362624
CG1259 CG12723 0.353280
CG1259 CG1322 -0.087346
CG1259 CG13850 -0.980502
CG1259 CG1403 -1.516909
CG1259 CG14636 -0.205217
CG1259 CG15212 -0.555750
CG1259 CG15282 0.655550
CG1259 CG1648 0.510009
CG1259 CG16885 -0.883341
CG1259 CG18362 -0.295578
CG1259 CG18507 0.142083
CG1259 CG18783 -1.559580
CG1259 CG2108 0.239983
CG1259 CG2837 -0.365178
CG1259 CG2928 1.059319
CG1259 CG31121 -0.188601
CG1259 CG31536 -0.065578
CG1259 CG32029 -0.325689
CG1259 CG32425 1.641465
CG1259 CG32548 -1.528226
CG1259 CG32625 -0.582854
CG1259 CG3365 -1.509961
CG1259 CG3902 0.498024
CG1259 CG3903 1.390834
CG1259 CG4145 0.040477
CG1259 CG4672 1.056483
CG1259 CG4679 -2.114518
CG1259 CG5330 1.447710
CG1259 CG5476 0.901826
CG1259 CG5700 0.004307
CG1259 CG6668 -0.938842
CG1259 CG7173 -0.684925
CG1259 CG7271 0.528399
CG1259 CG8173 -0.350434
CG1259 CG8965 -0.272283
CG1259 CG9089 0.355934
CG1259 CG9148 0.515521
CG1259 CG9517 -0.251963
CG1259 CG9539 -0.165941
CG1259 CG9710 0.123843
CG12592 CG13005 0.382652
CG12592 CG13777 -0.469187
CG12592 CG14025 -1.535923
CG12592 CG14026 0.311345
CG12592 CG1404 1.617227
CG12592 CG14122 0.480779
CG12592 CG1422 3.121446
CG12592 CG1444 0.479630
CG12592 CG14712 -2.342180
CG12592 CG1648 1.262902
CG12592 CG16721 0.637122
CG12592 CG18250 -2.758506
CG12592 CG2835 1.069290
CG12592 CG3001 -0.305169
CG12592 CG31045 1.629588
CG12592 CG31332 -1.303695
CG12592 CG31368 1.267897
CG12592 CG3265 -1.195239
CG12592 CG3278 2.241838
CG12592 CG33207 -0.287290
CG12592 CG3371 -0.523391
CG12592 CG3416 -3.237176
CG12592 CG3436 -3.528912
CG12592 CG3624 0.637579
CG12592 CG4003 0.925157
CG12592 CG4204 1.179242
CG12592 CG4300 0.121595
CG12592 CG4303 1.130438
CG12592 CG4551 -0.276996
CG12592 CG4700 -3.905025
CG12592 CG4972 0.042670
CG12592 CG5183 -1.651480
CG12592 CG5258 0.510559
CG12592 CG5454 0.263537
CG12592 CG5499 0.705293
CG12592 CG5776 0.466257
CG12592 CG5809 2.023993
CG12592 CG6177 -0.643899
CG12592 CG7481 0.439033
CG12592 CG7987 -1.928797
CG12592 CG8276 -0.262558
CG12592 CG8312 -0.054965
CG12592 CG8411 0.317754
CG12592 CG8416 -1.920540
CG12592 CG8553 -0.269481
CG12592 CG8571 0.443267
CG12592 CG9128 1.358808
CG12592 CG9256 0.444437
CG12592 CG9403 -0.409781
CG12592 CG9633 -0.335024
CG12592 CG9677 -4.700824
CG12592 CG9750 -1.955567
CG12592 CG9985 -1.211425
CG1264 CG15117 -0.872968
CG1264 CG3989 0.270142
CG1264 CG4162 -0.055221
CG1264 CG4533 0.019503
CG1264 CG5532 -0.044761
CG1264 CG5594 -0.046611
CG1264 CG5828 -0.294698
CG1264 CG6803 0.137452
CG1264 CG7241 0.000418
CG1264 CG8050 0.164599
CG1264 CG8665 -0.278763
CG1264 CG9494 -0.327164
CG12676 CG13005 1.314179
CG12676 CG13912 0.261436
CG12676 CG14025 0.371485
CG12676 CG14122 0.012065
CG12676 CG14207 -0.344478
CG12676 CG1422 2.609836
CG12676 CG1429 -0.126768
CG12676 CG1444 -0.507141
CG12676 CG1475 -1.361875
CG12676 CG15002 -0.299500
CG12676 CG16721 -0.233052
CG12676 CG17158 -1.580372
CG12676 CG1721 0.218594
CG12676 CG17492 2.356699
CG12676 CG18250 -0.635795
CG12676 CG18290 0.633857
CG12676 CG1910 0.353615
CG12676 CG2051 -0.538962
CG12676 CG2835 0.549578
CG12676 CG3039 -1.630454
CG12676 CG3048 -0.205807
CG12676 CG31045 -0.762544
CG12676 CG31332 -1.952292
CG12676 CG32031 -0.259630
CG12676 CG32701 -1.005640
CG12676 CG33097 1.512982
CG12676 CG33549 0.196160
CG12676 CG4125 -0.732014
CG12676 CG4170 -4.347483
CG12676 CG4194 -0.346621
CG12676 CG4677 -0.053551
CG12676 CG4700 -2.170289
CG12676 CG5183 -1.957066
CG12676 CG5320 -0.906366
CG12676 CG5809 1.599039
CG12676 CG6017 -1.169282
CG12676 CG6382 -0.578432
CG12676 CG6512 2.861684
CG12676 CG6668 3.064560
CG12676 CG6877 0.743463
CG12676 CG7070 -0.389039
CG12676 CG7199 -5.135870
CG12676 CG7254 -0.402489
CG12676 CG7262 0.555175
CG12676 CG7526 0.105877
CG12676 CG7638 2.104615
CG12676 CG7654 0.752572
CG12676 CG7893 -1.419507
CG12676 CG8231 0.127470
CG12676 CG8276 0.905996
CG12676 CG8289 0.908023
CG12676 CG8306 0.719711
CG12676 CG8411 -0.510070
CG12676 CG8759 1.048860
CG12676 CG8965 0.687287
CG12676 CG9022 0.076839
CG12676 CG9035 0.518064
CG12676 CG9322 -0.180658
CG12676 CG9330 -0.545028
CG12676 CG9403 2.766694
CG12676 CG9866 -0.721783
CG12676 CR31696 0.236230
CG12676 TE19126 -3.343399
CG12701 CG1404 1.501015
CG12701 CG14636 0.008994
CG12701 CG14883 -4.156544
CG12701 CG16858 0.719626
CG12701 CG17158 1.783113
CG12701 CG1716 0.340306
CG12701 CG1782 0.493215
CG12701 CG17903 0.017310
CG12701 CG18250 1.058761
CG12701 CG1884 1.270151
CG12701 CG2774 -0.071142
CG12701 CG3033 1.425651
CG12701 CG3198 -0.544316
CG12701 CG33097 1.647070
CG12701 CG33261 0.022204
CG12701 CG3436 -0.359333
CG12701 CG3542 -7.184464
CG12701 CG3624 -3.491269
CG12701 CG3792 -0.094778
CG12701 CG3800 0.555277
CG12701 CG3969 -0.299260
CG12701 CG4006 -1.004300
CG12701 CG4204 0.108252
CG12701 CG4532 1.595119
CG12701 CG4551 -1.959186
CG12701 CG5021 0.060760
CG12701 CG5215 -0.353489
CG12701 CG5433 -0.688622
CG12701 CG5499 -0.685084
CG12701 CG5514 -0.147241
CG12701 CG6654 -0.719410
CG12701 CG6775 -0.636791
CG12701 CG6860 -0.450638
CG12701 CG7375 0.096239
CG12701 CG7379 0.104799
CG12701 CG7893 -0.265854
CG12701 CG8156 -1.040883
CG12701 CG8200 -0.540873
CG12701 CG8289 1.427172
CG12701 CG8749 0.086609
CG12701 CG9022 -1.297507
CG12701 CG9128 0.640596
CG12701 CG9297 0.049858
CG12701 CG9346 1.228948
CG12701 CG9712 0.239764
CG12701 CG9894 0.231401
CG12701 TE20108 0.139905
CG12723 CG13377 -0.316295
CG12723 CG13551 0.636790
CG12723 CG14356 -2.622305
CG12723 CG15005 0.199473
CG12723 CG15022 -0.499838
CG12723 CG15212 -0.411761
CG12723 CG15444 -0.779456
CG12723 CG15592 -1.164617
CG12723 CG15786 0.301783
CG12723 CG1582 -0.656064
CG12723 CG16885 -0.289502
CG12723 CG17437 -0.009691
CG12723 CG18362 -0.739638
CG12723 CG18446 -0.060183
CG12723 CG2108 0.142337
CG12723 CG2210 -0.821671
CG12723 CG2818 0.323938
CG12723 CG2837 0.113162
CG12723 CG2928 0.749591
CG12723 CG32548 -0.207624
CG12723 CG3267 0.688172
CG12723 CG32920 0.105342
CG12723 CG33217 0.341878
CG12723 CG3588 0.324869
CG12723 CG4311 0.118542
CG12723 CG4742 0.449712
CG12723 CG6459 -0.425368
CG12723 CG6521 -0.580158
CG12723 CG6816 0.187701
CG12723 CG7107 1.056057
CG12723 CG7266 -0.168062
CG12723 CG7361 0.006392
CG12723 CG7807 -2.607573
CG12723 CG7941 0.478929
CG12723 CG8627 0.143201
CG12723 CG9184 0.523959
CG12723 CG9446 -0.175749
CG12723 CG9517 -0.045006
CG12723 CR31808 -0.023954
CG12723 TE18870 -0.540973
CG1273 CG1322 -0.172517
CG1273 CG1403 -0.450914
CG1273 CG15212 -0.193649
CG1273 CG16765 -0.491458
CG1273 CG16786 -0.698863
CG1273 CG16798 0.143388
CG1273 CG17158 -0.302661
CG1273 CG17166 0.562114
CG1273 CG1749 -0.267540
CG1273 CG18783 -0.075546
CG1273 CG30011 -0.336870
CG1273 CG31022 -0.099291
CG1273 CG3171 -0.776228
CG1273 CG32164 0.480411
CG1273 CG32701 0.240606
CG1273 CG32982 0.094608
CG1273 CG33104 -0.121369
CG1273 CG3359 -0.105816
CG1273 CG3762 -0.717587
CG1273 CG40049 -0.523992
CG1273 CG4006 0.436699
CG1273 CG4051 0.175624
CG1273 CG4145 0.086344
CG1273 CG4204 -0.100897
CG1273 CG5809 0.097332
CG1273 CG6668 -0.155509
CG1273 CG6766 0.288051
CG1273 CG6775 0.011169
CG1273 CG6844 -0.246015
CG1273 CG7071 -0.660483
CG1273 CG7271 0.327996
CG1273 CG7752 -0.059197
CG1273 CG8144 0.668343
CG1273 CG8182 -0.574095
CG1273 CG8209 0.079909
CG1273 CG8235 0.700572
CG1273 CG9322 0.457302
CG1273 CG9748 -0.329648
CG12767 CG13316 0.072089
CG12767 CG13906 -0.773997
CG12767 CG13920 0.183220
CG12767 CG13928 -0.647682
CG12767 CG1434 -0.184420
CG12767 CG15427 0.191231
CG12767 CG17724 1.196629
CG12767 CG1825 -1.885567
CG12767 CG18740 -1.771182
CG12767 CG31181 -0.105618
CG12767 CG32046 0.454829
CG12767 CG32505 0.789247
CG12767 CG4022 -0.571240
CG12767 CG4050 -0.873216
CG12767 CG4082 -0.440046
CG12767 CG5175 -2.390797
CG12767 CG5358 0.468737
CG12767 CG5545 -0.491476
CG12767 CG6181 -1.230017
CG12767 CG6703 -0.537820
CG12767 CG7528 -0.584920
CG12767 CG7576 -0.432651
CG12767 CG7659 -2.370467
CG12767 CG8472 0.072648
CG12767 CG9797 0.454045
CG12785 CG12792 3.851365
CG12785 CG13503 -2.136945
CG12785 CG13506 1.058018
CG12785 CG13969 -0.194040
CG12785 CG14048 4.495418
CG12785 CG14066 -0.091887
CG12785 CG14206 -2.483644
CG12785 CG14447 0.205468
CG12785 CG15162 -0.242913
CG12785 CG15347 0.961800
CG12785 CG15731 -0.773630
CG12785 CG17136 -4.993014
CG12785 CG1771 -1.702181
CG12785 CG1785 -9.085174
CG12785 CG18657 1.419867
CG12785 CG18854 2.937034
CG12785 CG2078 0.078892
CG12785 CG2158 1.613631
CG12785 CG2221 -0.762181
CG12785 CG2263 0.849240
CG12785 CG2674 -0.591436
CG12785 CG2827 4.320996
CG12785 CG2863 -0.984338
CG12785 CG2867 -5.434339
CG12785 CG31170 1.603736
CG12785 CG3127 -0.432119
CG12785 CG31605 -1.436273
CG12785 CG3224 -0.739622
CG12785 CG32409 -2.933847
CG12785 CG32813 -2.964829
CG12785 CG33217 -1.519781
CG12785 CG3593 0.197797
CG12785 CG3861 -1.222847
CG12785 CG4033 -1.512970
CG12785 CG4217 -13.613595
CG12785 CG4581 -0.150164
CG12785 CG4753 -0.238940
CG12785 CG4901 1.739880
CG12785 CG4912 -4.486814
CG12785 CG5010 5.344388
CG12785 CG5525 -1.557027
CG12785 CG5819 0.750180
CG12785 CG5824 0.971910
CG12785 CG5903 0.913232
CG12785 CG5904 -8.446438
CG12785 CG5961 1.048875
CG12785 CG6022 -10.401209
CG12785 CG6105 5.842669
CG12785 CG6226 1.863184
CG12785 CG6375 0.575640
CG12785 CG6708 0.521773
CG12785 CG6767 1.041783
CG12785 CG6904 -2.504495
CG12785 CG6949 -1.283843
CG12785 CG7178 0.814434
CG12785 CG7361 -2.275305
CG12785 CG7458 0.424380
CG12785 CG7519 -1.708132
CG12785 CG7554 0.161448
CG12785 CG7698 -0.804605
CG12785 CG7712 -0.916251
CG12785 CG8039 4.768000
CG12785 CG8058 -1.902156
CG12785 CG8327 5.482205
CG12785 CG8443 2.177386
CG12785 CG8444 3.023933
CG12785 CG8525 -6.003796
CG12785 CG8531 -0.922268
CG12785 CG8636 -4.563455
CG12785 CG8766 -0.911291
CG12785 CG8788 -4.304440
CG12785 CG8920 5.012780
CG12785 CG8946 1.433199
CG12785 CG9527 0.669106
CG12785 CG9577 -3.178607
CG12785 CG9630 3.398160
CG12785 CG9663 -0.576434
CG12792 CG13005 -0.375874
CG12792 CG13289 1.208608
CG12792 CG13503 -5.660643
CG12792 CG13506 -0.387406
CG12792 CG14026 -0.428150
CG12792 CG14206 -1.309715
CG12792 CG14207 -1.123514
CG12792 CG1429 0.997685
CG12792 CG14447 1.063850
CG12792 CG14712 1.225110
CG12792 CG14788 1.882502
CG12792 CG15433 -10.360774
CG12792 CG1685 1.550478
CG12792 CG17032 -0.406766
CG12792 CG17136 -0.684284
CG12792 CG17369 5.482590
CG12792 CG1746 -1.632306
CG12792 CG1785 -1.329135
CG12792 CG18854 2.333079
CG12792 CG2221 -0.301276
CG12792 CG2263 -0.135021
CG12792 CG2863 -3.874607
CG12792 CG2867 0.987951
CG12792 CG3001 -2.084346
CG12792 CG3224 -0.261637
CG12792 CG32409 -4.769372
CG12792 CG3278 -4.489394
CG12792 CG32813 0.316312
CG12792 CG33104 0.530383
CG12792 CG33183 0.932307
CG12792 CG3401 -1.567070
CG12792 CG4033 -3.297123
CG12792 CG4115 0.459021
CG12792 CG4170 3.020803
CG12792 CG4307 -7.779973
CG12792 CG4457 -3.093515
CG12792 CG4843 1.150230
CG12792 CG4912 -10.728849
CG12792 CG5033 0.376695
CG12792 CG5258 -4.563997
CG12792 CG5277 -4.346574
CG12792 CG5374 7.258370
CG12792 CG5537 -0.055888
CG12792 CG5596 2.634003
CG12792 CG5824 -9.718873
CG12792 CG5904 -1.829882
CG12792 CG5992 2.566751
CG12792 CG6022 -1.291452
CG12792 CG6105 4.049724
CG12792 CG6148 -1.282193
CG12792 CG6226 1.758566
CG12792 CG6455 -1.918115
CG12792 CG6512 -4.394233
CG12792 CG6904 -0.146028
CG12792 CG7033 0.563712
CG12792 CG7088 1.194508
CG12792 CG7430 -4.502390
CG12792 CG7461 4.285628
CG12792 CG7519 1.255292
CG12792 CG7654 2.602491
CG12792 CG7834 2.654437
CG12792 CG7935 0.218967
CG12792 CG8058 1.426484
CG12792 CG8231 -1.318079
CG12792 CG8286 -0.038101
CG12792 CG8309 5.030829
CG12792 CG8446 -2.453298
CG12792 CG8503 -1.452236
CG12792 CG8525 2.749872
CG12792 CG8635 1.840099
CG12792 CG8759 -9.393728
CG12792 CG8920 2.217907
CG12792 CG8977 1.754867
CG12792 CG8978 -5.889477
CG12792 CG9006 3.417203
CG12792 CG9009 1.287991
CG12792 CG9035 0.917581
CG12792 CG9140 2.990995
CG12792 CG9172 4.834022
CG12792 CG9281 -5.815982
CG12792 CG9300 0.024074
CG12792 CG9330 3.513860
CG12792 CG9630 0.106421
CG12792 CG9663 -0.737110
CG12792 CG9866 -2.020378
CG12858 CG14296 -0.308416
CG12858 CG15097 -3.333596
CG12858 CG15651 0.530707
CG12858 CG2048 0.320456
CG12858 CG31088 0.314022
CG12858 CG31634 -0.340885
CG12858 CG32169 -0.100515
CG12858 CG3703 -0.675086
CG12858 CG4209 -0.684040
CG12858 CG5680 -0.324682
CG12858 CG7851 -0.827951
CG12858 CG9261 0.419450
CG1298 CG1434 -0.629017
CG1298 CG14636 0.492284
CG1298 CG1539 -0.529222
CG1298 CG16876 -0.061629
CG1298 CG17218 -0.458820
CG1298 CG17646 -0.251935
CG1298 CG2727 0.324512
CG1298 CG3184 0.113545
CG1298 CG3376 -0.464094
CG1298 CG4029 -0.518711
CG1298 CG4089 -0.000977
CG1298 CG5433 0.185983
CG1298 CG5580 0.152322
CG1298 CG6394 0.101012
CG1298 CG8156 -0.040750
CG1298 CG8600 -0.923718
CG1298 CG9628 -0.520037
CG1298 CG9747 0.038647
CG1298 CG9796 -0.078271
CG1298 CG9924 -0.092586
CG13005 CG1309 1.449039
CG13005 CG13289 -0.383503
CG13005 CG14025 -0.818772
CG13005 CG14026 -3.598171
CG13005 CG1403 0.005800
CG13005 CG14048 0.692112
CG13005 CG1429 1.230957
CG13005 CG14712 0.354804
CG13005 CG1475 -0.035256
CG13005 CG14788 1.436190
CG13005 CG14805 0.466202
CG13005 CG1648 -0.027956
CG13005 CG17032 0.843359
CG13005 CG17121 0.637414
CG13005 CG17124 -0.975400
CG13005 CG1721 -0.700585
CG13005 CG17246 -5.359969
CG13005 CG17320 -0.137351
CG13005 CG17492 3.738354
CG13005 CG18140 -0.689107
CG13005 CG18250 -2.337300
CG13005 CG1910 -0.168473
CG13005 CG2003 2.276459
CG13005 CG2016 0.366793
CG13005 CG2051 -0.660386
CG13005 CG2155 -0.458835
CG13005 CG2198 2.091272
CG13005 CG3001 -2.317176
CG13005 CG31045 -1.568491
CG13005 CG3140 -0.219488
CG13005 CG32409 2.746258
CG13005 CG32464 1.422655
CG13005 CG32625 1.881746
CG13005 CG3278 -7.060901
CG13005 CG33104 0.021130
CG13005 CG3624 -2.679601
CG13005 CG3992 -0.771667
CG13005 CG4003 1.562700
CG13005 CG4051 -0.215651
CG13005 CG4115 0.105117
CG13005 CG4170 -2.106519
CG13005 CG4300 0.384636
CG13005 CG4354 0.657092
CG13005 CG4427 -2.032906
CG13005 CG4533 -1.485476
CG13005 CG4551 0.286967
CG13005 CG4679 -0.966565
CG13005 CG4700 -2.724496
CG13005 CG4912 -0.757412
CG13005 CG4972 0.066570
CG13005 CG5033 -6.421186
CG13005 CG5183 -1.697645
CG13005 CG5220 -1.677114
CG13005 CG5258 -2.736072
CG13005 CG5277 -0.941858
CG13005 CG5330 2.957946
CG13005 CG5353 -1.172044
CG13005 CG5374 3.158539
CG13005 CG5594 -2.801021
CG13005 CG5776 2.762773
CG13005 CG5824 -0.199630
CG13005 CG5992 0.675090
CG13005 CG6177 2.163931
CG13005 CG6512 0.766935
CG13005 CG6904 -2.204377
CG13005 CG7033 -8.414660
CG13005 CG7227 -4.702976
CG13005 CG7299 -0.451537
CG13005 CG7393 2.060125
CG13005 CG7430 0.251147
CG13005 CG7461 -1.016229
CG13005 CG7610 0.688267
CG13005 CG7935 -0.196385
CG13005 CG7987 -7.150511
CG13005 CG8036 0.131139
CG13005 CG8231 5.427077
CG13005 CG8289 3.022993
CG13005 CG8306 -0.997180
CG13005 CG8439 1.538787
CG13005 CG8636 0.451688
CG13005 CG8759 -7.474760
CG13005 CG8977 -5.606516
CG13005 CG8978 -1.932095
CG13005 CG9006 -0.023924
CG13005 CG9035 1.060564
CG13005 CG9140 -0.211828
CG13005 CG9194 1.015208
CG13005 CG9280 1.175071
CG13005 CG9281 3.679224
CG13005 CG9677 3.671784
CG13005 CG9710 -0.351924
CG13005 CG9750 -3.423995
CG13005 CG9866 -1.752434
CG13005 CG9916 0.158192
CG13005 CG9985 0.586859
CG13005 TE19126 -0.125974
CG13037 CG14025 0.727401
CG13037 CG14122 -0.316017
CG13037 CG14206 0.969076
CG13037 CG14639 -0.020743
CG13037 CG15598 -0.375621
CG13037 CG15669 -0.176065
CG13037 CG1674 -0.269967
CG13037 CG17121 -0.148349
CG13037 CG17348 -0.365039
CG13037 CG17492 0.132830
CG13037 CG17943 -0.319437
CG13037 CG18111 -1.793664
CG13037 CG2184 -1.269638
CG13037 CG3001 0.408509
CG13037 CG3048 -0.000639
CG13037 CG31300 -0.969189
CG13037 CG31559 0.098924
CG13037 CG32244 0.484579
CG13037 CG33149 0.342442
CG13037 CG4125 -1.342487
CG13037 CG4843 0.263410
CG13037 CG5596 -0.029179
CG13037 CG7241 0.032131
CG13037 CG7296 0.009150
CG13037 CG7638 0.186084
CG13037 CG9066 -0.319813
CG13037 CG9194 0.598242
CG13037 CG9762 -0.262650
CG1309 CG13289 -0.379920
CG1309 CG14048 1.100277
CG1309 CG1475 0.332229
CG1309 CG14805 -4.292188
CG1309 CG14996 -0.750952
CG1309 CG15188 -0.078160
CG1309 CG1548 0.286832
CG1309 CG1685 -2.428611
CG1309 CG17124 -1.574888
CG1309 CG17246 -1.589351
CG1309 CG17369 1.274236
CG1309 CG1780 -0.137241
CG1309 CG18657 -0.426755
CG1309 CG1970 -0.549585
CG1309 CG2098 -5.315994
CG1309 CG2155 -0.132295
CG1309 CG2198 3.406689
CG1309 CG2221 -0.825124
CG1309 CG2263 -0.287945
CG1309 CG2713 2.069055
CG1309 CG3140 0.907671
CG1309 CG32253 -1.697296
CG1309 CG32264 2.487212
CG1309 CG32425 0.664678
CG1309 CG32499 0.806530
CG1309 CG3278 -0.232712
CG1309 CG32813 0.167968
CG1309 CG3283 -0.541530
CG1309 CG33009 0.109678
CG1309 CG33104 0.307758
CG1309 CG33113 0.502323
CG1309 CG33217 1.581944
CG1309 CG3593 0.767819
CG1309 CG3989 1.377379
CG1309 CG4003 1.413394
CG1309 CG4233 -0.355437
CG1309 CG4354 -0.085203
CG1309 CG4427 -4.471792
CG1309 CG4475 -0.450868
CG1309 CG4742 -1.296645
CG1309 CG4752 0.416710
CG1309 CG4778 0.378623
CG1309 CG4972 1.505812
CG1309 CG5033 -0.329578
CG1309 CG5193 2.587265
CG1309 CG5220 4.394738
CG1309 CG5330 -0.168079
CG1309 CG5345 -2.419011
CG1309 CG5353 -2.028563
CG1309 CG5374 1.037923
CG1309 CG5594 -1.835287
CG1309 CG6022 -5.898442
CG1309 CG6148 -3.009991
CG1309 CG6177 0.530170
CG1309 CG6343 0.272007
CG1309 CG6767 0.104705
CG1309 CG6844 -0.429532
CG1309 CG7227 -0.540451
CG1309 CG7393 -7.377371
CG1309 CG7413 0.335594
CG1309 CG7519 1.642373
CG1309 CG7702 1.171647
CG1309 CG7839 0.134206
CG1309 CG7935 -4.582635
CG1309 CG7981 -0.083564
CG1309 CG7993 -0.533599
CG1309 CG8036 0.988192
CG1309 CG8309 0.263839
CG1309 CG8402 0.871678
CG1309 CG8920 1.455931
CG1309 CG8977 -1.050222
CG1309 CG8978 -0.373022
CG1309 CG9006 -4.140502
CG1309 CG9009 -0.172264
CG1309 CG9306 -1.454437
CG1309 TE18870 -0.544094
CG13102 CG13284 -0.163560
CG13102 CG14902 0.993148
CG13102 CG16787 0.274942
CG13102 CG1809 1.360969
CG13102 CG18173 -0.648840
CG13102 CG31259 -0.336705
CG13102 CG31463 0.476608
CG13102 CG31605 0.256939
CG13102 CG3734 -3.284162
CG13102 CG4199 1.004980
CG13102 CG4280 -0.725170
CG13102 CG6830 -2.499391
CG13102 CG8627 -0.000423
CG13102 CG9568 2.581984
CG13183 CG4386 -1.108942
CG13183 CG4742 -0.555726
CG13183 CG4778 -0.988231
CG13188 CG13503 -0.062343
CG13188 CG14206 0.297089
CG13188 CG15162 0.011633
CG13188 CG2184 -0.191119
CG13188 CG31175 0.201019
CG13188 CG31559 -0.385668
CG13188 CG4194 -0.279479
CG13188 CG4843 -0.117263
CG13188 CG5258 -0.209953
CG13188 CG5525 -0.188907
CG13188 CG7176 -0.251509
CG13188 CG7675 0.063021
CG13188 CG8249 -0.452049
CG13188 CG8635 0.058278
CG13188 CG9326 -0.018453
CG1322 CG1486 0.051216
CG1322 CG15022 0.393020
CG1322 CG15188 0.022264
CG1322 CG16885 0.185666
CG1322 CG17320 -0.225267
CG1322 CG17437 -0.604743
CG1322 CG2016 -0.110536
CG1322 CG2161 -0.352527
CG1322 CG2342 -0.230596
CG1322 CG2928 -0.166200
CG1322 CG31536 0.428902
CG1322 CG32625 -0.586328
CG1322 CG33104 0.364737
CG1322 CG33549 0.658714
CG1322 CG3365 -0.665743
CG1322 CG3499 0.592618
CG1322 CG3539 -0.152515
CG1322 CG3722 0.454488
CG1322 CG3903 1.063527
CG1322 CG3941 -0.366665
CG1322 CG4035 -0.131409
CG1322 CG4145 -0.976551
CG1322 CG4742 -0.443398
CG1322 CG6055 0.328241
CG1322 CG6433 -0.767941
CG1322 CG6871 -0.292567
CG1322 CG7227 0.492994
CG1322 CG8983 0.386550
CG1322 CG9089 -0.412234
CG1322 CG9539 -0.966133
CG13220 CG13506 -1.154350
CG13220 CG1371 0.038067
CG13220 CG15304 0.463886
CG13220 CG1582 0.210599
CG13220 CG17246 -0.256591
CG13220 CG17280 0.114522
CG13220 CG17320 0.394212
CG13220 CG1882 -1.178263
CG13220 CG2161 0.344345
CG13220 CG2210 0.859109
CG13220 CG2713 1.807218
CG13220 CG31004 -1.781575
CG13220 CG31170 -3.630881
CG13220 CG3127 0.299733
CG13220 CG3140 -1.369813
CG13220 CG31999 -0.507693
CG13220 CG32164 1.426514
CG13220 CG3267 0.455173
CG13220 CG32920 1.649214
CG13220 CG33009 -0.705774
CG13220 CG33071 -0.483939
CG13220 CG33502 -0.459336
CG13220 CG3499 -0.715107
CG13220 CG3714 -1.397352
CG13220 CG3960 0.822966
CG13220 CG4003 0.283109
CG13220 CG4169 -2.153014
CG13220 CG4233 -6.075115
CG13220 CG4247 0.690969
CG13220 CG4364 1.791068
CG13220 CG4427 0.779076
CG13220 CG4475 -0.375669
CG13220 CG4567 -2.466420
CG13220 CG4994 -0.784669
CG13220 CG5012 -2.027847
CG13220 CG5374 -1.127661
CG13220 CG5590 -0.412476
CG13220 CG5596 1.057752
CG13220 CG5660 2.109069
CG13220 CG5903 -0.400090
CG13220 CG5992 -0.406033
CG13220 CG6028 -0.411418
CG13220 CG6030 -0.994369
CG13220 CG6199 0.784934
CG13220 CG6345 0.243240
CG13220 CG6439 -2.517794
CG13220 CG6501 1.322402
CG13220 CG6666 -1.291879
CG13220 CG6769 -0.982190
CG13220 CG6904 2.981416
CG13220 CG6949 -4.004854
CG13220 CG7033 -1.298754
CG13220 CG7354 -0.459939
CG13220 CG7361 1.323036
CG13220 CG7421 0.520825
CG13220 CG7610 0.234971
CG13220 CG7920 0.281390
CG13220 CG7981 0.700994
CG13220 CG8058 1.323367
CG13220 CG8235 0.549761
CG13220 CG8366 0.413774
CG13220 CG8402 0.203678
CG13220 CG8430 -0.909495
CG13220 CG8439 1.664174
CG13220 CG8443 -5.393663
CG13220 CG8531 0.442110
CG13220 CG8766 1.315481
CG13220 CG9131 0.753136
CG13220 CG9194 0.144395
CG13220 CG9280 0.709210
CG13220 CG9527 3.545084
CG13220 CG9762 -1.681736
CG13220 CG9811 -1.273291
CG13253 CG13651 -1.160795
CG13253 CG5744 -1.244127
CG13279 CG14996 0.110638
CG13279 CG2155 -0.309151
CG13279 CG2713 0.020027
CG13279 CG2977 1.326460
CG13279 CG31233 0.446373
CG13279 CG3283 -0.317713
CG13279 CG3884 -0.418765
CG13279 CG4475 0.022016
CG13279 CG4742 -0.028710
CG13279 CG4753 0.560144
CG13279 CG4779 -0.145275
CG13279 CG5010 0.102663
CG13279 CG5288 -0.638036
CG13279 CG6459 -0.165594
CG13279 CG7176 0.355797
CG13279 CG7178 -0.941914
CG13279 CG8766 -0.111875
CG13279 CG8788 0.452192
CG13279 CG8804 -2.987500
CG13279 CG8913 -0.120887
CG13279 CG8946 0.134733
CG13279 CG9127 -0.519220
CG13279 CG9331 -0.729235
CG13279 CG9568 0.027352
CG13284 CG14066 -0.286657
CG13284 CG14792 -1.412767
CG13284 CG14902 0.458255
CG13284 CG15211 0.711747
CG13284 CG16787 0.291728
CG13284 CG1759 -2.389222
CG13284 CG1809 -1.487658
CG13284 CG18173 1.430318
CG13284 CG31233 1.078513
CG13284 CG31463 -5.362183
CG13284 CG3734 -0.625270
CG13284 CG3994 -0.612691
CG13284 CG4061 0.236353
CG13284 CG4199 -2.891349
CG13284 CG4280 -0.396721
CG13284 CG5371 -0.450503
CG13284 CG5660 1.401511
CG13284 CG5849 -0.434006
CG13284 CG6830 -0.554114
CG13284 CG8975 0.030746
CG13284 CG9568 -1.318493
CG13289 CG13850 -0.017674
CG13289 CG1422 0.534997
CG13289 CG1429 0.217569
CG13289 CG14687 -0.127209
CG13289 CG1475 -0.053836
CG13289 CG14788 0.427417
CG13289 CG14805 0.011780
CG13289 CG17124 0.186786
CG13289 CG1837 0.122730
CG13289 CG2155 -0.988183
CG13289 CG2277 -0.183002
CG13289 CG2330 -0.518024
CG13289 CG3001 0.345422
CG13289 CG31045 0.832305
CG13289 CG32425 0.948639
CG13289 CG32464 -0.434193
CG13289 CG3278 -1.060293
CG13289 CG4003 0.143821
CG13289 CG4204 0.119786
CG13289 CG4427 -2.286784
CG13289 CG4511 -0.323121
CG13289 CG4746 -0.594253
CG13289 CG5033 1.330688
CG13289 CG5183 -1.477171
CG13289 CG5277 -0.334993
CG13289 CG5353 0.232987
CG13289 CG5374 0.769473
CG13289 CG5776 -0.344114
CG13289 CG6148 -0.253574
CG13289 CG6512 -0.559340
CG13289 CG6708 0.857900
CG13289 CG6844 0.252075
CG13289 CG7227 0.138159
CG13289 CG7262 -0.208478
CG13289 CG7299 -0.178513
CG13289 CG7393 0.504104
CG13289 CG7702 -0.536396
CG13289 CG7987 0.209419
CG13289 CG8036 0.222277
CG13289 CG8258 0.323739
CG13289 CG8289 -0.294314
CG13289 CG8306 -0.501180
CG13289 CG8759 -1.355730
CG13289 CG9006 -1.485378
CG13289 CG9128 -0.474168
CG13289 CG9280 0.585550
CG13289 CG9281 0.391961
CG13289 CG9318 0.164210
CG13289 CG9677 0.523442
CG13289 CG9866 0.628292
CG13289 CG9985 -0.394887
CG13316 CG13928 -0.015315
CG13316 CG3703 -1.605058
CG13316 CG3792 -0.468341
CG13316 CG4050 -0.152186
CG13316 CG6930 -0.905416
CG13316 CG9261 0.380638
CG13321 CG13850 -0.147013
CG13321 CG13912 0.070162
CG13321 CG1463 0.305119
CG13321 CG15101 -0.929480
CG13321 CG15828 -0.097133
CG13321 CG17597 -0.015954
CG13321 CG31692 -0.682287
CG13321 CG3297 -0.178206
CG13321 CG3434 -0.852231
CG13321 CG3743 -0.678129
CG13321 CG3767 -0.327897
CG13321 CG4696 0.227716
CG13321 CG6934 -0.102293
CG13321 CG6981 0.123027
CG13321 CG9836 0.054132
CG13348 CG13503 -1.416582
CG13348 CG14025 0.053091
CG13348 CG14206 2.605730
CG13348 CG14207 -0.090260
CG13348 CG14447 -0.833202
CG13348 CG15731 -1.442829
CG13348 CG17136 0.475587
CG13348 CG3048 -4.105790
CG13348 CG31605 -0.137022
CG13348 CG32409 -1.312881
CG13348 CG4125 0.014061
CG13348 CG4581 0.428758
CG13348 CG4753 0.917340
CG13348 CG4843 -0.219404
CG13348 CG4912 -1.115293
CG13348 CG5961 -3.486103
CG13348 CG6246 -0.753151
CG13348 CG6972 -0.230294
CG13348 CG7033 1.443334
CG13348 CG7458 0.997037
CG13348 CG7638 0.804853
CG13348 CG7930 -0.219561
CG13348 CG8301 -1.765998
CG13348 CG8503 -0.133598
CG13348 CG8635 0.162792
CG13348 CG8780 -0.002156
CG13348 CG9663 -1.203650
CG13348 CG9977 0.138430
CG13348 CR31696 0.373322
CG13348 TE19126 0.318814
CG13377 CG13551 0.312666
CG13377 CG15598 -0.077468
CG13377 CG1785 0.530463
CG13377 CG2837 -0.339754
CG13377 CG3267 -0.164430
CG13377 CG33217 -0.296747
CG13377 CG3588 -0.735610
CG13377 CG4311 -0.171051
CG13377 CG4567 0.096400
CG13377 CG4742 0.097848
CG13377 CG5010 -0.108512
CG13377 CG5525 -0.265941
CG13377 CG6459 0.074168
CG13377 CG6767 -0.442933
CG13377 CG7176 0.115168
CG13377 CG7421 0.118724
CG13377 CG7712 -0.270026
CG13377 CG8309 0.286891
CG13377 CG9149 -0.428089
CG13377 CG9446 -0.166656
CG13377 CR31808 -0.248297
CG13391 CG14636 -0.230526
CG13391 CG17280 -0.898462
CG13391 CG17530 -0.821267
CG13391 CG18507 -0.355757
CG13391 CG2161 0.010655
CG13391 CG31999 -0.265638
CG13391 CG32920 -0.011799
CG13391 CG3539 -0.935854
CG13391 CG6439 0.251703
CG13391 CG6816 -0.775747
CG13391 CG7526 0.009736
CG13391 CG9131 -0.079088
CG1345 CG14629 0.447369
CG1345 CG1475 1.707462
CG1345 CG15105 0.024979
CG1345 CG15117 0.195813
CG1345 CG15282 -0.972208
CG1345 CG1648 0.194359
CG1345 CG1674 -0.130427
CG1345 CG16885 -0.070734
CG1345 CG17158 0.125816
CG1345 CG17492 0.826385
CG1345 CG18111 0.078185
CG1345 CG18290 -0.999000
CG1345 CG1837 0.429447
CG1345 CG1910 -0.389566
CG1345 CG2051 -0.332703
CG1345 CG2374 -0.166145
CG1345 CG2718 0.161484
CG1345 CG30011 0.611390
CG1345 CG30497 -0.761054
CG1345 CG32244 0.555328
CG1345 CG33113 0.350005
CG1345 CG33149 0.392144
CG1345 CG33549 1.412375
CG1345 CG3644 -1.239284
CG1345 CG3725 1.145055
CG1345 CG3989 0.038223
CG1345 CG4183 -0.471597
CG1345 CG4405 0.099682
CG1345 CG4672 -0.390306
CG1345 CG4679 -1.629112
CG1345 CG4692 -0.315654
CG1345 CG5320 -3.806383
CG1345 CG5476 -0.172662
CG1345 CG5671 0.030182
CG1345 CG6668 0.262425
CG1345 CG6844 -0.415228
CG1345 CG7071 -1.109270
CG1345 CG7173 0.559548
CG1345 CG7481 0.349864
CG1345 CG8182 -0.015185
CG1345 CG8186 -0.036196
CG1345 CG8974 0.694670
CG1345 CG9020 0.106435
CG1345 CG9070 -0.481848
CG1345 CG9177 -0.207755
CG1345 CG9238 -0.384712
CG1345 CG9253 -0.675215
CG1345 CG9985 -0.059120
CG1345 TE19126 -0.447564
CG13463 CG1546 -1.112038
CG13463 CG5779 -0.645727
CG13503 CG13506 0.184971
CG13503 CG14080 0.241062
CG13503 CG14206 -10.473625
CG13503 CG14207 -1.742084
CG13503 CG14447 0.381830
CG13503 CG15162 0.797486
CG13503 CG15433 -1.843637
CG13503 CG15731 -0.363294
CG13503 CG16765 0.949841
CG13503 CG17136 2.884423
CG13503 CG1771 -1.582392
CG13503 CG18657 0.632089
CG13503 CG18854 1.904165
CG13503 CG1891 -1.641096
CG13503 CG2184 -1.181302
CG13503 CG2221 -1.542511
CG13503 CG2263 1.657602
CG13503 CG2863 1.621911
CG13503 CG30115 0.359329
CG13503 CG3048 0.508852
CG13503 CG31175 1.073696
CG13503 CG3224 -0.317633
CG13503 CG33071 -0.776509
CG13503 CG33183 -0.115697
CG13503 CG3401 -1.069513
CG13503 CG4033 0.244043
CG13503 CG4115 0.199862
CG13503 CG4125 -1.369856
CG13503 CG4194 1.458075
CG13503 CG4217 1.312643
CG13503 CG4307 0.151569
CG13503 CG4457 -1.773918
CG13503 CG4581 -0.234908
CG13503 CG4726 -0.600824
CG13503 CG4843 -0.475245
CG13503 CG4901 -1.660172
CG13503 CG4912 3.505531
CG13503 CG4944 0.709669
CG13503 CG4966 -2.116731
CG13503 CG4994 0.936437
CG13503 CG5258 -0.726516
CG13503 CG5277 1.489076
CG13503 CG5525 -2.929188
CG13503 CG5596 -0.191068
CG13503 CG5961 2.611325
CG13503 CG5992 -2.231873
CG13503 CG6512 2.806990
CG13503 CG6705 0.259407
CG13503 CG6708 -0.889616
CG13503 CG6972 -0.350144
CG13503 CG7033 1.256962
CG13503 CG7088 0.206331
CG13503 CG7430 -2.801315
CG13503 CG7458 -1.140672
CG13503 CG7554 -2.310330
CG13503 CG7638 1.018372
CG13503 CG7654 -1.543524
CG13503 CG7675 -1.613638
CG13503 CG7915 0.195650
CG13503 CG7930 -0.937261
CG13503 CG8231 -2.707672
CG13503 CG8249 0.501183
CG13503 CG8301 0.196470
CG13503 CG8309 1.285848
CG13503 CG8446 0.807760
CG13503 CG8503 0.620273
CG13503 CG8531 -0.292297
CG13503 CG8635 -1.754899
CG13503 CG8759 7.043950
CG13503 CG8978 1.124842
CG13503 CG9172 0.322230
CG13503 CG9281 -1.144837
CG13503 CG9326 -1.509376
CG13503 CG9330 -0.799301
CG13503 CG9416 0.522046
CG13503 CG9663 -0.615968
CG13503 CG9762 0.366758
CG13503 CG9866 -0.295577
CG13503 TE19126 0.317178
CG13506 CG13704 -0.354799
CG13506 CG14207 -0.518102
CG13506 CG15162 -1.709356
CG13506 CG15433 -1.535853
CG13506 CG16765 0.025975
CG13506 CG17121 0.849456
CG13506 CG17166 -0.446339
CG13506 CG17332 0.861559
CG13506 CG1771 -1.684121
CG13506 CG1882 -0.275701
CG13506 CG2221 -0.425322
CG13506 CG2863 1.294061
CG13506 CG31004 -1.350199
CG13506 CG31170 0.300369
CG13506 CG31175 -0.722307
CG13506 CG3140 -0.512789
CG13506 CG32164 1.650087
CG13506 CG3267 -1.596259
CG13506 CG32813 -2.007600
CG13506 CG3283 0.311639
CG13506 CG33009 -0.014817
CG13506 CG33071 0.536088
CG13506 CG33104 1.214762
CG13506 CG33183 -1.444173
CG13506 CG3499 -0.114368
CG13506 CG4033 2.417168
CG13506 CG4051 -4.929282
CG13506 CG4217 -4.729795
CG13506 CG4233 0.758490
CG13506 CG4307 -2.973740
CG13506 CG4427 -1.030702
CG13506 CG4457 -0.393599
CG13506 CG4475 0.323929
CG13506 CG4567 -0.322330
CG13506 CG4581 1.244617
CG13506 CG4665 -0.396770
CG13506 CG4901 -0.471528
CG13506 CG4912 3.005524
CG13506 CG4972 -0.038303
CG13506 CG4994 1.242856
CG13506 CG5170 -0.760211
CG13506 CG5193 -0.114377
CG13506 CG5525 0.263761
CG13506 CG5575 0.082227
CG13506 CG5596 0.194218
CG13506 CG5904 -0.630948
CG13506 CG6105 0.645590
CG13506 CG6345 0.584064
CG13506 CG6501 -2.767520
CG13506 CG6708 1.195329
CG13506 CG6769 0.595462
CG13506 CG6904 0.727252
CG13506 CG6949 -1.961112
CG13506 CG7033 -0.211951
CG13506 CG7176 3.395933
CG13506 CG7279 -0.225956
CG13506 CG7361 -4.011083
CG13506 CG7413 0.779900
CG13506 CG7421 -0.700588
CG13506 CG7430 1.399159
CG13506 CG7438 0.063444
CG13506 CG7461 -0.412548
CG13506 CG7610 1.793452
CG13506 CG7712 1.486074
CG13506 CG7993 1.239954
CG13506 CG8058 -1.478747
CG13506 CG8144 -0.014413
CG13506 CG8182 -0.045643
CG13506 CG8235 -1.175774
CG13506 CG8268 -0.771761
CG13506 CG8309 -1.137084
CG13506 CG8430 -0.403542
CG13506 CG8443 2.919303
CG13506 CG8446 -0.175966
CG13506 CG8531 -0.267180
CG13506 CG8788 2.665996
CG13506 CG8978 0.309119
CG13506 CG9009 1.544840
CG13506 CG9140 -0.750446
CG13506 CG9149 -1.027005
CG13506 CG9172 -0.221550
CG13506 CG9281 -0.832710
CG13506 CG9326 0.343438
CG13506 CG9330 0.596330
CG13506 CG9527 -0.896071
CG13506 CG9762 -0.300109
CG13506 CR31808 0.094138
CG13551 CG13704 1.209924
CG13551 CG14243 0.129652
CG13551 CG14639 -0.433437
CG13551 CG14643 1.098843
CG13551 CG14996 0.161252
CG13551 CG15095 -3.010559
CG13551 CG15102 -0.295155
CG13551 CG15162 -0.971616
CG13551 CG15731 -0.018933
CG13551 CG1685 -0.298645
CG13551 CG17332 -4.557255
CG13551 CG1785 4.418902
CG13551 CG18374 1.238586
CG13551 CG18593 0.345285
CG13551 CG2210 0.301369
CG13551 CG2977 -3.614788
CG13551 CG30349 -1.739836
CG13551 CG31098 -1.681302
CG13551 CG31175 -1.447365
CG13551 CG31233 0.690944
CG13551 CG31559 0.380091
CG13551 CG3267 1.409147
CG13551 CG32813 -0.841711
CG13551 CG3283 0.904402
CG13551 CG33217 0.488655
CG13551 CG33502 -0.932873
CG13551 CG3588 -3.945420
CG13551 CG3593 -0.263012
CG13551 CG3762 0.169105
CG13551 CG3884 0.721743
CG13551 CG4217 0.509385
CG13551 CG4311 0.055692
CG13551 CG4567 1.123273
CG13551 CG4901 -1.560484
CG13551 CG5010 -6.831684
CG13551 CG5130 -0.686208
CG13551 CG5532 0.615662
CG13551 CG5819 1.450066
CG13551 CG5903 0.644968
CG13551 CG5949 0.502879
CG13551 CG6028 -0.334862
CG13551 CG6105 -2.120566
CG13551 CG6417 -0.285111
CG13551 CG6459 -0.336165
CG13551 CG6501 6.694466
CG13551 CG6666 2.088755
CG13551 CG6769 -0.508504
CG13551 CG6949 -2.656734
CG13551 CG7176 0.767339
CG13551 CG7178 0.438407
CG13551 CG7328 0.097040
CG13551 CG7361 -5.544194
CG13551 CG7421 -1.940924
CG13551 CG7502 -4.335375
CG13551 CG7698 1.032782
CG13551 CG7712 1.222577
CG13551 CG7807 -1.443026
CG13551 CG7841 0.253754
CG13551 CG8048 -0.616913
CG13551 CG8235 3.532486
CG13551 CG8443 1.227377
CG13551 CG8470 -1.253854
CG13551 CG8766 0.844373
CG13551 CG8788 -2.206668
CG13551 CG8804 -1.733455
CG13551 CG8946 1.214623
CG13551 CG9149 -1.301367
CG13551 CG9331 2.109756
CG13551 CG9527 -2.381725
CG13551 CG9577 -0.000984
CG13551 CR31808 -0.170659
CG13618 CG13875 -0.293445
CG13618 CG3097 -0.857924
CG13618 CG4089 -0.583604
CG13624 CG13777 0.208277
CG13624 CG14513 0.137240
CG13624 CG14622 -3.309248
CG13624 CG14883 0.254182
CG13624 CG15811 0.059465
CG13624 CG1624 0.703205
CG13624 CG2083 0.625209
CG13624 CG2207 0.671547
CG13624 CG31043 -0.539668
CG13624 CG31088 0.803514
CG13624 CG31108 1.183008
CG13624 CG31181 0.315307
CG13624 CG31349 0.931209
CG13624 CG32043 0.599875
CG13624 CG32158 -0.403342
CG13624 CG32486 -1.905842
CG13624 CG3269 -0.604850
CG13624 CG3625 0.018284
CG13624 CG3792 0.120194
CG13624 CG3969 0.713719
CG13624 CG4303 -2.638784
CG13624 CG5215 -0.155330
CG13624 CG5499 -0.000112
CG13624 CG5520 -0.351804
CG13624 CG6174 1.299259
CG13624 CG6617 -2.083601
CG13624 CG6703 -0.273913
CG13624 CG6889 0.490933
CG13624 CG6987 1.095237
CG13624 CG7375 -0.332989
CG13624 CG8472 -1.329870
CG13624 CG8567 1.602132
CG13624 CG8571 -0.065977
CG13624 CG8749 0.186443
CG13624 CG8933 -0.111826
CG13624 CG8974 0.472414
CG13624 CG9135 1.589767
CG13624 CG9666 -1.611296
CG13624 CG9704 0.947203
CG13624 CG9797 -1.355483
CG13624 CG9894 0.882439
CG13643 CG13875 -0.004298
CG13643 CG3376 -0.400398
CG13643 CG4089 -0.788749
CG13643 CG7713 -0.500306
CG13643 CG8587 -0.752773
CG13651 CG13928 -0.236958
CG13651 CG14296 -0.878109
CG13651 CG15651 -0.782816
CG13651 CG31000 -1.205465
CG13651 CG32169 0.057797
CG13651 CG3703 -0.049590
CG13651 CG4050 -0.202354
CG13651 CG4684 -0.446831
CG13651 CG7851 0.123905
CG13695 CG1403 -0.402526
CG13695 CG2108 -0.257361
CG13695 CG2161 0.193151
CG13695 CG2818 -0.414069
CG13695 CG2928 -0.516655
CG13695 CG3171 0.017104
CG13695 CG32473 -0.125068
CG13695 CG3365 0.477782
CG13695 CG6040 -0.332549
CG13695 CG6055 -0.456566
CG13695 CG7023 -0.575909
CG13695 CG7563 0.256726
CG13695 CG9517 -0.348523
CG13695 CG9747 -0.538351
CG13698 CG17218 -0.269313
CG13698 CG1749 0.163415
CG13698 CG18817 -0.848187
CG13698 CG3991 -0.071380
CG13698 CG4311 -0.314734
CG13698 CG4999 -0.581836
CG13698 CG8268 -0.232770
CG13698 CG9968 -0.155238
CG13704 CG14048 -0.263741
CG13704 CG14792 -1.650449
CG13704 CG14968 0.909936
CG13704 CG15095 0.750338
CG13704 CG15162 1.736095
CG13704 CG15304 -1.079596
CG13704 CG15347 -4.792852
CG13704 CG17320 -0.057335
CG13704 CG17332 2.469155
CG13704 CG17642 1.067540
CG13704 CG2827 0.092923
CG13704 CG2977 -3.472792
CG13704 CG31004 -4.899584
CG13704 CG31233 -0.205072
CG13704 CG31259 -0.114249
CG13704 CG32409 -1.104286
CG13704 CG3249 -1.491766
CG13704 CG32813 0.460879
CG13704 CG3283 -0.942985
CG13704 CG33009 0.503002
CG13704 CG33502 -1.759401
CG13704 CG3593 -0.205657
CG13704 CG3714 1.598885
CG13704 CG3884 0.603905
CG13704 CG4217 1.503184
CG13704 CG4247 0.305601
CG13704 CG4581 -2.282432
CG13704 CG4600 0.133777
CG13704 CG4753 -2.813504
CG13704 CG5558 -4.315333
CG13704 CG5660 3.390764
CG13704 CG5819 -1.032536
CG13704 CG5904 4.168727
CG13704 CG5949 -0.278539
CG13704 CG6028 -2.267278
CG13704 CG6417 -2.727318
CG13704 CG6459 0.661930
CG13704 CG6501 -1.674357
CG13704 CG6949 2.840385
CG13704 CG7178 -0.052392
CG13704 CG7458 1.838600
CG13704 CG7780 -0.495951
CG13704 CG7834 0.051318
CG13704 CG7936 0.695102
CG13704 CG8048 -2.582082
CG13704 CG8443 0.182784
CG13704 CG8470 -0.517031
CG13704 CG8531 0.077290
CG13704 CG8766 -1.777265
CG13704 CG8788 2.413759
CG13704 CG8804 -1.005047
CG13704 CG8827 -1.066611
CG13704 CG8946 2.024264
CG13704 CG9155 -0.164047
CG13704 CG9331 2.971219
CG13704 CG9527 -2.696267
CG13704 CG9577 4.232545
CG1371 CG14687 -0.579352
CG1371 CG1475 -2.438076
CG1371 CG15095 0.127730
CG1371 CG15105 -0.702333
CG1371 CG15117 -0.988899
CG1371 CG15282 -0.963218
CG1371 CG15304 -0.657638
CG1371 CG1548 0.126378
CG1371 CG16944 0.337491
CG1371 CG1721 -0.370146
CG1371 CG17325 -1.950332
CG1371 CG17332 2.031074
CG1371 CG17642 0.806872
CG1371 CG1837 0.746016
CG1371 CG1934 0.137645
CG1371 CG30011 -0.374061
CG1371 CG30116 -0.273694
CG1371 CG31004 1.249176
CG1371 CG31098 -0.054725
CG1371 CG3127 0.694940
CG1371 CG3140 0.476329
CG1371 CG31794 -0.768390
CG1371 CG32164 1.863493
CG1371 CG3249 -0.516031
CG1371 CG32813 2.072663
CG1371 CG33009 0.641263
CG1371 CG33149 -0.433281
CG1371 CG4169 -1.370179
CG1371 CG4183 -0.360203
CG1371 CG4233 -0.706181
CG1371 CG4511 0.759425
CG1371 CG4533 0.216670
CG1371 CG4994 -0.246526
CG1371 CG5320 1.963838
CG1371 CG5353 0.838718
CG1371 CG5476 1.038361
CG1371 CG5558 0.816667
CG1371 CG5590 0.355372
CG1371 CG5819 -0.260958
CG1371 CG5992 0.050359
CG1371 CG6375 0.364962
CG1371 CG6501 -4.140527
CG1371 CG6647 -0.875905
CG1371 CG6666 -1.130816
CG1371 CG6769 0.498701
CG1371 CG6803 -0.139347
CG1371 CG7610 0.873937
CG1371 CG7920 -3.477960
CG1371 CG7981 -0.233429
CG1371 CG7987 -1.417020
CG1371 CG8048 -0.010957
CG1371 CG9480 0.083469
CG1374 CG14107 1.161089
CG1374 CG1447 -3.038490
CG1374 CG15669 -3.954630
CG1374 CG31721 -0.885878
CG1374 CG32423 -0.558614
CG1374 CG8587 3.448755
CG13777 CG14712 -0.514611
CG13777 CG14883 1.740345
CG13777 CG1957 -0.244444
CG13777 CG2835 -1.300372
CG13777 CG31108 -0.564181
CG13777 CG32434 0.240316
CG13777 CG3371 1.188868
CG13777 CG3436 -5.039390
CG13777 CG4303 -0.760534
CG13777 CG5215 0.282034
CG13777 CG5454 0.517648
CG13777 CG5499 -0.533583
CG13777 CG6617 -0.109502
CG13777 CG6866 -0.756929
CG13777 CG6889 0.328922
CG13777 CG6987 0.222533
CG13777 CG7375 -0.441740
CG13777 CG7379 0.679269
CG13777 CG7892 -0.096449
CG13777 CG8092 1.029681
CG13777 CG8411 -0.022821
CG13777 CG8416 -0.275829
CG13777 CG8553 0.039585
CG13777 CG8749 0.505995
CG13777 CG9128 0.067793
CG13777 CG9403 -0.344952
CG13777 CG9633 -1.671615
CG13777 CG9666 0.472312
CG13777 CG9677 0.375880
CG13777 CG9854 0.176302
CG13777 CG9894 -1.657897
CG1381 CG14447 -0.488204
CG1381 CG14788 -3.714323
CG1381 CG1548 -0.462879
CG1381 CG17136 4.937828
CG1381 CG1746 -1.099847
CG1381 CG2184 -0.059565
CG1381 CG31775 0.249170
CG1381 CG32253 -1.388489
CG1381 CG32464 -0.855652
CG1381 CG4781 1.193836
CG1381 CG5220 -0.614116
CG1381 CG5537 -2.139808
CG1381 CG5776 0.708806
CG1381 CG5824 3.717473
CG1381 CG6455 2.580400
CG1381 CG7519 0.253915
CG1381 CG7780 -1.688804
CG1381 CG7834 0.235030
CG1381 CG8301 0.782977
CG1381 CG8327 -0.698660
CG1381 CG8446 0.816854
CG1381 CG8503 -0.141464
CG1381 CG8525 3.943814
CG1381 CG8583 -1.683552
CG1381 CG8780 -0.039300
CG1381 CG9006 2.330925
CG1381 CG9119 -1.121158
CG1381 CG9300 -1.367036
CG1381 CG9306 0.481567
CG1381 CG9630 -15.419329
CG1381 CG9663 0.177112
CG13850 CG14629 0.272416
CG13850 CG1463 -0.109184
CG13850 CG14805 0.832010
CG13850 CG15101 0.043884
CG13850 CG17597 0.205074
CG13850 CG1837 0.240986
CG13850 CG18783 0.165590
CG13850 CG2051 -1.133051
CG13850 CG2072 0.181942
CG13850 CG2718 0.016888
CG13850 CG31536 -0.583322
CG13850 CG32425 -7.724312
CG13850 CG32625 0.814604
CG13850 CG3297 -0.095304
CG13850 CG33113 -0.970980
CG13850 CG33549 1.316390
CG13850 CG3542 1.620189
CG13850 CG3644 1.473529
CG13850 CG3722 1.147235
CG13850 CG3725 1.477124
CG13850 CG3743 -1.052096
CG13850 CG3792 -0.216154
CG13850 CG3903 2.639940
CG13850 CG3989 0.210744
CG13850 CG4145 -2.389107
CG13850 CG4183 -0.563229
CG13850 CG4204 1.029029
CG13850 CG4670 -0.081506
CG13850 CG4672 -2.016867
CG13850 CG4679 0.515387
CG13850 CG4746 -0.789199
CG13850 CG4752 -0.553100
CG13850 CG4769 0.377855
CG13850 CG5320 1.041043
CG13850 CG5345 -0.546745
CG13850 CG5353 0.922536
CG13850 CG6155 0.248588
CG13850 CG6210 -0.317550
CG13850 CG6778 0.050491
CG13850 CG6803 -0.528727
CG13850 CG6844 -1.134051
CG13850 CG7227 0.163361
CG13850 CG7702 0.063869
CG13850 CG7981 0.739388
CG13850 CG8363 -0.436748
CG13850 CG8776 -0.246288
CG13850 CG9148 -2.178486
CG13850 CG9256 -0.186134
CG13850 CG9280 1.033037
CG13850 CG9836 -0.341687
CG13850 CG9985 -0.187245
CG13875 CG14801 -0.206927
CG13875 CG14866 0.470774
CG13875 CG17786 -0.282520
CG13875 CG17960 -0.103395
CG13875 CG1919 -1.178524
CG13875 CG2150 0.212124
CG13875 CG3097 -1.442354
CG13875 CG31973 -0.265487
CG13875 CG3242 -0.625906
CG13875 CG3376 0.404628
CG13875 CG4089 -0.783206
CG13875 CG5492 0.144112
CG13875 CG6608 0.413742
CG13875 CG7080 -0.808266
CG13875 CG7713 -0.769224
CG13875 CG8587 -2.057461
CG13894 CG14041 1.712659
CG13894 CG1434 0.456288
CG13894 CG1483 0.505491
CG13894 CG17724 -0.781583
CG13894 CG18740 0.511890
CG13894 CG2083 -1.298243
CG13894 CG2207 0.090166
CG13894 CG2791 -0.292114
CG13894 CG31088 0.805663
CG13894 CG31634 0.155444
CG13894 CG32505 -0.444592
CG13894 CG3258 -0.012205
CG13894 CG3269 -2.576398
CG13894 CG3408 -0.156588
CG13894 CG4029 -0.019435
CG13894 CG4050 -0.561578
CG13894 CG4532 1.650902
CG13894 CG5545 -0.231830
CG13894 CG5580 -2.238143
CG13894 CG5588 -0.652064
CG13894 CG5813 -0.259635
CG13894 CG6617 -1.529568
CG13894 CG6866 0.375625
CG13894 CG6889 0.300793
CG13894 CG6930 -0.201096
CG13894 CG6987 1.178477
CG13894 CG7358 -1.065595
CG13894 CG7538 -0.049322
CG13894 CG7659 0.854552
CG13894 CG9135 -2.102127
CG13894 CG9666 1.034788
CG13906 CG13928 -1.763640
CG13906 CG1825 -0.363682
CG13906 CG18740 -1.269920
CG13906 CG31181 0.406146
CG13906 CG3180 -0.895640
CG13906 CG4050 1.083076
CG13906 CG4082 -0.093117
CG13906 CG5545 -0.156533
CG13906 CG6181 -0.990116
CG13906 CG7528 -0.342130
CG13906 CG8472 -0.886399
CG13912 CG1444 -4.289891
CG13912 CG1463 -1.067648
CG13912 CG1483 -0.153320
CG13912 CG14883 0.823838
CG13912 CG1716 0.519862
CG13912 CG17597 -0.458626
CG13912 CG18250 2.203963
CG13912 CG2048 -0.822869
CG13912 CG2330 -0.697298
CG13912 CG2656 0.760387
CG13912 CG2835 0.628278
CG13912 CG3039 -0.235395
CG13912 CG31137 -0.263853
CG13912 CG31332 0.064941
CG13912 CG31692 -0.604653
CG13912 CG3258 -2.608656
CG13912 CG3625 0.853226
CG13912 CG3743 0.325887
CG13912 CG3800 0.090311
CG13912 CG40147 -0.067778
CG13912 CG4204 0.544316
CG13912 CG4532 0.131068
CG13912 CG4551 0.765836
CG13912 CG4677 0.649767
CG13912 CG4769 0.214736
CG13912 CG5433 0.965433
CG13912 CG6210 0.274909
CG13912 CG6866 0.002054
CG13912 CG6877 0.701638
CG13912 CG8258 1.217266
CG13912 CG8776 -0.999421
CG13912 CG9128 0.009097
CG13912 CG9135 -0.197832
CG13912 CG9256 -0.808100
CG13912 CG9403 -0.994709
CG13913 CG3153 -1.147407
CG13913 CG7941 -1.159280
CG13920 CG13928 -1.412262
CG13920 CG14762 -0.001275
CG13920 CG15651 -1.158186
CG13920 CG1825 0.534796
CG13920 CG3703 -0.304417
CG13920 CG4133 0.038311
CG13920 CG4684 -0.137384
CG13920 CG6703 0.248167
CG13920 CG7576 0.289565
CG13920 CG8625 -0.720310
CG13928 CG14041 -0.037871
CG13928 CG15651 -0.170033
CG13928 CG1825 -2.263579
CG13928 CG18740 -0.635992
CG13928 CG31181 0.214510
CG13928 CG32169 0.530676
CG13928 CG32505 0.410038
CG13928 CG3703 0.119704
CG13928 CG4050 -4.535811
CG13928 CG4684 0.248941
CG13928 CG5545 -0.973619
CG13928 CG6181 0.921058
CG13928 CG6703 -0.479920
CG13928 CG6930 -0.458413
CG13928 CG7528 0.663918
CG13928 CG7576 0.332378
CG13928 CG7659 1.140226
CG13928 CG8472 0.015390
CG13928 CG9261 -0.172062
CG13969 CG14021 0.768077
CG13969 CG14048 0.685201
CG13969 CG1486 -0.383009
CG13969 CG14968 -0.270711
CG13969 CG15717 0.473023
CG13969 CG2078 -0.540340
CG13969 CG3006 -0.140837
CG13969 CG31775 -0.400041
CG13969 CG32264 -0.292490
CG13969 CG33099 -1.059714
CG13969 CG3960 0.046508
CG13969 CG4753 0.261893
CG13969 CG4781 0.057575
CG13969 CG5288 1.286219
CG13969 CG5330 0.113597
CG13969 CG6022 0.255214
CG13969 CG6459 0.990139
CG13969 CG7062 -0.523160
CG13969 CG8050 -0.359170
CG13969 CG8636 -0.111331
CG13969 CG8669 -0.255712
CG13969 CG8766 0.208455
CG13969 CG8788 -2.637730
CG13969 CG8804 -1.372358
CG13969 CG8913 -0.365289
CG13969 CG8946 0.839678
CG13969 CG9066 -0.216604
CG13969 CG9977 -0.705029
CG13977 CG1600 -1.140259
CG13977 CG17323 -0.713415
CG13977 CG18466 0.183849
CG13977 CG2060 0.436531
CG13977 CG3829 -0.252944
CG13977 CG4120 -2.312025
CG13977 CG4559 -1.533990
CG13977 CG4779 -0.802320
CG13977 CG7390 -0.389544
CG13977 CG8066 0.613502
CG13977 CG8782 0.945253
CG13977 CG9184 -0.352750
CG13993 CG15102 0.205629
CG13993 CG15598 0.335665
CG13993 CG16944 0.080489
CG13993 CG17508 0.072775
CG13993 CG1771 0.743238
CG13993 CG1782 0.340387
CG13993 CG2374 0.463856
CG13993 CG3008 0.157832
CG13993 CG30115 -0.101596
CG13993 CG3028 -0.667501
CG13993 CG30349 0.006596
CG13993 CG31022 0.600328
CG13993 CG3171 -1.154911
CG13993 CG3198 0.057555
CG13993 CG33261 -1.614814
CG13993 CG33502 0.016325
CG13993 CG4086 0.352844
CG13993 CG4169 1.965273
CG13993 CG4364 -1.451961
CG13993 CG4376 -3.001005
CG13993 CG4552 -0.555586
CG13993 CG4726 -0.004758
CG13993 CG4966 0.424079
CG13993 CG5085 -0.143581
CG13993 CG5186 -0.360629
CG13993 CG6030 0.038175
CG13993 CG6178 -0.029179
CG13993 CG6521 0.513103
CG13993 CG6766 -0.476254
CG13993 CG7071 -0.745010
CG13993 CG7107 0.015262
CG13993 CG7154 -1.138263
CG13993 CG7271 0.984480
CG13993 CG8173 0.032249
CG13993 CG8268 -0.548236
CG13993 CG8430 0.335294
CG13993 CG8965 0.247455
CG13993 CG9262 -0.176619
CG13993 CG9297 -0.380179
CG13993 CG9710 0.163145
CG13993 CG9743 -0.202087
CG13993 CG9811 -1.435226
CG13993 CG9894 -0.334499
CG14021 CG14243 0.272372
CG14021 CG14968 -0.669157
CG14021 CG15095 -1.939657
CG14021 CG15117 0.930249
CG14021 CG1548 -0.762741
CG14021 CG15717 1.038555
CG14021 CG1600 -0.621190
CG14021 CG17323 -0.485462
CG14021 CG1743 -3.922801
CG14021 CG18466 -1.725907
CG14021 CG2060 0.644233
CG14021 CG2762 -0.028376
CG14021 CG3006 -0.270207
CG14021 CG31098 -1.135223
CG14021 CG31775 0.619345
CG14021 CG33099 -5.561909
CG14021 CG3380 0.415945
CG14021 CG3829 0.144664
CG14021 CG4162 -0.617459
CG14021 CG4306 -1.222284
CG14021 CG4753 -0.021601
CG14021 CG4781 -0.691262
CG14021 CG5210 -2.681524
CG14021 CG5828 -0.304311
CG14021 CG5949 0.350240
CG14021 CG6417 1.237466
CG14021 CG7062 0.522911
CG14021 CG7241 -0.356911
CG14021 CG7936 -0.888907
CG14021 CG8050 -2.709367
CG14021 CG8066 0.417241
CG14021 CG8470 0.354028
CG14021 CG8665 -1.780104
CG14021 CG8669 1.836794
CG14021 CG8782 0.225018
CG14025 CG14122 0.651476
CG14025 CG1429 0.066968
CG14025 CG1444 -0.443596
CG14025 CG14447 -0.505186
CG14025 CG1475 3.961750
CG14025 CG14788 1.416862
CG14025 CG15117 1.970833
CG14025 CG1548 1.177122
CG14025 CG1648 -0.919213
CG14025 CG16721 -0.462418
CG14025 CG17348 0.025979
CG14025 CG17492 -2.692530
CG14025 CG17800 -0.725962
CG14025 CG18111 -7.438911
CG14025 CG1837 -6.588758
CG14025 CG1910 3.403917
CG14025 CG2051 1.606297
CG14025 CG2198 1.118815
CG14025 CG2330 0.920253
CG14025 CG2718 -0.207188
CG14025 CG2969 -5.634364
CG14025 CG3001 -5.009705
CG14025 CG3048 -2.651894
CG14025 CG31045 -0.100673
CG14025 CG31332 1.465637
CG14025 CG31692 1.143807
CG14025 CG32464 -2.014045
CG14025 CG3278 -0.650963
CG14025 CG3371 -0.032290
CG14025 CG3434 0.654567
CG14025 CG4115 1.620824
CG14025 CG4125 2.384964
CG14025 CG4533 0.960648
CG14025 CG4677 -0.185644
CG14025 CG4696 -1.913494
CG14025 CG4700 -0.972617
CG14025 CG4746 -3.769449
CG14025 CG4843 2.008992
CG14025 CG5183 -0.705624
CG14025 CG5320 -3.068649
CG14025 CG5776 -2.532217
CG14025 CG6512 1.660464
CG14025 CG7073 -1.501249
CG14025 CG7296 0.844521
CG14025 CG7299 0.033098
CG14025 CG7481 1.375868
CG14025 CG7654 0.576015
CG14025 CG7915 1.155804
CG14025 CG7987 2.950332
CG14025 CG8312 1.022016
CG14025 CG8503 0.896906
CG14025 CG8635 2.097080
CG14025 CG8759 3.571993
CG14025 CG9020 -0.106261
CG14025 CG9194 0.996341
CG14025 CG9663 -0.610169
CG14025 CG9677 3.361391
CG14025 CG9866 -9.505843
CG14025 CG9985 1.532009
CG14025 CR31696 -0.377275
CG14025 TE19126 -4.861035
CG14026 CG14207 -0.729654
CG14026 CG14813 0.379084
CG14026 CG17032 -1.143307
CG14026 CG17246 0.819394
CG14026 CG18250 0.918327
CG14026 CG2051 -0.157898
CG14026 CG2158 0.114295
CG14026 CG3001 0.751525
CG14026 CG31170 0.672194
CG14026 CG3140 -0.651370
CG14026 CG3278 1.099423
CG14026 CG33104 1.212059
CG14026 CG33183 -2.397149
CG14026 CG3624 0.797654
CG14026 CG4457 0.638150
CG14026 CG4551 -0.927082
CG14026 CG4581 -0.787651
CG14026 CG4912 0.336546
CG14026 CG4972 -0.305995
CG14026 CG5033 1.304817
CG14026 CG5258 -1.045329
CG14026 CG5374 0.248523
CG14026 CG5454 0.095329
CG14026 CG5558 0.091461
CG14026 CG5590 -0.202723
CG14026 CG6177 -0.863737
CG14026 CG6904 -0.274307
CG14026 CG7033 1.087964
CG14026 CG7393 -0.301018
CG14026 CG7461 0.232398
CG14026 CG7610 -2.392910
CG14026 CG7839 -0.125793
CG14026 CG7987 -0.277402
CG14026 CG8039 0.298586
CG14026 CG8231 0.419939
CG14026 CG8289 0.323888
CG14026 CG8312 -0.456234
CG14026 CG8366 -0.018910
CG14026 CG8553 0.039905
CG14026 CG8583 -0.438527
CG14026 CG8759 -0.959963
CG14026 CG8978 0.328034
CG14026 CG9035 -0.270512
CG14026 CG9140 1.154459
CG14026 CG9663 0.400849
CG14026 CG9750 0.286498
CG14026 TE19126 0.547988
CG14026 TE20108 -0.081502
CG1403 CG1404 -0.030574
CG1403 CG1486 -0.032071
CG1403 CG15105 -0.289347
CG1403 CG15212 -0.254634
CG1403 CG1648 0.057384
CG1403 CG16858 0.871464
CG1403 CG17124 -0.122162
CG1403 CG17158 0.192785
CG1403 CG17246 -0.759936
CG1403 CG17903 -0.491828
CG1403 CG18140 -1.203521
CG1403 CG18250 0.833270
CG1403 CG18290 0.266987
CG1403 CG18783 0.063977
CG1403 CG1910 0.101401
CG1403 CG2016 -0.327696
CG1403 CG2108 -1.407663
CG1403 CG2161 -0.862710
CG1403 CG3008 -0.062812
CG1403 CG31649 0.151454
CG1403 CG3198 0.055423
CG1403 CG31999 0.808096
CG1403 CG32425 -2.959988
CG1403 CG32548 -0.503130
CG1403 CG32625 0.545162
CG1403 CG3265 0.280937
CG1403 CG33549 1.680171
CG1403 CG3365 1.685849
CG1403 CG3416 -0.826489
CG1403 CG3542 -0.076281
CG1403 CG3624 -1.362545
CG1403 CG3722 -0.219918
CG1403 CG3725 1.197319
CG1403 CG3903 -4.929660
CG1403 CG3992 0.226681
CG1403 CG4051 0.502546
CG1403 CG4086 0.287254
CG1403 CG4145 -1.047259
CG1403 CG4204 0.482480
CG1403 CG4551 -0.108217
CG1403 CG4679 -0.328914
CG1403 CG4692 0.015640
CG1403 CG4700 0.280800
CG1403 CG5193 0.375769
CG1403 CG5320 0.756804
CG1403 CG5330 0.102337
CG1403 CG5809 -1.710777
CG1403 CG6647 -0.193425
CG1403 CG6668 0.359199
CG1403 CG6775 0.493417
CG1403 CG7071 0.423538
CG1403 CG7107 -1.033591
CG1403 CG7227 -0.802424
CG1403 CG7279 0.227004
CG1403 CG7433 -0.535094
CG1403 CG7563 -0.158503
CG1403 CG7981 0.092872
CG1403 CG8173 0.162909
CG1403 CG8965 -0.497400
CG1403 CG9022 0.312203
CG1403 CG9089 -0.113227
CG1403 CG9280 0.375784
CG1403 CG9322 -0.558881
CG1403 CG9710 -1.318329
CG1403 CG9985 0.065779
CG1403 TE18870 0.312257
CG1404 CG16788 -0.522476
CG1404 CG17124 -0.068040
CG1404 CG18250 2.453298
CG1404 CG1884 1.036056
CG1404 CG2072 -0.212877
CG1404 CG3039 0.898473
CG1404 CG31536 -0.340381
CG1404 CG32425 -0.455452
CG1404 CG33097 -4.086805
CG1404 CG33549 1.382517
CG1404 CG3371 -0.092350
CG1404 CG3416 -1.051012
CG1404 CG3436 -1.431212
CG1404 CG3542 -6.359940
CG1404 CG3722 1.087355
CG1404 CG3725 0.088272
CG1404 CG3800 -1.640240
CG1404 CG3902 0.366356
CG1404 CG3941 0.406610
CG1404 CG4204 0.761596
CG1404 CG4532 0.059709
CG1404 CG4551 -0.019341
CG1404 CG4672 0.688556
CG1404 CG4700 -0.979417
CG1404 CG5021 -0.518471
CG1404 CG5454 0.574476
CG1404 CG5486 0.843045
CG1404 CG5499 -0.616654
CG1404 CG6210 0.170492
CG1404 CG6617 0.112696
CG1404 CG6778 -0.604108
CG1404 CG7375 0.398782
CG1404 CG7526 -0.092654
CG1404 CG7893 0.981172
CG1404 CG8553 0.347848
CG1404 CG8965 0.055036
CG1404 CG8974 0.462897
CG1404 CG9128 -0.197119
CG1404 CG9256 0.653658
CG1404 CG9297 -0.120369
CG1404 CG9346 -0.956805
CG1404 CG9403 -3.469094
CG1404 CG9423 -0.501271
CG1404 CG9712 1.519864
CG1404 CG9750 -0.188802
CG14041 CG1434 -0.279607
CG14041 CG14513 0.348798
CG14041 CG14622 0.133764
CG14041 CG1483 0.219260
CG14041 CG17724 0.163782
CG14041 CG18740 0.493002
CG14041 CG2083 0.297866
CG14041 CG31181 0.162620
CG14041 CG32158 -1.521832
CG14041 CG32505 0.661772
CG14041 CG3258 -0.006747
CG14041 CG3269 -4.640001
CG14041 CG3408 0.316582
CG14041 CG3967 1.368906
CG14041 CG4050 -0.310038
CG14041 CG4532 -2.205265
CG14041 CG5545 -2.615124
CG14041 CG5588 0.131579
CG14041 CG6617 1.331098
CG14041 CG6703 -2.462888
CG14041 CG6860 0.184265
CG14041 CG6866 0.281641
CG14041 CG7471 -0.926740
CG14041 CG7538 -1.205901
CG14041 CG8200 0.689851
CG14041 CG8472 -1.721238
CG14041 CG8567 0.310048
CG14041 CG9135 -0.556570
CG14041 CG9261 1.632000
CG14041 CG9666 1.507211
CG14041 CG9704 -0.966706
CG14041 CG9797 -0.409300
CG14048 CG14968 -0.198585
CG14048 CG14996 1.707642
CG14048 CG15095 -0.740792
CG14048 CG15188 -0.738885
CG14048 CG15347 0.489738
CG14048 CG1685 -0.856241
CG14048 CG17246 -5.750516
CG14048 CG17325 -0.439569
CG14048 CG1785 -0.971445
CG14048 CG2078 0.153818
CG14048 CG2674 -0.393737
CG14048 CG2713 0.231533
CG14048 CG2863 1.101119
CG14048 CG3140 1.104994
CG14048 CG32164 1.328247
CG14048 CG32264 0.094915
CG14048 CG32409 -3.326939
CG14048 CG3267 3.720650
CG14048 CG32813 -0.967805
CG14048 CG3283 -0.923223
CG14048 CG33009 0.675179
CG14048 CG33217 -4.037192
CG14048 CG3714 -0.113565
CG14048 CG3861 0.608331
CG14048 CG3884 -0.707661
CG14048 CG4033 -2.627459
CG14048 CG4051 -0.976117
CG14048 CG4061 0.202271
CG14048 CG4217 -3.476502
CG14048 CG4307 -2.347358
CG14048 CG4427 -0.765901
CG14048 CG4567 0.412356
CG14048 CG4581 1.069873
CG14048 CG4753 -0.117226
CG14048 CG4781 -0.559742
CG14048 CG4912 -0.431436
CG14048 CG5010 1.623145
CG14048 CG5033 -0.068388
CG14048 CG5277 -0.252434
CG14048 CG5330 -0.321507
CG14048 CG5532 1.655442
CG14048 CG5594 -2.244446
CG14048 CG5824 1.149004
CG14048 CG5904 -3.402708
CG14048 CG6022 -4.604568
CG14048 CG6028 0.497796
CG14048 CG6105 0.026705
CG14048 CG6226 0.894802
CG14048 CG6246 -0.118529
CG14048 CG6343 -0.222731
CG14048 CG6417 -0.406132
CG14048 CG6459 0.677043
CG14048 CG6501 -5.075127
CG14048 CG6767 0.346892
CG14048 CG6904 3.627231
CG14048 CG7033 -0.673335
CG14048 CG7176 -0.006845
CG14048 CG7361 0.371505
CG14048 CG7421 0.047571
CG14048 CG7519 3.143417
CG14048 CG7554 0.203277
CG14048 CG7698 -2.490633
CG14048 CG7712 1.738220
CG14048 CG7839 -0.059974
CG14048 CG7935 0.307011
CG14048 CG8039 0.395562
CG14048 CG8402 2.355193
CG14048 CG8439 -0.397758
CG14048 CG8443 0.530620
CG14048 CG8525 2.604571
CG14048 CG8766 -5.283049
CG14048 CG8788 -11.582634
CG14048 CG8920 -4.931078
CG14048 CG8946 4.536846
CG14048 CG8977 2.865150
CG14048 CG9306 -1.929434
CG14048 CG9527 1.852910
CG14048 CG9750 -0.534953
CG14066 CG14080 0.045739
CG14066 CG14792 -0.285626
CG14066 CG14902 1.000900
CG14066 CG17332 -2.699788
CG14066 CG1771 0.178471
CG14066 CG1782 0.185884
CG14066 CG1809 -0.962502
CG14066 CG2158 -1.468429
CG14066 CG2161 0.977030
CG14066 CG2674 0.728868
CG14066 CG3028 0.374998
CG14066 CG31170 -1.692733
CG14066 CG3127 0.311210
CG14066 CG3140 0.723700
CG14066 CG31605 0.161834
CG14066 CG31649 -0.500879
CG14066 CG32409 -1.565610
CG14066 CG3249 0.087919
CG14066 CG33183 -0.236101
CG14066 CG33502 0.976779
CG14066 CG3499 0.022667
CG14066 CG3624 -0.071929
CG14066 CG3861 -0.098641
CG14066 CG4086 -0.478244
CG14066 CG4199 -4.619999
CG14066 CG4217 -1.464701
CG14066 CG4247 0.073025
CG14066 CG4280 0.136191
CG14066 CG4581 1.121735
CG14066 CG4984 -0.451829
CG14066 CG5454 0.039906
CG14066 CG5514 0.137239
CG14066 CG5660 0.835864
CG14066 CG5903 0.229707
CG14066 CG5904 2.706423
CG14066 CG5961 -1.759655
CG14066 CG6178 0.319403
CG14066 CG6345 -2.453147
CG14066 CG6375 -0.052409
CG14066 CG6521 -0.681108
CG14066 CG6830 0.729903
CG14066 CG6904 -2.163091
CG14066 CG7178 0.248483
CG14066 CG7269 0.437084
CG14066 CG7361 1.533800
CG14066 CG7698 -1.613157
CG14066 CG7920 0.498851
CG14066 CG8048 0.512688
CG14066 CG8173 0.303343
CG14066 CG8531 1.103516
CG14066 CG8636 0.824104
CG14066 CG8788 1.182602
CG14066 CG9140 -0.038124
CG14066 CG9577 0.038178
CG14066 CG9743 -0.988084
CG14066 CG9750 0.594167
CG14080 CG14207 -0.149895
CG14080 CG17332 0.698685
CG14080 CG1771 -0.309247
CG14080 CG1809 -0.245065
CG14080 CG31605 -0.434946
CG14080 CG33502 -0.076402
CG14080 CG4125 0.013498
CG14080 CG4217 0.523120
CG14080 CG4581 -1.489169
CG14080 CG5961 0.756324
CG14080 CG6375 -0.658822
CG14080 CG7269 -0.066295
CG14080 CG7638 0.109021
CG14080 CG7930 -0.535254
CG14080 CG8249 -0.374561
CG14080 CG8430 -0.384022
CG14080 CG9977 -0.481253
CG14107 CG17960 -0.692891
CG14107 CG2150 -0.625838
CG14107 CG3376 -0.730956
CG14107 CG3689 -1.892630
CG14107 CG6608 -0.528394
CG14107 CG8587 0.726572
CG14110 CG15211 -1.177713
CG14110 CG2157 -1.022833
CG14110 CG4311 0.569260
CG14110 CG5873 -0.214722
CG14110 CG6040 -0.420710
CG14110 CG6445 -1.122685
CG14110 CG8850 -0.359290
CG14122 CG1444 -1.523317
CG14122 CG14883 0.633398
CG14122 CG1648 0.217963
CG14122 CG16721 0.258619
CG14122 CG17492 -0.102195
CG14122 CG17800 -0.538790
CG14122 CG17943 -0.007942
CG14122 CG18111 -1.447374
CG14122 CG18250 0.779506
CG14122 CG1910 1.242964
CG14122 CG3001 -0.275592
CG14122 CG3039 -0.185568
CG14122 CG3048 -0.122710
CG14122 CG31045 -1.251744
CG14122 CG31332 0.354206
CG14122 CG31692 -0.096504
CG14122 CG3436 -1.319908
CG14122 CG3725 -0.154896
CG14122 CG3960 0.302302
CG14122 CG4170 -0.107709
CG14122 CG4677 -0.490508
CG14122 CG4696 0.292448
CG14122 CG5486 0.357609
CG14122 CG5596 0.283905
CG14122 CG6017 -0.374500
CG14122 CG6177 -0.193967
CG14122 CG7070 -0.901049
CG14122 CG7254 -1.147260
CG14122 CG7526 -0.483497
CG14122 CG7987 -0.388876
CG14122 CG8276 -0.923068
CG14122 CG8759 0.698980
CG14122 CG9022 0.246883
CG14122 CG9194 -1.834365
CG14122 CG9480 -0.658309
CG14122 CR31696 0.065916
CG14206 CG14447 -0.367564
CG14206 CG14712 -0.968913
CG14206 CG14788 0.543963
CG14206 CG15162 0.532442
CG14206 CG15433 0.873897
CG14206 CG15731 -1.176185
CG14206 CG17136 -2.798815
CG14206 CG18657 -0.287842
CG14206 CG1891 1.402412
CG14206 CG2003 1.181272
CG14206 CG2184 -5.820964
CG14206 CG2221 2.128383
CG14206 CG2263 -2.557289
CG14206 CG2863 -1.563256
CG14206 CG3001 -1.868175
CG14206 CG3048 -0.233155
CG14206 CG31045 0.716026
CG14206 CG31605 0.890034
CG14206 CG33071 -3.428358
CG14206 CG3401 0.967617
CG14206 CG4003 -1.025102
CG14206 CG4033 -3.155792
CG14206 CG4125 2.089967
CG14206 CG4217 3.518136
CG14206 CG4307 6.754268
CG14206 CG4457 -1.765614
CG14206 CG4581 -0.044315
CG14206 CG4843 1.694225
CG14206 CG4901 3.383927
CG14206 CG4912 2.166398
CG14206 CG4966 1.242433
CG14206 CG4994 1.788205
CG14206 CG5258 0.583166
CG14206 CG5277 -6.268322
CG14206 CG5374 4.965528
CG14206 CG5525 -3.483748
CG14206 CG5596 -1.765568
CG14206 CG5824 -4.215066
CG14206 CG5961 -4.389992
CG14206 CG5992 1.046821
CG14206 CG6105 -12.151435
CG14206 CG6501 2.464272
CG14206 CG6904 0.972567
CG14206 CG6949 3.400308
CG14206 CG6972 -2.227401
CG14206 CG7033 0.165811
CG14206 CG7088 0.096099
CG14206 CG7430 2.076489
CG14206 CG7458 2.487023
CG14206 CG7519 2.469104
CG14206 CG7554 1.227222
CG14206 CG7638 -2.091885
CG14206 CG7675 -1.027697
CG14206 CG7915 -0.486340
CG14206 CG7930 1.087006
CG14206 CG8231 -3.779887
CG14206 CG8301 -3.441334
CG14206 CG8446 -0.331959
CG14206 CG8525 1.246196
CG14206 CG8531 -0.447288
CG14206 CG8635 -4.285396
CG14206 CG8759 -6.889375
CG14206 CG8780 0.156876
CG14206 CG8977 -1.295054
CG14206 CG8978 0.714250
CG14206 CG9140 0.098330
CG14206 CG9172 0.861279
CG14206 CG9281 -2.051518
CG14206 CG9326 1.024457
CG14206 CG9630 -0.765597
CG14206 CG9663 1.792829
CG14206 CG9762 -5.360498
CG14207 CG1429 0.365549
CG14207 CG1475 1.808456
CG14207 CG15433 0.427661
CG14207 CG15731 -0.181820
CG14207 CG1716 0.006035
CG14207 CG17166 0.170888
CG14207 CG17492 -1.246661
CG14207 CG1771 0.747729
CG14207 CG18507 -0.331859
CG14207 CG1882 -1.573771
CG14207 CG2051 -0.102386
CG14207 CG30115 0.347547
CG14207 CG3039 -0.105338
CG14207 CG3048 -0.729321
CG14207 CG31045 0.834413
CG14207 CG31170 0.528278
CG14207 CG32813 -0.175258
CG14207 CG33104 0.474116
CG14207 CG33183 -2.390066
CG14207 CG3371 -1.236191
CG14207 CG4125 -0.535726
CG14207 CG4170 -1.790746
CG14207 CG4364 0.717451
CG14207 CG4457 1.529740
CG14207 CG4551 -0.069580
CG14207 CG4581 -0.717988
CG14207 CG4726 -1.782960
CG14207 CG4843 -0.459594
CG14207 CG4912 1.203206
CG14207 CG4966 0.473006
CG14207 CG4994 1.351844
CG14207 CG5186 0.473387
CG14207 CG5374 2.218282
CG14207 CG5382 1.078132
CG14207 CG5454 0.885775
CG14207 CG5596 -0.867100
CG14207 CG5992 1.050353
CG14207 CG6512 0.534392
CG14207 CG6766 -2.217262
CG14207 CG7033 -2.454177
CG14207 CG7073 -1.117656
CG14207 CG7279 0.076029
CG14207 CG7430 -1.606750
CG14207 CG7458 2.960278
CG14207 CG7461 -6.069187
CG14207 CG7610 0.535895
CG14207 CG7638 -0.047371
CG14207 CG7654 -0.108423
CG14207 CG7893 -0.636919
CG14207 CG7915 1.487279
CG14207 CG8182 -0.120579
CG14207 CG8231 -2.338882
CG14207 CG8430 -0.617361
CG14207 CG8531 0.562119
CG14207 CG8583 -0.114602
CG14207 CG8635 -0.488256
CG14207 CG8759 -1.271823
CG14207 CG9330 0.752966
CG14207 CG9416 0.023279
CG14207 CG9663 -2.354988
CG14207 CG9710 2.900400
CG14207 CG9866 1.029703
CG14207 TE19126 -4.395995
CG1422 CG1429 1.225955
CG1422 CG14712 -0.640688
CG1422 CG1475 -2.569645
CG1422 CG14813 0.842846
CG1422 CG16786 0.201589
CG1422 CG17158 0.750161
CG1422 CG1716 1.509270
CG1422 CG1749 0.012904
CG1422 CG17492 -2.551970
CG1422 CG18250 3.213495
CG1422 CG2835 2.692405
CG1422 CG3033 0.038356
CG1422 CG31045 3.186523
CG1422 CG31145 0.408126
CG1422 CG31332 -10.137456
CG1422 CG31368 -0.078101
CG1422 CG32556 -2.082312
CG1422 CG3265 -0.350924
CG1422 CG32701 -0.244239
CG1422 CG3352 0.190635
CG1422 CG3371 1.511722
CG1422 CG3624 -0.145971
CG1422 CG3664 -3.161848
CG1422 CG4003 -0.524283
CG1422 CG4006 2.246427
CG1422 CG4115 -0.290667
CG1422 CG4194 -2.997391
CG1422 CG4457 -1.943064
CG1422 CG4966 -4.594603
CG1422 CG5183 -4.368399
CG1422 CG5258 0.498111
CG1422 CG5382 1.965657
CG1422 CG5809 -0.435824
CG1422 CG6017 -1.067052
CG1422 CG6223 -1.187013
CG1422 CG6766 2.420504
CG1422 CG6844 0.898152
CG1422 CG6877 -1.511032
CG1422 CG7073 -12.739684
CG1422 CG7262 0.145099
CG1422 CG7638 3.960927
CG1422 CG7654 0.619329
CG1422 CG7675 2.869254
CG1422 CG7915 2.395665
CG1422 CG8209 -1.055125
CG1422 CG8289 -1.862017
CG1422 CG8306 -3.879329
CG1422 CG8312 -0.439536
CG1422 CG8411 -2.138868
CG1422 CG8416 -3.365331
CG1422 CG8430 1.119115
CG1422 CG8635 0.997451
CG1422 CG8759 3.188943
CG1422 CG9035 -2.632681
CG1422 CG9128 -1.673606
CG1422 CG9318 -0.319372
CG1422 CG9677 -1.745205
CG1422 CG9854 1.288783
CG1422 CG9866 -0.590633
CG1422 CG9916 0.499789
CG1422 TE19126 1.032788
CG14243 CG14968 -0.942049
CG14243 CG14996 -0.253368
CG14243 CG15005 -0.046547
CG14243 CG15095 -0.147283
CG14243 CG15188 -0.001789
CG14243 CG15304 0.420770
CG14243 CG1548 -0.585072
CG14243 CG15717 -0.088767
CG14243 CG18549 -0.000065
CG14243 CG18593 0.218596
CG14243 CG2003 0.878204
CG14243 CG2977 -0.025351
CG14243 CG30011 -0.061685
CG14243 CG3006 0.422192
CG14243 CG31098 -2.368102
CG14243 CG31431 -1.482358
CG14243 CG3267 0.017641
CG14243 CG33009 0.235039
CG14243 CG4162 -0.548639
CG14243 CG4233 -0.741345
CG14243 CG4475 -0.094820
CG14243 CG5170 -0.242085
CG14243 CG5210 0.442163
CG14243 CG5288 0.162220
CG14243 CG5330 0.104885
CG14243 CG5532 0.052668
CG14243 CG5828 -0.219125
CG14243 CG6417 0.941103
CG14243 CG6459 0.683162
CG14243 CG6949 -0.273709
CG14243 CG7062 -0.604376
CG14243 CG7266 -0.887576
CG14243 CG7421 -0.230041
CG14243 CG7438 -2.108003
CG14243 CG7935 -0.180189
CG14243 CG8050 1.016921
CG14243 CG8066 0.233668
CG14243 CG8402 1.203097
CG14243 CG8443 -1.423062
CG14243 CG8446 0.808623
CG14243 CG8470 -1.607339
CG14243 CG8665 0.113903
CG14243 CG8669 -0.671990
CG14243 CG8766 -0.540971
CG14243 CG8788 -1.238487
CG14243 CG8804 -0.109672
CG14243 CG8913 0.380055
CG14243 CG8946 -0.197520
CG14243 CG9009 -0.021856
CG14243 CG9066 0.313089
CG14243 CG9184 -0.304437
CG14243 CG9527 0.527528
CG14254 CG14636 -0.586135
CG14254 CG2150 -0.752989
CG14254 CG32029 -1.031752
CG14254 CG9036 -2.056620
CG1429 CG1444 0.123019
CG1429 CG14687 -0.749516
CG1429 CG1475 -1.317827
CG1429 CG1648 0.102866
CG1429 CG1721 -3.011151
CG1429 CG17492 -9.655910
CG1429 CG18111 -0.344267
CG1429 CG18250 1.265384
CG1429 CG1837 -2.409260
CG1429 CG18657 0.364651
CG1429 CG1910 2.740468
CG1429 CG1934 0.052324
CG1429 CG2048 0.031374
CG1429 CG2051 -1.980261
CG1429 CG2198 1.422207
CG1429 CG2330 -0.592554
CG1429 CG2718 0.597556
CG1429 CG2969 1.559897
CG1429 CG3001 -5.170133
CG1429 CG31045 2.818548
CG1429 CG31332 0.299515
CG1429 CG32164 2.437664
CG1429 CG32464 -0.996982
CG1429 CG3278 -1.939869
CG1429 CG32813 1.545849
CG1429 CG3297 -0.136354
CG1429 CG33149 1.848600
CG1429 CG3371 1.226601
CG1429 CG3401 0.612394
CG1429 CG40049 -0.412932
CG1429 CG4125 2.028904
CG1429 CG4300 -2.723793
CG1429 CG4696 -1.584939
CG1429 CG4746 -0.920295
CG1429 CG4843 -1.870494
CG1429 CG4994 0.661396
CG1429 CG5183 -1.249066
CG1429 CG5320 -1.805553
CG1429 CG5374 1.780054
CG1429 CG5596 0.636566
CG1429 CG5776 -0.762416
CG1429 CG5809 -0.349402
CG1429 CG5992 -0.216699
CG1429 CG6017 0.332637
CG1429 CG6512 2.078144
CG1429 CG6844 0.728571
CG1429 CG6972 0.468793
CG1429 CG7073 -1.266543
CG1429 CG7296 0.080064
CG1429 CG7299 0.003163
CG1429 CG7430 -1.857891
CG1429 CG7654 -0.418829
CG1429 CG7915 2.049472
CG1429 CG7987 2.185412
CG1429 CG8289 -1.048586
CG1429 CG8306 -0.693899
CG1429 CG8312 0.000254
CG1429 CG8759 1.639229
CG1429 CG8977 -7.468504
CG1429 CG9020 -0.322806
CG1429 CG9281 0.704859
CG1429 CG9677 -0.131746
CG1429 CG9762 1.577583
CG1429 CG9866 -1.287444
CG1429 CG9916 0.367086
CG1429 CG9985 0.736714
CG1429 CR31696 1.444870
CG1429 TE19126 -1.716641
CG14296 CG15651 -0.542250
CG14296 CG3703 -0.085578
CG14296 CG4684 -0.626988
CG14296 CG6703 0.850366
CG14296 CG7851 -1.975414
CG1430 CG15005 -0.303012
CG1430 CG15211 -0.073795
CG1430 CG2674 -0.064376
CG1430 CG31170 0.054284
CG1430 CG3267 0.257952
CG1430 CG33502 0.320280
CG1430 CG3588 -0.247490
CG1430 CG4311 0.076944
CG1430 CG5130 -0.551597
CG1430 CG5170 -1.294306
CG1430 CG6769 0.069872
CG1430 CG7154 -0.267633
CG1430 CG8309 0.329231
CG1430 CG8627 -0.266558
CG1430 CG8850 -0.905204
CG1430 CR31808 -0.386056
CG1434 CG14513 0.298371
CG1434 CG1624 -1.117923
CG1434 CG16876 -0.297795
CG1434 CG17724 -2.156480
CG1434 CG18740 0.076147
CG1434 CG2207 -0.111327
CG1434 CG31088 0.510799
CG1434 CG31181 0.183594
CG1434 CG32046 -1.423340
CG1434 CG32158 0.271893
CG1434 CG32505 0.021922
CG1434 CG3269 -0.127617
CG1434 CG3967 -0.377130
CG1434 CG4022 -0.371020
CG1434 CG4050 0.903649
CG1434 CG5175 -0.197527
CG1434 CG5358 0.958891
CG1434 CG5545 0.078839
CG1434 CG5580 -0.158205
CG1434 CG6418 0.217814
CG1434 CG6703 0.179344
CG1434 CG6987 0.430973
CG1434 CG7358 -0.022127
CG1434 CG7471 0.260531
CG1434 CG7538 -0.464348
CG1434 CG7576 -0.367546
CG1434 CG9704 -1.581964
CG1434 CG9797 0.470602
CG1434 CG9999 -0.719682
CG14356 CG15022 -1.566314
CG14356 CG15444 0.302075
CG14356 CG15592 0.026596
CG14356 CG15786 -1.146965
CG14356 CG17292 0.009722
CG14356 CG17437 -0.423047
CG14356 CG18362 -1.401184
CG14356 CG2210 0.123151
CG14356 CG2928 0.032687
CG14356 CG32920 -0.254782
CG14356 CG5700 0.069606
CG14356 CG6055 -0.038418
CG14356 CG6816 -0.120331
CG14356 CG7266 0.732029
CG14356 CG7807 1.131514
CG14356 CG7941 -0.511473
CG14356 CG9184 -0.300870
CG14356 CG9517 -0.114757
CG14356 TE18870 0.525112
CG14430 CG14813 -0.963456
CG14430 CG16858 -0.164735
CG14430 CG17218 -2.202771
CG14430 CG17271 -0.175254
CG14430 CG17272 0.174770
CG14430 CG1749 0.325821
CG14430 CG18507 -0.380642
CG14430 CG2727 -0.003864
CG14430 CG2818 0.029026
CG14430 CG2918 0.201640
CG14430 CG3171 0.363334
CG14430 CG32473 0.094742
CG14430 CG33183 0.476266
CG14430 CG3359 0.334334
CG14430 CG3722 1.205996
CG14430 CG3766 0.878034
CG14430 CG3991 -0.150410
CG14430 CG4299 -0.085623
CG14430 CG4670 0.007756
CG14430 CG5021 -0.221571
CG14430 CG5873 0.014569
CG14430 CG6055 -0.604574
CG14430 CG6199 -0.090614
CG14430 CG6433 -0.032821
CG14430 CG6822 -1.067556
CG14430 CG7563 -0.330046
CG14430 CG7748 -1.863842
CG14430 CG8156 -1.213714
CG14430 CG8600 0.880745
CG14430 CG8983 -1.142739
CG14430 CG9035 -0.344118
CG14430 CG9322 -0.007076
CG14430 CG9358 -0.166524
CG14430 CG9747 0.139957
CG14430 CG9796 -0.008838
CG14430 CG9968 -1.464111
CG1444 CG14622 -0.203594
CG1444 CG1475 1.154910
CG1444 CG14883 -5.325680
CG1444 CG1648 1.551532
CG1444 CG16721 -2.502782
CG1444 CG17158 1.927268
CG1444 CG1716 -0.817718
CG1444 CG1721 0.577995
CG1444 CG17492 -6.621028
CG1444 CG17800 -0.378389
CG1444 CG17943 0.117506
CG1444 CG18250 -13.016302
CG1444 CG1837 1.232934
CG1444 CG1910 -2.996070
CG1444 CG2048 0.308200
CG1444 CG2374 -0.988834
CG1444 CG3039 0.383385
CG1444 CG30427 0.668220
CG1444 CG3048 -2.255667
CG1444 CG31022 0.843925
CG1444 CG31045 1.491467
CG1444 CG31332 -3.910437
CG1444 CG32043 -1.138314
CG1444 CG3371 -5.697318
CG1444 CG3436 2.136508
CG1444 CG3624 0.850834
CG1444 CG3725 0.559821
CG1444 CG4204 1.188150
CG1444 CG4300 1.275942
CG1444 CG4551 0.391801
CG1444 CG5215 -0.789936
CG1444 CG5320 -1.948317
CG1444 CG6017 1.450347
CG1444 CG6844 1.551201
CG1444 CG6877 0.579543
CG1444 CG7254 -0.813648
CG1444 CG7379 1.546737
CG1444 CG7433 -0.661284
CG1444 CG7638 3.754283
CG1444 CG7987 -0.260946
CG1444 CG8276 2.474918
CG1444 CG8289 -0.979419
CG1444 CG8749 0.494692
CG1444 CG9022 0.926404
CG1444 CG9128 1.124109
CG1444 CG9194 0.136997
CG1444 CG9710 0.869638
CG1444 CG9985 -2.195659
CG1444 CR31696 -3.502886
CG1444 TE19126 1.327433
CG14447 CG14788 -0.669418
CG14447 CG1548 -1.172012
CG14447 CG15731 -0.077615
CG14447 CG17136 0.639853
CG14447 CG1746 -2.062573
CG14447 CG18657 -0.344404
CG14447 CG2003 1.810030
CG14447 CG2184 -0.450765
CG14447 CG2863 -1.055784
CG14447 CG3001 -0.509711
CG14447 CG3048 0.800056
CG14447 CG31775 0.827180
CG14447 CG32464 0.550873
CG14447 CG32813 -1.368458
CG14447 CG3401 -0.534893
CG14447 CG4581 0.946263
CG14447 CG4746 0.417365
CG14447 CG4781 -0.785824
CG14447 CG4843 -0.006613
CG14447 CG4912 1.400263
CG14447 CG5258 1.204924
CG14447 CG5374 0.957912
CG14447 CG5558 -1.919094
CG14447 CG5594 0.142008
CG14447 CG5596 1.089561
CG14447 CG5776 0.506925
CG14447 CG5824 -2.931843
CG14447 CG5992 1.164746
CG14447 CG7088 -2.000810
CG14447 CG7519 1.193408
CG14447 CG7610 0.064167
CG14447 CG7654 -0.079126
CG14447 CG7780 1.444089
CG14447 CG7834 0.328758
CG14447 CG8039 1.052522
CG14447 CG8231 -2.720563
CG14447 CG8301 0.867345
CG14447 CG8446 0.125643
CG14447 CG8503 -0.405249
CG14447 CG8525 1.995385
CG14447 CG8759 0.586168
CG14447 CG8780 -3.834384
CG14447 CG8977 -0.459534
CG14447 CG9630 -7.134957
CG14447 CG9663 -5.208059
CG1447 CG14622 -0.480786
CG1447 CG15669 1.561208
CG1447 CG17943 -0.283277
CG1447 CG3048 -0.241467
CG1447 CG31108 -0.614528
CG1447 CG32043 -0.975264
CG1447 CG32423 -0.026635
CG1447 CG4125 -0.738292
CG1447 CG7296 -0.278888
CG1447 CG7638 -0.561446
CG1447 CG9262 -0.783289
CG1448 CG4590 -1.471141
CG14513 CG1624 -2.117357
CG14513 CG17724 -0.407774
CG14513 CG2083 0.967368
CG14513 CG2207 0.228904
CG14513 CG31043 1.104740
CG14513 CG31181 -0.788724
CG14513 CG31357 -0.407286
CG14513 CG32158 0.219242
CG14513 CG32486 0.083867
CG14513 CG3269 -1.111592
CG14513 CG4978 -0.367910
CG14513 CG5175 0.208568
CG14513 CG5358 -2.284468
CG14513 CG5499 -0.290866
CG14513 CG6703 0.136248
CG14513 CG6860 0.538559
CG14513 CG6987 0.782813
CG14513 CG7358 1.329025
CG14513 CG7471 -3.838780
CG14513 CG8092 -1.102081
CG14513 CG8567 0.060278
CG14513 CG9797 0.859119
CG14513 CG9894 -0.106779
CG14622 CG1483 -0.595295
CG14622 CG14883 -1.866298
CG14622 CG18783 -0.313114
CG14622 CG2083 0.482529
CG14622 CG2374 -1.213269
CG14622 CG2656 -0.742869
CG14622 CG31043 0.338281
CG14622 CG31108 -2.640700
CG14622 CG31181 -0.718529
CG14622 CG31349 -1.331229
CG14622 CG3198 1.976027
CG14622 CG32043 -1.485511
CG14622 CG32158 0.889507
CG14622 CG32434 0.557275
CG14622 CG32486 1.066872
CG14622 CG3258 1.582767
CG14622 CG3269 0.862091
CG14622 CG33097 0.318113
CG14622 CG3371 -1.460806
CG14622 CG3436 1.014942
CG14622 CG40147 -0.962172
CG14622 CG4303 1.097493
CG14622 CG4532 -1.030490
CG14622 CG5215 -1.423544
CG14622 CG5433 0.227027
CG14622 CG5588 0.203481
CG14622 CG6174 -2.825357
CG14622 CG6617 0.264669
CG14622 CG6866 1.154548
CG14622 CG7375 -0.747718
CG14622 CG7379 0.292646
CG14622 CG7433 0.237019
CG14622 CG8472 1.940665
CG14622 CG8567 -2.615255
CG14622 CG8933 0.603517
CG14622 CG8974 0.023572
CG14622 CG9135 -4.355369
CG14622 CG9666 -0.305257
CG14622 CG9894 0.930687
CG14626 CG14636 -0.243467
CG14626 CG17218 -0.093818
CG14626 CG18507 0.064913
CG14626 CG2818 -0.031464
CG14626 CG2918 -0.604916
CG14626 CG3008 0.052718
CG14626 CG7563 -0.621058
CG14626 CG7961 -0.549070
CG14626 CG8156 0.145311
CG14626 CG8308 -0.058060
CG14626 CG9924 -0.165144
CG14626 TE20108 -0.152212
CG14629 CG1463 0.251260
CG14629 CG1469 -0.572530
CG14629 CG15105 1.422071
CG14629 CG15117 1.315071
CG14629 CG15282 0.212355
CG14629 CG15828 -0.719087
CG14629 CG1600 0.299321
CG14629 CG16788 -0.222489
CG14629 CG17334 -0.111004
CG14629 CG1780 -0.674119
CG14629 CG1837 0.188707
CG14629 CG2198 -0.578496
CG14629 CG2718 -0.525082
CG14629 CG2969 -1.657002
CG14629 CG30497 -1.481489
CG14629 CG31536 0.121586
CG14629 CG33113 -1.085329
CG14629 CG3829 -0.036593
CG14629 CG3903 -0.579666
CG14629 CG3989 -2.375886
CG14629 CG4183 -1.329917
CG14629 CG4405 0.185875
CG14629 CG4533 -2.365343
CG14629 CG4679 -2.558452
CG14629 CG4692 0.792174
CG14629 CG4769 0.056365
CG14629 CG5330 1.880524
CG14629 CG5345 -4.410266
CG14629 CG5671 0.135169
CG14629 CG5700 -0.902153
CG14629 CG6778 0.111681
CG14629 CG6803 0.806687
CG14629 CG7062 -1.678190
CG14629 CG7266 0.177164
CG14629 CG7390 -0.272410
CG14629 CG7625 -0.414511
CG14629 CG7678 -0.139160
CG14629 CG7981 0.247870
CG14629 CG8050 -0.368746
CG14629 CG8066 0.955808
CG14629 CG8258 0.404922
CG14629 CG8665 -0.772829
CG14629 CG9238 0.894010
CG14629 CG9444 -0.179939
CG14629 CG9539 1.031526
CG1463 CG14805 3.143007
CG1463 CG15101 -0.768267
CG1463 CG15828 -1.051803
CG1463 CG16788 -0.127861
CG1463 CG17597 -0.630890
CG1463 CG2125 -0.716275
CG1463 CG2277 0.960688
CG1463 CG2330 -0.319402
CG1463 CG2969 0.965931
CG1463 CG31137 -0.434801
CG1463 CG31536 0.359462
CG1463 CG31692 -4.926111
CG1463 CG32425 0.586382
CG1463 CG33113 0.075046
CG1463 CG3434 -0.698444
CG1463 CG3743 -2.792769
CG1463 CG3902 -0.458547
CG1463 CG4035 0.371414
CG1463 CG4204 -0.957296
CG1463 CG4405 0.503646
CG1463 CG4702 0.074937
CG1463 CG4746 1.307718
CG1463 CG4769 -0.028566
CG1463 CG5345 1.282095
CG1463 CG5802 -0.020359
CG1463 CG6223 0.635929
CG1463 CG6601 -0.263738
CG1463 CG6778 -2.532813
CG1463 CG6934 -1.768388
CG1463 CG6981 1.190720
CG1463 CG7702 -5.978677
CG1463 CG8258 -0.229867
CG1463 CG8276 1.082294
CG1463 CG8776 -0.555261
CG1463 CG9256 -0.441058
CG1463 CG9836 -0.001044
CG1463 CG9847 0.290290
CG1463 CG9916 0.259041
CG14636 CG1539 -0.086132
CG14636 CG16858 -0.338261
CG14636 CG17334 -0.269904
CG14636 CG18507 0.235675
CG14636 CG2108 0.467321
CG14636 CG2818 0.013350
CG14636 CG31121 -0.212754
CG14636 CG31973 -0.300822
CG14636 CG32029 -0.719134
CG14636 CG32549 -0.180283
CG14636 CG3365 0.499436
CG14636 CG3539 -0.155582
CG14636 CG3542 -0.090387
CG14636 CG3722 0.051202
CG14636 CG3902 -0.259815
CG14636 CG3903 0.275809
CG14636 CG4035 -0.163170
CG14636 CG5873 0.543718
CG14636 CG6055 0.320331
CG14636 CG6433 0.573047
CG14636 CG6608 -0.146909
CG14636 CG7526 0.018653
CG14636 CG7563 -0.360597
CG14636 CG8156 -0.599105
CG14636 CG8308 -0.709198
CG14636 CG8600 -0.501624
CG14636 CG8965 -0.206880
CG14636 CG9089 -0.446904
CG14636 CG9346 -0.078066
CG14636 CG9358 0.079019
CG14636 CG9747 -1.884015
CG14636 CG9924 0.158193
CG14636 TE20108 0.162649
CG14639 CG14643 -1.543424
CG14639 CG15669 -0.530286
CG14639 CG17332 1.249016
CG14639 CG18374 -1.367677
CG14639 CG18593 0.001147
CG14639 CG2977 0.847634
CG14639 CG32972 -0.544167
CG14639 CG5532 0.401445
CG14639 CG5819 -0.106676
CG14639 CG7241 -0.475472
CG14639 CG7296 -0.051986
CG14639 CG7502 -0.389263
CG14639 CG9066 0.265078
CG14639 CG9977 -0.593457
CG14643 CG15102 -0.291427
CG14643 CG15598 -0.811353
CG14643 CG15731 -0.425055
CG14643 CG16798 -0.591467
CG14643 CG16944 -1.163583
CG14643 CG17325 -1.260097
CG14643 CG17332 -2.632565
CG14643 CG17508 0.252961
CG14643 CG18374 0.187766
CG14643 CG1910 1.589793
CG14643 CG30349 0.314592
CG14643 CG3127 -0.577393
CG14643 CG31605 -0.460371
CG14643 CG3198 0.108530
CG14643 CG32164 -2.376699
CG14643 CG32244 -0.917739
CG14643 CG32982 0.561032
CG14643 CG33149 -0.831551
CG14643 CG33502 0.798581
CG14643 CG3762 0.217306
CG14643 CG4125 -0.350553
CG14643 CG4300 0.713349
CG14643 CG4376 -1.787933
CG14643 CG4726 0.182632
CG14643 CG4994 -0.986048
CG14643 CG5476 -1.773494
CG14643 CG5819 -1.011400
CG14643 CG5903 -0.066473
CG14643 CG6501 2.894924
CG14643 CG6521 -0.132664
CG14643 CG6647 0.735599
CG14643 CG6666 1.544826
CG14643 CG7071 1.291460
CG14643 CG7107 0.103926
CG14643 CG7173 -0.750742
CG14643 CG7176 0.518811
CG14643 CG7296 0.506139
CG14643 CG7502 -0.943469
CG14643 CG7554 -0.155786
CG14643 CG7638 0.187116
CG14643 CG7675 -0.485253
CG14643 CG7698 0.109334
CG14643 CG7802 0.065666
CG14643 CG7807 -0.232976
CG14643 CG7920 -0.199988
CG14643 CG8048 -0.396201
CG14643 CG8186 1.029292
CG14643 CG9253 0.158026
CG14643 CG9262 -0.709423
CG14643 CG9480 0.192778
CG14643 CG9977 0.786283
CG14672 CG15002 -0.511286
CG14672 CG32473 -0.484649
CG14672 CG5873 -0.321448
CG14672 CG6040 -0.225471
CG14672 CG9322 0.093870
CG14672 TE20108 -0.532233
CG14687 CG1475 2.307374
CG14687 CG15105 0.519826
CG14687 CG1721 -1.484363
CG14687 CG17492 -0.777334
CG14687 CG2003 -0.199426
CG14687 CG30116 -0.285817
CG14687 CG31022 -0.018402
CG14687 CG31045 -0.247729
CG14687 CG3127 0.253795
CG14687 CG31794 0.528858
CG14687 CG32425 1.410083
CG14687 CG3297 -0.188387
CG14687 CG4003 -0.099909
CG14687 CG4169 -0.209321
CG14687 CG4183 -0.295267
CG14687 CG4457 0.525241
CG14687 CG4511 -0.812712
CG14687 CG4798 -0.550684
CG14687 CG4994 -0.155501
CG14687 CG5353 -1.694718
CG14687 CG5374 -0.578613
CG14687 CG5596 0.085397
CG14687 CG5992 -1.035259
CG14687 CG7073 0.246042
CG14687 CG7430 -0.038080
CG14687 CG7610 -0.219210
CG14687 CG8235 0.461534
CG14687 CG8289 -1.869225
CG14687 CG8430 0.307029
CG14687 CG8446 -0.334514
CG14687 CG8759 -0.469547
CG14687 CG8977 0.555731
CG14687 CG9281 1.118506
CG14687 CR31696 -0.137367
CG1469 CG1548 -0.321670
CG1469 CG1743 0.040242
CG1469 CG33099 -0.405854
CG1469 CG3989 0.223593
CG1469 CG5210 -0.345745
CG14712 CG17136 -1.814205
CG14712 CG18250 -0.256941
CG14712 CG1891 0.213893
CG14712 CG2835 -0.464286
CG14712 CG2863 0.494291
CG14712 CG3048 0.611690
CG14712 CG31045 -0.386794
CG14712 CG31332 1.457055
CG14712 CG3265 0.624637
CG14712 CG3371 0.756904
CG14712 CG3436 0.704227
CG14712 CG3624 1.828567
CG14712 CG3861 0.418646
CG14712 CG4115 -0.211717
CG14712 CG4457 -0.808030
CG14712 CG4551 0.954345
CG14712 CG4700 -3.432023
CG14712 CG4843 0.080348
CG14712 CG4912 0.145527
CG14712 CG4972 0.708828
CG14712 CG4978 -0.266357
CG14712 CG5183 0.909815
CG14712 CG5258 0.039683
CG14712 CG5277 -0.190224
CG14712 CG5382 -0.071470
CG14712 CG5454 -2.975050
CG14712 CG5824 1.199307
CG14712 CG6226 0.136979
CG14712 CG6512 0.149481
CG14712 CG7033 0.559901
CG14712 CG7073 -0.560589
CG14712 CG7430 -0.109216
CG14712 CG7638 -1.434824
CG14712 CG7654 0.628153
CG14712 CG7893 1.102111
CG14712 CG8209 -0.659146
CG14712 CG8231 -2.237422
CG14712 CG8301 0.906041
CG14712 CG8306 0.884388
CG14712 CG8366 -0.441001
CG14712 CG8411 -0.054935
CG14712 CG8553 0.835231
CG14712 CG8635 -1.162489
CG14712 CG8759 0.187786
CG14712 CG8978 -0.619262
CG14712 CG9172 -0.200830
CG14712 CG9403 -0.957377
CG14712 CG9630 0.177483
CG14712 CG9677 -0.148611
CG14712 CG9750 -2.086485
CG14712 CG9866 -0.427505
CG1475 CG15105 1.023397
CG1475 CG15117 2.263910
CG1475 CG15212 1.032493
CG1475 CG1648 -1.870279
CG1475 CG17158 -2.231332
CG1475 CG1721 2.377590
CG1475 CG17325 0.313747
CG1475 CG17492 -7.763908
CG1475 CG1837 -1.909895
CG1475 CG18657 -2.175302
CG1475 CG1910 -3.659844
CG1475 CG2051 -5.374486
CG1475 CG3001 0.314121
CG1475 CG30011 2.763753
CG1475 CG30291 0.694929
CG1475 CG30427 0.035709
CG1475 CG31045 -2.049464
CG1475 CG31332 3.268060
CG1475 CG3140 0.924060
CG1475 CG31794 -1.259589
CG1475 CG32164 1.580987
CG1475 CG32425 -3.476396
CG1475 CG32464 0.579153
CG1475 CG3278 -0.178378
CG1475 CG32813 -1.956929
CG1475 CG33104 1.980500
CG1475 CG33149 -0.289673
CG1475 CG33549 3.841363
CG1475 CG3371 -2.595985
CG1475 CG3624 -1.304374
CG1475 CG3725 2.792129
CG1475 CG4003 -0.866526
CG1475 CG4115 1.205466
CG1475 CG4169 1.644005
CG1475 CG4170 -6.783793
CG1475 CG4183 0.605123
CG1475 CG4204 1.221670
CG1475 CG4300 2.640299
CG1475 CG4427 -4.821187
CG1475 CG4511 -1.452252
CG1475 CG4533 4.195351
CG1475 CG4552 1.765656
CG1475 CG4679 -4.275106
CG1475 CG4692 4.518637
CG1475 CG4746 1.812945
CG1475 CG4994 -2.503090
CG1475 CG5033 6.845924
CG1475 CG5183 0.748849
CG1475 CG5320 -16.708054
CG1475 CG5330 -9.189739
CG1475 CG5353 -10.839337
CG1475 CG5374 1.280780
CG1475 CG5476 1.369317
CG1475 CG5594 -0.262954
CG1475 CG5776 -3.105913
CG1475 CG5809 1.852548
CG1475 CG5992 0.893660
CG1475 CG6017 1.814116
CG1475 CG6501 3.555690
CG1475 CG6512 1.462971
CG1475 CG6668 -9.336693
CG1475 CG6708 -0.461231
CG1475 CG6766 0.259870
CG1475 CG6775 1.446371
CG1475 CG6803 1.844001
CG1475 CG6844 -0.252567
CG1475 CG7073 1.176210
CG1475 CG7173 1.320058
CG1475 CG7199 1.761277
CG1475 CG7227 1.197715
CG1475 CG7271 0.334948
CG1475 CG7279 -0.196719
CG1475 CG7299 -0.115860
CG1475 CG7413 0.085582
CG1475 CG7430 1.014808
CG1475 CG7433 2.486694
CG1475 CG7461 -0.205362
CG1475 CG7610 -1.698912
CG1475 CG7654 -0.257456
CG1475 CG7915 -2.832779
CG1475 CG7920 3.289516
CG1475 CG7987 -2.841308
CG1475 CG8182 2.289380
CG1475 CG8186 -1.407064
CG1475 CG8231 0.772163
CG1475 CG8235 4.417450
CG1475 CG8289 -5.241499
CG1475 CG8306 -5.225099
CG1475 CG8312 -0.294569
CG1475 CG8430 -0.934564
CG1475 CG8583 0.223081
CG1475 CG8759 0.916246
CG1475 CG8977 -16.508909
CG1475 CG9022 3.467689
CG1475 CG9238 3.147560
CG1475 CG9281 0.341225
CG1475 CG9677 -0.619601
CG1475 CG9710 3.317908
CG1475 CG9762 0.621712
CG1475 CG9866 2.190288
CG1475 CG9916 -0.042669
CG1475 CG9985 -1.702858
CG1475 CR31696 -2.928571
CG1475 TE19126 -6.519015
CG14762 CG15427 -0.427241
CG14762 CG15651 -1.436622
CG14762 CG17530 8.864015
CG14762 CG1825 -0.267638
CG14762 CG32046 -1.318279
CG14762 CG32169 0.878651
CG14762 CG3703 -0.195682
CG14762 CG4133 -1.921808
CG14762 CG4684 -3.553284
CG14762 CG5545 -0.552084
CG14762 CG6703 -1.015191
CG14762 CG7576 -1.981777
CG14762 CG7659 -1.171621
CG14762 CG8625 -2.003187
CG14788 CG14805 0.200026
CG14788 CG1746 -0.652983
CG14788 CG18111 -0.436032
CG14788 CG1970 0.804052
CG14788 CG2198 2.216558
CG14788 CG2263 -3.529438
CG14788 CG2277 0.435235
CG14788 CG3001 -4.990578
CG14788 CG31045 -0.261900
CG14788 CG31692 -1.782358
CG14788 CG3174 0.181905
CG14788 CG32464 -0.910828
CG14788 CG3278 -0.036180
CG14788 CG4003 0.795485
CG14788 CG4457 1.013439
CG14788 CG4696 1.159334
CG14788 CG4746 -3.044046
CG14788 CG5033 4.119512
CG14788 CG5220 -5.289266
CG14788 CG5277 -0.885852
CG14788 CG5382 0.910466
CG14788 CG5537 -1.866018
CG14788 CG5596 0.299839
CG14788 CG5776 -1.395589
CG14788 CG5824 -1.775198
CG14788 CG6148 0.921593
CG14788 CG7073 -0.051707
CG14788 CG7393 0.210225
CG14788 CG7519 3.181802
CG14788 CG7935 -1.122078
CG14788 CG8258 0.730247
CG14788 CG8312 0.658112
CG14788 CG8446 -1.426887
CG14788 CG8503 0.171223
CG14788 CG8583 0.523220
CG14788 CG8635 -1.272393
CG14788 CG8759 -3.607828
CG14788 CG9006 -3.068144
CG14788 CG9128 0.311809
CG14788 CG9630 2.732847
CG14788 CG9663 0.583847
CG14788 CG9677 -0.058419
CG14788 CG9866 -0.200507
CG14788 CG9916 0.347919
CG14792 CG14902 -0.987981
CG14792 CG15347 -1.643958
CG14792 CG1644 0.196468
CG14792 CG1809 1.126606
CG14792 CG18173 0.409010
CG14792 CG2977 1.251044
CG14792 CG31004 0.819146
CG14792 CG31233 -0.143941
CG14792 CG31259 1.188900
CG14792 CG31463 -1.680882
CG14792 CG3734 -0.273141
CG14792 CG4061 -1.197311
CG14792 CG4199 -0.730759
CG14792 CG4247 0.282358
CG14792 CG4753 0.663110
CG14792 CG5012 0.488707
CG14792 CG5660 -2.124640
CG14792 CG5949 -0.043203
CG14792 CG6345 -0.058443
CG14792 CG6830 -2.290368
CG14792 CG7328 -0.784994
CG14792 CG8048 1.979367
CG14792 CG8804 -0.775833
CG14792 CG9331 -1.429345
CG14792 CG9568 0.918498
CG14801 CG17786 -0.437071
CG14801 CG3097 -0.624056
CG14801 CG9628 -1.162515
CG14805 CG17124 -0.272207
CG14805 CG17597 -0.075783
CG14805 CG18111 0.815361
CG14805 CG2198 -2.508792
CG14805 CG2277 1.839481
CG14805 CG2330 0.536333
CG14805 CG3001 -0.467758
CG14805 CG31137 0.273992
CG14805 CG31536 -0.648712
CG14805 CG31692 -1.487343
CG14805 CG32253 0.064153
CG14805 CG32425 -2.556284
CG14805 CG32625 1.217432
CG14805 CG3278 -3.456168
CG14805 CG3434 -0.459692
CG14805 CG3743 -0.914169
CG14805 CG3842 0.475954
CG14805 CG3902 -0.511120
CG14805 CG3989 0.617459
CG14805 CG4170 -0.122252
CG14805 CG4204 1.268771
CG14805 CG4354 0.177280
CG14805 CG4692 1.240731
CG14805 CG4700 -0.014176
CG14805 CG4746 -4.519230
CG14805 CG4912 -0.102968
CG14805 CG5033 4.488919
CG14805 CG5183 0.789212
CG14805 CG5193 -2.846959
CG14805 CG5220 -3.241753
CG14805 CG5277 -0.614825
CG14805 CG5330 -5.220707
CG14805 CG5345 2.122000
CG14805 CG5486 0.572042
CG14805 CG5776 2.777414
CG14805 CG5824 2.528132
CG14805 CG6148 1.316185
CG14805 CG6177 -0.663796
CG14805 CG6778 0.242248
CG14805 CG6844 0.351057
CG14805 CG6981 -0.186311
CG14805 CG7227 -1.037041
CG14805 CG7299 0.447464
CG14805 CG7393 5.857835
CG14805 CG7702 -9.470378
CG14805 CG7935 0.754077
CG14805 CG8258 -3.356116
CG14805 CG8583 0.488714
CG14805 CG9006 -9.202408
CG14805 CG9280 0.468715
CG14805 CG9423 0.358354
CG14805 CG9677 -0.291495
CG14805 CG9836 -0.990904
CG14813 CG1539 -0.305289
CG14813 CG16858 -0.008460
CG14813 CG17158 0.157701
CG14813 CG1716 0.053611
CG14813 CG17218 -1.408272
CG14813 CG1749 0.749286
CG14813 CG3039 0.465498
CG14813 CG33104 0.947266
CG14813 CG33183 -1.233815
CG14813 CG3359 -0.063738
CG14813 CG3722 -1.599297
CG14813 CG3766 -0.002930
CG14813 CG3991 -0.054896
CG14813 CG4006 -0.117467
CG14813 CG4145 0.466213
CG14813 CG4457 -0.657847
CG14813 CG4972 0.166878
CG14813 CG5021 -1.031479
CG14813 CG5183 0.498942
CG14813 CG6223 -0.409048
CG14813 CG6822 -0.933200
CG14813 CG7262 -0.636789
CG14813 CG7748 0.175855
CG14813 CG7893 -0.499076
CG14813 CG8156 1.026893
CG14813 CG8289 -0.363614
CG14813 CG8306 0.331085
CG14813 CG8430 0.181871
CG14813 CG8978 0.639391
CG14813 CG8983 0.028295
CG14813 CG9035 -3.352407
CG14813 CG9128 0.326826
CG14813 CG9318 -0.402584
CG14813 CG9416 0.249059
CG14813 CG9924 0.148334
CG14813 CG9968 0.260270
CG1483 CG15811 -0.087873
CG1483 CG2083 -0.966703
CG1483 CG2835 0.182252
CG1483 CG31108 0.451753
CG1483 CG32043 0.237950
CG1483 CG32505 0.392895
CG1483 CG3258 -0.556511
CG1483 CG3269 -0.281093
CG1483 CG3436 0.160794
CG1483 CG3800 0.218191
CG1483 CG4303 0.326407
CG1483 CG4532 0.401037
CG1483 CG5215 0.489592
CG1483 CG5433 -1.402426
CG1483 CG5580 -0.436934
CG1483 CG5588 -0.095790
CG1483 CG6174 -0.379540
CG1483 CG6617 -1.750862
CG1483 CG6860 -0.615656
CG1483 CG6866 -0.993251
CG1483 CG6889 0.380221
CG1483 CG7375 0.520804
CG1483 CG7471 0.856364
CG1483 CG8092 0.044325
CG1483 CG8567 0.369647
CG1483 CG9135 0.836346
CG1483 CG9666 -0.831762
CG1486 CG15022 -0.294136
CG1486 CG17246 0.510066
CG1486 CG17272 -0.427677
CG1486 CG2161 -0.017512
CG1486 CG31536 -0.038456
CG1486 CG31999 -0.489897
CG1486 CG32548 0.138313
CG1486 CG32625 0.314609
CG1486 CG3499 -1.370649
CG1486 CG3960 -0.062408
CG1486 CG4700 -0.540168
CG1486 CG4742 -0.374816
CG1486 CG5330 0.011734
CG1486 CG5345 0.304030
CG1486 CG5486 0.343192
CG1486 CG6155 -0.394064
CG1486 CG6459 0.020883
CG1486 CG6778 -0.214599
CG1486 CG7033 0.572259
CG1486 CG7107 -0.142973
CG1486 CG7807 0.246504
CG1486 CG7981 0.199896
CG1486 CG8366 -0.233773
CG1486 CG8402 0.347215
CG1486 CG8439 -0.257239
CG1486 CG8788 0.315315
CG1486 CG8920 -0.107104
CG1486 CG9175 -0.275193
CG1486 CG9330 -0.092734
CG1486 CG9446 -0.345274
CG1486 CG9750 -0.186294
CG14866 CG1764 -0.434643
CG14866 CG6055 -1.183453
CG14866 CG6433 -1.093214
CG14866 CG6608 -0.320995
CG14866 CG8587 -0.708514
CG14866 CG8983 0.002959
CG14883 CG16721 1.049183
CG14883 CG17158 2.274304
CG14883 CG17903 0.194393
CG14883 CG17943 -1.260345
CG14883 CG18250 -0.680899
CG14883 CG2374 -2.849458
CG14883 CG30115 0.154239
CG14883 CG3039 1.726935
CG14883 CG31332 1.755916
CG14883 CG3198 -2.281726
CG14883 CG32031 0.893133
CG14883 CG32043 1.880676
CG14883 CG3258 0.035003
CG14883 CG3265 0.743845
CG14883 CG33097 -1.433638
CG14883 CG33261 0.553544
CG14883 CG3371 4.392979
CG14883 CG3436 -9.054415
CG14883 CG3542 1.520275
CG14883 CG3624 -0.156065
CG14883 CG3969 -3.220163
CG14883 CG4006 -0.312738
CG14883 CG4532 -2.457613
CG14883 CG4978 0.255420
CG14883 CG5215 -0.498049
CG14883 CG5433 -0.425916
CG14883 CG5454 1.216206
CG14883 CG6654 -0.160428
CG14883 CG6775 1.365461
CG14883 CG6860 1.025562
CG14883 CG6877 0.256063
CG14883 CG7254 0.557216
CG14883 CG7375 2.441453
CG14883 CG7379 -4.878355
CG14883 CG7893 -0.570155
CG14883 CG8092 1.295891
CG14883 CG8173 0.303938
CG14883 CG8200 0.286742
CG14883 CG8289 0.160873
CG14883 CG8571 -0.610321
CG14883 CG8749 -0.422406
CG14883 CG8965 0.908679
CG14883 CG9022 -0.595675
CG14883 CG9480 0.195536
CG14883 CG9710 -0.080843
CG14883 CG9712 -1.052451
CG14883 CG9854 0.723739
CG14883 CG9894 -2.234724
CG14883 CR31696 0.175711
CG14888 CG17218 -0.333452
CG14888 CG2818 -0.225271
CG14888 CG5873 -0.819860
CG14888 CG6378 -0.549933
CG14888 CG9712 -0.249278
CG14902 CG15347 0.665889
CG14902 CG1759 0.053526
CG14902 CG1809 -1.256569
CG14902 CG18173 0.284522
CG14902 CG31233 0.327077
CG14902 CG31343 -0.314893
CG14902 CG31463 -1.829260
CG14902 CG3734 -2.450868
CG14902 CG4199 -1.930958
CG14902 CG6830 -1.353727
CG14902 CG8048 -0.057216
CG14902 CG9568 0.662808
CG14968 CG15117 0.944544
CG14968 CG15347 0.607766
CG14968 CG1548 1.061233
CG14968 CG1644 0.177868
CG14968 CG18374 0.579153
CG14968 CG18549 0.067258
CG14968 CG2977 -0.200312
CG14968 CG3006 -0.086204
CG14968 CG31098 1.554283
CG14968 CG31775 -1.254475
CG14968 CG33009 -0.020474
CG14968 CG33099 0.260033
CG14968 CG3842 -0.279507
CG14968 CG4033 0.680325
CG14968 CG4162 -0.143462
CG14968 CG4306 -0.344573
CG14968 CG4753 -3.114032
CG14968 CG4781 0.427285
CG14968 CG5210 0.406132
CG14968 CG5288 -1.929826
CG14968 CG5532 -0.514793
CG14968 CG5819 -0.204521
CG14968 CG5828 -1.303587
CG14968 CG5961 -0.229157
CG14968 CG6417 -1.282674
CG14968 CG6949 0.190515
CG14968 CG7241 -0.312247
CG14968 CG7438 0.326374
CG14968 CG7936 -0.092846
CG14968 CG8050 -0.689447
CG14968 CG8443 -0.797866
CG14968 CG8470 0.684535
CG14968 CG8669 -0.415120
CG14968 CG8766 -1.119822
CG14968 CG8788 2.631101
CG14968 CG8804 -1.150808
CG14968 CG8946 -0.357890
CG14968 CG9066 0.257656
CG14968 CG9155 -0.479743
CG14968 CG9331 0.690836
CG14996 CG15717 1.650676
CG14996 CG1685 -3.504447
CG14996 CG17369 0.334436
CG14996 CG1785 0.015927
CG14996 CG2078 -0.274071
CG14996 CG2713 0.174832
CG14996 CG31098 -2.836421
CG14996 CG32264 -0.993437
CG14996 CG3283 0.303085
CG14996 CG33217 -1.861004
CG14996 CG3593 -1.444908
CG14996 CG4742 1.689553
CG14996 CG4753 2.821071
CG14996 CG4781 -1.009605
CG14996 CG5010 -3.398438
CG14996 CG5288 0.308780
CG14996 CG5558 -0.129547
CG14996 CG6022 6.154224
CG14996 CG6343 -5.126636
CG14996 CG6417 0.178422
CG14996 CG6459 0.363967
CG14996 CG6767 -7.028570
CG14996 CG7519 3.510765
CG14996 CG7712 -0.607187
CG14996 CG7780 -0.444270
CG14996 CG7839 0.074709
CG14996 CG7935 1.841025
CG14996 CG8039 2.489837
CG14996 CG8327 -0.396405
CG14996 CG8386 -0.660074
CG14996 CG8443 -1.048691
CG14996 CG8444 0.239699
CG14996 CG8470 -3.312385
CG14996 CG8669 -0.101973
CG14996 CG8766 -0.690130
CG14996 CG8827 0.148765
CG14996 CG8913 0.178778
CG14996 CG8920 2.614383
CG14996 CG9149 0.541901
CG14996 CG9300 1.714168
CG14996 CG9306 -5.409286
CG14996 CG9577 -2.004435
CG15002 CG1539 -0.092966
CG15002 CG17032 0.592234
CG15002 CG17121 -0.054493
CG15002 CG18140 -0.954079
CG15002 CG18290 -0.384630
CG15002 CG18507 -0.046367
CG15002 CG2108 0.269704
CG15002 CG2727 -0.276379
CG15002 CG3008 -0.358891
CG15002 CG31649 -0.747832
CG15002 CG32244 -0.384276
CG15002 CG32473 0.898325
CG15002 CG33183 -0.848010
CG15002 CG3365 0.280991
CG15002 CG3903 0.893542
CG15002 CG5873 -0.342522
CG15002 CG6040 -0.816360
CG15002 CG6394 -0.109202
CG15002 CG6879 -0.657380
CG15002 CG7230 -0.592086
CG15002 CG7526 -0.411400
CG15002 CG7563 -0.674582
CG15002 CG7893 0.888944
CG15002 CG8965 0.299464
CG15002 CG9322 -1.450496
CG15002 CG9747 -0.400829
CG15002 CG9924 0.115000
CG15002 TE20108 0.393586
CG15005 CG15212 -0.153536
CG15005 CG17121 -0.297418
CG15005 CG18140 0.165801
CG15005 CG18362 -0.144527
CG15005 CG2016 -0.328853
CG15005 CG2674 0.197561
CG15005 CG31170 -0.067269
CG15005 CG31559 -0.266434
CG15005 CG32473 -0.203568
CG15005 CG3267 -0.170862
CG15005 CG33217 -0.000576
CG15005 CG3992 -0.131299
CG15005 CG4311 0.023760
CG15005 CG4778 -0.119142
CG15005 CG5170 -0.686193
CG15005 CG5873 -0.063300
CG15005 CG6459 0.162362
CG15005 CG6708 0.037591
CG15005 CG7266 -0.159337
CG15005 CG7361 0.223089
CG15005 CG7421 0.022966
CG15005 CG8309 0.014974
CG15005 CG8788 0.269710
CG15005 CG9149 -0.699943
CG15005 CR31808 0.499238
CG15005 TE18870 -0.031351
CG15022 CG15188 0.143127
CG15022 CG15592 -0.044467
CG15022 CG15717 2.355450
CG15022 CG1600 0.158306
CG15022 CG17292 0.317128
CG15022 CG17437 -0.464192
CG15022 CG17530 -2.376096
CG15022 CG18362 0.134644
CG15022 CG2342 -0.468179
CG15022 CG2928 0.017046
CG15022 CG3244 -0.765465
CG15022 CG32920 0.266491
CG15022 CG4742 -0.509095
CG15022 CG5700 -0.647302
CG15022 CG6155 0.404333
CG15022 CG6767 -0.000825
CG15022 CG6816 0.208250
CG15022 CG7098 -0.350646
CG15022 CG7266 -1.478227
CG15022 CG7438 1.137760
CG15022 CG7807 -0.652624
CG15022 CG7981 0.294277
CG15022 CG8913 0.192693
CG15022 CG9184 -0.909442
CG15022 CG9446 -0.521717
CG15022 CG9517 -0.202465
CG15022 CR31808 0.051191
CG15022 TE18870 -0.301526
CG15095 CG15117 -1.593988
CG15095 CG15162 1.427494
CG15095 CG15304 -2.394396
CG15095 CG15347 -2.054738
CG15095 CG15717 4.429149
CG15095 CG1685 2.637922
CG15095 CG17325 -0.825473
CG15095 CG17332 1.136762
CG15095 CG1743 0.978135
CG15095 CG18549 0.138578
CG15095 CG18593 0.012114
CG15095 CG18657 0.796662
CG15095 CG1882 1.328850
CG15095 CG2003 -0.005358
CG15095 CG2098 -2.576521
CG15095 CG2184 0.543417
CG15095 CG2977 3.792610
CG15095 CG30011 1.316889
CG15095 CG30349 0.778059
CG15095 CG31004 1.330319
CG15095 CG31098 -5.382633
CG15095 CG31175 -1.524999
CG15095 CG32164 1.323470
CG15095 CG32499 0.174840
CG15095 CG32813 -3.729841
CG15095 CG3283 -1.403631
CG15095 CG33009 0.839816
CG15095 CG3593 1.458942
CG15095 CG4033 0.147587
CG15095 CG4162 0.431096
CG15095 CG4233 1.379215
CG15095 CG4475 -2.075467
CG15095 CG4533 1.057159
CG15095 CG4600 -0.320429
CG15095 CG4753 2.352433
CG15095 CG5130 0.399980
CG15095 CG5210 0.890148
CG15095 CG5532 0.709202
CG15095 CG5558 -0.951350
CG15095 CG5594 0.551603
CG15095 CG5819 -3.469425
CG15095 CG5949 -0.898224
CG15095 CG6417 -0.680505
CG15095 CG6501 -0.552191
CG15095 CG6666 -0.710359
CG15095 CG6949 1.631909
CG15095 CG7062 0.411250
CG15095 CG7088 -1.166809
CG15095 CG7178 0.690340
CG15095 CG7241 -0.454699
CG15095 CG7421 -0.267460
CG15095 CG7438 1.033518
CG15095 CG7936 0.250809
CG15095 CG8048 -0.093948
CG15095 CG8050 -2.643299
CG15095 CG8066 1.976314
CG15095 CG8402 -0.700434
CG15095 CG8443 -3.281261
CG15095 CG8470 -9.956922
CG15095 CG8665 -2.188619
CG15095 CG8766 0.651117
CG15095 CG8788 3.794630
CG15095 CG8913 0.986975
CG15095 CG8946 -9.362256
CG15097 CG2048 -1.023057
CG15097 CG31634 -0.392625
CG15097 CG32043 -0.161278
CG15097 CG32169 -2.763463
CG15097 CG3703 0.137038
CG15097 CG4050 1.773511
CG15097 CG5680 0.702393
CG15097 CG6418 0.215294
CG15097 CG6930 0.596115
CG15097 CG7851 1.156693
CG15097 CG9261 -5.625447
CG15097 CG9267 -0.024042
CG15097 CG9666 0.013824
CG15101 CG16788 -0.199071
CG15101 CG17597 -0.854776
CG15101 CG2125 -0.074502
CG15101 CG31536 -0.018963
CG15101 CG3434 1.103051
CG15101 CG3743 -0.423319
CG15101 CG3902 0.599990
CG15101 CG3941 -0.227417
CG15101 CG4769 -0.837017
CG15101 CG5802 -0.113230
CG15101 CG6934 -0.068163
CG15101 CG6981 -1.948721
CG15101 CG8258 0.384236
CG15101 CG9836 -0.110121
CG15102 CG15212 0.183156
CG15102 CG16765 0.527157
CG15102 CG17166 -0.860507
CG15102 CG18593 -0.524106
CG15102 CG1882 -0.557024
CG15102 CG30349 -2.267472
CG15102 CG31098 -0.379456
CG15102 CG31175 -0.083086
CG15102 CG33502 0.463905
CG15102 CG3588 -0.138745
CG15102 CG3714 -0.154888
CG15102 CG4233 0.322728
CG15102 CG4364 -0.383137
CG15102 CG4376 0.407690
CG15102 CG4567 -0.361794
CG15102 CG4600 -0.218546
CG15102 CG4726 0.291223
CG15102 CG4994 -0.585507
CG15102 CG5130 0.104636
CG15102 CG5819 0.005723
CG15102 CG5949 -0.038866
CG15102 CG6178 0.000341
CG15102 CG6417 0.396664
CG15102 CG6769 -1.713070
CG15102 CG6871 -0.281490
CG15102 CG7071 -0.265258
CG15102 CG7107 -0.362416
CG15102 CG7328 -0.182801
CG15102 CG7361 1.225594
CG15102 CG7502 0.473145
CG15102 CG7554 -0.194173
CG15102 CG7807 -0.935470
CG15102 CG8235 -0.652117
CG15102 CG9253 -0.341907
CG15102 CG9527 -0.021648
CG15105 CG15117 -1.528518
CG15105 CG15188 0.926382
CG15105 CG15282 -2.206790
CG15105 CG1548 0.814772
CG15105 CG1648 -2.160378
CG15105 CG1674 -3.785043
CG15105 CG16885 0.209295
CG15105 CG1721 -2.499319
CG15105 CG17246 0.522018
CG15105 CG17325 1.113738
CG15105 CG17492 1.801886
CG15105 CG17508 0.892244
CG15105 CG1780 1.111814
CG15105 CG17800 0.872904
CG15105 CG18111 0.468139
CG15105 CG18140 -0.275373
CG15105 CG18290 -2.390438
CG15105 CG1837 -1.039706
CG15105 CG18446 1.764662
CG15105 CG18593 0.628440
CG15105 CG1910 -7.017709
CG15105 CG1934 -1.341190
CG15105 CG2718 0.156273
CG15105 CG2969 -0.841410
CG15105 CG30011 -0.538496
CG15105 CG30427 0.444305
CG15105 CG30497 -0.198117
CG15105 CG31794 -0.029407
CG15105 CG32164 1.003266
CG15105 CG32425 5.036943
CG15105 CG32499 0.965794
CG15105 CG33113 1.195559
CG15105 CG33149 -7.988416
CG15105 CG33549 -4.696334
CG15105 CG3644 -4.812143
CG15105 CG3725 -6.242086
CG15105 CG3903 2.249629
CG15105 CG3960 -4.344122
CG15105 CG3989 -0.120474
CG15105 CG40049 0.266531
CG15105 CG4169 -2.081503
CG15105 CG4183 -2.699198
CG15105 CG4233 1.229333
CG15105 CG4300 1.274347
CG15105 CG4354 -0.380918
CG15105 CG4405 0.702391
CG15105 CG4533 -7.907741
CG15105 CG4679 -2.534621
CG15105 CG4692 -7.156470
CG15105 CG5320 -2.407808
CG15105 CG5330 1.390970
CG15105 CG5353 2.046125
CG15105 CG5476 3.119350
CG15105 CG5594 0.813436
CG15105 CG5671 0.474478
CG15105 CG5809 1.640281
CG15105 CG6647 -0.317262
CG15105 CG6668 -0.798032
CG15105 CG6803 -0.117529
CG15105 CG6844 -0.102342
CG15105 CG6871 0.226802
CG15105 CG7071 1.445655
CG15105 CG7107 -0.201950
CG15105 CG7173 -3.910825
CG15105 CG7433 2.766749
CG15105 CG7481 0.225599
CG15105 CG7526 0.658960
CG15105 CG7915 -2.193349
CG15105 CG7920 4.352442
CG15105 CG7981 0.485889
CG15105 CG7987 1.651040
CG15105 CG8050 0.506855
CG15105 CG8402 -3.184981
CG15105 CG8439 -0.462126
CG15105 CG8665 1.667381
CG15105 CG9020 -0.737276
CG15105 CG9194 0.926058
CG15105 CG9238 1.073783
CG15105 CG9480 1.070921
CG15105 CG9811 -0.511825
CG15105 CG9985 -1.284913
CG15105 CR31696 0.392230
CG15105 TE19126 0.829516
CG15117 CG15282 1.591569
CG15117 CG1548 0.069729
CG15117 CG15669 0.150835
CG15117 CG15717 1.383863
CG15117 CG15828 0.159638
CG15117 CG1674 -0.115233
CG15117 CG17325 1.592093
CG15117 CG1743 -2.516449
CG15117 CG17754 0.183941
CG15117 CG18111 -1.170449
CG15117 CG1837 -5.075702
CG15117 CG18657 -3.614637
CG15117 CG1882 -0.087753
CG15117 CG1910 2.617959
CG15117 CG2003 -3.242711
CG15117 CG2098 3.604440
CG15117 CG2198 -2.888457
CG15117 CG2718 -1.230496
CG15117 CG30011 -0.254230
CG15117 CG30427 -0.863629
CG15117 CG30497 0.190021
CG15117 CG31098 2.104161
CG15117 CG31431 0.756826
CG15117 CG31775 0.604138
CG15117 CG32464 0.455799
CG15117 CG3297 -0.691582
CG15117 CG33009 0.124403
CG15117 CG33149 0.415256
CG15117 CG3380 0.042665
CG15117 CG3767 1.001818
CG15117 CG3960 -1.033769
CG15117 CG3989 -1.875111
CG15117 CG4162 -0.042636
CG15117 CG4183 -0.480996
CG15117 CG4533 -0.262778
CG15117 CG4679 -3.362826
CG15117 CG4696 -0.653343
CG15117 CG5210 1.484673
CG15117 CG5320 -5.777527
CG15117 CG5330 3.363303
CG15117 CG5476 -1.731740
CG15117 CG5532 0.779484
CG15117 CG5594 -2.458346
CG15117 CG5776 0.734685
CG15117 CG5819 -0.755013
CG15117 CG5828 -0.643390
CG15117 CG6803 -0.085959
CG15117 CG6844 1.045636
CG15117 CG7062 -4.780365
CG15117 CG7088 1.168687
CG15117 CG7173 1.598925
CG15117 CG7241 -1.144741
CG15117 CG7296 0.337076
CG15117 CG7299 0.100170
CG15117 CG7915 0.447942
CG15117 CG7987 0.810525
CG15117 CG8050 -0.525674
CG15117 CG8066 1.121451
CG15117 CG8186 -1.087889
CG15117 CG8402 2.671439
CG15117 CG8665 -10.196714
CG15117 CG8946 0.691197
CG15117 CG9238 1.384155
CG15117 CG9494 -0.778312
CG15117 TE19126 -1.345217
CG15162 CG15347 0.225076
CG15162 CG15598 0.528628
CG15162 CG16798 0.166173
CG15162 CG17332 2.057165
CG15162 CG18374 0.008530
CG15162 CG18657 -1.287287
CG15162 CG2003 2.840612
CG15162 CG2184 -2.304864
CG15162 CG2977 1.018070
CG15162 CG3006 0.615796
CG15162 CG31004 -3.899160
CG15162 CG31160 -0.694558
CG15162 CG31175 -3.992738
CG15162 CG31259 -0.728787
CG15162 CG31559 -0.722392
CG15162 CG31605 0.030935
CG15162 CG32164 -0.241548
CG15162 CG3267 -0.020781
CG15162 CG3283 0.440992
CG15162 CG33502 1.233135
CG15162 CG3588 0.672545
CG15162 CG4033 -3.019513
CG15162 CG4051 0.578483
CG15162 CG4217 2.892513
CG15162 CG4475 0.817459
CG15162 CG4567 0.704209
CG15162 CG4581 -0.500959
CG15162 CG4665 0.770552
CG15162 CG4753 1.115512
CG15162 CG4901 6.016169
CG15162 CG5010 0.350818
CG15162 CG5288 0.083863
CG15162 CG5525 -6.392515
CG15162 CG5575 -0.262794
CG15162 CG5819 -4.245790
CG15162 CG6105 -1.080947
CG15162 CG6459 1.231924
CG15162 CG6501 0.424881
CG15162 CG6708 0.934816
CG15162 CG6949 1.234708
CG15162 CG7176 -1.521207
CG15162 CG7178 0.093271
CG15162 CG7361 -2.540590
CG15162 CG7421 -2.656373
CG15162 CG7458 1.939484
CG15162 CG7502 -2.201866
CG15162 CG8048 -1.209547
CG15162 CG8182 0.353555
CG15162 CG8186 -1.152701
CG15162 CG8235 2.430282
CG15162 CG8309 2.938593
CG15162 CG8531 -6.068629
CG15162 CG8788 -1.346720
CG15162 CG8804 0.338011
CG15162 CG8946 -4.986043
CG15162 CG9066 -0.807555
CG15162 CG9127 -1.848720
CG15162 CG9326 0.782680
CG15162 CG9331 -1.060891
CG15162 CG9527 -2.687361
CG15162 CG9762 -1.184098
CG15188 CG15592 -0.237089
CG15188 CG16885 0.168552
CG15188 CG17246 0.572430
CG15188 CG17292 -0.121492
CG15188 CG17325 0.112775
CG15188 CG17754 0.048219
CG15188 CG18140 0.294122
CG15188 CG2098 -3.681332
CG15188 CG2155 -0.386681
CG15188 CG2198 1.277204
CG15188 CG2342 -0.527415
CG15188 CG2713 -0.307426
CG15188 CG2837 0.044429
CG15188 CG30011 -0.351060
CG15188 CG32499 0.209870
CG15188 CG32548 0.768335
CG15188 CG32625 0.357827
CG15188 CG3283 0.593737
CG15188 CG3989 -0.560311
CG15188 CG4051 -1.703744
CG15188 CG4233 0.061865
CG15188 CG4354 0.160853
CG15188 CG4427 1.824266
CG15188 CG4475 0.173570
CG15188 CG4533 0.720002
CG15188 CG4778 -0.398149
CG15188 CG5033 1.419959
CG15188 CG5330 -2.467802
CG15188 CG6844 0.304961
CG15188 CG6871 -0.572375
CG15188 CG7173 -1.560486
CG15188 CG7176 0.727762
CG15188 CG7227 -0.147194
CG15188 CG7702 -0.715170
CG15188 CG7935 -0.305179
CG15188 CG8402 -0.415945
CG15188 CG8665 0.113061
CG15188 CG9184 -0.267156
CG15188 CG9238 -0.049675
CG1520 CG1674 -0.205370
CG1520 CG4376 -0.340815
CG1520 CG7433 -0.585271
CG1520 CG9177 -0.886076
CG15211 CG16787 -1.061134
CG15211 CG1759 -1.729422
CG15211 CG1771 0.430438
CG15211 CG2157 0.386758
CG15211 CG32473 -0.076442
CG15211 CG3588 -0.347713
CG15211 CG4280 -0.640501
CG15211 CG4311 -0.942461
CG15211 CG4901 -0.078209
CG15211 CG5130 0.048005
CG15211 CG5170 -0.275021
CG15211 CG5525 -0.028137
CG15211 CG6028 0.229509
CG15211 CG7712 -0.332386
CG15211 CG8627 -0.093955
CG15211 CG8850 -0.305379
CG15211 CG9149 -0.013511
CG15211 CG9527 0.905189
CG15211 CR31808 0.392198
CG15212 CG15598 -0.468714
CG15212 CG16765 0.929554
CG15212 CG16798 0.118558
CG15212 CG16885 0.076570
CG15212 CG17166 -1.554338
CG15212 CG18446 0.524273
CG15212 CG2016 -0.198391
CG15212 CG2108 -0.339057
CG15212 CG2674 0.205085
CG15212 CG2837 -0.598581
CG15212 CG30497 0.141888
CG15212 CG31121 0.054240
CG15212 CG31175 0.096880
CG15212 CG31559 -0.686870
CG15212 CG3171 1.036073
CG15212 CG32244 0.250881
CG15212 CG32548 -1.265757
CG15212 CG3267 0.006172
CG15212 CG33104 0.262902
CG15212 CG4051 -1.321287
CG15212 CG4427 1.933823
CG15212 CG4552 -0.091606
CG15212 CG4567 1.440888
CG15212 CG4679 -0.178511
CG15212 CG4692 0.979021
CG15212 CG4742 0.269590
CG15212 CG5193 -0.135044
CG15212 CG5330 -2.030008
CG15212 CG5476 -0.028256
CG15212 CG6459 1.525639
CG15212 CG6521 -0.100229
CG15212 CG6668 0.015415
CG15212 CG6708 -1.754396
CG15212 CG7071 -1.606074
CG15212 CG7107 -1.386854
CG15212 CG7173 -1.089898
CG15212 CG7176 1.497750
CG15212 CG7266 -0.166641
CG15212 CG7271 -1.401985
CG15212 CG7279 -0.407878
CG15212 CG7361 -2.222653
CG15212 CG7807 -0.579275
CG15212 CG7981 0.320957
CG15212 CG8144 0.128462
CG15212 CG8186 -0.032907
CG15212 CG8235 -0.661215
CG15212 CG8309 0.948339
CG15212 CG8788 -2.252831
CG15212 CG9172 -0.081739
CG15212 CG9330 0.396841
CG15212 CG9539 0.442009
CG15212 CG9710 -0.150740
CG15212 TE18870 -0.282477
CG15282 CG1648 0.310453
CG15282 CG1674 -0.087646
CG15282 CG16885 0.489296
CG15282 CG17325 2.086028
CG15282 CG17332 0.793838
CG15282 CG17508 0.235436
CG15282 CG18290 -0.066653
CG15282 CG1837 -0.431193
CG15282 CG18593 0.365271
CG15282 CG1882 1.163325
CG15282 CG1910 0.230742
CG15282 CG2718 0.089879
CG15282 CG30011 -0.334484
CG15282 CG30427 0.420108
CG15282 CG30497 -1.006959
CG15282 CG32164 -0.345183
CG15282 CG32244 0.819207
CG15282 CG32972 -0.003449
CG15282 CG33149 0.498965
CG15282 CG3644 0.812043
CG15282 CG3903 -0.820154
CG15282 CG3960 -2.388510
CG15282 CG3989 -1.764271
CG15282 CG4169 0.343725
CG15282 CG4183 0.647503
CG15282 CG4376 -0.551971
CG15282 CG4511 -0.840007
CG15282 CG4533 1.623117
CG15282 CG4679 -1.444260
CG15282 CG4692 0.596140
CG15282 CG5320 -1.963446
CG15282 CG5330 2.324651
CG15282 CG5476 -4.477344
CG15282 CG5661 -0.254985
CG15282 CG6647 -0.841285
CG15282 CG6666 -0.725589
CG15282 CG6668 -1.858311
CG15282 CG6803 -0.408959
CG15282 CG7062 -1.670323
CG15282 CG7071 0.530012
CG15282 CG7107 -0.945392
CG15282 CG7173 -0.672544
CG15282 CG7433 1.977124
CG15282 CG7920 0.191300
CG15282 CG7981 -0.735008
CG15282 CG8050 -1.709696
CG15282 CG8066 1.412136
CG15282 CG8182 0.494547
CG15282 CG8186 -0.319723
CG15282 CG8665 -1.171019
CG15282 CG9020 -0.008154
CG15282 CG9184 0.203096
CG15282 CG9194 0.046482
CG15282 CG9238 0.000460
CG15282 CG9253 -1.078449
CG15282 CG9494 0.155000
CG15282 CR31696 1.164725
CG15304 CG15347 -1.123268
CG15304 CG15717 0.290890
CG15304 CG1582 1.667362
CG15304 CG1685 0.588340
CG15304 CG17246 2.212782
CG15304 CG17320 -0.822899
CG15304 CG17332 1.578832
CG15304 CG17642 -2.973192
CG15304 CG1882 0.946533
CG15304 CG2003 1.474850
CG15304 CG2210 -0.064110
CG15304 CG2713 -2.829415
CG15304 CG31004 -0.408185
CG15304 CG31098 2.419168
CG15304 CG31160 1.019166
CG15304 CG31170 -0.196109
CG15304 CG3127 1.317363
CG15304 CG3140 -4.002649
CG15304 CG31999 -2.243439
CG15304 CG3249 -1.992090
CG15304 CG3283 1.019870
CG15304 CG32920 2.523954
CG15304 CG33009 0.136623
CG15304 CG33502 -0.838302
CG15304 CG3499 -0.469062
CG15304 CG3714 0.204636
CG15304 CG3884 0.365047
CG15304 CG3960 0.250061
CG15304 CG4051 -0.389788
CG15304 CG4086 0.275114
CG15304 CG4169 0.316900
CG15304 CG4233 -1.671444
CG15304 CG4247 -1.269472
CG15304 CG4427 2.607552
CG15304 CG4475 0.067570
CG15304 CG4567 1.187488
CG15304 CG4752 0.089598
CG15304 CG4753 -1.925867
CG15304 CG5033 1.043250
CG15304 CG5558 -2.073302
CG15304 CG5590 0.055635
CG15304 CG5594 -1.030134
CG15304 CG5660 0.484215
CG15304 CG5819 1.689787
CG15304 CG5903 0.877697
CG15304 CG5904 -1.919250
CG15304 CG6028 0.056134
CG15304 CG6030 1.297343
CG15304 CG6226 -0.051568
CG15304 CG6345 -0.319478
CG15304 CG6439 -0.872330
CG15304 CG6459 -0.374718
CG15304 CG6501 -0.932225
CG15304 CG6666 0.117826
CG15304 CG6769 -1.002051
CG15304 CG6904 0.561314
CG15304 CG6949 -5.317556
CG15304 CG7421 3.150142
CG15304 CG7438 -0.638066
CG15304 CG7458 1.162378
CG15304 CG7610 0.503329
CG15304 CG7993 1.661025
CG15304 CG8039 1.438403
CG15304 CG8048 -2.133418
CG15304 CG8058 -1.383579
CG15304 CG8402 -5.213523
CG15304 CG8439 -1.117898
CG15304 CG8443 -2.860350
CG15304 CG8470 1.649739
CG15304 CG8766 -0.895288
CG15304 CG8946 2.156446
CG15304 CG9140 -2.785314
CG15304 CG9280 -0.523053
CG15304 CG9527 2.931902
CG15347 CG1644 -2.338837
CG15347 CG2003 -0.414905
CG15347 CG2184 -0.310498
CG15347 CG2977 -0.806768
CG15347 CG3006 1.260836
CG15347 CG31004 1.446432
CG15347 CG31160 -0.052058
CG15347 CG31259 -1.780537
CG15347 CG3127 1.098042
CG15347 CG31605 -2.595029
CG15347 CG32409 -1.612352
CG15347 CG3283 -0.125895
CG15347 CG33502 3.237645
CG15347 CG3714 -1.879998
CG15347 CG3884 -0.177641
CG15347 CG4033 0.847943
CG15347 CG4061 -1.891465
CG15347 CG4217 -5.346284
CG15347 CG4247 0.390220
CG15347 CG4581 3.004478
CG15347 CG4753 -16.096257
CG15347 CG5010 1.486948
CG15347 CG5558 4.486331
CG15347 CG5660 -1.990117
CG15347 CG5819 -4.623625
CG15347 CG5904 1.821377
CG15347 CG5961 0.442990
CG15347 CG6028 1.151287
CG15347 CG6375 0.065632
CG15347 CG6417 2.813880
CG15347 CG6501 -0.001714
CG15347 CG6830 1.133442
CG15347 CG6972 0.401833
CG15347 CG7328 1.323598
CG15347 CG7458 -3.480234
CG15347 CG7936 -4.283486
CG15347 CG8048 -5.694604
CG15347 CG8443 0.450761
CG15347 CG8470 4.746216
CG15347 CG8766 0.008760
CG15347 CG8946 6.772976
CG15347 CG9331 0.444031
CG15347 CG9527 0.631553
CG15347 CG9663 0.919171
CG1539 CG16858 -0.228613
CG1539 CG17218 0.234209
CG1539 CG2727 -0.184016
CG1539 CG31649 -0.272173
CG1539 CG32473 -0.170322
CG1539 CG6654 -0.142227
CG1539 CG7563 0.158734
CG1539 CG8156 -0.073083
CG1539 CG8600 0.217084
CG1539 CG9747 -0.237161
CG1539 CG9924 -0.481052
CG15427 CG1825 -0.645194
CG15427 CG32046 -0.441131
CG15427 CG4050 0.173061
CG15427 CG7576 -0.481560
CG15433 CG16765 -3.297367
CG15433 CG1685 1.284846
CG15433 CG17121 0.511868
CG15433 CG17166 -5.086653
CG15433 CG17369 0.817485
CG15433 CG1785 -2.609296
CG15433 CG18446 -1.339039
CG15433 CG2003 -2.021376
CG15433 CG2184 0.146416
CG15433 CG2863 -0.074757
CG15433 CG3001 0.877181
CG15433 CG31175 -4.760983
CG15433 CG32164 4.259068
CG15433 CG3267 1.148166
CG15433 CG32813 1.550253
CG15433 CG33071 -1.497797
CG15433 CG33104 -0.783270
CG15433 CG33183 1.245958
CG15433 CG33217 1.999486
CG15433 CG3401 -0.234108
CG15433 CG3499 -0.743158
CG15433 CG3762 1.208587
CG15433 CG3992 1.973488
CG15433 CG4033 -3.897429
CG15433 CG4051 0.702938
CG15433 CG4170 0.633554
CG15433 CG4300 -0.278030
CG15433 CG4307 -0.406276
CG15433 CG4567 -1.863533
CG15433 CG4726 0.108260
CG15433 CG4901 -0.923091
CG15433 CG4912 1.078827
CG15433 CG4944 0.015757
CG15433 CG4966 -0.705987
CG15433 CG4994 -4.085420
CG15433 CG5258 -0.343064
CG15433 CG5277 5.874233
CG15433 CG5374 0.134582
CG15433 CG5525 3.979318
CG15433 CG5575 0.185855
CG15433 CG5590 -0.321776
CG15433 CG5596 1.402441
CG15433 CG6226 -0.988724
CG15433 CG6512 -8.260606
CG15433 CG6871 0.635643
CG15433 CG7033 2.129493
CG15433 CG7088 -0.815146
CG15433 CG7176 -0.880903
CG15433 CG7271 -0.049664
CG15433 CG7413 6.223093
CG15433 CG7421 -3.152922
CG15433 CG7430 2.405119
CG15433 CG7461 -2.666442
CG15433 CG7554 0.395639
CG15433 CG7654 -1.205829
CG15433 CG7675 0.094693
CG15433 CG7915 -0.364359
CG15433 CG8058 0.512096
CG15433 CG8144 3.029032
CG15433 CG8231 -1.230192
CG15433 CG8235 4.756283
CG15433 CG8268 1.398605
CG15433 CG8309 -10.742661
CG15433 CG8439 0.450079
CG15433 CG8446 0.616455
CG15433 CG8920 0.866786
CG15433 CG8977 0.961300
CG15433 CG9009 -3.477621
CG15433 CG9172 -13.008912
CG15433 CG9281 -6.680744
CG15433 CG9326 -0.018410
CG15433 CG9330 -5.756045
CG15433 CG9416 -1.028528
CG15433 CG9710 0.457946
CG15433 CR31808 1.121658
CG15433 TE19126 -0.891514
CG15444 CG15592 -0.088500
CG15444 CG15786 -0.761650
CG15444 CG1582 -0.185660
CG15444 CG16787 0.251339
CG15444 CG17292 -0.541094
CG15444 CG17437 -0.173821
CG15444 CG2108 0.430248
CG15444 CG2157 -0.079355
CG15444 CG2210 0.254765
CG15444 CG2928 -0.918270
CG15444 CG3171 0.282749
CG15444 CG32473 -0.377973
CG15444 CG32920 -1.248389
CG15444 CG4311 -0.176208
CG15444 CG5085 -0.596701
CG15444 CG6040 0.214856
CG15444 CG6055 -0.491696
CG15444 CG7941 0.063173
CG1546 CG4798 -0.600620
CG1546 CG5779 -0.380399
CG1546 CG6120 -0.374152
CG1546 CG7872 -0.527504
CG1546 CG8363 -0.161928
CG1548 CG15717 -1.288047
CG1548 CG1685 0.568185
CG1548 CG1743 -2.792854
CG1548 CG1746 0.550857
CG1548 CG17754 0.485734
CG1548 CG18111 -0.286640
CG1548 CG1837 -1.354143
CG1548 CG18657 0.252368
CG1548 CG2003 -1.068451
CG1548 CG2098 0.567214
CG1548 CG2198 -0.180259
CG1548 CG2969 0.068783
CG1548 CG3001 0.328963
CG1548 CG31098 0.500644
CG1548 CG31775 -2.584632
CG1548 CG32464 -3.452727
CG1548 CG32813 -0.451947
CG1548 CG3989 -1.395742
CG1548 CG4162 2.182826
CG1548 CG4533 -0.679560
CG1548 CG4696 -0.403096
CG1548 CG4746 -0.541347
CG1548 CG4781 -0.410834
CG1548 CG5033 0.657139
CG1548 CG5210 -0.065442
CG1548 CG5345 0.185220
CG1548 CG5558 -0.604986
CG1548 CG5776 1.309385
CG1548 CG5828 -0.094023
CG1548 CG6803 0.978214
CG1548 CG7088 0.876614
CG1548 CG7678 -0.470199
CG1548 CG7935 -0.260963
CG1548 CG8050 0.185204
CG1548 CG8066 0.749978
CG1548 CG8446 0.597189
CG1548 CG8665 -3.194848
CG1548 CG8977 0.524187
CG1548 CG9006 -0.159342
CG1548 CG9119 -0.383164
CG1548 CG9300 0.353478
CG1548 CG9306 -0.547937
CG1548 CG9663 0.464087
CG15592 CG1582 0.127590
CG15592 CG18362 -0.456711
CG15592 CG2342 -0.259120
CG15592 CG2928 -0.273055
CG15592 CG32548 -0.180170
CG15592 CG4311 -0.081379
CG15592 CG4742 -0.491171
CG15592 CG7807 0.386707
CG15598 CG15731 -0.195443
CG15598 CG17166 -0.452345
CG15598 CG17332 0.938249
CG15598 CG17508 0.460356
CG15598 CG1771 0.544475
CG15598 CG18374 0.231617
CG15598 CG2108 0.444867
CG15598 CG2837 -1.328501
CG15598 CG31559 -0.866930
CG15598 CG32244 -1.826874
CG15598 CG3267 0.558731
CG15598 CG33502 -0.593780
CG15598 CG3588 -0.031261
CG15598 CG4051 0.915042
CG15598 CG4376 -1.016519
CG15598 CG4726 -0.483095
CG15598 CG5476 0.716315
CG15598 CG5532 0.143219
CG15598 CG5873 -0.124593
CG15598 CG6521 -0.182481
CG15598 CG7071 0.810466
CG15598 CG7107 -0.437738
CG15598 CG7176 -1.370078
CG15598 CG7502 0.122453
CG15598 CG7807 -0.050527
CG15598 CG8249 -0.352953
CG15598 CG8788 -0.478928
CG15598 CG9253 0.224726
CG15598 CG9710 0.727897
CG15598 CG9977 -0.788661
CG15598 CR31808 -0.470816
CG1560 CG4999 -1.082245
CG15651 CG31043 -0.886592
CG15651 CG32046 0.825925
CG15651 CG32169 -2.391433
CG15651 CG3703 1.149990
CG15651 CG4050 0.598321
CG15651 CG4684 -2.886088
CG15651 CG6703 0.491129
CG15651 CG7576 0.551494
CG15651 CG7851 -2.443495
CG15651 CG8625 0.223467
CG15669 CG1674 -0.455379
CG15669 CG17492 0.218522
CG15669 CG17754 -0.587702
CG15669 CG18657 0.052598
CG15669 CG31022 -0.614570
CG15669 CG3178 -0.382538
CG15669 CG33149 -0.931048
CG15669 CG3380 -0.814981
CG15669 CG4125 -1.491021
CG15669 CG4300 0.120966
CG15669 CG4696 -0.372169
CG15669 CG4843 -0.397178
CG15669 CG5320 0.778926
CG15669 CG7296 -0.749077
CG15669 CG7638 1.339311
CG15669 CG8186 -0.064012
CG15669 CG8780 -0.144913
CG15717 CG1600 1.494936
CG15717 CG17325 -0.523496
CG15717 CG17530 -0.419481
CG15717 CG18446 -2.347100
CG15717 CG18549 -1.678557
CG15717 CG18593 0.808900
CG15717 CG1882 -2.758696
CG15717 CG1970 -1.865185
CG15717 CG2003 -3.586996
CG15717 CG2098 -0.423238
CG15717 CG2155 0.061553
CG15717 CG2198 -0.511436
CG15717 CG2718 0.241318
CG15717 CG30011 1.329634
CG15717 CG3006 0.144542
CG15717 CG30497 1.668805
CG15717 CG31098 -10.791835
CG15717 CG31160 -0.102518
CG15717 CG31175 2.198168
CG15717 CG31431 -0.499913
CG15717 CG31775 0.649252
CG15717 CG32409 -0.174126
CG15717 CG32499 -0.008582
CG15717 CG3267 0.419579
CG15717 CG3297 0.652975
CG15717 CG33009 0.018222
CG15717 CG3593 0.645300
CG15717 CG3829 1.114109
CG15717 CG3960 0.745600
CG15717 CG4033 3.183539
CG15717 CG4233 2.710357
CG15717 CG4427 -12.130384
CG15717 CG4475 -0.329971
CG15717 CG4533 1.369630
CG15717 CG4600 1.110097
CG15717 CG4679 -2.386279
CG15717 CG5033 2.550616
CG15717 CG5210 -0.809142
CG15717 CG5330 0.991692
CG15717 CG5345 -0.759445
CG15717 CG5353 3.061204
CG15717 CG5532 -1.043799
CG15717 CG5594 -1.187350
CG15717 CG5949 1.374102
CG15717 CG6417 0.608617
CG15717 CG6459 0.465483
CG15717 CG6871 1.269528
CG15717 CG6949 5.337716
CG15717 CG7062 -0.865807
CG15717 CG7088 -4.360537
CG15717 CG7266 -6.739127
CG15717 CG7421 4.138152
CG15717 CG7438 -1.728958
CG15717 CG7678 0.209287
CG15717 CG7807 -0.149767
CG15717 CG7981 0.901184
CG15717 CG8036 1.442313
CG15717 CG8050 -5.049310
CG15717 CG8058 0.521065
CG15717 CG8066 0.518590
CG15717 CG8144 0.935755
CG15717 CG8235 3.580828
CG15717 CG8386 0.271034
CG15717 CG8402 -7.523601
CG15717 CG8443 -1.811351
CG15717 CG8446 -3.308661
CG15717 CG8470 -7.948036
CG15717 CG8665 -8.923739
CG15717 CG8766 1.137485
CG15717 CG8782 -1.174097
CG15717 CG8788 -2.398467
CG15717 CG8913 -1.736473
CG15717 CG8946 -0.338179
CG15717 CG9009 0.742729
CG15717 CG9148 0.070525
CG15717 CG9184 1.886701
CG15717 CG9280 -0.044917
CG15717 CG9446 -1.802117
CG15717 CR31808 0.105925
CG15731 CG17332 -0.084404
CG15731 CG1882 0.302569
CG15731 CG2184 0.877133
CG15731 CG2863 0.934477
CG15731 CG3048 0.383849
CG15731 CG3127 -0.379376
CG15731 CG32409 0.429598
CG15731 CG32813 -0.885935
CG15731 CG33071 0.192708
CG15731 CG3401 -0.470708
CG15731 CG4033 0.079898
CG15731 CG4125 0.398554
CG15731 CG4217 0.780777
CG15731 CG4581 -0.702973
CG15731 CG4726 -0.275568
CG15731 CG4843 0.112512
CG15731 CG4901 -1.231026
CG15731 CG4912 -0.266976
CG15731 CG5525 0.747641
CG15731 CG5596 -0.401158
CG15731 CG5824 0.872570
CG15731 CG5961 0.710774
CG15731 CG6417 -0.402519
CG15731 CG6501 1.951170
CG15731 CG6949 -0.321733
CG15731 CG7088 -0.417993
CG15731 CG7279 -0.577241
CG15731 CG7430 0.700972
CG15731 CG7458 -1.855678
CG15731 CG7461 0.757984
CG15731 CG7638 -0.025093
CG15731 CG7930 -0.645452
CG15731 CG8301 0.842899
CG15731 CG8635 -0.499107
CG15731 CG8977 -1.116735
CG15731 CG9630 -0.838643
CG15731 CG9663 0.217736
CG15731 CG9762 0.475042
CG15765 CG2555 -1.049543
CG15765 CG31000 -1.292624
CG15786 CG2157 -0.497711
CG15786 CG32920 -0.295970
CG15786 CG6409 -0.852223
CG15786 CG7941 -0.523663
CG15811 CG17646 0.318723
CG15811 CG2048 1.296853
CG15811 CG2774 -0.877939
CG15811 CG2835 -1.080745
CG15811 CG31088 0.545141
CG15811 CG31108 0.200316
CG15811 CG31349 -0.498783
CG15811 CG3184 0.294933
CG15811 CG32031 -0.520579
CG15811 CG32043 -4.358523
CG15811 CG32158 -1.560056
CG15811 CG32486 -1.157252
CG15811 CG3269 0.880574
CG15811 CG33097 1.532443
CG15811 CG3625 -2.486838
CG15811 CG3800 0.443067
CG15811 CG3967 0.428925
CG15811 CG3969 -0.824076
CG15811 CG4006 0.009020
CG15811 CG4303 -2.231523
CG15811 CG5215 1.921345
CG15811 CG5433 -0.615784
CG15811 CG5520 -0.665512
CG15811 CG6174 -1.786772
CG15811 CG6418 -1.822239
CG15811 CG6866 1.867554
CG15811 CG6877 -0.818435
CG15811 CG6889 0.463151
CG15811 CG7187 -0.105603
CG15811 CG7375 0.412777
CG15811 CG7379 -0.944925
CG15811 CG7752 1.391205
CG15811 CG7961 -1.358367
CG15811 CG8092 0.758370
CG15811 CG8156 0.473330
CG15811 CG8472 0.264048
CG15811 CG8567 0.254527
CG15811 CG8933 -1.896074
CG15811 CG9261 0.292814
CG15811 CG9924 -0.004071
CG1582 CG17320 0.497242
CG1582 CG17642 -0.103230
CG1582 CG2161 0.677451
CG1582 CG2210 -0.101438
CG1582 CG2713 -1.085739
CG1582 CG2818 -0.400211
CG1582 CG2918 0.401054
CG1582 CG30116 -0.300104
CG1582 CG3028 -0.119466
CG1582 CG30291 -0.192761
CG1582 CG3033 0.400446
CG1582 CG31170 0.389517
CG1582 CG3140 -1.375740
CG1582 CG31649 0.263644
CG1582 CG3171 -0.543843
CG1582 CG31999 -1.020253
CG1582 CG32473 0.185860
CG1582 CG32548 0.226903
CG1582 CG3283 0.782886
CG1582 CG32920 -2.077666
CG1582 CG3499 -1.528973
CG1582 CG4086 -0.333956
CG1582 CG4233 -0.416128
CG1582 CG4247 -0.176245
CG1582 CG4299 -0.436196
CG1582 CG4475 -0.012754
CG1582 CG4729 -0.196733
CG1582 CG4742 -0.095836
CG1582 CG4778 -0.003588
CG1582 CG4984 -0.078676
CG1582 CG5012 0.633533
CG1582 CG5130 0.136088
CG1582 CG5590 -0.182075
CG1582 CG5660 -0.291700
CG1582 CG6028 -0.701779
CG1582 CG6199 -1.367727
CG1582 CG6345 -1.269236
CG1582 CG6415 0.103751
CG1582 CG6439 1.342661
CG1582 CG6521 0.382016
CG1582 CG6769 0.274053
CG1582 CG7271 0.308805
CG1582 CG7354 0.660760
CG1582 CG7413 0.894537
CG1582 CG7698 0.283872
CG1582 CG7748 0.702270
CG1582 CG8173 0.287666
CG1582 CG8235 -1.461697
CG1582 CG8430 0.455896
CG1582 CG9127 0.098485
CG1582 CG9131 -0.861287
CG1582 CG9280 0.741856
CG1582 CR31808 0.685787
CG15828 CG1743 0.263953
CG15828 CG17754 -0.391693
CG15828 CG18111 0.573691
CG15828 CG1837 1.399010
CG15828 CG2198 -1.024887
CG15828 CG2718 -0.704437
CG15828 CG31692 0.286329
CG15828 CG3178 -0.351968
CG15828 CG33113 0.080398
CG15828 CG3434 -0.478348
CG15828 CG3767 -0.722932
CG15828 CG3989 -3.247428
CG15828 CG4405 -0.329302
CG15828 CG4696 0.526960
CG15828 CG4769 -0.129896
CG15828 CG5345 -0.513150
CG15828 CG6778 0.823362
CG15828 CG6844 -0.071821
CG15828 CG7625 -0.298371
CG15828 CG7702 0.589974
CG15828 CG8665 1.005705
CG15828 CG9444 -0.760232
CG15828 CG9836 -0.790384
CG1600 CG17323 0.257612
CG1600 CG1743 0.153346
CG1600 CG18466 -3.984940
CG1600 CG2060 -2.036929
CG1600 CG31098 1.306109
CG1600 CG3829 -1.502374
CG1600 CG4120 -0.208198
CG1600 CG4162 -0.134937
CG1600 CG4559 -0.336025
CG1600 CG4600 0.050616
CG1600 CG5210 0.381404
CG1600 CG5949 0.095820
CG1600 CG7062 1.559482
CG1600 CG7266 0.115860
CG1600 CG7390 1.881613
CG1600 CG7678 -0.227191
CG1600 CG8050 -0.736860
CG1600 CG8066 0.893184
CG1600 CG8470 0.469704
CG1600 CG8665 -2.705995
CG1600 CG8782 0.954267
CG1600 CG8913 -1.524305
CG1600 CG9184 0.056620
CG1616 CG5499 -0.408190
CG1616 CG6987 -0.396830
CG1616 CG9633 -0.648398
CG1624 CG17724 0.275395
CG1624 CG2207 -0.178607
CG1624 CG31043 -0.326426
CG1624 CG31181 0.278820
CG1624 CG32158 -2.366264
CG1624 CG32423 -0.643289
CG1624 CG32486 -0.691848
CG1624 CG3269 0.503120
CG1624 CG3967 0.389066
CG1624 CG7471 0.127300
CG1624 CG8092 0.010456
CG1624 CG8200 -0.353028
CG1624 CG8567 0.712072
CG1624 CG9854 0.121818
CG1644 CG2977 -1.095649
CG1644 CG3006 -0.680654
CG1644 CG31605 -0.148281
CG1644 CG4061 -0.709264
CG1644 CG4753 0.859433
CG1644 CG5288 0.300920
CG1644 CG5819 0.920524
CG1644 CG5961 0.011094
CG1644 CG6417 -0.210052
CG1644 CG7241 0.061232
CG1644 CG7328 -0.060080
CG1644 CG7458 -0.017288
CG1644 CG7936 -1.083413
CG1644 CG8048 0.841447
CG1644 CG8804 -0.163984
CG1644 CG9331 0.645679
CG1648 CG16721 0.622862
CG1648 CG17158 0.003837
CG1648 CG1721 -2.336018
CG1648 CG17325 0.063495
CG1648 CG1780 -0.107074
CG1648 CG17800 -0.851750
CG1648 CG18111 0.090698
CG1648 CG18140 -1.250618
CG1648 CG18250 0.357133
CG1648 CG1837 0.032134
CG1648 CG1910 -5.351626
CG1648 CG1934 -0.117874
CG1648 CG2051 1.445966
CG1648 CG2969 0.216798
CG1648 CG30427 -0.764843
CG1648 CG31045 0.632779
CG1648 CG31794 -0.217373
CG1648 CG31999 0.997051
CG1648 CG32244 -0.076032
CG1648 CG32425 1.764091
CG1648 CG32625 0.665771
CG1648 CG3265 0.131447
CG1648 CG3278 -2.145242
CG1648 CG33149 1.866547
CG1648 CG3371 0.018300
CG1648 CG3624 -0.383132
CG1648 CG3725 0.650722
CG1648 CG3800 0.173472
CG1648 CG3903 -4.346810
CG1648 CG4115 -1.266888
CG1648 CG4533 1.382014
CG1648 CG4551 -0.163207
CG1648 CG4679 3.693242
CG1648 CG4692 -0.863655
CG1648 CG4700 -3.100156
CG1648 CG5320 -3.529292
CG1648 CG5330 1.277679
CG1648 CG5476 -1.331567
CG1648 CG5486 1.951025
CG1648 CG6177 0.206913
CG1648 CG6668 1.355998
CG1648 CG6803 0.554526
CG1648 CG7173 -1.324495
CG1648 CG7227 0.120561
CG1648 CG7254 -0.297122
CG1648 CG7279 -0.113888
CG1648 CG7481 -0.053286
CG1648 CG7526 0.250201
CG1648 CG7981 -0.143486
CG1648 CG7987 3.325264
CG1648 CG8276 -0.618184
CG1648 CG8759 -0.018245
CG1648 CG8977 1.451745
CG1648 CG9020 -0.270394
CG1648 CG9022 -1.195632
CG1648 CG9194 -4.557440
CG1648 CG9238 -0.765087
CG1648 CG9750 0.148019
CG1648 CG9985 -2.152086
CG1648 CR31696 1.965731
CG1648 TE19126 1.337899
CG16712 CG17124 -0.184975
CG16712 CG4752 -0.267885
CG16712 CG6155 -1.033103
CG16721 CG17158 -0.251467
CG16721 CG1721 0.554478
CG16721 CG17492 -0.784909
CG16721 CG17800 -0.499365
CG16721 CG1782 0.389381
CG16721 CG17943 0.031491
CG16721 CG18250 3.151331
CG16721 CG18290 -0.347643
CG16721 CG2969 0.168158
CG16721 CG3008 0.821412
CG16721 CG3039 0.301128
CG16721 CG3048 0.308102
CG16721 CG31045 1.307034
CG16721 CG32031 -1.203256
CG16721 CG32043 -0.121949
CG16721 CG32425 1.404151
CG16721 CG3265 0.079819
CG16721 CG32701 -0.349498
CG16721 CG33097 -2.458425
CG16721 CG33549 -0.813979
CG16721 CG3371 1.248083
CG16721 CG3436 -1.723618
CG16721 CG3624 -1.940019
CG16721 CG3644 -0.790233
CG16721 CG3725 -0.628271
CG16721 CG3800 1.236587
CG16721 CG3903 -0.037491
CG16721 CG4006 -0.184880
CG16721 CG4169 -0.449965
CG16721 CG4511 -0.190360
CG16721 CG4677 -0.779084
CG16721 CG5215 0.577044
CG16721 CG5320 0.267533
CG16721 CG5454 -0.183884
CG16721 CG5514 0.160474
CG16721 CG5809 0.566646
CG16721 CG6177 -0.178352
CG16721 CG6944 -0.025071
CG16721 CG7070 -0.341404
CG16721 CG7254 0.318673
CG16721 CG7379 0.570745
CG16721 CG7433 -0.340021
CG16721 CG7481 0.127139
CG16721 CG7987 0.176798
CG16721 CG8276 -4.147389
CG16721 CG8933 1.172026
CG16721 CG8965 0.366452
CG16721 CG8974 0.832538
CG16721 CG9022 -0.468623
CG16721 CG9194 -0.526808
CG16721 CG9322 -0.431523
CG16721 CG9423 -0.145479
CG16721 CG9985 -0.396085
CG1674 CG17492 -0.775061
CG1674 CG17508 -0.558318
CG1674 CG18111 -0.061825
CG1674 CG1837 1.150447
CG1674 CG18593 -0.228488
CG1674 CG1910 1.076279
CG1674 CG33113 -0.138327
CG1674 CG33149 0.240144
CG1674 CG3644 -0.031956
CG1674 CG3725 0.862094
CG1674 CG3960 0.821760
CG1674 CG4183 -0.024244
CG1674 CG4376 -0.554529
CG1674 CG4692 0.836131
CG1674 CG5320 1.539889
CG1674 CG6647 -0.108210
CG1674 CG7062 -0.127523
CG1674 CG7071 0.340819
CG1674 CG7433 -1.604038
CG1674 CG9177 -0.566927
CG1674 CG9194 -0.472095
CG1674 CG9811 -0.716664
CG16765 CG17166 -5.906319
CG16765 CG17271 2.205618
CG16765 CG17369 1.203793
CG16765 CG1749 -0.610117
CG16765 CG1771 -2.273501
CG16765 CG1785 0.697342
CG16765 CG18446 0.825199
CG16765 CG18593 -0.301874
CG16765 CG1882 -0.286220
CG16765 CG18854 1.857259
CG16765 CG2140 -0.147089
CG16765 CG2221 -2.194654
CG16765 CG30011 -0.238842
CG16765 CG31175 0.192765
CG16765 CG31559 -1.108394
CG16765 CG3171 1.770636
CG16765 CG32499 0.362861
CG16765 CG3267 0.784491
CG16765 CG32813 -1.905196
CG16765 CG33104 -6.399175
CG16765 CG33183 0.359932
CG16765 CG3762 -3.512065
CG16765 CG4051 0.103812
CG16765 CG4307 0.917924
CG16765 CG4311 1.248632
CG16765 CG4427 -0.197023
CG16765 CG4552 -1.169760
CG16765 CG4567 2.123667
CG16765 CG4600 -0.164623
CG16765 CG4726 -0.239809
CG16765 CG4944 0.131950
CG16765 CG4966 -1.832072
CG16765 CG4994 2.744901
CG16765 CG5575 0.476400
CG16765 CG5590 -0.229760
CG16765 CG6202 -1.691727
CG16765 CG6668 0.961846
CG16765 CG6705 0.551476
CG16765 CG6708 4.686795
CG16765 CG6766 0.088798
CG16765 CG6871 1.215082
CG16765 CG7088 1.354591
CG16765 CG7176 0.787592
CG16765 CG7271 -0.889832
CG16765 CG7361 -0.610845
CG16765 CG7413 1.284437
CG16765 CG7421 0.799990
CG16765 CG7430 -2.614731
CG16765 CG7461 -0.148224
CG16765 CG7654 -0.547519
CG16765 CG7675 1.098778
CG16765 CG7807 -0.785732
CG16765 CG7915 0.571733
CG16765 CG8144 -16.686818
CG16765 CG8235 -3.745981
CG16765 CG8268 -2.300889
CG16765 CG8309 -2.616758
CG16765 CG8386 -0.185680
CG16765 CG8439 -4.999229
CG16765 CG8446 -2.401409
CG16765 CG9009 -2.309045
CG16765 CG9149 -4.274546
CG16765 CG9172 -1.877921
CG16765 CG9281 2.439434
CG16765 CG9416 1.179661
CG16765 CG9446 1.476404
CG16765 CR31808 -2.401664
CG16786 CG16798 -1.004384
CG16786 CG1749 -0.184696
CG16786 CG31368 -0.219128
CG16786 CG3265 0.002853
CG16786 CG32982 -0.734523
CG16786 CG33104 0.205134
CG16786 CG3359 -0.176453
CG16786 CG4194 -0.198628
CG16786 CG4966 0.342084
CG16786 CG5258 0.068458
CG16786 CG7176 0.440378
CG16786 CG7199 -0.039267
CG16786 CG7675 -0.345049
CG16786 CG7802 -0.309636
CG16786 CG8182 0.221137
CG16786 CG8411 -0.133837
CG16786 CG9035 0.043367
CG16786 CG9322 0.277719
CG16787 CG1771 -0.059718
CG16787 CG2157 -0.185836
CG16787 CG2210 0.554311
CG16787 CG30349 -0.260926
CG16787 CG31170 0.117891
CG16787 CG31233 0.130065
CG16787 CG31649 -0.504912
CG16787 CG32473 0.102515
CG16787 CG32920 -1.115218
CG16787 CG33261 -0.247858
CG16787 CG33502 0.113573
CG16787 CG3734 1.294536
CG16787 CG4199 0.041547
CG16787 CG4280 0.070490
CG16787 CG4311 0.210691
CG16787 CG4984 -0.865694
CG16787 CG5012 -0.263403
CG16787 CG5170 -0.266236
CG16787 CG5660 -0.405640
CG16787 CG6030 -0.613202
CG16787 CG6345 0.712510
CG16787 CG6439 1.309145
CG16787 CG7154 0.242825
CG16787 CG7328 0.067348
CG16787 CG7354 -3.466371
CG16787 CG8627 -0.115636
CG16787 CG9331 0.964927
CG16787 CG9568 0.826289
CG16788 CG2072 -0.436157
CG16788 CG2934 -0.737503
CG16788 CG2969 0.357107
CG16788 CG31692 0.217462
CG16788 CG3542 0.144213
CG16788 CG3743 -0.112217
CG16788 CG3941 -0.592044
CG16788 CG4769 -0.270033
CG16788 CG8258 0.026234
CG16788 CG9346 0.177001
CG16798 CG18140 0.034953
CG16798 CG31368 0.049243
CG16798 CG31559 0.264145
CG16798 CG32164 0.355934
CG16798 CG32244 -0.534366
CG16798 CG32982 -0.365923
CG16798 CG3861 -0.113426
CG16798 CG4051 -0.675007
CG16798 CG4125 0.160403
CG16798 CG4194 -0.336415
CG16798 CG6521 0.123506
CG16798 CG6668 1.220054
CG16798 CG7173 -0.116041
CG16798 CG7176 -0.620681
CG16798 CG7199 -0.414120
CG16798 CG7638 -0.195167
CG16798 CG7675 -0.274658
CG16798 CG7802 -0.139799
CG16798 CG8182 -0.911225
CG16798 CG8186 -0.433297
CG16798 CG9322 -0.383170
CG16798 CG9326 0.271808
CG16798 CG9330 0.348298
CG16798 TE19126 -0.184082
CG1685 CG17369 2.940313
CG1685 CG1746 4.436383
CG1685 CG1785 -12.279751
CG1685 CG2003 0.082756
CG1685 CG2713 2.676952
CG1685 CG2863 2.091665
CG1685 CG31098 -1.820569
CG1685 CG31175 0.810686
CG1685 CG32409 -0.032148
CG1685 CG3267 -1.518114
CG1685 CG32813 -5.550722
CG1685 CG33009 0.541016
CG1685 CG33217 0.996982
CG1685 CG3593 0.854226
CG1685 CG3714 0.105336
CG1685 CG3884 0.042212
CG1685 CG4033 -7.642066
CG1685 CG4217 4.222135
CG1685 CG4233 0.941894
CG1685 CG4300 -0.473251
CG1685 CG4307 -8.450998
CG1685 CG4427 -0.141995
CG1685 CG4475 0.479248
CG1685 CG4600 0.194520
CG1685 CG4753 1.274962
CG1685 CG4901 5.477784
CG1685 CG4994 5.110991
CG1685 CG5010 -5.613429
CG1685 CG5033 2.221547
CG1685 CG5277 1.568208
CG1685 CG5374 -0.380297
CG1685 CG5558 -4.640348
CG1685 CG5594 2.925765
CG1685 CG5904 -14.759971
CG1685 CG5992 0.334562
CG1685 CG6022 3.019579
CG1685 CG6105 4.946724
CG1685 CG6226 -2.915265
CG1685 CG6343 -5.109920
CG1685 CG6415 -0.244305
CG1685 CG6417 0.354948
CG1685 CG6501 3.369102
CG1685 CG6767 2.531319
CG1685 CG6871 0.449182
CG1685 CG6904 2.872407
CG1685 CG6949 8.029651
CG1685 CG7088 1.636635
CG1685 CG7421 -0.966532
CG1685 CG7430 -0.500048
CG1685 CG7519 0.467423
CG1685 CG7610 5.391015
CG1685 CG7712 3.983178
CG1685 CG7834 4.161211
CG1685 CG7839 3.866950
CG1685 CG7841 -1.725019
CG1685 CG7935 -4.099775
CG1685 CG7993 4.365078
CG1685 CG8039 -5.744972
CG1685 CG8058 1.539133
CG1685 CG8309 -0.843227
CG1685 CG8327 2.112229
CG1685 CG8402 -1.734230
CG1685 CG8439 -5.077860
CG1685 CG8443 -2.434453
CG1685 CG8444 1.087976
CG1685 CG8446 -0.517532
CG1685 CG8470 -3.613014
CG1685 CG8525 1.932636
CG1685 CG8766 0.242017
CG1685 CG8920 -3.534120
CG1685 CG8977 -6.144692
CG1685 CG9009 1.838101
CG1685 CG9140 1.861923
CG1685 CG9172 -1.476810
CG1685 CG9281 1.534787
CG1685 CG9300 -1.074240
CG1685 CG9306 -1.509757
CG1685 CG9527 -1.448205
CG1685 CG9577 1.984803
CG16858 CG1782 0.724240
CG16858 CG1884 0.116894
CG16858 CG2072 -0.031083
CG16858 CG2161 -1.316881
CG16858 CG2818 -0.265901
CG16858 CG31999 0.393414
CG16858 CG32425 0.293214
CG16858 CG33549 1.658693
CG16858 CG3365 0.604122
CG16858 CG3424 -0.007352
CG16858 CG3539 -0.177050
CG16858 CG3542 -1.242996
CG16858 CG3722 -1.869875
CG16858 CG3725 0.162973
CG16858 CG3800 0.557489
CG16858 CG3903 -0.680682
CG16858 CG3941 0.424853
CG16858 CG4145 -2.663407
CG16858 CG4299 -0.071871
CG16858 CG4670 -0.352320
CG16858 CG4672 0.673502
CG16858 CG4729 -0.564582
CG16858 CG5021 0.180584
CG16858 CG5514 -0.414146
CG16858 CG5854 -0.461196
CG16858 CG6055 -0.326819
CG16858 CG6199 -0.399554
CG16858 CG7748 -0.261844
CG16858 CG8156 -0.937808
CG16858 CG8965 -0.953637
CG16858 CG8983 0.216997
CG16858 CG9022 -0.120537
CG16858 CG9175 0.235676
CG16858 CG9346 -0.569116
CG16858 CG9747 -0.135820
CG16858 CG9924 0.379534
CG16858 CG9968 -0.224845
CG16858 TE20108 0.354205
CG16876 CG18740 -0.675250
CG16876 CG32505 0.381658
CG16876 CG32858 -0.115391
CG16876 CG3689 -0.280237
CG16876 CG4022 -0.343478
CG16876 CG4029 -0.262381
CG16876 CG5393 -0.428609
CG16876 CG5580 -0.821014
CG16876 CG6889 -0.204189
CG16876 CG8200 -0.371701
CG16876 CG9336 -0.628516
CG16876 CG9346 0.236518
CG16885 CG17325 0.322082
CG16885 CG17437 -0.360296
CG16885 CG18140 0.032529
CG16885 CG18362 0.339243
CG16885 CG18783 0.060050
CG16885 CG2928 -1.489464
CG16885 CG30497 0.015205
CG16885 CG31121 -0.154421
CG16885 CG32548 0.112363
CG16885 CG33113 -0.182478
CG16885 CG3365 0.688370
CG16885 CG4679 0.017782
CG16885 CG4692 0.209788
CG16885 CG5671 -0.151922
CG16885 CG7173 -0.650252
CG16885 CG7807 0.155215
CG16885 CG9177 -0.128271
CG16885 CG9184 -0.145146
CG16885 CG9539 -0.456538
CG16944 CG17332 -2.096448
CG16944 CG17642 -0.001418
CG16944 CG17903 -0.296521
CG16944 CG30349 -0.110957
CG16944 CG3127 0.330180
CG16944 CG3198 0.561095
CG16944 CG32164 0.644344
CG16944 CG33502 -0.194968
CG16944 CG4086 0.338968
CG16944 CG4169 -2.419601
CG16944 CG4247 -2.669806
CG16944 CG4364 1.128567
CG16944 CG4376 -0.704236
CG16944 CG4994 0.977773
CG16944 CG5012 -0.051900
CG16944 CG5660 -0.412771
CG16944 CG5819 0.533664
CG16944 CG5903 0.467379
CG16944 CG6178 -0.634475
CG16944 CG6375 -0.154411
CG16944 CG6647 -0.294201
CG16944 CG6666 -1.934496
CG16944 CG7269 -0.396619
CG16944 CG7354 0.610810
CG16944 CG7698 -0.190841
CG16944 CG7920 -0.950683
CG16944 CG8048 -0.280426
CG16944 CG9262 -0.000538
CG16944 CG9480 -0.417014
CG17032 CG17121 -2.262636
CG17032 CG1749 -0.416145
CG17032 CG18140 0.384691
CG17032 CG18507 -0.426090
CG17032 CG2051 -0.539236
CG17032 CG2727 -0.559988
CG17032 CG2918 -0.170659
CG17032 CG2969 0.424047
CG17032 CG3001 0.335560
CG17032 CG3008 0.338675
CG17032 CG3278 -0.301662
CG17032 CG33104 -0.617715
CG17032 CG33183 -0.988890
CG17032 CG33549 1.351986
CG17032 CG3359 -0.256319
CG17032 CG3766 0.252511
CG17032 CG3903 -0.150407
CG17032 CG4051 -0.137447
CG17032 CG4354 0.648437
CG17032 CG4457 0.437619
CG17032 CG4511 -0.080707
CG17032 CG5374 -0.804597
CG17032 CG5486 0.106445
CG17032 CG5575 -0.208963
CG17032 CG5590 -0.165365
CG17032 CG6177 0.196030
CG17032 CG6202 0.075233
CG17032 CG7610 0.863929
CG17032 CG7748 -1.037513
CG17032 CG8312 0.318956
CG17032 CG9009 -0.149316
CG17032 CG9035 -0.302230
CG17032 CG9238 -0.874380
CG17032 CG9281 0.162447
CG17032 CG9322 -0.436995
CG17032 CG9330 1.351844
CG17032 CG9423 -0.752214
CG17032 TE20108 -0.210698
CG17109 CG5282 -0.564566
CG17109 CG5779 -1.106239
CG17121 CG17166 1.191967
CG17121 CG17246 -0.143261
CG17121 CG17492 0.234242
CG17121 CG18140 -1.005668
CG17121 CG18507 -0.278807
CG17121 CG2016 0.049122
CG17121 CG2108 -0.103435
CG17121 CG2727 -0.064111
CG17121 CG2837 -0.045087
CG17121 CG2928 0.268969
CG17121 CG3001 -1.423642
CG17121 CG3008 0.830138
CG17121 CG30427 0.076662
CG17121 CG31045 -0.734326
CG17121 CG31999 -0.101597
CG17121 CG32244 0.267355
CG17121 CG3267 -0.353193
CG17121 CG3278 -0.220342
CG17121 CG33009 -0.414556
CG17121 CG33104 0.760534
CG17121 CG3359 -0.808807
CG17121 CG3903 0.225305
CG17121 CG3992 -0.129743
CG17121 CG4051 -0.390119
CG17121 CG4170 0.181516
CG17121 CG4354 -1.521555
CG17121 CG4511 -0.056989
CG17121 CG4692 0.098049
CG17121 CG5170 0.143010
CG17121 CG5193 -0.041314
CG17121 CG5330 0.828884
CG17121 CG5374 0.661335
CG17121 CG5575 -0.087370
CG17121 CG5596 0.004223
CG17121 CG6177 0.023091
CG17121 CG6512 0.668748
CG17121 CG6708 0.340264
CG17121 CG6904 -0.119157
CG17121 CG7176 0.089442
CG17121 CG7230 -0.349471
CG17121 CG7438 -0.365047
CG17121 CG7526 -0.995972
CG17121 CG7563 0.072194
CG17121 CG7748 0.431339
CG17121 CG7935 -0.003644
CG17121 CG8235 1.120577
CG17121 CG8309 -1.078886
CG17121 CG8439 0.860549
CG17121 CG8759 1.516737
CG17121 CG8965 0.203831
CG17121 CG9009 -0.321373
CG17121 CG9020 0.120225
CG17121 CG9035 -0.045581
CG17121 CG9194 -0.583486
CG17121 CG9280 0.056595
CG17121 CG9281 -2.699066
CG17121 CG9322 -0.657979
CG17121 CG9330 -0.585738
CG17121 CG9416 -0.092289
CG17121 CG9762 -0.081053
CG17121 CR31808 -0.303852
CG17124 CG17369 -3.286746
CG17124 CG18854 0.483591
CG17124 CG2221 3.141768
CG17124 CG2330 0.675553
CG17124 CG31536 0.595384
CG17124 CG3224 1.148058
CG17124 CG32253 -1.474055
CG17124 CG32425 0.501897
CG17124 CG32625 -2.115890
CG17124 CG3278 -1.680897
CG17124 CG33104 -0.797352
CG17124 CG3416 0.641624
CG17124 CG3434 -0.039243
CG17124 CG3902 -0.934575
CG17124 CG3992 0.232065
CG17124 CG4035 -0.835502
CG17124 CG4115 -0.337501
CG17124 CG4551 -0.048854
CG17124 CG4692 -0.414959
CG17124 CG4700 -1.409024
CG17124 CG4746 0.325171
CG17124 CG4912 -1.710928
CG17124 CG4972 -0.865920
CG17124 CG5183 -1.662614
CG17124 CG5277 -1.642754
CG17124 CG5345 -0.008811
CG17124 CG5353 0.509894
CG17124 CG5824 3.015426
CG17124 CG6148 -2.563028
CG17124 CG6210 -0.497365
CG17124 CG6455 0.344225
CG17124 CG6512 -1.809523
CG17124 CG6766 0.433277
CG17124 CG6981 0.039552
CG17124 CG7227 -0.839337
CG17124 CG7299 -0.152070
CG17124 CG7413 -1.125722
CG17124 CG7430 0.621215
CG17124 CG7461 0.397526
CG17124 CG7702 0.909704
CG17124 CG7935 2.553753
CG17124 CG8286 -1.006582
CG17124 CG8306 0.035750
CG17124 CG8366 0.817208
CG17124 CG8978 -1.193747
CG17124 CG9035 -0.171498
CG17124 CG9172 0.322733
CG17124 CG9403 0.387820
CG17124 CG9423 0.248048
CG17124 CG9539 0.060325
CG17124 CG9677 -1.220122
CG17124 CG9710 -0.390406
CG17124 CG9750 -0.753043
CG17124 CG9866 0.303187
CG17124 CG9916 0.773260
CG17136 CG17369 -0.872842
CG17136 CG1746 1.455100
CG17136 CG1785 5.877813
CG17136 CG18854 -1.177079
CG17136 CG1891 -0.375497
CG17136 CG2221 -0.179466
CG17136 CG2263 2.740420
CG17136 CG2827 -0.085456
CG17136 CG2863 -1.632132
CG17136 CG2867 1.801316
CG17136 CG3224 -0.227113
CG17136 CG32409 2.653532
CG17136 CG4217 -5.143156
CG17136 CG4457 0.670811
CG17136 CG4581 1.938993
CG17136 CG4843 -1.000422
CG17136 CG4912 1.333143
CG17136 CG5258 -0.637287
CG17136 CG5277 2.032995
CG17136 CG5452 0.029878
CG17136 CG5525 0.126024
CG17136 CG5824 -2.588976
CG17136 CG5904 7.247152
CG17136 CG5992 -0.511979
CG17136 CG6022 4.190828
CG17136 CG6105 1.027304
CG17136 CG6226 -2.995922
CG17136 CG6455 0.837559
CG17136 CG6904 -1.635521
CG17136 CG6972 -0.221361
CG17136 CG7519 0.523468
CG17136 CG7780 0.998940
CG17136 CG8039 -1.215436
CG17136 CG8231 0.835569
CG17136 CG8301 -0.245443
CG17136 CG8327 -2.420604
CG17136 CG8366 0.204630
CG17136 CG8444 -0.144688
CG17136 CG8525 1.465025
CG17136 CG8759 2.726377
CG17136 CG8780 -0.960028
CG17136 CG8920 -7.867511
CG17136 CG9300 0.502817
CG17136 CG9630 -14.697731
CG17136 CG9663 0.398796
CG17136 CG9750 -1.531542
CG17158 CG1716 -0.155782
CG17158 CG1721 0.529216
CG17158 CG1749 0.683520
CG17158 CG17492 -2.140577
CG17158 CG1782 -0.072638
CG17158 CG18250 -8.983374
CG17158 CG18290 -0.997973
CG17158 CG1884 2.767630
CG17158 CG2051 0.140478
CG17158 CG2374 -3.877961
CG17158 CG2774 -0.974403
CG17158 CG3008 1.101438
CG17158 CG3033 0.626619
CG17158 CG3039 3.061927
CG17158 CG31045 -0.508908
CG17158 CG31332 2.944773
CG17158 CG3198 2.371584
CG17158 CG32425 3.880854
CG17158 CG3265 1.612520
CG17158 CG32701 -0.476928
CG17158 CG33097 -6.137553
CG17158 CG33183 0.274009
CG17158 CG33549 1.443497
CG17158 CG3542 0.957248
CG17158 CG3624 -1.068273
CG17158 CG3664 -0.757864
CG17158 CG3722 -2.713463
CG17158 CG3725 -2.765061
CG17158 CG3800 0.723860
CG17158 CG3969 -0.678203
CG17158 CG4006 -1.871678
CG17158 CG4115 0.686522
CG17158 CG4145 0.253022
CG17158 CG4204 -1.432113
CG17158 CG4552 -0.237948
CG17158 CG4677 1.144964
CG17158 CG4700 1.656402
CG17158 CG5215 0.958184
CG17158 CG5433 0.410787
CG17158 CG5514 0.024836
CG17158 CG5809 -2.373796
CG17158 CG6017 -0.123588
CG17158 CG6174 1.030460
CG17158 CG6647 -0.298629
CG17158 CG6654 -1.431385
CG17158 CG6668 1.766572
CG17158 CG6775 -6.873146
CG17158 CG6877 -0.581625
CG17158 CG7070 0.332527
CG17158 CG7071 1.132739
CG17158 CG7199 -0.243880
CG17158 CG7254 -0.684360
CG17158 CG7262 0.703287
CG17158 CG7375 1.372048
CG17158 CG7379 -1.437386
CG17158 CG7433 -1.413787
CG17158 CG7752 -1.087836
CG17158 CG7893 -2.571773
CG17158 CG7961 0.956711
CG17158 CG8173 0.923147
CG17158 CG8209 -0.798513
CG17158 CG8289 0.378284
CG17158 CG8308 0.529189
CG17158 CG8411 -0.534051
CG17158 CG8416 0.598470
CG17158 CG8430 0.818359
CG17158 CG8933 -1.394440
CG17158 CG8965 -3.365160
CG17158 CG9022 -3.723486
CG17158 CG9035 -0.251945
CG17158 CG9070 0.192188
CG17158 CG9318 -1.893424
CG17158 CG9322 -2.905322
CG17158 CG9423 -1.621874
CG17158 CG9712 2.175377
CG17158 CG9924 0.236339
CG17158 CG9985 0.947993
CG17158 TE20108 -0.164829
CG1716 CG1749 0.065778
CG1716 CG1782 0.063844
CG1716 CG18250 2.290253
CG1716 CG2051 -0.280195
CG1716 CG2072 -0.208537
CG1716 CG2774 -0.665369
CG1716 CG3039 -0.005764
CG1716 CG31045 0.466709
CG1716 CG31794 -0.053159
CG1716 CG32030 -0.516261
CG1716 CG32701 0.294230
CG1716 CG3542 -1.892230
CG1716 CG3664 -0.104615
CG1716 CG3722 0.012452
CG1716 CG3766 0.552006
CG1716 CG3792 -0.565025
CG1716 CG3800 0.777225
CG1716 CG4006 -0.128934
CG1716 CG4204 0.058203
CG1716 CG4672 -0.050741
CG1716 CG4729 -0.323098
CG1716 CG5215 0.556750
CG1716 CG5353 0.376823
CG1716 CG5382 0.965322
CG1716 CG5454 -0.043465
CG1716 CG6223 -0.011960
CG1716 CG6601 -0.166503
CG1716 CG6654 -0.363141
CG1716 CG6766 0.173826
CG1716 CG6775 0.413301
CG1716 CG6877 -0.770978
CG1716 CG7073 -2.312394
CG1716 CG7262 -0.372354
CG1716 CG7375 -0.258377
CG1716 CG7752 -0.002785
CG1716 CG8289 -0.148384
CG1716 CG8430 -0.002028
CG1716 CG8776 -0.552835
CG1716 CG8974 0.146615
CG1716 CG9022 0.175898
CG1716 CG9128 -0.501276
CG1716 CG9256 -0.297807
CG1716 CG9677 -0.427297
CG1716 CG9916 -0.044645
CG1716 CG9985 0.275927
CG17166 CG18446 -0.958782
CG17166 CG18507 0.137655
CG17166 CG1882 1.142692
CG17166 CG2140 -0.412103
CG17166 CG2837 -0.304687
CG17166 CG2918 0.083977
CG17166 CG3008 2.544713
CG17166 CG31175 3.367046
CG17166 CG31559 0.349372
CG17166 CG3171 -2.246264
CG17166 CG32164 1.100038
CG17166 CG3267 -11.426457
CG17166 CG33104 -1.233317
CG17166 CG33183 -2.126038
CG17166 CG3499 2.438608
CG17166 CG3588 0.603464
CG17166 CG3762 -2.306765
CG17166 CG40049 0.099896
CG17166 CG4051 -0.194056
CG17166 CG4307 1.696294
CG17166 CG4364 -1.459592
CG17166 CG4567 -5.895966
CG17166 CG4726 -3.507280
CG17166 CG4966 1.359617
CG17166 CG4994 -3.740372
CG17166 CG5170 1.019398
CG17166 CG5575 -0.454881
CG17166 CG5661 -0.021130
CG17166 CG6512 -0.665754
CG17166 CG6521 0.006086
CG17166 CG6668 1.559442
CG17166 CG6766 1.439457
CG17166 CG6871 -0.418923
CG17166 CG7071 0.461518
CG17166 CG7107 2.230824
CG17166 CG7176 0.401958
CG17166 CG7271 -0.007557
CG17166 CG7361 1.081542
CG17166 CG7413 0.121136
CG17166 CG7421 5.253385
CG17166 CG7807 -0.158043
CG17166 CG8144 1.642294
CG17166 CG8182 -0.235685
CG17166 CG8235 3.617885
CG17166 CG8309 -1.246447
CG17166 CG8439 3.229263
CG17166 CG9149 0.340116
CG17166 CG9172 -0.252184
CG17166 CG9253 -0.635768
CG17166 CG9281 2.616198
CG17166 CG9330 -0.280126
CG17166 CG9416 0.027205
CG17166 CG9446 0.458432
CG17166 CG9710 0.742647
CG17166 CR31808 0.556042
CG1721 CG17492 -1.335445
CG1721 CG18250 -1.441790
CG1721 CG1837 0.713897
CG1721 CG1910 -0.554968
CG1721 CG1934 0.084754
CG1721 CG3001 2.198840
CG1721 CG30427 -0.738131
CG1721 CG3048 0.466943
CG1721 CG31045 1.198681
CG1721 CG3127 -0.994648
CG1721 CG31332 -0.255301
CG1721 CG3198 0.089817
CG1721 CG32164 -1.467536
CG1721 CG32244 0.000116
CG1721 CG32425 0.673424
CG1721 CG33149 -1.760203
CG1721 CG3371 -0.493763
CG1721 CG3624 -1.434037
CG1721 CG3644 0.395238
CG1721 CG40049 0.261916
CG1721 CG4086 0.378447
CG1721 CG4125 0.746974
CG1721 CG4169 -0.749321
CG1721 CG4300 -0.223311
CG1721 CG4700 0.159040
CG1721 CG4726 0.209776
CG1721 CG4994 -2.164040
CG1721 CG5320 -0.201829
CG1721 CG5374 0.227090
CG1721 CG5476 0.785010
CG1721 CG5596 1.041645
CG1721 CG5809 -1.377844
CG1721 CG5992 1.347030
CG1721 CG6501 1.405213
CG1721 CG6647 -0.217011
CG1721 CG6668 -0.977518
CG1721 CG6775 -0.270667
CG1721 CG6803 -0.908975
CG1721 CG6972 -1.173957
CG1721 CG7033 0.882385
CG1721 CG7173 1.335529
CG1721 CG7254 0.296290
CG1721 CG7430 -1.050318
CG1721 CG7433 -1.053273
CG1721 CG7920 1.103195
CG1721 CG7987 -0.960041
CG1721 CG8209 0.240520
CG1721 CG8289 -0.573145
CG1721 CG8439 -0.338660
CG1721 CG8759 -0.236820
CG1721 CG8977 -2.302908
CG1721 CG9020 -0.390896
CG1721 CG9022 0.823361
CG1721 CG9194 -0.090703
CG1721 CG9281 -0.799465
CG1721 CG9480 -0.553100
CG1721 CG9710 1.030407
CG1721 CG9985 1.456822
CG1721 CR31696 -1.443707
CG1721 TE19126 1.161292
CG17218 CG17271 1.059423
CG17218 CG1749 -1.617359
CG17218 CG17646 -1.189559
CG17218 CG18817 -0.221353
CG17218 CG2727 0.018475
CG17218 CG3033 0.320489
CG17218 CG3171 -0.162538
CG17218 CG32473 0.073607
CG17218 CG33183 -0.425385
CG17218 CG3991 -0.216540
CG17218 CG4006 -0.389393
CG17218 CG5021 0.715569
CG17218 CG5873 -0.448736
CG17218 CG6394 -0.144487
CG17218 CG7563 0.395555
CG17218 CG7893 0.614201
CG17218 CG7961 -0.105889
CG17218 CG8156 -2.022981
CG17218 CG8308 -0.382730
CG17218 CG8600 0.464390
CG17218 CG9035 0.986796
CG17218 CG9322 0.620728
CG17218 CG9416 -0.277522
CG17218 CG9712 -0.112502
CG17218 CG9796 -1.150534
CG17218 CG9924 0.511432
CG17218 CG9968 0.309858
CG17246 CG17320 0.374919
CG17246 CG17903 0.074056
CG17246 CG18140 -0.394078
CG17246 CG2016 -0.918987
CG17246 CG2158 1.020486
CG17246 CG2161 1.456479
CG17246 CG2674 -1.518766
CG17246 CG2713 -2.018517
CG17246 CG31170 -1.374095
CG17246 CG3140 -3.778766
CG17246 CG31999 -1.484685
CG17246 CG3224 0.982588
CG17246 CG32425 1.572953
CG17246 CG32625 0.063444
CG17246 CG3267 0.259000
CG17246 CG3278 1.543761
CG17246 CG3283 0.707192
CG17246 CG33104 1.310321
CG17246 CG33217 0.147819
CG17246 CG33549 -3.219736
CG17246 CG3499 -4.644505
CG17246 CG3624 1.058979
CG17246 CG3861 -0.895698
CG17246 CG3992 -0.097664
CG17246 CG4003 -0.328087
CG17246 CG4051 -0.056789
CG17246 CG4169 1.500486
CG17246 CG4170 0.701896
CG17246 CG4233 0.799394
CG17246 CG4427 4.043971
CG17246 CG4567 -1.011555
CG17246 CG4679 1.766184
CG17246 CG4692 -0.537293
CG17246 CG4742 0.198680
CG17246 CG4778 0.104679
CG17246 CG4912 2.255001
CG17246 CG4972 -0.195449
CG17246 CG5033 1.660698
CG17246 CG5330 -2.691854
CG17246 CG5353 -0.302367
CG17246 CG5374 0.232231
CG17246 CG5594 2.223536
CG17246 CG5904 5.805252
CG17246 CG6022 0.539304
CG17246 CG6177 -0.501197
CG17246 CG6226 -2.193010
CG17246 CG6343 0.123938
CG17246 CG6439 0.042668
CG17246 CG6904 -3.731287
CG17246 CG6949 1.406906
CG17246 CG7033 -2.303325
CG17246 CG7107 0.885574
CG17246 CG7227 0.218231
CG17246 CG7361 -0.390838
CG17246 CG7413 -0.656790
CG17246 CG7430 0.908036
CG17246 CG7610 -0.219021
CG17246 CG7698 1.504859
CG17246 CG7935 -1.100478
CG17246 CG8058 1.398697
CG17246 CG8235 1.308719
CG17246 CG8366 0.466848
CG17246 CG8402 -4.444910
CG17246 CG8439 -1.208324
CG17246 CG8443 -3.161551
CG17246 CG8444 -0.602937
CG17246 CG8636 -0.448288
CG17246 CG8766 -2.006166
CG17246 CG8788 3.716191
CG17246 CG9140 0.554517
CG17246 CG9194 0.274244
CG17246 CG9280 -0.943080
CG17246 CG9281 0.740355
CG17246 CG9423 0.148994
CG17246 CG9750 -1.922895
CG17246 CG9985 0.533944
CG17246 TE18870 -0.100760
CG17271 CG1749 -0.812261
CG17271 CG18507 -0.440785
CG17271 CG18817 -0.048198
CG17271 CG18854 2.670570
CG17271 CG2221 0.016794
CG17271 CG2263 0.253126
CG17271 CG32030 0.117831
CG17271 CG3664 0.010686
CG17271 CG3766 0.730128
CG17271 CG3991 -0.661949
CG17271 CG4457 0.572435
CG17271 CG4665 -0.595847
CG17271 CG4966 -0.279026
CG17271 CG5249 -0.536724
CG17271 CG5382 -3.134375
CG17271 CG5946 0.184325
CG17271 CG6202 -3.847443
CG17271 CG6708 2.949206
CG17271 CG6822 -3.593891
CG17271 CG7073 1.169983
CG17271 CG7271 0.079098
CG17271 CG7461 0.547335
CG17271 CG8144 -2.446051
CG17271 CG8268 -1.613627
CG17271 CG8286 -1.432324
CG17271 CG8386 -0.400814
CG17271 CG8430 -0.259662
CG17271 CG9035 0.192018
CG17271 CG9326 -1.943571
CG17271 CG9416 0.124361
CG17272 CG2727 -0.593819
CG17272 CG2818 -0.252583
CG17272 CG32473 0.080608
CG17272 CG33183 -0.083823
CG17272 CG5873 0.053957
CG17272 CG6040 -0.319637
CG17272 CG6394 -0.341629
CG17272 CG7230 -0.161015
CG17272 CG7563 0.373095
CG17272 CG8156 -0.213916
CG17272 CG8308 -0.257783
CG17272 CG8965 -0.105503
CG17272 CG9423 0.266230
CG17272 CG9712 -0.379407
CG17272 TE20108 0.060303
CG17280 CG32920 0.743520
CG17280 CG3539 -0.138776
CG17280 CG6030 -0.190238
CG17280 CG6439 -1.525610
CG17280 CG7354 -0.216145
CG17280 CG9131 -0.860397
CG17292 CG17437 -0.176207
CG17292 CG17530 -0.863373
CG17292 CG18362 -0.328942
CG17292 CG2210 -0.071798
CG17292 CG2928 -0.164943
CG17292 CG7266 0.172920
CG17292 CG9089 -0.212727
CG17292 CG9184 0.057024
CG17292 CG9517 -0.268872
CG17292 TE18870 -0.097392
CG17320 CG17642 0.404382
CG17320 CG1882 -0.316706
CG17320 CG18854 0.961638
CG17320 CG1970 -0.812410
CG17320 CG2158 0.185494
CG17320 CG2161 -0.245196
CG17320 CG31160 -1.009912
CG17320 CG31170 -1.660330
CG17320 CG31259 0.314273
CG17320 CG3140 -0.676200
CG17320 CG3224 1.045958
CG17320 CG32409 0.004578
CG17320 CG32625 0.154286
CG17320 CG33502 0.233309
CG17320 CG3499 -0.771856
CG17320 CG4061 -0.142605
CG17320 CG4086 0.193616
CG17320 CG4233 0.079995
CG17320 CG4247 -0.771466
CG17320 CG4427 -1.616454
CG17320 CG4567 0.437110
CG17320 CG4600 -0.139832
CG17320 CG4665 0.761956
CG17320 CG4752 -0.136023
CG17320 CG5033 2.470452
CG17320 CG5353 -0.309029
CG17320 CG5590 -1.452814
CG17320 CG5992 0.120870
CG17320 CG6028 -0.708013
CG17320 CG6871 0.266261
CG17320 CG7227 -0.519093
CG17320 CG7458 -1.079476
CG17320 CG7461 -4.510186
CG17320 CG8036 0.400844
CG17320 CG8058 -0.699316
CG17320 CG8402 -0.313354
CG17320 CG8531 0.367329
CG17320 CG9148 -0.989136
CG17320 CG9280 1.146656
CG17323 CG18466 -1.418556
CG17323 CG2060 -0.965199
CG17323 CG2762 -0.570148
CG17323 CG33099 -0.057836
CG17323 CG3829 1.216898
CG17323 CG4120 0.713852
CG17323 CG4162 1.226950
CG17323 CG4306 -1.594608
CG17323 CG5210 0.811855
CG17323 CG6113 -0.393630
CG17323 CG7062 0.227581
CG17323 CG7241 0.381592
CG17323 CG7390 -0.889856
CG17323 CG7438 0.153703
CG17323 CG8050 -1.380384
CG17323 CG8066 -1.081422
CG17323 CG8669 -0.262024
CG17323 CG8782 0.016313
CG17323 CG9184 0.193098
CG17325 CG17332 0.540940
CG17325 CG17754 -0.135693
CG17325 CG1837 -3.342784
CG17325 CG18593 0.309994
CG17325 CG18657 -1.901193
CG17325 CG1910 -2.258124
CG17325 CG2718 0.356339
CG17325 CG30011 -0.083163
CG17325 CG30427 0.311210
CG17325 CG31098 0.182742
CG17325 CG3127 -1.566711
CG17325 CG32164 -3.893863
CG17325 CG32499 -0.247655
CG17325 CG32548 1.017331
CG17325 CG32813 -2.208093
CG17325 CG32972 -0.035450
CG17325 CG33009 -0.012166
CG17325 CG33149 0.062636
CG17325 CG4376 0.355929
CG17325 CG4427 -0.122512
CG17325 CG4533 -0.290138
CG17325 CG4600 0.053783
CG17325 CG4994 2.385019
CG17325 CG5320 4.317224
CG17325 CG5330 0.973928
CG17325 CG5476 -4.952770
CG17325 CG5532 -0.789171
CG17325 CG5819 0.933574
CG17325 CG6501 1.598979
CG17325 CG6647 0.730416
CG17325 CG6666 -0.175778
CG17325 CG6803 -1.686153
CG17325 CG7088 0.037287
CG17325 CG7107 0.814758
CG17325 CG7173 -2.972722
CG17325 CG7296 0.079351
CG17325 CG7698 0.271443
CG17325 CG7807 -0.853099
CG17325 CG7920 1.105367
CG17325 CG7981 -0.799839
CG17325 CG8050 1.529864
CG17325 CG8186 1.163005
CG17325 CG8402 0.902675
CG17325 CG8665 -3.314498
CG17325 CG8766 0.217264
CG17325 CG8977 2.059092
CG17325 CG9070 -0.044101
CG17325 CG9184 -0.283970
CG17325 CG9238 -0.277720
CG17325 CG9262 -0.018126
CG17332 CG17508 0.062857
CG17332 CG17642 -1.498154
CG17332 CG1771 -2.563692
CG17332 CG18374 -2.680242
CG17332 CG18593 -0.457805
CG17332 CG1882 -0.460691
CG17332 CG2210 1.171350
CG17332 CG2977 2.233588
CG17332 CG30349 -0.846520
CG17332 CG31004 2.097060
CG17332 CG31098 1.588982
CG17332 CG31170 2.256949
CG17332 CG31233 -0.835791
CG17332 CG3127 -2.464967
CG17332 CG31605 0.841776
CG17332 CG3249 -0.465073
CG17332 CG32813 1.119145
CG17332 CG32920 0.757322
CG17332 CG32972 0.076901
CG17332 CG33009 0.481088
CG17332 CG33502 -10.516799
CG17332 CG4051 -0.142663
CG17332 CG4169 4.390655
CG17332 CG4199 0.356827
CG17332 CG4247 2.538625
CG17332 CG4364 -3.023605
CG17332 CG4376 0.123811
CG17332 CG4567 2.887046
CG17332 CG4984 -0.203601
CG17332 CG4994 5.269718
CG17332 CG5012 -1.255104
CG17332 CG5130 0.208915
CG17332 CG5476 -2.525482
CG17332 CG5532 -0.358879
CG17332 CG5660 1.343396
CG17332 CG5819 -3.433540
CG17332 CG5903 2.503823
CG17332 CG5949 0.621234
CG17332 CG5961 3.868599
CG17332 CG6030 1.688527
CG17332 CG6345 -0.756300
CG17332 CG6375 -0.250602
CG17332 CG6501 -10.078838
CG17332 CG6521 -2.971144
CG17332 CG6647 -0.277373
CG17332 CG6666 -6.866093
CG17332 CG6769 -1.024076
CG17332 CG6949 1.399798
CG17332 CG7062 -0.072605
CG17332 CG7107 -1.849345
CG17332 CG7176 2.595162
CG17332 CG7279 0.333512
CG17332 CG7354 0.670767
CG17332 CG7361 -10.641100
CG17332 CG7502 0.280410
CG17332 CG7698 -0.976866
CG17332 CG7807 1.140448
CG17332 CG7920 -5.909389
CG17332 CG7981 -0.791387
CG17332 CG8048 -9.131578
CG17332 CG8173 0.500889
CG17332 CG8186 -3.146810
CG17332 CG8235 -0.939678
CG17332 CG8766 -1.567608
CG17332 CG8788 -1.846909
CG17332 CG8946 -3.090072
CG17332 CG9262 -0.137652
CG17332 CG9527 3.543273
CG17332 CG9743 0.591163
CG17332 CG9762 3.150292
CG17332 CG9977 -3.357206
CG17334 CG1780 -0.280183
CG17334 CG2969 -0.731039
CG17334 CG33113 -0.863135
CG17334 CG3365 -0.193494
CG17334 CG3725 0.312678
CG17334 CG3903 0.474832
CG17334 CG4692 0.071146
CG17334 CG5345 0.626239
CG17334 CG5486 -0.273609
CG17334 CG6778 -0.137898
CG17334 CG9175 -0.688283
CG17334 CG9423 -0.122814
CG17348 CG17492 1.117571
CG17348 CG2835 -0.234798
CG17348 CG3001 -0.475692
CG17348 CG31332 -0.087300
CG17348 CG4125 -0.833065
CG17348 CG4843 0.448234
CG17348 CG7073 -0.265277
CG17348 CG7638 0.641782
CG17348 CG8312 -0.231068
CG17348 CG8635 -1.170945
CG17369 CG1746 -1.299238
CG17369 CG1785 -0.329014
CG17369 CG2221 -8.681813
CG17369 CG2263 0.454668
CG17369 CG2674 0.452836
CG17369 CG2863 1.550990
CG17369 CG2867 1.462684
CG17369 CG3224 -1.362317
CG17369 CG32253 -0.045829
CG17369 CG3278 -0.266739
CG17369 CG33104 -1.004032
CG17369 CG33217 -0.940838
CG17369 CG3992 0.078146
CG17369 CG4307 -8.338905
CG17369 CG4457 -0.355453
CG17369 CG4912 3.080340
CG17369 CG4972 0.180638
CG17369 CG5258 -1.543775
CG17369 CG5277 -0.519423
CG17369 CG5374 -0.774179
CG17369 CG5382 0.999987
CG17369 CG5824 -10.406220
CG17369 CG5904 1.317840
CG17369 CG6022 -0.211656
CG17369 CG6105 4.679894
CG17369 CG6148 -0.935761
CG17369 CG6226 -0.699130
CG17369 CG6343 -3.872846
CG17369 CG6455 -4.147552
CG17369 CG7033 2.036706
CG17369 CG7413 2.875739
CG17369 CG7519 -5.712940
CG17369 CG7712 -1.975107
CG17369 CG7839 0.442022
CG17369 CG7935 0.112979
CG17369 CG8039 0.870867
CG17369 CG8231 -4.895822
CG17369 CG8286 1.020113
CG17369 CG8309 -0.076337
CG17369 CG8366 -1.228962
CG17369 CG8444 -1.540568
CG17369 CG8525 1.095240
CG17369 CG8920 -3.467797
CG17369 CG8978 -0.196455
CG17369 CG9006 0.577220
CG17369 CG9149 -0.342192
CG17369 CG9172 -2.297255
CG17369 CG9300 0.468064
CG17369 CG9306 1.457440
CG17369 CG9630 1.775701
CG1743 CG17754 -1.164968
CG1743 CG18111 0.470976
CG1743 CG18466 2.278433
CG1743 CG2098 -5.121417
CG1743 CG2198 1.608517
CG1743 CG2762 -0.366686
CG1743 CG30011 -0.171935
CG1743 CG3006 0.849383
CG1743 CG31098 -0.356537
CG1743 CG31775 -1.517130
CG1743 CG33099 2.003918
CG1743 CG3380 -2.436440
CG1743 CG3767 -0.689908
CG1743 CG3829 -1.490406
CG1743 CG3935 -0.323932
CG1743 CG3989 0.584105
CG1743 CG4162 -9.085965
CG1743 CG4306 0.352691
CG1743 CG4696 0.211376
CG1743 CG4781 0.341181
CG1743 CG5210 0.561428
CG1743 CG6113 -0.509866
CG1743 CG7088 0.218110
CG1743 CG7241 2.031198
CG1743 CG7678 0.317855
CG1743 CG7936 1.119831
CG1743 CG8050 -0.107983
CG1743 CG8066 0.363275
CG1743 CG8665 4.644685
CG1743 CG8669 0.121605
CG1743 CG9119 -0.132082
CG17437 CG2928 -0.705318
CG17437 CG7266 0.083260
CG17437 CG7941 -0.336032
CG1746 CG2184 -1.822399
CG1746 CG2263 2.290878
CG1746 CG2863 3.890343
CG1746 CG3001 -0.527724
CG1746 CG32464 -0.003740
CG1746 CG3278 0.860165
CG1746 CG3401 0.167994
CG1746 CG4307 -7.732727
CG1746 CG4781 -0.867745
CG1746 CG4972 1.984120
CG1746 CG5258 1.863625
CG1746 CG5374 -0.290197
CG1746 CG5558 3.846670
CG1746 CG5594 -0.157874
CG1746 CG5824 6.294145
CG1746 CG6022 2.420996
CG1746 CG6105 3.914320
CG1746 CG6343 0.301102
CG1746 CG6455 -0.340238
CG1746 CG7519 -4.388887
CG1746 CG7610 0.012127
CG1746 CG7834 0.389824
CG1746 CG7839 2.418263
CG1746 CG7935 -5.290961
CG1746 CG8039 -9.165220
CG1746 CG8231 -1.651781
CG1746 CG8327 2.355285
CG1746 CG8446 3.175217
CG1746 CG8525 -0.664472
CG1746 CG8759 -0.576296
CG1746 CG8780 -0.699677
CG1746 CG8978 -0.669441
CG1746 CG9006 -0.867427
CG1746 CG9119 0.735536
CG1746 CG9140 1.452112
CG1746 CG9300 -1.409647
CG1746 CG9306 -0.332967
CG1746 CG9630 -0.927106
CG1749 CG17646 0.063663
CG1749 CG18507 0.386367
CG1749 CG18817 -0.132970
CG1749 CG2918 0.375960
CG1749 CG30291 -0.335412
CG1749 CG31121 0.126724
CG1749 CG3171 0.719236
CG1749 CG3265 0.767810
CG1749 CG33104 -2.006456
CG1749 CG33183 0.185034
CG1749 CG3359 0.044406
CG1749 CG3664 -0.797590
CG1749 CG3766 -0.195701
CG1749 CG3991 0.296268
CG1749 CG4006 -0.588052
CG1749 CG4457 0.632295
CG1749 CG4944 0.172143
CG1749 CG4966 -0.644451
CG1749 CG5021 -0.561858
CG1749 CG6202 0.895288
CG1749 CG6668 0.771711
CG1749 CG6766 0.422594
CG1749 CG6822 -2.019749
CG1749 CG7073 0.728246
CG1749 CG7748 -0.177537
CG1749 CG7892 0.349485
CG1749 CG7961 -1.274257
CG1749 CG8144 0.784332
CG1749 CG8268 -0.784289
CG1749 CG8308 0.343832
CG1749 CG8312 -0.918683
CG1749 CG8363 0.393244
CG1749 CG8411 0.352666
CG1749 CG8430 -0.886270
CG1749 CG9035 -1.796435
CG1749 CG9322 -1.670749
CG1749 CG9416 -0.031615
CG1749 CG9796 0.069798
CG1749 TE20108 -0.071993
CG17492 CG17800 0.905925
CG17492 CG17943 0.858515
CG17492 CG18111 2.218757
CG17492 CG18250 2.066634
CG17492 CG1837 3.617373
CG17492 CG18657 0.441341
CG17492 CG1910 -2.769496
CG17492 CG2051 1.142665
CG17492 CG2374 1.780156
CG17492 CG3001 -0.840760
CG17492 CG3048 0.547479
CG17492 CG31022 -1.417483
CG17492 CG31045 -9.744020
CG17492 CG31332 -4.236696
CG17492 CG32164 0.241883
CG17492 CG32244 0.775483
CG17492 CG32464 1.307091
CG17492 CG33149 -2.793436
CG17492 CG3371 -0.308305
CG17492 CG3624 1.556763
CG17492 CG4003 -0.953059
CG17492 CG40049 0.357374
CG17492 CG4125 -1.840469
CG17492 CG4169 0.940078
CG17492 CG4170 0.084785
CG17492 CG4204 -1.738421
CG17492 CG4300 -1.517511
CG17492 CG4511 0.736072
CG17492 CG4692 -0.057518
CG17492 CG4843 -0.007099
CG17492 CG4966 0.194481
CG17492 CG4994 -1.031966
CG17492 CG5183 2.456280
CG17492 CG5320 -5.650489
CG17492 CG5374 0.929078
CG17492 CG5596 -0.053441
CG17492 CG5776 2.810532
CG17492 CG5809 -1.502084
CG17492 CG6017 -4.360724
CG17492 CG6668 5.082505
CG17492 CG6766 0.479218
CG17492 CG6844 -2.038236
CG17492 CG6877 -2.417281
CG17492 CG6972 0.423337
CG17492 CG7033 -2.741269
CG17492 CG7073 0.536209
CG17492 CG7199 -0.561434
CG17492 CG7262 -0.067290
CG17492 CG7296 0.939950
CG17492 CG7299 -0.347847
CG17492 CG7430 0.191472
CG17492 CG7433 -1.198309
CG17492 CG7638 -0.111596
CG17492 CG7893 2.128005
CG17492 CG7915 -6.453999
CG17492 CG7987 -5.615767
CG17492 CG8182 -1.209527
CG17492 CG8231 1.892298
CG17492 CG8289 5.190600
CG17492 CG8306 1.472971
CG17492 CG8312 0.897549
CG17492 CG8430 -0.346104
CG17492 CG8635 1.626320
CG17492 CG8759 -4.535878
CG17492 CG8977 7.502401
CG17492 CG9194 0.723455
CG17492 CG9281 0.996719
CG17492 CG9322 0.287814
CG17492 CG9710 -2.001934
CG17492 CG9762 -5.680518
CG17492 CG9811 0.094960
CG17492 CG9866 2.816315
CG17492 CG9985 2.004446
CG17492 CR31696 -0.373015
CG17492 TE19126 -1.646321
CG17508 CG1782 -0.054131
CG17508 CG18290 -0.865191
CG17508 CG18374 -0.235872
CG17508 CG1882 1.084045
CG17508 CG1884 -0.147418
CG17508 CG3008 0.536494
CG17508 CG3048 -0.006054
CG17508 CG3127 -0.745805
CG17508 CG31605 0.409133
CG17508 CG32244 -0.322185
CG17508 CG33149 -0.265869
CG17508 CG33502 0.362992
CG17508 CG3960 -0.428150
CG17508 CG4169 0.923466
CG17508 CG4364 -1.465146
CG17508 CG4376 -0.465147
CG17508 CG4679 0.078463
CG17508 CG4692 -0.225984
CG17508 CG4726 -0.354966
CG17508 CG5661 -0.393085
CG17508 CG6030 -0.216247
CG17508 CG6521 -0.259571
CG17508 CG6666 0.415200
CG17508 CG7033 0.480448
CG17508 CG7071 0.979226
CG17508 CG7107 -0.703421
CG17508 CG7154 -0.175532
CG17508 CG7433 0.031690
CG17508 CG7920 -1.211447
CG17508 CG8182 -0.435331
CG17508 CG8186 0.567390
CG17508 CG9194 -0.493451
CG17508 CG9253 0.142103
CG17508 CG9480 0.255782
CG17508 CG9811 -1.130471
CG17508 CG9977 -1.010802
CG1753 CG3935 -0.793967
CG1753 CG7678 -0.626016
CG1753 CG9444 -0.661441
CG17530 CG32209 -0.646647
CG17530 CG4354 -1.128052
CG17530 CG6113 -1.113810
CG17530 CG6816 -0.932738
CG17530 CG7266 -0.919811
CG17530 CG7390 -0.363814
CG17530 CG7438 -1.965221
CG17530 CG8782 -0.460379
CG17530 CG9184 -0.722840
CG1759 CG31463 -0.134740
CG1759 CG3734 -0.038898
CG1759 CG4199 0.511128
CG1759 CG4280 -0.411633
CG1759 CG6830 0.293309
CG1759 CG7399 -1.261626
CG1759 CG8975 -0.470291
CG1759 CG9568 -0.620501
CG17597 CG2330 0.334717
CG17597 CG31536 -0.506134
CG17597 CG31692 0.402392
CG17597 CG3434 -1.570823
CG17597 CG3743 -0.933971
CG17597 CG4145 0.238181
CG17597 CG6210 -0.007238
CG17597 CG6223 -0.707286
CG17597 CG6981 -0.582604
CG17597 CG7702 0.513056
CG17597 CG8258 0.152740
CG17597 CG9836 0.206590
CG1764 CG31973 -0.360601
CG1764 CG8587 -0.924480
CG17642 CG2161 0.023142
CG17642 CG2713 0.547048
CG17642 CG30349 -0.001695
CG17642 CG3249 -0.080687
CG17642 CG32920 -2.614909
CG17642 CG33502 0.991648
CG17642 CG3499 0.126915
CG17642 CG3884 -0.419604
CG17642 CG4086 0.602518
CG17642 CG4169 -1.345183
CG17642 CG4233 -1.034179
CG17642 CG4247 -1.764954
CG17642 CG4364 0.055450
CG17642 CG4600 -0.469475
CG17642 CG5012 1.097066
CG17642 CG5590 -0.079003
CG17642 CG5660 -0.395114
CG17642 CG5904 1.525177
CG17642 CG5949 -0.238362
CG17642 CG6028 -0.833313
CG17642 CG6030 -0.439462
CG17642 CG6178 -0.279983
CG17642 CG6439 0.164934
CG17642 CG6666 0.227523
CG17642 CG6769 0.540126
CG17642 CG7328 0.285656
CG17642 CG8402 1.537973
CG17642 CG8470 -0.560160
CG17642 CG8766 0.204432
CG17642 CG9184 -0.138768
CG17646 CG2522 -0.409003
CG17646 CG2774 -0.298983
CG17646 CG31349 -0.227906
CG17646 CG3184 -0.208115
CG17646 CG4006 0.293994
CG17646 CG5433 0.258862
CG17646 CG7961 -1.128591
CG17646 CG8156 -0.322349
CG1771 CG18854 -0.977748
CG1771 CG1891 0.697917
CG1771 CG2674 1.160134
CG1771 CG3028 0.086953
CG1771 CG31170 -3.890995
CG1771 CG3127 -1.226247
CG1771 CG3171 -0.900085
CG1771 CG3267 0.251975
CG1771 CG33071 0.299783
CG1771 CG33183 -0.064209
CG1771 CG33502 -0.023226
CG1771 CG3499 1.586990
CG1771 CG4217 0.682404
CG1771 CG4280 -0.069335
CG1771 CG4311 -0.298951
CG1771 CG4364 -0.709856
CG1771 CG4376 -0.603940
CG1771 CG4427 0.176656
CG1771 CG4552 -0.917301
CG1771 CG4726 -1.405134
CG1771 CG4901 -0.942198
CG1771 CG4994 0.862470
CG1771 CG5170 -0.120497
CG1771 CG5525 0.389632
CG1771 CG5590 -0.274852
CG1771 CG5596 -0.982912
CG1771 CG5903 0.129698
CG1771 CG5961 -0.275016
CG1771 CG5992 -0.071816
CG1771 CG6199 0.485175
CG1771 CG6202 -1.598527
CG1771 CG6345 -0.294539
CG1771 CG6501 2.244514
CG1771 CG6521 0.573020
CG1771 CG6705 -0.209288
CG1771 CG6708 1.134212
CG1771 CG6769 -0.846196
CG1771 CG7176 -0.599360
CG1771 CG7361 -0.449144
CG1771 CG7458 1.243701
CG1771 CG7554 -0.254230
CG1771 CG7920 0.986189
CG1771 CG8048 0.081689
CG1771 CG8144 1.192142
CG1771 CG8235 -0.479472
CG1771 CG8268 0.161738
CG1771 CG8309 0.634841
CG1771 CG8430 -0.145308
CG1771 CG8446 0.144235
CG1771 CG8531 -0.327115
CG1771 CG9149 0.420173
CG1771 CG9527 1.142341
CG1771 CG9743 -1.332240
CG1771 CG9762 -0.926683
CG1771 CR31808 -0.016142
CG17724 CG18740 -0.456244
CG17724 CG2207 -0.770816
CG17724 CG31357 -0.396490
CG17724 CG32046 0.051906
CG17724 CG32505 0.914393
CG17724 CG3269 0.166727
CG17724 CG3408 -0.021271
CG17724 CG3938 0.372624
CG17724 CG5175 -0.953574
CG17724 CG5358 -2.343442
CG17724 CG5545 -1.638906
CG17724 CG7358 -1.019804
CG17724 CG7471 -0.012025
CG17724 CG7576 0.245294
CG17724 CG7659 -0.710683
CG17724 CG9704 1.279236
CG17724 CG9999 0.659906
CG17754 CG1780 -0.189899
CG17754 CG18111 -0.115160
CG17754 CG1837 -0.635618
CG17754 CG18593 0.209080
CG17754 CG18657 -0.281096
CG17754 CG2098 1.022868
CG17754 CG2198 -0.445015
CG17754 CG2718 -0.006181
CG17754 CG30011 -1.362934
CG17754 CG3178 -0.221572
CG17754 CG32464 -0.151562
CG17754 CG33113 0.079818
CG17754 CG3380 -1.014639
CG17754 CG3767 -0.899137
CG17754 CG3829 -0.052773
CG17754 CG3989 -0.658524
CG17754 CG4162 1.710366
CG17754 CG4533 0.863173
CG17754 CG4696 0.694970
CG17754 CG6844 0.113899
CG17754 CG7296 -0.338517
CG17754 CG7678 -0.342065
CG17754 CG8066 -0.589359
CG17754 CG8665 -1.801862
CG17754 CG8977 0.394864
CG17754 CG9238 0.370025
CG17786 CG1919 -0.581426
CG17786 CG3097 -0.309676
CG17786 CG4089 0.106611
CG17786 CG6394 -0.434563
CG17786 CG6433 -0.558250
CG17786 CG8587 -0.487302
CG1780 CG1934 -0.397323
CG1780 CG2330 -0.037330
CG1780 CG2718 -0.387369
CG1780 CG2969 -0.324896
CG1780 CG3278 0.353773
CG1780 CG33113 -0.632098
CG1780 CG3989 -0.454981
CG1780 CG4183 -0.464954
CG1780 CG4405 -0.102458
CG1780 CG4533 -0.154722
CG1780 CG5345 1.183492
CG1780 CG6155 -0.191268
CG1780 CG6778 -0.301699
CG1780 CG7481 0.109389
CG1780 CG8258 0.329850
CG17800 CG18250 1.526883
CG17800 CG1837 -0.029698
CG17800 CG1910 -0.190554
CG17800 CG2051 0.284117
CG17800 CG2072 -0.216979
CG17800 CG2969 -1.165006
CG17800 CG3048 -0.018597
CG17800 CG31045 -0.463353
CG17800 CG31692 -0.137926
CG17800 CG32425 -0.687371
CG17800 CG33149 -0.442877
CG17800 CG33549 -0.257428
CG17800 CG3644 -0.525276
CG17800 CG3725 0.052609
CG17800 CG4183 -0.104261
CG17800 CG4204 0.143239
CG17800 CG4511 -0.479469
CG17800 CG4696 0.230165
CG17800 CG4746 0.456797
CG17800 CG5320 0.596078
CG17800 CG5486 0.145091
CG17800 CG5776 -0.561611
CG17800 CG6017 -0.219560
CG17800 CG7664 -0.175704
CG17800 CG7987 -0.273375
CG17800 CG8276 -0.310465
CG17800 CG8289 -0.239325
CG17800 CG9022 -0.067477
CG17800 CG9194 0.571924
CG17800 CG9318 -0.014817
CG17800 CG9985 0.426817
CG17800 CR31696 -0.344742
CG1782 CG17903 -0.151070
CG1782 CG18783 -0.826085
CG1782 CG1884 -3.283538
CG1782 CG2072 0.633176
CG1782 CG2161 -0.355297
CG1782 CG2774 -0.390278
CG1782 CG3033 0.035145
CG1782 CG3039 -1.212012
CG1782 CG31649 -0.090862
CG1782 CG3198 -0.146431
CG1782 CG32425 2.050639
CG1782 CG33097 -1.210944
CG1782 CG33261 0.530435
CG1782 CG33549 -1.289484
CG1782 CG3371 0.737364
CG1782 CG3542 -1.360477
CG1782 CG3624 -0.295490
CG1782 CG3644 0.380551
CG1782 CG3722 -1.632323
CG1782 CG3725 2.782125
CG1782 CG4086 0.515384
CG1782 CG4145 0.041628
CG1782 CG4169 1.811178
CG1782 CG4204 0.058928
CG1782 CG4552 0.604036
CG1782 CG4672 -2.717977
CG1782 CG5186 0.434604
CG1782 CG5454 -0.257175
CG1782 CG5514 -1.907006
CG1782 CG6521 0.314698
CG1782 CG6647 0.476025
CG1782 CG6654 -0.967764
CG1782 CG6775 -2.256907
CG1782 CG6877 0.194213
CG1782 CG7187 -0.401171
CG1782 CG7269 -1.087720
CG1782 CG7279 0.204240
CG1782 CG7375 -0.620942
CG1782 CG7379 0.413242
CG1782 CG7433 -3.886662
CG1782 CG7524 -0.238241
CG1782 CG7664 0.063072
CG1782 CG7920 0.218972
CG1782 CG8173 -1.870083
CG1782 CG8200 -0.515477
CG1782 CG8209 0.544782
CG1782 CG8965 -0.409044
CG1782 CG8974 -0.291421
CG1782 CG9022 -1.533284
CG1782 CG9175 0.740338
CG1782 CG9262 -0.169909
CG1782 CG9318 0.384569
CG1782 CG9346 0.778808
CG1782 CG9743 -1.376593
CG1782 TE20108 0.121832
CG1785 CG2003 1.613404
CG1785 CG2078 -1.357289
CG1785 CG2221 -1.866267
CG1785 CG2674 0.937269
CG1785 CG2863 0.336806
CG1785 CG2867 2.901726
CG1785 CG31175 -1.716465
CG1785 CG32264 8.019708
CG1785 CG32409 -0.077338
CG1785 CG3267 4.080738
CG1785 CG32813 3.472012
CG1785 CG33217 -7.793959
CG1785 CG3588 0.144845
CG1785 CG3593 3.198183
CG1785 CG3884 1.188574
CG1785 CG4033 -2.689052
CG1785 CG4217 -3.530564
CG1785 CG4307 -8.444239
CG1785 CG4567 1.015154
CG1785 CG4742 2.248973
CG1785 CG4753 0.703039
CG1785 CG4781 -2.715066
CG1785 CG4901 -4.317628
CG1785 CG4912 0.255525
CG1785 CG5010 -5.378425
CG1785 CG5277 1.775391
CG1785 CG5525 0.585030
CG1785 CG5558 1.927554
CG1785 CG5824 2.503404
CG1785 CG5904 8.095021
CG1785 CG6022 4.490624
CG1785 CG6105 -0.185043
CG1785 CG6226 0.372716
CG1785 CG6343 1.887053
CG1785 CG6455 0.087877
CG1785 CG6459 -2.464526
CG1785 CG6767 -6.121080
CG1785 CG7176 1.395296
CG1785 CG7421 -2.760922
CG1785 CG7519 -8.382533
CG1785 CG7554 -0.436384
CG1785 CG7712 -4.768902
CG1785 CG7841 0.770375
CG1785 CG8039 2.271240
CG1785 CG8058 -8.206302
CG1785 CG8309 1.288851
CG1785 CG8327 -0.042563
CG1785 CG8386 1.826756
CG1785 CG8443 1.357075
CG1785 CG8444 -5.501222
CG1785 CG8525 -7.598224
CG1785 CG8788 -1.421758
CG1785 CG8920 -13.478180
CG1785 CG9149 -3.226559
CG1785 CG9172 1.220527
CG1785 CG9300 -0.875921
CG1785 CG9306 3.339456
CG1785 CG9446 -2.893343
CG1785 CG9527 -0.170240
CG1785 CG9577 -1.463626
CG17903 CG18783 0.388894
CG17903 CG2161 0.038935
CG17903 CG2818 0.428473
CG17903 CG3008 0.195698
CG17903 CG3028 -0.988751
CG17903 CG31368 -0.622919
CG17903 CG31649 -0.146615
CG17903 CG3171 -0.990556
CG17903 CG3198 -0.990025
CG17903 CG32244 0.038694
CG17903 CG3265 0.270373
CG17903 CG33097 0.393710
CG17903 CG33261 -0.233084
CG17903 CG3436 -0.009840
CG17903 CG3624 0.566655
CG17903 CG3969 0.026833
CG17903 CG4086 0.173690
CG17903 CG4169 0.003025
CG17903 CG4376 -0.012528
CG17903 CG4984 -0.177412
CG17903 CG4994 0.106618
CG17903 CG6775 -1.941598
CG17903 CG7023 -0.831717
CG17903 CG7269 0.220556
CG17903 CG7361 0.123341
CG17903 CG7413 0.932575
CG17903 CG7433 0.352994
CG17903 CG7698 0.001972
CG17903 CG8173 -0.262112
CG17903 CG8366 0.208110
CG17903 CG8553 -0.365347
CG17903 CG8571 -0.231292
CG17903 CG8965 0.076498
CG17903 CG9022 0.766424
CG17932 CG4061 -0.858116
CG17943 CG1891 0.450446
CG17943 CG2374 0.473911
CG17943 CG30115 -0.230679
CG17943 CG3048 -0.499896
CG17943 CG31332 -0.250742
CG17943 CG31605 -0.841686
CG17943 CG32043 -0.602020
CG17943 CG3436 0.104574
CG17943 CG4125 0.108544
CG17943 CG6972 -0.137694
CG17943 CG6988 -0.408749
CG17943 CG7254 -0.020861
CG17943 CG7379 1.018172
CG17943 CG7638 -0.802011
CG17943 CG9480 -0.771682
CG17943 CG9854 -0.674734
CG17943 CR31696 0.303305
CG17960 CG2150 -0.244203
CG17960 CG3376 -0.192680
CG17960 CG5393 -1.191257
CG17960 CG6608 0.032679
CG17960 CG7713 -0.467184
CG17960 CG8587 -0.924423
CG1809 CG18173 0.051489
CG1809 CG31233 -2.571202
CG1809 CG31259 0.838319
CG1809 CG31605 -0.392208
CG1809 CG3734 -2.378888
CG1809 CG4199 2.115435
CG1809 CG4984 -0.052506
CG1809 CG5660 -0.220128
CG1809 CG5961 -0.193403
CG1809 CG6830 -2.131400
CG1809 CG7178 0.146272
CG1809 CG7930 -0.165570
CG1809 CG8048 -1.103799
CG1809 CG9331 1.275436
CG1809 CG9568 1.420196
CG1809 CG9977 -0.167870
CG18111 CG1837 3.120626
CG18111 CG18657 -0.686116
CG18111 CG1910 -4.051556
CG18111 CG2198 -0.909366
CG18111 CG2718 0.020672
CG18111 CG2969 1.468800
CG18111 CG3001 -2.544608
CG18111 CG30427 -0.152559
CG18111 CG3048 1.248596
CG18111 CG31692 -1.175848
CG18111 CG3178 -0.093341
CG18111 CG32464 0.060844
CG18111 CG3278 0.047125
CG18111 CG33149 0.051195
CG18111 CG3380 -0.162426
CG18111 CG3767 -0.037583
CG18111 CG3960 -0.203065
CG18111 CG3989 -0.442178
CG18111 CG4115 -0.697898
CG18111 CG4170 0.347233
CG18111 CG4300 0.991704
CG18111 CG4354 0.021415
CG18111 CG4533 -0.404402
CG18111 CG4679 1.082014
CG18111 CG4692 0.071609
CG18111 CG4696 -2.041518
CG18111 CG4700 0.971108
CG18111 CG4746 -0.988691
CG18111 CG4843 -0.855869
CG18111 CG5320 -4.596032
CG18111 CG5330 0.947349
CG18111 CG5776 2.652127
CG18111 CG5828 -0.378999
CG18111 CG6803 0.285371
CG18111 CG7173 0.617599
CG18111 CG7241 0.494227
CG18111 CG7296 -1.281969
CG18111 CG7481 0.244011
CG18111 CG7915 0.420838
CG18111 CG8258 0.322425
CG18111 CG8977 0.149950
CG18111 CG9020 -0.262785
CG18111 CG9194 -2.119386
CG18111 CG9866 1.229958
CG18111 TE19126 2.164957
CG18140 CG18290 -0.443985
CG18140 CG1910 1.208710
CG18140 CG2016 0.180017
CG18140 CG2051 0.811683
CG18140 CG2108 0.142594
CG18140 CG2928 -0.181936
CG18140 CG3140 0.755558
CG18140 CG31999 -0.362830
CG18140 CG32244 0.151739
CG18140 CG32548 0.262535
CG18140 CG32625 0.268806
CG18140 CG32701 0.016243
CG18140 CG33549 0.858234
CG18140 CG3359 -0.513885
CG18140 CG3365 -0.323970
CG18140 CG3416 -0.222267
CG18140 CG3903 0.298393
CG18140 CG3992 -0.285470
CG18140 CG4051 -0.564035
CG18140 CG4354 -0.411480
CG18140 CG4533 0.376631
CG18140 CG4679 -1.003304
CG18140 CG4692 0.261497
CG18140 CG4700 0.206503
CG18140 CG4778 -0.568355
CG18140 CG5330 0.650501
CG18140 CG5809 0.915588
CG18140 CG7173 -0.174532
CG18140 CG7481 -0.065020
CG18140 CG7526 0.269540
CG18140 CG7563 0.175721
CG18140 CG7935 -0.229787
CG18140 CG9035 -0.239669
CG18140 CG9089 -0.338203
CG18140 CG9238 -0.797475
CG18140 CG9322 0.483387
CG18140 CG9423 -0.060333
CG18140 CG9539 0.726944
CG18140 CG9985 -1.154466
CG18140 TE19126 -0.509562
CG18173 CG31233 0.043781
CG18173 CG31463 1.131106
CG18173 CG3734 -2.123948
CG18173 CG4199 -1.609588
CG18173 CG6830 -1.507431
CG18173 CG9568 -2.414236
CG1825 CG18740 -0.419903
CG1825 CG32046 -0.328951
CG1825 CG4022 -0.079880
CG1825 CG4050 0.584820
CG1825 CG5175 -0.723443
CG1825 CG5545 1.212736
CG1825 CG6181 -0.062572
CG1825 CG6703 1.303193
CG1825 CG7576 -1.329071
CG1825 CG8625 0.287943
CG18250 CG1910 1.668609
CG18250 CG2051 1.810909
CG18250 CG2835 3.192163
CG18250 CG3033 0.485178
CG18250 CG3039 0.871264
CG18250 CG31045 1.091085
CG18250 CG31332 -13.609867
CG18250 CG3198 -0.201201
CG18250 CG32031 -1.158917
CG18250 CG3265 -6.296753
CG18250 CG32701 2.897411
CG18250 CG33097 -7.687954
CG18250 CG3371 -2.455694
CG18250 CG3416 1.763574
CG18250 CG3436 -3.505010
CG18250 CG3542 -2.695601
CG18250 CG3624 -12.681365
CG18250 CG3664 2.688528
CG18250 CG3800 0.209206
CG18250 CG40049 -0.320202
CG18250 CG4006 -0.230109
CG18250 CG4170 -0.996105
CG18250 CG4204 -4.361446
CG18250 CG4551 -2.569850
CG18250 CG4677 -0.980307
CG18250 CG4700 -5.999111
CG18250 CG5183 -0.545984
CG18250 CG5215 2.500439
CG18250 CG5320 1.764057
CG18250 CG5454 2.797360
CG18250 CG5809 -6.461223
CG18250 CG6017 -0.046966
CG18250 CG6177 -0.787596
CG18250 CG6210 0.652257
CG18250 CG6775 5.396914
CG18250 CG6844 1.370255
CG18250 CG6877 -3.014516
CG18250 CG7254 -0.935116
CG18250 CG7262 0.072881
CG18250 CG7379 0.866561
CG18250 CG7752 -0.037646
CG18250 CG7893 0.734689
CG18250 CG8209 0.758198
CG18250 CG8276 -4.338378
CG18250 CG8289 0.096316
CG18250 CG8306 -1.423706
CG18250 CG8312 0.116507
CG18250 CG8411 0.808369
CG18250 CG8416 -0.200149
CG18250 CG8933 0.501109
CG18250 CG9022 -2.955051
CG18250 CG9128 -1.675447
CG18250 CG9256 1.730279
CG18250 CG9318 1.222173
CG18250 CG9322 3.654136
CG18250 CG9403 -3.778395
CG18250 CG9423 3.396361
CG18250 CG9710 -0.112930
CG18250 CG9712 1.550481
CG18250 CG9750 3.363220
CG18250 CG9985 1.502929
CG18250 CR31696 1.820113
CG18290 CG2108 -0.274880
CG18290 CG3008 -1.093619
CG18290 CG30497 0.054494
CG18290 CG32244 0.232425
CG18290 CG32701 -1.546071
CG18290 CG33097 0.563074
CG18290 CG33149 -0.365294
CG18290 CG33549 -0.498201
CG18290 CG3359 0.148704
CG18290 CG3725 -0.219100
CG18290 CG3800 0.079390
CG18290 CG3903 0.134824
CG18290 CG4169 0.715515
CG18290 CG4364 0.346929
CG18290 CG4376 0.120134
CG18290 CG4679 0.448340
CG18290 CG4692 0.795216
CG18290 CG5320 1.560149
CG18290 CG5661 -0.306943
CG18290 CG5809 0.911229
CG18290 CG6174 -0.306477
CG18290 CG6382 -0.656129
CG18290 CG6647 0.326076
CG18290 CG6668 0.708489
CG18290 CG6877 0.391357
CG18290 CG7071 -0.868222
CG18290 CG7199 -0.509260
CG18290 CG7433 0.344482
CG18290 CG7526 -0.030842
CG18290 CG8182 -0.836681
CG18290 CG8933 0.651575
CG18290 CG8965 -0.526546
CG18290 CG8974 0.235011
CG18290 CG9022 0.276487
CG18290 CG9253 -0.095337
CG18290 CG9322 -0.085981
CG18290 CG9811 0.030203
CG18362 CG2108 0.465773
CG18362 CG2157 0.051089
CG18362 CG2210 -0.669021
CG18362 CG2818 0.233217
CG18362 CG2837 -1.044058
CG18362 CG2928 -1.357430
CG18362 CG32548 -0.060310
CG18362 CG3365 0.814148
CG18362 CG3588 0.075467
CG18362 CG4311 -0.111042
CG18362 CG5170 -0.097982
CG18362 CG6816 -0.821034
CG18362 CG7266 -0.026088
CG18362 CG7941 -0.519706
CG18362 CG9446 -0.868387
CG18362 CG9517 -0.274660
CG18362 TE18870 -0.393364
CG1837 CG18657 2.127052
CG1837 CG1910 -1.853865
CG1837 CG1934 -0.140975
CG1837 CG2098 0.095917
CG1837 CG2198 -0.827879
CG1837 CG2718 -3.102074
CG1837 CG2969 2.235269
CG1837 CG30011 0.304101
CG1837 CG30497 0.255988
CG1837 CG3178 -0.065961
CG1837 CG32164 -1.421034
CG1837 CG32464 -2.482686
CG1837 CG33113 -0.218276
CG1837 CG33149 -1.256880
CG1837 CG3371 0.599831
CG1837 CG3644 -0.115243
CG1837 CG3960 -0.988002
CG1837 CG3989 -0.475879
CG1837 CG4183 0.906160
CG1837 CG4300 1.658792
CG1837 CG4427 -1.210052
CG1837 CG4511 -0.087563
CG1837 CG4533 -4.494816
CG1837 CG4679 -0.343032
CG1837 CG4696 0.781345
CG1837 CG4746 0.092837
CG1837 CG5033 1.902934
CG1837 CG5183 1.241944
CG1837 CG5320 -8.848596
CG1837 CG5330 1.094465
CG1837 CG5345 -1.976340
CG1837 CG5353 0.448317
CG1837 CG5476 6.072957
CG1837 CG5671 -0.413023
CG1837 CG5776 1.460243
CG1837 CG5809 2.669921
CG1837 CG6668 1.449813
CG1837 CG6803 -3.799071
CG1837 CG6844 -2.344181
CG1837 CG7173 -0.425547
CG1837 CG7296 -0.212577
CG1837 CG7299 -0.348151
CG1837 CG7433 0.077958
CG1837 CG7481 -0.904459
CG1837 CG7987 -4.296859
CG1837 CG8186 -0.867960
CG1837 CG8665 4.776522
CG1837 CG8977 -1.912667
CG1837 CG9020 0.423653
CG1837 CG9070 0.513999
CG1837 CG9238 0.632325
CG1837 CG9985 -6.711172
CG1837 CR31696 0.428803
CG1837 TE19126 2.440172
CG18374 CG2210 -0.590893
CG18374 CG2977 -3.163948
CG18374 CG30349 -0.065630
CG18374 CG31233 0.004024
CG18374 CG3127 0.291102
CG18374 CG31431 0.591053
CG18374 CG31605 0.342305
CG18374 CG33502 -0.102891
CG18374 CG5288 -1.666637
CG18374 CG5532 -1.651837
CG18374 CG5819 0.707252
CG18374 CG5961 -0.511611
CG18374 CG6417 -0.603633
CG18374 CG6459 1.809710
CG18374 CG6666 -0.947992
CG18374 CG7354 0.456269
CG18374 CG7361 0.663058
CG18374 CG7502 -1.156380
CG18374 CG8048 0.671654
CG18374 CG8186 1.309025
CG18374 CG8766 0.492340
CG18374 CG8788 -2.014890
CG18374 CG8804 1.575741
CG18374 CG8946 -0.020089
CG18374 CG9066 -0.658662
CG18374 CG9331 -2.574664
CG18374 CG9494 0.173464
CG18374 CG9527 1.991035
CG18374 CG9568 0.348655
CG18374 CG9762 -0.193111
CG18374 CG9977 -0.891513
CG18377 CG2157 -1.561905
CG18446 CG18593 -0.631474
CG18446 CG1882 0.777356
CG18446 CG2003 -0.841337
CG18446 CG2140 -0.821589
CG18446 CG2198 -0.468743
CG18446 CG2837 -0.570448
CG18446 CG30011 0.304944
CG18446 CG30497 -0.309460
CG18446 CG31098 0.926383
CG18446 CG31175 0.028308
CG18446 CG32164 -2.422077
CG18446 CG32499 -0.338558
CG18446 CG32548 -0.600258
CG18446 CG3267 -4.104348
CG18446 CG33217 0.294021
CG18446 CG3588 0.506416
CG18446 CG3960 0.000175
CG18446 CG3989 0.959919
CG18446 CG4033 -1.163686
CG18446 CG4051 0.664588
CG18446 CG4354 -0.171856
CG18446 CG4533 -0.669314
CG18446 CG4567 1.033589
CG18446 CG4679 -0.517923
CG18446 CG4692 -0.886457
CG18446 CG4726 0.269385
CG18446 CG5330 -0.107499
CG18446 CG5476 0.221944
CG18446 CG5532 0.156639
CG18446 CG5594 0.247963
CG18446 CG6459 -0.106411
CG18446 CG6521 0.453851
CG18446 CG6668 -1.165364
CG18446 CG7062 0.632989
CG18446 CG7088 0.601636
CG18446 CG7107 -3.318423
CG18446 CG7266 0.131283
CG18446 CG7421 1.014108
CG18446 CG7807 -0.719798
CG18446 CG7915 0.020431
CG18446 CG7981 0.162608
CG18446 CG8050 -0.195554
CG18446 CG8186 0.192776
CG18446 CG8235 0.928851
CG18446 CG8309 0.335045
CG18446 CG8402 -0.387420
CG18446 CG8439 -1.433927
CG18446 CG8665 -0.303465
CG18446 CG8788 1.441536
CG18446 CG8913 -0.074259
CG18446 CG8977 0.285741
CG18446 CG9238 -0.341991
CG18446 CG9253 0.291086
CG18446 CG9281 1.737945
CG18446 CG9446 -0.396705
CG18446 CG9539 -0.231795
CG18446 CG9710 0.808783
CG18446 CR31808 -0.131166
CG18446 TE18870 0.194118
CG18466 CG2060 -0.536540
CG18466 CG31098 -0.354881
CG18466 CG33099 1.629697
CG18466 CG3829 -1.867131
CG18466 CG4120 -5.526688
CG18466 CG4162 -6.716137
CG18466 CG4306 0.900247
CG18466 CG5210 -2.041417
CG18466 CG5949 0.219029
CG18466 CG6113 -0.460575
CG18466 CG7062 -1.293395
CG18466 CG7241 1.039180
CG18466 CG7390 1.032570
CG18466 CG8050 0.976460
CG18466 CG8066 -1.497068
CG18466 CG8665 4.017916
CG18466 CG8669 0.716384
CG18466 CG8782 -2.012909
CG18466 CG8913 0.233941
CG18466 CG9184 -1.098442
CG18473 CG4061 0.296816
CG18473 CG5012 -0.442327
CG18473 CG5130 -0.452664
CG18473 CG5660 0.347810
CG18473 CG6028 -1.475656
CG18473 CG6178 -0.320229
CG18473 CG7328 -0.276350
CG18507 CG2051 0.342267
CG18507 CG2161 0.462935
CG18507 CG2818 0.557464
CG18507 CG2918 -1.404357
CG18507 CG3008 -0.076033
CG18507 CG30497 0.235777
CG18507 CG31121 -0.749949
CG18507 CG32209 -0.242989
CG18507 CG32425 0.623447
CG18507 CG32625 -0.514180
CG18507 CG33104 -3.035571
CG18507 CG33183 0.679312
CG18507 CG33549 -1.771602
CG18507 CG3359 0.056484
CG18507 CG3365 0.521492
CG18507 CG3499 -0.948647
CG18507 CG3539 0.438207
CG18507 CG3664 0.075487
CG18507 CG3722 -0.442216
CG18507 CG3766 -0.732684
CG18507 CG3903 -0.245294
CG18507 CG4035 0.134676
CG18507 CG4145 0.331241
CG18507 CG4170 -1.000569
CG18507 CG4354 -0.449936
CG18507 CG4670 0.252920
CG18507 CG4692 0.370397
CG18507 CG5021 -0.144351
CG18507 CG5186 -0.818754
CG18507 CG5486 -0.268461
CG18507 CG5575 -0.207389
CG18507 CG5873 0.087363
CG18507 CG6202 0.089891
CG18507 CG6433 -0.248005
CG18507 CG6512 -0.450314
CG18507 CG6668 0.568797
CG18507 CG6708 -0.681063
CG18507 CG6816 0.035950
CG18507 CG7271 0.281617
CG18507 CG7461 1.334757
CG18507 CG7526 -0.335205
CG18507 CG7748 -0.537895
CG18507 CG8286 -0.119060
CG18507 CG8308 -0.205755
CG18507 CG9035 0.066880
CG18507 CG9322 0.087405
CG18507 CG9330 -0.323616
CG18507 CG9423 0.526781
CG18507 CG9539 -0.998983
CG18507 CG9712 0.735924
CG18507 CG9747 -0.476733
CG18507 CR31808 0.228062
CG18507 TE20108 -0.281336
CG18549 CG2003 0.727592
CG18549 CG2098 0.745155
CG18549 CG2155 -0.100600
CG18549 CG2198 0.309822
CG18549 CG30011 -0.321607
CG18549 CG30497 -0.325243
CG18549 CG31098 -2.503727
CG18549 CG31175 -0.089707
CG18549 CG31794 -0.895034
CG18549 CG32409 -0.508890
CG18549 CG32464 -0.481673
CG18549 CG32499 0.097510
CG18549 CG33009 0.475216
CG18549 CG4033 -0.023847
CG18549 CG4427 -1.098431
CG18549 CG4475 -0.430583
CG18549 CG4533 -1.432624
CG18549 CG5033 0.716187
CG18549 CG5330 1.482359
CG18549 CG5353 -0.221723
CG18549 CG5532 -0.213498
CG18549 CG5594 -0.231430
CG18549 CG6501 -0.201083
CG18549 CG6708 -0.395596
CG18549 CG6949 -0.504706
CG18549 CG7088 -0.946258
CG18549 CG7107 0.435545
CG18549 CG7176 -0.092056
CG18549 CG7266 -2.603888
CG18549 CG7438 0.619195
CG18549 CG7458 0.341217
CG18549 CG7915 0.147043
CG18549 CG7981 -0.014348
CG18549 CG8036 -0.366405
CG18549 CG8050 1.013955
CG18549 CG8058 -1.221492
CG18549 CG8144 0.224224
CG18549 CG8235 1.194649
CG18549 CG8402 -1.139045
CG18549 CG8446 0.137707
CG18549 CG8470 2.576843
CG18549 CG8665 1.077824
CG18549 CG8766 -0.125040
CG18549 CG8788 0.526035
CG18549 CG8913 0.303097
CG18549 CG8946 0.301238
CG18549 CG9009 -1.850435
CG18549 CG9306 -0.091493
CG18549 CG9539 0.640033
CG18593 CG1882 -0.385214
CG18593 CG2003 0.914393
CG18593 CG30011 -0.615575
CG18593 CG30349 0.228489
CG18593 CG30497 -0.478321
CG18593 CG31098 -2.098582
CG18593 CG31175 -1.107895
CG18593 CG31559 -0.303517
CG18593 CG32499 0.061127
CG18593 CG33149 -0.658363
CG18593 CG3588 -0.681854
CG18593 CG3762 0.494325
CG18593 CG3829 -0.040056
CG18593 CG4364 0.121744
CG18593 CG4376 0.278517
CG18593 CG4567 0.584596
CG18593 CG4600 0.028620
CG18593 CG5532 0.277792
CG18593 CG6871 0.235715
CG18593 CG7062 -0.338549
CG18593 CG7071 0.183248
CG18593 CG7088 -0.706790
CG18593 CG7107 2.156263
CG18593 CG7807 -2.324908
CG18593 CG8050 -0.018549
CG18593 CG8066 -0.196261
CG18593 CG8144 0.569071
CG18593 CG8186 0.710882
CG18593 CG8235 0.221283
CG18593 CG8439 -1.298455
CG18593 CG8470 0.859670
CG18593 CG8665 0.288758
CG18593 CG8946 0.894242
CG18593 CG9184 -0.335899
CG18593 CG9253 -0.039703
CG18657 CG1891 -0.526241
CG18657 CG1910 0.225528
CG18657 CG1970 -0.382075
CG18657 CG2003 -0.160762
CG18657 CG2098 0.271858
CG18657 CG2184 -0.450993
CG18657 CG2198 1.136222
CG18657 CG3001 0.196031
CG18657 CG31559 -0.035412
CG18657 CG32464 -0.914377
CG18657 CG32499 0.363598
CG18657 CG32813 -3.997873
CG18657 CG33149 -1.819160
CG18657 CG3371 0.937672
CG18657 CG3401 -0.135465
CG18657 CG4003 -0.474594
CG18657 CG4033 -0.188898
CG18657 CG4300 -1.284305
CG18657 CG4533 -0.214050
CG18657 CG4581 -0.142948
CG18657 CG4696 0.538763
CG18657 CG4843 -0.512856
CG18657 CG4994 2.489562
CG18657 CG5033 0.161149
CG18657 CG5320 1.659237
CG18657 CG5330 -1.284194
CG18657 CG5374 -0.207899
CG18657 CG5476 0.492077
CG18657 CG5532 0.412336
CG18657 CG5594 -0.117758
CG18657 CG5776 -1.418489
CG18657 CG5819 -0.985876
CG18657 CG5824 -3.299026
CG18657 CG5828 0.055622
CG18657 CG6501 1.588288
CG18657 CG6844 0.144875
CG18657 CG7088 -0.170149
CG18657 CG7279 0.117645
CG18657 CG7296 -0.047246
CG18657 CG7458 1.316064
CG18657 CG7519 -2.776007
CG18657 CG7638 0.242036
CG18657 CG7915 -1.876596
CG18657 CG7935 1.227406
CG18657 CG7987 0.339548
CG18657 CG8186 -0.163180
CG18657 CG8231 -0.043427
CG18657 CG8446 1.493407
CG18657 CG8665 1.730699
CG18657 CG8766 -0.053152
CG18657 CG8946 0.120537
CG18657 CG8977 1.943013
CG18657 CG9006 1.192761
CG18657 CG9630 0.772914
CG18657 CG9762 -2.759537
CG18740 CG2083 -0.171380
CG18740 CG32505 -1.474823
CG18740 CG3967 0.107089
CG18740 CG4022 0.098871
CG18740 CG4029 -0.123294
CG18740 CG4050 0.124626
CG18740 CG5175 0.693733
CG18740 CG5393 -0.940461
CG18740 CG5545 -1.508553
CG18740 CG5580 -0.793626
CG18740 CG6930 -0.117112
CG18740 CG6987 0.772525
CG18740 CG7528 -0.561679
CG18740 CG7659 1.364782
CG18740 CG8472 0.729894
CG18783 CG1884 0.333195
CG18783 CG2072 -0.412974
CG18783 CG2374 0.264531
CG18783 CG31368 0.109098
CG18783 CG3198 -1.149335
CG18783 CG32425 0.497724
CG18783 CG32858 -0.027227
CG18783 CG33097 0.373194
CG18783 CG3424 -0.173070
CG18783 CG3542 2.220256
CG18783 CG3644 0.637213
CG18783 CG3743 0.031960
CG18783 CG3969 1.083846
CG18783 CG4145 -1.196342
CG18783 CG4204 0.161337
CG18783 CG4672 -2.435815
CG18783 CG5215 0.681437
CG18783 CG5433 0.385881
CG18783 CG5476 -0.264155
CG18783 CG5514 0.378451
CG18783 CG5671 -0.033121
CG18783 CG5700 -0.084898
CG18783 CG5809 0.797493
CG18783 CG6668 0.620420
CG18783 CG6775 -2.539409
CG18783 CG6844 -0.171698
CG18783 CG7071 0.193241
CG18783 CG7173 0.183404
CG18783 CG7187 -0.311729
CG18783 CG7375 1.905449
CG18783 CG7433 -0.080208
CG18783 CG7752 -0.023901
CG18783 CG8173 -0.006017
CG18783 CG8200 0.437907
CG18783 CG8749 -0.658973
CG18783 CG8974 -1.398468
CG18783 CG9070 -0.667409
CG18783 CG9177 0.603149
CG18783 CG9346 -1.737015
CG18783 CG9985 -0.045661
CG18817 CG5249 -0.571911
CG18817 CG6822 -0.120797
CG18817 CG8268 -0.163151
CG18817 CG9326 -0.135100
CG18817 CG9796 -0.301965
CG1882 CG2003 1.710506
CG1882 CG30011 0.765062
CG1882 CG30349 0.217974
CG1882 CG30497 -2.611958
CG1882 CG31004 0.880688
CG1882 CG31175 -0.326489
CG1882 CG3127 1.112601
CG1882 CG31431 -0.206767
CG1882 CG3267 0.080323
CG1882 CG33071 0.482304
CG1882 CG33502 -0.785039
CG1882 CG3499 0.763156
CG1882 CG3960 0.611697
CG1882 CG4169 1.061904
CG1882 CG4233 0.272696
CG1882 CG4364 -2.719179
CG1882 CG4567 -0.848255
CG1882 CG4600 -0.189624
CG1882 CG4692 0.806258
CG1882 CG4726 -0.981949
CG1882 CG5085 0.123561
CG1882 CG5353 0.809671
CG1882 CG5590 0.363700
CG1882 CG5596 0.787603
CG1882 CG5819 0.046926
CG1882 CG6030 0.022088
CG1882 CG6705 -0.739893
CG1882 CG6949 -0.312154
CG1882 CG7062 0.427727
CG1882 CG7071 0.154063
CG1882 CG7088 0.521897
CG1882 CG7107 -2.722410
CG1882 CG7266 0.279879
CG1882 CG7271 0.748778
CG1882 CG7279 -1.483841
CG1882 CG7438 0.500943
CG1882 CG7458 -2.139757
CG1882 CG7461 -0.272434
CG1882 CG7807 0.268354
CG1882 CG7915 -0.473963
CG1882 CG7920 -0.973112
CG1882 CG7981 0.634218
CG1882 CG8144 -0.796092
CG1882 CG8182 -0.072836
CG1882 CG8186 -1.591664
CG1882 CG8235 -1.676968
CG1882 CG8268 -0.289504
CG1882 CG8402 -3.130974
CG1882 CG8430 0.195191
CG1882 CG8439 0.211245
CG1882 CG8446 -0.527734
CG1882 CG8531 0.787887
CG1882 CG9238 -0.468953
CG1882 CG9253 0.511977
CG1882 CG9811 -1.078677
CG1882 CR31808 -0.111201
CG1882 TE19126 0.335523
CG1884 CG2072 -2.669731
CG1884 CG2161 -0.647027
CG1884 CG2913 0.206122
CG1884 CG3033 0.281060
CG1884 CG3039 -0.789374
CG1884 CG31649 0.205603
CG1884 CG31999 -0.470333
CG1884 CG32425 0.171676
CG1884 CG33097 -5.446870
CG1884 CG33549 1.863081
CG1884 CG3539 0.616612
CG1884 CG3542 -5.049559
CG1884 CG3624 -0.767937
CG1884 CG3722 0.493619
CG1884 CG3725 -2.535360
CG1884 CG3800 1.493368
CG1884 CG3903 0.096506
CG1884 CG3969 0.810609
CG1884 CG4086 0.213267
CG1884 CG4145 -0.226809
CG1884 CG4552 -0.638971
CG1884 CG4672 0.006955
CG1884 CG5021 -0.002017
CG1884 CG5186 0.247265
CG1884 CG5454 0.298582
CG1884 CG5486 -0.151833
CG1884 CG5514 -2.778755
CG1884 CG6647 0.350187
CG1884 CG6654 -1.546133
CG1884 CG6775 1.823641
CG1884 CG7375 1.199959
CG1884 CG7379 1.988217
CG1884 CG7433 0.557815
CG1884 CG7524 -0.044628
CG1884 CG7664 0.478914
CG1884 CG7920 -0.510076
CG1884 CG7981 0.492515
CG1884 CG8173 -0.985422
CG1884 CG8965 -0.332229
CG1884 CG9022 -4.450039
CG1884 CG9175 -1.849324
CG1884 CG9177 0.438200
CG1884 CG9194 0.158170
CG1884 CG9297 0.253630
CG1884 CG9318 -0.826175
CG1884 CG9346 1.821533
CG1884 CG9712 1.711046
CG1884 CG9743 -0.307983
CG1884 CR31696 -0.060503
CG1884 TE20108 -0.680541
CG18854 CG1970 -1.146185
CG18854 CG2158 -0.166319
CG18854 CG2221 -2.277319
CG18854 CG2263 4.401488
CG18854 CG2674 1.667276
CG18854 CG2863 -1.734298
CG18854 CG2867 -2.652195
CG18854 CG31160 0.563533
CG18854 CG31170 2.259450
CG18854 CG3140 3.408148
CG18854 CG3174 0.877999
CG18854 CG31794 1.192643
CG18854 CG32030 0.518208
CG18854 CG3224 -4.396122
CG18854 CG32409 -7.790868
CG18854 CG32813 3.911971
CG18854 CG33071 1.465882
CG18854 CG3499 -1.697080
CG18854 CG3861 -1.170336
CG18854 CG4217 -1.559391
CG18854 CG4427 -2.365419
CG18854 CG4457 -5.043207
CG18854 CG4552 2.342647
CG18854 CG4665 -3.470700
CG18854 CG4912 -5.695769
CG18854 CG5033 7.114081
CG18854 CG5220 0.640160
CG18854 CG5277 -2.517783
CG18854 CG5353 -9.122910
CG18854 CG5382 -3.435029
CG18854 CG5824 -1.979228
CG18854 CG5904 -9.309418
CG18854 CG5992 -5.381628
CG18854 CG6148 -2.889393
CG18854 CG6199 -0.089216
CG18854 CG6202 -6.770763
CG18854 CG6226 4.841250
CG18854 CG6708 -3.575208
CG18854 CG6904 -6.304384
CG18854 CG7073 2.621716
CG18854 CG7279 1.539122
CG18854 CG7413 -3.234374
CG18854 CG7430 -8.020782
CG18854 CG7458 -1.104107
CG18854 CG7461 -9.575641
CG18854 CG7519 0.924862
CG18854 CG7993 -1.318488
CG18854 CG8058 -3.268925
CG18854 CG8144 -5.173954
CG18854 CG8235 -2.372170
CG18854 CG8268 0.446942
CG18854 CG8286 -0.730770
CG18854 CG8386 0.593737
CG18854 CG8446 -5.214770
CG18854 CG8531 2.068463
CG18854 CG8920 1.193817
CG18854 CG8978 -1.074464
CG18854 CG9009 1.506741
CG18854 CG9140 2.645044
CG18854 CG9281 3.813444
CG18854 CG9630 2.785907
CG18854 CG9743 0.738190
CG18854 CG9750 2.270144
CG1891 CG30115 0.141863
CG1891 CG31022 -0.905587
CG1891 CG31368 -0.429467
CG1891 CG3265 0.714316
CG1891 CG32982 -0.412297
CG1891 CG3861 -0.523744
CG1891 CG4003 -0.544068
CG1891 CG4115 -0.026617
CG1891 CG4125 1.569955
CG1891 CG4376 0.241578
CG1891 CG4457 0.860128
CG1891 CG4552 -1.800505
CG1891 CG4966 -1.888013
CG1891 CG4994 0.040137
CG1891 CG5258 1.075068
CG1891 CG6375 -0.421901
CG1891 CG6647 -0.017085
CG1891 CG7269 0.035662
CG1891 CG7413 1.643328
CG1891 CG7554 -0.038221
CG1891 CG7638 -1.523854
CG1891 CG7675 -0.387964
CG1891 CG7698 0.280930
CG1891 CG8209 0.182733
CG1891 CG8231 -0.291364
CG1891 CG8268 0.466422
CG1891 CG8301 0.625412
CG1891 CG8780 -0.634635
CG1891 CG9172 -0.241353
CG1891 CG9262 -0.038444
CG1891 CG9854 -1.460923
CG1910 CG2051 -0.370218
CG1910 CG30427 -0.284099
CG1910 CG3127 0.592399
CG1910 CG31794 0.242508
CG1910 CG3198 1.266603
CG1910 CG32164 -1.372192
CG1910 CG32244 -1.426029
CG1910 CG33009 0.217225
CG1910 CG33149 2.310795
CG1910 CG33549 1.253574
CG1910 CG3371 -1.757933
CG1910 CG3624 -0.197294
CG1910 CG3725 0.821437
CG1910 CG3960 0.503177
CG1910 CG4115 1.001035
CG1910 CG4169 -0.887837
CG1910 CG4170 -0.608402
CG1910 CG4300 -3.018923
CG1910 CG4376 -0.786464
CG1910 CG4511 0.499530
CG1910 CG4533 0.182747
CG1910 CG4679 -2.631248
CG1910 CG4692 1.177927
CG1910 CG4726 2.229500
CG1910 CG4994 1.131218
CG1910 CG5320 -3.449465
CG1910 CG5330 -0.149472
CG1910 CG5374 0.031948
CG1910 CG5476 -2.031854
CG1910 CG6501 1.436077
CG1910 CG6666 -0.430811
CG1910 CG6668 1.093516
CG1910 CG6803 -1.002330
CG1910 CG6844 0.835212
CG1910 CG7033 0.474353
CG1910 CG7107 -2.727493
CG1910 CG7173 0.901300
CG1910 CG7433 -1.633271
CG1910 CG7481 0.989650
CG1910 CG7915 0.646676
CG1910 CG7920 -2.195545
CG1910 CG7987 -2.638003
CG1910 CG8186 2.242011
CG1910 CG8402 -0.292015
CG1910 CG8439 1.615487
CG1910 CG8977 -1.880880
CG1910 CG9022 -0.999446
CG1910 CG9194 -1.157854
CG1910 CG9494 -0.511234
CG1910 CG9710 -0.674009
CG1910 CG9762 -0.324428
CG1910 CG9985 -1.397282
CG1910 CR31696 -1.044551
CG1910 TE19126 -6.435139
CG1919 CG3097 0.031563
CG1919 CG31973 -0.001141
CG1919 CG5492 -0.436418
CG1919 CG8587 0.202360
CG1934 CG2969 0.231790
CG1934 CG30011 0.289570
CG1934 CG31692 -0.259700
CG1934 CG32425 0.454866
CG1934 CG32464 0.281493
CG1934 CG3416 0.055396
CG1934 CG3644 -0.104404
CG1934 CG3725 -0.721168
CG1934 CG3989 -0.832200
CG1934 CG4183 0.142006
CG1934 CG4405 -0.464645
CG1934 CG4533 1.097214
CG1934 CG5320 0.758657
CG1934 CG5671 -0.990105
CG1934 CG5809 0.480163
CG1934 CG6647 0.106917
CG1934 CG6778 -0.264861
CG1934 CG6803 -0.265104
CG1934 CG6844 0.063104
CG1934 CG7481 -1.392374
CG1934 CG7987 -0.047607
CG1934 CG8276 0.474625
CG1934 CG8312 -0.005918
CG1934 CG9020 -0.156544
CG1934 CG9985 -0.219216
CG1941 CG2827 -0.170781
CG1941 CG5558 0.357545
CG1941 CG5849 -1.556003
CG1941 CG7839 0.487470
CG1941 CG8039 -0.361423
CG1941 CG8827 -0.304352
CG1941 CG9577 -1.297692
CG1957 CG2656 0.259728
CG1957 CG31108 -0.606302
CG1957 CG31692 -0.331413
CG1957 CG32505 0.355305
CG1957 CG3689 -0.553124
CG1957 CG4303 0.756929
CG1957 CG5499 -0.118954
CG1957 CG5813 0.094013
CG1957 CG6617 0.029624
CG1957 CG6866 0.201856
CG1957 CG6889 0.901443
CG1957 CG6987 -2.235476
CG1957 CG7358 -0.950755
CG1957 CG8416 -0.168809
CG1957 CG9633 0.161539
CG1957 CG9704 -0.197606
CG1957 CG9705 -1.579668
CG1957 CG9797 0.256682
CG1970 CG2003 0.212138
CG1970 CG2098 0.616494
CG1970 CG2155 0.878362
CG1970 CG2198 -0.182222
CG1970 CG31160 -0.820667
CG1970 CG3174 -1.286110
CG1970 CG32409 1.243347
CG1970 CG3297 -0.537090
CG1970 CG3593 -0.437343
CG1970 CG4033 0.048560
CG1970 CG4233 0.155696
CG1970 CG4427 2.991799
CG1970 CG4475 0.018792
CG1970 CG4665 -0.666018
CG1970 CG4746 -0.585774
CG1970 CG5033 -1.360827
CG1970 CG5220 -2.426050
CG1970 CG5776 0.746695
CG1970 CG5824 -0.321885
CG1970 CG6148 -0.513303
CG1970 CG6415 1.162453
CG1970 CG6871 0.335629
CG1970 CG7227 0.378268
CG1970 CG7299 -0.686544
CG1970 CG7458 -0.332516
CG1970 CG7461 -0.534572
CG1970 CG7702 0.301086
CG1970 CG7780 -0.168026
CG1970 CG7915 0.279550
CG1970 CG7993 0.233259
CG1970 CG8036 -2.809161
CG1970 CG8058 -0.111233
CG1970 CG8386 0.142875
CG1970 CG8402 0.635999
CG1970 CG8446 0.173377
CG1970 CG8531 0.170197
CG1970 CG9006 0.960560
CG1970 CG9148 0.142290
CG2003 CG2098 1.584270
CG2003 CG2155 -0.148462
CG2003 CG2184 -2.495050
CG2003 CG2198 -2.092629
CG2003 CG2863 0.639217
CG2003 CG3001 0.106306
CG2003 CG30011 1.997938
CG2003 CG3006 -0.390414
CG2003 CG31098 -0.231202
CG2003 CG31160 -0.586332
CG2003 CG31175 -2.942324
CG2003 CG3127 0.215159
CG2003 CG31431 -2.104975
CG2003 CG31559 -0.277207
CG2003 CG3174 -1.160138
CG2003 CG31775 0.767658
CG2003 CG32164 -0.336208
CG2003 CG32409 7.032229
CG2003 CG32464 1.603420
CG2003 CG32499 -0.671827
CG2003 CG3267 2.405907
CG2003 CG32813 -0.857959
CG2003 CG3297 0.264604
CG2003 CG33009 1.301337
CG2003 CG33071 -0.397352
CG2003 CG33217 -1.695420
CG2003 CG3960 0.219974
CG2003 CG3992 -0.539166
CG2003 CG3999 0.138267
CG2003 CG4033 -4.656082
CG2003 CG4051 0.918648
CG2003 CG4233 1.853950
CG2003 CG4307 5.213643
CG2003 CG4427 -4.260137
CG2003 CG4533 -0.107563
CG2003 CG4567 -0.127002
CG2003 CG4994 1.059762
CG2003 CG5033 5.098584
CG2003 CG5277 0.442726
CG2003 CG5330 3.674690
CG2003 CG5374 -0.016945
CG2003 CG5594 -1.400197
CG2003 CG5596 -0.256664
CG2003 CG5824 -4.587713
CG2003 CG5828 0.070485
CG2003 CG5904 -3.050004
CG2003 CG5992 3.899295
CG2003 CG6226 -0.947199
CG2003 CG6417 0.910349
CG2003 CG6501 3.591880
CG2003 CG6708 0.261391
CG2003 CG6871 0.343941
CG2003 CG6949 -2.488184
CG2003 CG7088 -3.883279
CG2003 CG7107 1.054624
CG2003 CG7421 -3.499016
CG2003 CG7458 -5.692483
CG2003 CG7519 3.791951
CG2003 CG7841 -0.729152
CG2003 CG7915 -1.625017
CG2003 CG7935 -3.556160
CG2003 CG7936 0.079695
CG2003 CG8058 1.738644
CG2003 CG8144 1.324793
CG2003 CG8235 0.417530
CG2003 CG8309 0.721439
CG2003 CG8402 -4.617229
CG2003 CG8439 -3.359182
CG2003 CG8443 -1.679417
CG2003 CG8446 -2.277941
CG2003 CG8470 1.604371
CG2003 CG8525 -4.443487
CG2003 CG8665 2.498891
CG2003 CG8788 -4.196889
CG2003 CG8946 -1.752478
CG2003 CG8977 -8.279469
CG2003 CG9009 0.173401
CG2003 CG9172 -0.160495
CG2003 CG9281 5.072930
CG2003 CG9446 0.790181
CG2003 CG9527 2.009282
CG2003 CG9630 3.010334
CG2003 CG9663 -3.496400
CG2003 CG9762 2.123905
CG2003 TE19126 -0.387224
CG2016 CG2108 0.171771
CG2016 CG2674 0.081763
CG2016 CG2837 -0.025493
CG2016 CG3028 0.084518
CG2016 CG32625 0.361876
CG2016 CG33104 -1.239635
CG2016 CG33183 0.246192
CG2016 CG3416 0.200089
CG2016 CG3499 0.511729
CG2016 CG4051 -0.049495
CG2016 CG4700 -0.244399
CG2016 CG4742 -0.185182
CG2016 CG4778 -0.242020
CG2016 CG4972 0.051827
CG2016 CG5193 -0.393942
CG2016 CG5873 -0.370147
CG2016 CG6177 -0.199397
CG2016 CG6708 0.322426
CG2016 CG7033 0.143105
CG2016 CG7393 0.330321
CG2016 CG8366 -0.327448
CG2016 CG8965 -0.063648
CG2016 CG9330 -0.256078
CG2016 CG9423 -0.188266
CG2016 CG9710 0.304832
CG2016 TE18870 -0.094192
CG2048 CG2718 -0.026840
CG2048 CG32043 -4.903145
CG2048 CG3352 0.159338
CG2048 CG3625 -3.485847
CG2048 CG3644 -0.064399
CG2048 CG3725 -0.599061
CG2048 CG40147 -0.802973
CG2048 CG4209 -0.528678
CG2048 CG4405 0.734081
CG2048 CG4677 -1.341641
CG2048 CG5215 0.528125
CG2048 CG5320 -0.233118
CG2048 CG5680 -1.322899
CG2048 CG6601 0.195853
CG2048 CG6866 1.168049
CG2048 CG6877 0.377838
CG2048 CG7481 -0.442862
CG2048 CG7664 -0.854803
CG2048 CG8276 0.800096
CG2048 CG8933 0.319577
CG2048 CG8974 0.608684
CG2048 CG9022 0.493400
CG2048 CG9070 -0.169612
CG2048 CG9261 -0.755909
CG2048 CG9267 -0.098898
CG2048 CG9666 0.797322
CG2051 CG2330 -0.442128
CG2051 CG2969 -4.163292
CG2051 CG30291 0.262810
CG2051 CG3039 0.991640
CG2051 CG31794 -0.776072
CG2051 CG32425 2.844782
CG2051 CG32701 0.515326
CG2051 CG3278 0.070333
CG2051 CG33113 -0.042148
CG2051 CG33549 -5.470469
CG2051 CG3359 -0.446101
CG2051 CG3722 -4.150833
CG2051 CG3725 -1.878535
CG2051 CG3766 0.052189
CG2051 CG3800 0.531402
CG2051 CG3903 -2.896045
CG2051 CG4145 2.395788
CG2051 CG4170 1.496391
CG2051 CG4204 0.044479
CG2051 CG4405 0.442649
CG2051 CG4672 0.835564
CG2051 CG4677 0.471912
CG2051 CG4679 2.506486
CG2051 CG4752 0.614409
CG2051 CG5183 -0.200540
CG2051 CG5320 -1.222147
CG2051 CG5353 -2.636695
CG2051 CG5486 0.760016
CG2051 CG5809 1.031714
CG2051 CG6601 -0.436991
CG2051 CG6778 0.782460
CG2051 CG6844 -0.186709
CG2051 CG7227 0.578373
CG2051 CG7262 0.059203
CG2051 CG7481 0.981056
CG2051 CG7748 0.127859
CG2051 CG7867 -0.086398
CG2051 CG7987 -0.224301
CG2051 CG8258 0.329860
CG2051 CG8276 -0.518763
CG2051 CG8289 0.653361
CG2051 CG8776 0.452942
CG2051 CG9035 0.718871
CG2051 CG9238 -2.356189
CG2051 CG9256 -1.441676
CG2051 CG9423 0.293611
CG2051 CG9539 0.974839
CG2051 CG9677 -0.988286
CG2051 CG9916 -0.512264
CG2051 CG9985 -0.647981
CG2051 TE19126 1.694740
CG2060 CG2065 0.053426
CG2060 CG3394 -0.497707
CG2060 CG3829 1.077285
CG2060 CG4120 -1.091103
CG2060 CG6113 0.250757
CG2060 CG6957 -1.209267
CG2060 CG7390 -3.083903
CG2060 CG8066 0.243005
CG2060 CG8782 -1.174877
CG2060 CG9184 0.087403
CG2065 CG3829 0.238604
CG2065 CG6957 -0.862998
CG2065 CG7390 -1.661775
CG2072 CG32425 -1.559666
CG2072 CG33097 0.945240
CG2072 CG33549 -0.389274
CG2072 CG3424 -0.268747
CG2072 CG3542 -0.162148
CG2072 CG3644 0.708783
CG2072 CG3722 -0.576850
CG2072 CG3725 -0.198260
CG2072 CG3743 -0.176424
CG2072 CG3800 -0.040271
CG2072 CG3903 0.838903
CG2072 CG3941 0.359038
CG2072 CG4145 -0.270658
CG2072 CG4183 0.214730
CG2072 CG4670 -0.195806
CG2072 CG4672 -0.191539
CG2072 CG4752 -0.012266
CG2072 CG5021 -0.203997
CG2072 CG5514 -0.121493
CG2072 CG6654 0.042813
CG2072 CG6778 0.261594
CG2072 CG7098 0.110153
CG2072 CG8363 0.031585
CG2072 CG8974 -0.030745
CG2072 CG9022 1.332743
CG2072 CG9175 0.316718
CG2072 CG9177 0.133232
CG2072 CG9346 -0.526459
CG2078 CG2827 -0.087626
CG2078 CG2867 0.155271
CG2078 CG31775 0.220218
CG2078 CG32264 -2.355890
CG2078 CG3593 -0.912363
CG2078 CG4781 -0.255686
CG2078 CG5010 0.653779
CG2078 CG5288 0.403823
CG2078 CG5824 0.427068
CG2078 CG6022 1.197146
CG2078 CG6343 -0.422688
CG2078 CG6767 -0.264972
CG2078 CG7519 -0.936647
CG2078 CG7712 -0.354871
CG2078 CG8327 1.356224
CG2078 CG8525 -2.787044
CG2078 CG8669 -0.112715
CG2078 CG8766 -0.367319
CG2078 CG8804 0.309903
CG2078 CG8920 2.345950
CG2078 CG9006 -0.260431
CG2078 CG9066 -1.234100
CG2083 CG31088 1.092312
CG2083 CG31181 -0.214976
CG2083 CG32486 0.543288
CG2083 CG32505 -1.223545
CG2083 CG3258 1.687829
CG2083 CG3269 -2.069662
CG2083 CG32858 0.164407
CG2083 CG3625 -1.069633
CG2083 CG40147 -0.207861
CG2083 CG4029 -0.167761
CG2083 CG4050 1.617592
CG2083 CG4532 -3.986292
CG2083 CG5215 1.645538
CG2083 CG5433 0.520129
CG2083 CG5499 0.008078
CG2083 CG5545 -0.728074
CG2083 CG5580 -3.151815
CG2083 CG5588 0.734480
CG2083 CG6174 -1.856148
CG2083 CG6418 0.351371
CG2083 CG6617 -2.219804
CG2083 CG6860 -0.615458
CG2083 CG6866 -0.085954
CG2083 CG6889 -0.173607
CG2083 CG6930 0.191648
CG2083 CG6987 1.428008
CG2083 CG7375 -0.768481
CG2083 CG7471 0.361629
CG2083 CG7528 0.057868
CG2083 CG8200 1.353721
CG2083 CG8472 -2.463314
CG2083 CG8567 -0.184625
CG2083 CG8974 0.264209
CG2083 CG9135 0.912760
CG2083 CG9346 0.085051
CG2083 CG9666 -1.272851
CG2098 CG2155 -0.560988
CG2098 CG2198 -4.130552
CG2098 CG2718 0.474179
CG2098 CG2762 -0.563432
CG2098 CG30011 -0.498975
CG2098 CG31098 1.868591
CG2098 CG31775 0.996558
CG2098 CG32464 0.329905
CG2098 CG32813 0.881780
CG2098 CG3283 -0.898648
CG2098 CG3297 0.826540
CG2098 CG33009 0.678830
CG2098 CG3380 -0.175463
CG2098 CG3829 0.421153
CG2098 CG3989 -3.262511
CG2098 CG4162 2.335307
CG2098 CG4233 1.439624
CG2098 CG4354 0.055615
CG2098 CG4427 4.415717
CG2098 CG4475 -0.798310
CG2098 CG4533 0.615264
CG2098 CG4600 0.331346
CG2098 CG4696 1.090892
CG2098 CG5033 -5.203258
CG2098 CG5330 0.182746
CG2098 CG5345 1.584061
CG2098 CG5594 -1.838302
CG2098 CG5776 -1.632523
CG2098 CG6803 -0.149280
CG2098 CG6844 -0.282710
CG2098 CG6871 1.426923
CG2098 CG7062 0.713798
CG2098 CG7088 1.337908
[truncated: 284,826 more chars]
