# Supplementary material for: GINI: From ISH Images to Gene Interaction Networks
Source: PLoS Comput Biol. 2013 Oct 10;9(10):e1003227. doi: 10.1371/journal.pcbi.1003227 (PMC3794902; doi:10.1371/journal.pcbi.1003227)
Supplement: Dataset S1 — Networks predicted by GINI for the 9–10 and 13–16 development stages. For the data at each stage, multiple networks were predicted by varying the tuning parameter , between 0.5 and 1, as described in the paper. The network for each value is stored in a separate file in the dataset, in a format readable by Cytoscape. (BZ2) [file pcbi.1003227.s001.bz2 › Dataset_S1_Networks/GINI_network_stage13-16_lambda0.65.txt]

CG10002 CG10473 -0.266588
CG10002 CG16858 -0.170948
CG10002 CG2072 -0.621556
CG10002 CG4145 0.293569
CG10002 CG5700 -0.568955
CG10002 CG6055 -0.703784
CG10002 CG7098 -0.413093
CG10002 CG8363 -0.532627
CG10009 CG10206 0.663303
CG10009 CG10287 -0.755421
CG10009 CG11134 1.718874
CG10009 CG11471 -0.088536
CG10009 CG1157 -3.202074
CG10009 CG11771 -1.333558
CG10009 CG11785 1.199708
CG10009 CG12101 0.263738
CG10009 CG12141 0.443874
CG10009 CG12151 -6.582276
CG10009 CG12172 -2.271997
CG10009 CG1309 3.747390
CG10009 CG13506 0.476520
CG10009 CG14048 3.437402
CG10009 CG14996 -0.035734
CG10009 CG15005 -0.009533
CG10009 CG15162 -1.136815
CG10009 CG1685 0.508839
CG10009 CG17369 4.706546
CG10009 CG1785 2.501280
CG10009 CG18549 0.552299
CG10009 CG18854 -0.996197
CG10009 CG1970 -0.272438
CG10009 CG2221 -0.981112
CG10009 CG2263 2.421736
CG10009 CG2674 0.788061
CG10009 CG2713 0.916433
CG10009 CG2863 3.516899
CG10009 CG2867 1.074308
CG10009 CG31160 -0.453203
CG10009 CG31175 -0.433730
CG10009 CG32409 -0.288639
CG10009 CG3267 -0.005675
CG10009 CG3283 -0.594387
CG10009 CG33217 -0.063460
CG10009 CG3593 -1.660706
CG10009 CG4033 -0.964616
CG10009 CG4217 -0.236504
CG10009 CG4307 -5.912994
CG10009 CG4427 0.461943
CG10009 CG4475 -1.327357
CG10009 CG4665 -0.250602
CG10009 CG4742 -1.067474
CG10009 CG5010 0.537724
CG10009 CG5033 1.737242
CG10009 CG5277 -6.449189
CG10009 CG5525 1.450622
CG10009 CG6022 -7.165260
CG10009 CG6105 3.006418
CG10009 CG6148 -0.237173
CG10009 CG6202 -0.818732
CG10009 CG6226 -0.503269
CG10009 CG6343 -0.399000
CG10009 CG6415 -0.120690
CG10009 CG6459 -0.808276
CG10009 CG6708 -2.639705
CG10009 CG6767 3.435491
CG10009 CG7176 0.491489
CG10009 CG7178 0.246385
CG10009 CG7361 -0.065865
CG10009 CG7413 0.251141
CG10009 CG7421 -0.649896
CG10009 CG7461 1.104606
CG10009 CG7519 -1.084015
CG10009 CG7712 -2.181415
CG10009 CG7993 -1.504722
CG10009 CG8058 0.174696
CG10009 CG8144 2.362234
CG10009 CG8309 0.629404
CG10009 CG8386 -2.312019
CG10009 CG8446 0.683179
CG10009 CG8531 -1.493264
CG10009 CG8920 -5.559506
CG10009 CG9006 -0.104046
CG10009 CG9127 0.850465
CG10009 CG9149 -3.771128
CG10009 CG9306 0.444017
CG10021 CG12052 -0.710483
CG10021 CG1298 -0.676300
CG10021 CG14636 0.043293
CG10021 CG17272 -0.590538
CG10021 CG2727 -0.023451
CG10021 CG5802 -0.459142
CG10021 CG6394 -0.881919
CG10021 CG7230 -0.127268
CG10021 CG7563 0.228094
CG10021 CG8156 0.013758
CG10021 CG8600 -0.283082
CG10021 CG9924 -0.168211
CG10026 CG10072 -0.719231
CG10026 CG10361 -0.253956
CG10026 CG1151 -0.582373
CG10026 CG11654 0.281641
CG10026 CG11992 -0.393612
CG10026 CG1259 -1.019139
CG10026 CG12723 0.206919
CG10026 CG1322 -1.044978
CG10026 CG13850 0.366056
CG10026 CG1403 0.511179
CG10026 CG1486 -0.966635
CG10026 CG15022 -2.342030
CG10026 CG15188 -0.088008
CG10026 CG16712 -1.086044
CG10026 CG17246 0.017832
CG10026 CG17320 -0.322041
CG10026 CG18362 0.501865
CG10026 CG2155 0.677492
CG10026 CG2161 -0.137575
CG10026 CG2342 -0.517744
CG10026 CG31536 -0.051219
CG10026 CG31999 0.136559
CG10026 CG32548 -0.111272
CG10026 CG32625 -0.530271
CG10026 CG3365 0.165591
CG10026 CG4035 0.021096
CG10026 CG4679 1.101518
CG10026 CG4742 0.224345
CG10026 CG5330 0.203154
CG10026 CG5345 -0.585075
CG10026 CG5700 0.439118
CG10026 CG6155 -1.075382
CG10026 CG6816 -0.210997
CG10026 CG7098 0.372790
CG10026 CG7227 -0.234196
CG10026 CG7266 0.671557
CG10026 CG7702 0.267582
CG10026 CG7981 -0.102307
CG10026 CG9148 -2.262549
CG10026 CG9280 0.012860
CG10026 CG9446 -0.083147
CG10026 CG9517 -0.089261
CG10026 CG9539 0.095083
CG10026 TE18870 -0.038810
CG10045 CG10160 -0.848524
CG10045 CG10236 -0.427848
CG10045 CG10535 -0.354967
CG10045 CG18140 0.012542
CG10045 CG2051 -0.007604
CG10045 CG2277 -0.474017
CG10045 CG2969 -0.644059
CG10045 CG3278 0.493401
CG10045 CG3842 -0.636849
CG10045 CG3903 0.076838
CG10045 CG3989 0.650487
CG10045 CG7481 -0.394419
CG10045 CG7987 0.493087
CG10045 CG8258 -0.355573
CG10045 CG9238 -0.311529
CG10047 CG10382 -0.019024
CG10047 CG10726 -0.378254
CG10047 CG11798 -2.726865
CG10047 CG11849 0.499340
CG10047 CG12038 0.804828
CG10047 CG1221 -1.771138
CG10047 CG12767 0.815049
CG10047 CG13906 0.459986
CG10047 CG13920 0.443040
CG10047 CG13928 -0.651474
CG10047 CG14041 3.097249
CG10047 CG14762 -3.010294
CG10047 CG15651 -1.603053
CG10047 CG17724 0.428588
CG10047 CG1825 -1.272145
CG10047 CG2207 -0.801465
CG10047 CG31088 -0.744938
CG10047 CG31181 1.688680
CG10047 CG32046 -1.077035
CG10047 CG32169 -0.793286
CG10047 CG3703 -1.454182
CG10047 CG4050 1.149608
CG10047 CG4133 0.023937
CG10047 CG4684 1.607586
CG10047 CG5175 0.230114
CG10047 CG5545 -4.597745
CG10047 CG6703 -7.542654
CG10047 CG7576 -0.817370
CG10047 CG7659 0.516879
CG10047 CG7851 0.940101
CG10047 CG8625 -0.106141
CG10047 CG9666 0.962863
CG10060 CG1109 -0.486365
CG10060 CG11494 -1.127501
CG10060 CG13777 -0.137039
CG10060 CG32505 -0.291206
CG10060 CG5499 -1.227659
CG10060 CG6617 0.320844
CG10060 CG6889 0.011754
CG10060 CG6987 -0.714882
CG10060 CG7358 0.309118
CG10060 CG7471 -0.470811
CG10060 CG8092 0.664790
CG10067 CG10361 0.218973
CG10067 CG10565 0.761757
CG10067 CG10960 0.003645
CG10067 CG11107 0.517734
CG10067 CG11134 -2.314841
CG10067 CG12055 -2.457617
CG10067 CG12203 -0.979589
CG10067 CG12576 -0.454652
CG10067 CG1259 0.023561
CG10067 CG13348 -0.455394
CG10067 CG13993 -0.858284
CG10067 CG14066 0.967128
CG10067 CG14207 -0.612436
CG10067 CG15212 0.541668
CG10067 CG15598 -0.175837
CG10067 CG17166 -0.097357
CG10067 CG17320 0.658616
CG10067 CG17508 0.512028
CG10067 CG1771 0.675766
CG10067 CG1782 -0.174537
CG10067 CG18507 -1.209699
CG10067 CG1882 1.057812
CG10067 CG1884 0.508211
CG10067 CG2161 0.248055
CG10067 CG2913 -1.772345
CG10067 CG3008 1.360330
CG10067 CG30115 -0.055152
CG10067 CG3033 -0.351316
CG10067 CG3039 0.525808
CG10067 CG31170 0.160141
CG10067 CG31649 0.313222
CG10067 CG3171 -1.140991
CG10067 CG32244 0.653346
CG10067 CG3267 0.721259
CG10067 CG33104 0.409521
CG10067 CG33183 -0.940741
CG10067 CG3499 -1.646868
CG10067 CG3992 1.155340
CG10067 CG4086 -0.047581
CG10067 CG4364 -0.723710
CG10067 CG4552 0.429584
CG10067 CG4567 0.568143
CG10067 CG4726 -3.056281
CG10067 CG5186 0.214591
CG10067 CG5454 -0.419024
CG10067 CG5873 0.217118
CG10067 CG5961 0.613539
CG10067 CG6378 -0.099171
CG10067 CG6521 -1.521188
CG10067 CG6654 -0.163914
CG10067 CG6668 2.199932
CG10067 CG6708 0.002239
CG10067 CG6766 1.458311
CG10067 CG7033 1.646383
CG10067 CG7071 0.833725
CG10067 CG7107 -0.768246
CG10067 CG7154 -0.619894
CG10067 CG7271 -0.342421
CG10067 CG7279 -1.029751
CG10067 CG7361 1.080696
CG10067 CG7461 -0.989010
CG10067 CG7526 0.438811
CG10067 CG7893 0.223564
CG10067 CG8173 -1.144172
CG10067 CG8182 0.406813
CG10067 CG8186 -0.185306
CG10067 CG8430 -0.092813
CG10067 CG8531 0.804881
CG10067 CG8965 -0.680005
CG10067 CG9022 -0.182160
CG10067 CG9322 -0.545625
CG10067 CG9330 -1.623379
CG10067 CG9416 -0.916161
CG10067 CG9710 -5.811691
CG10067 CG9712 -0.551080
CG10067 CG9743 -0.162165
CG10067 CR31696 -0.035823
CG10072 CG10236 0.243289
CG10072 CG10578 -0.090612
CG10072 CG10701 0.064003
CG10072 CG11444 0.209771
CG10072 CG1228 0.024932
CG10072 CG1322 -0.322411
CG10072 CG1403 -1.900275
CG10072 CG1404 -0.098912
CG10072 CG14805 0.198833
CG10072 CG1486 -0.089622
CG10072 CG17124 0.062677
CG10072 CG17246 -0.477279
CG10072 CG2016 -0.948322
CG10072 CG2161 0.235631
CG10072 CG2818 -0.384525
CG10072 CG3028 -0.171132
CG10072 CG32425 1.006820
CG10072 CG32625 -1.124320
CG10072 CG33104 0.436475
CG10072 CG33549 -0.091186
CG10072 CG3416 0.130359
CG10072 CG3542 0.214414
CG10072 CG3722 -0.422834
CG10072 CG4145 0.469065
CG10072 CG4204 -0.797913
CG10072 CG4551 0.347807
CG10072 CG4742 -0.059785
CG10072 CG4972 0.020410
CG10072 CG5021 0.176056
CG10072 CG5193 -0.063659
CG10072 CG6177 -0.110685
CG10072 CG7227 0.158550
CG10072 CG7393 -0.538033
CG10072 CG9148 0.041305
CG10072 CG9346 -0.368652
CG10072 CG9423 0.051084
CG10072 CG9750 0.462651
CG10072 TE18870 -0.388180
CG10075 CG10335 1.227614
CG10075 CG10655 1.897058
CG10075 CG10691 1.085382
CG10075 CG10756 0.652493
CG10075 CG11107 0.901271
CG10075 CG11134 1.297180
CG10075 CG11217 0.900639
CG10075 CG11255 0.126648
CG10075 CG11267 -3.384174
CG10075 CG11334 0.293476
CG10075 CG12400 1.639214
CG10075 CG13220 -2.493734
CG10075 CG13551 -0.370740
CG10075 CG15102 0.621512
CG10075 CG15304 -3.869485
CG10075 CG1582 -1.852249
CG10075 CG16787 -0.712984
CG10075 CG16944 0.500961
CG10075 CG17320 0.650825
CG10075 CG17332 -2.458398
CG10075 CG17642 0.595283
CG10075 CG1771 0.709084
CG10075 CG1882 0.277488
CG10075 CG2161 0.879967
CG10075 CG2210 -1.579014
CG10075 CG2713 -2.767423
CG10075 CG30349 -2.095331
CG10075 CG31004 0.986775
CG10075 CG31170 -0.473917
CG10075 CG3127 0.996032
CG10075 CG31999 0.125540
CG10075 CG3249 -0.971013
CG10075 CG3283 -0.502612
CG10075 CG32920 -5.696857
CG10075 CG33502 0.043447
CG10075 CG3499 1.073485
CG10075 CG4051 0.354937
CG10075 CG4086 0.525467
CG10075 CG4169 -0.153434
CG10075 CG4233 -2.863973
CG10075 CG4247 -1.880198
CG10075 CG4364 -0.308427
CG10075 CG4567 -2.091547
CG10075 CG4984 1.043802
CG10075 CG5012 -1.152390
CG10075 CG5130 -0.684852
CG10075 CG5170 0.007380
CG10075 CG5590 0.084251
CG10075 CG5660 -5.305815
CG10075 CG5903 0.666897
CG10075 CG5949 -0.718915
CG10075 CG6028 0.650172
CG10075 CG6030 -0.754797
CG10075 CG6345 -3.186139
CG10075 CG6439 1.439485
CG10075 CG6666 -0.564617
CG10075 CG6769 -3.062068
CG10075 CG6949 -1.397594
CG10075 CG7328 -1.384695
CG10075 CG7354 2.571896
CG10075 CG7421 0.855537
CG10075 CG7698 0.388481
CG10075 CG7807 0.224115
CG10075 CG7920 0.649905
CG10075 CG8058 0.823548
CG10075 CG8235 1.286912
CG10075 CG8443 1.848371
CG10075 CG8470 3.117575
CG10075 CR31808 -0.075320
CG10082 CG10121 -0.244708
CG10082 CG10334 1.099663
CG10082 CG10620 0.401256
CG10082 CG11280 -1.586464
CG10082 CG11347 0.688156
CG10082 CG11861 -0.219984
CG10082 CG11949 0.754896
CG10082 CG12084 0.458226
CG10082 CG12091 -0.648728
CG10082 CG12287 0.075928
CG10082 CG12360 -2.615121
CG10082 CG12369 -3.691901
CG10082 CG12592 0.496341
CG10082 CG12676 -0.615193
CG10082 CG1345 -0.473232
CG10082 CG13912 -0.522795
CG10082 CG14025 0.073119
CG10082 CG14122 0.223196
CG10082 CG1422 2.245390
CG10082 CG1429 -0.366805
CG10082 CG1444 -3.682807
CG10082 CG14622 -1.144189
CG10082 CG1463 -0.125233
CG10082 CG16721 1.122235
CG10082 CG17158 0.004500
CG10082 CG17492 1.727493
CG10082 CG17597 0.236128
CG10082 CG18111 -0.329556
CG10082 CG18250 0.991741
CG10082 CG1934 0.430307
CG10082 CG2048 -1.968817
CG10082 CG2051 -0.398625
CG10082 CG2656 -1.129374
CG10082 CG2835 0.218326
CG10082 CG2969 0.678010
CG10082 CG31108 -0.458471
CG10082 CG31332 -1.478710
CG10082 CG31692 -0.423324
CG10082 CG32043 1.887033
CG10082 CG3352 -0.124777
CG10082 CG3371 1.426928
CG10082 CG3416 -0.813757
CG10082 CG3434 0.214935
CG10082 CG3625 0.977934
CG10082 CG3644 -0.586319
CG10082 CG3725 -0.720109
CG10082 CG3743 0.083207
CG10082 CG40147 0.032766
CG10082 CG4303 1.731072
CG10082 CG4405 -0.509497
CG10082 CG4677 0.106706
CG10082 CG4696 -0.049410
CG10082 CG5183 -1.341226
CG10082 CG5215 -0.283961
CG10082 CG5320 -0.467381
CG10082 CG5809 0.966283
CG10082 CG6210 0.124175
CG10082 CG6844 -1.447047
CG10082 CG6866 -2.829208
CG10082 CG6944 0.435312
CG10082 CG7254 0.060256
CG10082 CG7481 -1.527061
CG10082 CG7752 0.473552
CG10082 CG8276 -3.233476
CG10082 CG8416 -1.269521
CG10082 CG8933 -0.785078
CG10082 CG9020 0.271915
CG10082 CG9070 -0.085554
CG10082 CG9128 -0.117554
CG10082 CG9135 2.199279
CG10082 CG9677 0.333481
CG10082 CG9985 1.133152
CG10106 CG11324 -0.473480
CG10106 CG13624 -1.183103
CG10106 CG14622 0.148386
CG10106 CG31022 -0.746014
CG10106 CG31043 -0.103228
CG10106 CG31349 -0.795493
CG10106 CG3265 -0.320126
CG10106 CG4041 -0.486449
CG10106 CG4978 -0.278174
CG10106 CG7375 0.947742
CG10106 CG8571 -0.778534
CG10106 CG8749 0.403105
CG10106 CG9666 0.279477
CG10106 CG9854 0.070653
CG10106 CG9894 -0.627157
CG10107 CG10229 -0.731066
CG10107 CG1049 0.167452
CG10107 CG10571 -0.484150
CG10107 CG10578 -0.760160
CG10107 CG10620 2.782405
CG10107 CG1109 -1.264784
CG10107 CG11100 0.321781
CG10107 CG12006 0.574672
CG10107 CG12084 -0.476420
CG10107 CG12091 -1.104938
CG10107 CG1228 -0.747300
CG10107 CG12287 -1.805565
CG10107 CG12360 -2.233295
CG10107 CG12369 0.110748
CG10107 CG12592 -0.857256
CG10107 CG12701 -0.328073
CG10107 CG14026 -0.708703
CG10107 CG1422 -0.466941
CG10107 CG1444 1.064402
CG10107 CG14712 0.053717
CG10107 CG14883 0.198681
CG10107 CG16721 -1.120695
CG10107 CG17158 1.628206
CG10107 CG17800 -0.059465
CG10107 CG1782 -0.767443
CG10107 CG18250 -5.916397
CG10107 CG3033 0.289534
CG10107 CG31045 0.411386
CG10107 CG31332 2.849588
CG10107 CG32031 -0.013053
CG10107 CG32425 0.747460
CG10107 CG3265 0.686433
CG10107 CG32701 -0.062982
CG10107 CG33097 1.783799
CG10107 CG3416 0.696018
CG10107 CG3436 1.425296
CG10107 CG3542 -0.142534
CG10107 CG3624 -1.297839
CG10107 CG3664 -0.670882
CG10107 CG3722 -0.607096
CG10107 CG4003 0.510406
CG10107 CG4006 -0.444311
CG10107 CG4204 0.791937
CG10107 CG4303 1.231242
CG10107 CG4700 0.884497
CG10107 CG5215 0.464662
CG10107 CG5454 -0.288537
CG10107 CG5499 -0.901029
CG10107 CG5809 -0.707416
CG10107 CG6017 -0.307383
CG10107 CG6877 1.006543
CG10107 CG7262 0.792867
CG10107 CG7379 -3.129482
CG10107 CG7752 -0.376913
CG10107 CG8209 -0.588895
CG10107 CG8276 0.367646
CG10107 CG8289 -2.688630
CG10107 CG8416 -0.417519
CG10107 CG8571 -0.523980
CG10107 CG8933 0.107159
CG10107 CG8978 0.557943
CG10107 CG9128 -0.217524
CG10107 CG9318 -2.105335
CG10107 CG9677 0.095267
CG10107 CG9750 1.233396
CG10107 CG9985 0.341485
CG10120 CG10724 0.046967
CG10120 CG11765 -0.737984
CG10120 CG12286 -0.247332
CG10120 CG12403 0.096547
CG10120 CG1250 -0.377146
CG10120 CG1345 -0.246399
CG10120 CG14629 -0.874196
CG10120 CG15282 -0.178093
CG10120 CG15828 -0.306633
CG10120 CG17754 -0.293490
CG10120 CG1837 0.255436
CG10120 CG2718 -0.677766
CG10120 CG33113 0.045297
CG10120 CG3644 0.210122
CG10120 CG3829 -1.078629
CG10120 CG3989 0.565335
CG10120 CG4405 -0.190117
CG10120 CG6803 -0.704674
CG10120 CG8050 0.801359
CG10120 CG8066 -0.218272
CG10120 CG8665 0.361929
CG10121 CG11280 -2.312796
CG10121 CG11652 -1.166829
CG10121 CG11861 0.538199
CG10121 CG11949 0.336151
CG10121 CG12006 -1.797782
CG10121 CG12091 1.084343
CG10121 CG12360 -1.084758
CG10121 CG12676 -0.296240
CG10121 CG14122 0.820575
CG10121 CG1444 -1.411305
CG10121 CG1447 0.364411
CG10121 CG14622 -0.133390
CG10121 CG14883 -0.097014
CG10121 CG15811 1.412388
CG10121 CG16721 -1.550836
CG10121 CG17158 -0.488362
CG10121 CG1721 -1.008570
CG10121 CG17492 -2.021785
CG10121 CG17800 0.198075
CG10121 CG17943 -0.781668
CG10121 CG18250 0.717452
CG10121 CG18290 -0.020307
CG10121 CG1910 -0.073895
CG10121 CG2048 1.471286
CG10121 CG2374 1.685185
CG10121 CG2656 0.338035
CG10121 CG2835 -0.203829
CG10121 CG3033 -0.398693
CG10121 CG3048 0.613914
CG10121 CG31022 -0.348673
CG10121 CG31332 1.819339
CG10121 CG3198 -1.380958
CG10121 CG32031 0.158013
CG10121 CG32043 -5.661766
CG10121 CG32158 0.181271
CG10121 CG32556 0.225503
CG10121 CG32701 0.453734
CG10121 CG33097 -0.386452
CG10121 CG33149 -1.617851
CG10121 CG3371 1.459981
CG10121 CG3436 -0.843590
CG10121 CG3624 0.831415
CG10121 CG3625 0.717514
CG10121 CG3644 0.384316
CG10121 CG3725 0.156384
CG10121 CG3969 0.173576
CG10121 CG4125 1.014910
CG10121 CG4300 0.059987
CG10121 CG5215 -1.633741
CG10121 CG5320 1.130310
CG10121 CG5809 -2.397159
CG10121 CG6647 0.193396
CG10121 CG6844 0.167203
CG10121 CG6877 0.502964
CG10121 CG6988 0.201130
CG10121 CG7199 -0.105877
CG10121 CG7254 -2.157436
CG10121 CG7379 -0.254971
CG10121 CG7433 -0.880612
CG10121 CG7481 -0.326028
CG10121 CG7638 -0.479382
CG10121 CG7752 0.420651
CG10121 CG8276 1.156059
CG10121 CG8933 -1.333002
CG10121 CG9480 -0.648094
CG10121 CG9854 0.374752
CG10121 CG9985 0.328875
CG10121 CR31696 0.515688
CG10145 CG10967 -0.300748
CG10145 CG11324 -0.978314
CG10145 CG11652 0.318300
CG10145 CG12249 -0.523113
CG10145 CG12576 -0.244988
CG10145 CG1447 -0.799483
CG10145 CG14513 0.322220
CG10145 CG14622 -0.006977
CG10145 CG14883 0.077593
CG10145 CG1624 -1.011441
CG10145 CG17943 -0.364690
CG10145 CG2374 -0.119221
CG10145 CG31108 0.966513
CG10145 CG31721 -0.584575
CG10145 CG32043 -1.442261
CG10145 CG32158 1.204721
CG10145 CG32486 0.085180
CG10145 CG3269 -0.502650
CG10145 CG6866 0.728892
CG10145 CG8092 -0.109454
CG10145 CG8567 -1.697816
CG10145 CG9267 0.591448
CG10145 CG9666 0.030345
CG10145 CG9854 0.005101
CG10145 CG9894 -0.664045
CG10151 CG5588 -0.674678
CG10151 CG9135 -0.873520
CG10160 CG10206 4.902807
CG10160 CG10335 -0.041482
CG10160 CG10367 -2.049375
CG10160 CG10535 -1.261951
CG10160 CG10922 -0.297639
CG10160 CG11051 -3.377018
CG10160 CG1151 0.078772
CG10160 CG12172 -1.075874
CG10160 CG12262 1.674632
CG10160 CG12286 0.463007
CG10160 CG12403 -1.407870
CG10160 CG13005 0.856191
CG10160 CG1309 1.619948
CG10160 CG1371 0.197253
CG10160 CG14025 0.922799
CG10160 CG14048 0.267466
CG10160 CG14243 -0.147386
CG10160 CG14629 -0.018637
CG10160 CG1475 -4.177887
CG10160 CG14968 -1.333110
CG10160 CG15095 0.125046
CG10160 CG15105 0.064144
CG10160 CG15117 -4.322549
CG10160 CG15188 0.645578
CG10160 CG15282 0.419959
CG10160 CG1548 -1.658008
CG10160 CG15717 -2.284891
CG10160 CG1648 -4.302824
CG10160 CG17325 1.121846
CG10160 CG1743 3.051964
CG10160 CG18111 -2.044550
CG10160 CG1837 -0.018889
CG10160 CG18549 -1.146486
CG10160 CG18657 0.413134
CG10160 CG1910 2.213184
CG10160 CG1934 0.392869
CG10160 CG2003 -1.688904
CG10160 CG2098 -3.466867
CG10160 CG2155 -0.983555
CG10160 CG2198 0.341825
CG10160 CG2718 0.440207
CG10160 CG2969 -0.951863
CG10160 CG3001 0.100796
CG10160 CG30011 -1.537734
CG10160 CG30427 -0.253796
CG10160 CG3140 1.132096
CG10160 CG31775 0.331401
CG10160 CG32464 -1.267333
CG10160 CG3278 0.710511
CG10160 CG33009 -1.003969
CG10160 CG3903 1.797657
CG10160 CG3960 -0.198456
CG10160 CG3989 -2.573687
CG10160 CG4354 -0.242966
CG10160 CG4427 1.155744
CG10160 CG4511 0.625067
CG10160 CG4533 -7.124368
CG10160 CG4696 0.252412
CG10160 CG4752 0.333297
CG10160 CG5033 -6.499615
CG10160 CG5220 1.201515
CG10160 CG5320 6.306036
CG10160 CG5330 -3.565860
CG10160 CG5345 0.602675
CG10160 CG5476 -0.376437
CG10160 CG5594 0.538392
CG10160 CG5776 1.317101
CG10160 CG5828 0.571585
CG10160 CG6501 -0.406673
CG10160 CG6803 -1.215861
CG10160 CG7062 1.726656
CG10160 CG7088 0.827456
CG10160 CG7227 -0.581839
CG10160 CG7481 0.740555
CG10160 CG7915 0.103460
CG10160 CG7935 0.308872
CG10160 CG7987 -8.979525
CG10160 CG8036 0.693731
CG10160 CG8050 0.145778
CG10160 CG8258 1.462969
CG10160 CG8402 1.972173
CG10160 CG8665 3.447070
CG10160 CG8977 1.431854
CG10160 CG9006 0.591334
CG10160 CG9009 0.275230
CG10160 CG9194 1.253938
CG10160 CG9238 -0.560229
CG10206 CG10287 -1.250286
CG10206 CG10367 -0.134152
CG10206 CG10479 -0.035716
CG10206 CG10565 -0.772957
CG10206 CG10602 0.074964
CG10206 CG10746 -3.616760
CG10206 CG11051 -4.891674
CG10206 CG11134 -0.265401
CG10206 CG11267 -0.398702
CG10206 CG11334 -0.491827
CG10206 CG11471 -2.110411
CG10206 CG11992 1.940421
CG10206 CG12101 0.150027
CG10206 CG12141 9.897991
CG10206 CG12157 2.549577
CG10206 CG12172 -4.290714
CG10206 CG12262 -1.262996
CG10206 CG12286 0.308331
CG10206 CG1309 2.707385
CG10206 CG13220 4.043216
CG10206 CG13506 -2.262329
CG10206 CG14243 -0.522459
CG10206 CG1475 1.459144
CG10206 CG15095 -1.621225
CG10206 CG15117 -3.161370
CG10206 CG15162 0.823696
CG10206 CG15188 0.287168
CG10206 CG15304 -4.516132
CG10206 CG15433 2.360914
CG10206 CG1548 0.059548
CG10206 CG15717 -5.552471
CG10206 CG16765 0.158440
CG10206 CG1685 0.679330
CG10206 CG17320 -0.550938
CG10206 CG1743 2.485818
CG10206 CG18446 0.016264
CG10206 CG18549 2.509976
CG10206 CG18657 2.481859
CG10206 CG1882 -0.474736
CG10206 CG1970 -2.337197
CG10206 CG2003 -9.608782
CG10206 CG2098 -9.569828
CG10206 CG2155 -0.829440
CG10206 CG2198 4.155178
CG10206 CG2713 -0.340239
CG10206 CG30011 -4.498178
CG10206 CG31004 -3.121589
CG10206 CG31098 -4.297954
CG10206 CG31160 -0.864832
CG10206 CG31175 -2.207897
CG10206 CG3140 0.412534
CG10206 CG31431 1.707201
CG10206 CG3174 0.749896
CG10206 CG31775 0.653117
CG10206 CG32164 -1.661028
CG10206 CG32499 0.405961
CG10206 CG3267 1.101725
CG10206 CG32813 -6.044126
CG10206 CG3283 -0.145015
CG10206 CG3297 -0.208072
CG10206 CG33009 -1.362253
CG10206 CG3593 -0.281415
CG10206 CG4033 -7.212027
CG10206 CG4051 -1.044511
CG10206 CG4233 -11.816276
CG10206 CG4300 0.672042
CG10206 CG4354 -0.684684
CG10206 CG4427 -6.537117
CG10206 CG4475 0.136231
CG10206 CG4533 -1.501867
CG10206 CG4567 -2.169950
CG10206 CG4600 -1.263817
CG10206 CG4665 0.981676
CG10206 CG5033 -12.576244
CG10206 CG5330 -1.603070
CG10206 CG5353 -0.158725
CG10206 CG5374 -1.195479
CG10206 CG5558 -1.004721
CG10206 CG5575 0.642228
CG10206 CG5590 1.076441
CG10206 CG5594 6.048447
CG10206 CG5819 0.553820
CG10206 CG5904 2.230871
CG10206 CG5992 -3.289716
CG10206 CG6501 -1.884107
CG10206 CG6871 -3.531564
CG10206 CG6949 7.718319
CG10206 CG7088 2.341134
CG10206 CG7266 0.197950
CG10206 CG7421 -4.648519
CG10206 CG7438 0.478170
CG10206 CG7458 4.233614
CG10206 CG7461 1.351212
CG10206 CG7915 -3.897402
CG10206 CG7935 0.529202
CG10206 CG7987 0.549178
CG10206 CG7993 1.634821
CG10206 CG8036 1.188267
CG10206 CG8050 4.731597
CG10206 CG8058 -5.242205
CG10206 CG8144 1.019282
CG10206 CG8182 0.224996
CG10206 CG8235 6.801755
CG10206 CG8309 -0.700678
CG10206 CG8402 -6.262022
CG10206 CG8439 3.320062
CG10206 CG8443 -2.516016
CG10206 CG8446 -7.378220
CG10206 CG8470 4.783218
CG10206 CG8665 4.365844
CG10206 CG8766 1.349878
CG10206 CG8946 0.732055
CG10206 CG8977 7.527758
CG10206 CG9009 -0.488335
CG10206 CG9238 -0.219754
CG10206 CG9280 1.013411
CG10206 CG9281 -1.223330
CG10212 CG10364 -0.830341
CG10212 CG10726 0.286263
CG10212 CG1130 -1.618369
CG10212 CG1258 -0.281941
CG10212 CG17724 0.503995
CG10212 CG31357 -0.176998
CG10212 CG3408 -0.312936
CG10212 CG3938 -1.129538
CG10212 CG5358 -1.022020
CG10212 CG5753 -0.930020
CG10212 CG5940 -1.066143
CG10212 CG7358 -0.174964
CG10212 CG7659 0.084655
CG10212 CG9704 0.803673
CG10212 CG9797 0.037518
CG10229 CG10620 -1.174885
CG10229 CG11306 0.298309
CG10229 CG11652 -0.963739
CG10229 CG11861 0.749083
CG10229 CG12006 0.268652
CG10229 CG12360 0.350436
CG10229 CG12576 0.348496
CG10229 CG12592 -0.645532
CG10229 CG13005 1.262694
CG10229 CG14026 -0.202776
CG10229 CG14206 2.482102
CG10229 CG1422 0.190253
CG10229 CG14712 -4.487380
CG10229 CG14883 0.196583
CG10229 CG17943 -0.037085
CG10229 CG18250 3.877410
CG10229 CG1891 -0.592777
CG10229 CG2263 0.501006
CG10229 CG30115 -1.223439
CG10229 CG31045 0.420894
CG10229 CG31332 -2.381386
CG10229 CG3265 -2.466103
CG10229 CG3436 -1.611538
CG10229 CG3624 -2.988130
CG10229 CG3664 -0.630687
CG10229 CG4003 -0.453068
CG10229 CG4006 -0.384724
CG10229 CG4115 0.395503
CG10229 CG4194 0.475921
CG10229 CG4457 -4.561485
CG10229 CG4551 -1.225950
CG10229 CG4966 0.224140
CG10229 CG4972 -1.645262
CG10229 CG5021 0.410705
CG10229 CG5183 0.618246
CG10229 CG5258 -1.007127
CG10229 CG5382 0.985666
CG10229 CG5454 0.848149
CG10229 CG7073 0.196597
CG10229 CG7610 0.167594
CG10229 CG7638 0.423279
CG10229 CG7893 -0.294296
CG10229 CG8209 0.918511
CG10229 CG8231 2.096327
CG10229 CG8289 0.081218
CG10229 CG8301 -1.349674
CG10229 CG8306 -1.230782
CG10229 CG8366 -0.458519
CG10229 CG8416 0.931447
CG10229 CG8430 0.354498
CG10229 CG8553 0.578108
CG10229 CG8635 -0.328723
CG10229 CG8759 -2.536878
CG10229 CG8978 1.079223
CG10229 CG9035 -0.052280
CG10229 CG9128 -0.524090
CG10229 CG9140 0.149372
CG10229 CG9750 2.643146
CG10229 CG9854 0.172820
CG10229 CG9866 0.383064
CG10236 CG10287 0.269618
CG10236 CG10334 1.706317
CG10236 CG10379 -0.712002
CG10236 CG10535 -1.350935
CG10236 CG10578 -0.354917
CG10236 CG10701 -0.766471
CG10236 CG10917 -0.525069
CG10236 CG10992 0.043912
CG10236 CG11015 0.572575
CG10236 CG11654 0.413095
CG10236 CG12676 0.442018
CG10236 CG13005 -0.230745
CG10236 CG1322 -1.826011
CG10236 CG1403 1.089504
CG10236 CG1648 1.777882
CG10236 CG17032 -0.601871
CG10236 CG17121 0.529892
CG10236 CG17124 -0.687946
CG10236 CG17246 -0.008004
CG10236 CG18140 -1.630911
CG10236 CG18507 0.272513
CG10236 CG2051 -1.010633
CG10236 CG2330 -0.273035
CG10236 CG2969 0.596640
CG10236 CG31536 -1.031622
CG10236 CG31999 1.558736
CG10236 CG32625 1.009396
CG10236 CG3278 -0.243485
CG10236 CG33104 -1.925963
CG10236 CG33549 -0.793622
CG10236 CG3359 -0.543012
CG10236 CG3365 0.433135
CG10236 CG3722 0.431453
CG10236 CG3842 -0.218830
CG10236 CG3902 -2.311471
CG10236 CG3903 -7.981054
CG10236 CG3992 -0.324589
CG10236 CG4035 0.194521
CG10236 CG4145 1.670945
CG10236 CG4170 0.798428
CG10236 CG4354 -0.527786
CG10236 CG4679 2.430426
CG10236 CG4769 0.590058
CG10236 CG4778 -0.206815
CG10236 CG5183 -0.278730
CG10236 CG5345 1.294724
CG10236 CG5486 -0.381248
CG10236 CG6148 0.599290
CG10236 CG6433 -0.756935
CG10236 CG6512 0.941008
CG10236 CG6778 0.969087
CG10236 CG7227 -1.886346
CG10236 CG7563 0.103349
CG10236 CG7702 0.167274
CG10236 CG7748 0.680698
CG10236 CG8258 -0.840209
CG10236 CG8308 -0.288554
CG10236 CG8983 -0.255305
CG10236 CG9035 -0.670837
CG10236 CG9089 0.289688
CG10236 CG9238 0.406753
CG10236 CG9256 -0.831338
CG10236 CG9423 -0.378616
CG10236 CG9539 -4.076111
CG10236 CG9916 0.803465
CG10244 CG10939 -0.405912
CG10244 CG1298 -0.450888
CG10244 CG17218 -0.345437
CG10244 CG2727 -0.466996
CG10244 CG4089 -0.519407
CG10244 CG6394 -0.304216
CG10278 CG10425 1.048213
CG10278 CG10655 -4.521118
CG10278 CG10691 -1.525033
CG10278 CG11151 -3.782458
CG10278 CG11255 -0.980745
CG10278 CG11267 5.307810
CG10278 CG11453 -0.034070
CG10278 CG11576 0.621271
CG10278 CG12400 -1.839090
CG10278 CG1246 0.227323
CG10278 CG13284 0.147472
CG10278 CG13704 -4.059910
CG10278 CG14066 -0.156329
CG10278 CG14080 -0.073641
CG10278 CG14792 -3.600142
CG10278 CG14902 0.408782
CG10278 CG15347 -0.642439
CG10278 CG1771 0.130445
CG10278 CG1809 -1.798279
CG10278 CG2827 -0.105906
CG10278 CG2977 0.977483
CG10278 CG31004 -1.099372
CG10278 CG31170 0.406777
CG10278 CG31233 0.359707
CG10278 CG31259 -2.710771
CG10278 CG3249 0.696713
CG10278 CG33502 0.642099
CG10278 CG3714 -0.353273
CG10278 CG3734 0.957126
CG10278 CG4061 2.076279
CG10278 CG4199 -0.144813
CG10278 CG4217 2.197931
CG10278 CG4247 -1.097345
CG10278 CG4581 -0.625447
CG10278 CG4753 2.577669
CG10278 CG5012 -1.332212
CG10278 CG5660 -0.793926
CG10278 CG5819 -0.244906
CG10278 CG5903 1.352271
CG10278 CG5961 0.058542
CG10278 CG6028 1.728098
CG10278 CG6178 -0.222677
CG10278 CG6375 -0.016626
CG10278 CG6417 -0.593207
CG10278 CG6769 1.371524
CG10278 CG6830 0.361049
CG10278 CG7328 -0.452132
CG10278 CG7354 0.664580
CG10278 CG7458 0.150782
CG10278 CG7834 -0.438402
CG10278 CG8048 -1.678579
CG10278 CG8827 -0.520362
CG10278 CG9527 -2.036945
CG10278 CG9568 -1.354440
CG10278 CG9577 -0.739290
CG10287 CG10367 -0.393733
CG10287 CG10379 0.191992
CG10287 CG10479 0.340976
CG10287 CG10565 0.328017
CG10287 CG10669 0.059491
CG10287 CG11444 0.083336
CG10287 CG11567 -0.733048
CG10287 CG1157 -0.156158
CG10287 CG11642 -0.092262
CG10287 CG11793 0.215700
CG10287 CG11905 -0.673404
CG10287 CG12151 -0.773670
CG10287 CG12172 0.340100
CG10287 CG1309 -1.900659
CG10287 CG14805 1.047108
CG10287 CG15005 0.069812
CG10287 CG15105 -0.539771
CG10287 CG15188 -2.438559
CG10287 CG15212 0.029331
CG10287 CG17121 -0.090626
CG10287 CG17246 -0.530265
CG10287 CG18140 0.126189
CG10287 CG18549 -0.754848
CG10287 CG1970 -0.057650
CG10287 CG2098 1.671199
CG10287 CG2155 -0.077311
CG10287 CG2198 -0.744929
CG10287 CG30011 0.766965
CG10287 CG32499 -1.353386
CG10287 CG32548 0.251650
CG10287 CG33104 0.320534
CG10287 CG4051 0.902392
CG10287 CG4233 -1.060015
CG10287 CG4354 0.069517
CG10287 CG4427 0.706891
CG10287 CG4475 0.887009
CG10287 CG4742 0.546251
CG10287 CG4778 -1.008518
CG10287 CG5193 0.181590
CG10287 CG5277 0.603169
CG10287 CG5330 -0.968428
CG10287 CG5353 0.410930
CG10287 CG5594 0.443565
CG10287 CG6148 -0.684257
CG10287 CG6708 -2.070820
CG10287 CG6844 -0.475438
CG10287 CG6871 0.108411
CG10287 CG7173 0.628557
CG10287 CG7266 0.482670
CG10287 CG7421 0.448055
CG10287 CG7915 0.234079
CG10287 CG7935 -0.847780
CG10287 CG7993 0.723518
CG10287 CG8036 -1.750412
CG10287 CG8235 1.083937
CG10287 CG8309 -0.686030
CG10287 CG8386 0.263441
CG10287 CG8402 1.151900
CG10287 CG8439 -0.204417
CG10287 CG8766 0.178250
CG10287 CG9009 -0.778447
CG10287 CG9148 0.458218
CG10287 CG9280 -0.225670
CG10287 CG9539 -0.650697
CG10287 TE18870 -0.099377
CG10315 CG10360 0.271164
CG10315 CG10449 0.518308
CG10315 CG10535 1.094716
CG10315 CG11334 0.055647
CG10315 CG11444 -1.348491
CG10315 CG11642 -0.143790
CG10315 CG14430 0.536639
CG10315 CG14813 0.438709
CG10315 CG1582 0.132432
CG10315 CG16858 1.072036
CG10315 CG17032 0.511878
CG10315 CG1716 -0.874191
CG10315 CG17271 0.591121
CG10315 CG1749 0.101601
CG10315 CG18854 0.876326
CG10315 CG2051 0.113952
CG10315 CG2158 -0.132467
CG10315 CG2161 -1.366277
CG10315 CG30116 -0.025604
CG10315 CG30291 -1.394682
CG10315 CG31794 -0.973840
CG10315 CG32030 0.068540
CG10315 CG33549 0.631486
CG10315 CG3499 -0.556653
CG10315 CG3722 -2.680844
CG10315 CG3766 -2.131472
CG10315 CG3991 0.675016
CG10315 CG4145 0.498156
CG10315 CG4169 0.618912
CG10315 CG4204 0.539861
CG10315 CG4233 1.475711
CG10315 CG4457 0.938427
CG10315 CG4665 0.075844
CG10315 CG4729 -1.373167
CG10315 CG4752 -0.207531
CG10315 CG5021 0.108041
CG10315 CG5353 -4.013734
CG10315 CG5382 -1.254665
CG10315 CG5946 1.274340
CG10315 CG6120 -0.385720
CG10315 CG6199 -1.237406
CG10315 CG6202 -3.010635
CG10315 CG6708 1.850062
CG10315 CG6822 -3.400669
CG10315 CG7413 0.040927
CG10315 CG7461 1.034845
CG10315 CG7748 -2.608055
CG10315 CG7867 0.108761
CG10315 CG7993 -0.507170
CG10315 CG8289 0.584022
CG10315 CG8363 0.134303
CG10315 CG8430 0.128689
CG10327 CG10545 0.107302
CG10327 CG11100 0.065947
CG10327 CG12767 1.378154
CG10327 CG13316 -0.663759
CG10327 CG13624 0.095125
CG10327 CG13906 0.207680
CG10327 CG13928 -1.707697
CG10327 CG18740 0.083425
CG10327 CG18783 -0.452797
CG10327 CG2083 0.006517
CG10327 CG31088 0.302519
CG10327 CG31181 -0.470386
CG10327 CG3180 -2.286890
CG10327 CG3184 -0.139674
CG10327 CG3625 -0.472089
CG10327 CG3792 -0.031000
CG10327 CG4022 -1.637903
CG10327 CG4050 0.562118
CG10327 CG4303 0.635222
CG10327 CG4405 -0.424071
CG10327 CG4672 0.477929
CG10327 CG5499 -0.263388
CG10327 CG5580 0.229855
CG10327 CG6181 -2.265221
CG10327 CG6889 0.016739
CG10327 CG7375 0.650264
CG10327 CG7528 -1.646261
CG10327 CG8200 -1.143388
CG10327 CG8472 -2.157232
CG10327 CG8567 1.202998
CG10327 CG8933 -0.189119
CG10327 CG8974 -0.193104
CG10327 CG9261 0.248227
CG10327 CG9346 -0.570295
CG10327 CG9666 0.512643
CG10334 CG10361 0.500506
CG10334 CG11347 -0.129966
CG10334 CG11949 -0.493518
CG10334 CG12131 1.197115
CG10334 CG12369 0.062197
CG10334 CG1259 -1.699154
CG10334 CG12676 -0.076112
CG10334 CG12701 0.474897
CG10334 CG13005 1.983185
CG10334 CG13850 -2.677403
CG10334 CG13912 -1.897384
CG10334 CG1403 1.697273
CG10334 CG1444 -1.821467
CG10334 CG1463 -0.965705
CG10334 CG14636 -0.592664
CG10334 CG1475 -0.406379
CG10334 CG1648 -4.629657
CG10334 CG17124 0.693793
CG10334 CG17158 0.316345
CG10334 CG17597 -1.111034
CG10334 CG17800 -0.304782
CG10334 CG18250 -1.137698
CG10334 CG1837 -0.078438
CG10334 CG1910 1.943194
CG10334 CG2051 -1.716027
CG10334 CG2330 -0.083245
CG10334 CG2969 0.798736
CG10334 CG30427 -1.223513
CG10334 CG31045 1.126215
CG10334 CG31536 0.066479
CG10334 CG31692 1.100157
CG10334 CG32425 -0.131565
CG10334 CG32625 -0.407715
CG10334 CG3278 2.860734
CG10334 CG33113 0.352657
CG10334 CG33549 2.925308
CG10334 CG3365 1.263361
CG10334 CG3542 -1.767596
CG10334 CG3624 0.233462
CG10334 CG3722 2.017487
CG10334 CG3743 0.565217
CG10334 CG3902 -2.945214
CG10334 CG3903 -7.091688
CG10334 CG3989 0.630754
CG10334 CG4035 0.135613
CG10334 CG4145 1.090765
CG10334 CG4170 -1.453257
CG10334 CG4204 -1.886392
CG10334 CG4551 -1.864276
CG10334 CG4679 -2.404701
CG10334 CG4700 -2.093557
CG10334 CG4746 -0.130758
CG10334 CG4769 -0.087943
CG10334 CG5183 -0.165623
CG10334 CG5320 0.367293
CG10334 CG5486 -2.936545
CG10334 CG6210 -0.259824
CG10334 CG6668 0.071829
CG10334 CG6778 1.521990
CG10334 CG6803 0.184246
CG10334 CG6981 0.821363
CG10334 CG7227 -2.813900
CG10334 CG7299 -0.294282
CG10334 CG7702 0.973177
CG10334 CG8258 -1.426019
CG10334 CG8276 -1.289730
CG10334 CG8965 -0.086848
CG10334 CG9022 0.436062
CG10334 CG9194 2.436811
CG10334 CG9256 -0.447225
CG10334 CG9403 2.380852
CG10334 CG9539 -0.325272
CG10334 CG9836 0.174261
CG10334 CG9866 -0.492427
CG10334 CG9916 0.257584
CG10334 CG9985 -0.157842
CG10335 CG10535 -0.208531
CG10335 CG10565 1.246224
CG10335 CG10602 -0.003507
CG10335 CG10627 -0.120471
CG10335 CG10746 0.420248
CG10335 CG11334 -0.942854
CG10335 CG11793 0.582563
CG10335 CG12233 -0.107886
CG10335 CG12262 -1.546204
CG10335 CG13220 -0.198275
CG10335 CG13391 -0.051783
CG10335 CG1371 0.590149
CG10335 CG1403 0.186318
CG10335 CG14629 0.284944
CG10335 CG15105 -1.893851
CG10335 CG15117 0.655595
CG10335 CG15282 0.375422
CG10335 CG15304 0.359475
CG10335 CG1582 -0.662235
CG10335 CG1648 1.069696
CG10335 CG17121 0.412551
CG10335 CG17246 0.276090
CG10335 CG17280 0.136412
CG10335 CG17292 -0.206882
CG10335 CG18140 -1.153618
CG10335 CG1882 0.384815
CG10335 CG1910 0.464830
CG10335 CG2155 1.026585
CG10335 CG2161 0.285936
CG10335 CG2928 0.104304
CG10335 CG30497 -0.344428
CG10335 CG3140 -1.158814
CG10335 CG31431 -0.130111
CG10335 CG3174 0.177179
CG10335 CG31794 -0.267877
CG10335 CG31999 -0.411373
CG10335 CG32425 1.200892
CG10335 CG3249 -0.106680
CG10335 CG32548 0.189656
CG10335 CG32920 -0.367146
CG10335 CG33549 -0.072902
CG10335 CG3359 -0.150230
CG10335 CG3903 -3.207311
CG10335 CG4145 0.912765
CG10335 CG4169 0.375335
CG10335 CG4183 -0.716080
CG10335 CG4233 -0.962727
CG10335 CG4354 0.133564
CG10335 CG4475 -0.210044
CG10335 CG4533 -0.685372
CG10335 CG4679 0.411782
CG10335 CG4729 -0.064443
CG10335 CG4984 0.453527
CG10335 CG5330 0.436584
CG10335 CG5353 0.978651
CG10335 CG6439 -0.774579
CG10335 CG6666 -1.864465
CG10335 CG7266 -0.561485
CG10335 CG7748 -0.301675
CG10335 CG7981 -0.296539
CG10335 CG7987 0.421648
CG10335 CG8036 -0.202151
CG10335 CG8402 -1.483702
CG10335 CG9089 0.186315
CG10335 CG9148 -0.987922
CG10335 CG9280 -1.388708
CG10335 CG9494 -0.775706
CG10335 CG9985 0.111448
CG10341 CG10425 2.286752
CG10341 CG10660 -0.192324
CG10341 CG11738 5.602210
CG10341 CG11771 -0.752537
CG10341 CG12101 -2.219604
CG10341 CG12141 9.002333
CG10341 CG12530 2.182262
CG10341 CG12785 -4.404634
CG10341 CG1381 -3.560083
CG10341 CG14447 0.282874
CG10341 CG14996 -4.444288
CG10341 CG1685 -6.976246
CG10341 CG17136 -3.473950
CG10341 CG17369 -2.133729
CG10341 CG1746 -1.920062
CG10341 CG1785 -2.313688
CG10341 CG18657 1.610858
CG10341 CG2078 2.416465
CG10341 CG2221 -0.261933
CG10341 CG2263 0.905936
CG10341 CG2827 -1.024876
CG10341 CG2863 4.305321
CG10341 CG2867 1.305379
CG10341 CG32253 0.905929
CG10341 CG32264 -5.870404
CG10341 CG32813 -0.651138
CG10341 CG33217 -0.766636
CG10341 CG3593 -0.719416
CG10341 CG4217 1.005529
CG10341 CG4581 -0.747991
CG10341 CG4753 2.594824
CG10341 CG4781 0.114457
CG10341 CG5010 -2.692868
CG10341 CG5258 2.066958
CG10341 CG5558 -1.179462
CG10341 CG5824 -10.265283
CG10341 CG5904 3.910683
CG10341 CG6022 -3.974026
CG10341 CG6105 -4.253104
CG10341 CG6343 8.607235
CG10341 CG6455 0.468118
CG10341 CG6767 0.548862
CG10341 CG7519 -13.537366
CG10341 CG7712 0.725292
CG10341 CG7780 0.766868
CG10341 CG7834 -1.246467
CG10341 CG7839 -11.515267
CG10341 CG8039 -2.614788
CG10341 CG8327 -4.452274
CG10341 CG8443 0.640304
CG10341 CG8444 -2.015856
CG10341 CG8525 -2.918676
CG10341 CG8583 -0.174652
CG10341 CG8780 -1.582795
CG10341 CG8827 -0.493847
CG10341 CG8920 8.345792
CG10341 CG9006 7.589954
CG10341 CG9119 0.986732
CG10341 CG9300 -2.894963
CG10341 CG9306 1.809611
CG10341 CG9577 -1.794965
CG10341 CG9630 -2.781084
CG10360 CG11444 -0.179338
CG10360 CG12094 -0.191534
CG10360 CG14430 -0.289771
CG10360 CG1582 -0.274718
CG10360 CG17158 0.746836
CG10360 CG17218 -0.337302
CG10360 CG17271 -0.228445
CG10360 CG1749 -0.098939
CG10360 CG2016 -0.165764
CG10360 CG2674 0.224078
CG10360 CG2818 -1.368174
CG10360 CG3008 0.255294
CG10360 CG3028 0.060118
CG10360 CG3033 -0.356443
CG10360 CG31170 -0.076329
CG10360 CG3171 -0.378044
CG10360 CG32473 0.267214
CG10360 CG33104 0.359016
CG10360 CG33183 -1.471139
CG10360 CG3624 0.668756
CG10360 CG3664 -0.067014
CG10360 CG3969 0.150132
CG10360 CG3991 -0.195009
CG10360 CG3992 -0.095138
CG10360 CG4003 0.315959
CG10360 CG4006 -0.303037
CG10360 CG4552 -0.993479
CG10360 CG4966 -0.243530
CG10360 CG5021 -1.015166
CG10360 CG5873 -0.006543
CG10360 CG6708 -0.360817
CG10360 CG6775 -0.827858
CG10360 CG7271 0.491138
CG10360 CG7413 0.103529
CG10360 CG7893 0.032785
CG10360 CG8156 0.190936
CG10360 CG8268 0.383385
CG10360 CG8286 -0.371239
CG10360 CG8366 -0.348734
CG10360 CG8430 -0.633588
CG10360 CG8965 -0.664569
CG10360 CG8978 0.202546
CG10360 CG9035 0.173097
CG10360 CG9149 0.360406
CG10360 CG9322 -0.086678
CG10360 CG9416 0.183613
CG10360 CG9712 0.573877
CG10360 TE20108 0.231614
CG10361 CG10504 0.227376
CG10361 CG11107 0.197232
CG10361 CG1151 0.275083
CG10361 CG11992 0.024240
CG10361 CG1259 0.148763
CG10361 CG13850 -0.682392
CG10361 CG1486 -0.199490
CG10361 CG15105 -0.621692
CG10361 CG1648 -0.232024
CG10361 CG17320 -0.313670
CG10361 CG17325 -1.117803
CG10361 CG1837 0.030528
CG10361 CG1884 -0.165379
CG10361 CG1910 0.483640
CG10361 CG2161 -0.381240
CG10361 CG2718 -0.345447
CG10361 CG30497 0.226816
CG10361 CG31536 -0.199800
CG10361 CG32625 0.126668
CG10361 CG33113 0.276486
CG10361 CG33549 0.900738
CG10361 CG3960 -0.319506
CG10361 CG4086 -0.134467
CG10361 CG4427 0.704482
CG10361 CG4679 -1.946926
CG10361 CG4692 0.316675
CG10361 CG4726 -1.854478
CG10361 CG4746 -0.718005
CG10361 CG5186 -0.197424
CG10361 CG5330 0.297192
CG10361 CG5345 -0.195900
CG10361 CG5486 -0.399817
CG10361 CG6668 0.678917
CG10361 CG6803 0.251724
CG10361 CG7107 0.803725
CG10361 CG7173 0.326152
CG10361 CG7279 -0.457993
CG10361 CG7807 -0.129580
CG10361 CG7981 -0.016951
CG10361 CG9985 -0.248700
CG10361 CR31696 0.034472
CG10364 CG10897 -1.303074
CG10364 CG1130 -0.028648
CG10364 CG12249 0.528183
CG10364 CG1434 0.003346
CG10364 CG17724 0.129613
CG10364 CG1957 0.087717
CG10364 CG2207 -0.396221
CG10364 CG32505 0.045047
CG10364 CG3408 -1.860249
CG10364 CG5358 0.215507
CG10364 CG5393 0.106489
CG10364 CG5588 -0.208428
CG10364 CG5813 1.085923
CG10364 CG6617 -0.028521
CG10364 CG6889 0.716396
CG10364 CG6987 -2.161990
CG10364 CG7358 -2.131310
CG10364 CG7471 0.320537
CG10364 CG7538 -0.378808
CG10364 CG7659 1.094714
CG10364 CG9704 -0.684058
CG10364 CG9797 -0.862508
CG10367 CG10479 -0.294627
CG10367 CG10602 0.089552
CG10367 CG10627 0.230608
CG10367 CG10680 -0.527782
CG10367 CG10922 0.022221
CG10367 CG11051 -0.650061
CG10367 CG11793 0.447751
CG10367 CG11905 -0.074270
CG10367 CG12403 0.367703
CG10367 CG1309 -0.675517
CG10367 CG14243 -0.190302
CG10367 CG14629 0.093029
CG10367 CG14968 -0.330705
CG10367 CG15005 -0.482642
CG10367 CG15105 -1.646086
CG10367 CG15117 1.835046
CG10367 CG15188 -0.456130
CG10367 CG1548 0.192976
CG10367 CG15717 1.341241
CG10367 CG17121 0.510138
CG10367 CG1743 -0.211907
CG10367 CG17530 -1.159314
CG10367 CG17754 -0.112289
CG10367 CG18111 -0.888906
CG10367 CG18140 -0.066441
CG10367 CG18446 -0.547908
CG10367 CG18549 -0.034971
CG10367 CG2098 1.571699
CG10367 CG2155 0.075823
CG10367 CG2198 -1.160193
CG10367 CG2837 -0.034263
CG10367 CG30011 0.281573
CG10367 CG31098 -0.212241
CG10367 CG31431 0.201180
CG10367 CG32499 0.194206
CG10367 CG33009 -0.686439
CG10367 CG33113 -0.674564
CG10367 CG3842 -0.334080
CG10367 CG3960 0.070533
CG10367 CG3989 -1.072669
CG10367 CG4162 0.113312
CG10367 CG4354 -0.735133
CG10367 CG4533 2.408896
CG10367 CG4679 -1.317235
CG10367 CG4692 0.933460
CG10367 CG4778 0.103214
CG10367 CG5330 0.239599
CG10367 CG5345 1.264279
CG10367 CG5532 0.052418
CG10367 CG5828 -0.247699
CG10367 CG6113 -0.033819
CG10367 CG7062 -1.074379
CG10367 CG7241 0.158009
CG10367 CG7266 0.281488
CG10367 CG7438 -0.507462
CG10367 CG7678 -0.018917
CG10367 CG7915 0.279032
CG10367 CG8050 0.320095
CG10367 CG8402 0.095557
CG10367 CG8665 -2.868291
CG10367 CG8669 -0.140301
CG10367 CG8766 0.278992
CG10367 CG9184 0.833904
CG10367 CG9238 -0.274086
CG10367 CG9539 -0.381509
CG10367 TE18870 -0.133350
CG10379 CG10504 0.848762
CG10379 CG10535 0.932152
CG10379 CG10565 -2.823865
CG10379 CG10620 1.745364
CG10379 CG10627 0.509017
CG10379 CG10701 -3.036554
CG10379 CG11015 1.120266
CG10379 CG11076 0.127072
CG10379 CG11471 -1.565665
CG10379 CG12131 2.961737
CG10379 CG12676 -1.150968
CG10379 CG12792 -0.005783
CG10379 CG13005 -0.996927
CG10379 CG1309 -0.820786
CG10379 CG13289 -0.867507
CG10379 CG1429 -2.744764
CG10379 CG14687 -1.014741
CG10379 CG1475 -2.771275
CG10379 CG15433 2.218811
CG10379 CG17032 -1.234198
CG10379 CG17121 0.830206
CG10379 CG17124 1.245556
CG10379 CG17166 1.800251
CG10379 CG1721 1.379878
CG10379 CG1749 0.435608
CG10379 CG17492 0.013518
CG10379 CG18507 -0.407300
CG10379 CG2051 1.590510
CG10379 CG2330 0.620941
CG10379 CG2969 -0.914256
CG10379 CG3001 2.486390
CG10379 CG3008 -0.264216
CG10379 CG31045 -2.859420
CG10379 CG31121 0.441808
CG10379 CG32425 -2.975722
CG10379 CG32701 -0.259915
CG10379 CG3278 -4.054143
CG10379 CG33104 -1.556356
CG10379 CG33549 -2.144223
CG10379 CG3359 -0.088895
CG10379 CG3401 0.043957
CG10379 CG4115 -0.159755
CG10379 CG4170 -0.252572
CG10379 CG4204 1.473290
CG10379 CG4354 -2.267365
CG10379 CG4427 2.637308
CG10379 CG4679 1.501962
CG10379 CG4944 -0.103982
CG10379 CG5033 1.491725
CG10379 CG5183 -1.478833
CG10379 CG5258 -1.853196
CG10379 CG5353 0.301159
CG10379 CG5374 -4.903541
CG10379 CG5590 -0.227843
CG10379 CG5594 0.190782
CG10379 CG5809 0.474996
CG10379 CG6017 0.398702
CG10379 CG6148 -1.246227
CG10379 CG6512 -7.260327
CG10379 CG6668 -1.326120
CG10379 CG6708 0.254739
CG10379 CG7199 -0.494115
CG10379 CG7227 1.081594
CG10379 CG7262 0.031324
CG10379 CG7430 -2.457878
CG10379 CG7610 -2.868317
CG10379 CG7654 0.945785
CG10379 CG7915 -1.109283
CG10379 CG7935 2.004578
CG10379 CG8144 0.890327
CG10379 CG8231 5.510750
CG10379 CG8289 0.149307
CG10379 CG8306 1.271186
CG10379 CG8309 -2.441884
CG10379 CG8312 -1.921653
CG10379 CG8430 0.445309
CG10379 CG8439 1.503972
CG10379 CG8446 0.636091
CG10379 CG8759 1.600578
CG10379 CG8977 0.582516
CG10379 CG8978 0.009946
CG10379 CG9009 -1.657560
CG10379 CG9020 0.924509
CG10379 CG9035 -0.180425
CG10379 CG9238 0.296014
CG10379 CG9281 -1.792274
CG10379 CG9330 2.179302
CG10379 CG9423 1.106274
CG10379 CG9677 2.192929
CG10379 CG9866 -2.152836
CG10379 CG9916 -0.613702
CG10379 TE19126 -0.244221
CG10382 CG11798 0.483456
CG10382 CG12038 0.050561
CG10382 CG12858 0.186216
CG10382 CG13894 -0.651406
CG10382 CG15097 -1.787835
CG10382 CG31634 -1.029038
CG10382 CG32169 0.221932
CG10382 CG3703 -0.171704
CG10382 CG40147 -0.393359
CG10382 CG5545 -0.401168
CG10382 CG9135 -0.617340
CG10382 CG9261 0.316673
CG10391 CG11765 -0.253701
CG10391 CG13977 0.045865
CG10391 CG1600 -1.262031
CG10391 CG18466 1.660340
CG10391 CG2060 0.484123
CG10391 CG3829 -0.373738
CG10391 CG4120 -3.006734
CG10391 CG7390 -0.354282
CG10391 CG8782 -2.105294
CG10391 CG9184 -0.172695
CG10425 CG10660 -1.302535
CG10425 CG10691 -4.361687
CG10425 CG11151 -1.069548
CG10425 CG11241 -0.612472
CG10425 CG11255 -1.197719
CG10425 CG12338 -0.456707
CG10425 CG12400 -0.244884
CG10425 CG12785 -0.808073
CG10425 CG14996 0.370056
CG10425 CG15304 2.069520
CG10425 CG15347 -1.819243
CG10425 CG1785 1.090201
CG10425 CG2674 0.225033
CG10425 CG2713 0.053009
CG10425 CG2827 -0.322374
CG10425 CG31160 0.142207
CG10425 CG3140 0.531418
CG10425 CG3283 -0.624657
CG10425 CG3714 -0.473397
CG10425 CG3884 0.154410
CG10425 CG4061 -0.117299
CG10425 CG4217 1.149034
CG10425 CG4753 1.066999
CG10425 CG5010 -1.440474
CG10425 CG5130 0.105648
CG10425 CG5558 1.785945
CG10425 CG5904 -0.070984
CG10425 CG6028 -0.203119
CG10425 CG6226 0.173052
CG10425 CG6343 0.050226
CG10425 CG6904 -0.399090
CG10425 CG7178 0.446339
CG10425 CG7712 0.863117
CG10425 CG7780 0.559780
CG10425 CG7834 -0.517081
CG10425 CG7839 -1.211403
CG10425 CG7993 -0.028959
CG10425 CG8039 -1.680787
CG10425 CG8058 0.659454
CG10425 CG8327 -2.153052
CG10425 CG8443 0.095854
CG10425 CG8444 -1.116648
CG10425 CG8525 -0.593047
CG10425 CG8827 -0.124067
CG10425 CG9527 1.148495
CG10425 CG9577 -0.855517
CG10446 CG13920 -1.547264
CG10446 CG14762 -0.368590
CG10446 CG4133 -0.435203
CG10446 CG7576 -0.529912
CG10449 CG3766 -0.317299
CG10449 CG5946 0.192323
CG10449 CG6202 0.425828
CG10449 CG6822 -1.637072
CG10449 CG7748 -0.773716
CG10449 CG7867 -0.411151
CG10449 CG8363 -0.539094
CG10449 CG9847 -0.429484
CG10467 CG12723 -0.433192
CG10467 CG14356 -0.466560
CG10467 CG3171 -0.436386
CG10467 CG8268 -0.463210
CG10473 CG10992 -0.254906
CG10473 CG11347 0.655094
CG10473 CG1169 -0.252400
CG10473 CG12233 0.053018
CG10473 CG16858 -0.273801
CG10473 CG1884 -0.779619
CG10473 CG2072 -1.387916
CG10473 CG33113 0.103359
CG10473 CG3539 -1.834433
CG10473 CG3542 1.248021
CG10473 CG3722 0.314221
CG10473 CG4672 -0.876046
CG10473 CG7098 -0.584130
CG10473 CG9175 -0.418819
CG10473 CG9177 -0.566324
CG10473 CG9346 -0.316152
CG10473 CG9539 0.236982
CG10479 CG10578 0.229095
CG10479 CG11051 -0.190135
CG10479 CG1157 0.019519
CG10479 CG11793 -0.366695
CG10479 CG12286 -0.588488
CG10479 CG12403 -1.156729
CG10479 CG1264 -0.503909
CG10479 CG14048 0.034521
CG10479 CG15105 1.182570
CG10479 CG15117 0.145138
CG10479 CG15188 -1.601825
CG10479 CG17754 -0.557381
CG10479 CG18140 -0.125187
CG10479 CG1837 1.403215
CG10479 CG18657 -0.252535
CG10479 CG2098 0.296169
CG10479 CG31368 -0.049537
CG10479 CG32499 -0.454344
CG10479 CG3283 -0.238843
CG10479 CG3416 -0.220058
CG10479 CG3989 0.974429
CG10479 CG4051 0.188042
CG10479 CG4300 -0.712961
CG10479 CG4533 -2.325342
CG10479 CG4778 -0.304359
CG10479 CG5320 0.696349
CG10479 CG5330 0.915132
CG10479 CG5476 0.623335
CG10479 CG6803 -0.794178
CG10479 CG6844 -1.528291
CG10479 CG7481 -0.011502
CG10479 CG7987 0.389757
CG10479 CG8665 1.043677
CG10479 CG9238 -0.069910
CG10479 CG9985 -0.659935
CG1049 CG1109 0.410522
CG1049 CG12052 -0.010034
CG1049 CG12055 -0.138052
CG1049 CG1228 0.288550
CG1049 CG12701 -2.123689
CG1049 CG14636 -0.325283
CG1049 CG14883 -0.077359
CG1049 CG1539 -0.762131
CG1049 CG1782 0.306672
CG1049 CG1884 -0.197335
CG1049 CG2818 0.433548
CG1049 CG3033 -0.855549
CG1049 CG32031 -0.359481
CG1049 CG33097 -0.026921
CG1049 CG3436 0.090597
CG1049 CG3542 0.804330
CG1049 CG3624 0.831749
CG1049 CG3969 0.096636
CG1049 CG4006 0.720198
CG1049 CG4299 -0.257384
CG1049 CG5514 -0.525427
CG1049 CG6654 -0.233488
CG1049 CG7379 -0.355158
CG1049 CG7893 -0.316984
CG1049 CG8156 -0.661423
CG1049 CG8200 -0.483810
CG1049 CG8965 -0.928395
CG1049 CG9022 0.467380
CG1049 CG9297 -0.456429
CG1049 CG9318 -0.466168
CG1049 CG9712 0.164152
CG1049 CG9924 -0.003362
CG1049 TE20108 0.061590
CG10504 CG10565 -1.018234
CG10504 CG10578 -1.133922
CG10504 CG10669 0.278967
CG10504 CG10724 -3.353578
CG10504 CG11107 -2.828650
CG10504 CG11444 3.993688
CG10504 CG11642 0.000524
CG10504 CG12084 0.725287
CG10504 CG12091 -0.781612
CG10504 CG12206 0.987669
CG10504 CG12262 -3.242149
CG10504 CG12403 -1.483191
CG10504 CG12582 -0.603958
CG10504 CG1345 -0.265999
CG10504 CG1371 2.648932
CG10504 CG14207 0.571913
CG10504 CG1429 0.568451
CG10504 CG14687 -0.981499
CG10504 CG1475 -19.653074
CG10504 CG15102 0.260822
CG10504 CG15105 0.213540
CG10504 CG15212 0.187135
CG10504 CG15282 0.603828
CG10504 CG1648 -0.243113
CG10504 CG16765 0.035409
CG10504 CG16885 -0.024800
CG10504 CG17158 -0.285215
CG10504 CG1721 -0.496791
CG10504 CG17325 -2.487727
CG10504 CG17492 -0.208116
CG10504 CG17508 0.581013
CG10504 CG1771 0.586851
CG10504 CG1782 -3.016385
CG10504 CG18290 -0.733233
CG10504 CG1837 2.209953
CG10504 CG18783 1.159442
CG10504 CG1882 1.026565
CG10504 CG1884 0.084780
CG10504 CG1910 -0.878334
CG10504 CG2051 1.364141
CG10504 CG3008 -0.883894
CG10504 CG30291 0.651238
CG10504 CG3033 0.755255
CG10504 CG3127 1.690749
CG10504 CG31794 -1.966380
CG10504 CG32425 -2.278852
CG10504 CG32701 0.145185
CG10504 CG32813 -0.574557
CG10504 CG33009 0.722840
CG10504 CG33104 0.652422
CG10504 CG33113 -0.275525
CG10504 CG33149 -0.356090
CG10504 CG33183 0.386067
CG10504 CG33549 1.044590
CG10504 CG3371 -0.023022
CG10504 CG3499 2.908337
CG10504 CG3644 -0.591957
CG10504 CG3722 1.262340
CG10504 CG3725 -3.822436
CG10504 CG4115 -0.503212
CG10504 CG4145 -0.682487
CG10504 CG4169 -1.205021
CG10504 CG4183 1.111205
CG10504 CG4364 -0.122390
CG10504 CG4376 1.932321
CG10504 CG4427 -0.862875
CG10504 CG4511 1.097877
CG10504 CG4552 -5.413316
CG10504 CG4672 -0.745370
CG10504 CG4679 1.485579
CG10504 CG4692 -3.150438
CG10504 CG4726 -3.637537
CG10504 CG4994 -1.153093
CG10504 CG5186 -0.184011
CG10504 CG5320 1.519517
CG10504 CG5330 3.330982
CG10504 CG5353 2.697158
CG10504 CG5374 0.405182
CG10504 CG5476 2.322813
CG10504 CG5809 0.424350
CG10504 CG6512 1.242066
CG10504 CG6521 0.146643
CG10504 CG6647 -1.680091
CG10504 CG6668 -1.810712
CG10504 CG6708 0.945176
CG10504 CG6775 -2.679090
CG10504 CG6877 0.849312
CG10504 CG7033 0.307684
CG10504 CG7071 -2.211584
CG10504 CG7107 -0.975834
CG10504 CG7173 -0.939277
CG10504 CG7187 0.173395
CG10504 CG7199 0.101215
CG10504 CG7271 2.542542
CG10504 CG7279 -0.190852
CG10504 CG7361 1.618746
CG10504 CG7413 -5.013843
CG10504 CG7430 -4.089091
CG10504 CG7433 1.629429
CG10504 CG7610 -0.129880
CG10504 CG7654 0.093421
CG10504 CG7915 0.338838
CG10504 CG7920 -5.379630
CG10504 CG7981 -1.615769
CG10504 CG8209 0.032537
CG10504 CG8231 -1.303578
CG10504 CG8235 -0.869702
CG10504 CG8289 2.580810
CG10504 CG8439 -1.897287
CG10504 CG8965 1.077908
CG10504 CG8977 3.558183
CG10504 CG9020 0.619039
CG10504 CG9022 -2.777041
CG10504 CG9070 -0.085686
CG10504 CG9177 0.825778
CG10504 CG9238 -1.151037
CG10504 CG9262 0.588232
CG10504 CG9281 1.058302
CG10504 CG9322 0.974602
CG10504 CG9743 0.377524
CG10504 CG9811 -0.200822
CG10504 CG9985 1.314601
CG10504 CR31696 2.070580
CG10504 TE19126 1.774079
CG10535 CG10627 0.330252
CG10535 CG10922 0.399165
CG10535 CG10992 0.072443
CG10535 CG11444 -0.137817
CG10535 CG12113 0.563102
CG10535 CG13005 0.414237
CG10535 CG1309 -0.688498
CG10535 CG13289 -0.180833
CG10535 CG13850 0.461371
CG10535 CG1404 -0.270254
CG10535 CG14629 1.664228
CG10535 CG1463 -0.469489
CG10535 CG14788 -0.772673
CG10535 CG14805 -0.624536
CG10535 CG16788 -0.749031
CG10535 CG17124 0.248969
CG10535 CG1780 -0.929044
CG10535 CG17800 0.638901
CG10535 CG1934 0.060720
CG10535 CG2051 0.767287
CG10535 CG2277 -0.559137
CG10535 CG2330 0.302388
CG10535 CG2969 -3.767327
CG10535 CG31137 -0.197076
CG10535 CG31692 0.163038
CG10535 CG31999 -0.265749
CG10535 CG32425 -2.570367
CG10535 CG3278 -2.012411
CG10535 CG33113 0.899199
CG10535 CG33549 -1.144957
CG10535 CG3722 -1.426520
CG10535 CG3725 0.545781
CG10535 CG3766 -1.205157
CG10535 CG3800 0.620375
CG10535 CG3902 -1.248962
CG10535 CG3903 -0.965286
CG10535 CG4145 1.248424
CG10535 CG4170 0.805675
CG10535 CG4183 0.054635
CG10535 CG4354 -0.667037
CG10535 CG4746 0.611862
CG10535 CG4752 -1.431797
CG10535 CG4769 0.485273
CG10535 CG5033 0.668307
CG10535 CG5183 -0.854584
CG10535 CG5220 0.557226
CG10535 CG5330 2.074387
CG10535 CG5345 -4.765758
CG10535 CG5353 -0.817657
CG10535 CG5486 -0.056962
CG10535 CG6148 -1.205569
CG10535 CG6778 0.004431
CG10535 CG7227 -0.637843
CG10535 CG7393 0.414723
CG10535 CG7702 2.709105
CG10535 CG7748 0.319717
CG10535 CG7935 0.749443
CG10535 CG7987 0.851658
CG10535 CG8036 -0.369441
CG10535 CG8258 -1.079177
CG10535 CG9035 0.691484
CG10535 CG9128 0.683291
CG10535 CG9256 -0.465864
CG10535 CG9280 0.055596
CG10535 CG9539 1.245335
CG10535 CG9677 -0.748139
CG10535 CG9836 0.464213
CG10535 CG9916 -1.338996
CG10545 CG11324 -1.623411
CG10545 CG11494 1.109054
CG10545 CG11798 0.591473
CG10545 CG11987 -0.874925
CG10545 CG12249 0.966303
CG10545 CG12858 -0.746612
CG10545 CG13624 -1.638064
CG10545 CG13894 -0.646075
CG10545 CG14622 1.990598
CG10545 CG1483 0.280036
CG10545 CG15097 0.718083
CG10545 CG15811 -2.292179
CG10545 CG2083 0.574919
CG10545 CG2656 -0.044249
CG10545 CG2774 0.077914
CG10545 CG2835 1.051929
CG10545 CG31043 -1.383854
CG10545 CG31088 -4.018683
CG10545 CG31108 -0.756655
CG10545 CG31181 -1.188454
CG10545 CG31349 -0.669671
CG10545 CG32043 1.983847
CG10545 CG32158 0.898488
CG10545 CG32434 0.080022
CG10545 CG32486 0.825229
CG10545 CG32556 0.322001
CG10545 CG3269 0.532298
CG10545 CG3352 -0.241954
CG10545 CG3625 0.419533
CG10545 CG3703 0.449228
CG10545 CG3792 -0.328306
CG10545 CG3967 0.814265
CG10545 CG4050 -0.091520
CG10545 CG4303 -0.668185
CG10545 CG5433 -0.101825
CG10545 CG5545 1.014495
CG10545 CG5580 0.220806
CG10545 CG5813 0.998433
CG10545 CG6174 -2.783336
CG10545 CG6418 1.168478
CG10545 CG6703 -0.376032
CG10545 CG6866 -3.046385
CG10545 CG6877 0.312225
CG10545 CG6889 0.176309
CG10545 CG6930 -0.185276
CG10545 CG6987 -1.384533
CG10545 CG7187 0.610431
CG10545 CG7358 -0.430924
CG10545 CG7375 -1.069257
CG10545 CG7851 -0.366606
CG10545 CG8092 0.503495
CG10545 CG8472 0.991221
CG10545 CG8567 -3.088125
CG10545 CG8933 0.178201
CG10545 CG9135 0.057663
CG10545 CG9261 -1.258646
CG10545 CG9267 -0.382339
CG10545 CG9666 -0.867314
CG10545 CG9894 -0.747027
CG10565 CG10627 0.177775
CG10565 CG11015 -1.777930
CG10565 CG11076 4.019684
CG10565 CG11134 -0.431355
CG10565 CG11334 -1.886825
CG10565 CG11471 2.553565
CG10565 CG11567 -0.470226
CG10565 CG11785 0.248185
CG10565 CG11979 0.647970
CG10565 CG12151 3.991976
CG10565 CG12262 -2.159220
CG10565 CG1273 -0.363933
CG10565 CG13005 -0.493081
CG10565 CG13506 -2.771357
CG10565 CG1403 1.200989
CG10565 CG14048 2.316509
CG10565 CG1475 -4.529393
CG10565 CG1486 0.469555
CG10565 CG15212 0.324101
CG10565 CG15282 1.196246
CG10565 CG15433 -0.712913
CG10565 CG1582 0.434769
CG10565 CG16765 5.790131
CG10565 CG17032 0.189221
CG10565 CG17121 -3.421103
CG10565 CG17166 -12.989465
CG10565 CG1721 -0.187527
CG10565 CG17246 -2.390793
CG10565 CG18140 -0.554805
CG10565 CG18446 0.999009
CG10565 CG18507 1.209613
CG10565 CG2155 0.345633
CG10565 CG2161 -0.417550
CG10565 CG3008 -3.943089
CG10565 CG30291 -0.104308
CG10565 CG31170 2.481173
CG10565 CG3140 -2.369242
CG10565 CG3171 1.802259
CG10565 CG31999 -0.683708
CG10565 CG32164 -8.237441
CG10565 CG32425 -2.990398
CG10565 CG32499 1.029680
CG10565 CG32548 -0.575950
CG10565 CG32625 1.422615
CG10565 CG3267 -2.142295
CG10565 CG33009 -0.085456
CG10565 CG33104 -6.791478
CG10565 CG33183 1.524463
CG10565 CG33549 -0.199729
CG10565 CG3499 -4.332583
CG10565 CG3624 -0.024867
CG10565 CG3861 0.653715
CG10565 CG3903 -2.751321
CG10565 CG3992 -0.256156
CG10565 CG40049 0.293628
CG10565 CG4051 -3.495893
CG10565 CG4145 0.669473
CG10565 CG4169 2.468652
CG10565 CG4170 1.896875
CG10565 CG4233 0.059606
CG10565 CG4300 0.736388
CG10565 CG4354 0.028126
CG10565 CG4364 0.468830
CG10565 CG4427 -11.788218
CG10565 CG4567 3.567707
CG10565 CG4679 -0.601282
CG10565 CG4692 0.099542
CG10565 CG4726 3.936600
CG10565 CG4972 -1.256307
CG10565 CG4994 3.815002
CG10565 CG5033 -3.575265
CG10565 CG5193 0.925352
CG10565 CG5330 -2.264129
CG10565 CG5353 4.631515
CG10565 CG5374 -2.948712
CG10565 CG5476 0.514115
CG10565 CG5590 0.564470
CG10565 CG6177 0.504046
CG10565 CG6501 -1.172529
CG10565 CG6512 1.007406
CG10565 CG6521 -0.684646
CG10565 CG6668 -7.085996
CG10565 CG6708 -2.152404
CG10565 CG6871 -1.039485
CG10565 CG7033 -3.577517
CG10565 CG7107 0.188529
CG10565 CG7173 -0.412359
CG10565 CG7176 1.020080
CG10565 CG7227 0.542799
CG10565 CG7271 -1.252787
CG10565 CG7361 -5.175622
CG10565 CG7413 1.320316
CG10565 CG7421 2.843961
CG10565 CG7430 -1.959205
CG10565 CG7461 3.759486
CG10565 CG7526 1.052324
CG10565 CG7610 0.140301
CG10565 CG7915 2.294909
CG10565 CG7935 -1.780782
CG10565 CG7981 1.120082
CG10565 CG7987 2.169473
CG10565 CG8173 0.340939
CG10565 CG8182 0.560144
CG10565 CG8186 1.356112
CG10565 CG8231 0.879973
CG10565 CG8235 -6.859324
CG10565 CG8309 0.410354
CG10565 CG8402 1.134266
CG10565 CG8430 0.065461
CG10565 CG8439 -9.344376
CG10565 CG8788 2.354916
CG10565 CG8977 10.009017
CG10565 CG9009 -0.803364
CG10565 CG9140 1.713245
CG10565 CG9172 -2.087418
CG10565 CG9238 1.253556
CG10565 CG9280 1.082342
CG10565 CG9281 0.099269
CG10565 CG9322 0.197768
CG10565 CG9330 -2.242820
CG10565 CG9710 -1.156939
CG10565 TE18870 0.117574
CG10571 CG11306 0.434971
CG10571 CG11471 1.565015
CG10571 CG12084 -0.636679
CG10571 CG12113 0.289166
CG10571 CG12151 -1.392763
CG10571 CG12287 -0.124728
CG10571 CG12530 1.318426
CG10571 CG1309 2.509976
CG10571 CG13289 -0.278920
CG10571 CG14788 0.174532
CG10571 CG14805 -1.158583
CG10571 CG17124 -0.930293
CG10571 CG17369 1.173299
CG10571 CG18854 0.335103
CG10571 CG2158 -0.941400
CG10571 CG2221 -3.394583
CG10571 CG2263 -2.282424
CG10571 CG2277 -0.362980
CG10571 CG2674 0.493082
CG10571 CG2827 -0.226679
CG10571 CG3224 0.257610
CG10571 CG32409 -0.289675
CG10571 CG3902 0.057176
CG10571 CG4003 -0.088296
CG10571 CG4457 0.821393
CG10571 CG4511 -0.062643
CG10571 CG4700 1.041454
CG10571 CG4746 -0.256096
CG10571 CG4912 -2.090710
CG10571 CG5033 3.015416
CG10571 CG5183 0.003375
CG10571 CG5193 0.352256
CG10571 CG5220 1.044129
CG10571 CG5277 0.452860
CG10571 CG5382 -0.627228
CG10571 CG5824 -1.103141
CG10571 CG6022 0.425588
CG10571 CG6148 0.377374
CG10571 CG6177 -0.098220
CG10571 CG6202 -0.194164
CG10571 CG6708 0.101797
CG10571 CG6904 0.951874
CG10571 CG7393 -3.855212
CG10571 CG7461 -0.851278
CG10571 CG7839 1.154152
CG10571 CG8286 0.870073
CG10571 CG8289 0.815742
CG10571 CG8583 -0.312267
CG10571 CG8636 0.204459
CG10571 CG8978 -2.321311
CG10571 CG9006 -3.434962
CG10571 CG9128 0.128567
CG10571 CG9318 -1.480136
CG10571 CG9677 0.580979
CG10571 CG9750 -1.267651
CG10571 CG9916 -0.139260
CG10578 CG11015 0.101430
CG10578 CG11642 0.271106
CG10578 CG12091 -0.475056
CG10578 CG12131 0.104030
CG10578 CG12151 -0.059613
CG10578 CG12262 0.985715
CG10578 CG12287 -0.347451
CG10578 CG12403 -1.033033
CG10578 CG12592 -0.255295
CG10578 CG13005 -0.339220
CG10578 CG1309 -0.122926
CG10578 CG13289 -0.704191
CG10578 CG1403 0.159147
CG10578 CG1422 -0.471408
CG10578 CG1475 -0.084657
CG10578 CG14805 -1.388046
CG10578 CG16721 -0.011506
CG10578 CG17124 -0.315146
CG10578 CG17158 0.344601
CG10578 CG17246 -0.433189
CG10578 CG17492 -0.171618
CG10578 CG18140 0.034173
CG10578 CG18250 0.928666
CG10578 CG1837 -0.639032
CG10578 CG2016 -0.226525
CG10578 CG2051 -0.204208
CG10578 CG2158 -0.292909
CG10578 CG31368 -1.946116
CG10578 CG32425 0.227106
CG10578 CG32625 0.287576
CG10578 CG3265 -0.332469
CG10578 CG32701 -1.387928
CG10578 CG3278 0.405550
CG10578 CG33104 0.071679
CG10578 CG33113 -0.107219
CG10578 CG33549 -0.325506
CG10578 CG3371 1.390166
CG10578 CG3416 -1.464069
CG10578 CG3624 0.150723
CG10578 CG3644 0.446113
CG10578 CG3722 0.419178
CG10578 CG3861 0.475222
CG10578 CG3902 0.181953
CG10578 CG3992 0.017226
CG10578 CG4003 0.121844
CG10578 CG4115 -0.048490
CG10578 CG4204 -0.441970
CG10578 CG4427 0.422886
CG10578 CG4551 0.691753
CG10578 CG4700 -0.877666
CG10578 CG5183 -0.514787
CG10578 CG5193 0.480137
CG10578 CG5258 -0.174620
CG10578 CG5320 2.335526
CG10578 CG5330 0.628660
CG10578 CG5454 -0.777990
CG10578 CG5809 -0.461862
CG10578 CG6177 -0.110198
CG10578 CG6708 -0.435447
CG10578 CG6844 -0.966295
CG10578 CG7393 -0.407640
CG10578 CG7413 -0.728599
CG10578 CG7433 -0.459363
CG10578 CG7481 -0.157086
CG10578 CG7654 0.039438
CG10578 CG7702 0.740105
CG10578 CG7987 -0.817401
CG10578 CG8209 0.799086
CG10578 CG8411 0.097128
CG10578 CG8416 0.398792
CG10578 CG8553 1.099439
CG10578 CG9006 0.697415
CG10578 CG9070 -0.045681
CG10578 CG9238 0.109048
CG10578 CG9318 0.328838
CG10578 CG9423 -1.930280
CG10578 CG9677 0.628751
CG10578 CG9750 0.394744
CG10578 CG9985 -0.925506
CG10580 CG1148 -1.092548
CG10580 CG1252 0.169873
CG10580 CG1298 -0.848340
CG10580 CG13875 -0.567970
CG10580 CG14866 0.048815
CG10580 CG1764 -0.347949
CG10580 CG17786 0.087794
CG10580 CG3376 -0.081746
CG10580 CG4089 -0.169117
CG10580 CG6394 -0.588318
CG10580 CG6433 -0.039090
CG10580 CG6608 0.108271
CG10580 CG8600 -0.686200
CG10580 CG8983 -0.589792
CG10580 CG9747 0.108867
CG10591 CG11326 -0.001956
CG10591 CG1157 -0.412271
CG10591 CG12157 -1.585531
CG10591 CG13279 0.337368
CG10591 CG13551 0.917055
CG10591 CG14639 -1.042846
CG10591 CG14643 0.160738
CG10591 CG14968 0.943288
CG10591 CG15162 0.857131
CG10591 CG15347 2.304163
CG10591 CG1644 -0.846461
CG10591 CG17332 0.691777
CG10591 CG1809 0.204836
CG10591 CG18374 -0.034307
CG10591 CG2977 2.134521
CG10591 CG3006 0.536233
CG10591 CG31098 1.277310
CG10591 CG31233 -0.822968
CG10591 CG3884 -0.281676
CG10591 CG4753 -2.955753
CG10591 CG4779 -0.953641
CG10591 CG5010 0.047435
CG10591 CG5288 -1.056672
CG10591 CG5476 -0.151839
CG10591 CG5532 -0.668794
CG10591 CG5819 -0.562216
CG10591 CG5828 -0.100217
CG10591 CG5961 1.132284
CG10591 CG6459 0.483934
CG10591 CG7176 -0.202111
CG10591 CG7178 0.142854
CG10591 CG7241 -0.690115
CG10591 CG7502 -1.584802
CG10591 CG8048 -3.060784
CG10591 CG8788 0.637171
CG10591 CG8804 -3.849451
CG10591 CG9066 -0.477551
CG10591 CG9331 1.349473
CG10591 CG9977 -0.678547
CG10596 CG8587 -1.371700
CG10602 CG10691 0.666553
CG10602 CG10724 0.181258
CG10602 CG10746 0.491481
CG10602 CG11051 -0.259851
CG10602 CG11267 1.787845
CG10602 CG11793 -0.339592
CG10602 CG12157 0.509667
CG10602 CG12262 -0.194298
CG10602 CG12403 -0.099431
CG10602 CG13704 0.082169
CG10602 CG14021 -0.102052
CG10602 CG14243 0.632944
CG10602 CG14968 -0.190414
CG10602 CG15095 0.655811
CG10602 CG15117 -0.057527
CG10602 CG15304 -1.067888
CG10602 CG15347 -0.261575
CG10602 CG15717 1.104011
CG10602 CG1837 -0.176605
CG10602 CG2977 -1.413815
CG10602 CG31098 -1.176473
CG10602 CG31431 -1.527812
CG10602 CG3283 -0.492424
CG10602 CG4162 0.398459
CG10602 CG4753 0.774305
CG10602 CG5210 -0.143330
CG10602 CG5288 0.516306
CG10602 CG5532 -0.120465
CG10602 CG5819 -0.625736
CG10602 CG5828 -0.221313
CG10602 CG5949 -0.163264
CG10602 CG6417 -0.165751
CG10602 CG6459 -0.376773
CG10602 CG6666 0.129227
CG10602 CG7062 -0.919453
CG10602 CG7328 -0.001008
CG10602 CG8050 0.033493
CG10602 CG8066 0.354509
CG10602 CG8470 -2.346781
CG10602 CG8665 -0.339687
CG10602 CG8766 -1.424532
CG10602 CG8788 0.181038
CG10602 CG8804 0.176123
CG10602 CG8913 0.017063
CG10602 CG8946 -0.535845
CG10602 CG9184 -0.516620
CG10602 CG9331 -0.018116
CG10602 CG9527 1.234867
CG10620 CG10701 -3.257926
CG10620 CG10917 -0.229093
CG10620 CG11015 0.248203
CG10620 CG11280 -1.953249
CG10620 CG11652 -2.271377
CG10620 CG11861 -2.188154
CG10620 CG11949 -2.849898
CG10620 CG12091 -5.072188
CG10620 CG12129 -0.041458
CG10620 CG12131 0.100885
CG10620 CG12360 -2.236890
CG10620 CG12369 -1.249125
CG10620 CG12676 -7.870482
CG10620 CG13912 -3.288399
CG10620 CG14025 1.719780
CG10620 CG1404 -0.281849
CG10620 CG14122 1.485491
CG10620 CG14207 0.348134
CG10620 CG1422 -7.447078
CG10620 CG1429 0.807984
CG10620 CG1444 7.568410
CG10620 CG14813 -1.011696
CG10620 CG15002 -1.019675
CG10620 CG1648 0.515138
CG10620 CG16721 -1.305726
CG10620 CG17158 3.018798
CG10620 CG1716 -1.770118
CG10620 CG17492 -4.483838
CG10620 CG18140 0.600116
CG10620 CG18250 -23.380749
CG10620 CG18507 0.410691
CG10620 CG2051 -3.429954
CG10620 CG2835 -2.156674
CG10620 CG3033 0.510785
CG10620 CG3039 -1.988480
CG10620 CG31045 -6.104517
CG10620 CG31121 -0.289752
CG10620 CG31332 9.586847
CG10620 CG31349 -0.986227
CG10620 CG32031 1.024804
CG10620 CG32556 0.804171
CG10620 CG3265 4.659854
CG10620 CG32701 -0.551560
CG10620 CG33097 2.107904
CG10620 CG33549 0.670950
CG10620 CG3359 -0.456089
CG10620 CG3542 1.613632
CG10620 CG3624 3.849060
CG10620 CG3664 -2.735091
CG10620 CG3722 1.013306
CG10620 CG3800 -2.704368
CG10620 CG4006 -2.336020
CG10620 CG4115 -0.367516
CG10620 CG4170 2.755171
CG10620 CG4204 1.311116
CG10620 CG4551 1.577164
CG10620 CG4677 -3.024038
CG10620 CG4700 2.016794
CG10620 CG5183 -3.748687
CG10620 CG5809 -4.682922
CG10620 CG6017 0.785481
CG10620 CG6223 0.501264
CG10620 CG6877 -0.727499
CG10620 CG7073 0.777811
CG10620 CG7199 2.156017
CG10620 CG7230 1.185834
CG10620 CG7262 -0.590432
CG10620 CG7526 -1.094250
CG10620 CG7752 0.378170
CG10620 CG7892 0.351447
CG10620 CG7893 -4.174419
CG10620 CG8276 -0.523888
CG10620 CG8289 0.060329
CG10620 CG8306 3.461069
CG10620 CG8312 2.176299
CG10620 CG8411 1.181317
CG10620 CG8416 0.581098
CG10620 CG8600 0.026654
CG10620 CG8933 2.947135
CG10620 CG9022 1.055510
CG10620 CG9035 -0.622624
CG10620 CG9128 0.588852
CG10620 CG9256 1.754596
CG10620 CG9322 -2.717719
CG10620 CG9403 -1.968056
CG10620 CG9423 1.119207
CG10620 CG9677 2.311035
CG10620 CG9712 1.840601
CG10620 CG9866 -3.640214
CG10620 CG9924 0.143142
CG10620 CR31696 0.494593
CG10620 TE19126 0.751720
CG10627 CG10724 0.656305
CG10627 CG10992 -0.551084
CG10627 CG11347 1.216071
CG10627 CG11567 0.528023
CG10627 CG1169 -1.206474
CG10627 CG11992 0.502489
CG10627 CG12203 -0.039409
CG10627 CG12233 -0.975789
CG10627 CG13391 0.387425
CG10627 CG1403 0.530218
CG10627 CG14629 -0.535872
CG10627 CG1486 -0.260434
CG10627 CG15105 -1.750320
CG10627 CG17032 -0.117053
CG10627 CG17121 0.024242
CG10627 CG17334 -0.423590
CG10627 CG18140 0.327255
CG10627 CG18290 -0.256082
CG10627 CG18507 0.752995
CG10627 CG2108 -0.232881
CG10627 CG2161 1.272914
CG10627 CG2918 -0.398627
CG10627 CG2969 0.710376
CG10627 CG3008 -1.107327
CG10627 CG30497 0.130871
CG10627 CG31999 -2.569312
CG10627 CG32425 -0.800073
CG10627 CG33549 -1.951469
CG10627 CG3365 0.785259
CG10627 CG3499 0.050737
CG10627 CG3644 0.449772
CG10627 CG3725 -0.486729
CG10627 CG3903 -0.835553
CG10627 CG3960 -0.467221
CG10627 CG4145 0.854154
CG10627 CG4169 0.137209
CG10627 CG4183 0.690961
CG10627 CG4354 -2.607319
CG10627 CG4364 -0.942351
CG10627 CG4533 1.141812
CG10627 CG4679 -2.731694
CG10627 CG4692 -1.924844
CG10627 CG5330 2.120342
CG10627 CG5345 -0.219907
CG10627 CG5486 -1.424853
CG10627 CG6778 0.499571
CG10627 CG6871 -0.051157
CG10627 CG7062 0.040902
CG10627 CG7266 -1.681149
CG10627 CG7438 -0.292155
CG10627 CG7526 -0.355386
CG10627 CG7981 0.293381
CG10627 CG8402 -0.634538
CG10627 CG8439 1.046318
CG10627 CG8965 0.051553
CG10627 CG9020 -0.051123
CG10627 CG9194 0.434378
CG10627 CG9280 0.220617
CG10627 CG9423 0.466803
CG10627 CG9539 -0.028763
CG10627 CG9811 -0.185945
CG10627 TE18870 -0.005796
CG1064 CG7471 -0.532047
CG1064 CG7892 -0.713743
CG1064 CG8092 -0.832605
CG1064 CG9633 -0.213423
CG1064 CG9712 -0.130652
CG10655 CG10660 0.354831
CG10655 CG10691 -4.111792
CG10655 CG11107 -1.635161
CG10655 CG11151 0.683555
CG10655 CG11217 1.458937
CG10655 CG11255 -1.894324
CG10655 CG11267 -12.735972
CG10655 CG11979 0.096888
CG10655 CG12141 4.787591
CG10655 CG12157 1.093128
CG10655 CG12400 -0.165028
CG10655 CG12582 0.053185
CG10655 CG12785 0.423882
CG10655 CG13220 2.153571
CG10655 CG13506 1.734780
CG10655 CG13551 -3.755259
CG10655 CG13704 -2.617178
CG10655 CG1371 -4.378030
CG10655 CG14048 1.693679
CG10655 CG14066 -0.724342
CG10655 CG15095 -6.178581
CG10655 CG15102 0.207768
CG10655 CG15304 6.111245
CG10655 CG15347 4.809655
CG10655 CG1685 -4.088313
CG10655 CG16944 -0.436030
CG10655 CG17332 0.651737
CG10655 CG17642 -3.309944
CG10655 CG1771 -1.460319
CG10655 CG2713 2.783508
CG10655 CG2863 1.353240
CG10655 CG30349 0.253076
CG10655 CG31004 0.821299
CG10655 CG31098 2.337096
CG10655 CG3127 2.900138
CG10655 CG3140 0.878655
CG10655 CG32164 2.320763
CG10655 CG3249 -1.941041
CG10655 CG32813 2.017143
CG10655 CG3283 0.902987
CG10655 CG32920 0.417621
CG10655 CG33502 -1.463330
CG10655 CG3714 0.617006
CG10655 CG3884 -0.120031
CG10655 CG4169 1.123111
CG10655 CG4217 -6.920505
CG10655 CG4233 -2.654445
CG10655 CG4247 1.676430
CG10655 CG4581 3.382679
CG10655 CG4600 -0.506269
CG10655 CG4901 0.634626
CG10655 CG4994 -1.440999
CG10655 CG5130 0.571360
CG10655 CG5558 -3.708388
CG10655 CG5590 -0.420347
CG10655 CG5660 -0.997210
CG10655 CG5819 -0.182338
CG10655 CG5903 -3.013182
CG10655 CG5904 -5.034858
CG10655 CG5992 -1.341511
CG10655 CG6028 -0.012069
CG10655 CG6178 -0.484031
CG10655 CG6226 1.492219
CG10655 CG6345 0.428404
CG10655 CG6375 -1.165316
CG10655 CG6417 -1.659222
CG10655 CG6501 -9.211022
CG10655 CG6666 2.684919
CG10655 CG6769 -7.272581
CG10655 CG6949 -0.187256
CG10655 CG7178 -2.416808
CG10655 CG7361 -1.073449
CG10655 CG7421 1.898765
CG10655 CG7430 0.346397
CG10655 CG7610 0.280106
CG10655 CG7698 -2.006828
CG10655 CG7834 -0.389307
CG10655 CG7920 2.615834
CG10655 CG7993 -1.255903
CG10655 CG8039 1.021785
CG10655 CG8048 -2.584166
CG10655 CG8443 1.779191
CG10655 CG8470 5.192528
CG10655 CG8766 -1.154416
CG10655 CG8827 1.024837
CG10655 CG8946 2.549219
CG10655 CG9527 3.665961
CG10655 CG9577 0.612542
CG10657 CG31321 -1.167783
CG10657 CG6409 -1.140366
CG10660 CG11241 -0.295407
CG10660 CG11771 0.637273
CG10660 CG12101 3.372649
CG10660 CG12400 2.187758
CG10660 CG12785 -6.055633
CG10660 CG13551 0.124182
CG10660 CG14048 -3.086958
CG10660 CG14066 -0.553466
CG10660 CG14996 -0.394604
CG10660 CG1685 0.834255
CG10660 CG17136 -0.464844
CG10660 CG17369 0.612835
CG10660 CG1785 -6.192253
CG10660 CG2078 -0.584949
CG10660 CG2674 -0.052195
CG10660 CG2827 0.747514
CG10660 CG2867 -0.518169
CG10660 CG32264 0.734725
CG10660 CG32409 0.798448
CG10660 CG33217 2.983470
CG10660 CG3593 -3.107170
CG10660 CG4217 0.459614
CG10660 CG4753 -0.135549
CG10660 CG4781 0.300755
CG10660 CG4912 1.255133
CG10660 CG5010 -2.421504
CG10660 CG5849 0.141688
CG10660 CG5904 -4.468347
CG10660 CG6022 -2.566934
CG10660 CG6105 2.953275
CG10660 CG6226 1.156594
CG10660 CG6417 0.379551
CG10660 CG6767 -2.390824
CG10660 CG7178 -1.258672
CG10660 CG7519 3.650402
CG10660 CG7698 0.578361
CG10660 CG7712 -1.355942
CG10660 CG7780 0.482750
CG10660 CG8039 0.484412
CG10660 CG8058 1.502210
CG10660 CG8327 -2.534857
CG10660 CG8444 0.584615
CG10660 CG8470 -0.347666
CG10660 CG8525 -0.505638
CG10660 CG8636 0.776085
CG10660 CG8766 1.798262
CG10660 CG8788 0.609827
CG10660 CG8827 -1.015820
CG10660 CG8920 -1.306596
CG10660 CG9306 -0.309210
CG10660 CG9527 -0.516774
CG10660 CG9577 -3.914525
CG10669 CG11444 0.104230
CG10669 CG11567 -0.407208
CG10669 CG11979 0.038231
CG10669 CG12151 -0.139194
CG10669 CG12792 0.636511
CG10669 CG1309 -0.925436
CG10669 CG1475 0.616589
CG10669 CG15105 0.765738
CG10669 CG15212 -0.283354
CG10669 CG17246 0.202959
CG10669 CG17325 -0.459288
CG10669 CG2674 -0.372369
CG10669 CG31170 0.198643
CG10669 CG3224 -0.457123
CG10669 CG32548 0.006525
CG10669 CG33217 -0.971068
CG10669 CG4003 -0.238129
CG10669 CG4033 0.189235
CG10669 CG4233 0.554678
CG10669 CG4427 -0.416314
CG10669 CG4552 -1.012375
CG10669 CG4679 -0.905722
CG10669 CG4692 -1.048828
CG10669 CG4994 0.269405
CG10669 CG5277 0.568395
CG10669 CG5330 1.407084
CG10669 CG5353 0.151672
CG10669 CG6148 -0.097919
CG10669 CG6708 -0.238264
CG10669 CG7033 0.465963
CG10669 CG7361 0.766007
CG10669 CG7430 -1.918525
CG10669 CG7807 0.215958
CG10669 CG7915 -0.137570
CG10669 CG7935 -0.375074
CG10669 CG7981 -0.835328
CG10669 CG8235 0.097848
CG10669 CG8402 -0.465689
CG10669 CG8446 0.022695
CG10669 CG8978 0.266171
CG10669 TE18870 -0.259630
CG10680 CG10922 -0.348702
CG10680 CG14243 -0.372686
CG10680 CG14968 0.235453
CG10680 CG31098 0.501248
CG10680 CG3829 -0.726096
CG10680 CG4162 0.381559
CG10680 CG5532 -1.145013
CG10680 CG5828 -0.106718
CG10680 CG6113 -0.287864
CG10680 CG7062 0.226372
CG10680 CG7241 0.367337
CG10680 CG8050 -0.644685
CG10680 CG8066 -0.011806
CG10680 CG8665 0.816592
CG10680 CG8669 -1.067836
CG10680 CG8913 -0.203075
CG10691 CG11134 0.761774
CG10691 CG11151 2.221401
CG10691 CG11255 1.180124
CG10691 CG11267 -2.467154
CG10691 CG1157 0.242048
CG10691 CG12141 -6.249021
CG10691 CG12157 -2.521531
CG10691 CG12400 -9.392310
CG10691 CG1246 -0.444124
CG10691 CG13220 2.806198
CG10691 CG13551 0.973945
CG10691 CG13704 0.218390
CG10691 CG14243 0.623714
CG10691 CG14792 -0.544052
CG10691 CG14996 1.319457
CG10691 CG15095 7.840890
CG10691 CG15304 -8.769371
CG10691 CG15347 -1.647642
CG10691 CG1685 1.935932
CG10691 CG17642 0.389362
CG10691 CG2713 -8.060831
CG10691 CG2977 2.687616
CG10691 CG31004 0.438991
CG10691 CG31098 -1.931515
CG10691 CG31160 -2.289087
CG10691 CG31170 0.236154
CG10691 CG3140 -2.650105
CG10691 CG3249 -1.118822
CG10691 CG3283 0.535002
CG10691 CG32920 -2.484758
CG10691 CG33009 -0.103425
CG10691 CG3593 1.248480
CG10691 CG3714 -2.480707
CG10691 CG3884 -0.220363
CG10691 CG4061 0.490020
CG10691 CG4217 6.775791
CG10691 CG4233 0.595175
CG10691 CG4247 0.438118
CG10691 CG4475 -1.195073
CG10691 CG4567 3.081595
CG10691 CG4665 1.632261
CG10691 CG4753 -1.560472
CG10691 CG4984 -0.574016
CG10691 CG5010 -1.022818
CG10691 CG5012 -0.011772
CG10691 CG5130 0.157362
CG10691 CG5558 0.997371
CG10691 CG5660 -1.535703
CG10691 CG5819 0.671166
CG10691 CG5903 0.184152
CG10691 CG5904 -1.345544
CG10691 CG6028 0.531844
CG10691 CG6030 -0.302309
CG10691 CG6105 -0.843214
CG10691 CG6226 -1.439878
CG10691 CG6343 1.724422
CG10691 CG6345 0.095318
CG10691 CG6415 -1.356320
CG10691 CG6417 2.665355
CG10691 CG6439 1.200521
CG10691 CG6459 -0.182405
CG10691 CG6769 -5.011822
CG10691 CG6904 5.699060
CG10691 CG6949 -4.131048
CG10691 CG7178 1.096869
CG10691 CG7328 -3.013815
CG10691 CG7421 0.322523
CG10691 CG7438 1.514180
CG10691 CG7834 2.066510
CG10691 CG7841 -0.746324
CG10691 CG7993 1.498664
CG10691 CG8039 -3.941275
CG10691 CG8048 2.185188
CG10691 CG8058 -4.034445
CG10691 CG8402 5.455957
CG10691 CG8443 -6.428426
CG10691 CG8470 -11.141591
CG10691 CG8766 -0.562782
CG10691 CG8788 4.632763
CG10691 CG8946 -2.164592
CG10691 CG9127 1.609862
CG10691 CG9140 0.100093
CG10691 CG9331 -1.974278
CG10691 CG9527 -5.805037
CG10691 CG9577 2.040072
CG10698 CG11128 -1.697403
CG10698 CG13463 -0.387574
CG10698 CG1546 -2.656213
CG10698 CG4798 0.247355
CG10699 CG8254 -1.188756
CG10701 CG10917 0.127697
CG10701 CG11015 -3.371053
CG10701 CG11076 0.140927
CG10701 CG12052 0.291494
CG10701 CG12091 0.783208
CG10701 CG12129 -0.438686
CG10701 CG12131 1.209444
CG10701 CG12676 -1.197511
CG10701 CG15002 0.618299
CG10701 CG16721 0.960010
CG10701 CG17121 -0.367344
CG10701 CG18250 -0.154556
CG10701 CG18507 0.606010
CG10701 CG3008 -1.017146
CG10701 CG31045 1.903296
CG10701 CG32425 2.089089
CG10701 CG32701 0.181146
CG10701 CG33097 0.490698
CG10701 CG33104 0.969635
CG10701 CG33549 -1.256600
CG10701 CG3359 -0.173860
CG10701 CG3416 0.483640
CG10701 CG3800 0.648893
CG10701 CG4006 0.163162
CG10701 CG4170 -2.002778
CG10701 CG4204 -0.867419
CG10701 CG4354 -0.043960
CG10701 CG4677 -0.353552
CG10701 CG4700 0.911849
CG10701 CG4944 -0.290665
CG10701 CG4972 -0.088748
CG10701 CG5183 1.005436
CG10701 CG5486 0.833301
CG10701 CG5809 -2.656590
CG10701 CG6017 -0.795975
CG10701 CG6177 0.302645
CG10701 CG6512 0.346600
CG10701 CG6944 -0.766887
CG10701 CG7199 -0.258177
CG10701 CG7230 -0.806443
CG10701 CG7526 0.261040
CG10701 CG7892 -0.757934
CG10701 CG7893 1.823436
CG10701 CG7961 -0.260440
CG10701 CG8258 -0.518660
CG10701 CG8276 -1.351398
CG10701 CG8308 -0.941882
CG10701 CG8312 -0.126836
CG10701 CG8933 1.123709
CG10701 CG9020 -0.774052
CG10701 CG9281 1.014901
CG10701 CG9330 0.490579
CG10701 CG9403 -1.375020
CG10701 CG9423 -1.018691
CG10701 CG9712 -0.239744
CG10701 CG9866 0.515765
CG10717 CG10939 -0.664725
CG10717 CG1298 -0.517362
CG10717 CG4089 -1.131046
CG10719 CG32158 -0.608078
CG10719 CG4230 -2.294090
CG10724 CG10746 0.595722
CG10724 CG10922 0.703527
CG10724 CG11372 -0.373800
CG10724 CG1151 -1.152390
CG10724 CG11793 0.156221
CG10724 CG12203 0.183024
CG10724 CG12262 -1.206440
CG10724 CG12403 -4.086833
CG10724 CG1250 -0.522845
CG10724 CG1345 0.007975
CG10724 CG1371 -0.218364
CG10724 CG1403 -0.185513
CG10724 CG15105 -4.749796
CG10724 CG15117 0.680938
CG10724 CG15212 0.041389
CG10724 CG15282 -1.045981
CG10724 CG15717 1.432233
CG10724 CG1674 1.272674
CG10724 CG16885 -1.126288
CG10724 CG17325 -1.413650
CG10724 CG17332 0.139210
CG10724 CG17508 -0.015178
CG10724 CG18140 0.338153
CG10724 CG18290 0.098591
CG10724 CG1837 2.317119
CG10724 CG18549 0.220096
CG10724 CG18593 -0.922812
CG10724 CG1910 3.093710
CG10724 CG30011 -1.979240
CG10724 CG30497 -0.060316
CG10724 CG31098 -2.784670
CG10724 CG31794 0.041937
CG10724 CG32164 -0.749848
CG10724 CG32499 -0.182185
CG10724 CG32548 0.358513
CG10724 CG32972 -0.743329
CG10724 CG33009 -0.421625
CG10724 CG33149 3.136011
CG10724 CG3644 0.169817
CG10724 CG3725 2.011455
CG10724 CG4051 0.282854
CG10724 CG4169 0.855406
CG10724 CG4183 -0.035333
CG10724 CG4376 -0.631404
CG10724 CG4511 -0.286045
CG10724 CG4533 -1.969844
CG10724 CG4679 -1.897209
CG10724 CG4692 -0.565323
CG10724 CG5320 -4.180119
CG10724 CG5330 1.448899
CG10724 CG5476 0.713280
CG10724 CG5532 -0.617225
CG10724 CG5671 -0.614185
CG10724 CG6647 -2.744611
CG10724 CG6668 3.027491
CG10724 CG6803 0.472754
CG10724 CG7062 -1.566221
CG10724 CG7071 -0.575353
CG10724 CG7107 -0.110626
CG10724 CG7173 -0.299997
CG10724 CG7361 -0.428120
CG10724 CG7433 0.883668
CG10724 CG7807 -0.031980
CG10724 CG7920 -0.482706
CG10724 CG7981 0.866112
CG10724 CG8050 0.310670
CG10724 CG8182 0.007084
CG10724 CG8186 -0.656993
CG10724 CG8235 0.955955
CG10724 CG8402 -1.267451
CG10724 CG8665 1.797441
CG10724 CG8766 -0.006831
CG10724 CG8946 1.319209
CG10724 CG9177 -0.331669
CG10724 CG9184 0.353711
CG10724 CG9238 1.289810
CG10726 CG10967 -0.524374
CG10726 CG1130 0.568066
CG10726 CG11324 0.119300
CG10726 CG11494 0.355609
CG10726 CG11849 0.092886
CG10726 CG12249 -0.093794
CG10726 CG1434 0.162921
CG10726 CG14513 -1.221897
CG10726 CG1624 0.023687
CG10726 CG17724 -1.648388
CG10726 CG2207 -4.296304
CG10726 CG31043 -0.149598
CG10726 CG31357 0.014656
CG10726 CG32046 0.103859
CG10726 CG32505 0.308814
CG10726 CG5175 0.193497
CG10726 CG5358 -2.296299
CG10726 CG5545 1.474800
CG10726 CG5940 -0.469222
CG10726 CG6703 -0.007170
CG10726 CG6987 0.557348
CG10726 CG7358 -0.798391
CG10726 CG7576 -0.019517
CG10726 CG7659 -1.460582
CG10726 CG9704 -0.946622
CG10726 CG9797 0.966941
CG10726 CG9999 -1.376572
CG10746 CG11051 0.266585
CG10746 CG11134 -0.134758
CG10746 CG11267 5.041896
CG10746 CG11992 -0.858278
CG10746 CG12151 -0.854922
CG10746 CG12157 1.050084
CG10746 CG12172 1.410827
CG10746 CG12262 0.124514
CG10746 CG12286 -0.012978
CG10746 CG13551 0.357353
CG10746 CG14021 1.287908
CG10746 CG14243 0.382744
CG10746 CG14629 -0.419984
CG10746 CG14996 0.454399
CG10746 CG15095 -2.465209
CG10746 CG15717 -9.732223
CG10746 CG1600 -3.270246
CG10746 CG18446 -0.632268
CG10746 CG18466 0.886150
CG10746 CG18549 -1.429041
CG10746 CG18593 -1.839461
CG10746 CG1882 -0.928398
CG10746 CG1970 0.304304
CG10746 CG2003 -1.662282
CG10746 CG2098 -0.228744
CG10746 CG30011 -1.043427
CG10746 CG30497 0.129605
CG10746 CG31098 -0.982465
CG10746 CG31175 1.532819
CG10746 CG31431 -0.627975
CG10746 CG32499 0.216062
CG10746 CG3267 0.303556
CG10746 CG3588 -0.648840
CG10746 CG3829 -0.911074
CG10746 CG4233 0.066694
CG10746 CG4427 4.872540
CG10746 CG4475 -0.108487
CG10746 CG4533 0.819685
CG10746 CG4567 0.669135
CG10746 CG4600 -0.512231
CG10746 CG5210 -0.576951
CG10746 CG5345 1.334499
CG10746 CG5594 0.777097
CG10746 CG5949 0.269678
CG10746 CG6459 -0.811166
CG10746 CG6871 -0.883356
CG10746 CG7062 -2.378050
CG10746 CG7088 1.313894
CG10746 CG7266 -1.562046
CG10746 CG7421 -1.425977
CG10746 CG7438 -0.436340
CG10746 CG7678 0.123722
CG10746 CG7807 1.091281
CG10746 CG8050 0.424889
CG10746 CG8058 1.352423
CG10746 CG8066 0.033738
CG10746 CG8144 -0.353811
CG10746 CG8235 -3.619593
CG10746 CG8402 -0.120952
CG10746 CG8443 0.551359
CG10746 CG8446 1.959425
CG10746 CG8470 -7.074565
CG10746 CG8665 1.439935
CG10746 CG8782 -1.010654
CG10746 CG8913 1.836752
CG10746 CG8946 -1.854616
CG10746 CG9009 -0.621095
CG10746 CG9184 0.988035
CG10746 CG9446 1.205060
CG10756 CG10960 -0.254446
CG10756 CG11217 -4.108707
CG10756 CG11453 -0.125362
CG10756 CG11567 -0.065098
CG10756 CG1169 0.068804
CG10756 CG12055 0.524140
CG10756 CG12338 -0.029849
CG10756 CG12723 0.228200
CG10756 CG13695 0.154633
CG10756 CG13993 0.253848
CG10756 CG14066 -0.201596
CG10756 CG15002 0.582751
CG10756 CG15211 0.935700
CG10756 CG15444 -0.596357
CG10756 CG1582 -0.454876
CG10756 CG16787 0.319424
CG10756 CG17332 0.376691
CG10756 CG1884 0.835065
CG10756 CG2161 -0.563252
CG10756 CG2210 -0.414900
CG10756 CG2818 -1.498442
CG10756 CG3008 0.027740
CG10756 CG3028 0.350649
CG10756 CG31649 -0.524515
CG10756 CG3171 0.507976
CG10756 CG32473 0.952223
CG10756 CG32548 0.176428
CG10756 CG32920 -0.025615
CG10756 CG33261 -0.171348
CG10756 CG3991 0.308815
CG10756 CG4280 -0.287230
CG10756 CG4299 -0.107406
CG10756 CG4552 0.207858
CG10756 CG4742 -0.206313
CG10756 CG4984 -0.091335
CG10756 CG5130 -0.074666
CG10756 CG5514 -0.459156
CG10756 CG5903 0.736758
CG10756 CG6040 -2.525127
CG10756 CG6199 0.250786
CG10756 CG6345 -0.310384
CG10756 CG6378 -0.332176
CG10756 CG6521 -0.903034
CG10756 CG6775 0.327622
CG10756 CG7107 0.115569
CG10756 CG7802 -0.987597
CG10756 CG8173 -2.434764
CG10756 CG8850 -0.233275
CG10756 CG9322 -0.227341
CG10756 CG9743 -0.507207
CG10756 CR31808 0.465261
CG1082 CG11453 -0.121741
CG1082 CG11576 -0.444392
CG1082 CG18173 0.216579
CG1082 CG2977 -0.758054
CG1082 CG31233 0.754173
CG1082 CG31259 -3.536745
CG1082 CG31300 -0.927587
CG1082 CG3734 0.384801
CG1082 CG4061 -0.902990
CG1082 CG5660 1.549603
CG1082 CG6830 -0.606742
CG1082 CG7328 -0.303920
CG1082 CG7354 -0.529755
CG1082 CG9331 -0.753288
CG1082 CG9527 1.281257
CG1082 CG9568 -0.758247
CG10897 CG1130 0.413717
CG10897 CG11798 0.405378
CG10897 CG1434 -0.384826
CG10897 CG15427 -0.672216
CG10897 CG1957 -0.135351
CG10897 CG32505 0.547747
CG10897 CG4022 0.254613
CG10897 CG4050 -1.189337
CG10897 CG5393 -1.607431
CG10897 CG5813 0.202383
CG10897 CG6889 -0.569625
CG10897 CG6930 0.196483
CG10897 CG6987 0.358774
CG10897 CG7358 -0.726479
CG10897 CG7538 -0.354669
CG10897 CG7659 0.022173
CG10897 CG9704 -1.542264
CG10897 CG9705 0.151473
CG10897 CG9797 0.787016
CG10897 CG9999 -0.300439
CG10917 CG12369 -0.625562
CG10917 CG12676 -0.065001
CG10917 CG14813 -0.132723
CG10917 CG3039 -0.414096
CG10917 CG33097 0.534421
CG10917 CG3542 -0.032844
CG10917 CG4145 0.017944
CG10917 CG4677 -0.133775
CG10917 CG5183 -0.140636
CG10917 CG5809 0.134867
CG10917 CG5854 -0.698390
CG10917 CG6223 -0.214483
CG10917 CG8276 0.027167
CG10917 CG8983 -0.207073
CG10917 CG9403 -0.382521
CG10917 CG9677 0.150822
CG10922 CG11051 0.140525
CG10922 CG1151 0.521255
CG10922 CG11793 0.995648
CG10922 CG1264 -0.322041
CG10922 CG13005 1.234167
CG10922 CG1309 0.875161
CG10922 CG1403 -0.195045
CG10922 CG14629 0.180311
CG10922 CG14805 -0.337648
CG10922 CG15105 0.360610
CG10922 CG15117 1.604560
CG10922 CG15188 -0.037879
CG10922 CG15828 0.270384
CG10922 CG1648 0.596705
CG10922 CG1780 -0.477038
CG10922 CG18111 -1.789858
CG10922 CG1934 0.118334
CG10922 CG2198 0.020296
CG10922 CG2969 0.054037
CG10922 CG31536 0.030002
CG10922 CG32548 -0.508001
CG10922 CG3434 0.019566
CG10922 CG3960 -0.417605
CG10922 CG3989 -0.412766
CG10922 CG4354 -0.706443
CG10922 CG4533 -2.726312
CG10922 CG4679 -1.631994
CG10922 CG4692 -1.789308
CG10922 CG5330 -0.305921
CG10922 CG5345 -1.435459
CG10922 CG5532 -0.796388
CG10922 CG5594 -2.441686
CG10922 CG5828 0.036172
CG10922 CG6155 -0.292035
CG10922 CG6778 0.699120
CG10922 CG6803 -0.413648
CG10922 CG7062 -0.374754
CG10922 CG7227 -0.469905
CG10922 CG7935 -0.866789
CG10922 CG7981 0.104350
CG10922 CG8050 0.766797
CG10922 CG8402 2.885722
CG10922 CG8665 -0.479533
CG10922 CG9194 -0.093976
CG10922 CG9836 -1.019664
CG10924 CG11051 1.210489
CG10924 CG14021 0.125107
CG10924 CG1600 -0.231716
CG10924 CG1644 -0.086602
CG10924 CG1743 -2.616736
CG10924 CG18466 -0.283683
CG10924 CG2977 0.329007
CG10924 CG3006 -1.869453
CG10924 CG31098 -0.074053
CG10924 CG31431 -0.378955
CG10924 CG3588 -0.657549
CG10924 CG3829 0.592216
CG10924 CG4162 1.125914
CG10924 CG4781 0.288463
CG10924 CG5210 -0.591463
CG10924 CG5288 0.146920
CG10924 CG6871 -0.104217
CG10924 CG7241 -0.035720
CG10924 CG7678 -0.582033
CG10924 CG7936 -1.117624
CG10924 CG8050 1.776992
CG10924 CG8066 -2.278684
CG10924 CG8669 -0.560172
CG10939 CG13698 -0.883485
CG10939 CG14110 -0.787786
CG10939 CG31344 -0.827660
CG10939 CG4089 -0.410099
CG10939 CG6040 -0.169723
CG10960 CG11453 0.100240
CG10960 CG13102 -0.119992
CG10960 CG13993 0.134925
CG10960 CG1782 0.134356
CG10960 CG18173 -0.131721
CG10960 CG2818 0.192423
CG10960 CG3171 0.160105
CG10960 CG33261 -1.046160
CG10960 CG3734 -0.745234
CG10960 CG4086 0.244874
CG10960 CG4199 -0.301982
CG10960 CG4280 -0.563716
CG10960 CG6178 -0.832207
CG10960 CG7354 0.055492
CG10960 CG8173 -0.481230
CG10967 CG11324 -0.657880
CG10967 CG1447 -0.430641
CG10967 CG14513 -0.198693
CG10967 CG31108 0.463045
CG10967 CG31368 0.103719
CG10967 CG8092 0.031252
CG10967 CG8749 0.028050
CG10967 CG9854 -0.679635
CG10967 CG9894 -0.729603
CG10988 CG1109 0.215626
CG10988 CG12052 -0.217215
CG10988 CG1228 0.161805
CG10988 CG12701 -0.225731
CG10988 CG2083 0.698923
CG10988 CG3039 -0.520261
CG10988 CG33097 0.033061
CG10988 CG3542 0.364749
CG10988 CG3625 -0.834372
CG10988 CG3800 0.124199
CG10988 CG4303 0.557810
CG10988 CG4532 -1.389856
CG10988 CG5215 -0.020397
CG10988 CG5499 -0.356806
CG10988 CG6617 -0.208768
CG10988 CG6860 -0.447332
CG10988 CG6889 -0.463100
CG10988 CG8200 0.256840
CG10988 CG8276 -0.292342
CG10988 CG9346 -0.707209
CG1099 CG14066 -0.543507
CG1099 CG2374 0.108191
CG1099 CG3198 0.341579
CG1099 CG32158 -0.087888
CG1099 CG32423 -1.599186
CG1099 CG33261 -0.379970
CG1099 CG3969 -0.085736
CG1099 CG4230 -0.820241
CG1099 CG7187 -0.741210
CG1099 CG7379 0.007863
CG1099 CG9854 -0.329537
CG10992 CG11347 -0.984887
CG10992 CG11654 -0.620485
CG10992 CG12233 -0.236520
CG10992 CG1404 -1.502164
CG10992 CG14629 0.036494
CG10992 CG1486 -0.058289
CG10992 CG16788 -0.037438
CG10992 CG16858 -0.514893
CG10992 CG2072 0.122946
CG10992 CG2969 0.171967
CG10992 CG31536 0.280750
CG10992 CG31999 0.418189
CG10992 CG33097 0.974252
CG10992 CG33113 0.116828
CG10992 CG33549 0.032282
CG10992 CG3365 -0.383676
CG10992 CG3542 0.609415
CG10992 CG3644 0.103432
CG10992 CG3722 0.171114
CG10992 CG3800 0.041654
CG10992 CG3903 -1.340008
CG10992 CG3941 -0.856611
CG10992 CG4145 0.661494
CG10992 CG4405 0.081578
CG10992 CG5345 0.496090
CG10992 CG5486 -0.730558
CG10992 CG5802 -0.282744
CG10992 CG6155 0.231685
CG10992 CG6778 -0.976738
CG10992 CG8276 0.263799
CG10992 CG8974 -0.658967
CG10992 CG9175 -0.396855
CG10992 CG9346 0.540832
CG10992 CG9423 0.261188
CG11015 CG11076 -1.238145
CG11015 CG11471 1.422910
CG11015 CG11949 0.084957
CG11015 CG12091 -2.704578
CG11015 CG12131 -1.471529
CG11015 CG12592 0.151691
CG11015 CG12676 0.045443
CG11015 CG12792 -2.181072
CG11015 CG13005 -0.612744
CG11015 CG13289 0.230346
CG11015 CG14026 -0.497270
CG11015 CG14207 1.367254
CG11015 CG14712 0.623313
CG11015 CG14813 -0.151808
CG11015 CG15433 5.020833
CG11015 CG17032 -0.622115
CG11015 CG17121 0.220001
CG11015 CG17124 2.369497
CG11015 CG17158 0.634445
CG11015 CG17166 -1.288114
CG11015 CG1721 0.342083
CG11015 CG17246 0.929918
CG11015 CG18250 1.090751
CG11015 CG3008 -2.056742
CG11015 CG3033 0.849134
CG11015 CG31045 -0.886562
CG11015 CG31332 -0.164533
CG11015 CG32425 0.183675
CG11015 CG32625 -1.627012
CG11015 CG3265 -3.312028
CG11015 CG32701 0.413658
CG11015 CG3278 -1.569345
CG11015 CG33104 -0.976045
CG11015 CG33183 0.749705
CG11015 CG33549 1.217648
CG11015 CG3416 -0.844394
CG11015 CG3499 0.901807
CG11015 CG3624 0.860294
CG11015 CG3664 0.215118
CG11015 CG3992 0.568886
CG11015 CG4006 0.469336
CG11015 CG4170 1.483149
CG11015 CG4204 0.016103
CG11015 CG4300 0.758401
CG11015 CG4551 2.330593
CG11015 CG4700 -6.092111
CG11015 CG4912 3.179509
CG11015 CG4944 0.443228
CG11015 CG4972 -3.011163
CG11015 CG5021 -0.121461
CG11015 CG5183 1.846874
CG11015 CG5186 0.999414
CG11015 CG5258 -0.078257
CG11015 CG5374 3.632881
CG11015 CG5454 0.160315
CG11015 CG5486 0.044967
CG11015 CG5809 0.166291
CG11015 CG6177 -0.229978
CG11015 CG6512 -10.299896
CG11015 CG6668 2.015637
CG11015 CG6766 -0.125161
CG11015 CG7033 -0.969807
CG11015 CG7230 0.319680
CG11015 CG7413 -2.147445
CG11015 CG7430 2.279859
CG11015 CG7526 -0.373251
CG11015 CG7654 -2.038907
CG11015 CG7892 1.046435
CG11015 CG7893 -2.952373
CG11015 CG8231 -5.617211
CG11015 CG8308 -0.370125
CG11015 CG8312 -1.254650
CG11015 CG8411 -0.517807
CG11015 CG8416 1.237458
CG11015 CG8553 1.165295
CG11015 CG8978 0.051517
CG11015 CG9020 0.178143
CG11015 CG9035 0.282433
CG11015 CG9172 -2.463707
CG11015 CG9281 -3.032897
CG11015 CG9318 -0.550275
CG11015 CG9322 -0.145644
CG11015 CG9330 -5.566634
CG11015 CG9403 0.028700
CG11015 CG9416 0.147946
CG11015 CG9423 -0.303369
CG11015 CG9677 -1.690643
CG11015 CG9710 0.612704
CG11015 CG9712 -0.088128
CG11015 CG9748 -0.149918
CG11015 CG9866 2.916131
CG11051 CG12172 0.284253
CG11051 CG12286 0.236520
CG11051 CG1264 -0.169427
CG11051 CG1309 0.377257
CG11051 CG14021 0.965253
CG11051 CG14243 -0.041074
CG11051 CG14968 -1.510346
CG11051 CG15095 1.380879
CG11051 CG15117 -1.480201
CG11051 CG15188 0.667097
CG11051 CG15304 -0.165846
CG11051 CG1548 -0.130568
CG11051 CG15717 1.981147
CG11051 CG1600 0.576379
CG11051 CG1743 -5.851705
CG11051 CG17754 0.178818
CG11051 CG1837 0.450048
CG11051 CG18657 -0.317802
CG11051 CG2003 0.450132
CG11051 CG2098 -1.188561
CG11051 CG2198 -0.033364
CG11051 CG30011 1.431097
CG11051 CG3006 -0.432399
CG11051 CG31098 0.044327
CG11051 CG31431 -0.205940
CG11051 CG31775 -0.403078
CG11051 CG33009 -0.345403
CG11051 CG3380 1.032224
CG11051 CG3960 0.549552
CG11051 CG3989 -0.341000
CG11051 CG4033 1.356460
CG11051 CG4162 -0.271156
CG11051 CG4354 0.632959
CG11051 CG4533 -0.180528
CG11051 CG4696 0.206935
CG11051 CG4753 1.955450
CG11051 CG4781 -0.563589
CG11051 CG5033 0.205894
CG11051 CG5210 -2.232294
CG11051 CG5330 0.554759
CG11051 CG5594 -0.753581
CG11051 CG5828 -0.304657
CG11051 CG6803 0.450019
CG11051 CG6871 -0.030149
CG11051 CG7062 2.104028
CG11051 CG7088 -0.493114
CG11051 CG7241 -0.696677
CG11051 CG7936 -1.383908
CG11051 CG7987 0.641252
CG11051 CG8036 0.668246
CG11051 CG8050 -2.501616
CG11051 CG8066 0.429461
CG11051 CG8402 -0.214401
CG11051 CG8443 0.270515
CG11051 CG8470 -3.177922
CG11051 CG8665 -3.962308
CG11051 CG8669 1.633965
CG11051 CG8766 0.594007
CG11076 CG12576 -0.118402
CG11076 CG13993 -0.938391
CG11076 CG14207 -0.372577
CG11076 CG15433 -1.188357
CG11076 CG16765 0.780098
CG11076 CG17121 -0.558102
CG11076 CG17166 -3.913461
CG11076 CG1749 -0.027391
CG11076 CG17492 0.451182
CG11076 CG2918 0.139393
CG11076 CG3008 -4.461817
CG11076 CG3171 0.839370
CG11076 CG32164 0.892555
CG11076 CG32244 -0.566890
CG11076 CG33071 0.572024
CG11076 CG33104 -0.969733
CG11076 CG33183 1.478455
CG11076 CG40049 -0.685158
CG11076 CG4125 -0.704225
CG11076 CG4169 1.406930
CG11076 CG4170 0.245717
CG11076 CG4300 0.819227
CG11076 CG4364 0.169541
CG11076 CG4376 0.472427
CG11076 CG4567 1.023524
CG11076 CG4726 0.635435
CG11076 CG4944 -0.861612
CG11076 CG4966 -1.689888
CG11076 CG4972 -0.104523
CG11076 CG4994 -4.166985
CG11076 CG5186 0.196588
CG11076 CG5258 0.223029
CG11076 CG5374 -3.361391
CG11076 CG6512 1.795164
CG11076 CG6668 0.069387
CG11076 CG6766 -0.765523
CG11076 CG7610 0.564402
CG11076 CG7675 0.816090
CG11076 CG7893 0.188658
CG11076 CG7961 -0.100344
CG11076 CG8231 1.800862
CG11076 CG8268 -1.145244
CG11076 CG8308 -0.257786
CG11076 CG8309 0.350264
CG11076 CG8312 -0.115605
CG11076 CG8430 -0.034515
CG11076 CG8439 -0.878559
CG11076 CG8553 -1.432453
CG11076 CG9172 0.855649
CG11076 CG9253 -0.007578
CG11076 CG9281 -2.572460
CG11076 CG9322 0.926904
CG11076 CG9330 0.807165
CG11076 CG9416 0.159931
CG11076 CG9710 -1.030049
CG11076 CG9712 0.310474
CG11076 CG9748 -0.083489
CG11076 CG9762 1.315111
CG11076 CG9811 -0.239862
CG1109 CG12052 -0.172497
CG1109 CG12091 0.450483
CG1109 CG12113 -0.952623
CG1109 CG12129 -1.627514
CG1109 CG1228 0.334732
CG1109 CG12287 -1.577462
CG1109 CG12369 -0.927124
CG1109 CG12391 -1.333756
CG1109 CG12592 -0.040039
CG1109 CG12701 -2.084343
CG1109 CG13777 0.222815
CG1109 CG13912 -0.889504
CG1109 CG1404 -0.581764
CG1109 CG1463 0.242053
CG1109 CG1483 -0.508762
CG1109 CG14883 1.187011
CG1109 CG18250 2.380223
CG1109 CG1957 -0.766084
CG1109 CG2656 1.119177
CG1109 CG3039 -0.882491
CG1109 CG31137 -0.086176
CG1109 CG3184 0.529396
CG1109 CG3258 0.281388
CG1109 CG33097 1.605570
CG1109 CG3416 0.605766
CG1109 CG3436 -0.320511
CG1109 CG3542 -0.503174
CG1109 CG3664 0.720571
CG1109 CG3722 0.594727
CG1109 CG3792 -0.391637
CG1109 CG3800 -1.901635
CG1109 CG4006 -0.092066
CG1109 CG4204 -1.452405
CG1109 CG4303 -4.728397
CG1109 CG4551 0.009066
CG1109 CG5021 -0.378676
CG1109 CG5433 -2.342801
CG1109 CG5499 -2.286779
CG1109 CG5802 -0.275688
CG1109 CG5813 0.774484
CG1109 CG6210 0.223838
CG1109 CG6601 0.696512
CG1109 CG6617 -0.987959
CG1109 CG6889 -3.380510
CG1109 CG6987 2.598318
CG1109 CG7262 0.896745
CG1109 CG7375 1.379880
CG1109 CG7379 1.117509
CG1109 CG7752 -0.048654
CG1109 CG7892 0.152760
CG1109 CG8092 0.677006
CG1109 CG8156 0.507758
CG1109 CG8276 -0.161056
CG1109 CG8416 1.180901
CG1109 CG8571 0.496266
CG1109 CG8749 -0.258134
CG1109 CG9128 -4.560012
CG1109 CG9256 -0.277973
CG1109 CG9318 0.249884
CG1109 CG9346 -0.217374
CG1109 CG9403 -0.023457
CG1109 CG9423 0.390430
CG1109 CG9633 0.550151
CG1109 CG9677 0.618168
CG1109 CG9705 -0.104047
CG1109 CG9924 0.494614
CG11100 CG12238 0.095581
CG11100 CG12369 -0.359811
CG11100 CG12701 -1.283584
CG11100 CG13624 -1.549612
CG11100 CG14883 1.004948
CG11100 CG1782 0.664724
CG11100 CG18783 -1.455884
CG11100 CG1884 -1.719843
CG11100 CG2072 0.133649
CG11100 CG2083 -1.786228
CG11100 CG3180 -0.248404
CG11100 CG3198 -0.043328
CG11100 CG33097 3.052635
CG11100 CG3542 0.939395
CG11100 CG3625 1.393639
CG11100 CG3792 0.127439
CG11100 CG3969 -2.200668
CG11100 CG4532 0.742938
CG11100 CG4672 0.019664
CG11100 CG5215 -1.897284
CG11100 CG5499 -1.257959
CG11100 CG6418 0.450281
CG11100 CG6617 0.689092
CG11100 CG6654 -0.035980
CG11100 CG6860 0.325421
CG11100 CG6877 1.191969
CG11100 CG7187 0.360620
CG11100 CG7375 -2.210589
CG11100 CG7379 -1.483247
CG11100 CG7528 -0.460398
CG11100 CG8200 -1.687550
CG11100 CG8209 -0.294922
CG11100 CG8472 0.787314
CG11100 CG8571 0.553809
CG11100 CG8749 -0.216059
CG11100 CG8974 -1.204443
CG11100 CG9346 -0.592808
CG11100 CG9666 0.940458
CG11107 CG11151 0.861067
CG11107 CG11267 -0.456414
CG11107 CG11444 -0.786321
CG11107 CG12055 0.620848
CG11107 CG12262 1.325000
CG11107 CG12582 0.191192
CG11107 CG13220 -1.443964
CG11107 CG1371 -0.488804
CG11107 CG14066 -1.149803
CG11107 CG1475 1.410042
CG11107 CG15304 0.456117
CG11107 CG15731 -0.163027
CG11107 CG1582 -0.201736
CG11107 CG16944 1.681110
CG11107 CG17246 0.010137
CG11107 CG17320 -0.991231
CG11107 CG17332 -1.075437
CG11107 CG17642 -1.745476
CG11107 CG1771 1.084556
CG11107 CG1782 -1.095032
CG11107 CG1882 0.112137
CG11107 CG1884 1.470261
CG11107 CG18854 0.643640
CG11107 CG1910 0.587944
CG11107 CG2158 0.347403
CG11107 CG2161 -4.413191
CG11107 CG30116 0.460453
CG11107 CG3028 0.842543
CG11107 CG31170 -1.333258
CG11107 CG3127 -1.501602
CG11107 CG3140 -2.522165
CG11107 CG31794 -0.623176
CG11107 CG31999 1.954152
CG11107 CG32164 -1.503710
CG11107 CG32920 0.666350
CG11107 CG33502 -0.521833
CG11107 CG3499 -0.295550
CG11107 CG3624 0.888526
CG11107 CG4086 -1.982405
CG11107 CG4169 -2.913549
CG11107 CG4233 0.844566
CG11107 CG4247 -0.803452
CG11107 CG4364 -0.139566
CG11107 CG4427 2.443349
CG11107 CG4552 0.684783
CG11107 CG4726 0.093049
CG11107 CG4752 0.433687
CG11107 CG4994 1.542861
CG11107 CG5353 -3.674659
CG11107 CG5590 -1.376316
CG11107 CG5903 1.066818
CG11107 CG5904 -0.214857
CG11107 CG5992 0.323886
CG11107 CG6178 -0.346650
CG11107 CG6199 0.524704
CG11107 CG6501 0.577678
CG11107 CG6647 0.684505
CG11107 CG6666 0.296598
CG11107 CG6769 -1.744291
CG11107 CG6775 0.941851
CG11107 CG6949 0.999427
CG11107 CG7033 0.770304
CG11107 CG7107 -1.759802
CG11107 CG7269 -0.089746
CG11107 CG7271 -0.818333
CG11107 CG7279 -0.835424
CG11107 CG7413 1.866499
CG11107 CG7430 -1.396876
CG11107 CG7458 0.485905
CG11107 CG7461 -0.956726
CG11107 CG7610 0.862431
CG11107 CG7698 0.070766
CG11107 CG7807 0.938914
CG11107 CG7920 -2.026498
CG11107 CG7981 0.328989
CG11107 CG8173 0.020815
CG11107 CG8235 1.268681
CG11107 CG8402 -3.085884
CG11107 CG8430 0.057163
CG11107 CG8977 0.011813
CG11107 CG9022 -2.360044
CG11107 CG9743 -0.929403
CG11107 CG9750 -1.302001
CG11107 CG9811 1.445090
CG11128 CG1546 -0.450224
CG11128 CG4798 -1.041390
CG11134 CG11267 1.858078
CG11134 CG11334 -3.265748
CG11134 CG11793 -0.854790
CG11134 CG11961 0.039666
CG11134 CG12151 -1.046452
CG11134 CG12400 -0.590678
CG11134 CG12723 0.501121
CG11134 CG13220 -0.675656
CG11134 CG13506 1.522020
CG11134 CG14066 -0.690869
CG11134 CG15102 0.128831
CG11134 CG15162 -0.684445
CG11134 CG15212 -1.019405
CG11134 CG15717 -0.377981
CG11134 CG1582 0.619715
CG11134 CG17166 2.236472
CG11134 CG17246 0.268635
CG11134 CG17320 0.996353
CG11134 CG17332 3.326782
CG11134 CG1771 0.226473
CG11134 CG18446 0.433727
CG11134 CG1882 -0.754095
CG11134 CG18854 1.939926
CG11134 CG1970 -0.783765
CG11134 CG2158 1.894421
CG11134 CG2210 0.469522
CG11134 CG2674 0.207496
CG11134 CG2713 0.307182
CG11134 CG31004 -0.276104
CG11134 CG31160 -6.131698
CG11134 CG31170 -0.019572
CG11134 CG31175 2.438027
CG11134 CG3140 -2.434028
CG11134 CG3171 -0.414447
CG11134 CG32164 -3.032153
CG11134 CG3267 -8.748292
CG11134 CG3283 0.887664
CG11134 CG33502 -2.801044
CG11134 CG3499 2.132166
CG11134 CG4051 -0.968777
CG11134 CG4061 -0.264920
CG11134 CG4086 0.233520
CG11134 CG4427 -5.611884
CG11134 CG4475 0.355604
CG11134 CG4567 -1.530828
CG11134 CG4665 0.325179
CG11134 CG4984 0.742004
CG11134 CG5085 0.153903
CG11134 CG5130 -1.399866
CG11134 CG5193 1.056142
CG11134 CG5949 0.053410
CG11134 CG6028 0.930980
CG11134 CG6030 0.532433
CG11134 CG6345 -2.445619
CG11134 CG6459 -2.027685
CG11134 CG6521 -0.319842
CG11134 CG6666 0.085183
CG11134 CG6708 -0.578294
CG11134 CG6871 0.423176
CG11134 CG7107 -2.165396
CG11134 CG7176 2.396813
CG11134 CG7266 0.156584
CG11134 CG7271 0.555081
CG11134 CG7279 1.046546
CG11134 CG7328 -0.724222
CG11134 CG7354 -0.878550
CG11134 CG7361 -3.912272
CG11134 CG7421 2.499196
CG11134 CG7458 2.296662
CG11134 CG7461 -4.889866
CG11134 CG7698 -2.026585
CG11134 CG7807 -0.597844
CG11134 CG8036 1.347719
CG11134 CG8058 1.338271
CG11134 CG8186 0.045045
CG11134 CG8235 -3.466413
CG11134 CG8309 0.679384
CG11134 CG8402 3.668242
CG11134 CG8430 1.102170
CG11134 CG8531 -4.072425
CG11134 CG8766 -0.218245
CG11134 CG8788 0.148219
CG11134 CG8946 -1.834403
CG11134 CG9127 -1.277174
CG11134 CG9148 -1.545025
CG11134 CG9280 2.128044
CG11134 CG9331 1.750591
CG11134 CG9710 1.769263
CG11134 CR31808 0.780239
CG11134 TE18870 -0.012780
CG11151 CG11255 -1.285220
CG11151 CG11267 -4.326765
CG11151 CG11453 0.150367
CG11151 CG12338 -1.255038
CG11151 CG12400 -1.797010
CG11151 CG13284 0.074197
CG11151 CG13704 2.944796
CG11151 CG14066 0.343198
CG11151 CG14792 1.006436
CG11151 CG14902 -1.434326
CG11151 CG15347 -6.836175
CG11151 CG1644 0.054147
CG11151 CG17320 -0.507618
CG11151 CG17332 2.447409
CG11151 CG17642 -1.630516
CG11151 CG1771 -0.082795
CG11151 CG1809 0.600620
CG11151 CG30349 0.055496
CG11151 CG31170 0.075598
CG11151 CG31233 -0.066201
CG11151 CG31259 1.303575
CG11151 CG3127 -0.099402
CG11151 CG31605 0.021117
CG11151 CG33502 -6.143219
CG11151 CG3714 -1.368048
CG11151 CG3884 -0.065923
CG11151 CG4061 0.089254
CG11151 CG4199 -0.524326
CG11151 CG4217 -0.311279
CG11151 CG4247 0.453871
CG11151 CG4567 0.826852
CG11151 CG4753 1.165895
CG11151 CG4901 0.643505
CG11151 CG5012 -0.461451
CG11151 CG5660 3.353657
CG11151 CG5819 3.111098
CG11151 CG5961 -1.063215
CG11151 CG6028 -0.204304
CG11151 CG6030 -1.042319
CG11151 CG6178 0.610690
CG11151 CG6417 -3.630751
CG11151 CG6769 0.124686
CG11151 CG6830 -0.312896
CG11151 CG7154 0.270050
CG11151 CG7328 -2.244925
CG11151 CG7458 1.012098
CG11151 CG7936 0.842512
CG11151 CG8443 2.188066
CG11151 CG8766 -0.226711
CG11151 CG9527 0.443368
CG11151 CG9577 0.938846
CG11151 CG9663 -0.242618
CG11186 CG1258 -0.871541
CG11186 CG12767 0.031811
CG11186 CG18740 -0.705931
CG11186 CG32505 -0.183501
CG11186 CG3408 -0.591281
CG11186 CG7471 -0.311908
CG11217 CG11255 -0.790627
CG11217 CG11567 0.294740
CG11217 CG11961 0.307610
CG11217 CG12206 0.042590
CG11217 CG12338 0.142591
CG11217 CG13551 0.876431
CG11217 CG13993 0.138814
CG11217 CG1430 -0.131628
CG11217 CG15211 -1.506051
CG11217 CG1582 -1.269011
CG11217 CG16787 -0.732344
CG11217 CG17332 -0.173769
CG11217 CG17642 0.466675
CG11217 CG1771 0.049071
CG11217 CG2161 0.886678
CG11217 CG2818 0.580618
CG11217 CG3028 -0.159904
CG11217 CG31170 0.604280
CG11217 CG3171 -1.834626
CG11217 CG32473 -0.343400
CG11217 CG32920 -1.231290
CG11217 CG33071 0.170802
CG11217 CG33261 -0.006834
CG11217 CG3762 -0.161487
CG11217 CG4311 -0.578129
CG11217 CG4364 -0.153929
CG11217 CG4376 0.299424
CG11217 CG4901 0.365176
CG11217 CG4984 0.332420
CG11217 CG5130 -0.892781
CG11217 CG5170 0.312650
CG11217 CG5660 -0.956434
CG11217 CG5903 -1.676735
CG11217 CG6028 0.331914
CG11217 CG6040 1.118739
CG11217 CG6199 -0.549285
CG11217 CG6345 -0.803350
CG11217 CG6378 -0.452075
CG11217 CG6521 0.188869
CG11217 CG6769 -1.906316
CG11217 CG7176 -0.108306
CG11217 CG7328 -0.407454
CG11217 CG7354 1.454972
CG11217 CG7361 -1.241921
CG11217 CG7502 -0.444018
CG11217 CG7802 -0.372079
CG11217 CG8173 1.321798
CG11217 CG8235 1.069608
CG11217 CG8309 0.085431
CG11217 CG9127 0.048019
CG11217 CR31808 -1.209876
CG11241 CG13279 -0.440620
CG11241 CG14996 -1.397711
CG11241 CG1941 -1.009369
CG11241 CG2713 1.014547
CG11241 CG2827 0.302224
CG11241 CG32264 0.205773
CG11241 CG3249 -0.421193
CG11241 CG3283 -0.284195
CG11241 CG4753 -0.483185
CG11241 CG5010 1.192598
CG11241 CG5558 -0.202289
CG11241 CG6343 -0.474419
CG11241 CG6767 -0.017956
CG11241 CG7178 -0.820947
CG11241 CG7393 -0.165850
CG11241 CG7839 -2.696423
CG11241 CG8039 3.712352
CG11241 CG8327 0.041358
CG11241 CG8636 -0.220509
CG11241 CG8827 0.012021
CG11241 CG8913 -0.079368
CG11241 CG9577 -2.065727
CG11255 CG11267 0.731493
CG11255 CG11453 -0.863979
CG11255 CG11576 -0.172326
CG11255 CG12338 -1.218608
CG11255 CG12400 0.728581
CG11255 CG13284 -0.779902
CG11255 CG13551 0.575498
CG11255 CG14066 0.078908
CG11255 CG14792 0.779322
CG11255 CG14902 -1.175972
CG11255 CG15211 -0.846765
CG11255 CG15347 0.332176
CG11255 CG1582 1.059418
CG11255 CG16787 0.858431
CG11255 CG16944 0.185555
CG11255 CG1759 0.324221
CG11255 CG17642 0.588087
CG11255 CG1771 -0.263155
CG11255 CG30349 0.424868
CG11255 CG31004 0.486830
CG11255 CG31170 0.414380
CG11255 CG31259 0.775378
CG11255 CG33071 0.935210
CG11255 CG33502 -0.708749
CG11255 CG3714 0.014357
CG11255 CG3734 1.357899
CG11255 CG4061 0.770995
CG11255 CG4199 0.577315
CG11255 CG4217 -1.920882
CG11255 CG4247 -1.700035
CG11255 CG4665 -0.122309
CG11255 CG4901 -1.432372
CG11255 CG5010 0.610866
CG11255 CG5012 0.480787
CG11255 CG5130 -0.264270
CG11255 CG5525 0.190523
CG11255 CG5660 -2.398580
CG11255 CG5903 -0.277839
CG11255 CG6028 -1.150565
CG11255 CG6178 -1.267582
CG11255 CG6345 -1.729813
CG11255 CG6375 0.529802
CG11255 CG6769 -1.577749
CG11255 CG7178 0.472288
CG11255 CG7328 -0.879271
CG11255 CG7458 -0.134347
CG11255 CG7698 0.136358
CG11255 CG7841 -0.558797
CG11255 CG7993 0.676662
CG11255 CG8048 0.589988
CG11255 CG8531 -0.775658
CG11255 CG9527 0.493060
CG11255 CG9568 0.055016
CG11267 CG11979 2.475018
CG11267 CG12141 1.068534
CG11267 CG12157 2.235948
CG11267 CG12262 -0.151179
CG11267 CG12400 1.147238
CG11267 CG1246 1.217201
CG11267 CG13220 -3.084591
CG11267 CG13506 2.183310
CG11267 CG13551 -0.020939
CG11267 CG13704 -2.486475
CG11267 CG1371 -1.346877
CG11267 CG14048 2.215083
CG11267 CG14243 1.946778
CG11267 CG15095 1.833595
CG11267 CG15102 0.489835
CG11267 CG15304 -9.232579
CG11267 CG15347 -10.351183
CG11267 CG15717 -4.118114
CG11267 CG1685 -0.577174
CG11267 CG16944 2.705320
CG11267 CG17320 1.598401
CG11267 CG17332 -6.125512
CG11267 CG17642 1.715849
CG11267 CG1882 -1.985705
CG11267 CG2003 1.285796
CG11267 CG2713 1.840366
CG11267 CG2863 1.599608
CG11267 CG30349 0.954105
CG11267 CG31004 -4.937819
CG11267 CG31098 -10.733732
CG11267 CG31160 -2.992948
CG11267 CG31175 2.353935
CG11267 CG3127 -5.192990
CG11267 CG3140 0.105260
CG11267 CG32164 0.988962
CG11267 CG3249 3.349794
CG11267 CG3267 -5.459199
CG11267 CG32813 -2.910937
CG11267 CG3283 -1.806050
CG11267 CG33009 -1.040646
CG11267 CG33071 2.104184
CG11267 CG33502 -0.550175
CG11267 CG3499 0.268485
CG11267 CG3714 -2.009513
CG11267 CG3960 1.413838
CG11267 CG4033 -3.125517
CG11267 CG4051 -1.570012
CG11267 CG4169 -0.155800
CG11267 CG4217 6.318434
CG11267 CG4233 -2.508428
CG11267 CG4247 -7.275037
CG11267 CG4427 4.974502
CG11267 CG4475 1.179359
CG11267 CG4567 -2.466789
CG11267 CG4600 0.323892
CG11267 CG4753 4.445726
CG11267 CG4994 -4.700665
CG11267 CG5010 -0.154156
CG11267 CG5012 2.190967
CG11267 CG5558 0.116929
CG11267 CG5590 0.506645
CG11267 CG5594 0.734357
CG11267 CG5596 0.632243
CG11267 CG5660 -0.398029
CG11267 CG5819 -1.702194
CG11267 CG5903 1.719896
CG11267 CG5904 -15.819440
CG11267 CG5949 2.007920
CG11267 CG5961 2.998881
CG11267 CG5992 0.347347
CG11267 CG6028 1.225563
CG11267 CG6030 1.684465
CG11267 CG6226 1.597140
CG11267 CG6345 -0.339245
CG11267 CG6417 4.138857
CG11267 CG6459 3.544380
CG11267 CG6501 -4.761251
CG11267 CG6666 -4.231494
CG11267 CG6769 3.583515
CG11267 CG6949 -3.941738
CG11267 CG7107 1.164116
CG11267 CG7328 1.659338
CG11267 CG7361 0.318744
CG11267 CG7421 -2.245165
CG11267 CG7438 -0.303178
CG11267 CG7458 -3.226364
CG11267 CG7698 -0.543358
CG11267 CG7807 -0.572282
CG11267 CG7841 -0.612552
CG11267 CG7920 2.970836
CG11267 CG7936 1.752971
CG11267 CG8039 3.834173
CG11267 CG8048 3.544225
CG11267 CG8050 1.412020
CG11267 CG8058 3.616258
CG11267 CG8235 -2.472998
CG11267 CG8402 -0.214423
CG11267 CG8439 -0.783632
CG11267 CG8443 -4.108704
CG11267 CG8446 -0.815969
CG11267 CG8470 -11.867128
CG11267 CG8766 -1.501962
CG11267 CG8788 -0.377473
CG11267 CG8946 -3.917844
CG11267 CG9527 -3.749329
CG11267 CG9762 2.910882
CG11267 CR31808 1.208988
CG11271 CG17166 -0.687763
CG11271 CG4311 -0.609015
CG11271 CG5170 -0.452197
CG11280 CG11652 -2.979999
CG11280 CG11861 -0.553654
CG11280 CG11949 -1.988308
CG11280 CG12006 0.527550
CG11280 CG12091 1.040860
CG11280 CG12131 -0.102845
CG11280 CG12249 0.269488
CG11280 CG12360 0.401159
CG11280 CG12369 1.154270
CG11280 CG12676 0.522914
CG11280 CG13912 -1.988790
CG11280 CG14025 -0.443271
CG11280 CG1422 1.369335
CG11280 CG1444 0.333328
CG11280 CG14622 0.225986
CG11280 CG17348 -0.419493
CG11280 CG17492 1.991428
CG11280 CG18250 0.981378
CG11280 CG2048 -1.100624
CG11280 CG2374 1.848535
CG11280 CG2835 -0.792085
CG11280 CG31022 0.199910
CG11280 CG31108 0.670076
CG11280 CG31332 -2.182433
CG11280 CG31349 -0.598209
CG11280 CG31721 -0.403081
CG11280 CG32043 -0.258883
CG11280 CG32434 -0.324706
CG11280 CG32556 -0.892635
CG11280 CG3352 -0.472452
CG11280 CG3625 -0.711216
CG11280 CG4006 1.442781
CG11280 CG40147 0.137143
CG11280 CG4194 0.058062
CG11280 CG5215 0.232357
CG11280 CG5809 0.850235
CG11280 CG6866 -0.072876
CG11280 CG6877 -2.432638
CG11280 CG6988 -0.840879
CG11280 CG7073 0.162462
CG11280 CG7254 -0.098523
CG11280 CG7638 1.030553
CG11280 CG8276 0.480972
CG11280 CG8933 -0.305766
CG11280 CG9135 0.522766
CG11280 CG9866 0.434014
CG11280 TE19126 -0.544536
CG1130 CG1434 0.616572
CG1130 CG17724 -0.730813
CG1130 CG2207 -1.512644
CG1130 CG32505 1.025298
CG1130 CG3408 -0.969974
CG1130 CG5358 1.066479
CG1130 CG5588 -0.199416
CG1130 CG5813 0.986731
CG1130 CG5940 -0.288032
CG1130 CG7358 -0.685430
CG1130 CG7538 -1.135717
CG1130 CG7659 -1.399978
CG1130 CG9704 -1.324744
CG1130 CG9797 -0.422818
CG1130 CG9999 -1.098401
CG11306 CG11738 0.996340
CG11306 CG12785 -0.624061
CG11306 CG13188 -0.458541
CG11306 CG13503 -0.140604
CG11306 CG14206 -0.584157
CG11306 CG14207 0.084055
CG11306 CG1422 1.029899
CG11306 CG14712 0.644350
CG11306 CG17136 -2.559995
CG11306 CG17271 -0.045928
CG11306 CG18854 -3.850523
CG11306 CG1891 -0.609808
CG11306 CG2158 -2.234184
CG11306 CG2221 0.122811
CG11306 CG2263 -2.652299
CG11306 CG2827 0.248600
CG11306 CG2867 -0.707469
CG11306 CG31332 0.107870
CG11306 CG32030 0.137052
CG11306 CG3224 0.118840
CG11306 CG33071 0.361504
CG11306 CG3861 0.030535
CG11306 CG4003 -0.542971
CG11306 CG4194 -0.153481
CG11306 CG4217 0.249741
CG11306 CG4457 -2.510882
CG11306 CG4665 -1.121463
CG11306 CG4912 0.504460
CG11306 CG4966 0.526566
CG11306 CG5382 -1.423204
CG11306 CG5525 0.739982
CG11306 CG5537 0.275145
CG11306 CG5596 -0.686022
CG11306 CG5824 0.562676
CG11306 CG5946 -0.127249
CG11306 CG6202 -0.244351
CG11306 CG6705 -0.535729
CG11306 CG6708 0.937682
CG11306 CG6822 0.856290
CG11306 CG6904 2.528844
CG11306 CG7073 -2.884323
CG11306 CG7458 1.418878
CG11306 CG7461 2.621116
CG11306 CG7638 1.023329
CG11306 CG8268 -0.061524
CG11306 CG8301 -2.382973
CG11306 CG8430 -0.352404
CG11306 CG8531 -1.144247
CG11306 CG8583 -0.623511
CG11306 CG8635 -1.101366
CG11306 CG8636 1.458512
CG11306 CG9326 -1.165910
CG11306 CG9630 2.679764
CG11324 CG11494 1.494127
CG11324 CG11798 0.451549
CG11324 CG11849 -1.199754
CG11324 CG12249 -1.313864
CG11324 CG13624 -0.695981
CG11324 CG1447 0.336218
CG11324 CG14622 -0.248695
CG11324 CG15811 0.702384
CG11324 CG1624 0.391722
CG11324 CG2207 -0.591401
CG11324 CG2656 0.249048
CG11324 CG31043 -0.457376
CG11324 CG31088 0.751714
CG11324 CG31108 -4.778045
CG11324 CG31181 -0.437975
CG11324 CG31349 0.203988
CG11324 CG31721 -0.188416
CG11324 CG32043 -0.332568
CG11324 CG32158 -1.703735
CG11324 CG32423 -0.157113
CG11324 CG32434 -0.511766
CG11324 CG32556 -0.824244
CG11324 CG3269 -0.620330
CG11324 CG4303 1.243464
CG11324 CG6703 -0.353066
CG11324 CG6866 0.564963
CG11324 CG8567 2.058054
CG11324 CG9135 0.262212
CG11324 CG9666 0.587237
CG11324 CG9854 -0.736587
CG11326 CG1157 -0.398502
CG11326 CG11785 -0.074836
CG11326 CG11979 -4.458279
CG11326 CG12157 1.077035
CG11326 CG12206 -1.482807
CG11326 CG12785 -0.812691
CG11326 CG13037 -0.236749
CG11326 CG13188 -0.149948
CG11326 CG13503 0.376311
CG11326 CG13551 -0.156900
CG11326 CG14048 0.532102
CG11326 CG14206 -0.348462
CG11326 CG14643 -0.634225
CG11326 CG15162 -0.291629
CG11326 CG15598 0.026912
CG11326 CG17121 0.215120
CG11326 CG1771 0.125100
CG11326 CG1785 0.480514
CG11326 CG1891 0.296291
CG11326 CG2003 1.147124
CG11326 CG2184 -2.181789
CG11326 CG2837 -0.199318
CG11326 CG2863 1.299007
CG11326 CG31175 -0.267567
CG11326 CG3127 0.393377
CG11326 CG32164 1.935208
CG11326 CG3267 -0.143467
CG11326 CG32813 0.630322
CG11326 CG33009 0.111126
CG11326 CG33071 1.252125
CG11326 CG33217 1.112904
CG11326 CG3588 -0.330871
CG11326 CG4033 -0.668250
CG11326 CG4051 1.065354
CG11326 CG4300 -0.233878
CG11326 CG4307 1.028835
CG11326 CG4376 0.012849
CG11326 CG4726 0.451666
CG11326 CG4901 -0.481301
CG11326 CG4944 -0.452138
CG11326 CG4994 0.120014
CG11326 CG5374 0.643943
CG11326 CG5525 -1.269077
CG11326 CG5532 -0.532236
CG11326 CG5594 -0.456115
CG11326 CG5596 0.209470
CG11326 CG5903 -0.053848
CG11326 CG5961 -0.020640
CG11326 CG6105 0.421720
CG11326 CG6226 -0.703154
CG11326 CG6501 -2.151451
CG11326 CG7033 1.573635
CG11326 CG7088 0.643767
CG11326 CG7176 -1.986768
CG11326 CG7178 0.269317
CG11326 CG7296 -0.084820
CG11326 CG7361 0.993408
CG11326 CG7421 -0.755931
CG11326 CG7502 0.135107
CG11326 CG7554 -1.431391
CG11326 CG7698 0.991389
CG11326 CG7915 -0.088981
CG11326 CG8048 -0.896560
CG11326 CG8231 -0.027835
CG11326 CG8309 0.391937
CG11326 CG8439 -0.940724
CG11326 CG8788 -2.674339
CG11326 CG8946 1.405342
CG11326 CG9066 -0.167679
CG11326 CG9140 0.515160
CG11326 CG9281 -3.008847
CG11326 CG9446 -0.167276
CG11326 CG9527 1.088240
CG11326 CG9762 -0.102840
CG11334 CG11444 0.723037
CG11334 CG12262 -1.312481
CG11334 CG13220 -1.621298
CG11334 CG15304 0.243928
CG11334 CG1582 -2.951034
CG11334 CG17320 -1.579560
CG11334 CG1882 0.396913
CG11334 CG1970 0.297085
CG11334 CG2161 -0.422355
CG11334 CG2713 0.310272
CG11334 CG2918 -0.186956
CG11334 CG30291 0.074313
CG11334 CG31160 0.207767
CG11334 CG31170 -0.760777
CG11334 CG3140 1.099730
CG11334 CG3171 0.123173
CG11334 CG31999 0.549053
CG11334 CG3283 -0.143273
CG11334 CG32920 0.361892
CG11334 CG3499 0.069490
CG11334 CG3903 1.359469
CG11334 CG4145 -0.229970
CG11334 CG4169 0.927309
CG11334 CG4233 -0.988933
CG11334 CG4427 3.715204
CG11334 CG4475 0.253962
CG11334 CG4567 0.930071
CG11334 CG4665 0.508737
CG11334 CG4729 0.212243
CG11334 CG4752 0.042328
CG11334 CG5012 -1.109323
CG11334 CG5085 -0.302951
CG11334 CG5353 -0.657398
CG11334 CG5590 0.598183
CG11334 CG6199 -0.196428
CG11334 CG6345 0.018109
CG11334 CG6439 -0.496181
CG11334 CG7271 0.086282
CG11334 CG7354 0.521339
CG11334 CG7748 -0.872447
CG11334 CG8036 -0.297901
CG11334 CG8173 0.231647
CG11334 CG8235 0.554496
CG11334 CG8430 -1.001429
CG11334 CG9131 0.193141
CG11334 CG9148 0.738322
CG11334 CG9280 -2.836461
CG11347 CG1169 0.042406
CG11347 CG12052 0.597515
CG11347 CG12091 0.148187
CG11347 CG12129 -0.293584
CG11347 CG12203 -0.168038
CG11347 CG12238 0.638029
CG11347 CG1228 0.521474
CG11347 CG12369 -0.255661
CG11347 CG12403 0.761373
CG11347 CG1250 -2.367877
CG11347 CG1259 0.171674
CG11347 CG12676 -0.396271
CG11347 CG1345 -1.711623
CG11347 CG1403 -0.912343
CG11347 CG1404 -1.454268
CG11347 CG14122 0.359019
CG11347 CG1444 -0.887811
CG11347 CG14622 -0.370608
CG11347 CG14636 -0.137305
CG11347 CG15105 3.053513
CG11347 CG15282 -0.484327
CG11347 CG1648 1.193226
CG11347 CG16721 1.045158
CG11347 CG17158 -0.960726
CG11347 CG17508 -0.296070
CG11347 CG1782 0.866739
CG11347 CG18290 -0.858165
CG11347 CG18783 -0.897778
CG11347 CG1884 -0.433379
CG11347 CG2051 0.145203
CG11347 CG2072 -1.071941
CG11347 CG2108 -0.121968
CG11347 CG2374 0.047245
CG11347 CG2969 1.582760
CG11347 CG3039 -1.416006
CG11347 CG30497 0.164173
CG11347 CG32244 -0.719387
CG11347 CG32425 4.196635
CG11347 CG33097 -3.984541
CG11347 CG33113 0.335527
CG11347 CG33549 -4.983807
CG11347 CG3365 0.623664
CG11347 CG3416 0.028046
CG11347 CG3539 0.113457
CG11347 CG3542 -0.513266
CG11347 CG3644 -0.541427
CG11347 CG3722 2.041163
CG11347 CG3725 -4.761260
CG11347 CG3800 2.562555
CG11347 CG3903 -6.932212
CG11347 CG4145 2.366086
CG11347 CG4405 -0.688253
CG11347 CG4672 -2.810460
CG11347 CG4677 0.459862
CG11347 CG4679 1.304549
CG11347 CG4692 -1.400979
CG11347 CG5215 1.008365
CG11347 CG5320 -3.828115
CG11347 CG5486 0.785338
CG11347 CG5809 3.125443
CG11347 CG6668 1.489819
CG11347 CG6775 0.939150
CG11347 CG7071 -0.086811
CG11347 CG7173 -0.027877
CG11347 CG7433 0.960871
CG11347 CG7526 -0.332648
CG11347 CG8173 0.399565
CG11347 CG8276 -3.472596
CG11347 CG8965 0.244594
CG11347 CG8974 -0.858948
CG11347 CG9020 -0.179710
CG11347 CG9022 -0.944969
CG11347 CG9070 0.425651
CG11347 CG9177 0.422510
CG11347 CG9194 -1.747726
CG11347 CG9346 -0.015874
CG11347 CG9423 0.321813
CG11347 CG9985 -0.157435
CG11372 CG12203 -1.836238
CG11372 CG12206 0.018417
CG11372 CG12403 -0.742929
CG11372 CG1250 0.646736
CG11372 CG1345 0.921589
CG11372 CG13993 0.055239
CG11372 CG14639 0.466774
CG11372 CG14643 -1.451503
CG11372 CG15102 -0.048513
CG11372 CG15212 -0.000490
CG11372 CG15282 -1.288852
CG11372 CG15598 -0.272394
CG11372 CG15669 -0.469200
CG11372 CG1674 0.155959
CG11372 CG16798 0.343344
CG11372 CG16944 0.079114
CG11372 CG17332 -2.994358
CG11372 CG17508 -1.023868
CG11372 CG18290 0.249106
CG11372 CG18374 0.060484
CG11372 CG18593 -1.714823
CG11372 CG1882 -1.101599
CG11372 CG2374 0.324098
CG11372 CG30349 -0.975073
CG11372 CG30497 1.291926
CG11372 CG31022 -0.263391
CG11372 CG31368 -0.535220
CG11372 CG31559 -0.085136
CG11372 CG3171 -0.810384
CG11372 CG32164 1.838219
CG11372 CG32244 -1.669974
CG11372 CG33149 -0.574458
CG11372 CG33502 1.025038
CG11372 CG4169 1.168527
CG11372 CG4364 0.595720
CG11372 CG4376 -3.115771
CG11372 CG4567 -0.314653
CG11372 CG4726 1.579423
CG11372 CG4994 -2.005084
CG11372 CG5085 -0.214346
CG11372 CG5476 1.919959
CG11372 CG6521 0.360262
CG11372 CG6647 -0.035452
CG11372 CG6666 0.045739
CG11372 CG6705 -0.002914
CG11372 CG7062 0.919534
CG11372 CG7071 -3.764330
CG11372 CG7107 -4.136663
CG11372 CG7271 1.564168
CG11372 CG7279 0.538411
CG11372 CG7361 3.561556
CG11372 CG7433 0.532798
CG11372 CG7807 0.436117
CG11372 CG7920 1.203051
CG11372 CG8182 0.361011
CG11372 CG8186 -3.375430
CG11372 CG8235 -0.554213
CG11372 CG9253 -1.010630
CG11372 CG9262 -0.546897
CG11372 CG9811 -0.778545
CG11372 CG9977 -0.111920
CG11395 CG2155 -0.582437
CG11395 CG8036 -0.002727
CG11395 CG9148 -1.254786
CG11395 CG9280 -0.433119
CG11415 CG3725 -0.198376
CG11415 CG4183 -0.923267
CG11415 CG5671 -0.633833
CG11437 CG1374 -3.415849
CG11437 CG32423 -1.079005
CG11437 CG8625 -1.087510
CG11444 CG12151 0.377361
CG11444 CG12701 0.687574
CG11444 CG13005 3.821387
CG11444 CG1309 1.001025
CG11444 CG13220 -1.113730
CG11444 CG1403 0.595312
CG11444 CG14687 0.759679
CG11444 CG1475 -0.515140
CG11444 CG1582 -0.617876
CG11444 CG1648 -0.791840
CG11444 CG17124 -1.514824
CG11444 CG1716 0.102558
CG11444 CG17246 -2.841136
CG11444 CG17903 -0.738610
CG11444 CG18507 0.687897
CG11444 CG18854 0.125592
CG11444 CG2016 0.315906
CG11444 CG2161 -2.510263
CG11444 CG2263 2.068923
CG11444 CG2674 -0.671492
CG11444 CG2713 1.704189
CG11444 CG30116 -0.837845
CG11444 CG3028 -0.144792
CG11444 CG30291 0.871422
CG11444 CG3033 0.444965
CG11444 CG31045 -0.163331
CG11444 CG31170 0.783227
CG11444 CG3140 -1.692121
CG11444 CG3171 0.565514
CG11444 CG3174 0.092292
CG11444 CG31794 -0.252425
CG11444 CG3198 1.114209
CG11444 CG31999 1.038744
CG11444 CG3224 -1.175867
CG11444 CG32425 -0.431804
CG11444 CG32625 -0.127953
CG11444 CG3278 -0.081118
CG11444 CG33104 0.510379
CG11444 CG33549 0.539485
CG11444 CG3499 -1.024663
CG11444 CG3542 -0.089220
CG11444 CG3624 -2.286429
CG11444 CG3664 -1.196233
CG11444 CG3792 -0.161511
CG11444 CG3800 0.141208
CG11444 CG4003 0.579774
CG11444 CG4051 0.571617
CG11444 CG4086 -0.596895
CG11444 CG4169 -0.165663
CG11444 CG4170 -0.708687
CG11444 CG4204 -1.294686
CG11444 CG4233 -2.683270
CG11444 CG4551 0.512064
CG11444 CG4552 -1.189723
CG11444 CG4665 0.381634
CG11444 CG4692 -0.365835
CG11444 CG4729 0.633300
CG11444 CG4752 0.566233
CG11444 CG4972 -2.111123
CG11444 CG4994 -0.836851
CG11444 CG5021 1.202917
CG11444 CG5186 -1.928866
CG11444 CG5277 1.346203
CG11444 CG5353 -2.536436
CG11444 CG5374 -1.002190
CG11444 CG5382 -0.764850
CG11444 CG5904 3.233760
CG11444 CG5992 1.104490
CG11444 CG6199 0.113624
CG11444 CG6708 0.732134
CG11444 CG6775 -3.320609
CG11444 CG6904 -2.136484
CG11444 CG7033 0.397829
CG11444 CG7227 0.798818
CG11444 CG7269 0.706149
CG11444 CG7271 0.608348
CG11444 CG7279 -1.196586
CG11444 CG7393 0.602118
CG11444 CG7413 -2.243215
CG11444 CG7430 -3.889303
CG11444 CG7461 -1.794724
CG11444 CG7610 -3.151528
CG11444 CG7748 -0.848681
CG11444 CG7935 -2.467460
CG11444 CG7981 0.555032
CG11444 CG7993 -5.843975
CG11444 CG8231 2.881990
CG11444 CG8235 -0.223579
CG11444 CG8268 0.201437
CG11444 CG8286 1.316295
CG11444 CG8289 1.516100
CG11444 CG8366 -0.512559
CG11444 CG8430 -0.724466
CG11444 CG8439 1.895141
CG11444 CG8444 1.493311
CG11444 CG8553 0.095287
CG11444 CG8759 -0.712184
CG11444 CG8978 -2.974901
CG11444 CG9140 3.712272
CG11444 CG9677 1.073441
CG11444 CG9743 0.724413
CG11444 CG9750 -4.362258
CG11444 CG9811 0.323106
CG11444 CG9916 -2.376892
CG11444 CG9985 0.639842
CG11453 CG11576 -0.929800
CG11453 CG11961 -0.004194
CG11453 CG12338 -0.515418
CG11453 CG12350 -0.947728
CG11453 CG13102 -3.097077
CG11453 CG13284 0.109777
CG11453 CG14066 1.005815
CG11453 CG14792 0.485575
CG11453 CG14902 0.398301
CG11453 CG15211 0.174863
CG11453 CG16787 -1.796022
CG11453 CG1759 0.142052
CG11453 CG1809 -1.095536
CG11453 CG18173 0.490976
CG11453 CG2210 0.300490
CG11453 CG31233 -1.284870
CG11453 CG31259 -0.554330
CG11453 CG31463 1.234994
CG11453 CG31605 0.500863
CG11453 CG33502 0.323755
CG11453 CG3734 -1.848693
CG11453 CG4061 -1.104725
CG11453 CG4199 -2.859704
CG11453 CG4280 0.368270
CG11453 CG5660 1.815718
CG11453 CG6028 0.803580
CG11453 CG6830 1.298483
CG11453 CG7154 -0.422745
CG11453 CG7328 -0.010489
CG11453 CG7354 -1.242411
CG11453 CG8627 -0.327136
CG11453 CG9331 0.517982
CG11453 CG9568 -1.334433
CG11471 CG11642 1.065994
CG11471 CG11738 1.515552
CG11471 CG11785 0.333869
CG11471 CG11992 1.811124
CG11471 CG12101 1.902699
CG11471 CG12151 1.381434
CG11471 CG12785 1.248190
CG11471 CG12792 -2.035207
CG11471 CG13005 0.041721
CG11471 CG1309 -0.531442
CG11471 CG13503 -1.943316
CG11471 CG13506 -2.637547
CG11471 CG14206 0.159323
CG11471 CG14207 0.233432
CG11471 CG1475 -1.061126
CG11471 CG15212 -0.283344
CG11471 CG15433 -1.083449
CG11471 CG16765 3.711906
CG11471 CG17124 -0.018031
CG11471 CG17166 -0.138143
CG11471 CG17320 0.958962
CG11471 CG17369 0.852859
CG11471 CG1785 3.295230
CG11471 CG18446 0.153140
CG11471 CG18507 0.844244
CG11471 CG18854 6.187982
CG11471 CG2003 -0.297715
CG11471 CG2221 -5.267575
CG11471 CG2674 1.116865
CG11471 CG2867 0.791209
CG11471 CG3224 -1.358563
CG11471 CG32409 -2.354324
CG11471 CG32625 -1.778724
CG11471 CG3267 1.190625
CG11471 CG32813 1.066630
CG11471 CG33104 -3.528215
CG11471 CG33183 0.290459
CG11471 CG3401 0.617440
CG11471 CG3499 1.476765
CG11471 CG3992 2.612291
CG11471 CG4033 -1.033177
CG11471 CG4115 0.976699
CG11471 CG4170 1.663677
CG11471 CG4427 0.937629
CG11471 CG4726 0.883052
CG11471 CG4912 -17.351679
CG11471 CG5033 0.424193
CG11471 CG5183 0.087050
CG11471 CG5258 -1.825283
CG11471 CG5277 3.940386
CG11471 CG5330 -1.727667
CG11471 CG5353 -1.006722
CG11471 CG5824 2.119293
CG11471 CG6022 -0.051388
CG11471 CG6148 -1.419860
CG11471 CG6226 0.380519
CG11471 CG6512 0.354172
CG11471 CG6668 1.494790
CG11471 CG6708 -3.984178
CG11471 CG6766 1.072767
CG11471 CG7033 2.226141
CG11471 CG7088 -0.928931
CG11471 CG7279 0.324839
CG11471 CG7413 -2.438881
CG11471 CG7430 -0.709567
CG11471 CG7461 -4.038013
CG11471 CG7654 -4.681813
CG11471 CG7915 0.058392
CG11471 CG8058 -0.528192
CG11471 CG8144 -7.968941
CG11471 CG8182 -0.486587
CG11471 CG8231 2.145959
CG11471 CG8286 0.634824
CG11471 CG8306 -0.333811
CG11471 CG8309 -0.985351
CG11471 CG8439 -0.651574
CG11471 CG8583 1.029113
CG11471 CG8635 -0.873899
CG11471 CG8920 -1.079624
CG11471 CG8977 -1.023841
CG11471 CG8978 -1.050215
CG11471 CG9009 1.171022
CG11471 CG9035 0.610941
CG11471 CG9172 0.360021
CG11471 CG9281 -1.377193
CG11471 CG9326 -0.175653
CG11471 CG9330 -11.656316
CG11471 CG9416 1.091987
CG11471 CG9539 -0.429114
CG11471 CG9710 2.439317
CG11471 CG9866 -1.437468
CG11471 TE19126 1.143935
CG1148 CG1252 -1.538784
CG1148 CG1374 3.183183
CG1148 CG13875 -1.476321
CG1148 CG14107 -0.850875
CG1148 CG14866 -0.882221
CG1148 CG1919 0.219882
CG1148 CG2150 -0.277023
CG1148 CG3097 -0.145781
CG1148 CG5492 -0.977023
CG1148 CG6608 -1.086254
CG1148 CG7713 -0.134867
CG1148 CG8587 2.219635
CG11494 CG12249 -0.082063
CG11494 CG13624 -2.302163
CG11494 CG13777 0.212205
CG11494 CG13894 0.258614
CG11494 CG14041 0.393780
CG11494 CG14513 -4.320856
CG11494 CG14622 0.813425
CG11494 CG1483 -0.939594
CG11494 CG17724 -0.066561
CG11494 CG2083 -2.077476
CG11494 CG2207 -0.572802
CG11494 CG31043 0.233182
CG11494 CG31108 -3.848868
CG11494 CG31181 0.810037
CG11494 CG32486 0.133376
CG11494 CG32505 -0.398844
CG11494 CG3269 -1.401770
CG11494 CG4303 3.411989
CG11494 CG5358 0.802250
CG11494 CG5499 -0.464530
CG11494 CG6617 1.073927
CG11494 CG6703 -0.444326
CG11494 CG6987 -3.816356
CG11494 CG7358 -0.405603
CG11494 CG7471 -0.218645
CG11494 CG8092 -1.472486
CG11494 CG8567 0.927803
CG11494 CG9666 0.112023
CG11494 CG9704 0.416855
CG11494 CG9797 -0.429417
CG11494 CG9894 -0.038128
CG1151 CG11793 0.782903
CG1151 CG11992 0.512823
CG1151 CG12262 0.644993
CG1151 CG12286 -0.133290
CG1151 CG12403 -0.883454
CG1151 CG1259 -0.680330
CG1151 CG12723 -0.506659
CG1151 CG14629 0.191414
CG1151 CG15022 0.254517
CG1151 CG15188 -0.008160
CG1151 CG15212 0.389070
CG1151 CG15282 -0.769041
CG1151 CG15717 -0.776254
CG1151 CG1648 -0.678141
CG1151 CG16885 -0.433482
CG1151 CG17325 -0.977018
CG1151 CG1837 0.732745
CG1151 CG18783 -0.162983
CG1151 CG2928 0.108111
CG1151 CG30011 0.496377
CG1151 CG30497 0.423040
CG1151 CG31098 -0.198200
CG1151 CG32499 -0.488162
CG1151 CG32548 -0.624439
CG1151 CG33113 -0.044571
CG1151 CG3903 0.732696
CG1151 CG3989 0.804382
CG1151 CG4427 1.285859
CG1151 CG4533 -0.329496
CG1151 CG4600 -0.144149
CG1151 CG4679 -0.408037
CG1151 CG4692 0.721947
CG1151 CG5330 -2.214316
CG1151 CG5345 -1.925112
CG1151 CG5476 -0.124586
CG1151 CG5671 -0.049140
CG1151 CG5700 -0.844830
CG1151 CG6647 0.068701
CG1151 CG6803 -0.767696
CG1151 CG7062 -0.153127
CG1151 CG7107 -0.075408
CG1151 CG7173 1.168756
CG1151 CG7266 -0.694589
CG1151 CG7807 0.650865
CG1151 CG7981 -0.335162
CG1151 CG8050 1.097116
CG1151 CG8665 -0.390450
CG1151 CG8913 0.048491
CG1151 CG9184 -0.477181
CG1151 CG9238 -0.722530
CG1151 CG9539 0.387428
CG11546 CG32473 -0.914542
CG11546 TE20108 -0.839603
CG1155 CG17786 -0.734744
CG1155 CG2727 -0.969022
CG1155 CG6040 -0.785550
CG1155 CG6394 -0.084871
CG1155 CG6879 -0.458548
CG1155 CG9747 0.012612
CG11567 CG11905 0.236020
CG11567 CG11992 0.384705
CG11567 CG12723 -1.487994
CG11567 CG1322 0.108068
CG11567 CG1430 0.015120
CG11567 CG15005 -0.784255
CG11567 CG15022 0.548382
CG11567 CG15212 -0.600307
CG11567 CG15444 0.712814
CG11567 CG15592 0.190674
CG11567 CG1582 -0.837462
CG11567 CG16765 -0.665341
CG11567 CG16885 -0.334502
CG11567 CG17166 0.421337
CG11567 CG17292 -0.550007
CG11567 CG17437 0.155337
CG11567 CG18140 -0.377366
CG11567 CG18362 0.732908
CG11567 CG18446 0.810876
CG11567 CG18507 -0.526521
CG11567 CG1882 0.626835
CG11567 CG2108 0.748615
CG11567 CG2161 0.223009
CG11567 CG2674 0.882691
CG11567 CG2837 -0.435283
CG11567 CG2928 -1.833432
CG11567 CG30497 0.251999
CG11567 CG31121 -0.520073
CG11567 CG31999 0.026826
CG11567 CG32209 -0.949229
CG11567 CG32548 -1.301177
CG11567 CG3267 -2.213300
CG11567 CG32920 0.077669
CG11567 CG33104 0.605582
CG11567 CG33217 -0.378022
CG11567 CG3499 0.936117
CG11567 CG4051 -0.210045
CG11567 CG4233 -0.663491
CG11567 CG4311 -0.952009
CG11567 CG4354 0.117125
CG11567 CG4692 -0.333807
CG11567 CG4742 -2.502279
CG11567 CG4778 0.916849
CG11567 CG5130 0.247182
CG11567 CG5170 1.345478
CG11567 CG5590 -0.208307
CG11567 CG5873 0.317042
CG11567 CG6202 1.033841
CG11567 CG6708 -1.683861
CG11567 CG6871 -0.347888
CG11567 CG7107 -0.998901
CG11567 CG7266 -2.052808
CG11567 CG7271 0.259895
CG11567 CG7421 1.161696
CG11567 CG7807 -0.467187
CG11567 CG7935 -0.045088
CG11567 CG7981 0.311490
CG11567 CG8058 0.140320
CG11567 CG8144 1.276536
CG11567 CG8235 0.417959
CG11567 CG8309 -0.522563
CG11567 CG8386 -1.316169
CG11567 CG8402 0.115371
CG11567 CG8439 0.610782
CG11567 CG8444 -0.354247
CG11567 CG9009 -0.140515
CG11567 CG9149 1.361590
CG11567 CG9539 0.235919
CG11567 CR31808 -2.637339
CG11567 TE18870 0.498744
CG1157 CG11738 0.455079
CG1157 CG11785 -0.238246
CG1157 CG11793 0.809638
CG1157 CG11979 0.349613
CG1157 CG12151 -0.706933
CG1157 CG12157 -1.086287
CG1157 CG12400 2.413358
CG1157 CG1246 -0.683317
CG1157 CG13279 -1.043834
CG1157 CG13551 2.693245
CG1157 CG14048 -2.359223
CG1157 CG14206 2.229669
CG1157 CG15095 -0.916006
CG1157 CG15162 0.035009
CG1157 CG15347 0.096424
CG1157 CG1685 0.461695
CG1157 CG1785 1.970473
CG1157 CG18549 -0.385787
CG1157 CG2003 0.172048
CG1157 CG2078 -0.282421
CG1157 CG2155 0.157677
CG1157 CG2184 0.437456
CG1157 CG2713 -3.364216
CG1157 CG2827 1.618398
CG1157 CG2863 -1.881292
CG1157 CG31160 0.431901
CG1157 CG31175 1.395156
CG1157 CG32164 -0.102344
CG1157 CG32409 0.771100
CG1157 CG32813 -0.049735
CG1157 CG3283 0.648335
CG1157 CG33217 0.230323
CG1157 CG3999 -0.084310
CG1157 CG4033 -5.144753
CG1157 CG4051 1.360581
CG1157 CG4061 -0.608291
CG1157 CG4217 0.676804
CG1157 CG4475 -0.402449
CG1157 CG4581 0.329230
CG1157 CG4665 -0.297805
CG1157 CG4753 0.566208
CG1157 CG4901 2.206962
CG1157 CG5010 -3.284008
CG1157 CG5130 -0.294840
CG1157 CG5193 0.128192
CG1157 CG5277 2.512106
CG1157 CG5288 -0.708735
CG1157 CG5525 -1.745716
CG1157 CG5594 -0.317429
CG1157 CG5819 0.665723
CG1157 CG5903 -1.163524
CG1157 CG6022 0.926720
CG1157 CG6105 -5.573924
CG1157 CG6226 1.492567
CG1157 CG6343 1.373981
CG1157 CG6345 1.139009
CG1157 CG6415 -0.406329
CG1157 CG6459 0.828842
CG1157 CG6501 1.293606
CG1157 CG6904 -0.891533
CG1157 CG6949 1.010128
CG1157 CG7176 -2.078525
CG1157 CG7178 -1.933151
CG1157 CG7421 -1.246657
CG1157 CG7458 1.042487
CG1157 CG7502 -2.855937
CG1157 CG7519 -0.364132
CG1157 CG7698 0.699228
CG1157 CG7712 2.282547
CG1157 CG7839 -0.951952
CG1157 CG7935 0.694506
CG1157 CG8036 0.686311
CG1157 CG8048 -1.027625
CG1157 CG8443 0.747962
CG1157 CG8525 -1.609026
CG1157 CG8531 -3.387137
CG1157 CG8636 0.143960
CG1157 CG8766 0.398224
CG1157 CG8788 -3.399787
CG1157 CG8804 1.819954
CG1157 CG8913 -0.709493
CG1157 CG8946 0.398828
CG1157 CG9066 0.687103
CG1157 CG9127 -1.332510
CG1157 CG9331 -0.257862
CG1157 CG9527 -0.401359
CG11576 CG12350 -1.017554
CG11576 CG13102 0.199559
CG11576 CG13284 -3.687197
CG11576 CG14792 -0.735560
CG11576 CG14902 0.119031
CG11576 CG15211 -0.105867
CG11576 CG16787 -1.122086
CG11576 CG1759 0.059764
CG11576 CG1809 -0.093868
CG11576 CG18173 0.040069
CG11576 CG31233 0.088491
CG11576 CG31259 -0.205139
CG11576 CG31463 0.854689
CG11576 CG3734 -2.198086
CG11576 CG4061 1.238410
CG11576 CG4199 2.031964
CG11576 CG4280 0.205333
CG11576 CG5660 -1.038420
CG11576 CG6830 -1.485792
CG11576 CG7328 0.126513
CG11576 CG7354 0.641933
CG11576 CG9568 -1.541283
CG11642 CG11949 1.038415
CG11642 CG12075 -0.377669
CG11642 CG1273 -1.239477
CG11642 CG1422 -1.311270
CG11642 CG1475 -0.022741
CG11642 CG15212 0.413092
CG11642 CG16765 -1.217046
CG11642 CG16786 -0.768897
CG11642 CG17271 -0.675041
CG11642 CG1749 -1.438981
CG11642 CG18549 0.021026
CG11642 CG1882 0.360071
CG11642 CG1891 0.189624
CG11642 CG30011 -1.435371
CG11642 CG30291 -0.361149
CG11642 CG31022 0.134468
CG11642 CG31794 0.221067
CG11642 CG32701 -1.018821
CG11642 CG32982 0.132978
CG11642 CG33104 1.519842
CG11642 CG33149 -0.259680
CG11642 CG3762 0.760187
CG11642 CG4115 0.197587
CG11642 CG4194 0.395058
CG11642 CG4552 0.433572
CG11642 CG4966 1.482985
CG11642 CG5382 0.244886
CG11642 CG6202 1.510150
CG11642 CG6647 -0.050941
CG11642 CG6668 -0.520183
CG11642 CG6705 -0.361318
CG11642 CG6708 -2.415297
CG11642 CG6766 -0.911663
CG11642 CG6822 0.270771
CG11642 CG6844 0.155375
CG11642 CG7071 -0.008193
CG11642 CG7073 -1.013588
CG11642 CG7271 -0.195396
CG11642 CG7413 -0.164287
CG11642 CG7430 -0.317660
CG11642 CG7654 -0.091338
CG11642 CG7675 -1.604186
CG11642 CG7915 0.040438
CG11642 CG8144 -1.767250
CG11642 CG8182 0.074000
CG11642 CG8209 -0.086282
CG11642 CG8306 -0.666294
CG11642 CG8386 -0.000366
CG11642 CG9009 0.772278
CG11642 CG9035 -0.129519
CG11642 CG9238 0.271772
CG11642 CG9322 0.168720
CG11642 CG9326 0.514780
CG11642 TE19126 0.197514
CG11652 CG11861 -5.380655
CG11652 CG11949 2.205904
CG11652 CG12006 1.300659
CG11652 CG12091 1.506087
CG11652 CG12131 0.785657
CG11652 CG12206 0.310650
CG11652 CG12287 -0.834530
CG11652 CG12360 0.348394
CG11652 CG12576 -2.870176
CG11652 CG12592 -0.051107
CG11652 CG12676 0.356645
CG11652 CG13777 -3.384690
CG11652 CG13912 1.066061
CG11652 CG14207 0.917129
CG11652 CG1422 -6.107053
CG11652 CG1444 -1.201462
CG11652 CG1447 0.316219
CG11652 CG14622 0.474684
CG11652 CG14712 1.847878
CG11652 CG14883 -1.489819
CG11652 CG17348 0.344213
CG11652 CG17492 -1.688538
CG11652 CG17943 0.439631
CG11652 CG18250 2.810656
CG11652 CG2374 -4.125554
CG11652 CG2835 1.088581
CG11652 CG30115 0.882198
CG11652 CG3048 1.085447
CG11652 CG31022 -1.691643
CG11652 CG31045 1.797870
CG11652 CG31108 0.527892
CG11652 CG31332 -4.227147
CG11652 CG31349 0.320172
CG11652 CG31368 0.672671
CG11652 CG31721 -0.270041
CG11652 CG3198 2.488627
CG11652 CG32043 -0.943457
CG11652 CG32244 0.298517
CG11652 CG32434 -0.563709
CG11652 CG32556 0.988993
CG11652 CG3265 -2.524788
CG11652 CG3371 -6.792974
CG11652 CG3436 4.119699
CG11652 CG3664 1.456266
CG11652 CG4006 -0.478467
CG11652 CG4125 -3.282142
CG11652 CG4194 0.880694
CG11652 CG4551 1.352215
CG11652 CG4843 1.193461
CG11652 CG4966 1.917199
CG11652 CG5215 2.262530
CG11652 CG5454 -2.999851
CG11652 CG6017 1.092205
CG11652 CG6766 -2.535238
CG11652 CG6877 -2.123212
CG11652 CG6972 0.700236
CG11652 CG7073 -0.757672
CG11652 CG7375 -0.113820
CG11652 CG7379 -1.873102
CG11652 CG7638 -9.470000
CG11652 CG7675 1.933121
CG11652 CG7892 0.407288
CG11652 CG7893 1.082634
CG11652 CG8209 -0.686536
CG11652 CG8411 -1.127955
CG11652 CG8416 1.453332
CG11652 CG8553 0.734762
CG11652 CG8635 1.207532
CG11652 CG8749 0.674308
CG11652 CG9403 -1.306270
CG11652 CG9854 -1.802437
CG11652 CG9894 0.432545
CG11652 CR31696 0.444352
CG11652 TE19126 2.708582
CG11654 CG1322 -0.170071
CG11654 CG14629 0.377100
CG11654 CG1780 -0.362362
CG11654 CG31536 -1.298376
CG11654 CG4769 -0.706962
CG11654 CG6155 -2.692283
CG11654 CG6778 0.617939
CG11654 CG7625 -0.882833
CG11654 CG9444 -0.452420
CG1169 CG12233 -0.288659
CG1169 CG12723 -0.360877
CG1169 CG13993 -0.190123
CG1169 CG14356 -0.260573
CG1169 CG15105 1.653379
CG1169 CG16858 -0.040669
CG1169 CG17508 0.163118
CG1169 CG1884 -0.542550
CG1169 CG2072 0.248219
CG1169 CG2108 -0.512802
CG1169 CG2161 0.193276
CG1169 CG2818 -0.113872
CG1169 CG2928 0.133117
CG1169 CG3171 0.168494
CG1169 CG31999 0.687423
CG1169 CG3539 0.072268
CG1169 CG3644 -0.032399
CG1169 CG3725 -1.474187
CG1169 CG4183 0.399143
CG1169 CG4552 0.409320
CG1169 CG4672 0.356322
CG1169 CG4692 -0.989825
CG1169 CG5186 -0.417866
CG1169 CG5700 -0.506158
CG1169 CG7071 0.137595
CG1169 CG7098 0.006928
CG1169 CG7107 0.752701
CG1169 CG7526 -0.745184
CG1169 CG7807 -0.654433
CG1169 CG7981 -0.673631
CG1169 CG8965 0.399398
CG1169 CG9022 0.437697
CG1169 CG9175 -0.483402
CG1169 CG9177 -0.899858
CG1169 CG9297 -0.625187
CG1169 CG9811 -0.697244
CG11738 CG11979 2.881218
CG11738 CG12006 -0.085214
CG11738 CG12141 7.921350
CG11738 CG12530 -5.764521
CG11738 CG12785 2.869424
CG11738 CG12792 9.587456
CG11738 CG13005 1.043568
CG11738 CG13348 0.502061
CG11738 CG13503 -1.517350
CG11738 CG1381 2.071022
CG11738 CG14048 -4.253043
CG11738 CG14206 -8.581133
CG11738 CG14447 2.479871
CG11738 CG14712 -1.782479
CG11738 CG14788 0.869515
CG11738 CG15731 -0.452636
CG11738 CG1685 3.408755
CG11738 CG17136 1.056964
CG11738 CG17369 3.928392
CG11738 CG1746 -0.504293
CG11738 CG18657 1.218159
CG11738 CG18854 2.455355
CG11738 CG2003 -0.770720
CG11738 CG2184 -0.598546
CG11738 CG2827 1.729622
CG11738 CG2863 -8.322431
CG11738 CG2867 0.312075
CG11738 CG32409 -0.582936
CG11738 CG32464 -3.373430
CG11738 CG32813 0.230856
CG11738 CG33071 2.065091
CG11738 CG3401 0.604551
CG11738 CG3861 -0.512879
CG11738 CG4033 -3.806892
CG11738 CG4217 -4.433486
CG11738 CG4307 -15.699917
CG11738 CG4457 0.317226
CG11738 CG4581 -0.641435
CG11738 CG4843 -4.123826
CG11738 CG4901 2.614801
CG11738 CG4912 -6.872818
CG11738 CG5258 -0.245489
CG11738 CG5277 2.576703
CG11738 CG5525 -0.202496
CG11738 CG5596 0.924464
CG11738 CG5824 -8.079851
CG11738 CG5904 0.410327
CG11738 CG5961 -0.328978
CG11738 CG5992 2.028279
CG11738 CG6022 4.623018
CG11738 CG6105 10.357664
CG11738 CG6226 -1.667376
CG11738 CG6455 2.388653
CG11738 CG6904 -2.329117
CG11738 CG6949 0.099896
CG11738 CG6972 0.960070
CG11738 CG7033 0.855926
CG11738 CG7088 -0.188021
CG11738 CG7430 -5.912939
CG11738 CG7458 -4.091913
CG11738 CG7519 -14.999076
CG11738 CG7638 2.908249
CG11738 CG7834 -0.433057
CG11738 CG7841 0.660102
CG11738 CG7993 0.370415
CG11738 CG8231 0.258084
CG11738 CG8301 -1.129177
CG11738 CG8446 -1.087811
CG11738 CG8503 -0.121651
CG11738 CG8525 -5.677340
CG11738 CG8635 -1.974741
CG11738 CG8759 -3.711998
CG11738 CG8780 -2.034231
CG11738 CG8977 4.131348
CG11738 CG9306 0.825592
CG11738 CG9630 -10.480083
CG11738 CG9663 -0.040020
CG11738 CG9762 0.586138
CG11738 CG9866 -0.720517
CG11765 CG11992 0.146076
CG11765 CG14629 -0.506642
CG11765 CG15022 -0.529830
CG11765 CG1600 -0.404211
CG11765 CG2060 -0.160465
CG11765 CG2065 -0.606928
CG11765 CG2342 -0.439131
CG11765 CG33113 -0.182497
CG11765 CG3829 0.249779
CG11765 CG4120 0.260676
CG11765 CG5345 0.311893
CG11765 CG5700 -0.402401
CG11765 CG6957 -0.586025
CG11765 CG7390 0.031056
CG11765 CG9184 -0.051453
CG11771 CG12101 -0.436757
CG11771 CG12530 1.368594
CG11771 CG12785 1.966419
CG11771 CG14996 -0.076517
CG11771 CG17136 -1.315952
CG11771 CG17369 0.866819
CG11771 CG1785 -4.768492
CG11771 CG2078 -1.523843
CG11771 CG2221 -0.695016
CG11771 CG2867 -1.766346
CG11771 CG32253 -2.454711
CG11771 CG32264 -1.294629
CG11771 CG32409 8.829382
CG11771 CG33217 2.747642
CG11771 CG4781 -0.000928
CG11771 CG4912 3.830635
CG11771 CG5010 1.981661
CG11771 CG5277 3.333542
CG11771 CG5824 -9.780657
CG11771 CG6022 -13.727466
CG11771 CG6226 -0.512357
CG11771 CG6343 1.476156
CG11771 CG6455 -0.570973
CG11771 CG6767 -1.743205
CG11771 CG7519 3.338474
CG11771 CG7712 0.683263
CG11771 CG8327 1.154873
CG11771 CG8444 -0.180858
CG11771 CG8525 -0.158912
CG11771 CG8920 -9.528832
CG11771 CG9006 2.782414
CG11771 CG9300 -1.633756
CG11771 CG9306 -0.091842
CG11785 CG11979 0.168642
CG11785 CG12151 -0.098617
CG11785 CG12206 0.070433
CG11785 CG12785 0.718204
CG11785 CG13503 1.053763
CG11785 CG14048 1.269640
CG11785 CG14206 1.125924
CG11785 CG15162 0.200402
CG11785 CG15212 0.119431
CG11785 CG15433 -2.392720
CG11785 CG16765 0.113594
CG11785 CG16798 0.020532
CG11785 CG17166 0.851573
CG11785 CG17369 1.307761
CG11785 CG1785 -1.008601
CG11785 CG2221 -1.313999
CG11785 CG2674 -0.613662
CG11785 CG2863 -0.787426
CG11785 CG31175 -0.287530
CG11785 CG31559 -0.057957
CG11785 CG32409 0.343112
CG11785 CG3267 0.700138
CG11785 CG32982 -0.661325
CG11785 CG33104 -0.733646
CG11785 CG33217 -3.339202
CG11785 CG3861 -0.316302
CG11785 CG3992 -0.043021
CG11785 CG4003 0.043572
CG11785 CG4051 0.469361
CG11785 CG4307 1.502654
CG11785 CG4567 0.346205
CG11785 CG4901 0.773116
CG11785 CG4912 1.046088
CG11785 CG4944 -0.628346
CG11785 CG4966 0.374350
CG11785 CG4972 -0.183511
CG11785 CG5010 3.248415
CG11785 CG5258 -0.932274
CG11785 CG5277 -2.389187
CG11785 CG5525 -1.522540
CG11785 CG6022 -0.547365
CG11785 CG6105 0.083174
CG11785 CG6343 -1.077427
CG11785 CG6521 0.164980
CG11785 CG6904 0.965453
CG11785 CG7033 -0.362518
CG11785 CG7176 -1.441949
CG11785 CG7361 -0.022154
CG11785 CG7421 -0.460802
CG11785 CG7554 -1.453154
CG11785 CG7654 -0.073779
CG11785 CG7675 -1.397711
CG11785 CG7698 0.084016
CG11785 CG7712 -3.432889
CG11785 CG8231 0.257205
CG11785 CG8309 1.623268
CG11785 CG8439 0.064755
CG11785 CG8444 1.488202
CG11785 CG8788 -2.228578
CG11785 CG8920 -0.796200
CG11785 CG9009 -0.128887
CG11785 CG9149 0.742257
CG11785 CG9172 0.297469
CG11785 CG9326 0.998509
CG11785 CG9330 -1.474904
CG11785 CG9416 -0.419654
CG11785 CG9710 -0.223069
CG11785 CG9748 0.151479
CG11793 CG12151 -0.632979
CG11793 CG12157 -0.361804
CG11793 CG12203 0.152429
CG11793 CG1264 -0.182911
CG11793 CG12723 0.610167
CG11793 CG1403 0.295544
CG11793 CG15117 2.510005
CG11793 CG15162 0.157981
CG11793 CG15188 -0.458325
CG11793 CG15212 0.522238
CG11793 CG15282 1.146515
CG11793 CG15717 2.788856
CG11793 CG17332 2.050846
CG11793 CG17508 0.015393
CG11793 CG18362 -0.070272
CG11793 CG18374 -0.999744
CG11793 CG18446 -1.020976
CG11793 CG18549 -0.160578
CG11793 CG2108 0.650480
CG11793 CG2155 0.752514
CG11793 CG2210 -2.063530
CG11793 CG2837 -1.088308
CG11793 CG2977 2.043203
CG11793 CG31431 0.067935
CG11793 CG32164 0.901969
CG11793 CG32499 0.138699
CG11793 CG32548 -3.205182
CG11793 CG3267 0.130828
CG11793 CG3960 -0.801954
CG11793 CG4051 1.554560
CG11793 CG4475 -0.006556
CG11793 CG4533 0.456081
CG11793 CG4679 -3.187096
CG11793 CG5288 -2.604394
CG11793 CG5330 -2.612966
CG11793 CG5476 -2.423354
CG11793 CG5532 -0.981421
CG11793 CG5594 -0.692875
CG11793 CG6459 1.823749
CG11793 CG6521 0.058091
CG11793 CG6666 -2.511232
CG11793 CG6708 0.452702
CG11793 CG6803 0.398154
CG11793 CG7062 -0.937488
CG11793 CG7107 -1.845158
CG11793 CG7173 1.512482
CG11793 CG7176 -0.086319
CG11793 CG7266 -2.806165
CG11793 CG7354 1.858688
CG11793 CG7361 0.536779
CG11793 CG7981 0.290801
CG11793 CG8050 -0.533033
CG11793 CG8186 -1.866008
CG11793 CG8402 2.498117
CG11793 CG8665 -2.015249
CG11793 CG8766 -0.494191
CG11793 CG8788 -2.946371
CG11793 CG8804 1.095109
CG11793 CG8913 -0.265422
CG11793 CG8946 -0.346173
CG11793 CG9066 1.035591
CG11793 CG9127 -1.344953
CG11793 CG9184 0.135393
CG11793 CG9331 -2.411066
CG11793 CG9446 0.802593
CG11793 CG9494 -1.570112
CG11793 CG9539 0.564372
CG11793 TE18870 -0.731610
CG11798 CG11902 -0.137354
CG11798 CG1221 0.517451
CG11798 CG12249 -1.182232
CG11798 CG13894 -1.271841
CG11798 CG13928 1.107629
CG11798 CG14041 -7.587577
CG11798 CG1434 -0.191173
CG11798 CG18740 -0.945206
CG11798 CG2083 -0.691428
CG11798 CG31088 -0.251149
CG11798 CG31181 -1.691067
CG11798 CG32158 1.139487
CG11798 CG3258 -0.935488
CG11798 CG3269 1.290590
CG11798 CG3625 0.171606
CG11798 CG3967 -1.876757
CG11798 CG4050 -1.837616
CG11798 CG4133 -0.574005
CG11798 CG4532 0.669257
CG11798 CG5545 2.408421
CG11798 CG5580 0.532048
CG11798 CG6418 -0.024227
CG11798 CG6703 2.607378
CG11798 CG6866 -0.658694
CG11798 CG6889 0.427986
CG11798 CG7528 0.133444
CG11798 CG8472 0.518414
CG11798 CG8567 0.277922
CG11798 CG9135 -0.602584
CG11798 CG9261 -2.455765
CG11798 CG9666 -1.058243
CG11798 CG9797 0.865380
CG11849 CG1221 -0.225276
CG11849 CG14762 -1.182004
CG11849 CG15651 -0.087705
CG11849 CG17724 -0.512787
CG11849 CG2207 -0.220408
CG11849 CG31043 0.217154
CG11849 CG31108 0.082000
CG11849 CG31634 -1.094016
CG11849 CG32169 -0.208629
CG11849 CG5545 0.248710
CG11849 CG9999 -0.368554
CG11861 CG12006 -2.849374
CG11861 CG12052 -0.387367
CG11861 CG12091 -0.405147
CG11861 CG12131 -0.978637
CG11861 CG12360 0.459371
CG11861 CG12576 0.162124
CG11861 CG12592 -1.254862
CG11861 CG12676 -1.789811
CG11861 CG13037 -0.313388
CG11861 CG13777 1.538741
CG11861 CG13912 0.380740
CG11861 CG14025 -2.825781
CG11861 CG14026 -0.028467
CG11861 CG14122 -2.221895
CG11861 CG14207 -0.122233
CG11861 CG1422 -0.948284
CG11861 CG1429 -0.561619
CG11861 CG1444 -1.724457
CG11861 CG14712 -1.233484
CG11861 CG1648 -0.728114
CG11861 CG16721 0.377481
CG11861 CG1721 0.197415
CG11861 CG17348 -2.057749
CG11861 CG17492 0.495757
CG11861 CG17943 0.211756
CG11861 CG18111 0.997334
CG11861 CG18250 -3.201407
CG11861 CG1910 0.795583
CG11861 CG2835 -3.775891
CG11861 CG3001 0.872681
CG11861 CG3048 1.370998
CG11861 CG31045 2.032112
CG11861 CG31332 -1.853968
CG11861 CG32031 0.234497
CG11861 CG32043 0.389508
CG11861 CG32434 0.346919
CG11861 CG3371 1.688717
CG11861 CG3436 0.471904
CG11861 CG4125 0.554910
CG11861 CG4551 -0.828063
CG11861 CG4700 3.292856
CG11861 CG4843 -3.582507
CG11861 CG6877 1.470369
CG11861 CG6972 0.991854
CG11861 CG6988 -0.241044
CG11861 CG7070 0.341935
CG11861 CG7073 1.444491
CG11861 CG7254 0.411314
CG11861 CG7638 -1.249935
CG11861 CG7893 1.190136
CG11861 CG8276 0.988001
CG11861 CG8312 0.444978
CG11861 CG8416 0.855628
CG11861 CG8635 0.856773
CG11861 CG8759 -0.813873
CG11861 CG9403 -1.300356
CG11861 CG9866 1.613590
CG11861 TE19126 -0.604818
CG11874 CG13316 -0.180117
CG11874 CG1546 -1.046147
CG11874 CG2791 -0.841957
CG11874 CG3703 -0.911739
CG11874 CG6601 -0.440521
CG11874 CG9261 -0.465774
CG11902 CG2656 -0.352286
CG11902 CG31349 -0.133924
CG11902 CG32031 -0.809163
CG11902 CG3967 -1.047770
CG11902 CG6418 -0.109576
CG11905 CG15005 -0.478920
CG11905 CG18362 -0.343890
CG11905 CG32209 -0.894919
CG11905 CG4354 -0.488028
CG11905 CG6611 -1.366014
CG11905 CG8309 -0.102854
CG11949 CG12131 1.372069
CG11949 CG1228 1.351510
CG11949 CG12369 -1.281259
CG11949 CG12676 -0.946926
CG11949 CG1273 -0.079806
CG11949 CG13912 1.029314
CG11949 CG1422 -4.013387
CG11949 CG1444 -0.921220
CG11949 CG1475 0.584371
CG11949 CG14883 -0.696165
CG11949 CG16786 -0.080297
CG11949 CG17158 -3.901278
CG11949 CG1716 -0.447009
CG11949 CG1749 -0.775630
CG11949 CG17492 1.643175
CG11949 CG18250 0.738261
CG11949 CG2374 -1.503074
CG11949 CG3033 0.298332
CG11949 CG31022 0.076810
CG11949 CG31045 -0.298857
CG11949 CG31121 -0.275821
CG11949 CG31332 -4.128586
CG11949 CG31349 0.490665
CG11949 CG32556 0.461634
CG11949 CG3265 -3.160315
CG11949 CG32701 0.311753
CG11949 CG32982 0.170737
CG11949 CG3624 -1.010240
CG11949 CG3664 1.745980
CG11949 CG3992 -0.236228
CG11949 CG4006 -2.315903
CG11949 CG4115 0.062109
CG11949 CG4194 -0.159431
CG11949 CG4966 0.544289
CG11949 CG5183 0.412461
CG11949 CG5249 -0.495174
CG11949 CG5320 2.154233
CG11949 CG5809 0.971425
CG11949 CG6017 -1.462026
CG11949 CG6223 0.346615
CG11949 CG6668 -4.490533
CG11949 CG6766 -1.134367
CG11949 CG6775 -0.877359
CG11949 CG6844 -0.663957
CG11949 CG6877 2.299678
CG11949 CG7073 0.743771
CG11949 CG7199 -0.044803
CG11949 CG7230 0.254331
CG11949 CG7254 -0.108235
CG11949 CG7262 0.062968
CG11949 CG7271 0.048571
CG11949 CG7379 0.539659
CG11949 CG7675 -0.534803
CG11949 CG7752 -1.028328
CG11949 CG7892 -0.055452
CG11949 CG7893 2.160810
CG11949 CG8209 0.907469
CG11949 CG8289 1.815270
CG11949 CG8306 -2.710509
CG11949 CG8308 0.212106
CG11949 CG8312 0.196528
CG11949 CG8411 -2.044372
CG11949 CG8430 -0.173034
CG11949 CG8965 0.809204
CG11949 CG9128 1.345536
CG11949 CG9318 -0.484090
CG11949 CG9322 -0.545461
CG11949 CG9326 -0.489863
CG11949 CG9330 1.037287
CG11949 CG9710 0.653262
CG11961 CG12723 -0.990524
CG11961 CG13551 -1.228749
CG11961 CG1430 -0.137387
CG11961 CG14356 -0.200964
CG11961 CG15211 0.217335
CG11961 CG16787 -1.229804
CG11961 CG18362 0.604912
CG11961 CG18374 -1.823477
CG11961 CG2210 -0.854346
CG11961 CG2977 0.065579
CG11961 CG30349 0.355064
CG11961 CG31233 -1.165459
CG11961 CG32920 0.450000
CG11961 CG33502 -0.125511
CG11961 CG3588 -0.790308
CG11961 CG4061 1.131007
CG11961 CG4311 -0.690716
CG11961 CG5130 0.219703
CG11961 CG5170 -0.861044
CG11961 CG5288 1.208799
CG11961 CG6028 -0.197222
CG11961 CG6417 0.735992
CG11961 CG6459 -1.677135
CG11961 CG7154 -0.358758
CG11961 CG7328 -1.677272
CG11961 CG7354 0.976977
CG11961 CG7361 0.474443
CG11961 CG7502 0.673242
CG11961 CG7712 0.015552
CG11961 CG8627 -1.282779
CG11961 CG8788 1.510157
CG11961 CG8804 -1.378522
CG11961 CG9149 0.341710
CG11961 CG9331 0.964211
CG11961 CG9446 0.137744
CG11961 CG9527 -1.425674
CG11961 CG9568 -0.116198
CG11961 CR31808 0.490718
CG11979 CG12141 6.435605
CG11979 CG12157 2.251669
CG11979 CG12206 0.672622
CG11979 CG12400 2.324131
CG11979 CG12582 0.360830
CG11979 CG12785 -0.622894
CG11979 CG13503 1.602297
CG11979 CG13506 0.386993
CG11979 CG13551 0.812103
CG11979 CG1371 1.044521
CG11979 CG14048 1.159323
CG11979 CG14206 -8.755237
CG11979 CG14447 0.788508
CG11979 CG15095 -0.657201
CG11979 CG15433 0.952983
CG11979 CG1685 -11.400483
CG11979 CG17325 -0.034964
CG11979 CG1785 3.443884
CG11979 CG18657 -0.421874
CG11979 CG1891 -1.679125
CG11979 CG2003 -2.119665
CG11979 CG2184 4.247424
CG11979 CG2863 -9.381320
CG11979 CG31175 -1.452350
CG11979 CG3127 1.459988
CG11979 CG32164 -0.730717
CG11979 CG32499 -0.232760
CG11979 CG32813 5.460027
CG11979 CG32982 0.610759
CG11979 CG33071 0.101295
CG11979 CG33217 -4.483243
CG11979 CG3714 -2.334428
CG11979 CG3861 0.643570
CG11979 CG4003 -1.780258
CG11979 CG4033 -2.967351
CG11979 CG4051 -2.014740
CG11979 CG4217 0.904505
CG11979 CG4233 -0.483260
CG11979 CG4300 -0.073541
CG11979 CG4307 -5.693632
CG11979 CG4427 -0.246189
CG11979 CG4457 1.108396
CG11979 CG4475 -0.377445
CG11979 CG4552 -0.508984
CG11979 CG4901 -3.121536
CG11979 CG4944 0.439858
CG11979 CG4966 0.212979
CG11979 CG4972 2.418118
CG11979 CG4994 -13.661961
CG11979 CG5258 0.518253
CG11979 CG5277 0.999712
CG11979 CG5374 -1.377870
CG11979 CG5525 2.712094
CG11979 CG5558 0.099788
CG11979 CG5594 -1.155597
CG11979 CG5903 -1.644680
CG11979 CG5904 -3.307705
CG11979 CG6105 0.960244
CG11979 CG6226 3.242340
CG11979 CG6343 1.002537
CG11979 CG6501 -13.474443
CG11979 CG6769 -2.829039
CG11979 CG6904 1.558101
CG11979 CG6949 -4.648273
CG11979 CG7033 -4.656113
CG11979 CG7176 -0.036622
CG11979 CG7178 -0.723975
CG11979 CG7361 4.096735
CG11979 CG7413 -0.458439
CG11979 CG7421 2.910888
CG11979 CG7430 -0.926327
CG11979 CG7458 1.893479
CG11979 CG7502 -1.150717
CG11979 CG7519 -4.440772
CG11979 CG7554 -1.214884
CG11979 CG7610 -7.558873
CG11979 CG7675 0.544871
CG11979 CG7698 -2.299757
CG11979 CG7841 1.168135
CG11979 CG7915 -0.145250
CG11979 CG7920 0.924688
CG11979 CG7935 -1.592919
CG11979 CG7993 -0.793035
CG11979 CG8039 5.799765
CG11979 CG8048 2.659118
CG11979 CG8058 1.177566
CG11979 CG8231 0.745379
CG11979 CG8235 -0.486945
CG11979 CG8309 -0.144666
CG11979 CG8402 2.200946
CG11979 CG8439 7.404961
CG11979 CG8443 2.021415
CG11979 CG8444 0.220962
CG11979 CG8446 1.545378
CG11979 CG8759 2.859594
CG11979 CG8780 -0.768207
CG11979 CG8788 -0.351352
CG11979 CG8977 4.843694
CG11979 CG8978 1.406515
CG11979 CG9009 -0.420612
CG11979 CG9140 -7.037700
CG11979 CG9172 -0.392394
CG11979 CG9281 4.595220
CG11979 CG9480 0.347579
CG11979 CG9527 -1.471844
CG11979 CG9762 0.635988
CG11987 CG13624 -0.397838
CG11987 CG1434 -0.408184
CG11987 CG15811 -0.292599
CG11987 CG1624 -0.493874
CG11987 CG17646 -0.529572
CG11987 CG2774 0.026791
CG11987 CG31088 0.406312
CG11987 CG31349 -0.073561
CG11987 CG3198 0.498090
CG11987 CG32158 -0.403735
CG11987 CG32486 -0.452946
CG11987 CG3269 0.084248
CG11987 CG3969 -0.970970
CG11987 CG4303 0.473059
CG11987 CG5433 0.188930
CG11987 CG6174 -0.354065
CG11987 CG6418 -0.758940
CG11987 CG6877 0.115898
CG11987 CG7379 0.310881
CG11987 CG8092 -0.233190
CG11987 CG8156 -0.072431
CG11987 CG8567 0.636552
CG11987 CG9854 -0.294786
CG11992 CG12101 0.041430
CG11992 CG12151 -0.332640
CG11992 CG12172 0.013472
CG11992 CG1309 0.272310
CG11992 CG1322 0.063242
CG11992 CG14048 -0.473685
CG11992 CG14243 0.551595
CG11992 CG14629 0.742891
CG11992 CG1486 0.229070
CG11992 CG15022 -2.632516
CG11992 CG15717 -7.530136
CG11992 CG16765 1.235973
CG11992 CG1685 1.236398
CG11992 CG17320 0.127432
CG11992 CG17437 0.038326
CG11992 CG18446 0.439179
CG11992 CG18549 0.966656
CG11992 CG1882 1.355651
CG11992 CG18854 1.331361
CG11992 CG1970 0.472984
CG11992 CG2161 0.042448
CG11992 CG30011 1.112163
CG11992 CG30497 -0.697727
CG11992 CG32409 -0.392732
CG11992 CG3267 -0.916429
CG11992 CG33113 0.497168
CG11992 CG3499 -1.246064
CG11992 CG4233 -1.588182
CG11992 CG4427 1.503147
CG11992 CG4600 -1.274784
CG11992 CG4679 1.237099
CG11992 CG4912 -0.772721
CG11992 CG5033 -1.832721
CG11992 CG5330 0.982200
CG11992 CG5345 -4.649628
CG11992 CG5353 -2.146777
CG11992 CG5590 0.147138
CG11992 CG5594 1.053068
CG11992 CG5904 -0.273344
CG11992 CG6148 0.150073
CG11992 CG6767 -0.221939
CG11992 CG6871 -0.844826
CG11992 CG7266 -1.535037
CG11992 CG7279 -0.064028
CG11992 CG7438 -0.723025
CG11992 CG7807 -0.324916
CG11992 CG7981 -0.811260
CG11992 CG8058 -0.435967
CG11992 CG8144 -3.875728
CG11992 CG8386 -0.646211
CG11992 CG8402 -0.034535
CG11992 CG8439 0.152937
CG11992 CG8470 1.840216
CG11992 CG8920 -0.398284
CG11992 CG9009 0.531440
CG11992 CG9184 0.884769
CG11992 CG9238 -0.568515
CG11992 CG9446 0.278737
CG11992 CG9539 -0.738373
CG11992 TE18870 0.311247
CG12006 CG12084 -5.285624
CG12006 CG12360 0.099677
CG12006 CG12576 1.096511
CG12006 CG12582 -0.482585
CG12006 CG12592 0.247354
CG12006 CG13037 -0.022333
CG12006 CG13348 0.508195
CG12006 CG13503 -0.820067
CG12006 CG14025 -5.405098
CG12006 CG14026 -0.541856
CG12006 CG14122 0.441926
CG12006 CG14206 2.507198
CG12006 CG14207 1.844724
CG12006 CG1429 -1.642928
CG12006 CG1444 1.036221
CG12006 CG14447 0.473690
CG12006 CG14687 0.917132
CG12006 CG14712 -0.835491
CG12006 CG1648 0.480891
CG12006 CG16721 -0.603852
CG12006 CG1721 -1.438014
CG12006 CG17348 0.604764
CG12006 CG17492 -0.463609
CG12006 CG17800 -0.062663
CG12006 CG17943 -0.702345
CG12006 CG18111 2.045535
CG12006 CG1891 -0.529407
CG12006 CG1910 0.027721
CG12006 CG2835 1.379435
CG12006 CG3001 1.274128
CG12006 CG3048 -7.086032
CG12006 CG31045 -0.314726
CG12006 CG31332 -1.504580
CG12006 CG32464 -1.144055
CG12006 CG33149 1.499125
CG12006 CG3371 -0.827881
CG12006 CG3436 -0.232932
CG12006 CG4115 -0.175565
CG12006 CG4125 -4.100106
CG12006 CG4194 -0.110623
CG12006 CG4300 1.868108
CG12006 CG4843 -4.712640
CG12006 CG5454 1.556961
CG12006 CG5596 -0.477052
CG12006 CG5776 1.866072
CG12006 CG5961 0.505377
CG12006 CG5992 0.417493
CG12006 CG6972 -3.139287
CG12006 CG6988 -0.199884
CG12006 CG7073 1.151450
CG12006 CG7254 -0.039374
CG12006 CG7296 -0.855007
CG12006 CG7430 0.271176
CG12006 CG7610 1.454987
CG12006 CG7638 3.275901
CG12006 CG7930 0.442652
CG12006 CG8231 1.883887
CG12006 CG8289 -1.287788
CG12006 CG8301 -0.288961
CG12006 CG8312 -0.334354
CG12006 CG8635 -0.742420
CG12006 CG8759 -10.570181
CG12006 CG8780 -1.821286
CG12006 CG8977 0.947206
CG12006 CG9480 -0.688406
CG12006 CG9663 -0.432694
CG12006 CG9762 1.581279
CG12006 CG9866 2.583517
CG12006 CR31696 -0.639080
CG12006 TE19126 0.989817
CG12011 CG2060 -0.628015
CG12011 CG4120 -0.576050
CG12011 CG5700 -0.821896
CG12038 CG12858 0.792376
CG12038 CG13920 -0.247565
CG12038 CG13928 -1.147619
CG12038 CG15097 -1.843497
CG12038 CG15651 -0.220973
CG12038 CG2048 0.722994
CG12038 CG31108 0.276320
CG12038 CG32169 -0.651567
CG12038 CG3703 -1.587119
CG12038 CG40147 -1.029828
CG12038 CG4050 0.473524
CG12038 CG4209 -0.619132
CG12038 CG5545 -0.411466
CG12038 CG5680 -1.564384
CG12038 CG6703 0.177987
CG12038 CG6930 0.162782
CG12038 CG7851 -0.274112
CG12038 CG9261 0.046930
CG12038 CG9267 -0.095363
CG12038 CG9666 0.018023
CG12052 CG12129 0.073712
CG12052 CG12369 0.754147
CG12052 CG12576 0.742976
CG12052 CG12701 0.658962
CG12052 CG13777 0.641328
CG12052 CG13912 -0.680327
CG12052 CG1404 0.800459
CG12052 CG14122 0.175834
CG12052 CG1444 1.017260
CG12052 CG14622 0.134514
CG12052 CG1483 -0.593126
CG12052 CG14883 -0.584838
CG12052 CG18250 1.799777
CG12052 CG2656 -0.049722
CG12052 CG2835 -0.912545
CG12052 CG32486 -0.257555
CG12052 CG3258 0.164378
CG12052 CG33097 -2.258724
CG12052 CG3436 -2.059970
CG12052 CG3800 -1.221264
CG12052 CG3969 0.119278
CG12052 CG4303 -0.424599
CG12052 CG4532 0.669564
CG12052 CG4677 -0.033014
CG12052 CG5433 -1.049767
CG12052 CG5588 -0.353164
CG12052 CG5813 -0.267582
CG12052 CG6174 -0.051286
CG12052 CG6617 -2.617895
CG12052 CG6866 0.054524
CG12052 CG6889 1.289579
CG12052 CG7070 -0.789378
CG12052 CG7230 -0.506178
CG12052 CG7375 1.364949
CG12052 CG7471 0.070895
CG12052 CG7526 -0.288475
CG12052 CG7538 0.105559
CG12052 CG7892 -0.408955
CG12052 CG7893 0.919154
CG12052 CG8092 0.099849
CG12052 CG8276 -1.136673
CG12052 CG9135 -0.312750
CG12052 CG9403 -2.492643
CG12052 CG9423 0.537154
CG12052 CG9712 -0.929048
CG12055 CG12338 -0.188705
CG12055 CG12576 -0.333803
CG12055 CG12676 0.023840
CG12055 CG12701 0.487903
CG12055 CG13348 0.124900
CG12055 CG13993 -0.263585
CG12055 CG14066 -1.608735
CG12055 CG1444 0.252975
CG12055 CG14883 -1.404379
CG12055 CG1721 -0.150444
CG12055 CG1782 0.009529
CG12055 CG17932 -0.976947
CG12055 CG1884 -1.253208
CG12055 CG2161 -0.698439
CG12055 CG2374 0.398189
CG12055 CG30115 0.168873
CG12055 CG3033 0.510156
CG12055 CG3048 0.632608
CG12055 CG31170 -0.394406
CG12055 CG3127 -0.361018
CG12055 CG31605 -0.536973
CG12055 CG31649 -0.535271
CG12055 CG3198 -0.263017
CG12055 CG31999 -0.046450
CG12055 CG33097 1.529170
CG12055 CG33261 0.531977
CG12055 CG3499 0.889996
CG12055 CG3542 -0.035614
CG12055 CG3624 -1.910145
CG12055 CG3969 0.253343
CG12055 CG3992 -0.048362
CG12055 CG4086 -0.140984
CG12055 CG4199 0.226572
CG12055 CG4376 0.644573
CG12055 CG4700 0.774822
CG12055 CG4726 -0.633504
CG12055 CG4984 -0.132584
CG12055 CG5454 -1.352445
CG12055 CG5961 -0.314561
CG12055 CG6345 0.489392
CG12055 CG6521 -0.303587
CG12055 CG6654 -0.407048
CG12055 CG7033 -0.757099
CG12055 CG7107 1.025435
CG12055 CG7526 0.390314
CG12055 CG7893 -0.450616
CG12055 CG8173 -2.268358
CG12055 CG8366 0.355274
CG12055 CG8965 -1.869680
CG12055 CG9022 0.368831
CG12055 CG9194 -0.878216
CG12055 CG9322 0.486172
CG12055 CG9330 0.489511
CG12055 CG9480 -0.232837
CG12055 CG9710 -0.129771
CG12055 CG9712 0.198470
CG12055 CG9750 0.308597
CG12055 CR31696 0.642504
CG12055 TE20108 0.600851
CG12075 CG12094 -0.309667
CG12075 CG16765 0.265794
CG12075 CG16786 -0.525548
CG12075 CG17271 -0.603763
CG12075 CG1749 -0.252549
CG12075 CG31559 -0.483861
CG12075 CG33104 -0.388121
CG12075 CG33183 0.229650
CG12075 CG6766 -0.295246
CG12075 CG8144 0.036557
CG12075 CG8268 -0.114900
CG12075 CG9326 0.155605
CG12084 CG12113 -0.086554
CG12084 CG12287 -0.563897
CG12084 CG12360 -1.203944
CG12084 CG12582 -0.040499
CG12084 CG12592 0.345581
CG12084 CG12792 1.179424
CG12084 CG13289 -0.468354
CG12084 CG13777 -1.249868
CG12084 CG14025 -2.089532
CG12084 CG1422 0.607635
CG12084 CG1429 -0.568991
CG12084 CG1444 1.201086
CG12084 CG14447 -0.826621
CG12084 CG14712 0.864649
CG12084 CG1475 -1.673456
CG12084 CG17136 -1.679175
CG12084 CG17800 0.250698
CG12084 CG18657 -0.762356
CG12084 CG1891 -0.590894
CG12084 CG2263 0.697690
CG12084 CG3001 0.836029
CG12084 CG3048 0.886196
CG12084 CG31045 -1.759200
CG12084 CG31332 -2.589441
CG12084 CG32464 -0.364218
CG12084 CG3278 1.041171
CG12084 CG3371 0.325278
CG12084 CG3436 0.938357
CG12084 CG4003 0.035835
CG12084 CG4194 0.303501
CG12084 CG4457 -0.628874
CG12084 CG4551 1.631058
CG12084 CG4700 -0.190806
CG12084 CG4746 1.172063
CG12084 CG4843 1.966071
CG12084 CG5183 0.747654
CG12084 CG5258 -0.170147
CG12084 CG5454 -0.946852
CG12084 CG5776 -0.246061
CG12084 CG5824 0.101269
CG12084 CG6177 0.387134
CG12084 CG7073 0.607069
CG12084 CG7654 -0.741754
CG12084 CG8231 -2.478757
CG12084 CG8289 1.040231
CG12084 CG8306 0.120218
CG12084 CG8312 -0.048179
CG12084 CG8411 0.395958
CG12084 CG8416 -0.873788
CG12084 CG8583 -0.485391
CG12084 CG8759 2.452387
CG12084 CG8780 0.503083
CG12084 CG8978 -0.781093
CG12084 CG9128 0.798655
CG12084 CG9318 -0.149069
CG12084 CG9630 0.624156
CG12084 CG9677 -4.260495
CG12084 CG9750 -0.458705
CG12084 CG9866 1.029591
CG12091 CG12113 2.351915
CG12091 CG12129 -3.339401
CG12091 CG12131 0.934052
CG12091 CG1228 1.999351
CG12091 CG12287 0.323095
CG12091 CG12360 1.236923
CG12091 CG12592 -0.241481
CG12091 CG12676 0.885537
CG12091 CG1345 -0.117786
CG12091 CG13777 0.576630
CG12091 CG14025 -0.781331
CG12091 CG14026 0.313767
CG12091 CG1404 0.955718
CG12091 CG1422 2.107088
CG12091 CG15811 1.959825
CG12091 CG16721 -1.291189
CG12091 CG17158 -1.039527
CG12091 CG1716 -0.536372
CG12091 CG17492 0.823974
CG12091 CG1782 0.619315
CG12091 CG18250 -2.396493
CG12091 CG18290 -0.152185
CG12091 CG2051 0.044602
CG12091 CG2835 -1.021833
CG12091 CG3008 -0.396007
CG12091 CG3039 -0.681080
CG12091 CG31349 0.585513
CG12091 CG31368 3.137999
CG12091 CG3198 3.237386
CG12091 CG32434 0.257664
CG12091 CG3265 -0.814300
CG12091 CG32701 -4.810624
CG12091 CG33097 -4.042143
CG12091 CG33549 -0.001672
CG12091 CG3359 0.282768
CG12091 CG3371 -5.934214
CG12091 CG3416 -0.177638
CG12091 CG3436 1.622457
CG12091 CG3644 -2.813961
CG12091 CG3664 0.371071
CG12091 CG3722 -0.225452
CG12091 CG3725 2.030495
CG12091 CG3800 -1.834810
CG12091 CG40049 0.275834
CG12091 CG4006 -2.694547
CG12091 CG4169 -0.433513
CG12091 CG4170 0.397424
CG12091 CG4204 0.648630
CG12091 CG4303 -0.799118
CG12091 CG4405 0.753322
CG12091 CG4551 0.645596
CG12091 CG4672 -0.931165
CG12091 CG4677 0.978621
CG12091 CG4700 -0.873277
CG12091 CG5320 0.342587
CG12091 CG5454 -0.914891
CG12091 CG5809 -1.106261
CG12091 CG6174 -1.700863
CG12091 CG6177 1.572247
CG12091 CG6766 1.446758
CG12091 CG6775 3.039429
CG12091 CG6844 0.595844
CG12091 CG6877 -7.094860
CG12091 CG6944 0.685140
CG12091 CG7199 0.166850
CG12091 CG7375 0.449896
CG12091 CG7481 0.558185
CG12091 CG7752 2.815998
CG12091 CG7892 -0.358059
CG12091 CG7893 2.010803
CG12091 CG7961 1.087352
CG12091 CG8209 -2.827184
CG12091 CG8276 1.280203
CG12091 CG8312 -0.256786
CG12091 CG8411 -1.598299
CG12091 CG8416 -2.407475
CG12091 CG8553 -3.459681
CG12091 CG8571 -0.034447
CG12091 CG8749 0.399694
CG12091 CG8933 -5.210772
CG12091 CG8974 0.177299
CG12091 CG9020 0.376300
CG12091 CG9070 0.067497
CG12091 CG9128 0.465130
CG12091 CG9256 -0.449418
CG12091 CG9403 2.438897
CG12091 CG9423 -7.069689
CG12091 CG9677 -2.258529
CG12091 CG9916 0.768623
CG12091 CG9985 -2.099627
CG12094 CG14026 -0.284473
CG12094 CG14430 -0.263853
CG12094 CG14813 0.232265
CG12094 CG17032 0.140375
CG12094 CG17218 0.326571
CG12094 CG17271 -0.479853
CG12094 CG2263 0.622161
CG12094 CG2674 -0.293362
CG12094 CG3028 -0.229059
CG12094 CG31170 0.284327
CG12094 CG3224 0.046228
CG12094 CG33183 -2.465633
CG12094 CG3991 -1.468635
CG12094 CG4457 0.793131
CG12094 CG4665 -0.271401
CG12094 CG5873 0.027172
CG12094 CG6202 0.465315
CG12094 CG6904 -0.846736
CG12094 CG7413 1.056210
CG12094 CG8286 -0.936211
CG12094 CG8366 -0.117141
CG12094 CG8978 -1.451048
CG12094 CG9035 0.108559
CG12094 CG9140 0.484411
CG12094 CG9322 0.859629
CG12094 CG9326 -0.046665
CG12094 CG9598 -0.600028
CG12101 CG12141 0.717488
CG12101 CG12172 -3.064609
CG12101 CG12400 1.124054
CG12101 CG12785 2.963988
CG12101 CG12792 -1.235344
CG12101 CG13506 -0.633897
CG12101 CG13704 -0.755328
CG12101 CG14048 2.860603
CG12101 CG15433 -0.959403
CG12101 CG1685 4.798909
CG12101 CG1785 -10.221893
CG12101 CG18854 2.876926
CG12101 CG2221 -2.975776
CG12101 CG2674 0.762491
CG12101 CG2827 -0.699420
CG12101 CG2863 -5.049323
CG12101 CG2867 -2.031161
CG12101 CG31175 1.651973
CG12101 CG3224 -0.481434
CG12101 CG32264 0.021871
CG12101 CG32409 -4.048991
CG12101 CG3267 -1.171717
CG12101 CG32813 -2.179831
CG12101 CG33217 1.377428
CG12101 CG3499 1.782524
CG12101 CG3593 -2.316372
CG12101 CG4033 -4.719220
CG12101 CG4217 -3.777812
CG12101 CG4307 0.118804
CG12101 CG4581 1.944973
CG12101 CG4901 4.582063
CG12101 CG4912 -5.136921
CG12101 CG5010 -3.170199
CG12101 CG5033 4.706723
CG12101 CG5277 3.789746
CG12101 CG5525 -3.316656
CG12101 CG5558 -2.015449
CG12101 CG5824 -1.089422
CG12101 CG5904 -3.926167
CG12101 CG6022 -3.781044
CG12101 CG6226 1.465057
CG12101 CG6459 0.890586
CG12101 CG6767 -1.296554
CG12101 CG6904 -0.353130
CG12101 CG7413 -0.998132
CG12101 CG7421 -0.079409
CG12101 CG7461 -2.024265
CG12101 CG7519 6.399671
CG12101 CG7712 2.432402
CG12101 CG7780 0.210408
CG12101 CG8058 -3.340574
CG12101 CG8286 0.227620
CG12101 CG8309 -0.177265
CG12101 CG8327 -1.724389
CG12101 CG8386 -1.655559
CG12101 CG8444 1.782535
CG12101 CG8525 5.962758
CG12101 CG8531 1.009894
CG12101 CG8920 -2.221561
CG12101 CG9149 0.651608
CG12101 CG9300 -0.406665
CG12101 CG9446 0.643044
CG12113 CG12129 -0.557475
CG12113 CG1228 -0.155413
CG12113 CG12287 0.628592
CG12113 CG12592 -0.409347
CG12113 CG13777 -0.426660
CG12113 CG1404 -1.210446
CG12113 CG14712 1.392384
CG12113 CG14805 -0.273975
CG12113 CG17124 -0.213740
CG12113 CG17246 0.925598
CG12113 CG2016 -0.155764
CG12113 CG31137 -0.244145
CG12113 CG3224 0.340020
CG12113 CG32625 0.836312
CG12113 CG3278 0.343135
CG12113 CG3416 0.272900
CG12113 CG3436 0.082092
CG12113 CG3542 1.106954
CG12113 CG3902 -0.111076
CG12113 CG4551 0.130600
CG12113 CG4700 -3.078667
CG12113 CG5452 -1.024557
CG12113 CG5454 0.262152
CG12113 CG6177 -0.555877
CG12113 CG6210 -1.034469
CG12113 CG6455 -0.438897
CG12113 CG7413 1.548243
CG12113 CG8366 -1.981407
CG12113 CG8411 -1.048284
CG12113 CG8416 -0.327624
CG12113 CG8553 -0.037254
CG12113 CG8978 -0.177844
CG12113 CG9128 1.026796
CG12113 CG9256 0.330750
CG12113 CG9318 0.487010
CG12113 CG9403 0.661709
CG12113 CG9423 -3.427463
CG12113 CG9633 -0.945943
CG12113 CG9677 -3.874708
CG12113 CG9750 -2.276576
CG12113 CG9916 0.518091
CG12129 CG1228 -0.644709
CG12129 CG12592 -1.063468
CG12129 CG13777 -0.050329
CG12129 CG1403 -0.348364
CG12129 CG1404 -3.283355
CG12129 CG14883 0.401705
CG12129 CG17158 2.028017
CG12129 CG17903 -0.250380
CG12129 CG18250 -0.586708
CG12129 CG3008 1.529583
CG12129 CG3039 1.453059
CG12129 CG31368 -0.835650
CG12129 CG32425 1.148167
CG12129 CG3265 1.640368
CG12129 CG32701 0.549226
CG12129 CG33097 -5.687256
CG12129 CG33549 0.094312
CG12129 CG3371 1.202737
CG12129 CG3416 -0.357704
CG12129 CG3436 -0.342466
CG12129 CG3542 1.645942
CG12129 CG3644 0.577817
CG12129 CG3722 -1.497922
CG12129 CG3800 0.069111
CG12129 CG4006 -1.569933
CG12129 CG4204 -0.753919
CG12129 CG4303 -2.185832
CG12129 CG4700 1.027576
CG12129 CG5021 -0.303765
CG12129 CG5433 1.404067
CG12129 CG5454 -0.342861
CG12129 CG5499 0.603252
CG12129 CG5809 -1.246185
CG12129 CG6174 1.427831
CG12129 CG7375 0.071511
CG12129 CG7526 -0.656600
CG12129 CG7752 -0.489534
CG12129 CG7893 -1.007167
CG12129 CG8092 0.270425
CG12129 CG8276 0.432324
CG12129 CG8411 -0.388529
CG12129 CG8416 1.080139
CG12129 CG8553 -0.872648
CG12129 CG8571 -0.694032
CG12129 CG8933 1.161900
CG12129 CG8965 0.389453
CG12129 CG8974 -0.500027
CG12129 CG9128 -0.086610
CG12129 CG9256 0.103337
CG12129 CG9403 -0.218413
CG12129 CG9423 1.044583
CG12129 CG9712 0.493607
CG12129 CG9985 0.626584
CG12131 CG12592 1.335283
CG12131 CG12676 -1.369794
CG12131 CG13005 -2.046890
CG12131 CG14025 -2.563558
CG12131 CG14207 0.836797
CG12131 CG1422 -0.729050
CG12131 CG1429 0.242568
CG12131 CG1444 0.499955
CG12131 CG14712 -1.034492
CG12131 CG1475 -0.891449
CG12131 CG15105 -0.339265
CG12131 CG15433 0.974843
CG12131 CG1648 0.822924
CG12131 CG17124 0.738149
CG12131 CG1721 -0.204856
CG12131 CG17492 -1.671599
CG12131 CG18111 -0.726571
CG12131 CG18250 -0.440340
CG12131 CG1910 1.346663
CG12131 CG2051 -2.164597
CG12131 CG2330 0.615848
CG12131 CG2835 -0.036489
CG12131 CG2969 1.689088
CG12131 CG3001 0.630224
CG12131 CG31045 3.530437
CG12131 CG31332 -0.922134
CG12131 CG3278 0.545453
CG12131 CG3371 -2.090922
CG12131 CG3416 0.267903
CG12131 CG3800 0.760018
CG12131 CG4115 0.152290
CG12131 CG4170 -2.226129
CG12131 CG4300 -1.461207
CG12131 CG4677 -0.081798
CG12131 CG4700 -2.021104
CG12131 CG4746 0.354569
CG12131 CG4843 0.292434
CG12131 CG5183 -2.370717
CG12131 CG5320 1.575526
CG12131 CG5486 -1.704119
CG12131 CG5809 -3.442304
CG12131 CG6512 -4.105554
CG12131 CG6668 -1.403056
CG12131 CG6844 0.647231
CG12131 CG7033 2.492724
CG12131 CG7073 -0.014198
CG12131 CG7481 -0.490405
CG12131 CG7638 1.042499
CG12131 CG7654 0.213785
CG12131 CG7915 -0.533763
CG12131 CG8231 0.502999
CG12131 CG8306 0.068254
CG12131 CG8312 -0.560727
CG12131 CG8411 0.235731
CG12131 CG8759 0.381463
CG12131 CG8977 1.023230
CG12131 CG9020 0.115115
CG12131 CG9035 0.171926
CG12131 CG9172 -1.588249
CG12131 CG9238 0.145367
CG12131 CG9256 -0.986606
CG12131 CG9281 -1.413180
CG12131 CG9330 1.342593
CG12131 CG9403 -1.379257
CG12131 CG9677 1.128748
CG12131 CG9710 -0.118672
CG12131 CG9866 -3.100927
CG12131 CG9985 0.289999
CG12131 CR31696 0.208195
CG12131 TE19126 -1.912256
CG12141 CG12172 1.664174
CG12141 CG12400 5.165124
CG12141 CG12530 1.178935
CG12141 CG12785 1.670569
CG12141 CG12792 -10.858339
CG12141 CG13005 7.829717
CG12141 CG1309 0.791653
CG12141 CG13506 -0.796252
CG12141 CG13704 0.118597
CG12141 CG1381 0.862191
CG12141 CG14026 -1.630029
CG12141 CG14206 0.375713
CG12141 CG14447 -2.296915
CG12141 CG14788 0.318416
CG12141 CG15304 1.566439
CG12141 CG1685 -29.259701
CG12141 CG1746 -10.281623
CG12141 CG1785 4.509250
CG12141 CG18549 0.936148
CG12141 CG18854 5.546412
CG12141 CG2003 -8.932758
CG12141 CG2184 2.102041
CG12141 CG2263 -5.993631
CG12141 CG2827 2.647563
CG12141 CG2863 -7.173778
CG12141 CG3001 3.061907
CG12141 CG3140 0.804043
CG12141 CG31775 0.450487
CG12141 CG32409 0.754139
CG12141 CG32813 8.245188
CG12141 CG33009 0.176670
CG12141 CG33071 2.580114
CG12141 CG3593 -3.425732
CG12141 CG3714 4.508775
CG12141 CG4003 -2.254397
CG12141 CG4033 6.722131
CG12141 CG4217 -11.320322
CG12141 CG4307 -6.149183
CG12141 CG4427 5.312045
CG12141 CG4457 -2.466476
CG12141 CG4475 -1.503186
CG12141 CG4581 -0.314143
CG12141 CG4665 1.805705
CG12141 CG4753 4.465470
CG12141 CG5033 -33.842699
CG12141 CG5220 4.902475
CG12141 CG5258 5.519379
CG12141 CG5277 3.304689
CG12141 CG5374 -4.585425
CG12141 CG5537 0.546571
CG12141 CG5558 -17.443136
CG12141 CG5590 1.072064
CG12141 CG5594 1.919368
CG12141 CG5596 -0.988513
CG12141 CG5824 3.535807
CG12141 CG5904 20.854317
CG12141 CG5992 -15.249744
CG12141 CG6022 -3.674945
CG12141 CG6105 2.615390
CG12141 CG6226 -0.878081
CG12141 CG6343 5.596641
CG12141 CG6415 -1.757437
CG12141 CG6501 -16.784769
CG12141 CG6769 2.955742
CG12141 CG6904 -15.383244
CG12141 CG6949 -5.370051
CG12141 CG7088 3.624664
CG12141 CG7178 -1.145579
CG12141 CG7393 0.600328
CG12141 CG7421 3.252626
CG12141 CG7458 3.111819
CG12141 CG7519 -22.845073
CG12141 CG7610 5.215519
CG12141 CG7780 -1.990977
CG12141 CG7834 -11.638319
CG12141 CG7839 -1.805514
CG12141 CG7841 2.760713
CG12141 CG7935 5.539777
CG12141 CG7993 -9.536824
CG12141 CG8036 1.094263
CG12141 CG8039 -2.294164
CG12141 CG8058 -7.716351
CG12141 CG8327 -2.593307
CG12141 CG8443 -2.585460
CG12141 CG8446 -19.194638
CG12141 CG8525 -12.837684
CG12141 CG8531 -1.572514
CG12141 CG8636 -1.164442
CG12141 CG8759 -10.670970
CG12141 CG8780 -0.046883
CG12141 CG8977 19.408007
CG12141 CG8978 0.629422
CG12141 CG9006 -1.695598
CG12141 CG9009 -4.490002
CG12141 CG9140 -10.382787
CG12141 CG9281 -0.258528
CG12141 CG9300 2.685671
CG12141 CG9306 6.531945
CG12141 CG9577 -0.374033
CG12141 CG9630 1.448676
CG12141 CG9663 3.631642
CG12151 CG1309 -8.863539
CG12151 CG13289 -0.071359
CG12151 CG13506 1.055888
CG12151 CG14048 -0.664373
CG12151 CG14805 1.880022
CG12151 CG14996 -2.154998
CG12151 CG15005 0.498664
CG12151 CG15162 -0.468158
CG12151 CG15188 0.625725
CG12151 CG15212 0.131546
CG12151 CG15717 2.519443
CG12151 CG16765 1.398624
CG12151 CG1685 1.045693
CG12151 CG17124 0.914964
CG12151 CG17246 -0.853196
CG12151 CG17369 -2.079018
CG12151 CG18446 0.156513
CG12151 CG18549 -0.305313
CG12151 CG18657 -0.114459
CG12151 CG18854 0.421901
CG12151 CG1970 0.466666
CG12151 CG2155 0.548213
CG12151 CG2221 0.204982
CG12151 CG2674 0.857833
CG12151 CG2713 -2.159096
CG12151 CG3140 -0.005235
CG12151 CG31559 0.024726
CG12151 CG32499 -1.633048
CG12151 CG32548 0.129553
CG12151 CG3267 -2.537145
CG12151 CG3283 0.997898
CG12151 CG33104 -2.793414
CG12151 CG33217 -1.016304
CG12151 CG4003 -3.006088
CG12151 CG4051 -3.516389
CG12151 CG4307 1.350630
CG12151 CG4427 -3.284856
CG12151 CG4475 -0.347237
CG12151 CG4511 0.649754
CG12151 CG4552 0.966908
CG12151 CG4665 -0.106141
CG12151 CG4692 0.944464
CG12151 CG4742 0.111263
CG12151 CG4972 -0.667879
CG12151 CG5033 -2.726613
CG12151 CG5193 -3.062340
CG12151 CG5277 1.415956
CG12151 CG5330 -4.261393
CG12151 CG5353 -0.136282
CG12151 CG5594 -2.166973
CG12151 CG6022 3.624041
CG12151 CG6148 -0.502802
CG12151 CG6202 0.436247
CG12151 CG6343 -1.492916
CG12151 CG6415 0.722483
CG12151 CG6459 0.318839
CG12151 CG6708 -2.410735
CG12151 CG6871 0.831298
CG12151 CG7176 1.893484
CG12151 CG7227 0.567600
CG12151 CG7361 -5.217753
CG12151 CG7393 2.646579
CG12151 CG7413 -0.697708
CG12151 CG7421 2.658983
CG12151 CG7461 0.502288
CG12151 CG7698 0.841884
CG12151 CG7839 2.396423
CG12151 CG7935 -0.548881
CG12151 CG7981 1.067993
CG12151 CG8036 -0.613439
CG12151 CG8144 -1.022266
CG12151 CG8235 -1.179114
CG12151 CG8309 -1.854884
CG12151 CG8386 0.746969
CG12151 CG8402 1.741374
CG12151 CG8439 -0.578659
CG12151 CG8531 1.703457
CG12151 CG8636 0.264540
CG12151 CG8766 0.030782
CG12151 CG8788 0.930741
CG12151 CG8920 0.368730
CG12151 CG9006 -2.441457
CG12151 CG9009 0.421517
CG12151 CG9148 0.642343
CG12151 CG9149 0.129174
CG12151 CG9280 -0.547632
CG12151 CG9306 1.984522
CG12151 CG9710 1.470346
CG12151 CG9762 1.319794
CG12151 TE18870 -0.164222
CG12157 CG12172 -0.133952
CG12157 CG12400 -0.297255
CG12157 CG13551 -4.981223
CG12157 CG13704 -2.140329
CG12157 CG14048 -1.894424
CG12157 CG14243 -0.939827
CG12157 CG14968 -0.795626
CG12157 CG15095 -3.840815
CG12157 CG15162 -1.051746
CG12157 CG15304 -1.016753
CG12157 CG15347 -3.619485
CG12157 CG15717 1.986701
CG12157 CG1685 -0.189046
CG12157 CG17325 0.364330
CG12157 CG17332 2.096231
CG12157 CG17642 0.532359
CG12157 CG18374 -0.007643
CG12157 CG18446 0.341137
CG12157 CG18549 0.010423
CG12157 CG2003 -1.350535
CG12157 CG2713 2.693682
CG12157 CG2977 -0.988051
CG12157 CG3006 -0.279022
CG12157 CG31004 0.429390
CG12157 CG31098 -6.209986
CG12157 CG31175 1.535347
CG12157 CG31431 -0.085428
CG12157 CG32164 -3.033605
CG12157 CG32548 -0.354637
CG12157 CG3267 0.369014
CG12157 CG32813 3.638168
CG12157 CG3283 0.258373
CG12157 CG33009 0.919653
CG12157 CG33502 0.214629
CG12157 CG3884 -2.085674
CG12157 CG3960 1.382600
CG12157 CG4033 -4.690016
CG12157 CG4051 0.354352
CG12157 CG4061 1.024821
CG12157 CG4307 -2.139011
CG12157 CG4475 -1.086429
CG12157 CG4567 0.326063
CG12157 CG4600 0.392688
CG12157 CG4753 4.097069
CG12157 CG4901 -1.175916
CG12157 CG5010 -0.197562
CG12157 CG5288 0.074488
CG12157 CG5476 -0.064121
CG12157 CG5532 -2.195942
CG12157 CG5594 0.361784
CG12157 CG5660 1.527802
CG12157 CG5819 0.060837
CG12157 CG5961 1.322853
CG12157 CG6105 1.493934
CG12157 CG6417 0.647586
CG12157 CG6459 -3.301922
CG12157 CG6501 -14.556981
CG12157 CG6666 -5.370123
CG12157 CG6949 -2.103649
CG12157 CG7088 -0.472132
CG12157 CG7176 -1.717825
CG12157 CG7241 0.872401
CG12157 CG7328 0.411044
CG12157 CG7361 1.787013
CG12157 CG7421 -2.401545
CG12157 CG7458 3.195539
CG12157 CG7502 0.784497
CG12157 CG7841 -0.115049
CG12157 CG7936 0.489212
CG12157 CG8048 -0.131158
CG12157 CG8050 -2.009743
CG12157 CG8402 -2.651210
CG12157 CG8439 1.939015
CG12157 CG8443 2.085699
CG12157 CG8470 -0.481697
CG12157 CG8665 0.852231
CG12157 CG8766 1.479681
CG12157 CG8788 -3.604511
CG12157 CG8804 2.960374
CG12157 CG8913 1.521428
CG12157 CG8946 4.670634
CG12157 CG8977 3.046792
CG12157 CG9127 -0.546971
CG12157 CG9184 0.751912
CG12157 CG9331 -4.224833
CG12157 CG9527 3.364032
CG12157 CG9762 1.626396
CG12172 CG1309 -2.748250
CG12172 CG14048 -0.088562
CG12172 CG14243 0.276164
CG12172 CG14996 1.478689
CG12172 CG15095 -0.542387
CG12172 CG15188 -0.451867
CG12172 CG1548 0.522278
CG12172 CG15717 -4.697392
CG12172 CG1685 -3.385408
CG12172 CG1743 -1.897258
CG12172 CG1785 -1.168032
CG12172 CG18549 -2.015982
CG12172 CG1970 0.303476
CG12172 CG2003 -0.592282
CG12172 CG2098 -1.745846
CG12172 CG2155 0.155387
CG12172 CG2198 -0.249689
CG12172 CG2863 -1.773989
CG12172 CG30011 -0.241529
CG12172 CG31098 0.984424
CG12172 CG31175 1.145520
CG12172 CG31775 -0.772111
CG12172 CG32253 0.058867
CG12172 CG32264 0.068551
CG12172 CG32409 0.626678
CG12172 CG32464 0.422354
CG12172 CG32813 -0.896977
CG12172 CG3593 -0.599850
CG12172 CG4033 1.481439
CG12172 CG4307 0.322582
CG12172 CG4427 5.046062
CG12172 CG4475 -0.555738
CG12172 CG4600 -0.517560
CG12172 CG4781 0.069001
CG12172 CG5033 -6.597669
CG12172 CG5558 0.896670
CG12172 CG5594 0.238027
CG12172 CG5824 3.529000
CG12172 CG5904 1.119607
CG12172 CG6022 4.373976
CG12172 CG6148 0.088377
CG12172 CG6415 -0.096029
CG12172 CG6767 -0.478120
CG12172 CG6871 -0.588813
CG12172 CG7088 -3.232147
CG12172 CG7266 1.534833
CG12172 CG7519 -3.691862
CG12172 CG7780 -0.011712
CG12172 CG7935 2.199510
CG12172 CG7993 -0.233906
CG12172 CG8036 0.666054
CG12172 CG8058 0.708992
CG12172 CG8327 -0.902616
CG12172 CG8386 -0.239135
CG12172 CG8402 0.690812
CG12172 CG8446 2.682710
CG12172 CG8470 -1.691186
CG12172 CG8665 2.734656
CG12172 CG8920 0.673667
CG12172 CG8977 3.556749
CG12172 CG9009 -2.204755
CG12172 CG9300 -0.500280
CG12172 CG9306 -2.033831
CG12203 CG1345 -0.115250
CG12203 CG13993 0.332216
CG12203 CG15282 -0.109971
CG12203 CG15598 -0.430598
CG12203 CG17332 1.637356
CG12203 CG17508 -1.960157
CG12203 CG18290 0.390128
CG12203 CG18374 -0.473320
CG12203 CG1882 -0.790532
CG12203 CG2108 -0.462121
CG12203 CG2210 -0.031473
CG12203 CG30497 -0.082261
CG12203 CG32244 0.822198
CG12203 CG33502 -0.827514
CG12203 CG3960 0.166979
CG12203 CG4364 -0.311368
CG12203 CG4376 0.873254
CG12203 CG4679 0.282081
CG12203 CG4692 -1.271458
CG12203 CG5661 -0.174688
CG12203 CG7062 -0.200253
CG12203 CG7071 -1.022647
CG12203 CG7107 1.156818
CG12203 CG8182 -0.444556
CG12203 CG8186 -0.920323
CG12203 CG9194 0.032790
CG12203 CG9253 -0.272616
CG12203 CG9710 0.937077
CG12203 CG9762 -0.005454
CG12203 CG9811 0.661348
CG12203 CG9977 -0.111928
CG12206 CG12576 0.162995
CG12206 CG13037 -0.382184
CG12206 CG13503 -0.521141
CG12206 CG13993 0.119524
CG12206 CG14206 0.018693
CG12206 CG14643 -0.407633
CG12206 CG15212 0.265404
CG12206 CG15598 0.125904
CG12206 CG16798 -0.018333
CG12206 CG17492 -1.289513
CG12206 CG17508 -0.174012
CG12206 CG1771 0.321510
CG12206 CG17943 0.157999
CG12206 CG1891 0.224977
CG12206 CG3008 0.363482
CG12206 CG30115 -0.092600
CG12206 CG31022 0.268512
CG12206 CG31175 0.522023
CG12206 CG3127 0.701964
CG12206 CG31605 -0.583734
CG12206 CG32244 -1.348574
CG12206 CG32982 -0.177844
CG12206 CG33071 0.177763
CG12206 CG33149 0.908348
CG12206 CG3762 -0.320239
CG12206 CG4125 0.265941
CG12206 CG4376 0.273139
CG12206 CG4552 -0.639741
CG12206 CG4726 -1.483333
CG12206 CG4966 1.082046
CG12206 CG4994 -0.934850
CG12206 CG5596 0.139763
CG12206 CG6521 -0.488371
CG12206 CG6647 0.017813
CG12206 CG6972 0.092446
CG12206 CG7071 -0.330313
CG12206 CG7176 0.195116
CG12206 CG7199 0.547016
CG12206 CG7230 0.048261
CG12206 CG7361 0.036464
CG12206 CG7502 -1.133327
CG12206 CG7554 0.166994
CG12206 CG7638 0.062347
CG12206 CG7675 -4.905613
CG12206 CG7802 0.034695
CG12206 CG7920 -0.913808
CG12206 CG9262 -0.021397
CG12206 CG9322 -1.101494
CG12206 CG9326 1.483865
CG12206 CG9330 -0.058240
CG12206 CG9480 -0.482168
CG12206 CG9710 0.652370
CG12206 CG9762 0.098885
CG1221 CG13894 -0.274646
CG1221 CG13928 0.450011
CG1221 CG14041 -2.129053
CG1221 CG17724 0.034587
CG1221 CG2083 0.296136
CG1221 CG31088 0.286962
CG1221 CG32505 -0.163170
CG1221 CG3269 -0.538955
CG1221 CG4050 -0.165609
CG1221 CG5545 -0.092645
CG1221 CG5580 -0.490646
CG1221 CG6703 0.244432
CG12233 CG13220 0.196715
CG12233 CG13391 -0.497060
CG12233 CG14356 -0.097463
CG12233 CG17280 -0.482490
CG12233 CG31999 -0.634790
CG12233 CG32920 0.507837
CG12233 CG3539 -0.687307
CG12233 CG3903 0.800571
CG12233 CG4679 0.434510
CG12233 CG6030 -1.018832
CG12233 CG6439 -1.301177
CG12238 CG1228 -0.423839
CG12238 CG1250 -0.637035
CG12238 CG12701 0.070975
CG12238 CG14622 0.395652
CG12238 CG14883 1.538847
CG12238 CG15811 -1.970168
CG12238 CG16721 -0.037875
CG12238 CG17158 -0.288526
CG12238 CG1782 1.233318
CG12238 CG18290 -0.267457
CG12238 CG18783 -0.900482
CG12238 CG1884 -0.161170
CG12238 CG2048 -0.203752
CG12238 CG2374 -1.501139
CG12238 CG2774 -0.951293
CG12238 CG3008 0.103518
CG12238 CG3039 0.204162
CG12238 CG3184 0.099083
CG12238 CG3198 -0.990472
CG12238 CG32043 -0.098851
CG12238 CG32486 0.625651
CG12238 CG32858 -0.645197
CG12238 CG33097 -1.952091
CG12238 CG33261 -0.425514
CG12238 CG3542 1.480641
CG12238 CG3644 0.772140
CG12238 CG3725 0.721045
CG12238 CG3800 -0.371541
CG12238 CG3969 -1.493440
CG12238 CG4006 0.571416
CG12238 CG4672 -2.554847
CG12238 CG4729 0.163940
CG12238 CG5215 0.170704
CG12238 CG5433 -0.766636
CG12238 CG5514 0.454407
CG12238 CG5809 -0.240288
CG12238 CG6174 -0.499147
CG12238 CG6418 0.497724
CG12238 CG6654 -1.395819
CG12238 CG6775 -0.337119
CG12238 CG6860 0.211776
CG12238 CG6877 0.286939
CG12238 CG7071 0.705563
CG12238 CG7187 -0.584178
CG12238 CG7375 1.164392
CG12238 CG7433 -0.802515
CG12238 CG7524 -0.214644
CG12238 CG7664 -0.383974
CG12238 CG7961 0.249734
CG12238 CG8156 0.092288
CG12238 CG8173 0.517558
CG12238 CG8200 -0.351457
CG12238 CG8209 0.507865
CG12238 CG8567 0.359623
CG12238 CG8933 1.026851
CG12238 CG8965 0.289986
CG12238 CG8974 -1.015154
CG12238 CG9022 -1.771857
CG12238 CG9267 -0.300089
CG12238 CG9346 0.373186
CG12238 CG9924 0.366604
CG12238 TE20108 -0.020284
CG12249 CG13624 -0.505182
CG12249 CG13894 -0.601593
CG12249 CG14041 0.029877
CG12249 CG14513 -0.124490
CG12249 CG14622 -0.907063
CG12249 CG17724 0.230351
CG12249 CG2083 -0.673385
CG12249 CG2207 -1.617822
CG12249 CG2656 -0.424486
CG12249 CG31108 1.147945
CG12249 CG31181 0.130329
CG12249 CG31349 -0.300589
CG12249 CG32031 -0.105837
CG12249 CG32043 1.510592
CG12249 CG32158 0.121945
CG12249 CG32434 -0.967088
CG12249 CG32486 -0.363434
CG12249 CG3258 0.442104
CG12249 CG3269 1.305744
CG12249 CG3625 0.355409
CG12249 CG3967 -0.773259
CG12249 CG4303 0.562620
CG12249 CG4532 0.210597
CG12249 CG5588 0.552759
CG12249 CG5813 -1.246583
CG12249 CG6617 0.230920
CG12249 CG6866 -1.868771
CG12249 CG6889 0.020907
CG12249 CG6987 -3.300755
CG12249 CG7358 1.375889
CG12249 CG7538 0.519765
CG12249 CG8567 -1.125347
CG12249 CG9135 -0.657808
CG12249 CG9666 0.045389
CG12249 CG9704 -0.039167
CG12249 CG9705 0.538933
CG12249 CG9797 -0.299797
CG12249 CG9999 -0.192178
CG12262 CG12403 -2.474635
CG12262 CG12582 -0.463293
CG12262 CG1345 0.931259
CG12262 CG1371 -1.989571
CG12262 CG14687 0.413567
CG12262 CG1475 -3.791245
CG12262 CG15102 0.346114
CG12262 CG15105 -4.056404
CG12262 CG15117 -0.079839
CG12262 CG15282 -0.806179
CG12262 CG15304 0.252639
CG12262 CG17158 0.191354
CG12262 CG1721 0.701924
CG12262 CG17246 -0.527368
CG12262 CG17320 0.954409
CG12262 CG17325 1.729044
CG12262 CG17332 -1.256376
CG12262 CG17492 -0.827329
CG12262 CG17508 0.629279
CG12262 CG1771 0.180656
CG12262 CG1782 0.532810
CG12262 CG1837 -1.166249
CG12262 CG1882 -0.328677
CG12262 CG1910 0.435885
CG12262 CG2051 0.412275
CG12262 CG2158 0.719703
CG12262 CG30011 0.694864
CG12262 CG30291 -0.355456
CG12262 CG3127 -0.102915
CG12262 CG3140 -1.655874
CG12262 CG31794 0.094714
CG12262 CG32164 -0.451179
CG12262 CG32425 -2.001265
CG12262 CG3249 -0.098146
CG12262 CG32499 0.164239
CG12262 CG32813 0.492092
CG12262 CG33009 -0.885379
CG12262 CG33149 1.768395
CG12262 CG33549 1.238205
CG12262 CG3499 1.573113
CG12262 CG3624 0.547275
CG12262 CG3644 1.991982
CG12262 CG3725 0.603729
CG12262 CG3903 -0.299280
CG12262 CG4051 -0.268077
CG12262 CG4169 -2.815888
CG12262 CG4183 -0.502809
CG12262 CG4233 0.788571
CG12262 CG4364 -0.639265
CG12262 CG4376 0.662527
CG12262 CG4427 -4.308812
CG12262 CG4511 -1.197500
CG12262 CG4533 0.103264
CG12262 CG4600 -0.241788
CG12262 CG4679 -0.976904
CG12262 CG4752 -0.227690
CG12262 CG5320 3.732425
CG12262 CG5330 0.316440
CG12262 CG5353 -2.575577
CG12262 CG5476 -0.476653
CG12262 CG5590 -0.908481
CG12262 CG6501 1.214390
CG12262 CG6647 0.635367
CG12262 CG6666 1.009337
CG12262 CG6668 -0.437250
CG12262 CG6775 1.110686
CG12262 CG6803 -1.150420
CG12262 CG6844 -0.013195
CG12262 CG6871 0.093442
CG12262 CG7071 -0.227243
CG12262 CG7107 0.574217
CG12262 CG7361 2.694765
CG12262 CG7433 -2.472827
CG12262 CG7610 1.693357
CG12262 CG7915 1.561445
CG12262 CG7920 -2.560842
CG12262 CG7981 0.661276
CG12262 CG7987 -2.461966
CG12262 CG8182 -2.090990
CG12262 CG8186 -0.687243
CG12262 CG8235 -2.078115
CG12262 CG8402 1.301265
CG12262 CG8430 0.856639
CG12262 CG8439 0.273973
CG12262 CG8766 0.174499
CG12262 CG8946 0.005244
CG12262 CG9009 -0.075421
CG12262 CG9238 -2.282594
CG12262 CG9280 2.280207
CG12262 CG9985 -0.470298
CG12262 CR31696 0.975430
CG1228 CG12287 -0.103705
CG1228 CG12369 -0.290663
CG1228 CG12701 -2.125698
CG1228 CG1403 -0.710185
CG1228 CG1404 0.843102
CG1228 CG14636 0.255273
CG1228 CG14883 -2.472613
CG1228 CG16721 -0.145538
CG1228 CG17158 -3.817808
CG1228 CG1782 1.516349
CG1228 CG17903 -0.810864
CG1228 CG18250 -0.494825
CG1228 CG2374 1.377972
CG1228 CG2656 0.304708
CG1228 CG2774 0.036922
CG1228 CG3039 -1.769020
CG1228 CG3198 0.973318
CG1228 CG3265 -0.088525
CG1228 CG33097 -1.333733
CG1228 CG3416 -0.199742
CG1228 CG3436 1.865548
CG1228 CG3542 -1.522230
CG1228 CG3624 -0.463157
CG1228 CG3722 0.978806
CG1228 CG3969 0.687766
CG1228 CG4006 -1.025157
CG1228 CG4204 0.370323
CG1228 CG4303 -1.423530
CG1228 CG4551 0.448557
CG1228 CG5215 -0.389897
CG1228 CG5433 0.265390
CG1228 CG5499 -0.069890
CG1228 CG5514 -0.761142
CG1228 CG6654 1.064853
CG1228 CG6775 -0.712298
CG1228 CG7379 0.410314
CG1228 CG7563 -0.249037
CG1228 CG7752 -0.405030
CG1228 CG7893 0.651739
CG1228 CG8276 -0.102024
CG1228 CG8308 0.068598
CG1228 CG8411 -0.860186
CG1228 CG8571 -0.082641
CG1228 CG8933 0.191521
CG1228 CG8965 -0.563892
CG1228 CG9318 0.501707
CG1228 CG9346 -0.659849
CG1228 CG9423 -0.109384
CG1228 CG9924 -1.584391
CG12284 CG13993 -0.566183
CG12284 CG4376 -0.091357
CG12284 CG7187 -0.483887
CG12284 CG8553 -0.435618
CG12284 CG9894 -0.419532
CG12286 CG12403 0.215364
CG12286 CG14021 1.811044
CG12286 CG14629 0.805545
CG12286 CG1469 -0.374246
CG12286 CG15117 -0.468768
CG12286 CG15188 0.234341
CG12286 CG1548 0.042672
CG12286 CG15717 1.087097
CG12286 CG15828 -0.379738
CG12286 CG1600 -0.515869
CG12286 CG1743 -1.191050
CG12286 CG1837 -1.193722
CG12286 CG2098 -1.194210
CG12286 CG2198 -0.759470
CG12286 CG30011 0.433515
CG12286 CG33099 -0.909606
CG12286 CG3989 -0.555959
CG12286 CG4162 -3.406851
CG12286 CG4306 -0.160637
CG12286 CG4533 0.250620
CG12286 CG4696 -0.250493
CG12286 CG5210 -1.672132
CG12286 CG6803 0.298264
CG12286 CG6844 -0.005058
CG12286 CG7062 -0.236432
CG12286 CG8050 -1.289074
CG12286 CG8066 1.815049
CG12286 CG8665 -0.789912
CG12286 CG8669 2.142658
CG12286 CG9494 -0.297000
CG12287 CG12360 0.980659
CG12287 CG12369 0.418749
CG12287 CG12592 -2.258392
CG12287 CG12701 0.700229
CG12287 CG13777 -0.523483
CG12287 CG13912 -0.045004
CG12287 CG1404 -0.447638
CG12287 CG1444 -0.491193
CG12287 CG14712 0.691297
CG12287 CG14883 -0.758385
CG12287 CG18250 -0.782966
CG12287 CG1910 -0.047454
CG12287 CG3048 -0.022518
CG12287 CG31368 1.060257
CG12287 CG3198 -0.198980
CG12287 CG3265 0.027944
CG12287 CG33097 1.435155
CG12287 CG3371 -1.198582
CG12287 CG3416 -0.367057
CG12287 CG3436 0.128333
CG12287 CG3624 0.962792
CG12287 CG4204 -0.000191
CG12287 CG4303 0.685350
CG12287 CG4551 -0.748189
CG12287 CG4700 0.082361
CG12287 CG5215 -1.171919
CG12287 CG5454 -0.875096
CG12287 CG5499 -0.133147
CG12287 CG6177 0.193408
CG12287 CG6210 -0.246950
CG12287 CG6246 -0.659053
CG12287 CG6766 0.314759
CG12287 CG7375 0.443529
CG12287 CG7379 -1.048899
CG12287 CG7433 0.705136
CG12287 CG8209 -0.235592
CG12287 CG8411 0.187167
CG12287 CG8416 -0.250558
CG12287 CG8749 -1.407404
CG12287 CG9128 0.751498
CG12287 CG9318 0.419755
CG12287 CG9403 0.215078
CG12287 CG9633 0.064646
CG12287 CG9666 0.172352
CG12287 CG9677 0.722177
CG12287 CG9750 -1.010148
CG12287 CG9894 0.047057
CG12287 CG9985 -0.015347
CG12338 CG12400 -1.367113
CG12338 CG12785 0.362169
CG12338 CG13102 -1.353980
CG12338 CG13284 -0.395343
CG12338 CG14066 -1.365946
CG12338 CG14902 0.048997
CG12338 CG15211 -0.426505
CG12338 CG15347 1.292113
CG12338 CG16787 0.102213
CG12338 CG1809 0.388400
CG12338 CG2674 0.254932
CG12338 CG31605 -1.316116
CG12338 CG3884 -0.277136
CG12338 CG3999 -0.497244
CG12338 CG4061 -0.327392
CG12338 CG4199 0.944157
CG12338 CG4217 0.733206
CG12338 CG4901 0.591851
CG12338 CG5010 -0.376955
CG12338 CG5525 -2.063125
CG12338 CG5903 0.393832
CG12338 CG5904 0.926509
CG12338 CG6345 0.226006
CG12338 CG6830 0.512551
CG12338 CG7328 0.424151
CG12338 CG7554 -0.326143
CG12338 CG7712 0.755900
CG12350 CG13102 -1.813986
CG12350 CG13284 4.221780
CG12350 CG14792 1.489955
CG12350 CG14902 1.528541
CG12350 CG1759 -0.359810
CG12350 CG18173 -2.040590
CG12350 CG31463 -18.391429
CG12350 CG3734 0.764007
CG12350 CG4199 -1.290492
CG12350 CG6830 -3.303493
CG12350 CG7328 -0.357255
CG12350 CG9568 1.010677
CG12360 CG12369 0.057111
CG12360 CG12592 -1.525460
CG12360 CG13777 0.313564
CG12360 CG13912 1.139584
CG12360 CG14025 0.371700
CG12360 CG1422 -2.571619
CG12360 CG1429 -0.691270
CG12360 CG1444 -0.777512
CG12360 CG16721 -0.203360
CG12360 CG17492 0.249078
CG12360 CG17800 -1.076421
CG12360 CG18250 0.001530
CG12360 CG1934 -1.909016
CG12360 CG2048 -0.174679
CG12360 CG2051 0.474062
CG12360 CG2656 -0.502199
CG12360 CG2835 -0.464535
CG12360 CG31045 -0.806476
CG12360 CG31332 0.222706
CG12360 CG31349 0.375357
CG12360 CG31692 -0.117308
CG12360 CG32031 -1.049844
CG12360 CG32043 0.226265
CG12360 CG32556 0.343550
CG12360 CG3265 0.928931
CG12360 CG32701 -0.011335
CG12360 CG3436 -0.809310
CG12360 CG3624 1.045457
CG12360 CG3644 1.176719
CG12360 CG3664 1.487927
CG12360 CG3725 -0.247055
CG12360 CG3792 0.010236
CG12360 CG4303 0.873536
CG12360 CG4677 0.182726
CG12360 CG5183 1.640452
CG12360 CG5809 -0.869183
CG12360 CG6017 0.648386
CG12360 CG6601 0.091608
CG12360 CG7073 -0.321660
CG12360 CG7262 -0.549811
CG12360 CG7379 0.111836
CG12360 CG7481 0.845914
CG12360 CG7752 1.005540
CG12360 CG7987 0.526802
CG12360 CG8209 0.011079
CG12360 CG8276 0.474255
CG12360 CG8289 -0.650002
CG12360 CG8306 -1.169507
CG12360 CG8312 0.052514
CG12360 CG8416 -0.765658
CG12360 CG8571 -0.586562
CG12360 CG8933 -1.391985
CG12360 CG9128 -2.920582
CG12360 CG9318 1.018078
CG12360 CG9677 0.699160
CG12360 CG9985 -0.802805
CG12369 CG12391 -0.150680
CG12369 CG12676 0.971453
CG12369 CG12701 1.205721
CG12369 CG13912 -3.971737
CG12369 CG1404 0.186928
CG12369 CG1422 -0.212334
CG12369 CG1444 2.772078
CG12369 CG14622 0.926684
CG12369 CG1463 0.853044
CG12369 CG17158 -0.611543
CG12369 CG17597 0.105345
CG12369 CG18250 -3.397940
CG12369 CG18783 -0.499468
CG12369 CG2048 0.445464
CG12369 CG2051 0.561474
CG12369 CG2656 -1.236044
CG12369 CG3039 0.437809
CG12369 CG31332 0.176545
CG12369 CG31349 0.572828
CG12369 CG3258 0.955783
CG12369 CG33097 2.311406
CG12369 CG3352 -0.080114
CG12369 CG3416 -0.290459
CG12369 CG3542 -3.341923
CG12369 CG3625 -0.579967
CG12369 CG3725 -0.348304
CG12369 CG3743 -0.995949
CG12369 CG3800 0.903197
CG12369 CG3969 0.275633
CG12369 CG4204 0.079190
CG12369 CG4303 0.940864
CG12369 CG4405 0.540996
CG12369 CG4672 0.503058
CG12369 CG4677 -1.312615
CG12369 CG5183 0.897638
CG12369 CG5215 -1.974698
CG12369 CG5433 -4.504738
CG12369 CG5809 0.105622
CG12369 CG6174 0.238962
CG12369 CG6210 -1.315412
CG12369 CG6223 -0.320522
CG12369 CG6601 -0.846659
CG12369 CG6617 0.017205
CG12369 CG6866 1.423186
CG12369 CG6877 0.924612
CG12369 CG6889 0.820048
CG12369 CG7375 -1.034263
CG12369 CG7379 -0.218625
CG12369 CG7528 -0.217684
CG12369 CG7752 -0.342160
CG12369 CG8276 0.484246
CG12369 CG8411 -0.388936
CG12369 CG8416 -0.072809
CG12369 CG8472 0.202587
CG12369 CG8600 -0.814849
CG12369 CG8776 0.622043
CG12369 CG8933 -1.266980
CG12369 CG8974 0.327545
CG12369 CG8983 0.489015
CG12369 CG9128 -0.525853
CG12369 CG9135 -1.550598
CG12369 CG9318 -0.119330
CG12369 CG9346 1.355479
CG12369 CG9924 0.637478
CG12369 CG9985 0.309752
CG12391 CG3033 -0.255310
CG12391 CG4204 0.515245
CG12391 CG4299 -0.369559
CG12391 CG4303 0.328480
CG12391 CG5433 -0.125626
CG12391 CG7262 -1.768586
CG12391 CG7379 0.178497
CG12391 CG8156 -0.383722
CG12391 CG8600 -0.372646
CG12391 CG9128 0.704043
CG12391 CG9318 -0.658751
CG12391 CG9924 0.268238
CG12400 CG12785 1.128537
CG12400 CG13220 -3.025194
CG12400 CG13506 -2.565830
CG12400 CG13551 1.339821
CG12400 CG13704 -6.462894
CG12400 CG14048 -1.162285
CG12400 CG14066 -0.375467
CG12400 CG14792 1.593318
CG12400 CG15162 -0.024690
CG12400 CG15304 0.587733
CG12400 CG15347 3.975265
CG12400 CG16787 -0.206551
CG12400 CG1785 0.816482
CG12400 CG2674 0.548322
CG12400 CG2713 -2.491283
CG12400 CG2827 0.426496
CG12400 CG2863 -0.014744
CG12400 CG31004 -0.797473
CG12400 CG31160 1.106254
CG12400 CG31170 0.107364
CG12400 CG31259 1.366130
CG12400 CG3140 1.641991
CG12400 CG32409 1.501356
CG12400 CG3267 2.252846
CG12400 CG3283 -2.456224
CG12400 CG33009 0.339865
CG12400 CG33217 2.894782
CG12400 CG33502 1.586631
CG12400 CG3714 -0.879891
CG12400 CG3884 -0.313678
CG12400 CG4051 1.252651
CG12400 CG4061 -4.072671
CG12400 CG4217 -8.345981
CG12400 CG4307 -0.134126
CG12400 CG4567 -2.038582
CG12400 CG4581 1.605896
CG12400 CG4753 0.764293
CG12400 CG4901 -3.231711
CG12400 CG4984 0.770377
CG12400 CG5010 -5.972019
CG12400 CG5012 1.159053
CG12400 CG5170 -0.262310
CG12400 CG5525 -0.786134
CG12400 CG5558 0.957789
CG12400 CG5660 -9.372452
CG12400 CG5903 1.335645
CG12400 CG5904 -6.925461
CG12400 CG5961 1.001846
CG12400 CG6028 1.757104
CG12400 CG6030 0.789165
CG12400 CG6105 -3.486542
CG12400 CG6226 0.520116
CG12400 CG6343 1.044366
CG12400 CG6345 -1.858844
CG12400 CG6459 -1.698872
CG12400 CG6501 2.135410
CG12400 CG6769 1.056545
CG12400 CG6904 -3.363670
CG12400 CG6949 1.127593
CG12400 CG7176 0.772484
CG12400 CG7178 -0.537501
CG12400 CG7328 2.294979
CG12400 CG7354 0.848435
CG12400 CG7361 -0.385692
CG12400 CG7421 -1.050203
CG12400 CG7554 0.627304
CG12400 CG7698 1.154498
CG12400 CG7712 -2.309382
CG12400 CG7834 -0.344650
CG12400 CG7841 1.031279
CG12400 CG7993 1.425562
CG12400 CG8039 1.453570
CG12400 CG8058 1.118191
CG12400 CG8443 -5.902492
CG12400 CG8525 1.564888
CG12400 CG8531 -1.841492
CG12400 CG8766 3.157872
CG12400 CG8788 -9.842944
CG12400 CG8804 1.344821
CG12400 CG8946 1.720237
CG12400 CG9127 0.984724
CG12400 CG9140 -3.432679
CG12400 CG9149 0.144801
CG12400 CG9331 -0.435779
CG12400 CG9527 0.203388
CG12400 CG9577 -2.794471
CG12403 CG1250 0.836332
CG12403 CG1345 -1.040080
CG12403 CG1371 0.215016
CG12403 CG14048 0.328242
CG12403 CG1475 4.506501
CG12403 CG15105 1.285636
CG12403 CG15117 1.432856
CG12403 CG1520 0.010894
CG12403 CG15282 -2.420567
CG12403 CG1548 0.444978
CG12403 CG15669 -1.033018
CG12403 CG1674 -2.218622
CG12403 CG1721 1.625856
CG12403 CG17325 -1.145536
CG12403 CG17492 0.347449
CG12403 CG17508 -0.213335
CG12403 CG17754 0.610165
CG12403 CG18111 1.376459
CG12403 CG1837 -8.908725
CG12403 CG18593 -0.102845
CG12403 CG18657 -1.748759
CG12403 CG18783 0.536351
CG12403 CG1910 -1.973696
CG12403 CG30011 -0.079309
CG12403 CG31098 -0.312568
CG12403 CG31368 -0.363904
CG12403 CG32164 1.342243
CG12403 CG32499 -0.338119
CG12403 CG32813 0.513660
CG12403 CG32972 0.028013
CG12403 CG33009 0.402574
CG12403 CG33113 0.505137
CG12403 CG33149 -3.551630
CG12403 CG3371 -1.744260
CG12403 CG3644 -0.503796
CG12403 CG3989 1.798246
CG12403 CG4183 -1.616340
CG12403 CG4300 0.902517
CG12403 CG4376 1.194304
CG12403 CG4511 -0.365825
CG12403 CG4533 1.526689
CG12403 CG4692 0.730545
CG12403 CG5320 -2.401124
CG12403 CG5330 -1.571487
CG12403 CG5476 -2.137385
CG12403 CG5671 0.694415
CG12403 CG5680 -0.247763
CG12403 CG6647 1.299252
CG12403 CG6666 1.236726
CG12403 CG6803 -0.620490
CG12403 CG6844 -0.334624
CG12403 CG7062 -0.492307
CG12403 CG7071 0.430460
CG12403 CG7107 1.293289
CG12403 CG7173 1.925720
CG12403 CG7296 -0.480917
CG12403 CG7433 -4.524367
CG12403 CG7481 1.201661
CG12403 CG7920 1.209215
CG12403 CG7987 0.780165
CG12403 CG8050 1.166894
CG12403 CG8182 0.949821
CG12403 CG8186 -1.655815
CG12403 CG8439 -0.506763
CG12403 CG8665 -2.780733
CG12403 CG8766 -0.972022
CG12403 CG9070 -0.327139
CG12403 CG9194 0.015175
CG12403 CG9238 -0.311392
CG12403 CG9262 -1.116578
CG12403 CG9977 0.702255
CG12403 CG9985 1.893613
CG1242 CG14636 -0.267045
CG1242 CG31973 -0.448777
CG1242 CG3365 -0.529226
CG1242 CG6394 -0.506117
CG1242 CG7563 -0.205045
CG1246 CG13704 1.918441
CG1246 CG14792 -1.098258
CG1246 CG15162 1.114940
CG1246 CG15347 -0.655560
CG1246 CG1644 -0.944978
CG1246 CG2184 -0.336449
CG1246 CG2977 -0.469555
CG1246 CG31004 -3.471980
CG1246 CG3127 -0.398788
CG1246 CG32164 -0.408945
CG1246 CG4033 0.051867
CG1246 CG4061 0.441399
CG1246 CG4581 -0.408811
CG1246 CG4753 0.574319
CG1246 CG5660 -0.455305
CG1246 CG5819 -1.920955
CG1246 CG5903 0.201785
CG1246 CG5961 -0.429289
CG1246 CG6345 0.067184
CG1246 CG6501 1.714658
CG1246 CG7328 -0.611009
CG1246 CG7458 -0.758234
CG1246 CG8048 0.219243
CG1246 CG8531 0.371969
CG1246 CG8946 -0.267287
CG1246 CG9331 0.327991
CG1250 CG1345 0.080091
CG1250 CG1403 0.304352
CG1250 CG1444 0.898130
CG1250 CG14622 -0.710999
CG1250 CG15282 -0.492894
CG1250 CG1674 0.128374
CG1250 CG17158 0.397881
CG1250 CG1782 0.196867
CG1250 CG18783 -0.967021
CG1250 CG1884 -0.133331
CG1250 CG2374 -0.654854
CG1250 CG31022 -0.688888
CG1250 CG32244 0.583618
CG1250 CG3265 0.048505
CG1250 CG33097 0.648773
CG1250 CG3644 -1.020534
CG1250 CG3725 1.008414
CG1250 CG40147 -0.147937
CG1250 CG4672 1.084093
CG1250 CG5320 0.244385
CG1250 CG5671 0.059172
CG1250 CG5809 0.069976
CG1250 CG6647 -0.455088
CG1250 CG6668 0.187977
CG1250 CG7071 -1.174230
CG1250 CG7187 0.021107
CG1250 CG7375 -0.457791
CG1250 CG7433 -2.077688
CG1250 CG8186 0.043804
CG1250 CG8209 0.323808
CG1250 CG8749 -0.215744
CG1250 CG8974 -0.246474
CG1250 CG9070 -0.048215
CG1250 CG9177 -0.416542
CG1250 CG9262 -0.202571
CG1250 CG9666 -0.211141
CG1250 CG9894 0.360227
CG1252 CG13875 1.278535
CG1252 CG14636 -1.095745
CG1252 CG1764 -0.473622
CG1252 CG17786 -0.187797
CG1252 CG1919 -2.113096
CG1252 CG2555 -1.282331
CG1252 CG31973 -1.036936
CG1252 CG5492 -0.641098
CG1252 CG6608 0.620295
CG1252 CG8587 -1.270465
CG12530 CG12792 -2.326162
CG12530 CG1381 -8.572226
CG12530 CG14206 3.656194
CG12530 CG14447 2.179185
CG12530 CG14788 0.168929
CG12530 CG17136 -4.270929
CG12530 CG17369 -0.616642
CG12530 CG1746 -7.993666
CG12530 CG2263 0.790984
CG12530 CG2827 0.191203
CG12530 CG2863 5.321744
CG12530 CG2867 0.879523
CG12530 CG32253 -0.338187
CG12530 CG32264 3.782916
CG12530 CG32409 7.682431
CG12530 CG4307 4.409856
CG12530 CG4781 -2.001318
CG12530 CG4912 1.768894
CG12530 CG4972 -0.834273
CG12530 CG5220 1.589853
CG12530 CG5258 -0.271334
CG12530 CG5277 -2.926949
CG12530 CG5824 -15.706806
CG12530 CG6022 -5.023707
CG12530 CG6105 -8.204977
CG12530 CG6226 -0.385679
CG12530 CG6455 -3.279991
CG12530 CG7519 1.250428
CG12530 CG7780 2.040662
CG12530 CG7839 -2.235733
CG12530 CG7935 3.685782
CG12530 CG7993 -2.159429
CG12530 CG8039 4.800477
CG12530 CG8231 -0.736487
CG12530 CG8301 -1.907276
CG12530 CG8327 -2.220695
CG12530 CG8525 -8.063878
CG12530 CG8583 1.522460
CG12530 CG8759 1.609466
CG12530 CG9006 -3.999292
CG12530 CG9119 0.622783
CG12530 CG9300 -0.280792
CG12530 CG9306 -3.343717
CG12530 CG9630 2.356157
CG12530 CG9663 0.577897
CG12576 CG13348 0.866569
CG12576 CG13503 -1.051188
CG12576 CG13777 0.522794
CG12576 CG13993 -0.095836
CG12576 CG14206 1.427054
CG12576 CG14207 -0.373320
CG12576 CG14712 -2.177710
CG12576 CG14883 -1.544425
CG12576 CG17943 -0.063231
CG12576 CG30115 -1.478444
CG12576 CG3033 -0.108636
CG12576 CG3048 -2.853017
CG12576 CG31045 -0.551009
CG12576 CG31332 1.122169
CG12576 CG3198 -0.151268
CG12576 CG33071 0.029292
CG12576 CG3371 1.275653
CG12576 CG3436 -2.034752
CG12576 CG3969 0.378757
CG12576 CG4125 0.950577
CG12576 CG4726 -0.210276
CG12576 CG4966 0.869824
CG12576 CG5186 0.361540
CG12576 CG5454 1.355867
CG12576 CG5596 -0.236632
CG12576 CG6877 0.523364
CG12576 CG6972 -0.894989
CG12576 CG7033 0.212841
CG12576 CG7379 1.330908
CG12576 CG7638 -0.373928
CG12576 CG7893 -0.856836
CG12576 CG7930 -0.069744
CG12576 CG8231 -0.038745
CG12576 CG8289 -0.806391
CG12576 CG8366 -0.134518
CG12576 CG8430 0.106823
CG12576 CG8635 -0.433531
CG12576 CG8759 0.070694
CG12576 CG9022 -0.388684
CG12576 CG9403 0.385733
CG12576 CG9480 -1.015544
CG12576 CG9710 0.350392
CG12576 CG9712 -1.579493
CG12576 CR31696 0.251868
CG1258 CG5175 -0.699173
CG1258 CG5358 -0.357495
CG1258 CG9704 0.419184
CG1258 CG9705 -0.095073
CG1258 CG9797 -1.194157
CG12582 CG12792 0.355640
CG12582 CG13348 0.075922
CG12582 CG13503 0.377635
CG12582 CG1371 -0.065176
CG12582 CG14447 -0.704950
CG12582 CG1475 -1.124944
CG12582 CG17325 -0.090893
CG12582 CG17492 0.871879
CG12582 CG18657 0.093402
CG12582 CG3048 -0.851311
CG12582 CG3127 0.501538
CG12582 CG32813 -0.491011
CG12582 CG33071 -0.464556
CG12582 CG33149 0.526472
CG12582 CG3371 0.077151
CG12582 CG4217 -1.062743
CG12582 CG4581 0.902061
CG12582 CG4994 -0.508708
CG12582 CG5353 0.685387
CG12582 CG5374 -0.076912
CG12582 CG5558 -0.138922
CG12582 CG5904 0.542624
CG12582 CG6375 -0.337915
CG12582 CG6501 -0.760370
CG12582 CG6972 -0.051513
CG12582 CG7033 -1.102990
CG12582 CG7413 0.008132
CG12582 CG7430 0.065443
CG12582 CG7554 0.011547
CG12582 CG7610 -0.357531
CG12582 CG7915 -0.075352
CG12582 CG7920 -1.121322
CG12582 CG8039 0.183407
CG12582 CG8231 0.394877
CG12582 CG8439 0.444747
CG12582 CG8759 -0.677973
CG12582 CG8977 -0.199616
CG12582 CG9281 0.578127
CG12582 CG9663 -0.407090
CG12582 CG9750 0.305435
CG12582 CG9762 0.019658
CG12582 CR31696 0.089368
CG12582 TE19126 0.386982
CG1259 CG12723 0.348698
CG1259 CG1322 -0.033265
CG1259 CG13850 -1.030652
CG1259 CG1403 -1.469590
CG1259 CG14636 -0.322984
CG1259 CG15212 -0.572943
CG1259 CG15282 0.744685
CG1259 CG1648 0.426503
CG1259 CG16885 -0.879931
CG1259 CG18362 -0.043552
CG1259 CG18507 0.107097
CG1259 CG18783 -1.454481
CG1259 CG2108 0.201793
CG1259 CG2837 -0.339475
CG1259 CG2928 1.061990
CG1259 CG31121 -0.198505
CG1259 CG31536 0.021825
CG1259 CG32425 1.666430
CG1259 CG32548 -1.509159
CG1259 CG32625 -0.501136
CG1259 CG3365 -1.476451
CG1259 CG3903 1.335066
CG1259 CG4145 -0.079889
CG1259 CG4672 1.037716
CG1259 CG4679 -2.253476
CG1259 CG5330 1.519412
CG1259 CG5476 0.677712
CG1259 CG6668 -0.872656
CG1259 CG7173 -0.615684
CG1259 CG7271 0.493610
CG1259 CG8173 -0.341070
CG1259 CG8965 -0.215185
CG1259 CG9089 0.206598
CG1259 CG9148 0.575742
CG1259 CG9517 -0.278731
CG1259 CG9539 -0.053387
CG1259 CG9710 0.134517
CG12592 CG13005 -0.128688
CG12592 CG13777 -0.482360
CG12592 CG14025 -1.433293
CG12592 CG14026 0.271911
CG12592 CG1404 1.568557
CG12592 CG14122 0.604156
CG12592 CG1422 3.401826
CG12592 CG1444 0.099336
CG12592 CG14712 -2.366088
CG12592 CG1648 1.467389
CG12592 CG16721 0.785768
CG12592 CG18250 -1.808896
CG12592 CG2835 1.159124
CG12592 CG3001 -0.500150
CG12592 CG31045 0.998764
CG12592 CG31332 -1.457705
CG12592 CG31368 1.125091
CG12592 CG3265 -1.215769
CG12592 CG3278 1.756612
CG12592 CG3371 -0.289714
CG12592 CG3416 -3.052219
CG12592 CG3436 -3.614023
CG12592 CG3624 0.620046
CG12592 CG4003 0.733335
CG12592 CG4204 1.202171
CG12592 CG4300 -0.032822
CG12592 CG4303 1.171399
CG12592 CG4551 -0.096161
CG12592 CG4700 -3.812160
CG12592 CG4972 -0.063097
CG12592 CG5183 -1.680534
CG12592 CG5258 0.259530
CG12592 CG5454 0.305387
CG12592 CG5499 0.708965
CG12592 CG5776 0.393662
CG12592 CG5809 1.969009
CG12592 CG6177 -0.677772
CG12592 CG7481 0.469016
CG12592 CG7987 -1.710861
CG12592 CG8276 -0.365911
CG12592 CG8312 -0.263745
CG12592 CG8411 0.336100
CG12592 CG8416 -2.017728
CG12592 CG8553 -0.267920
CG12592 CG8571 0.434963
CG12592 CG8759 1.936843
CG12592 CG9128 1.167702
CG12592 CG9256 0.631209
CG12592 CG9403 -0.353815
CG12592 CG9633 -0.393699
CG12592 CG9677 -4.740597
CG12592 CG9750 -1.875025
CG12592 CG9985 -1.230330
CG1264 CG15117 -0.969356
CG1264 CG3989 0.268341
CG1264 CG4162 -0.129428
CG1264 CG4533 0.106873
CG1264 CG5532 -0.127000
CG1264 CG5594 -0.048909
CG1264 CG8050 0.171271
CG1264 CG8665 -0.230491
CG12676 CG13005 1.364505
CG12676 CG13912 0.327120
CG12676 CG14025 0.401232
CG12676 CG14122 -0.029006
CG12676 CG14207 -0.476646
CG12676 CG1422 2.727327
CG12676 CG1429 0.022895
CG12676 CG1444 -0.521696
CG12676 CG1475 -1.462341
CG12676 CG15002 -0.294710
CG12676 CG16721 -0.299477
CG12676 CG17158 -1.276916
CG12676 CG1721 0.280614
CG12676 CG17492 2.346279
CG12676 CG18250 -0.723220
CG12676 CG18290 0.635005
CG12676 CG1910 0.263545
CG12676 CG2051 -0.634397
CG12676 CG2835 0.539448
CG12676 CG3039 -1.710047
CG12676 CG3048 -0.121638
CG12676 CG31045 -0.654064
CG12676 CG31332 -1.834343
CG12676 CG32031 -0.283018
CG12676 CG32701 -0.951132
CG12676 CG33097 1.748829
CG12676 CG33549 0.513211
CG12676 CG4125 -0.707036
CG12676 CG4170 -4.176131
CG12676 CG4194 -0.316062
CG12676 CG4677 0.009347
CG12676 CG4700 -2.524477
CG12676 CG5183 -1.747931
CG12676 CG5320 -0.700147
CG12676 CG5809 1.172266
CG12676 CG6017 -1.152169
CG12676 CG6382 -0.832955
CG12676 CG6512 2.796504
CG12676 CG6668 2.926479
CG12676 CG6877 0.453020
CG12676 CG7070 -0.379797
CG12676 CG7199 -5.105178
CG12676 CG7254 -0.373615
CG12676 CG7262 0.533897
CG12676 CG7526 0.116376
CG12676 CG7638 1.974684
CG12676 CG7654 0.676147
CG12676 CG7893 -1.364194
CG12676 CG8231 0.000092
CG12676 CG8276 1.120848
CG12676 CG8289 0.773476
CG12676 CG8306 0.758989
CG12676 CG8411 -0.582847
CG12676 CG8759 1.351089
CG12676 CG8965 0.161766
CG12676 CG9022 0.269398
CG12676 CG9035 0.651281
CG12676 CG9322 -0.120271
CG12676 CG9330 -0.478623
CG12676 CG9403 3.084368
CG12676 CG9866 -0.828123
CG12676 CR31696 0.136040
CG12676 TE19126 -3.108526
CG12701 CG1404 1.379411
CG12701 CG14636 -0.125128
CG12701 CG14883 -3.832119
CG12701 CG16858 0.538925
CG12701 CG17158 1.513301
CG12701 CG1716 0.299182
CG12701 CG1782 0.139195
CG12701 CG17903 0.000431
CG12701 CG18250 1.018438
CG12701 CG1884 1.116610
CG12701 CG2774 0.040941
CG12701 CG3033 1.281390
CG12701 CG3198 -0.519023
CG12701 CG33097 2.067840
CG12701 CG33261 0.052027
CG12701 CG3436 -0.167944
CG12701 CG3542 -7.885727
CG12701 CG3624 -3.634038
CG12701 CG3722 1.264178
CG12701 CG3792 -0.110322
CG12701 CG3800 0.351706
CG12701 CG3969 -0.338290
CG12701 CG4006 -1.048698
CG12701 CG4204 -0.046154
CG12701 CG4532 1.576545
CG12701 CG4551 -1.869110
CG12701 CG5021 0.129953
CG12701 CG5215 -0.362648
CG12701 CG5433 -1.438298
CG12701 CG5499 -0.773898
CG12701 CG5514 -0.103159
CG12701 CG6654 -0.636633
CG12701 CG6775 -0.470676
CG12701 CG6860 -0.443131
CG12701 CG7375 -0.006771
CG12701 CG7379 -0.022888
CG12701 CG7893 -0.462300
CG12701 CG8156 -1.343824
CG12701 CG8200 -0.587001
CG12701 CG8289 1.430594
CG12701 CG8749 -0.006817
CG12701 CG8965 0.652370
CG12701 CG9022 -1.375090
CG12701 CG9128 0.429438
CG12701 CG9297 0.062267
CG12701 CG9346 1.338093
CG12701 CG9712 0.065478
CG12701 CG9894 0.364158
CG12701 CG9924 1.244914
CG12701 TE20108 0.028650
CG12723 CG13377 -0.337273
CG12723 CG13551 0.656187
CG12723 CG14356 -2.403935
CG12723 CG15005 0.189519
CG12723 CG15022 -0.516229
CG12723 CG15212 -0.435096
CG12723 CG15444 -0.805934
CG12723 CG15592 -1.036744
CG12723 CG15786 0.366828
CG12723 CG1582 -0.612469
CG12723 CG16885 -0.206332
CG12723 CG17437 0.013393
CG12723 CG18362 -0.689900
CG12723 CG18446 -0.045621
CG12723 CG2210 -0.847188
CG12723 CG2818 0.292889
CG12723 CG2837 0.250085
CG12723 CG2928 0.769540
CG12723 CG32548 -0.253568
CG12723 CG3267 0.770174
CG12723 CG32920 0.076594
CG12723 CG33217 0.286761
CG12723 CG3588 0.344805
CG12723 CG4311 0.073617
CG12723 CG4742 0.461671
CG12723 CG6459 -0.414958
CG12723 CG6521 -0.588765
CG12723 CG6816 0.250959
CG12723 CG7107 0.986375
CG12723 CG7266 -0.237234
CG12723 CG7361 0.037301
CG12723 CG7807 -2.487751
CG12723 CG8627 0.125790
CG12723 CG9184 0.464243
CG12723 CG9446 -0.255160
CG12723 CG9517 -0.027168
CG12723 CR31808 0.008381
CG12723 TE18870 -0.355750
CG1273 CG1322 -0.165065
CG1273 CG1403 -0.445466
CG1273 CG15212 -0.198365
CG1273 CG16765 -0.369648
CG1273 CG16786 -0.693757
CG1273 CG16798 0.129524
CG1273 CG17158 -0.356182
CG1273 CG17166 0.524579
CG1273 CG1749 -0.182674
CG1273 CG18783 -0.062815
CG1273 CG30011 -0.403369
CG1273 CG31022 -0.115911
CG1273 CG3171 -0.746836
CG1273 CG32164 0.492938
CG1273 CG32701 0.244095
CG1273 CG32982 0.070738
CG1273 CG33104 -0.517212
CG1273 CG3359 -0.144090
CG1273 CG3762 -0.721023
CG1273 CG40049 -0.515755
CG1273 CG4006 0.362962
CG1273 CG4051 0.288925
CG1273 CG4145 0.091136
CG1273 CG4204 -0.121486
CG1273 CG5809 0.076426
CG1273 CG6668 -0.024944
CG1273 CG6766 0.402055
CG1273 CG6775 0.032275
CG1273 CG6844 -0.231135
CG1273 CG7071 -0.691294
CG1273 CG7271 0.308620
CG1273 CG8144 0.659138
CG1273 CG8182 -0.570729
CG1273 CG8209 0.083062
CG1273 CG8235 0.716340
CG1273 CG9322 0.465673
CG1273 CG9748 -0.294008
CG12767 CG13316 0.116961
CG12767 CG13906 -0.869399
CG12767 CG13928 -0.709141
CG12767 CG1434 -0.177531
CG12767 CG17724 1.191134
CG12767 CG1825 -1.846111
CG12767 CG18740 -1.767510
CG12767 CG31181 -0.162008
CG12767 CG32046 0.508927
CG12767 CG32505 0.969695
CG12767 CG4022 -0.539018
CG12767 CG4050 -0.950426
CG12767 CG5175 -2.306992
CG12767 CG5358 0.757113
CG12767 CG5545 -0.524400
CG12767 CG6181 -1.188491
CG12767 CG6703 -0.407182
CG12767 CG7528 -0.537159
CG12767 CG7576 -0.400316
CG12767 CG7659 -2.337365
CG12767 CG8472 0.195875
CG12785 CG12792 3.785385
CG12785 CG13503 -1.876919
CG12785 CG13506 0.771723
CG12785 CG13969 -0.233477
CG12785 CG14048 4.172854
CG12785 CG14066 0.014933
CG12785 CG14206 -2.243063
CG12785 CG14447 0.177454
CG12785 CG15162 -0.445368
CG12785 CG15347 0.988081
CG12785 CG15731 -0.666786
CG12785 CG1685 4.481440
CG12785 CG17136 -4.636298
CG12785 CG17332 0.273706
CG12785 CG1771 -2.116410
CG12785 CG1785 -10.606265
CG12785 CG18657 1.456835
CG12785 CG18854 3.873477
CG12785 CG2078 -0.003788
CG12785 CG2158 1.448842
CG12785 CG2221 -1.620539
CG12785 CG2263 1.512543
CG12785 CG2674 -0.633628
CG12785 CG2827 4.299710
CG12785 CG2863 -1.010324
CG12785 CG2867 -5.151291
CG12785 CG31170 2.125056
CG12785 CG3127 -0.972587
CG12785 CG31605 -1.479510
CG12785 CG3224 -1.111597
CG12785 CG32409 -3.154832
CG12785 CG32813 -4.552082
CG12785 CG33217 -1.487304
CG12785 CG3593 0.035329
CG12785 CG3861 -1.058164
CG12785 CG4033 -2.383009
CG12785 CG4217 -13.735093
CG12785 CG4581 -0.056205
CG12785 CG4753 -0.396941
CG12785 CG4901 2.038516
CG12785 CG4912 -3.852296
CG12785 CG5010 5.111860
CG12785 CG5525 -1.235874
CG12785 CG5819 0.617241
CG12785 CG5824 0.710867
CG12785 CG5903 1.046947
CG12785 CG5904 -9.020060
CG12785 CG5961 0.834729
CG12785 CG6022 -9.673824
CG12785 CG6105 6.102776
CG12785 CG6226 1.664711
CG12785 CG6375 0.679866
CG12785 CG6501 4.054733
CG12785 CG6708 -0.701438
CG12785 CG6767 0.594577
CG12785 CG6904 -2.251426
CG12785 CG6949 -0.578724
CG12785 CG7178 0.728472
CG12785 CG7361 -2.941117
CG12785 CG7458 -0.500829
CG12785 CG7519 -2.259342
CG12785 CG7554 0.329614
CG12785 CG7698 -0.820677
CG12785 CG7712 -1.557293
CG12785 CG8039 3.686852
CG12785 CG8058 -2.724023
CG12785 CG8327 5.708704
CG12785 CG8443 1.891941
CG12785 CG8444 2.910846
CG12785 CG8525 -5.752836
CG12785 CG8531 -0.428142
CG12785 CG8636 -4.614139
CG12785 CG8766 -0.885996
CG12785 CG8788 -4.336495
CG12785 CG8920 5.431693
CG12785 CG8946 1.288197
CG12785 CG9149 1.881462
CG12785 CG9527 0.654898
CG12785 CG9577 -2.706598
CG12785 CG9630 3.952035
CG12785 CG9663 -0.568635
CG12792 CG13005 -2.293352
CG12792 CG13289 1.140969
CG12792 CG13503 -5.165967
CG12792 CG13506 -0.028664
CG12792 CG14026 -0.059437
CG12792 CG14206 -2.296495
CG12792 CG14207 -1.046057
CG12792 CG1429 0.877427
CG12792 CG14447 1.353517
CG12792 CG14712 -0.294737
CG12792 CG14788 2.384755
CG12792 CG15433 -11.433703
CG12792 CG1685 1.438885
CG12792 CG17032 -0.727571
CG12792 CG17136 -0.797148
CG12792 CG17369 6.463948
CG12792 CG1746 -1.603414
CG12792 CG1785 -0.857791
CG12792 CG18854 2.681508
CG12792 CG2003 2.449131
CG12792 CG2221 -2.236920
CG12792 CG2263 1.002590
CG12792 CG2863 -3.979969
CG12792 CG2867 1.190571
CG12792 CG3001 -2.302991
CG12792 CG3224 -0.352610
CG12792 CG32409 -4.869225
CG12792 CG3278 -7.580367
CG12792 CG32813 -0.112840
CG12792 CG33104 0.900810
CG12792 CG33183 1.039916
CG12792 CG3401 -1.687099
CG12792 CG4033 -3.123586
CG12792 CG4115 0.523567
CG12792 CG4170 3.473108
CG12792 CG4307 -9.592181
CG12792 CG4457 -5.308846
CG12792 CG4700 3.427411
CG12792 CG4843 0.746947
CG12792 CG4912 -12.246522
CG12792 CG5033 0.710957
CG12792 CG5258 -4.668951
CG12792 CG5277 -3.193574
CG12792 CG5374 7.422405
CG12792 CG5537 -0.000743
CG12792 CG5596 3.008360
CG12792 CG5824 -12.452654
CG12792 CG5904 -1.089077
CG12792 CG5992 2.984104
CG12792 CG6022 -0.626296
CG12792 CG6105 4.012578
CG12792 CG6148 -1.553711
CG12792 CG6226 1.493295
CG12792 CG6455 -2.102931
CG12792 CG6512 -4.876549
CG12792 CG6904 0.235236
CG12792 CG7033 -0.356212
CG12792 CG7088 0.825165
CG12792 CG7430 -4.765189
CG12792 CG7461 4.212831
CG12792 CG7519 -1.457837
CG12792 CG7654 2.792040
CG12792 CG7834 2.576928
CG12792 CG7935 0.736101
CG12792 CG8058 1.333713
CG12792 CG8231 -0.433091
CG12792 CG8286 -0.184756
CG12792 CG8309 5.017970
CG12792 CG8446 -2.900625
CG12792 CG8503 -1.352417
CG12792 CG8525 2.658234
CG12792 CG8635 2.108288
CG12792 CG8759 -10.657507
CG12792 CG8920 2.287582
CG12792 CG8977 1.817171
CG12792 CG8978 -6.381094
CG12792 CG9006 3.446443
CG12792 CG9009 1.118883
CG12792 CG9035 1.041475
CG12792 CG9140 3.231592
CG12792 CG9172 5.924726
CG12792 CG9281 -4.263582
CG12792 CG9300 -0.244884
CG12792 CG9330 2.408181
CG12792 CG9630 1.710263
CG12792 CG9663 -1.692705
CG12792 CG9677 3.471433
CG12792 CG9866 -4.385987
CG12858 CG15097 -3.391352
CG12858 CG2048 0.133653
CG12858 CG31634 -0.373575
CG12858 CG32169 0.250844
CG12858 CG3703 -0.690389
CG12858 CG4209 -0.708094
CG12858 CG7851 -0.779699
CG12858 CG9261 0.554692
CG1298 CG14636 0.570107
CG1298 CG1539 -0.444163
CG1298 CG17218 -0.356007
CG1298 CG17646 -0.322044
CG1298 CG3184 -0.204392
CG1298 CG3376 -0.585649
CG1298 CG4089 0.064871
CG1298 CG5433 -0.209757
CG1298 CG6394 0.183025
CG1298 CG8156 -0.099765
CG1298 CG8600 -0.844775
CG1298 CG9628 -0.774580
CG1298 CG9747 0.146511
CG1298 CG9796 -0.148347
CG1298 CG9924 -0.015732
CG13005 CG1309 1.431439
CG13005 CG13289 -0.455988
CG13005 CG14025 -0.738316
CG13005 CG14026 -3.962155
CG13005 CG1403 -0.130351
CG13005 CG14048 -0.165270
CG13005 CG1429 1.307871
CG13005 CG14712 -0.097631
CG13005 CG1475 0.320706
CG13005 CG14788 1.472333
CG13005 CG14805 0.669404
CG13005 CG1648 -1.476119
CG13005 CG17032 0.655880
CG13005 CG17121 0.437910
CG13005 CG17124 -1.042078
CG13005 CG1721 -0.502045
CG13005 CG17246 -5.134137
CG13005 CG17320 -0.204828
CG13005 CG17492 3.618860
CG13005 CG18140 -0.681009
CG13005 CG18250 -2.534528
CG13005 CG1910 0.398094
CG13005 CG2003 1.428623
CG13005 CG2016 0.468232
CG13005 CG2051 -1.516352
CG13005 CG2155 -0.493306
CG13005 CG2198 1.544156
CG13005 CG3001 -1.673950
CG13005 CG31045 -0.901402
CG13005 CG3140 -0.646473
CG13005 CG31999 0.424103
CG13005 CG32409 3.180738
CG13005 CG32464 1.430100
CG13005 CG32625 2.015968
CG13005 CG3278 -6.885434
CG13005 CG33104 -0.528366
CG13005 CG3624 -3.113608
CG13005 CG3992 -1.539008
CG13005 CG4003 0.904212
CG13005 CG4051 -0.094695
CG13005 CG4115 0.133564
CG13005 CG4170 -2.631915
CG13005 CG4300 0.591101
CG13005 CG4354 0.716384
CG13005 CG4427 -0.427224
CG13005 CG4457 1.480494
CG13005 CG4533 -1.449136
CG13005 CG4551 0.033942
CG13005 CG4679 -1.349675
CG13005 CG4700 -3.116820
CG13005 CG4912 -0.091411
CG13005 CG4972 0.483254
CG13005 CG5033 -9.270363
CG13005 CG5183 -0.792665
CG13005 CG5220 -1.285246
CG13005 CG5258 -2.515231
CG13005 CG5277 -1.746562
CG13005 CG5330 3.607964
CG13005 CG5353 -1.009703
CG13005 CG5374 2.112490
CG13005 CG5594 -3.050743
CG13005 CG5776 2.881153
CG13005 CG5824 -1.936006
CG13005 CG5992 -0.875994
CG13005 CG6177 2.353934
CG13005 CG6512 0.681393
CG13005 CG6904 -3.961263
CG13005 CG7033 -9.209315
CG13005 CG7227 -5.007119
CG13005 CG7299 -0.451755
CG13005 CG7393 1.949111
CG13005 CG7430 0.409583
CG13005 CG7461 -1.002507
CG13005 CG7610 1.579683
CG13005 CG7935 -0.159348
CG13005 CG7987 -7.051306
CG13005 CG8036 0.038125
CG13005 CG8231 6.131757
CG13005 CG8289 2.562009
CG13005 CG8306 -1.293126
CG13005 CG8439 1.777046
CG13005 CG8636 0.324266
CG13005 CG8759 -9.706029
CG13005 CG8977 -4.795466
CG13005 CG8978 -1.932950
CG13005 CG9006 0.350875
CG13005 CG9035 0.494893
CG13005 CG9140 -2.537145
CG13005 CG9194 1.332828
CG13005 CG9280 1.060945
CG13005 CG9281 4.121087
CG13005 CG9330 3.624196
CG13005 CG9677 3.700583
CG13005 CG9710 -1.195141
CG13005 CG9750 -2.951047
CG13005 CG9866 -2.498879
CG13005 CG9916 0.142417
CG13005 CG9985 0.669055
CG13005 TE19126 -0.181292
CG13037 CG14025 0.706502
CG13037 CG14122 -0.320354
CG13037 CG14206 0.864971
CG13037 CG15598 -0.222554
CG13037 CG1674 -0.273079
CG13037 CG17492 0.295708
CG13037 CG17943 -0.311052
CG13037 CG18111 -1.756869
CG13037 CG2184 -1.209610
CG13037 CG3001 0.319607
CG13037 CG3048 0.037452
CG13037 CG31300 -0.972247
CG13037 CG33149 0.270850
CG13037 CG4125 -1.364393
CG13037 CG4843 0.239652
CG13037 CG5596 -0.018457
CG13037 CG7241 0.035547
CG13037 CG7296 -0.041442
CG13037 CG7638 0.233742
CG13037 CG9066 -0.296254
CG13037 CG9194 0.605309
CG13037 CG9762 -0.257692
CG1309 CG13289 -0.363259
CG1309 CG14048 1.159257
CG1309 CG1475 0.219446
CG1309 CG14805 -4.802609
CG1309 CG14996 -0.949677
CG1309 CG15188 -0.072396
CG1309 CG1548 0.311808
CG1309 CG1685 -2.216592
CG1309 CG17124 -1.543415
CG1309 CG17246 -1.841710
CG1309 CG17369 1.290314
CG1309 CG1780 -0.046028
CG1309 CG18657 -0.363495
CG1309 CG1970 -0.386746
CG1309 CG2098 -4.568241
CG1309 CG2155 -0.004602
CG1309 CG2198 2.990966
CG1309 CG2221 -0.391229
CG1309 CG2263 -0.385764
CG1309 CG2713 2.205216
CG1309 CG3140 1.074245
CG1309 CG32253 -1.604643
CG1309 CG32264 2.634496
CG1309 CG32425 0.122880
CG1309 CG32499 0.928534
CG1309 CG3278 0.043306
CG1309 CG32813 0.281345
CG1309 CG3283 -0.305863
CG1309 CG33009 0.123142
CG1309 CG33104 0.468166
CG1309 CG33113 0.476218
CG1309 CG33217 1.620865
CG1309 CG3593 0.922185
CG1309 CG3989 1.041830
CG1309 CG4003 1.529976
CG1309 CG4233 -0.728294
CG1309 CG4354 -0.080170
CG1309 CG4427 -4.902964
CG1309 CG4475 -0.404263
CG1309 CG4742 -1.330110
CG1309 CG4752 0.429478
CG1309 CG4778 0.398565
CG1309 CG4972 1.515447
CG1309 CG5033 0.333333
CG1309 CG5193 2.757914
CG1309 CG5220 3.629047
CG1309 CG5330 -0.201945
CG1309 CG5345 -2.300972
CG1309 CG5353 -1.719429
CG1309 CG5374 0.987982
CG1309 CG5594 -1.936277
CG1309 CG6022 -8.207599
CG1309 CG6148 -2.991868
CG1309 CG6177 0.529389
CG1309 CG6343 0.082345
CG1309 CG6767 0.235641
CG1309 CG6844 -0.498346
CG1309 CG7227 -0.148964
CG1309 CG7393 -7.690077
CG1309 CG7413 0.513469
CG1309 CG7519 2.066748
CG1309 CG7702 1.170776
CG1309 CG7839 -0.346936
CG1309 CG7935 -4.699044
CG1309 CG7981 -0.105523
CG1309 CG7993 -0.424461
CG1309 CG8036 0.962668
CG1309 CG8309 0.166548
CG1309 CG8402 1.197271
CG1309 CG8920 1.697545
CG1309 CG8977 -1.113757
CG1309 CG8978 -0.314933
CG1309 CG9006 -2.661500
CG1309 CG9009 0.109364
CG1309 CG9306 -0.952939
CG1309 TE18870 -0.523985
CG13102 CG13284 0.373631
CG13102 CG14902 0.742505
CG13102 CG16787 0.523733
CG13102 CG1809 1.248590
CG13102 CG18173 0.226923
CG13102 CG31259 0.044221
CG13102 CG31463 0.599429
CG13102 CG3734 -3.341767
CG13102 CG4199 0.933436
CG13102 CG4280 -0.682551
CG13102 CG6830 -1.766720
CG13183 CG4778 -1.307964
CG13188 CG13503 0.110568
CG13188 CG14206 0.415789
CG13188 CG2184 -0.137180
CG13188 CG31559 -0.390883
CG13188 CG4843 -0.239954
CG13188 CG5258 -0.269402
CG13188 CG5525 -0.236485
CG13188 CG7176 -0.232494
CG13188 CG7675 -0.236435
CG13188 CG9326 -0.111785
CG1322 CG1486 0.064508
CG1322 CG15022 0.464739
CG1322 CG15188 0.039170
CG1322 CG16885 0.183210
CG1322 CG17320 -0.206115
CG1322 CG17437 -0.595404
CG1322 CG2016 -0.102363
CG1322 CG2161 -0.356419
CG1322 CG2342 -0.269486
CG1322 CG2928 -0.108730
CG1322 CG31536 0.419427
CG1322 CG32625 -0.658637
CG1322 CG33104 0.463398
CG1322 CG33549 0.591902
CG1322 CG3365 -0.526863
CG1322 CG3499 0.590105
CG1322 CG3539 -0.149303
CG1322 CG3722 0.497234
CG1322 CG3903 1.027791
CG1322 CG3941 -0.387975
CG1322 CG4035 -0.141630
CG1322 CG4145 -0.914352
CG1322 CG4742 -0.465655
CG1322 CG6433 -0.495978
CG1322 CG6871 -0.293282
CG1322 CG7227 0.528012
CG1322 CG8983 0.293675
CG1322 CG9089 -0.443864
CG1322 CG9539 -0.976015
CG13220 CG13506 -1.455898
CG13220 CG1371 0.051203
CG13220 CG15304 0.413881
CG13220 CG1582 0.208110
CG13220 CG17246 -0.256451
CG13220 CG17280 0.318233
CG13220 CG17320 0.357312
CG13220 CG1882 -1.126755
CG13220 CG2161 0.428317
CG13220 CG2210 0.836734
CG13220 CG2713 2.174209
CG13220 CG31004 -1.879886
CG13220 CG31170 -3.661126
CG13220 CG3127 0.150580
CG13220 CG3140 -1.300513
CG13220 CG3171 1.006352
CG13220 CG31999 -0.525491
CG13220 CG32164 1.090536
CG13220 CG3267 0.628921
CG13220 CG32920 1.657939
CG13220 CG33009 -0.601361
CG13220 CG33071 -0.647449
CG13220 CG33502 -0.389991
CG13220 CG3499 -0.781700
CG13220 CG3714 -1.472431
CG13220 CG3960 0.930552
CG13220 CG4003 0.150457
CG13220 CG4169 -1.943984
CG13220 CG4233 -5.639279
CG13220 CG4247 0.723406
CG13220 CG4364 1.786679
CG13220 CG4427 0.827322
CG13220 CG4475 -0.717807
CG13220 CG4567 -2.541152
CG13220 CG4994 -1.128168
CG13220 CG5012 -2.031693
CG13220 CG5374 -1.111886
CG13220 CG5590 -0.376533
CG13220 CG5596 0.959021
CG13220 CG5660 2.005821
CG13220 CG5903 -0.433823
CG13220 CG5992 -0.758382
CG13220 CG6028 -0.502737
CG13220 CG6030 -1.140883
CG13220 CG6199 0.649544
CG13220 CG6345 0.284443
CG13220 CG6439 -2.004883
CG13220 CG6501 1.767642
CG13220 CG6666 -1.296344
CG13220 CG6769 -1.248879
CG13220 CG6904 3.251199
CG13220 CG6949 -3.308178
CG13220 CG7033 -1.288048
CG13220 CG7354 -0.325045
CG13220 CG7361 1.108357
CG13220 CG7421 0.477091
CG13220 CG7458 0.690224
CG13220 CG7610 -0.048532
CG13220 CG7920 0.144924
CG13220 CG7981 0.707255
CG13220 CG8058 1.094644
CG13220 CG8235 0.565143
CG13220 CG8366 0.355694
CG13220 CG8402 -0.556408
CG13220 CG8430 -1.291256
CG13220 CG8439 1.623736
CG13220 CG8443 -5.536368
CG13220 CG8531 0.371473
CG13220 CG8766 1.264584
CG13220 CG9194 -0.053204
CG13220 CG9280 0.675058
CG13220 CG9281 0.489773
CG13220 CG9527 3.607426
CG13220 CG9710 1.002015
CG13220 CG9762 -1.879214
CG13220 CG9811 -1.486099
CG13253 CG13651 -1.160795
CG13253 CG5744 -1.244127
CG13279 CG14996 0.183730
CG13279 CG2155 -0.305235
CG13279 CG2713 -0.011577
CG13279 CG2977 1.368518
CG13279 CG31233 0.411369
CG13279 CG3283 -0.318268
CG13279 CG3884 -0.416643
CG13279 CG4475 0.047909
CG13279 CG4742 -0.018020
CG13279 CG4753 0.485301
CG13279 CG5010 0.138369
CG13279 CG5288 -0.638072
CG13279 CG6459 -0.142462
CG13279 CG7176 0.295801
CG13279 CG7178 -0.893929
CG13279 CG8766 -0.114579
CG13279 CG8788 0.525315
CG13279 CG8804 -3.254237
CG13279 CG8913 -0.136423
CG13279 CG8946 0.174296
CG13279 CG9127 -0.496873
CG13279 CG9331 -0.634364
CG13284 CG14066 -0.296831
CG13284 CG14792 -1.431088
CG13284 CG14902 0.522175
CG13284 CG15211 0.736231
CG13284 CG16787 0.414138
CG13284 CG1759 -2.375173
CG13284 CG1809 -1.384065
CG13284 CG18173 1.401940
CG13284 CG31233 1.130514
CG13284 CG31463 -5.434328
CG13284 CG3734 -1.126517
CG13284 CG4061 0.300015
CG13284 CG4199 -2.864943
CG13284 CG4280 -0.348868
CG13284 CG5371 -0.649814
CG13284 CG5660 1.383847
CG13284 CG5849 -0.341137
CG13284 CG6830 -0.682525
CG13284 CG8975 -0.006898
CG13284 CG9568 -1.273786
CG13289 CG13850 -0.217671
CG13289 CG14025 0.876906
CG13289 CG1422 0.535341
CG13289 CG1429 0.084921
CG13289 CG14687 -0.126833
CG13289 CG1475 -0.131738
CG13289 CG14788 0.502620
CG13289 CG14805 0.007210
CG13289 CG17124 0.235460
CG13289 CG1837 0.004904
CG13289 CG2155 -0.980711
CG13289 CG2277 -0.171182
CG13289 CG2330 -0.495533
CG13289 CG3001 0.033116
CG13289 CG31045 0.944423
CG13289 CG32425 0.863576
CG13289 CG32464 -0.403141
CG13289 CG3278 -1.180410
CG13289 CG4003 0.137180
CG13289 CG4204 0.116409
CG13289 CG4427 -2.240473
CG13289 CG4511 -0.270428
CG13289 CG4746 -0.612920
CG13289 CG5033 1.464595
CG13289 CG5183 -1.597349
CG13289 CG5277 -0.242515
CG13289 CG5353 0.171652
CG13289 CG5374 0.745948
CG13289 CG5776 -0.539201
CG13289 CG6148 -0.227962
CG13289 CG6512 -0.369934
CG13289 CG6708 0.899140
CG13289 CG6844 0.243326
CG13289 CG7227 0.160980
CG13289 CG7262 -0.181705
CG13289 CG7299 -0.147297
CG13289 CG7393 0.468954
CG13289 CG7702 -0.588979
CG13289 CG7987 0.265414
CG13289 CG8036 0.259542
CG13289 CG8258 0.371148
CG13289 CG8289 -0.386347
CG13289 CG8306 -0.385870
CG13289 CG8759 -1.286805
CG13289 CG9006 -1.501150
CG13289 CG9128 -0.434565
CG13289 CG9280 0.617305
CG13289 CG9281 0.302205
CG13289 CG9318 0.110698
CG13289 CG9677 0.836945
CG13289 CG9866 0.080318
CG13289 CG9985 -0.334183
CG13316 CG13928 -0.046017
CG13316 CG3703 -1.610441
CG13316 CG3792 -0.465182
CG13316 CG4050 -0.189130
CG13316 CG6930 -0.843861
CG13316 CG9261 0.314707
CG13321 CG13850 -0.192242
CG13321 CG13912 0.029863
CG13321 CG1463 0.224508
CG13321 CG15101 -0.744280
CG13321 CG15828 -0.243628
CG13321 CG17597 -0.176838
CG13321 CG31692 -0.686266
CG13321 CG3434 -0.488484
CG13321 CG3743 -0.559726
CG13321 CG6934 -0.095105
CG13321 CG6981 -0.023979
CG13321 CG9836 -0.052424
CG13348 CG13503 -1.493760
CG13348 CG14025 0.020604
CG13348 CG14206 2.827249
CG13348 CG14207 -0.005695
CG13348 CG14447 -0.769136
CG13348 CG15731 -1.357593
CG13348 CG3048 -3.963743
CG13348 CG31605 -0.118430
CG13348 CG32409 -1.345327
CG13348 CG4125 -0.062171
CG13348 CG4581 0.424803
CG13348 CG4753 0.966685
CG13348 CG4843 -0.079307
CG13348 CG4912 -0.799412
CG13348 CG5961 -3.544295
CG13348 CG6246 -0.576799
CG13348 CG6972 -0.201699
CG13348 CG7033 1.330441
CG13348 CG7458 0.920028
CG13348 CG7638 0.703593
CG13348 CG7930 -0.286057
CG13348 CG8301 -1.628043
CG13348 CG8503 -0.166591
CG13348 CG8635 0.178948
CG13348 CG8780 -0.010988
CG13348 CG9663 -1.202176
CG13348 CG9977 0.140945
CG13348 CR31696 0.464944
CG13348 TE19126 0.268493
CG13377 CG13551 0.344727
CG13377 CG1785 0.449057
CG13377 CG2837 -0.358295
CG13377 CG3267 -0.095465
CG13377 CG33217 -0.267553
CG13377 CG3588 -0.753978
CG13377 CG4311 -0.175792
CG13377 CG5010 -0.068086
CG13377 CG5525 -0.255719
CG13377 CG6459 0.041151
CG13377 CG6767 -0.407154
CG13377 CG7176 0.087342
CG13377 CG7712 -0.233370
CG13377 CG8309 0.306043
CG13377 CG9149 -0.423100
CG13377 CR31808 -0.230673
CG13391 CG17280 -0.902780
CG13391 CG17530 -0.760044
CG13391 CG18507 -0.260507
CG13391 CG2161 0.029777
CG13391 CG31999 -0.271011
CG13391 CG32920 0.086704
CG13391 CG3539 -0.958489
CG13391 CG6439 0.145871
CG13391 CG6816 -0.824643
CG1345 CG14629 0.456902
CG1345 CG1475 1.682242
CG1345 CG15105 -0.011980
CG1345 CG15117 0.151540
CG1345 CG15282 -0.887287
CG1345 CG1648 0.206993
CG1345 CG1674 -0.156032
CG1345 CG17158 0.059346
CG1345 CG17492 0.788882
CG1345 CG18111 0.122263
CG1345 CG18290 -0.981076
CG1345 CG1837 0.281614
CG1345 CG1910 -0.479811
CG1345 CG2051 -0.390786
CG1345 CG2374 -0.139795
CG1345 CG2718 0.122236
CG1345 CG30011 0.512881
CG1345 CG30497 -0.724661
CG1345 CG32244 0.588510
CG1345 CG33113 0.319369
CG1345 CG33149 0.374330
CG1345 CG33549 1.363157
CG1345 CG3644 -1.171795
CG1345 CG3725 1.108013
CG1345 CG3989 0.113470
CG1345 CG4183 -0.451453
CG1345 CG4405 0.103700
CG1345 CG4672 -0.292057
CG1345 CG4679 -1.592481
CG1345 CG4692 -0.330335
CG1345 CG5320 -3.564096
CG1345 CG5476 -0.398612
CG1345 CG6668 0.086457
CG1345 CG6844 -0.408098
CG1345 CG7071 -1.117954
CG1345 CG7173 0.628039
CG1345 CG7481 0.378414
CG1345 CG8182 -0.058068
CG1345 CG8186 0.109479
CG1345 CG8974 0.722246
CG1345 CG9070 -0.471875
CG1345 CG9177 -0.068182
CG1345 CG9238 -0.445923
CG1345 CG9253 -0.679161
CG1345 CG9985 -0.011549
CG1345 TE19126 -0.335018
CG13463 CG1546 -1.421930
CG13503 CG13506 0.293023
CG13503 CG14080 0.191192
CG13503 CG14206 -10.502706
CG13503 CG14207 -1.670421
CG13503 CG14447 0.763944
CG13503 CG14712 2.026317
CG13503 CG15162 0.851029
CG13503 CG15433 -1.380446
CG13503 CG15731 -0.354790
CG13503 CG16765 1.034530
CG13503 CG17136 2.623842
CG13503 CG1771 -1.667927
CG13503 CG18657 0.602070
CG13503 CG18854 2.327733
CG13503 CG1891 -1.730038
CG13503 CG2184 -1.152600
CG13503 CG2221 -1.483003
CG13503 CG2263 1.441217
CG13503 CG2863 1.892860
CG13503 CG30115 0.481581
CG13503 CG3048 1.070453
CG13503 CG31175 0.746688
CG13503 CG3224 -0.659337
CG13503 CG33071 -0.674214
CG13503 CG33183 -0.090378
CG13503 CG3401 -1.087856
CG13503 CG4033 -0.535160
CG13503 CG4115 0.194508
CG13503 CG4125 -1.490624
CG13503 CG4194 1.476129
CG13503 CG4217 0.945254
CG13503 CG4307 0.035463
CG13503 CG4457 -2.352355
CG13503 CG4581 -0.110481
CG13503 CG4726 -0.578004
CG13503 CG4843 -0.527022
CG13503 CG4901 -0.731935
CG13503 CG4912 3.513180
CG13503 CG4944 0.729959
CG13503 CG4966 -2.111300
CG13503 CG4994 0.856911
CG13503 CG5258 -0.945686
CG13503 CG5277 1.564782
CG13503 CG5525 -4.298144
CG13503 CG5596 -0.223451
CG13503 CG5961 2.534582
CG13503 CG5992 -2.251181
CG13503 CG6512 2.562463
CG13503 CG6705 0.290757
CG13503 CG6708 -0.948447
CG13503 CG6972 -0.422725
CG13503 CG7033 1.016076
CG13503 CG7088 0.253552
CG13503 CG7430 -2.681767
CG13503 CG7458 -0.963200
CG13503 CG7554 -2.200902
CG13503 CG7638 0.655793
CG13503 CG7654 -1.404005
CG13503 CG7675 -1.979522
CG13503 CG7915 0.396906
CG13503 CG7930 -0.777020
CG13503 CG8231 -3.352982
CG13503 CG8249 0.288489
CG13503 CG8301 0.314839
CG13503 CG8309 1.506160
CG13503 CG8446 0.987252
CG13503 CG8503 0.603116
CG13503 CG8531 -0.244905
CG13503 CG8635 -1.780141
CG13503 CG8759 7.917017
CG13503 CG8978 1.419707
CG13503 CG9172 0.462268
CG13503 CG9281 -2.295827
CG13503 CG9326 -1.016320
CG13503 CG9330 -0.713172
CG13503 CG9416 0.500905
CG13503 CG9663 -1.125951
CG13503 CG9762 0.484704
CG13503 CG9866 -1.736250
CG13503 TE19126 0.608009
CG13506 CG13704 -0.415746
CG13506 CG14207 -0.544405
CG13506 CG15162 -1.528402
CG13506 CG15433 -1.394684
CG13506 CG16765 0.113268
CG13506 CG17121 0.992330
CG13506 CG17166 -0.724788
CG13506 CG17332 0.488995
CG13506 CG1771 -2.011872
CG13506 CG1882 -0.551397
CG13506 CG18854 1.464394
CG13506 CG2221 -0.977097
CG13506 CG2863 1.279591
CG13506 CG31004 -1.283555
CG13506 CG31170 0.412130
CG13506 CG31175 -0.844024
CG13506 CG3140 -0.290330
CG13506 CG32164 1.516550
CG13506 CG3267 -2.774784
CG13506 CG32813 -1.793316
CG13506 CG3283 0.140317
CG13506 CG33009 -0.419161
CG13506 CG33071 0.697947
CG13506 CG33104 1.337174
CG13506 CG33183 -1.332315
CG13506 CG33502 1.126337
CG13506 CG3499 -0.172147
CG13506 CG4033 2.514026
CG13506 CG4051 -5.257735
CG13506 CG4217 -4.633023
CG13506 CG4233 0.186607
CG13506 CG4307 -2.853481
CG13506 CG4427 -1.508384
CG13506 CG4457 -0.489985
CG13506 CG4475 0.285313
CG13506 CG4567 -0.049552
CG13506 CG4581 1.182331
CG13506 CG4665 -0.475541
CG13506 CG4901 -0.574204
CG13506 CG4912 2.904233
CG13506 CG4972 -0.097667
CG13506 CG4994 1.570957
CG13506 CG5170 -0.843087
CG13506 CG5193 -0.097272
CG13506 CG5525 0.611176
CG13506 CG5558 1.184085
CG13506 CG5575 0.053530
CG13506 CG5596 0.327115
CG13506 CG5904 -1.234722
CG13506 CG6105 0.456864
CG13506 CG6345 0.588124
CG13506 CG6501 -2.735226
CG13506 CG6708 0.960934
CG13506 CG6769 0.400379
CG13506 CG6904 0.121042
CG13506 CG6949 -2.999286
CG13506 CG7033 0.074003
CG13506 CG7176 3.250210
CG13506 CG7279 -0.182642
CG13506 CG7361 -3.524522
CG13506 CG7413 0.590992
CG13506 CG7421 -0.156665
CG13506 CG7430 0.854653
CG13506 CG7438 -0.145595
CG13506 CG7461 -0.859152
CG13506 CG7610 1.425868
CG13506 CG7712 1.584843
CG13506 CG7993 1.237598
CG13506 CG8058 -1.404745
CG13506 CG8144 -0.154018
CG13506 CG8182 0.027489
CG13506 CG8235 -1.159464
CG13506 CG8268 -0.797027
CG13506 CG8309 -1.300825
CG13506 CG8402 3.560381
CG13506 CG8430 -0.499518
CG13506 CG8443 2.851140
CG13506 CG8446 -0.168520
CG13506 CG8531 -0.215011
CG13506 CG8788 2.819709
CG13506 CG8978 0.308774
CG13506 CG9009 1.236848
CG13506 CG9140 -0.582532
CG13506 CG9149 -1.016091
CG13506 CG9172 -0.342594
CG13506 CG9281 -1.351421
CG13506 CG9326 0.385774
CG13506 CG9330 0.444624
CG13506 CG9527 -1.375212
CG13506 CG9762 -0.371047
CG13506 CR31808 0.415844
CG13551 CG13704 0.612255
CG13551 CG14243 0.188202
CG13551 CG14639 -0.122459
CG13551 CG14643 1.012552
CG13551 CG14996 -0.098353
CG13551 CG15095 -2.496832
CG13551 CG15102 -0.043830
CG13551 CG15162 -0.976226
CG13551 CG1685 -0.456922
CG13551 CG17332 -4.570904
CG13551 CG1785 4.670542
CG13551 CG18374 1.077694
CG13551 CG18593 0.318206
CG13551 CG2210 0.168133
CG13551 CG2977 -3.281996
CG13551 CG30349 -1.668925
CG13551 CG31098 -2.074151
CG13551 CG31175 -1.007538
CG13551 CG31233 0.763173
CG13551 CG31559 0.381780
CG13551 CG3267 0.623301
CG13551 CG32813 -1.869457
CG13551 CG3283 1.203709
CG13551 CG33217 0.371002
CG13551 CG33502 -1.095679
CG13551 CG3588 -3.921158
CG13551 CG3593 -0.137906
CG13551 CG3762 -0.260429
CG13551 CG3884 0.701908
CG13551 CG4217 0.024242
CG13551 CG4311 -0.382413
CG13551 CG4567 1.473044
CG13551 CG4901 -1.475526
CG13551 CG5010 -6.443859
CG13551 CG5130 -0.961249
CG13551 CG5170 1.199877
CG13551 CG5532 0.899845
CG13551 CG5819 1.250099
CG13551 CG5903 0.608670
CG13551 CG5949 0.525049
CG13551 CG6028 -0.104120
CG13551 CG6105 -2.008237
CG13551 CG6417 -0.194956
CG13551 CG6459 -0.691326
CG13551 CG6501 8.037644
CG13551 CG6666 2.108694
CG13551 CG6769 -0.804240
CG13551 CG6949 -2.712593
CG13551 CG7176 0.207029
CG13551 CG7178 0.507226
CG13551 CG7328 -0.066631
CG13551 CG7361 -5.416116
CG13551 CG7421 -1.832392
CG13551 CG7502 -4.154178
CG13551 CG7698 0.943867
CG13551 CG7712 0.958087
CG13551 CG7807 -1.511017
CG13551 CG7841 0.317858
CG13551 CG8048 -0.666969
CG13551 CG8235 3.443152
CG13551 CG8443 1.107943
CG13551 CG8470 -1.661507
CG13551 CG8766 0.828031
CG13551 CG8788 -1.915291
CG13551 CG8804 -1.310437
CG13551 CG8946 0.942829
CG13551 CG9149 -0.975122
CG13551 CG9331 1.797583
CG13551 CG9527 -2.425426
CG13551 CG9577 0.070628
CG13551 CR31808 -0.458835
CG13618 CG13875 -0.293445
CG13618 CG3097 -0.857924
CG13618 CG4089 -0.583597
CG13624 CG13777 0.183534
CG13624 CG14513 0.253263
CG13624 CG14622 -3.271617
CG13624 CG14883 0.171772
CG13624 CG15811 -0.131433
CG13624 CG1624 0.632358
CG13624 CG2083 0.591406
CG13624 CG2207 0.650017
CG13624 CG31043 -0.640980
CG13624 CG31088 0.729713
CG13624 CG31108 1.132602
CG13624 CG31181 0.367901
CG13624 CG31349 0.854158
CG13624 CG32043 0.577805
CG13624 CG32158 -0.401706
CG13624 CG32486 -1.859331
CG13624 CG3269 -0.558538
CG13624 CG3625 0.115911
CG13624 CG3969 0.616787
CG13624 CG4303 -2.854462
CG13624 CG5215 -0.200273
CG13624 CG5499 0.293942
CG13624 CG6174 1.373447
CG13624 CG6617 -2.036788
CG13624 CG6703 -0.274794
CG13624 CG6889 0.516639
CG13624 CG6987 1.203971
CG13624 CG7375 -0.503767
CG13624 CG7379 0.492760
CG13624 CG8472 -1.399893
CG13624 CG8567 1.557427
CG13624 CG8571 -0.094287
CG13624 CG8749 0.202615
CG13624 CG8933 0.042075
CG13624 CG8974 0.165342
CG13624 CG9135 1.560554
CG13624 CG9666 -1.602493
CG13624 CG9704 1.048823
CG13624 CG9797 -1.363487
CG13624 CG9894 0.817835
CG13643 CG13875 0.009017
CG13643 CG4089 -0.912680
CG13643 CG7713 -0.581351
CG13643 CG8587 -0.833560
CG13651 CG13928 -0.416901
CG13651 CG14296 -0.867687
CG13651 CG15651 -0.704733
CG13651 CG31000 -1.202355
CG13651 CG32169 -0.038679
CG13651 CG3703 -0.117527
CG13651 CG4684 -0.360151
CG13651 CG7851 0.096703
CG13695 CG1403 -0.343246
CG13695 CG2108 -0.274787
CG13695 CG2818 -0.408353
CG13695 CG2928 -0.159337
CG13695 CG32473 -0.161000
CG13695 CG6040 -0.440590
CG13695 CG6055 -0.462006
CG13695 CG7563 0.149792
CG13695 CG9517 -0.346197
CG13695 CG9747 -0.237369
CG13698 CG17218 -0.523983
CG13698 CG18817 -0.976314
CG13704 CG14048 -0.407524
CG13704 CG14792 -1.670466
CG13704 CG14968 0.902176
CG13704 CG15095 0.144820
CG13704 CG15162 1.935262
CG13704 CG15304 -1.093021
CG13704 CG15347 -4.210642
CG13704 CG1685 -0.872982
CG13704 CG17320 -0.014106
CG13704 CG17332 2.284045
CG13704 CG17642 1.063222
CG13704 CG2827 0.175258
CG13704 CG2977 -3.282329
CG13704 CG31004 -4.927324
CG13704 CG31098 1.951737
CG13704 CG31233 -0.245231
CG13704 CG31259 -0.275105
CG13704 CG32409 -1.779154
CG13704 CG3249 -1.661634
CG13704 CG32813 0.440479
CG13704 CG3283 -1.401549
CG13704 CG33009 0.412934
CG13704 CG33502 -1.317836
CG13704 CG3593 0.036630
CG13704 CG3714 1.599099
CG13704 CG3884 0.380752
CG13704 CG4217 0.923777
CG13704 CG4247 0.775667
CG13704 CG4581 -2.070312
CG13704 CG4600 0.165774
CG13704 CG4753 -4.103715
CG13704 CG5010 2.627206
CG13704 CG5558 -3.552773
CG13704 CG5660 3.009283
CG13704 CG5819 0.542144
CG13704 CG5904 5.609709
CG13704 CG5949 -0.519997
CG13704 CG6028 -2.166761
CG13704 CG6417 -3.068246
CG13704 CG6459 0.329587
CG13704 CG6501 -2.067619
CG13704 CG6949 3.058147
CG13704 CG7178 0.069581
CG13704 CG7458 2.585814
CG13704 CG7780 -0.528529
CG13704 CG7834 -0.016222
CG13704 CG7936 0.532123
CG13704 CG8048 -2.157327
CG13704 CG8443 0.553795
CG13704 CG8470 -0.537062
CG13704 CG8531 -0.390355
CG13704 CG8766 -1.866622
CG13704 CG8788 2.752198
CG13704 CG8804 -1.402554
CG13704 CG8827 -1.132775
CG13704 CG8946 1.701842
CG13704 CG9331 3.363284
CG13704 CG9527 -3.056501
CG13704 CG9577 3.857464
CG1371 CG14687 -0.518146
CG1371 CG1475 -2.468995
CG1371 CG15095 0.117281
CG1371 CG15105 -0.717295
CG1371 CG15117 -0.980452
CG1371 CG15282 -1.145414
CG1371 CG15304 -0.569783
CG1371 CG16944 0.206035
CG1371 CG1721 -0.351600
CG1371 CG17325 -2.004118
CG1371 CG17332 2.049569
CG1371 CG17642 0.777632
CG1371 CG1837 1.041826
CG1371 CG30011 -0.414099
CG1371 CG30116 -0.306391
CG1371 CG31004 1.192644
CG1371 CG31098 -0.077945
CG1371 CG3127 0.790212
CG1371 CG3140 0.428582
CG1371 CG31794 -0.749442
CG1371 CG32164 1.526085
CG1371 CG3249 -0.533918
CG1371 CG32813 2.086039
CG1371 CG33009 0.698633
CG1371 CG33149 -0.370213
CG1371 CG4169 -1.200098
CG1371 CG4183 -0.480415
CG1371 CG4233 -0.633644
CG1371 CG4511 0.774237
CG1371 CG4533 0.209599
CG1371 CG4994 -0.115712
CG1371 CG5320 1.869540
CG1371 CG5353 0.798262
CG1371 CG5476 1.160930
CG1371 CG5558 0.656660
CG1371 CG5590 0.330281
CG1371 CG5819 -0.108492
CG1371 CG5992 -0.039745
CG1371 CG6375 0.351508
CG1371 CG6501 -4.197351
CG1371 CG6647 -0.866204
CG1371 CG6666 -0.997332
CG1371 CG6769 0.513590
CG1371 CG6803 -0.114347
CG1371 CG7610 0.768296
CG1371 CG7920 -3.589189
CG1371 CG7981 -0.152743
CG1371 CG7987 -1.535246
CG1371 CG8048 0.218901
CG1371 CG9480 0.073067
CG1374 CG1447 -2.803591
CG1374 CG15669 -3.817832
CG1374 CG8587 2.926527
CG13777 CG14712 -0.634613
CG13777 CG14883 1.761075
CG13777 CG1957 -0.288559
CG13777 CG2835 -1.311718
CG13777 CG31108 -0.710047
CG13777 CG31332 1.651343
CG13777 CG32434 0.225507
CG13777 CG3371 1.182298
CG13777 CG3436 -5.103306
CG13777 CG4303 -0.667975
CG13777 CG5215 0.023540
CG13777 CG5454 0.615837
CG13777 CG5499 -0.551045
CG13777 CG6617 -0.073184
CG13777 CG6866 -0.703902
CG13777 CG6987 0.318986
CG13777 CG7375 -0.618303
CG13777 CG7379 0.716319
CG13777 CG8092 0.792269
CG13777 CG8411 -0.099598
CG13777 CG8416 -0.318320
CG13777 CG8553 0.032614
CG13777 CG8749 0.496499
CG13777 CG9128 -0.254930
CG13777 CG9403 -0.373479
CG13777 CG9633 -1.503493
CG13777 CG9666 0.505924
CG13777 CG9677 0.419425
CG13777 CG9854 0.168407
CG13777 CG9894 -1.186392
CG1381 CG14447 -0.563499
CG1381 CG14788 -4.462939
CG1381 CG1548 -0.460048
CG1381 CG17136 4.888431
CG1381 CG1746 -1.276374
CG1381 CG2184 -0.277734
CG1381 CG3001 1.777019
CG1381 CG32253 -1.397923
CG1381 CG32464 -1.222563
CG1381 CG4781 1.485394
CG1381 CG5220 -0.602262
CG1381 CG5537 -2.127881
CG1381 CG5776 0.587437
CG1381 CG5824 4.148247
CG1381 CG6455 2.545269
CG1381 CG7519 0.246938
CG1381 CG7780 -1.816272
CG1381 CG7834 0.270997
CG1381 CG7839 2.009196
CG1381 CG8301 0.561204
CG1381 CG8327 -0.892192
CG1381 CG8446 0.924882
CG1381 CG8503 -0.156421
CG1381 CG8525 4.554570
CG1381 CG8583 -1.564698
CG1381 CG8780 -0.049683
CG1381 CG9006 1.481507
CG1381 CG9119 -1.133953
CG1381 CG9300 -1.438416
CG1381 CG9306 0.494879
CG1381 CG9630 -15.310805
CG1381 CG9663 0.024541
CG13850 CG14629 0.363433
CG13850 CG1463 -0.142094
CG13850 CG1475 3.442456
CG13850 CG14805 0.730617
CG13850 CG15101 0.005715
CG13850 CG17597 0.180587
CG13850 CG1837 0.190446
CG13850 CG18783 0.261557
CG13850 CG2051 -1.480201
CG13850 CG2072 0.260603
CG13850 CG2718 0.018803
CG13850 CG31536 -0.613417
CG13850 CG32425 -9.205279
CG13850 CG32625 0.683360
CG13850 CG3297 -0.162356
CG13850 CG33113 -1.011777
CG13850 CG33549 1.450802
CG13850 CG3542 1.632410
CG13850 CG3644 1.534476
CG13850 CG3722 1.152088
CG13850 CG3725 1.645735
CG13850 CG3743 -1.024202
CG13850 CG3792 -0.299757
CG13850 CG3903 2.851312
CG13850 CG3989 0.139489
CG13850 CG4145 -2.390702
CG13850 CG4183 -0.157825
CG13850 CG4204 1.273142
CG13850 CG4672 -2.026444
CG13850 CG4679 0.228530
CG13850 CG4746 -0.877551
CG13850 CG4752 -0.582331
CG13850 CG4769 0.414421
CG13850 CG5320 -0.458378
CG13850 CG5345 -0.693276
CG13850 CG5353 0.153395
CG13850 CG6155 0.256670
CG13850 CG6210 -0.308309
CG13850 CG6778 0.255752
CG13850 CG6803 -0.392811
CG13850 CG6844 -1.366608
CG13850 CG7227 0.232669
CG13850 CG7702 0.187243
CG13850 CG7981 0.675499
CG13850 CG8363 -0.441815
CG13850 CG8776 -0.298187
CG13850 CG9148 -2.131684
CG13850 CG9256 -0.234503
CG13850 CG9280 0.920886
CG13850 CG9836 -0.324814
CG13850 CG9985 -0.200374
CG13875 CG17786 -0.514478
CG13875 CG17960 0.007740
CG13875 CG1919 -1.110926
CG13875 CG2150 0.122050
CG13875 CG3097 -1.422778
CG13875 CG31973 -0.159745
CG13875 CG3242 -0.647517
CG13875 CG4089 -0.590504
CG13875 CG6608 0.513022
CG13875 CG7080 -0.985754
CG13875 CG7713 -0.847874
CG13875 CG8587 -2.091605
CG13894 CG14041 1.523741
CG13894 CG1434 0.321421
CG13894 CG1483 0.546082
CG13894 CG17724 -0.798752
CG13894 CG18740 0.511659
CG13894 CG2083 -1.323882
CG13894 CG2207 0.075915
CG13894 CG31088 0.784178
CG13894 CG32505 -0.499681
CG13894 CG3258 -0.008311
CG13894 CG3269 -2.387545
CG13894 CG3408 -0.154946
CG13894 CG4029 -0.035201
CG13894 CG4050 -0.496327
CG13894 CG4532 1.634846
CG13894 CG5545 -0.319380
CG13894 CG5580 -2.220914
CG13894 CG5588 -0.674028
CG13894 CG5813 -0.298271
CG13894 CG6617 -1.549762
CG13894 CG6866 0.539123
CG13894 CG6889 0.167534
CG13894 CG6930 -0.181975
CG13894 CG6987 1.179132
CG13894 CG7358 -1.051243
CG13894 CG7538 0.360756
CG13894 CG7659 0.864296
CG13894 CG9135 -2.354024
CG13894 CG9666 1.044747
CG13906 CG13928 -1.791101
CG13906 CG1825 -0.341737
CG13906 CG18740 -1.257955
CG13906 CG31181 0.372189
CG13906 CG3180 -0.819690
CG13906 CG4050 1.083952
CG13906 CG5545 -0.169549
CG13906 CG6181 -0.770621
CG13906 CG7528 -0.196964
CG13906 CG8472 -0.886223
CG13912 CG1444 -4.172080
CG13912 CG1463 -1.024958
CG13912 CG1483 -0.157020
CG13912 CG14883 0.869820
CG13912 CG1716 0.579405
CG13912 CG17597 -0.462379
CG13912 CG18250 1.630631
CG13912 CG2048 -0.660529
CG13912 CG2330 -0.683758
CG13912 CG2656 0.641075
CG13912 CG2835 0.593540
CG13912 CG3039 -0.190834
CG13912 CG31137 -0.277157
CG13912 CG31332 0.150982
CG13912 CG31692 -0.676503
CG13912 CG3258 -2.620587
CG13912 CG3625 0.791074
CG13912 CG3743 0.190699
CG13912 CG3800 0.330365
CG13912 CG40147 0.019312
CG13912 CG4204 0.559972
CG13912 CG4532 0.102219
CG13912 CG4551 0.771099
CG13912 CG4677 0.490576
CG13912 CG4769 0.185502
CG13912 CG5433 0.943813
CG13912 CG6210 0.288478
CG13912 CG6866 0.048047
CG13912 CG6877 0.626237
CG13912 CG8258 1.199395
CG13912 CG8276 1.239347
CG13912 CG8776 -1.002177
CG13912 CG9128 0.057314
CG13912 CG9135 -0.223023
CG13912 CG9256 -0.980131
CG13912 CG9403 -0.880443
CG13913 CG3153 -1.195148
CG13913 CG7941 -1.206675
CG13920 CG13928 -1.101644
CG13920 CG14762 -0.405704
CG13920 CG15651 -1.048514
CG13920 CG3703 -0.075223
CG13920 CG4133 -0.185800
CG13920 CG4684 -0.134179
CG13920 CG6703 0.588323
CG13920 CG7576 0.048822
CG13920 CG8625 -0.492322
CG13928 CG14041 -0.016935
CG13928 CG15651 -0.226412
CG13928 CG1825 -2.140761
CG13928 CG18740 -0.547497
CG13928 CG31181 0.201928
CG13928 CG32169 0.627789
CG13928 CG32505 0.458232
CG13928 CG3703 -0.040479
CG13928 CG4050 -4.597648
CG13928 CG4684 0.416644
CG13928 CG5545 -1.070762
CG13928 CG6181 0.928784
CG13928 CG6703 -0.610167
CG13928 CG6930 -0.370863
CG13928 CG7528 0.699212
CG13928 CG7576 0.292525
CG13928 CG7659 1.126942
CG13928 CG8472 0.061533
CG13928 CG9261 -0.186157
CG13969 CG14021 0.773285
CG13969 CG14048 0.702721
CG13969 CG14968 -0.313862
CG13969 CG15717 0.511511
CG13969 CG2078 -0.495351
CG13969 CG3006 -0.244151
CG13969 CG31775 -0.432481
CG13969 CG32264 -0.336632
CG13969 CG33099 -1.043329
CG13969 CG4753 0.265992
CG13969 CG4781 0.042246
CG13969 CG5288 1.018252
CG13969 CG5330 0.078271
CG13969 CG6022 0.199120
CG13969 CG6459 0.880254
CG13969 CG7062 -0.569110
CG13969 CG8050 -0.398018
CG13969 CG8636 -0.147391
CG13969 CG8669 0.136965
CG13969 CG8766 0.152784
CG13969 CG8788 -2.583285
CG13969 CG8804 -1.055985
CG13969 CG8913 -0.430763
CG13969 CG8946 0.885072
CG13969 CG9066 -0.296994
CG13969 CG9977 -0.722327
CG13977 CG1600 -1.143902
CG13977 CG17323 -0.510452
CG13977 CG18466 0.646305
CG13977 CG2060 0.619168
CG13977 CG3829 0.127750
CG13977 CG4120 -2.395294
CG13977 CG4559 -1.528894
CG13977 CG4779 -0.733684
CG13977 CG7390 -0.395332
CG13977 CG9184 -0.230307
CG13993 CG15598 0.300229
CG13993 CG16944 0.130219
CG13993 CG17508 0.068902
CG13993 CG1771 0.705316
CG13993 CG1782 0.368429
CG13993 CG2374 0.482790
CG13993 CG3008 0.251090
CG13993 CG30115 -0.081454
CG13993 CG3028 -0.679684
CG13993 CG30349 0.040666
CG13993 CG31022 0.580697
CG13993 CG3171 -1.133619
CG13993 CG3198 0.099185
CG13993 CG33261 -1.611537
CG13993 CG33502 -0.110049
CG13993 CG4086 0.352584
CG13993 CG4169 1.781628
CG13993 CG4364 -1.450754
CG13993 CG4376 -3.001057
CG13993 CG4552 -0.512225
CG13993 CG4567 0.370897
CG13993 CG4726 0.046398
CG13993 CG4966 0.443687
CG13993 CG5085 -0.103282
CG13993 CG5186 -0.341888
CG13993 CG6030 -0.071801
CG13993 CG6178 -0.059581
CG13993 CG6521 0.469732
CG13993 CG6766 -0.487179
CG13993 CG7071 -0.757231
CG13993 CG7107 -0.358005
CG13993 CG7154 -1.123655
CG13993 CG7271 0.987190
CG13993 CG7807 0.489550
CG13993 CG8173 0.171035
CG13993 CG8268 -0.607869
CG13993 CG8430 0.322624
CG13993 CG8965 0.285360
CG13993 CG9262 -0.203946
CG13993 CG9297 -0.297204
CG13993 CG9710 0.090534
CG13993 CG9743 -0.204514
CG13993 CG9811 -1.388050
CG13993 CG9894 -0.258136
CG14021 CG14243 0.269728
CG14021 CG14968 -0.726641
CG14021 CG15095 -1.931509
CG14021 CG15117 1.008444
CG14021 CG1548 -0.792382
CG14021 CG15717 0.970371
CG14021 CG1600 -0.469633
CG14021 CG17323 -0.487300
CG14021 CG1743 -3.915256
CG14021 CG18466 -1.734838
CG14021 CG2762 -0.029766
CG14021 CG3006 -0.387631
CG14021 CG31098 -0.937862
CG14021 CG31775 0.671572
CG14021 CG33099 -5.930376
CG14021 CG3380 0.424951
CG14021 CG3829 0.425272
CG14021 CG4162 -0.839557
CG14021 CG4306 -0.651748
CG14021 CG4753 -0.194396
CG14021 CG4781 -0.663778
CG14021 CG5210 -2.833680
CG14021 CG5828 -0.295164
CG14021 CG5949 0.389513
CG14021 CG6417 1.149378
CG14021 CG7062 0.529208
CG14021 CG7241 -0.480806
CG14021 CG7936 -0.831821
CG14021 CG8050 -2.889515
CG14021 CG8066 0.985808
CG14021 CG8470 0.451190
CG14021 CG8665 -2.026390
CG14021 CG8669 1.995819
CG14021 CG8782 0.419799
CG14025 CG14122 0.671338
CG14025 CG1429 -0.046591
CG14025 CG1444 -0.685068
CG14025 CG14447 -0.484154
CG14025 CG1475 3.650522
CG14025 CG14788 1.372159
CG14025 CG15117 1.673482
CG14025 CG1548 1.314203
CG14025 CG1648 -0.952026
CG14025 CG16721 -0.522747
CG14025 CG17348 0.095747
CG14025 CG17492 -2.336460
CG14025 CG17800 -0.520398
CG14025 CG18111 -7.202998
CG14025 CG1837 -6.497801
CG14025 CG1910 3.660838
CG14025 CG2051 1.534942
CG14025 CG2198 1.550210
CG14025 CG2330 1.097991
CG14025 CG2718 -0.217309
CG14025 CG2969 -6.326745
CG14025 CG3001 -5.365481
CG14025 CG3048 -2.950943
CG14025 CG31045 0.587597
CG14025 CG31332 1.814909
CG14025 CG31692 1.242612
CG14025 CG32464 -1.875889
CG14025 CG3278 -0.960237
CG14025 CG3371 -0.236794
CG14025 CG3960 0.239507
CG14025 CG4115 1.570032
CG14025 CG4125 2.510201
CG14025 CG4533 0.676753
CG14025 CG4677 -0.076553
CG14025 CG4696 -1.901830
CG14025 CG4700 -1.517712
CG14025 CG4746 -4.174499
CG14025 CG4843 2.135418
CG14025 CG5183 -0.951933
CG14025 CG5320 -2.957556
CG14025 CG5486 1.652320
CG14025 CG5776 -2.688060
CG14025 CG6512 1.738214
CG14025 CG7073 -1.505565
CG14025 CG7296 0.871336
CG14025 CG7299 -0.068358
CG14025 CG7481 1.493289
CG14025 CG7654 0.608591
CG14025 CG7915 1.078597
CG14025 CG7987 2.698006
CG14025 CG8312 1.160887
CG14025 CG8503 0.926042
CG14025 CG8635 2.054586
CG14025 CG8759 2.801143
CG14025 CG9020 -0.119939
CG14025 CG9194 0.713377
CG14025 CG9663 -0.618750
CG14025 CG9677 3.819588
CG14025 CG9866 -9.727677
CG14025 CG9985 1.293240
CG14025 CR31696 -0.553400
CG14025 TE19126 -4.786671
CG14026 CG14207 -0.860855
CG14026 CG17032 -1.207267
CG14026 CG17246 0.681949
CG14026 CG18250 0.776973
CG14026 CG2051 -0.014368
CG14026 CG2158 0.144140
CG14026 CG3001 0.786783
CG14026 CG31170 0.723280
CG14026 CG3140 -0.706899
CG14026 CG3278 0.998396
CG14026 CG33104 1.068921
CG14026 CG33183 -2.391278
CG14026 CG3624 0.923883
CG14026 CG4457 0.540701
CG14026 CG4551 -0.923333
CG14026 CG4581 -0.936343
CG14026 CG4912 0.233514
CG14026 CG4972 -0.302060
CG14026 CG5033 1.564008
CG14026 CG5258 -1.231217
CG14026 CG5374 0.498453
CG14026 CG5454 0.190710
CG14026 CG5558 0.071038
CG14026 CG5590 -0.175180
CG14026 CG6177 -0.851304
CG14026 CG6904 0.209648
CG14026 CG7033 1.033477
CG14026 CG7393 -0.252837
CG14026 CG7461 0.399457
CG14026 CG7610 -2.636003
CG14026 CG7839 -0.204051
CG14026 CG7987 -0.285496
CG14026 CG8039 0.447655
CG14026 CG8231 0.653813
CG14026 CG8289 0.453795
CG14026 CG8312 -0.441923
CG14026 CG8366 0.011522
CG14026 CG8553 0.044503
CG14026 CG8583 -0.432354
CG14026 CG8759 -0.972805
CG14026 CG8978 0.176911
CG14026 CG9035 0.060610
CG14026 CG9140 1.399630
CG14026 CG9663 0.420977
CG14026 CG9750 0.272353
CG14026 TE19126 0.580160
CG14026 TE20108 -0.023971
CG1403 CG1404 -0.313543
CG1403 CG1486 0.004342
CG1403 CG15105 -0.473322
CG1403 CG15212 -0.217965
CG1403 CG1648 0.207957
CG1403 CG16858 0.907913
CG1403 CG17124 -0.027523
CG1403 CG17158 0.366900
CG1403 CG17246 -1.122526
CG1403 CG17903 -0.527106
CG1403 CG18140 -1.196731
CG1403 CG18250 -0.103743
CG1403 CG18290 0.287403
CG1403 CG18783 0.139976
CG1403 CG1910 0.282401
CG1403 CG2016 -0.299652
CG1403 CG2108 -1.427100
CG1403 CG2161 -1.005936
CG1403 CG3008 -0.345701
CG1403 CG31649 0.156876
CG1403 CG3198 -0.204032
CG1403 CG31999 0.980178
CG1403 CG32425 -3.125494
CG1403 CG32548 -0.451712
CG1403 CG32625 0.486384
CG1403 CG3265 0.260264
CG1403 CG33097 1.752812
CG1403 CG33549 2.047569
CG1403 CG3365 1.709083
CG1403 CG3416 -0.841542
CG1403 CG3542 -0.112551
CG1403 CG3624 -0.976451
CG1403 CG3722 -0.073810
CG1403 CG3725 1.085250
CG1403 CG3903 -5.446128
CG1403 CG3992 0.243677
CG1403 CG4051 0.540275
CG1403 CG4086 0.333393
CG1403 CG4145 -1.021221
CG1403 CG4204 0.540576
CG1403 CG4533 0.466912
CG1403 CG4551 0.059505
CG1403 CG4679 -0.367732
CG1403 CG4692 0.142595
CG1403 CG4700 0.264675
CG1403 CG5193 0.424015
CG1403 CG5320 0.623702
CG1403 CG5330 0.193093
CG1403 CG5809 -1.617510
CG1403 CG6647 -0.146637
CG1403 CG6668 0.400591
CG1403 CG6775 0.324306
CG1403 CG7071 0.475538
CG1403 CG7107 -1.205717
CG1403 CG7227 -0.797837
CG1403 CG7279 0.123143
CG1403 CG7433 -0.585307
CG1403 CG7563 -0.149330
CG1403 CG7981 0.153976
CG1403 CG8173 0.096760
CG1403 CG8965 -0.796717
CG1403 CG9022 0.290459
CG1403 CG9089 -0.114001
CG1403 CG9280 0.412658
CG1403 CG9322 -0.550317
CG1403 CG9710 -1.304714
CG1403 CG9985 0.021699
CG1404 CG14883 0.513079
CG1404 CG16788 -0.529799
CG1404 CG17124 -0.012878
CG1404 CG18250 2.411028
CG1404 CG1884 0.959644
CG1404 CG2072 -0.228826
CG1404 CG3039 0.945443
CG1404 CG31536 -0.343428
CG1404 CG32425 -1.318865
CG1404 CG33097 -4.093986
CG1404 CG33549 1.318494
CG1404 CG3371 -0.022408
CG1404 CG3416 -1.026762
CG1404 CG3436 -1.429371
CG1404 CG3542 -6.624443
CG1404 CG3722 0.921584
CG1404 CG3725 0.227389
CG1404 CG3800 -1.601456
CG1404 CG3902 0.342578
CG1404 CG3903 1.439299
CG1404 CG3941 0.351979
CG1404 CG4204 1.048239
CG1404 CG4551 -0.145612
CG1404 CG4672 0.930810
CG1404 CG4700 -0.823743
CG1404 CG5021 -0.421852
CG1404 CG5454 0.627006
CG1404 CG5486 0.675804
CG1404 CG5499 -0.605154
CG1404 CG6210 0.136735
CG1404 CG6617 0.074559
CG1404 CG6778 -0.532710
CG1404 CG7375 0.417983
CG1404 CG7526 -0.097698
CG1404 CG7893 0.986739
CG1404 CG8553 0.467757
CG1404 CG8965 0.117574
CG1404 CG8974 0.250472
CG1404 CG9128 -0.591269
CG1404 CG9256 0.706105
CG1404 CG9346 -0.620367
CG1404 CG9403 -3.305023
CG1404 CG9423 -0.387308
CG1404 CG9712 1.253576
CG1404 CG9750 -0.298187
CG14041 CG1434 -0.554991
CG14041 CG14513 0.361198
CG14041 CG14622 0.259009
CG14041 CG17724 0.111407
CG14041 CG18740 0.513771
CG14041 CG2083 0.363013
CG14041 CG31181 0.111615
CG14041 CG32158 -1.533549
CG14041 CG32505 0.567650
CG14041 CG3258 0.118070
CG14041 CG3269 -4.356978
CG14041 CG3408 0.318795
CG14041 CG3967 1.372263
CG14041 CG4050 -0.306636
CG14041 CG4532 -2.296254
CG14041 CG5545 -2.715168
CG14041 CG5588 0.089338
CG14041 CG6617 1.351237
CG14041 CG6703 -2.414413
CG14041 CG6860 0.223825
CG14041 CG6866 0.283882
CG14041 CG7471 -1.008866
CG14041 CG7538 -0.084940
CG14041 CG8200 0.679956
CG14041 CG8472 -1.713218
CG14041 CG8567 0.338684
CG14041 CG9135 -1.133586
CG14041 CG9261 1.579218
CG14041 CG9666 1.487875
CG14041 CG9704 -0.949187
CG14041 CG9797 -0.592709
CG14048 CG14968 -0.110751
CG14048 CG14996 1.054277
CG14048 CG15095 -0.495291
CG14048 CG15188 -0.516314
CG14048 CG15347 0.502462
CG14048 CG1685 -0.951211
CG14048 CG17246 -5.864304
CG14048 CG17325 -0.423349
CG14048 CG1785 -0.762401
CG14048 CG2078 0.144653
CG14048 CG2674 -0.305247
CG14048 CG2713 -0.283177
CG14048 CG2863 1.166175
CG14048 CG3140 1.398095
CG14048 CG32164 0.670752
CG14048 CG32264 0.206512
CG14048 CG32409 -3.376977
CG14048 CG3267 3.059160
CG14048 CG32813 -1.429129
CG14048 CG3283 -0.771184
CG14048 CG33009 0.702316
CG14048 CG33217 -3.780394
CG14048 CG3714 -0.032173
CG14048 CG3861 0.616802
CG14048 CG3884 -0.671717
CG14048 CG4033 -2.560742
CG14048 CG4051 -1.535297
CG14048 CG4061 0.220350
CG14048 CG4217 -3.486810
CG14048 CG4307 -2.862772
CG14048 CG4427 -1.700869
CG14048 CG4567 0.644576
CG14048 CG4581 1.125252
CG14048 CG4753 0.114170
CG14048 CG4781 -0.571016
CG14048 CG4912 -0.132182
CG14048 CG5010 1.503249
CG14048 CG5033 0.352743
CG14048 CG5277 -0.340408
CG14048 CG5330 -0.907352
CG14048 CG5532 1.440127
CG14048 CG5594 -2.265133
CG14048 CG5824 1.501795
CG14048 CG5904 -3.331198
CG14048 CG6022 -4.446110
CG14048 CG6028 0.382070
CG14048 CG6105 0.359040
CG14048 CG6226 0.810025
CG14048 CG6343 0.002599
CG14048 CG6417 -0.738154
CG14048 CG6459 0.862822
CG14048 CG6501 -4.366629
CG14048 CG6767 0.314609
CG14048 CG6904 4.083435
CG14048 CG7033 -1.092484
CG14048 CG7176 0.556802
CG14048 CG7361 -0.504437
CG14048 CG7421 0.330607
CG14048 CG7519 2.606844
CG14048 CG7554 0.264893
CG14048 CG7698 -2.471686
CG14048 CG7712 1.640016
CG14048 CG7839 -0.596959
CG14048 CG7935 0.378320
CG14048 CG8039 0.665368
CG14048 CG8402 2.417588
CG14048 CG8439 -0.637045
CG14048 CG8443 0.647030
CG14048 CG8525 2.420140
CG14048 CG8766 -4.930902
CG14048 CG8788 -11.667001
CG14048 CG8920 -4.756061
CG14048 CG8946 4.668870
CG14048 CG8977 3.539000
CG14048 CG9306 -1.945176
CG14048 CG9527 1.759372
CG14048 CG9750 -0.516790
CG14066 CG14792 -0.328405
CG14066 CG14902 1.045576
CG14066 CG17332 -2.700802
CG14066 CG1771 0.202288
CG14066 CG1782 0.208717
CG14066 CG1809 -1.006243
CG14066 CG2158 -1.422400
CG14066 CG2161 0.929234
CG14066 CG2674 0.780517
CG14066 CG3028 0.474997
CG14066 CG31170 -1.614021
CG14066 CG3127 0.146776
CG14066 CG3140 0.614887
CG14066 CG31605 0.203146
CG14066 CG31649 -0.505588
CG14066 CG32409 -1.571219
CG14066 CG3249 0.094958
CG14066 CG33183 -0.281133
CG14066 CG33502 1.156727
CG14066 CG3499 -0.285425
CG14066 CG3624 -0.037303
CG14066 CG3861 -0.061679
CG14066 CG4086 -0.409462
CG14066 CG4199 -4.605017
CG14066 CG4217 -1.760656
CG14066 CG4280 0.154710
CG14066 CG4581 0.764310
CG14066 CG4984 -0.487413
CG14066 CG5454 0.014016
CG14066 CG5514 0.138217
CG14066 CG5660 0.855880
CG14066 CG5903 0.296001
CG14066 CG5904 2.344458
CG14066 CG5961 -1.939236
CG14066 CG6178 0.469996
CG14066 CG6345 -2.449474
CG14066 CG6375 0.135737
CG14066 CG6501 1.939271
CG14066 CG6521 -0.700221
CG14066 CG6830 0.726572
CG14066 CG6904 -2.330982
CG14066 CG7033 0.731524
CG14066 CG7178 0.531148
CG14066 CG7361 1.205653
CG14066 CG7698 -1.421591
CG14066 CG7920 0.371522
CG14066 CG8048 -0.087832
CG14066 CG8173 0.305387
CG14066 CG8531 1.388327
CG14066 CG8636 0.781844
CG14066 CG8788 0.999195
CG14066 CG9140 -0.142944
CG14066 CG9577 0.051649
CG14066 CG9743 -0.980455
CG14066 CG9750 0.456326
CG14080 CG14207 -0.107189
CG14080 CG17332 0.723857
CG14080 CG1771 -0.261155
CG14080 CG1809 -0.283382
CG14080 CG31605 -0.247634
CG14080 CG33502 -0.064611
CG14080 CG4125 0.011821
CG14080 CG4217 0.596805
CG14080 CG4581 -1.377385
CG14080 CG6375 -0.703983
CG14080 CG7638 0.048902
CG14080 CG7930 -0.373478
CG14080 CG8430 -0.474883
CG14080 CG9977 -0.513557
CG14107 CG17960 -0.621390
CG14107 CG2150 -0.587721
CG14107 CG8587 -0.393000
CG14110 CG15211 -0.892177
CG14110 CG2157 -0.840272
CG14110 CG5873 -0.143453
CG14110 CG6040 -0.367445
CG14110 CG8850 -0.314741
CG14122 CG1444 -1.455040
CG14122 CG14883 0.594010
CG14122 CG1648 0.259722
CG14122 CG16721 0.226649
CG14122 CG17492 -0.036941
CG14122 CG17800 -0.434229
CG14122 CG18111 -1.494310
CG14122 CG18250 0.798734
CG14122 CG1910 1.292855
CG14122 CG3001 -0.250385
CG14122 CG3048 -0.059459
CG14122 CG31045 -1.454433
CG14122 CG31332 0.315922
CG14122 CG31692 -0.109859
CG14122 CG3436 -1.310311
CG14122 CG3725 -0.122759
CG14122 CG3960 0.402939
CG14122 CG4170 -0.015742
CG14122 CG4677 -0.432251
CG14122 CG4696 0.326138
CG14122 CG5486 0.282307
CG14122 CG5596 0.293843
CG14122 CG6017 -0.411798
CG14122 CG6177 -0.322619
CG14122 CG7070 -0.938083
CG14122 CG7254 -1.137612
CG14122 CG7526 -0.467353
CG14122 CG7987 -0.626632
CG14122 CG8276 -0.905448
CG14122 CG8759 0.747959
CG14122 CG9022 0.235269
CG14122 CG9194 -1.821561
CG14122 CG9480 -0.729979
CG14122 CR31696 0.065941
CG14206 CG14447 -0.775283
CG14206 CG14712 -2.104474
CG14206 CG14788 0.774541
CG14206 CG15162 0.451427
CG14206 CG15433 0.245035
CG14206 CG15731 -1.287073
CG14206 CG17136 -2.245288
CG14206 CG1746 3.033681
CG14206 CG18657 -0.295913
CG14206 CG1891 1.436181
CG14206 CG2003 0.841409
CG14206 CG2184 -5.363229
CG14206 CG2221 2.007289
CG14206 CG2263 -2.405531
CG14206 CG2863 -0.444497
CG14206 CG3001 -3.681670
CG14206 CG3048 -1.223213
CG14206 CG31045 -0.622910
CG14206 CG31605 1.080291
CG14206 CG33071 -4.636058
CG14206 CG3401 1.158530
CG14206 CG4003 -1.156253
CG14206 CG4033 -3.708858
CG14206 CG4125 2.232033
CG14206 CG4217 3.883472
CG14206 CG4307 6.461216
CG14206 CG4457 -1.885094
CG14206 CG4581 0.385823
CG14206 CG4843 1.789887
CG14206 CG4901 3.822079
CG14206 CG4912 2.521791
CG14206 CG4966 1.537309
CG14206 CG4994 1.561429
CG14206 CG5258 1.654357
CG14206 CG5277 -6.573866
CG14206 CG5374 3.116168
CG14206 CG5525 -3.905721
CG14206 CG5596 -1.740061
CG14206 CG5824 -5.164208
CG14206 CG5961 -4.558793
CG14206 CG5992 1.294905
CG14206 CG6105 -13.763691
CG14206 CG6501 1.947280
CG14206 CG6904 1.233812
CG14206 CG6949 4.106824
CG14206 CG6972 -2.127556
CG14206 CG7033 1.096740
CG14206 CG7088 0.234974
CG14206 CG7430 2.766179
CG14206 CG7458 1.936107
CG14206 CG7519 1.350119
CG14206 CG7554 1.080816
CG14206 CG7610 4.714922
CG14206 CG7638 -2.860225
CG14206 CG7675 -2.473915
CG14206 CG7915 -0.279044
CG14206 CG7930 1.209461
CG14206 CG8231 -5.218304
CG14206 CG8301 -3.601495
CG14206 CG8446 -0.697637
CG14206 CG8525 1.482901
CG14206 CG8531 -0.076395
CG14206 CG8635 -5.661708
CG14206 CG8759 -9.228340
CG14206 CG8780 -0.255413
CG14206 CG8977 -1.437588
CG14206 CG8978 0.411170
CG14206 CG9140 -1.107009
CG14206 CG9172 0.760054
CG14206 CG9281 -2.074064
CG14206 CG9326 1.442493
CG14206 CG9630 -1.049608
CG14206 CG9663 1.782466
CG14206 CG9762 -5.725780
CG14206 CG9866 5.090378
CG14207 CG1429 0.505717
CG14207 CG1475 1.454926
CG14207 CG15433 0.757971
CG14207 CG15731 -0.231851
CG14207 CG1716 -0.019345
CG14207 CG17166 -0.410444
CG14207 CG17492 -1.017963
CG14207 CG1771 0.972619
CG14207 CG18507 -0.280222
CG14207 CG1882 -1.683249
CG14207 CG2051 -0.220849
CG14207 CG3039 -0.026161
CG14207 CG3048 -0.804226
CG14207 CG31045 0.795980
CG14207 CG31170 0.524218
CG14207 CG32813 -0.064293
CG14207 CG33104 0.355104
CG14207 CG33183 -2.254815
CG14207 CG3371 -1.187429
CG14207 CG4125 -0.798315
CG14207 CG4170 -1.739140
CG14207 CG4364 0.672000
CG14207 CG4457 1.383251
CG14207 CG4551 -0.152956
CG14207 CG4581 -0.576375
CG14207 CG4726 -1.979903
CG14207 CG4843 -0.549901
CG14207 CG4912 1.102523
CG14207 CG4966 0.307781
CG14207 CG4994 1.400369
CG14207 CG5186 0.239632
CG14207 CG5258 1.652580
CG14207 CG5374 1.789619
CG14207 CG5382 1.037879
CG14207 CG5454 0.612053
CG14207 CG5596 -0.643820
CG14207 CG5992 0.903375
CG14207 CG6512 0.704317
CG14207 CG6668 1.482187
CG14207 CG6766 -2.125465
CG14207 CG7033 -1.808488
CG14207 CG7073 -1.221965
CG14207 CG7279 0.136181
CG14207 CG7430 -1.879985
CG14207 CG7458 3.012066
CG14207 CG7461 -5.817680
CG14207 CG7610 0.462318
CG14207 CG7638 0.281048
CG14207 CG7654 -0.311851
CG14207 CG7893 -0.635798
CG14207 CG7915 1.349188
CG14207 CG8182 -0.234624
CG14207 CG8231 -3.086643
CG14207 CG8430 -0.712722
CG14207 CG8531 0.456190
CG14207 CG8583 -0.160123
CG14207 CG8635 -0.355804
CG14207 CG8759 -1.945455
CG14207 CG9330 0.331570
CG14207 CG9416 -0.010448
CG14207 CG9663 -2.514913
CG14207 CG9710 2.723573
CG14207 CG9866 1.223692
CG14207 TE19126 -4.579929
CG1422 CG1429 1.300181
CG1422 CG14712 -0.794703
CG1422 CG1475 -2.263562
CG1422 CG14813 0.696277
CG1422 CG16786 0.100117
CG1422 CG17158 0.943760
CG1422 CG1716 1.484681
CG1422 CG1749 -0.043188
CG1422 CG17492 -2.539043
CG1422 CG18250 4.075104
CG1422 CG2835 2.696464
CG1422 CG3033 0.205134
CG1422 CG31045 3.033933
CG1422 CG31145 0.340910
CG1422 CG31332 -11.435920
CG1422 CG31368 0.094603
CG1422 CG32556 -1.738215
CG1422 CG3265 -0.216511
CG1422 CG32701 -0.300136
CG1422 CG3352 0.229568
CG1422 CG3371 1.586600
CG1422 CG3624 -0.023768
CG1422 CG3664 -3.028556
CG1422 CG4003 -0.537451
CG1422 CG4006 2.079441
CG1422 CG4115 -0.298781
CG1422 CG4194 -2.903035
CG1422 CG4457 -1.512558
CG1422 CG4966 -5.570864
CG1422 CG5183 -4.972984
CG1422 CG5258 0.276786
CG1422 CG5382 1.839708
CG1422 CG5809 -0.470484
CG1422 CG6017 -0.937143
CG1422 CG6223 -1.098058
CG1422 CG6766 2.482620
CG1422 CG6844 0.898271
CG1422 CG6877 -1.791992
CG1422 CG7073 -12.472558
CG1422 CG7262 0.253197
CG1422 CG7638 4.256468
CG1422 CG7654 0.326772
CG1422 CG7675 2.991112
CG1422 CG7915 2.336847
CG1422 CG8209 -1.026645
CG1422 CG8289 -2.100719
CG1422 CG8306 -4.089382
CG1422 CG8312 -0.769962
CG1422 CG8411 -2.129726
CG1422 CG8416 -3.477131
CG1422 CG8430 1.287234
CG1422 CG8635 1.185144
CG1422 CG8759 3.453295
CG1422 CG9035 -2.291223
CG1422 CG9128 -1.387837
CG1422 CG9318 -0.296519
CG1422 CG9677 -2.139093
CG1422 CG9854 1.065723
CG1422 CG9866 0.167828
CG1422 CG9916 0.422793
CG1422 TE19126 1.022503
CG14243 CG14968 -1.100106
CG14243 CG14996 -0.293758
CG14243 CG15095 -0.075260
CG14243 CG15188 0.004781
CG14243 CG15304 0.385442
CG14243 CG1548 -0.573496
CG14243 CG15717 -0.168855
CG14243 CG18549 0.074629
CG14243 CG2003 0.921917
CG14243 CG2977 -0.216476
CG14243 CG30011 -0.000919
CG14243 CG3006 0.445133
CG14243 CG31098 -2.346621
CG14243 CG31431 -1.290896
CG14243 CG3267 0.044572
CG14243 CG33009 0.270763
CG14243 CG4162 -0.485321
CG14243 CG4233 -0.748511
CG14243 CG4475 -0.182948
CG14243 CG5170 -0.363322
CG14243 CG5210 0.409327
CG14243 CG5288 0.088789
CG14243 CG5330 0.148159
CG14243 CG5532 0.113146
CG14243 CG5828 -0.044593
CG14243 CG6417 0.863037
CG14243 CG6459 0.902692
CG14243 CG6949 -0.253179
CG14243 CG7062 -0.621663
CG14243 CG7266 -0.902195
CG14243 CG7421 -0.252488
CG14243 CG7438 -1.940032
CG14243 CG7935 -0.211132
CG14243 CG8050 1.285308
CG14243 CG8066 0.051254
CG14243 CG8402 1.074066
CG14243 CG8443 -1.390864
CG14243 CG8446 0.857713
CG14243 CG8470 -1.678971
CG14243 CG8665 -0.139735
CG14243 CG8669 -0.580606
CG14243 CG8766 -0.632020
CG14243 CG8788 -1.487766
CG14243 CG8804 0.429696
CG14243 CG8913 0.317658
CG14243 CG8946 -0.169456
CG14243 CG9009 -0.262395
CG14243 CG9184 -0.332394
CG14243 CG9527 0.584790
CG14254 CG14636 -0.710739
CG14254 CG32029 -1.112459
CG14254 CG9036 -2.056620
CG1429 CG1444 0.192554
CG1429 CG14687 -0.823651
CG1429 CG1475 -1.868272
CG1429 CG1648 0.214363
CG1429 CG1721 -3.160353
CG1429 CG17492 -9.277629
CG1429 CG18111 -0.326762
CG1429 CG18250 1.004174
CG1429 CG1837 -2.331579
CG1429 CG18657 0.367635
CG1429 CG1910 2.562098
CG1429 CG1934 0.115615
CG1429 CG2048 -0.042501
CG1429 CG2051 -1.985057
CG1429 CG2198 1.347903
CG1429 CG2330 -0.535933
CG1429 CG2718 0.489487
CG1429 CG2969 1.590512
CG1429 CG3001 -5.116431
CG1429 CG31045 2.691986
CG1429 CG31332 0.451658
CG1429 CG32164 2.225727
CG1429 CG32464 -1.111420
CG1429 CG3278 -1.990554
CG1429 CG32813 1.230853
CG1429 CG3297 -0.166333
CG1429 CG33149 1.842640
CG1429 CG3371 1.003625
CG1429 CG3401 0.541200
CG1429 CG4125 1.270260
CG1429 CG4300 -2.520333
CG1429 CG4696 -1.551284
CG1429 CG4746 -0.833026
CG1429 CG4843 -1.639309
CG1429 CG4994 0.376408
CG1429 CG5183 -1.495631
CG1429 CG5320 -1.829495
CG1429 CG5374 1.882097
CG1429 CG5596 0.483313
CG1429 CG5776 -0.822420
CG1429 CG5809 -0.422831
CG1429 CG5992 -0.132923
CG1429 CG6017 0.377980
CG1429 CG6512 2.253701
CG1429 CG6844 0.741374
CG1429 CG6972 0.475777
CG1429 CG7073 -1.313664
CG1429 CG7296 0.106526
CG1429 CG7299 0.008656
CG1429 CG7430 -2.159553
CG1429 CG7654 -0.404847
CG1429 CG7915 2.050803
CG1429 CG7987 2.347023
CG1429 CG8289 -1.102542
CG1429 CG8306 -0.612827
CG1429 CG8312 -0.225499
CG1429 CG8759 1.841527
CG1429 CG8977 -6.547755
CG1429 CG9020 -0.344699
CG1429 CG9281 0.272706
CG1429 CG9677 -0.045077
CG1429 CG9762 1.704537
CG1429 CG9866 -0.931561
CG1429 CG9916 0.374473
CG1429 CG9985 0.849290
CG1429 CR31696 1.488647
CG1429 TE19126 -1.623790
CG14296 CG15651 -0.538283
CG14296 CG3703 -0.204332
CG14296 CG4684 -0.597782
CG14296 CG6703 0.775649
CG14296 CG7851 -2.040108
CG1430 CG15005 -0.318197
CG1430 CG15211 -0.123373
CG1430 CG2674 -0.021048
CG1430 CG31170 0.061738
CG1430 CG3267 0.459890
CG1430 CG33502 0.210039
CG1430 CG3588 -0.267099
CG1430 CG4311 0.116743
CG1430 CG5130 -0.540647
CG1430 CG5170 -1.237521
CG1430 CG6769 0.069882
CG1430 CG8850 -0.916798
CG1430 CR31808 -0.380599
CG1434 CG14513 0.289587
CG1434 CG1624 -1.036938
CG1434 CG16876 -0.331297
CG1434 CG17724 -2.094481
CG1434 CG18740 -0.038619
CG1434 CG2207 -0.101704
CG1434 CG31088 0.486187
CG1434 CG31181 0.086053
CG1434 CG32046 -1.236331
CG1434 CG32158 0.286907
CG1434 CG32505 -0.053269
CG1434 CG3269 0.087439
CG1434 CG3967 -0.448425
CG1434 CG4022 -0.423389
CG1434 CG4050 0.793576
CG1434 CG5175 -0.176806
CG1434 CG5358 0.881065
CG1434 CG5545 0.180699
CG1434 CG5580 -0.173452
CG1434 CG6418 0.158570
CG1434 CG6987 0.366036
CG1434 CG7358 -0.068144
CG1434 CG7471 0.226573
CG1434 CG7538 -0.339834
CG1434 CG9704 -1.540772
CG1434 CG9797 0.453663
CG1434 CG9999 -0.736355
CG14356 CG15022 -1.534958
CG14356 CG15444 0.359682
CG14356 CG15592 -0.031639
CG14356 CG15786 -1.204420
CG14356 CG17292 -0.042403
CG14356 CG17437 -0.431892
CG14356 CG18362 -1.339373
CG14356 CG2210 0.157890
CG14356 CG2928 0.024619
CG14356 CG32920 -0.188743
CG14356 CG5700 0.064919
CG14356 CG6055 -0.129460
CG14356 CG6816 -0.115346
CG14356 CG7266 0.841897
CG14356 CG7807 1.210462
CG14356 CG7941 -0.302216
CG14356 CG9184 -0.252849
CG14356 CG9517 -0.158099
CG14430 CG14813 -0.987820
CG14430 CG16858 -0.159045
CG14430 CG17218 -2.011634
CG14430 CG17271 0.310924
CG14430 CG1749 -0.013586
CG14430 CG18507 -0.290830
CG14430 CG2727 0.011708
CG14430 CG2818 0.367326
CG14430 CG2918 0.169306
CG14430 CG3171 0.298318
CG14430 CG32473 -0.113734
CG14430 CG33183 0.516090
CG14430 CG3722 1.032010
CG14430 CG3991 -0.326017
CG14430 CG4670 -0.042073
CG14430 CG5021 0.016640
CG14430 CG5873 -0.010383
CG14430 CG6055 -0.548000
CG14430 CG6199 -0.137374
CG14430 CG6433 0.095441
CG14430 CG6822 -0.632328
CG14430 CG7563 -0.334623
CG14430 CG7748 -1.364771
CG14430 CG8156 -1.346566
CG14430 CG8600 1.022936
CG14430 CG8983 -1.192050
CG14430 CG9035 -0.272689
CG14430 CG9322 0.029340
CG14430 CG9747 0.070588
CG14430 CG9796 -0.074876
CG14430 CG9968 -1.488193
CG1444 CG14622 -0.200053
CG1444 CG1475 1.115700
CG1444 CG14883 -4.824538
CG1444 CG1648 1.577439
CG1444 CG16721 -2.577098
CG1444 CG17158 2.689710
CG1444 CG1716 -0.837202
CG1444 CG1721 0.568404
CG1444 CG17492 -6.877462
CG1444 CG17800 -0.322478
CG1444 CG17943 0.106147
CG1444 CG18250 -13.665863
CG1444 CG1837 1.271001
CG1444 CG1910 -2.944915
CG1444 CG2048 -0.225474
CG1444 CG2374 -1.834323
CG1444 CG3039 0.312920
CG1444 CG30427 0.674643
CG1444 CG3048 -2.592938
CG1444 CG31022 0.724835
CG1444 CG31045 1.201349
CG1444 CG31332 -3.552321
CG1444 CG32043 -1.009751
CG1444 CG3371 -6.561396
CG1444 CG3436 1.723640
CG1444 CG3624 0.753786
CG1444 CG3725 -0.432871
CG1444 CG4204 1.248438
CG1444 CG4300 1.277224
CG1444 CG4551 0.165164
CG1444 CG5215 -0.578121
CG1444 CG5320 -1.444851
CG1444 CG5454 1.970394
CG1444 CG6017 1.513438
CG1444 CG6844 1.703195
CG1444 CG6877 0.836375
CG1444 CG7254 -0.742179
CG1444 CG7379 1.778535
CG1444 CG7433 -0.800223
CG1444 CG7638 3.925725
CG1444 CG7987 -0.210057
CG1444 CG8276 2.023938
CG1444 CG8289 -0.776377
CG1444 CG8749 0.562432
CG1444 CG9022 1.402277
CG1444 CG9128 1.098015
CG1444 CG9194 0.309652
CG1444 CG9710 0.742274
CG1444 CG9985 -2.024482
CG1444 CR31696 -3.410227
CG1444 TE19126 1.171001
CG14447 CG14788 -0.586764
CG14447 CG1548 -1.178221
CG14447 CG15731 -0.199230
CG14447 CG17136 0.841181
CG14447 CG1746 -1.864215
CG14447 CG18657 -0.217659
CG14447 CG2003 2.025008
CG14447 CG2184 -0.533470
CG14447 CG2863 -1.123210
CG14447 CG3001 -0.940094
CG14447 CG3048 0.777728
CG14447 CG31775 0.952458
CG14447 CG32464 0.534665
CG14447 CG32813 -1.432584
CG14447 CG3401 -0.567242
CG14447 CG4581 1.057951
CG14447 CG4746 0.311958
CG14447 CG4781 -0.885630
CG14447 CG4843 0.031755
CG14447 CG4912 1.424003
CG14447 CG5258 0.997049
CG14447 CG5374 0.986410
CG14447 CG5558 -1.939452
CG14447 CG5594 0.122426
CG14447 CG5596 1.313650
CG14447 CG5776 0.677193
CG14447 CG5824 -2.871538
CG14447 CG5992 0.845996
CG14447 CG7088 -2.113263
CG14447 CG7519 0.175888
CG14447 CG7610 -0.318692
CG14447 CG7654 -0.060384
CG14447 CG7780 1.461250
CG14447 CG7834 0.261326
CG14447 CG8039 1.279942
CG14447 CG8231 -3.383345
CG14447 CG8301 0.600728
CG14447 CG8446 0.340713
CG14447 CG8503 -0.394373
CG14447 CG8525 2.146994
CG14447 CG8759 1.462229
CG14447 CG8780 -3.906331
CG14447 CG8977 -0.233907
CG14447 CG9630 -7.104664
CG14447 CG9663 -5.815028
CG1447 CG14622 -0.381548
CG1447 CG15669 1.508562
CG1447 CG17943 -0.292815
CG1447 CG3048 -0.201171
CG1447 CG31108 -0.501078
CG1447 CG32043 -0.817615
CG1447 CG32423 -0.208289
CG1447 CG4125 -0.714604
CG1447 CG7296 -0.258702
CG1447 CG7638 -0.404511
CG1447 CG9262 -0.732844
CG1448 CG4590 -1.471141
CG14513 CG1624 -2.119405
CG14513 CG17724 -0.465230
CG14513 CG2083 0.973599
CG14513 CG2207 0.345427
CG14513 CG31181 -0.562499
CG14513 CG31357 -0.418921
CG14513 CG32158 0.293389
CG14513 CG32486 0.100128
CG14513 CG3269 -1.153401
CG14513 CG4978 -0.360486
CG14513 CG5175 0.381450
CG14513 CG5358 -2.321714
CG14513 CG5499 0.036472
CG14513 CG6703 0.282521
CG14513 CG6860 0.524872
CG14513 CG6987 1.040010
CG14513 CG7358 1.327048
CG14513 CG7471 -3.687547
CG14513 CG8092 -1.025665
CG14513 CG8567 0.015542
CG14513 CG9797 0.864457
CG14513 CG9894 -0.078556
CG14622 CG1483 -0.655769
CG14622 CG14883 -1.632067
CG14622 CG18783 -0.349110
CG14622 CG2083 0.578076
CG14622 CG2374 -1.008018
CG14622 CG2656 -0.855432
CG14622 CG31043 0.483952
CG14622 CG31108 -2.773300
CG14622 CG31181 -1.108073
CG14622 CG31349 -1.215488
CG14622 CG3198 1.227400
CG14622 CG32043 -1.368548
CG14622 CG32158 0.917158
CG14622 CG32486 1.051422
CG14622 CG3258 1.565072
CG14622 CG3269 0.735561
CG14622 CG33097 0.519527
CG14622 CG3371 -0.964464
CG14622 CG3436 0.946175
CG14622 CG40147 -0.800589
CG14622 CG4303 1.393935
CG14622 CG4532 -1.054785
CG14622 CG5215 -1.310467
CG14622 CG5433 0.237575
CG14622 CG5588 0.227420
CG14622 CG6174 -2.824746
CG14622 CG6617 0.243185
CG14622 CG6866 0.869770
CG14622 CG7375 -1.116990
CG14622 CG7379 0.228047
CG14622 CG7433 0.493082
CG14622 CG8472 2.085266
CG14622 CG8567 -2.496122
CG14622 CG8933 0.704251
CG14622 CG8974 0.005760
CG14622 CG9135 -4.239663
CG14622 CG9666 -0.286928
CG14622 CG9894 0.919047
CG14626 CG14636 -0.238312
CG14626 CG2818 -0.038633
CG14626 CG2918 -0.576584
CG14626 CG3008 -0.067512
CG14626 CG7563 -0.646589
CG14626 CG7961 -0.567324
CG14626 CG8156 0.054087
CG14626 CG9924 -0.158808
CG14629 CG1463 0.242588
CG14629 CG1469 -0.570554
CG14629 CG15105 1.588430
CG14629 CG15117 1.630420
CG14629 CG15282 0.236226
CG14629 CG15717 1.858838
CG14629 CG15828 -0.666853
CG14629 CG16788 -0.241662
CG14629 CG17334 -0.147915
CG14629 CG1780 -0.822492
CG14629 CG1837 0.040761
CG14629 CG2198 -0.671566
CG14629 CG2718 -0.538968
CG14629 CG2969 -1.680999
CG14629 CG30497 -1.452223
CG14629 CG31536 0.005354
CG14629 CG33113 -1.083463
CG14629 CG3829 -0.003924
CG14629 CG3903 -0.746454
CG14629 CG3989 -2.163083
CG14629 CG4183 -1.430625
CG14629 CG4405 0.244529
CG14629 CG4533 -2.185942
CG14629 CG4679 -2.596795
CG14629 CG4692 0.760201
CG14629 CG4769 0.009832
CG14629 CG5330 2.103681
CG14629 CG5345 -4.639726
CG14629 CG5671 0.182546
CG14629 CG5700 -0.805815
CG14629 CG6778 0.133926
CG14629 CG6803 0.852916
CG14629 CG7062 -1.616131
CG14629 CG7266 -0.061349
CG14629 CG7390 -0.072984
CG14629 CG7625 -0.423651
CG14629 CG7678 -0.207845
CG14629 CG7981 0.116354
CG14629 CG8050 -0.525033
CG14629 CG8066 0.759410
CG14629 CG8258 0.465990
CG14629 CG8665 -1.620962
CG14629 CG9238 0.823660
CG14629 CG9444 -0.327693
CG14629 CG9539 1.152023
CG1463 CG14805 3.104799
CG1463 CG15101 -0.672588
CG1463 CG15828 -1.152087
CG1463 CG16788 -0.217727
CG1463 CG17597 -0.753796
CG1463 CG2125 -0.463832
CG1463 CG2277 1.024585
CG1463 CG2330 -0.358293
CG1463 CG2969 0.909778
CG1463 CG31137 -0.505918
CG1463 CG31536 0.326289
CG1463 CG31692 -4.629081
CG1463 CG32425 0.177106
CG1463 CG33113 0.138978
CG1463 CG3434 -0.052124
CG1463 CG3743 -2.499945
CG1463 CG3902 -0.295444
CG1463 CG4204 -0.434372
CG1463 CG4405 0.563961
CG1463 CG4702 -0.048125
CG1463 CG4746 1.312501
CG1463 CG4769 -0.072194
CG1463 CG5345 1.291831
CG1463 CG5802 -0.052298
CG1463 CG6601 -0.133046
CG1463 CG6778 -2.022291
CG1463 CG6934 -1.824685
CG1463 CG6981 1.118907
CG1463 CG7702 -5.909651
CG1463 CG8258 -0.546825
CG1463 CG8276 0.895914
CG1463 CG8776 -0.572629
CG1463 CG9256 -0.547326
CG1463 CG9836 -0.022140
CG1463 CG9847 0.429183
CG1463 CG9916 0.312348
CG14636 CG1539 -0.043925
CG14636 CG16858 -0.258120
CG14636 CG18507 0.276590
CG14636 CG2108 0.483521
CG14636 CG2818 0.102497
CG14636 CG31121 -0.141274
CG14636 CG31973 -0.259670
CG14636 CG32029 -0.878281
CG14636 CG3365 0.540300
CG14636 CG3539 -0.231222
CG14636 CG3542 -0.033480
CG14636 CG3722 0.056965
CG14636 CG3902 -0.159845
CG14636 CG3903 0.322184
CG14636 CG4035 -0.118039
CG14636 CG6608 -0.267571
CG14636 CG7526 0.098790
CG14636 CG7563 -0.303387
CG14636 CG8156 -0.564012
CG14636 CG8308 -0.500461
CG14636 CG8600 -0.434007
CG14636 CG8965 -0.256189
CG14636 CG9089 -0.346205
CG14636 CG9346 -0.224680
CG14636 CG9358 -0.024224
CG14636 CG9747 -1.596179
CG14636 CG9924 0.111262
CG14636 TE20108 0.208762
CG14639 CG14643 -1.568996
CG14639 CG15669 -0.542472
CG14639 CG17332 1.098966
CG14639 CG18374 -1.002546
CG14639 CG32972 -0.525646
CG14639 CG5532 0.433819
CG14639 CG5819 0.179591
CG14639 CG7241 -0.424663
CG14639 CG7296 -0.027222
CG14639 CG7502 -0.430992
CG14639 CG9066 0.262914
CG14639 CG9977 -0.618946
CG14643 CG15102 -0.169977
CG14643 CG15598 -0.809120
CG14643 CG15731 -0.464221
CG14643 CG16798 -0.573057
CG14643 CG16944 -1.083905
CG14643 CG17325 -1.283047
CG14643 CG17332 -2.656054
CG14643 CG17508 0.248579
CG14643 CG18374 0.188481
CG14643 CG1910 1.700941
CG14643 CG30349 0.302500
CG14643 CG3127 -0.432945
CG14643 CG31605 -0.569099
CG14643 CG3198 0.228639
CG14643 CG32164 -2.120319
CG14643 CG32244 -0.894921
CG14643 CG32982 0.530716
CG14643 CG33149 -0.977989
CG14643 CG33502 0.927262
CG14643 CG3762 0.192953
CG14643 CG4125 -0.292709
CG14643 CG4300 0.674133
CG14643 CG4376 -1.804774
CG14643 CG4726 0.244065
CG14643 CG4994 -0.918458
CG14643 CG5476 -1.799203
CG14643 CG5819 -1.075033
CG14643 CG5903 -0.113222
CG14643 CG6501 2.761053
CG14643 CG6521 -0.135567
CG14643 CG6647 0.729408
CG14643 CG6666 1.384987
CG14643 CG7071 1.290566
CG14643 CG7107 -0.202062
CG14643 CG7173 -0.781038
CG14643 CG7176 0.440126
CG14643 CG7296 0.551765
CG14643 CG7502 -0.913119
CG14643 CG7554 -0.170824
CG14643 CG7638 0.131560
CG14643 CG7675 -0.385680
CG14643 CG7698 0.060688
CG14643 CG7802 0.081430
CG14643 CG7807 -0.198216
CG14643 CG7920 -0.184370
CG14643 CG8048 -0.294362
CG14643 CG8186 0.990327
CG14643 CG9253 0.172632
CG14643 CG9262 -0.721197
CG14643 CG9480 0.172405
CG14643 CG9977 0.917184
CG14672 CG15002 -0.423322
CG14672 CG32473 -0.412441
CG14672 CG5873 -0.346484
CG14672 CG6040 -0.257222
CG14672 TE20108 -0.514319
CG14687 CG1475 2.246444
CG14687 CG15105 0.545193
CG14687 CG1721 -1.451809
CG14687 CG17492 -0.759672
CG14687 CG2003 -0.115876
CG14687 CG30116 -0.296480
CG14687 CG31045 -0.303686
CG14687 CG31794 0.525006
CG14687 CG32425 1.436197
CG14687 CG3297 -0.206899
CG14687 CG4003 -0.122064
CG14687 CG4169 -0.226186
CG14687 CG4183 -0.370106
CG14687 CG4457 0.616713
CG14687 CG4511 -0.806780
CG14687 CG4798 -0.534059
CG14687 CG4994 -0.063264
CG14687 CG5353 -1.700999
CG14687 CG5374 -0.596079
CG14687 CG5596 0.132745
CG14687 CG5992 -1.034102
CG14687 CG7073 0.211612
CG14687 CG7430 -0.194383
CG14687 CG7610 -0.270913
CG14687 CG8235 0.440144
CG14687 CG8289 -1.848072
CG14687 CG8430 0.263876
CG14687 CG8446 -0.257386
CG14687 CG8759 -0.528856
CG14687 CG8977 0.629389
CG14687 CG9281 1.216285
CG14687 CR31696 -0.135123
CG1469 CG33099 -0.425194
CG1469 CG5210 -0.388295
CG14712 CG17136 -1.618933
CG14712 CG18250 0.241625
CG14712 CG1891 0.102377
CG14712 CG2835 -0.404753
CG14712 CG2863 0.464752
CG14712 CG3048 0.670781
CG14712 CG31045 -0.318963
CG14712 CG31332 1.421922
CG14712 CG3265 0.288816
CG14712 CG3371 0.882351
CG14712 CG3436 0.749156
CG14712 CG3624 1.919091
CG14712 CG3861 0.373325
CG14712 CG4115 -0.176805
CG14712 CG4457 -1.106736
CG14712 CG4551 1.153057
CG14712 CG4700 -4.140628
CG14712 CG4843 0.313519
CG14712 CG4912 0.736280
CG14712 CG4972 0.726988
CG14712 CG4978 -0.284033
CG14712 CG5183 1.067164
CG14712 CG5258 0.263569
CG14712 CG5277 0.119075
CG14712 CG5382 -0.076772
CG14712 CG5454 -2.836196
CG14712 CG5824 0.706369
CG14712 CG6226 0.036657
CG14712 CG6512 0.384238
CG14712 CG7033 0.469489
CG14712 CG7073 -0.575198
CG14712 CG7430 -0.422644
CG14712 CG7638 -2.071987
CG14712 CG7654 0.449929
CG14712 CG7893 0.961245
CG14712 CG8209 -0.798118
CG14712 CG8231 -2.103128
CG14712 CG8301 0.942276
CG14712 CG8306 0.932475
CG14712 CG8366 -0.604312
CG14712 CG8411 -0.039969
CG14712 CG8553 0.839097
CG14712 CG8635 -1.293986
CG14712 CG8759 1.119521
CG14712 CG8978 -0.240506
CG14712 CG9172 -0.197163
CG14712 CG9403 -0.869019
CG14712 CG9630 0.365346
CG14712 CG9677 -0.105059
CG14712 CG9750 -2.153823
CG14712 CG9866 -0.438885
CG1475 CG15105 0.020234
CG1475 CG15117 2.075870
CG1475 CG15212 0.579065
CG1475 CG1648 -1.801781
CG1475 CG17158 -1.703863
CG1475 CG1716 0.890465
CG1475 CG1721 2.317834
CG1475 CG17325 0.118133
CG1475 CG17492 -7.718205
CG1475 CG18111 0.995156
CG1475 CG1837 -3.223757
CG1475 CG18657 -2.411490
CG1475 CG1910 -3.362539
CG1475 CG2051 -4.629021
CG1475 CG3001 -0.195403
CG1475 CG30011 2.669769
CG1475 CG30291 0.525340
CG1475 CG30427 0.145553
CG1475 CG31045 -1.777570
CG1475 CG31332 3.275401
CG1475 CG3140 0.798889
CG1475 CG31794 -1.380420
CG1475 CG32164 3.142890
CG1475 CG32425 -6.981024
CG1475 CG32464 0.998992
CG1475 CG3278 -0.053890
CG1475 CG32813 -1.779673
CG1475 CG33104 2.542439
CG1475 CG33149 -0.081432
CG1475 CG33549 4.521589
CG1475 CG3371 -2.535139
CG1475 CG3624 -0.872658
CG1475 CG3725 2.533448
CG1475 CG4003 -1.009295
CG1475 CG4115 1.129933
CG1475 CG4169 2.005668
CG1475 CG4170 -7.330416
CG1475 CG4183 0.552836
CG1475 CG4204 1.714216
CG1475 CG4300 2.579176
CG1475 CG4427 -4.049404
CG1475 CG4511 -1.390723
CG1475 CG4533 4.842436
CG1475 CG4552 1.229149
CG1475 CG4679 -3.297788
CG1475 CG4692 4.813636
CG1475 CG4746 2.244519
CG1475 CG4994 -2.819474
CG1475 CG5033 8.553103
CG1475 CG5183 0.264677
CG1475 CG5320 -17.081551
CG1475 CG5330 -8.933537
CG1475 CG5353 -12.659917
CG1475 CG5374 1.923876
CG1475 CG5476 0.929763
CG1475 CG5594 -0.647230
CG1475 CG5776 -5.146034
CG1475 CG5809 2.148808
CG1475 CG5992 0.970197
CG1475 CG6017 1.951397
CG1475 CG6501 3.707597
CG1475 CG6512 0.598797
CG1475 CG6668 -9.120249
CG1475 CG6708 -0.674419
CG1475 CG6766 0.088382
CG1475 CG6775 1.365916
CG1475 CG6803 1.446285
CG1475 CG6844 -1.221269
CG1475 CG7073 0.394476
CG1475 CG7173 1.825543
CG1475 CG7199 1.636667
CG1475 CG7227 1.181086
CG1475 CG7271 0.687857
CG1475 CG7279 -0.456957
CG1475 CG7299 -0.245907
CG1475 CG7413 -0.016862
CG1475 CG7430 1.287138
CG1475 CG7433 2.439389
CG1475 CG7461 -0.286869
CG1475 CG7610 -2.330488
CG1475 CG7654 -0.509290
CG1475 CG7915 -2.872096
CG1475 CG7920 2.391120
CG1475 CG7987 -1.571602
CG1475 CG8182 2.336420
CG1475 CG8186 -1.569507
CG1475 CG8231 0.443561
CG1475 CG8235 3.803386
CG1475 CG8289 -5.245536
CG1475 CG8306 -4.844934
CG1475 CG8312 -0.332581
CG1475 CG8430 -1.247670
CG1475 CG8583 0.437956
CG1475 CG8759 1.694017
CG1475 CG8977 -18.376391
CG1475 CG9022 3.246018
CG1475 CG9172 2.339744
CG1475 CG9194 1.450722
CG1475 CG9238 2.392082
CG1475 CG9281 0.247932
CG1475 CG9677 -0.805715
CG1475 CG9710 3.327282
CG1475 CG9762 0.661995
CG1475 CG9866 2.556775
CG1475 CG9916 -0.042412
CG1475 CG9985 -1.396591
CG1475 CR31696 -3.283301
CG1475 TE19126 -6.109338
CG14762 CG15427 -0.444161
CG14762 CG15651 -1.260295
CG14762 CG17530 8.791708
CG14762 CG1825 -0.270059
CG14762 CG32046 -0.928046
CG14762 CG32169 0.946063
CG14762 CG3703 -0.096571
CG14762 CG4133 -1.863438
CG14762 CG4684 -3.627888
CG14762 CG5545 -0.444419
CG14762 CG6703 -1.189616
CG14762 CG7576 -2.156115
CG14762 CG7659 -1.081505
CG14762 CG8625 -2.015674
CG14788 CG14805 0.301856
CG14788 CG1746 -0.203632
CG14788 CG18111 -0.390374
CG14788 CG1970 0.727552
CG14788 CG2198 2.037696
CG14788 CG2263 -3.265917
CG14788 CG2277 0.383335
CG14788 CG3001 -5.947103
CG14788 CG31045 -0.405796
CG14788 CG31692 -1.714989
CG14788 CG3174 0.240360
CG14788 CG32464 -0.879604
CG14788 CG3278 -0.120841
CG14788 CG4003 0.693311
CG14788 CG4457 0.587499
CG14788 CG4696 1.162163
CG14788 CG4746 -2.970247
CG14788 CG5033 4.220978
CG14788 CG5183 0.595558
CG14788 CG5220 -5.304250
CG14788 CG5277 -1.842044
CG14788 CG5382 0.841788
CG14788 CG5537 -1.874225
CG14788 CG5596 0.364529
CG14788 CG5776 -1.426084
CG14788 CG5824 -2.615082
CG14788 CG6148 0.926755
CG14788 CG7073 0.160940
CG14788 CG7393 -0.027853
CG14788 CG7519 2.975609
CG14788 CG7935 -1.408513
CG14788 CG8258 0.748359
CG14788 CG8312 0.607401
CG14788 CG8446 -1.481872
CG14788 CG8503 0.156449
CG14788 CG8583 0.697772
CG14788 CG8635 -1.287118
CG14788 CG8759 -3.985902
CG14788 CG9006 -2.787218
CG14788 CG9128 0.376769
CG14788 CG9630 3.040149
CG14788 CG9663 0.633020
CG14788 CG9677 0.010087
CG14788 CG9866 -0.256432
CG14788 CG9916 0.395541
CG14792 CG14902 -1.016978
CG14792 CG15347 -1.610661
CG14792 CG1644 0.179895
CG14792 CG1809 1.092382
CG14792 CG18173 0.404397
CG14792 CG2977 1.275184
CG14792 CG31004 0.743452
CG14792 CG31233 -0.110179
CG14792 CG31259 1.184038
CG14792 CG31463 -1.394713
CG14792 CG3734 -0.161796
CG14792 CG4061 -1.189436
CG14792 CG4199 -0.710570
CG14792 CG4753 0.685876
CG14792 CG5012 0.603121
CG14792 CG5660 -2.032062
CG14792 CG5949 -0.056589
CG14792 CG6345 -0.067995
CG14792 CG6830 -2.221119
CG14792 CG7328 -0.672734
CG14792 CG8048 1.957603
CG14792 CG8804 -0.817376
CG14792 CG9331 -1.418607
CG14792 CG9568 0.845059
CG14801 CG3097 -0.966657
CG14801 CG9628 -1.252326
CG14805 CG17124 -0.252924
CG14805 CG17369 0.820841
CG14805 CG17597 -0.147126
CG14805 CG18111 0.642085
CG14805 CG2198 -2.595667
CG14805 CG2277 1.817147
CG14805 CG2330 0.546064
CG14805 CG3001 -0.145016
CG14805 CG31137 0.168772
CG14805 CG31536 -0.577793
CG14805 CG31692 -1.502320
CG14805 CG32253 -0.424821
CG14805 CG32425 -1.936093
CG14805 CG32625 1.067662
CG14805 CG3278 -3.505748
CG14805 CG3434 -0.411986
CG14805 CG3743 -0.880289
CG14805 CG3842 0.424565
CG14805 CG3902 -0.808006
CG14805 CG3989 0.808706
CG14805 CG4170 -0.135777
CG14805 CG4204 1.270781
CG14805 CG4354 0.160817
CG14805 CG4551 0.560938
CG14805 CG4692 1.099242
CG14805 CG4700 -0.050343
CG14805 CG4746 -4.470822
CG14805 CG4912 -1.300482
CG14805 CG5033 4.612625
CG14805 CG5183 0.898346
CG14805 CG5193 -3.061041
CG14805 CG5220 -3.230722
CG14805 CG5277 -1.537791
CG14805 CG5330 -5.916563
CG14805 CG5345 2.327348
CG14805 CG5486 0.749700
CG14805 CG5776 2.859860
CG14805 CG5824 2.281899
CG14805 CG6022 3.572577
CG14805 CG6148 1.274110
CG14805 CG6177 -0.661956
CG14805 CG6778 0.479304
CG14805 CG6844 0.406583
CG14805 CG6981 -0.176729
CG14805 CG7227 -0.984509
CG14805 CG7299 0.467133
CG14805 CG7393 6.671822
CG14805 CG7702 -9.587006
CG14805 CG7935 0.327398
CG14805 CG8258 -3.415796
CG14805 CG8583 0.923388
CG14805 CG9006 -11.610463
CG14805 CG9280 0.364974
CG14805 CG9423 0.245832
CG14805 CG9677 -0.377259
CG14805 CG9836 -1.052057
CG14813 CG1539 -0.257667
CG14813 CG16858 -0.017947
CG14813 CG17158 -0.101201
CG14813 CG1716 0.144218
CG14813 CG17218 -1.298423
CG14813 CG1749 0.932074
CG14813 CG18250 1.259000
CG14813 CG33104 0.804736
CG14813 CG33183 -1.027098
CG14813 CG3359 0.048293
CG14813 CG3722 -1.327427
CG14813 CG3766 0.186381
CG14813 CG3991 -0.097581
CG14813 CG4006 -0.611569
CG14813 CG4145 0.343366
CG14813 CG4457 -0.558548
CG14813 CG4972 0.220665
CG14813 CG5021 -1.089623
CG14813 CG5183 0.228474
CG14813 CG6223 -0.152582
CG14813 CG6822 -0.963191
CG14813 CG7262 -0.512512
CG14813 CG7748 0.060953
CG14813 CG7893 -0.373975
CG14813 CG8156 0.994318
CG14813 CG8289 -0.503445
CG14813 CG8306 0.396787
CG14813 CG8430 0.200913
CG14813 CG8978 0.595257
CG14813 CG8983 -0.086285
CG14813 CG9035 -3.183104
CG14813 CG9128 0.290138
CG14813 CG9318 -0.404226
CG14813 CG9416 0.247802
CG14813 CG9924 0.138164
CG14813 CG9968 0.233592
CG1483 CG15811 -0.000147
CG1483 CG2083 -0.981557
CG1483 CG31108 0.489254
CG1483 CG32043 0.222884
CG1483 CG3258 -0.489785
CG1483 CG3269 -0.192723
CG1483 CG3436 0.194266
CG1483 CG3800 0.155490
CG1483 CG4303 0.365864
CG1483 CG4532 0.319456
CG1483 CG5215 0.566759
CG1483 CG5433 -1.342268
CG1483 CG5580 -0.318595
CG1483 CG5588 -0.099212
CG1483 CG6174 -0.410654
CG1483 CG6617 -1.290221
CG1483 CG6860 -0.347719
CG1483 CG6866 -0.911704
CG1483 CG6889 0.442564
CG1483 CG7375 0.467752
CG1483 CG8092 0.087270
CG1483 CG8567 0.135650
CG1483 CG9135 0.852678
CG1483 CG9666 -0.800146
CG1486 CG15022 -0.308738
CG1486 CG17246 0.584424
CG1486 CG17272 -0.409535
CG1486 CG2161 -0.062008
CG1486 CG31536 -0.051055
CG1486 CG31999 -0.489264
CG1486 CG32548 0.158221
CG1486 CG32625 0.308144
CG1486 CG3499 -1.333754
CG1486 CG3960 -0.053433
CG1486 CG4700 -0.619198
CG1486 CG4742 -0.350284
CG1486 CG5330 -0.029221
CG1486 CG5345 0.149257
CG1486 CG5486 0.372441
CG1486 CG6155 -0.408035
CG1486 CG6459 0.069378
CG1486 CG6778 -0.170247
CG1486 CG7033 0.450130
CG1486 CG7107 -0.060029
CG1486 CG7981 0.228130
CG1486 CG8366 -0.236409
CG1486 CG8402 0.313392
CG1486 CG8439 -0.218626
CG1486 CG8788 0.110479
CG1486 CG8920 -0.133584
CG1486 CG9175 -0.250921
CG1486 CG9330 -0.002709
CG1486 CG9446 -0.338171
CG1486 CG9750 -0.150757
CG14866 CG1764 -0.504952
CG14866 CG6055 -1.123025
CG14866 CG6433 -0.910966
CG14866 CG6608 -0.369045
CG14883 CG16721 1.096004
CG14883 CG17158 2.842347
CG14883 CG17903 0.230197
CG14883 CG17943 -1.263556
CG14883 CG18250 -1.659111
CG14883 CG2374 -3.500933
CG14883 CG30115 0.121800
CG14883 CG3039 1.995370
CG14883 CG31332 2.100143
CG14883 CG3198 -1.932554
CG14883 CG32031 0.871939
CG14883 CG32043 1.519094
CG14883 CG3258 0.084732
CG14883 CG3265 1.055430
CG14883 CG33097 -1.826850
CG14883 CG33261 0.437154
CG14883 CG3371 4.455573
CG14883 CG3436 -8.954042
CG14883 CG3542 1.320673
CG14883 CG3624 -0.234707
CG14883 CG3969 -3.666421
CG14883 CG4006 -0.120965
CG14883 CG4532 -2.460117
CG14883 CG4978 0.242667
CG14883 CG5215 -0.687298
CG14883 CG5433 -0.713503
CG14883 CG5454 0.561178
CG14883 CG6654 -0.372687
CG14883 CG6775 1.298191
CG14883 CG6860 1.003778
CG14883 CG6877 0.061710
CG14883 CG7254 0.540170
CG14883 CG7375 2.784214
CG14883 CG7379 -5.089029
CG14883 CG7893 -0.548297
CG14883 CG8092 1.220494
CG14883 CG8173 0.289678
CG14883 CG8200 0.228932
CG14883 CG8289 0.099019
CG14883 CG8571 -0.530619
CG14883 CG8749 -0.922707
CG14883 CG8965 0.527798
CG14883 CG9022 -0.797647
CG14883 CG9480 0.164114
CG14883 CG9710 -0.010069
CG14883 CG9712 -0.935057
CG14883 CG9854 0.737110
CG14883 CG9894 -1.973027
CG14883 CR31696 0.169369
CG14888 CG17218 -0.369921
CG14888 CG2818 -0.361283
CG14888 CG5873 -0.865655
CG14888 CG9712 -0.344011
CG14902 CG15347 0.693037
CG14902 CG1809 -1.326535
CG14902 CG18173 0.385786
CG14902 CG31233 0.319138
CG14902 CG31463 -1.692070
CG14902 CG3734 -2.358983
CG14902 CG4199 -1.985395
CG14902 CG6830 -1.371651
CG14902 CG8048 -0.024177
CG14902 CG9568 0.302643
CG14968 CG15117 0.143789
CG14968 CG15347 0.661695
CG14968 CG1548 0.794571
CG14968 CG18374 0.500395
CG14968 CG18549 0.132067
CG14968 CG2977 -0.032913
CG14968 CG3006 -0.161901
CG14968 CG31098 1.196706
CG14968 CG31775 -1.146639
CG14968 CG33009 -0.085607
CG14968 CG33099 0.418909
CG14968 CG3842 -0.230640
CG14968 CG4033 0.583652
CG14968 CG4162 -1.543603
CG14968 CG4306 -0.227289
CG14968 CG4753 -3.574530
CG14968 CG4781 0.586139
CG14968 CG5210 0.505374
CG14968 CG5288 -2.186410
CG14968 CG5532 -0.751955
CG14968 CG5819 -0.227626
CG14968 CG5828 -1.486178
CG14968 CG5961 -0.205943
CG14968 CG6417 -1.367248
CG14968 CG6949 0.220671
CG14968 CG7241 -0.091039
CG14968 CG7438 0.279260
CG14968 CG7936 -0.010417
CG14968 CG8050 -1.901137
CG14968 CG8066 1.092759
CG14968 CG8443 -0.740114
CG14968 CG8470 0.930594
CG14968 CG8665 2.781373
CG14968 CG8669 -0.086222
CG14968 CG8766 -1.256163
CG14968 CG8788 2.554284
CG14968 CG8804 -0.834397
CG14968 CG8946 -0.292249
CG14968 CG9066 0.299782
CG14968 CG9331 0.596116
CG14996 CG15717 1.460387
CG14996 CG1685 -3.205587
CG14996 CG17369 0.453703
CG14996 CG1785 -0.519911
CG14996 CG2078 -0.371693
CG14996 CG2713 0.275294
CG14996 CG31098 -3.140804
CG14996 CG32264 -1.043514
CG14996 CG3283 0.424242
CG14996 CG33217 -2.021347
CG14996 CG3593 -1.563946
CG14996 CG4742 1.734190
CG14996 CG4753 3.066759
CG14996 CG4781 -0.992210
CG14996 CG5010 -3.601248
CG14996 CG5288 -0.026323
CG14996 CG5558 -0.367163
CG14996 CG6022 6.498510
CG14996 CG6343 -5.641696
CG14996 CG6417 0.068754
CG14996 CG6459 -0.380347
CG14996 CG6767 -7.049398
CG14996 CG7519 3.550764
CG14996 CG7712 -0.604458
CG14996 CG7780 -0.530566
CG14996 CG7839 0.089685
CG14996 CG7935 2.083935
CG14996 CG8039 2.823226
CG14996 CG8327 -0.316675
CG14996 CG8386 -0.649947
CG14996 CG8443 -1.638355
CG14996 CG8444 0.386738
CG14996 CG8470 -3.586311
CG14996 CG8669 -0.007350
CG14996 CG8766 -0.975025
CG14996 CG8788 2.821076
CG14996 CG8827 0.099147
CG14996 CG8913 0.338806
CG14996 CG8920 2.584311
CG14996 CG9149 0.405182
CG14996 CG9300 1.705226
CG14996 CG9306 -5.724189
CG14996 CG9577 -2.188934
CG15002 CG17032 0.589114
CG15002 CG17121 -0.029777
CG15002 CG18140 -0.971154
CG15002 CG18290 -0.367902
CG15002 CG18507 -0.066256
CG15002 CG2108 0.137717
CG15002 CG2727 -0.269535
CG15002 CG3008 -0.386158
CG15002 CG31649 -0.741726
CG15002 CG32244 -0.333173
CG15002 CG33183 -0.712986
CG15002 CG3365 0.326182
CG15002 CG3903 0.955281
CG15002 CG5873 -0.253315
CG15002 CG6040 -0.424293
CG15002 CG6394 -0.117045
CG15002 CG6879 -0.549451
CG15002 CG7230 -0.583620
CG15002 CG7526 -0.317463
CG15002 CG7563 -0.609918
CG15002 CG7893 0.897182
CG15002 CG8965 0.360181
CG15002 CG9322 -1.470721
CG15002 CG9747 -0.280205
CG15002 CG9924 0.060499
CG15002 TE20108 0.383265
CG15005 CG15212 -0.162471
CG15005 CG17121 -0.305725
CG15005 CG18140 0.132863
CG15005 CG18362 -0.130304
CG15005 CG2016 -0.349505
CG15005 CG2674 0.176763
CG15005 CG31170 -0.057164
CG15005 CG31559 -0.231794
CG15005 CG32473 -0.213612
CG15005 CG3267 -0.124423
CG15005 CG33217 -0.067948
CG15005 CG4311 0.048479
CG15005 CG4778 -0.203042
CG15005 CG5170 -0.707041
CG15005 CG6459 0.168313
CG15005 CG6708 -0.047209
CG15005 CG7266 -0.152185
CG15005 CG7361 0.185871
CG15005 CG7421 0.056475
CG15005 CG8309 0.003900
CG15005 CG8788 0.254004
CG15005 CG9149 -0.726097
CG15005 CR31808 0.478907
CG15005 TE18870 -0.052478
CG15022 CG15188 0.103738
CG15022 CG15592 -0.079904
CG15022 CG15717 2.199517
CG15022 CG1600 0.133698
CG15022 CG17292 0.204567
CG15022 CG17437 -0.490411
CG15022 CG17530 -2.282038
CG15022 CG18362 0.096682
CG15022 CG2342 -0.554541
CG15022 CG2928 0.006772
CG15022 CG3244 -0.761330
CG15022 CG32920 0.238147
CG15022 CG4742 -0.499385
CG15022 CG5345 1.146226
CG15022 CG5700 -0.640267
CG15022 CG6155 0.412351
CG15022 CG6816 0.210831
CG15022 CG7098 -0.397631
CG15022 CG7266 -1.415466
CG15022 CG7438 1.223736
CG15022 CG7807 -0.642536
CG15022 CG7981 0.176951
CG15022 CG9184 -0.962995
CG15022 CG9446 -0.470833
CG15022 CG9517 -0.219490
CG15022 CR31808 0.062412
CG15022 TE18870 -0.202248
CG15095 CG15117 -0.966269
CG15095 CG15162 0.611985
CG15095 CG15304 -2.185757
CG15095 CG15347 -3.697076
CG15095 CG15717 3.842149
CG15095 CG1685 2.138861
CG15095 CG17325 -0.654333
CG15095 CG17332 0.713124
CG15095 CG1743 0.972069
CG15095 CG18549 0.335727
CG15095 CG18593 0.120969
CG15095 CG18657 0.634623
CG15095 CG1882 0.991302
CG15095 CG2003 -0.354253
CG15095 CG2098 -2.098442
CG15095 CG2184 -0.508615
CG15095 CG2977 3.874601
CG15095 CG30011 1.219696
CG15095 CG30349 0.653776
CG15095 CG31004 1.505882
CG15095 CG31098 -6.056710
CG15095 CG31175 -1.649616
CG15095 CG32164 1.409278
CG15095 CG32499 0.152605
CG15095 CG32813 -4.127385
CG15095 CG3283 -1.386164
CG15095 CG33009 0.920005
CG15095 CG3593 1.359864
CG15095 CG4033 0.698319
CG15095 CG4162 0.406596
CG15095 CG4233 1.360375
CG15095 CG4475 -2.201523
CG15095 CG4533 0.276936
CG15095 CG4600 -0.275629
CG15095 CG4753 3.534830
CG15095 CG5130 0.403698
CG15095 CG5210 0.898034
CG15095 CG5532 0.561206
CG15095 CG5558 -1.234246
CG15095 CG5594 0.259012
CG15095 CG5819 -2.821593
CG15095 CG5949 -0.860198
CG15095 CG6417 -0.671295
CG15095 CG6501 1.218227
CG15095 CG6666 -1.089722
CG15095 CG6949 0.749303
CG15095 CG7062 0.528533
CG15095 CG7088 -1.242118
CG15095 CG7178 0.654409
CG15095 CG7241 -0.455960
CG15095 CG7421 -0.440033
CG15095 CG7438 0.843560
CG15095 CG7936 0.715528
CG15095 CG8048 -0.168112
CG15095 CG8050 -2.878062
CG15095 CG8066 1.940093
CG15095 CG8402 -0.384294
CG15095 CG8443 -3.193223
CG15095 CG8446 1.902788
CG15095 CG8470 -9.951664
CG15095 CG8665 -2.153631
CG15095 CG8766 1.015637
CG15095 CG8788 3.916321
CG15095 CG8913 0.995027
CG15095 CG8946 -8.636465
CG15097 CG2048 -0.919579
CG15097 CG31634 -0.376364
CG15097 CG32043 -0.128044
CG15097 CG32169 -2.119302
CG15097 CG3703 0.902821
CG15097 CG5680 0.455119
CG15097 CG6418 0.678513
CG15097 CG7851 0.971623
CG15097 CG9261 -3.827809
CG15097 CG9666 0.640441
CG15101 CG17597 -0.562534
CG15101 CG31536 -0.047647
CG15101 CG3743 -0.474347
CG15101 CG3902 0.413284
CG15101 CG4769 -0.867785
CG15101 CG6934 -0.228105
CG15101 CG6981 -1.519923
CG15101 CG8258 0.458388
CG15101 CG9836 0.163482
CG15102 CG15212 0.153934
CG15102 CG16765 0.495480
CG15102 CG17166 -0.894604
CG15102 CG18593 -0.461096
CG15102 CG1882 -0.564554
CG15102 CG30349 -2.254501
CG15102 CG31098 -0.381714
CG15102 CG31175 0.023073
CG15102 CG33502 0.518180
CG15102 CG3588 -0.080959
CG15102 CG3714 -0.071953
CG15102 CG4233 0.338560
CG15102 CG4364 -0.325210
CG15102 CG4376 0.453966
CG15102 CG4567 -0.373276
CG15102 CG4600 -0.193445
CG15102 CG4726 0.323049
CG15102 CG4994 -0.673527
CG15102 CG5949 -0.017293
CG15102 CG6178 0.031472
CG15102 CG6769 -1.719151
CG15102 CG6871 -0.251893
CG15102 CG7071 -0.301697
CG15102 CG7107 -0.419443
CG15102 CG7328 -0.167777
CG15102 CG7361 1.310930
CG15102 CG7554 -0.147399
CG15102 CG7807 -0.968083
CG15102 CG8235 -0.564398
CG15102 CG9253 -0.345138
CG15102 CG9527 0.243164
CG15105 CG15117 -1.146701
CG15105 CG15188 1.039420
CG15105 CG15282 -2.384628
CG15105 CG1548 0.591317
CG15105 CG1648 -1.890304
CG15105 CG1674 -3.431585
CG15105 CG16885 0.087539
CG15105 CG1721 -2.623066
CG15105 CG17246 0.750229
CG15105 CG17325 1.409818
CG15105 CG17492 1.994554
CG15105 CG17508 0.697904
CG15105 CG17800 1.086530
CG15105 CG18111 0.359592
CG15105 CG18140 -0.342363
CG15105 CG18290 -2.429004
CG15105 CG1837 -1.574875
CG15105 CG18446 1.764801
CG15105 CG18593 0.447978
CG15105 CG1910 -6.976805
CG15105 CG1934 -0.812812
CG15105 CG2051 2.614561
CG15105 CG2718 0.253617
CG15105 CG2969 -1.283408
CG15105 CG30011 -0.190113
CG15105 CG30427 0.535960
CG15105 CG30497 -0.236011
CG15105 CG31794 -0.118367
CG15105 CG32164 1.078102
CG15105 CG32425 5.488890
CG15105 CG32499 0.804092
CG15105 CG33113 1.462393
CG15105 CG33149 -8.349199
CG15105 CG33549 -6.033706
CG15105 CG3644 -4.843610
CG15105 CG3725 -6.431994
CG15105 CG3903 2.182386
CG15105 CG3960 -3.624247
CG15105 CG3989 0.609990
CG15105 CG40049 0.285315
CG15105 CG4169 -2.330240
CG15105 CG4183 -2.847096
CG15105 CG4233 0.577181
CG15105 CG4300 1.228581
CG15105 CG4354 -0.375300
CG15105 CG4376 0.981864
CG15105 CG4405 0.982378
CG15105 CG4511 0.334861
CG15105 CG4533 -8.169450
CG15105 CG4679 -2.087839
CG15105 CG4692 -6.881033
CG15105 CG5320 -1.702410
CG15105 CG5330 1.226270
CG15105 CG5353 1.895406
CG15105 CG5476 2.402361
CG15105 CG5594 0.866650
CG15105 CG5671 0.441507
CG15105 CG5809 1.728195
CG15105 CG6647 -0.209112
CG15105 CG6666 1.591120
CG15105 CG6668 -0.408233
CG15105 CG6803 -0.076848
CG15105 CG6844 -0.098837
CG15105 CG6871 0.227852
CG15105 CG7071 1.095773
CG15105 CG7107 -1.592525
CG15105 CG7173 -4.751673
CG15105 CG7433 2.604911
CG15105 CG7481 0.222421
CG15105 CG7526 0.643319
CG15105 CG7807 0.857221
CG15105 CG7915 -2.090508
CG15105 CG7920 4.144340
CG15105 CG7981 -0.076227
CG15105 CG7987 1.803489
CG15105 CG8050 0.459437
CG15105 CG8402 -3.151428
CG15105 CG8439 -0.821632
CG15105 CG8665 0.908024
CG15105 CG9020 -0.781196
CG15105 CG9194 0.785615
CG15105 CG9238 0.292630
CG15105 CG9480 0.942098
CG15105 CG9811 -0.752025
CG15105 CG9985 -1.779147
CG15105 CR31696 0.240609
CG15105 TE19126 0.913660
CG15117 CG15282 2.425912
CG15117 CG1548 -0.045397
CG15117 CG15717 2.093753
CG15117 CG15828 0.117334
CG15117 CG1674 0.035851
CG15117 CG17325 1.779063
CG15117 CG1743 -2.396026
CG15117 CG17754 0.224833
CG15117 CG18111 -1.050093
CG15117 CG1837 -4.965023
CG15117 CG18657 -3.548778
CG15117 CG1882 -0.066560
CG15117 CG1910 2.567552
CG15117 CG2003 -3.027616
CG15117 CG2098 3.914355
CG15117 CG2155 1.046965
CG15117 CG2198 -3.238704
CG15117 CG2718 -1.196961
CG15117 CG30011 -0.357238
CG15117 CG30427 -0.878314
CG15117 CG30497 0.127725
CG15117 CG31098 2.142576
CG15117 CG31431 0.765827
CG15117 CG31775 0.622918
CG15117 CG32464 0.503526
CG15117 CG3297 -0.481898
CG15117 CG33009 -0.009632
CG15117 CG33149 0.579083
CG15117 CG3380 0.115534
CG15117 CG3767 0.872172
CG15117 CG3960 -1.106726
CG15117 CG3989 -1.524167
CG15117 CG4162 -0.101264
CG15117 CG4183 -0.557805
CG15117 CG4533 0.211036
CG15117 CG4679 -6.655239
CG15117 CG4696 -0.749552
CG15117 CG5210 1.439113
CG15117 CG5320 -5.226145
CG15117 CG5330 4.285714
CG15117 CG5476 -3.000946
CG15117 CG5532 0.427686
CG15117 CG5594 -2.933857
CG15117 CG5776 0.972281
CG15117 CG5819 -1.094060
CG15117 CG5828 -0.481927
CG15117 CG6803 -0.020143
CG15117 CG6844 0.932181
CG15117 CG7062 -5.557622
CG15117 CG7088 1.313090
CG15117 CG7173 1.627471
CG15117 CG7241 -0.937340
CG15117 CG7296 0.391615
CG15117 CG7299 -0.119024
CG15117 CG7915 0.362136
CG15117 CG7987 0.217396
CG15117 CG8050 -1.002258
CG15117 CG8066 0.926350
CG15117 CG8186 -1.258251
CG15117 CG8402 3.322978
CG15117 CG8665 -11.644767
CG15117 CG8946 0.155942
CG15117 CG9238 1.524199
CG15117 CG9494 -1.145372
CG15117 TE19126 -1.133400
CG15162 CG15347 0.462187
CG15162 CG15598 0.479794
CG15162 CG16798 0.143674
CG15162 CG17332 2.150219
CG15162 CG18374 -0.008373
CG15162 CG18657 -1.181025
CG15162 CG2003 1.957678
CG15162 CG2184 -3.310383
CG15162 CG2977 1.455802
CG15162 CG3006 0.333799
CG15162 CG31004 -3.202832
CG15162 CG31098 4.340457
CG15162 CG31160 -0.623886
CG15162 CG31175 -5.305994
CG15162 CG31259 -0.917491
CG15162 CG31559 -0.767827
CG15162 CG31605 0.068989
CG15162 CG32164 -0.207845
CG15162 CG3267 -0.496627
CG15162 CG3283 0.344434
CG15162 CG33502 1.224731
CG15162 CG3588 0.790252
CG15162 CG4033 -1.396321
CG15162 CG4051 0.845109
CG15162 CG4217 3.454994
CG15162 CG4475 1.361591
CG15162 CG4567 0.910573
CG15162 CG4581 -0.395984
CG15162 CG4665 0.759140
CG15162 CG4753 0.624826
CG15162 CG4901 6.046319
CG15162 CG5010 -0.227987
CG15162 CG5288 -0.082135
CG15162 CG5525 -6.487950
CG15162 CG5575 -0.220811
CG15162 CG5819 -4.809845
CG15162 CG6105 -1.059078
CG15162 CG6459 1.249152
CG15162 CG6501 -1.676855
CG15162 CG6708 0.775760
CG15162 CG6949 1.695262
CG15162 CG7176 -2.303384
CG15162 CG7178 0.066049
CG15162 CG7361 -2.207665
CG15162 CG7421 -2.457170
CG15162 CG7458 2.335568
CG15162 CG7502 -2.216964
CG15162 CG8048 -0.001770
CG15162 CG8182 0.367815
CG15162 CG8186 -1.179939
CG15162 CG8235 2.792849
CG15162 CG8309 3.078458
CG15162 CG8446 1.284567
CG15162 CG8531 -6.603037
CG15162 CG8788 0.355650
CG15162 CG8804 -0.056627
CG15162 CG8946 -8.677582
CG15162 CG9066 -0.761160
CG15162 CG9127 -2.092691
CG15162 CG9326 0.854819
CG15162 CG9331 -0.824196
CG15162 CG9527 -3.108481
CG15162 CG9762 -1.088511
CG15188 CG15592 -0.227362
CG15188 CG17246 0.572246
CG15188 CG17325 0.056806
CG15188 CG17754 0.042506
CG15188 CG18140 0.234922
CG15188 CG2098 -3.610154
CG15188 CG2155 -0.313400
CG15188 CG2198 1.456662
CG15188 CG2342 -0.579045
CG15188 CG2713 -0.069687
CG15188 CG2837 0.081995
CG15188 CG30011 -0.349499
CG15188 CG32164 0.275044
CG15188 CG32499 0.204940
CG15188 CG32548 0.864325
CG15188 CG32625 0.342403
CG15188 CG3989 -0.354157
CG15188 CG4051 -1.824842
CG15188 CG4233 -0.122663
CG15188 CG4354 0.161212
CG15188 CG4427 1.856847
CG15188 CG4475 0.208011
CG15188 CG4533 0.445142
CG15188 CG4778 -0.389280
CG15188 CG5033 1.177715
CG15188 CG5330 -2.574673
CG15188 CG6844 0.258996
CG15188 CG6871 -0.551324
CG15188 CG7173 -1.567688
CG15188 CG7176 0.698022
CG15188 CG7227 -0.158112
CG15188 CG7702 -0.766091
CG15188 CG7935 -0.261015
CG15188 CG8402 -0.375002
CG15188 CG8665 0.042010
CG15188 CG9184 -0.226812
CG15188 CG9238 -0.051821
CG1520 CG4376 -0.378362
CG1520 CG7433 -0.660791
CG1520 CG9177 -0.911943
CG15211 CG16787 -1.007010
CG15211 CG1759 -1.742603
CG15211 CG32473 -0.101258
CG15211 CG3588 -0.358710
CG15211 CG4280 -0.642758
CG15211 CG4311 -0.687283
CG15211 CG4901 0.029919
CG15211 CG5130 0.069502
CG15211 CG5170 -0.214499
CG15211 CG5525 0.025678
CG15211 CG6028 0.217723
CG15211 CG7712 -0.374433
CG15211 CG8627 -0.108682
CG15211 CG8850 -0.360853
CG15211 CG9149 0.039292
CG15211 CG9527 0.915734
CG15211 CR31808 0.443307
CG15212 CG15598 -0.425868
CG15212 CG16765 0.845849
CG15212 CG16885 0.086502
CG15212 CG17166 -1.849882
CG15212 CG18446 0.477952
CG15212 CG2016 -0.177334
CG15212 CG2108 -0.219646
CG15212 CG2674 0.272009
CG15212 CG2837 -0.888605
CG15212 CG30497 0.181239
CG15212 CG31121 0.088933
CG15212 CG31175 0.048426
CG15212 CG31559 -0.655345
CG15212 CG3171 1.109735
CG15212 CG32244 0.375527
CG15212 CG32548 -1.344450
CG15212 CG32625 0.469709
CG15212 CG3267 0.388537
CG15212 CG33104 0.253076
CG15212 CG4051 -1.297782
CG15212 CG4427 2.059846
CG15212 CG4552 0.215126
CG15212 CG4567 1.337333
CG15212 CG4679 -0.493054
CG15212 CG4692 1.087237
CG15212 CG4742 0.089984
CG15212 CG4994 2.073420
CG15212 CG5193 -0.187771
CG15212 CG5330 -2.279366
CG15212 CG5476 -0.131635
CG15212 CG6459 1.541548
CG15212 CG6521 -0.044579
CG15212 CG6668 0.364276
CG15212 CG6708 -1.960578
CG15212 CG7071 -1.368489
CG15212 CG7107 -1.543369
CG15212 CG7173 -1.129581
CG15212 CG7176 1.529740
CG15212 CG7266 -0.192841
CG15212 CG7271 -1.730940
CG15212 CG7279 -0.486705
CG15212 CG7361 -2.933884
CG15212 CG7807 -0.484818
CG15212 CG7981 0.377575
CG15212 CG8144 0.222485
CG15212 CG8186 0.132725
CG15212 CG8235 -1.079974
CG15212 CG8309 0.768024
CG15212 CG8788 -2.195463
CG15212 CG9172 -0.232491
CG15212 CG9330 0.066591
CG15212 CG9539 0.479851
CG15212 CG9710 -0.373667
CG15212 TE18870 -0.270163
CG15282 CG1648 0.095413
CG15282 CG1674 0.116051
CG15282 CG16885 0.456552
CG15282 CG17325 2.195759
CG15282 CG17332 0.756128
CG15282 CG17508 0.190809
CG15282 CG18290 -0.064647
CG15282 CG1837 -0.279680
CG15282 CG18593 0.218306
CG15282 CG1882 0.767785
CG15282 CG1910 0.124327
CG15282 CG2718 0.082793
CG15282 CG30011 -0.473929
CG15282 CG30427 0.482332
CG15282 CG30497 -0.899683
CG15282 CG31098 1.336156
CG15282 CG32164 -0.694005
CG15282 CG32244 0.850820
CG15282 CG32972 0.104050
CG15282 CG33149 0.419319
CG15282 CG3644 0.773571
CG15282 CG3903 -0.852023
CG15282 CG3960 -2.462902
CG15282 CG3989 -1.712811
CG15282 CG4169 0.422648
CG15282 CG4183 0.646063
CG15282 CG4376 -0.624911
CG15282 CG4511 -0.858393
CG15282 CG4533 2.060328
CG15282 CG4679 -2.572173
CG15282 CG4692 0.561147
CG15282 CG5320 -1.757338
CG15282 CG5330 2.236008
CG15282 CG5476 -5.029316
CG15282 CG5661 -0.238516
CG15282 CG6647 -0.785399
CG15282 CG6666 -1.437032
CG15282 CG6668 -1.638089
CG15282 CG6803 -0.274330
CG15282 CG7062 -1.765735
CG15282 CG7071 0.444518
CG15282 CG7107 -0.864677
CG15282 CG7173 -0.145023
CG15282 CG7433 2.042304
CG15282 CG7920 0.377992
CG15282 CG7981 -0.826746
CG15282 CG8050 -2.211596
CG15282 CG8066 1.269323
CG15282 CG8182 0.468218
CG15282 CG8186 -0.379888
CG15282 CG8402 1.805011
CG15282 CG8665 -2.483160
CG15282 CG9020 0.041620
CG15282 CG9184 0.147600
CG15282 CG9194 0.175498
CG15282 CG9238 -0.024217
CG15282 CG9253 -1.032762
CG15282 CG9494 0.236269
CG15282 CR31696 1.173815
CG15304 CG15347 -1.102417
CG15304 CG15717 0.095966
CG15304 CG1582 1.654000
CG15304 CG1685 1.655361
CG15304 CG17246 2.206936
CG15304 CG17320 -0.799405
CG15304 CG17332 1.729073
CG15304 CG17642 -2.998963
CG15304 CG1882 1.230375
CG15304 CG2003 2.001686
CG15304 CG2210 0.036338
CG15304 CG2713 -2.924975
CG15304 CG31004 -0.478278
CG15304 CG31098 2.529343
CG15304 CG31160 0.788764
CG15304 CG31170 -0.261993
CG15304 CG3127 1.324091
CG15304 CG3140 -3.548392
CG15304 CG31999 -2.233424
CG15304 CG3249 -1.930156
CG15304 CG3283 1.348713
CG15304 CG32920 2.532608
CG15304 CG33009 0.342488
CG15304 CG33502 -0.946080
CG15304 CG3499 -0.750120
CG15304 CG3714 0.479427
CG15304 CG3884 0.457346
CG15304 CG3960 0.319197
CG15304 CG4051 -0.079480
CG15304 CG4061 1.758403
CG15304 CG4086 0.182362
CG15304 CG4169 0.427531
CG15304 CG4233 -1.467054
CG15304 CG4247 -1.289924
CG15304 CG4427 2.231171
CG15304 CG4475 0.237254
CG15304 CG4567 0.488228
CG15304 CG4752 0.148584
CG15304 CG4753 -2.054957
CG15304 CG5033 1.528027
CG15304 CG5558 -1.669427
CG15304 CG5590 0.076523
CG15304 CG5594 -1.162972
CG15304 CG5660 0.091095
CG15304 CG5819 1.688579
CG15304 CG5903 1.049953
CG15304 CG5904 -1.215887
CG15304 CG6028 -0.635042
CG15304 CG6030 1.421558
CG15304 CG6226 0.380052
CG15304 CG6345 -0.126756
CG15304 CG6439 -0.896617
CG15304 CG6459 -1.310282
CG15304 CG6501 -1.456307
CG15304 CG6666 0.261721
CG15304 CG6769 -1.276806
CG15304 CG6904 0.633508
CG15304 CG6949 -5.812816
CG15304 CG7421 3.573006
CG15304 CG7438 -0.486944
CG15304 CG7458 0.472592
CG15304 CG7610 0.787514
CG15304 CG7993 0.486216
CG15304 CG8039 0.191282
CG15304 CG8048 -1.804699
CG15304 CG8058 -0.856748
CG15304 CG8402 -4.606704
CG15304 CG8439 -1.430822
CG15304 CG8443 -2.538681
CG15304 CG8470 1.241548
CG15304 CG8766 -1.410706
CG15304 CG8946 2.790719
CG15304 CG9140 -2.941260
CG15304 CG9280 -0.598366
CG15304 CG9527 2.779900
CG15347 CG1644 -2.475501
CG15347 CG2003 -1.355125
CG15347 CG2184 0.093763
CG15347 CG2977 0.246648
CG15347 CG3006 0.758401
CG15347 CG31004 1.924574
CG15347 CG31098 5.725493
CG15347 CG31160 0.039013
CG15347 CG31259 -1.688644
CG15347 CG3127 1.208963
CG15347 CG31605 -2.505049
CG15347 CG32409 -1.493746
CG15347 CG3283 0.169889
CG15347 CG33502 3.831923
CG15347 CG3714 -2.108774
CG15347 CG3884 -0.184031
CG15347 CG4033 0.936560
CG15347 CG4061 -2.416423
CG15347 CG4217 -5.265398
CG15347 CG4247 0.624566
CG15347 CG4581 2.823785
CG15347 CG4753 -17.508333
CG15347 CG5010 0.741940
CG15347 CG5558 3.448044
CG15347 CG5660 -1.917356
CG15347 CG5819 -6.885030
CG15347 CG5904 1.115146
CG15347 CG5961 0.032826
CG15347 CG6028 1.355440
CG15347 CG6375 0.017888
CG15347 CG6417 2.268630
CG15347 CG6501 0.225126
CG15347 CG6830 1.172190
CG15347 CG6972 0.310258
CG15347 CG7328 0.937755
CG15347 CG7458 -2.890644
CG15347 CG7936 -5.011417
CG15347 CG8039 1.797463
CG15347 CG8048 -5.001937
CG15347 CG8443 0.679627
CG15347 CG8470 4.283290
CG15347 CG8766 -0.229484
CG15347 CG8946 5.283392
CG15347 CG9331 -0.521479
CG15347 CG9527 1.484086
CG15347 CG9663 1.084638
CG1539 CG16858 -0.233702
CG1539 CG32473 -0.218289
CG1539 CG6654 -0.175430
CG1539 CG7563 0.045113
CG1539 CG8156 0.073774
CG1539 CG9747 -0.225496
CG1539 CG9924 -0.343590
CG15427 CG1825 -0.572649
CG15427 CG32046 -0.379513
CG15427 CG4050 0.183075
CG15427 CG7576 -0.443100
CG15433 CG16765 -4.674951
CG15433 CG1685 1.299049
CG15433 CG17121 0.700685
CG15433 CG17166 -4.540021
CG15433 CG17369 -0.839477
CG15433 CG1785 -2.927731
CG15433 CG18446 -1.409146
CG15433 CG2003 -2.691567
CG15433 CG2184 0.387165
CG15433 CG2221 5.647100
CG15433 CG2863 0.202870
CG15433 CG3001 0.125451
CG15433 CG31175 -5.607234
CG15433 CG32164 4.624713
CG15433 CG3267 1.949969
CG15433 CG32813 1.602673
CG15433 CG33071 -1.791878
CG15433 CG33104 -0.366364
CG15433 CG33183 1.377432
CG15433 CG33217 2.577797
CG15433 CG3401 -0.211814
CG15433 CG3499 -0.445272
CG15433 CG3762 1.454375
CG15433 CG3992 2.116012
CG15433 CG4033 -4.419693
CG15433 CG4051 -0.029824
CG15433 CG4170 -0.075649
CG15433 CG4300 -0.120252
CG15433 CG4307 -0.880809
CG15433 CG4567 -3.041471
CG15433 CG4726 -0.008647
CG15433 CG4901 -1.167219
CG15433 CG4912 0.832255
CG15433 CG4944 0.044360
CG15433 CG4966 -0.742888
CG15433 CG4994 -4.668071
CG15433 CG5258 -0.354200
CG15433 CG5277 5.032622
CG15433 CG5374 0.293206
CG15433 CG5525 4.072501
CG15433 CG5575 0.425110
CG15433 CG5590 -0.378063
CG15433 CG5596 0.594015
CG15433 CG6226 0.321163
CG15433 CG6512 -7.395670
CG15433 CG6871 0.718188
CG15433 CG7033 1.863258
CG15433 CG7088 -0.331807
CG15433 CG7176 -0.748105
CG15433 CG7271 0.094614
CG15433 CG7413 5.300376
CG15433 CG7421 -3.367267
CG15433 CG7430 2.239740
CG15433 CG7461 -3.077950
CG15433 CG7554 0.299585
CG15433 CG7654 -1.382632
CG15433 CG7675 0.382607
CG15433 CG7915 -0.012569
CG15433 CG8058 -0.256945
CG15433 CG8144 3.438864
CG15433 CG8231 -2.431742
CG15433 CG8235 4.513517
CG15433 CG8268 1.404139
CG15433 CG8309 -10.933479
CG15433 CG8439 1.689748
CG15433 CG8446 0.733694
CG15433 CG8759 3.347282
CG15433 CG8920 0.360261
CG15433 CG8977 1.315994
CG15433 CG9009 -3.253971
CG15433 CG9172 -12.910049
CG15433 CG9281 -7.523151
CG15433 CG9326 -0.156129
CG15433 CG9330 -6.520754
CG15433 CG9416 -1.189730
CG15433 CG9710 0.974183
CG15433 CR31808 0.974321
CG15433 TE19126 -1.190576
CG15444 CG15786 -0.784598
CG15444 CG1582 0.066385
CG15444 CG17292 -0.570562
CG15444 CG17437 -0.182462
CG15444 CG2210 0.291150
CG15444 CG2928 -0.689422
CG15444 CG3171 0.442373
CG15444 CG32473 -0.391343
CG15444 CG32920 -1.065739
CG15444 CG4311 -0.154945
CG15444 CG5085 -0.607739
CG15444 CG6040 0.256220
CG15444 CG6055 -0.465233
CG1546 CG4798 -0.520434
CG1546 CG6120 -0.428036
CG1546 CG7872 -0.537505
CG1546 CG8363 -0.338912
CG1548 CG15717 -2.032267
CG1548 CG1685 0.415869
CG1548 CG1743 -2.858553
CG1548 CG1746 0.744289
CG1548 CG17754 0.481870
CG1548 CG18111 -0.189372
CG1548 CG1837 -1.856123
CG1548 CG18657 0.355634
CG1548 CG2003 -1.091233
CG1548 CG2098 0.215844
CG1548 CG2198 -0.164314
CG1548 CG2969 0.058533
CG1548 CG3001 -0.293745
CG1548 CG31098 0.564939
CG1548 CG31775 -2.578569
CG1548 CG32464 -3.433873
CG1548 CG32813 -0.698410
CG1548 CG3989 -1.384970
CG1548 CG4162 2.198811
CG1548 CG4533 -0.707160
CG1548 CG4696 -0.284013
CG1548 CG4746 -0.486551
CG1548 CG4781 -0.435883
CG1548 CG5033 0.928812
CG1548 CG5210 -0.116861
CG1548 CG5345 0.200428
CG1548 CG5558 -0.720814
CG1548 CG5776 0.769574
CG1548 CG5828 0.011734
CG1548 CG6803 1.053890
CG1548 CG7088 1.106888
CG1548 CG7678 -0.438715
CG1548 CG7935 -0.497678
CG1548 CG7987 1.687789
CG1548 CG8050 0.144715
CG1548 CG8066 0.871509
CG1548 CG8402 0.912814
CG1548 CG8446 0.554178
CG1548 CG8665 -2.934349
CG1548 CG8977 0.334235
CG1548 CG9006 -0.317856
CG1548 CG9119 -0.299216
CG1548 CG9300 0.271201
CG1548 CG9306 -0.434632
CG1548 CG9663 0.390820
CG15592 CG18362 -0.449788
CG15592 CG2928 -0.310765
CG15592 CG32548 -0.149105
CG15592 CG4742 -0.467706
CG15598 CG15731 -0.241955
CG15598 CG17166 -0.421781
CG15598 CG17332 0.958831
CG15598 CG17508 0.437394
CG15598 CG1771 0.479463
CG15598 CG18374 0.220199
CG15598 CG2108 0.490452
CG15598 CG2837 -1.492510
CG15598 CG31559 -0.817422
CG15598 CG32244 -1.774316
CG15598 CG3267 0.590412
CG15598 CG33502 -0.537307
CG15598 CG3588 -0.072072
CG15598 CG4051 1.169847
CG15598 CG4376 -0.997686
CG15598 CG4726 -0.408062
CG15598 CG5476 0.697756
CG15598 CG5532 0.181941
CG15598 CG5873 -0.121856
CG15598 CG6521 -0.205349
CG15598 CG7071 0.884086
CG15598 CG7107 -1.010764
CG15598 CG7176 -1.500781
CG15598 CG7502 0.132211
CG15598 CG7807 0.128148
CG15598 CG8249 -0.462391
CG15598 CG8788 -0.507988
CG15598 CG9253 0.220476
CG15598 CG9710 0.788016
CG15598 CG9977 -0.731778
CG15598 CR31808 -0.549867
CG15651 CG31043 -0.723530
CG15651 CG32169 -2.271487
CG15651 CG3703 1.129569
CG15651 CG4050 0.878626
CG15651 CG4684 -2.862676
CG15651 CG6703 0.380200
CG15651 CG7576 0.648428
CG15651 CG7851 -2.208109
CG15651 CG8625 0.213352
CG15669 CG1674 -0.432283
CG15669 CG17754 -0.545414
CG15669 CG18657 0.119641
CG15669 CG31022 -0.617073
CG15669 CG3178 -0.396955
CG15669 CG33149 -0.858531
CG15669 CG3380 -0.811701
CG15669 CG4125 -1.475195
CG15669 CG4300 0.150234
CG15669 CG4696 -0.307853
CG15669 CG4843 -0.316526
CG15669 CG5320 0.979212
CG15669 CG7296 -0.782872
CG15669 CG7638 1.215165
CG15669 CG8780 -0.158420
CG15717 CG1600 1.461643
CG15717 CG17325 -0.727958
CG15717 CG1743 1.238297
CG15717 CG18446 -2.174934
CG15717 CG18549 -1.069882
CG15717 CG18593 0.953875
CG15717 CG1882 -3.005393
CG15717 CG1970 -2.109720
CG15717 CG2003 -3.173123
CG15717 CG2098 0.015482
CG15717 CG2155 -0.109799
CG15717 CG2198 -0.611590
CG15717 CG2718 0.248902
CG15717 CG30011 1.882923
CG15717 CG3006 0.085431
CG15717 CG30497 1.314733
CG15717 CG31098 -10.959216
CG15717 CG31160 -0.038841
CG15717 CG31175 1.110368
CG15717 CG31431 -0.247833
CG15717 CG31775 0.717599
CG15717 CG32409 -0.398799
CG15717 CG32499 0.223431
CG15717 CG3267 0.974015
CG15717 CG32813 3.603719
CG15717 CG3297 0.705762
CG15717 CG33009 -0.532279
CG15717 CG3593 0.323397
CG15717 CG3829 1.190850
CG15717 CG3960 0.890668
CG15717 CG4033 2.973483
CG15717 CG4233 2.813741
CG15717 CG4427 -14.017299
CG15717 CG4475 -0.337524
CG15717 CG4533 1.214262
CG15717 CG4600 1.254058
CG15717 CG4679 -4.966602
CG15717 CG5033 2.711857
CG15717 CG5210 -0.864306
CG15717 CG5330 1.977899
CG15717 CG5345 -1.539416
CG15717 CG5353 3.164360
CG15717 CG5532 -0.836265
CG15717 CG5594 -2.608339
CG15717 CG5949 1.367388
CG15717 CG6417 0.160320
CG15717 CG6459 0.131578
CG15717 CG6871 1.423564
CG15717 CG6949 5.334702
CG15717 CG7062 -1.282142
CG15717 CG7088 -5.075156
CG15717 CG7266 -7.054014
CG15717 CG7421 4.311183
CG15717 CG7438 -1.738095
CG15717 CG7678 0.300774
CG15717 CG7807 -0.620106
CG15717 CG7981 0.935701
CG15717 CG8036 1.462091
CG15717 CG8050 -5.770787
CG15717 CG8058 0.537949
CG15717 CG8066 0.199262
CG15717 CG8144 0.975389
CG15717 CG8235 3.922317
CG15717 CG8386 0.387812
CG15717 CG8402 -7.029207
CG15717 CG8443 -1.664229
CG15717 CG8446 -3.632117
CG15717 CG8470 -7.356837
CG15717 CG8665 -9.663869
CG15717 CG8766 1.058874
CG15717 CG8782 -1.121749
CG15717 CG8788 -1.760521
CG15717 CG8913 -1.405647
CG15717 CG8946 0.002725
CG15717 CG9009 0.361196
CG15717 CG9148 0.185246
CG15717 CG9184 1.875656
CG15717 CG9280 -0.249971
CG15717 CG9446 -2.092063
CG15717 CG9539 1.666286
CG15717 CR31808 -0.057163
CG15731 CG17332 -0.199264
CG15731 CG1882 0.200310
CG15731 CG2184 0.990468
CG15731 CG2863 0.935604
CG15731 CG3048 0.304688
CG15731 CG3127 -0.260373
CG15731 CG32409 0.134608
CG15731 CG32813 -0.745531
CG15731 CG33071 0.211340
CG15731 CG3401 -0.507828
CG15731 CG4033 -0.002530
CG15731 CG4125 0.414092
CG15731 CG4217 0.915215
CG15731 CG4581 -0.862623
CG15731 CG4726 -0.477399
CG15731 CG4843 0.063131
CG15731 CG4901 -1.154598
CG15731 CG4912 -0.503041
CG15731 CG5525 0.671707
CG15731 CG5596 -0.627768
CG15731 CG5824 1.025436
CG15731 CG5961 0.576008
CG15731 CG6417 -0.396362
CG15731 CG6501 1.856288
CG15731 CG6949 -0.423518
CG15731 CG7033 0.788112
CG15731 CG7088 -0.362172
CG15731 CG7107 0.533397
CG15731 CG7279 -0.610278
CG15731 CG7430 0.519671
CG15731 CG7458 -1.738004
CG15731 CG7461 0.839921
CG15731 CG7638 -0.112153
CG15731 CG7930 -0.611542
CG15731 CG8301 0.890999
CG15731 CG8635 -0.435309
CG15731 CG8977 -1.376898
CG15731 CG9630 -0.791097
CG15731 CG9663 0.302114
CG15731 CG9762 0.533821
CG15765 CG31000 -1.289593
CG15786 CG2157 -0.544712
CG15786 CG32920 -0.344015
CG15786 CG7941 -0.551138
CG15811 CG17158 0.513499
CG15811 CG17646 0.298971
CG15811 CG2048 1.403884
CG15811 CG2774 -0.867064
CG15811 CG2835 -1.436813
CG15811 CG31088 0.367270
CG15811 CG31108 0.390356
CG15811 CG31349 -0.417982
CG15811 CG3184 0.259625
CG15811 CG32031 -0.521865
CG15811 CG32043 -4.571103
CG15811 CG32158 -1.600638
CG15811 CG32486 -1.035695
CG15811 CG3269 0.843265
CG15811 CG33097 1.376866
CG15811 CG3625 -2.549986
CG15811 CG3800 0.240943
CG15811 CG3967 0.466143
CG15811 CG3969 -0.790164
CG15811 CG4006 -0.367199
CG15811 CG4303 -2.675756
CG15811 CG5215 2.025564
CG15811 CG5433 -0.475316
CG15811 CG5520 -0.891841
CG15811 CG6174 -1.766461
CG15811 CG6418 -1.820353
CG15811 CG6866 1.951033
CG15811 CG6877 -1.162608
CG15811 CG6889 0.544782
CG15811 CG7187 -0.198306
CG15811 CG7375 0.714125
CG15811 CG7379 -0.931769
CG15811 CG7752 1.516232
CG15811 CG7961 -1.267078
CG15811 CG8092 0.727735
CG15811 CG8156 0.322403
CG15811 CG8472 0.383911
CG15811 CG8567 0.315985
CG15811 CG8933 -1.924348
CG15811 CG9261 0.335246
CG15811 CG9924 -0.014089
CG1582 CG17320 0.540225
CG1582 CG17642 -0.180033
CG1582 CG2161 0.631225
CG1582 CG2210 -0.104492
CG1582 CG2713 -0.977695
CG1582 CG2818 -0.419659
CG1582 CG2918 0.355943
CG1582 CG30116 -0.313123
CG1582 CG3028 -0.244712
CG1582 CG30291 -0.120416
CG1582 CG3033 0.367942
CG1582 CG31170 0.328404
CG1582 CG3140 -1.390604
CG1582 CG31649 0.279760
CG1582 CG3171 -0.614511
CG1582 CG31999 -0.983414
CG1582 CG32473 0.190687
CG1582 CG32548 0.220172
CG1582 CG3283 0.793168
CG1582 CG32920 -2.185521
CG1582 CG3499 -1.787486
CG1582 CG4086 -0.197499
CG1582 CG4169 0.593405
CG1582 CG4233 -0.327443
CG1582 CG4247 -0.126032
CG1582 CG4299 -0.407589
CG1582 CG4475 -0.126201
CG1582 CG4729 -0.233017
CG1582 CG4742 -0.096561
CG1582 CG4984 -0.045645
CG1582 CG5012 0.589804
CG1582 CG5130 0.121505
CG1582 CG5590 -0.204469
CG1582 CG5660 -0.316649
CG1582 CG6028 -0.703377
CG1582 CG6199 -1.394257
CG1582 CG6345 -1.246314
CG1582 CG6439 1.266962
CG1582 CG6521 0.378935
CG1582 CG6769 0.371724
CG1582 CG7271 0.307088
CG1582 CG7354 0.624079
CG1582 CG7413 0.937993
CG1582 CG7698 0.308437
CG1582 CG7748 0.730160
CG1582 CG8173 0.266646
CG1582 CG8235 -1.433369
CG1582 CG8430 0.493691
CG1582 CG9127 0.079338
CG1582 CG9131 -0.692128
CG1582 CG9280 0.754255
CG1582 CR31808 0.705355
CG15828 CG1743 0.234159
CG15828 CG17754 -0.382426
CG15828 CG18111 0.632543
CG15828 CG1837 1.457210
CG15828 CG2198 -1.052784
CG15828 CG2718 -0.721691
CG15828 CG31692 0.365331
CG15828 CG3178 -0.346729
CG15828 CG33113 0.078317
CG15828 CG3434 -0.483560
CG15828 CG3767 -0.800297
CG15828 CG3989 -3.341121
CG15828 CG4405 -0.328400
CG15828 CG4696 0.528307
CG15828 CG4769 -0.138016
CG15828 CG5345 -0.513912
CG15828 CG6778 0.949711
CG15828 CG6844 -0.025702
CG15828 CG7625 -0.282677
CG15828 CG7702 0.611536
CG15828 CG8665 0.984428
CG15828 CG9444 -0.843944
CG15828 CG9836 -0.846746
CG1600 CG17323 0.111479
CG1600 CG1743 0.100578
CG1600 CG18466 -4.069265
CG1600 CG2060 -1.998546
CG1600 CG31098 1.211126
CG1600 CG3829 -1.839990
CG1600 CG4120 -0.238182
CG1600 CG4162 -0.294933
CG1600 CG4559 -0.329346
CG1600 CG4600 0.072510
CG1600 CG5210 0.464435
CG1600 CG5949 0.179544
CG1600 CG7062 1.595626
CG1600 CG7266 0.194264
CG1600 CG7390 2.022249
CG1600 CG8050 -0.637801
CG1600 CG8066 1.059681
CG1600 CG8470 0.471989
CG1600 CG8665 -2.596412
CG1600 CG8782 0.933762
CG1600 CG8913 -1.545221
CG1600 CG9184 -0.077646
CG1616 CG9633 -1.126098
CG1624 CG17724 0.251701
CG1624 CG2207 -0.213100
CG1624 CG31043 -0.024153
CG1624 CG32158 -2.346504
CG1624 CG32423 -0.412034
CG1624 CG32486 -0.698945
CG1624 CG3269 0.491679
CG1624 CG3967 0.419161
CG1624 CG7471 0.194917
CG1624 CG8092 -0.006663
CG1624 CG8200 -0.327926
CG1624 CG8567 0.752733
CG1624 CG9854 0.132796
CG1644 CG2977 -1.403806
CG1644 CG3006 -0.624876
CG1644 CG31605 -0.139841
CG1644 CG4061 -0.729490
CG1644 CG4753 0.990546
CG1644 CG5288 0.312260
CG1644 CG5819 1.029012
CG1644 CG6417 -0.171663
CG1644 CG7241 0.076520
CG1644 CG7328 0.039324
CG1644 CG7458 -0.057889
CG1644 CG7936 -1.035045
CG1644 CG8048 0.858147
CG1644 CG8804 -0.071445
CG1644 CG9331 0.870395
CG1648 CG16721 0.619388
CG1648 CG17158 0.136653
CG1648 CG1721 -2.380042
CG1648 CG17325 0.135290
CG1648 CG1780 0.034315
CG1648 CG17800 -0.631929
CG1648 CG18111 0.070813
CG1648 CG18140 -1.428087
CG1648 CG18250 0.350838
CG1648 CG1837 0.021844
CG1648 CG1910 -5.526224
CG1648 CG1934 -0.362141
CG1648 CG2051 1.132419
CG1648 CG2969 0.077319
CG1648 CG30427 -0.817716
CG1648 CG31045 0.678813
CG1648 CG31794 -0.195778
CG1648 CG31999 1.345908
CG1648 CG32244 -0.170481
CG1648 CG32425 2.182245
CG1648 CG32625 0.509786
CG1648 CG3265 -0.030227
CG1648 CG3278 -2.379194
CG1648 CG33149 1.898421
CG1648 CG3371 0.015336
CG1648 CG3624 0.009639
CG1648 CG3725 0.661530
CG1648 CG3800 0.145898
CG1648 CG3903 -6.072869
CG1648 CG3989 2.550094
CG1648 CG4115 -1.197829
CG1648 CG4533 0.891953
CG1648 CG4551 -0.141162
CG1648 CG4679 3.852215
CG1648 CG4692 -1.052781
CG1648 CG4700 -3.192926
CG1648 CG5320 -3.549098
CG1648 CG5330 0.950879
CG1648 CG5476 -1.197856
CG1648 CG5486 1.792478
CG1648 CG6177 0.007163
CG1648 CG6647 0.188356
CG1648 CG6668 1.386775
CG1648 CG6803 0.332651
CG1648 CG7033 2.885325
CG1648 CG7173 -1.465913
CG1648 CG7227 -0.168630
CG1648 CG7254 -0.201703
CG1648 CG7279 -0.144595
CG1648 CG7481 -0.014316
CG1648 CG7526 0.237145
CG1648 CG7981 -0.063357
CG1648 CG7987 3.505990
CG1648 CG8276 -0.684953
CG1648 CG8759 -0.169781
CG1648 CG8977 0.721388
CG1648 CG9020 -0.468654
CG1648 CG9022 -1.393992
CG1648 CG9194 -5.204694
CG1648 CG9238 -1.393247
CG1648 CG9750 -0.456558
CG1648 CG9985 -2.402559
CG1648 CR31696 2.056828
CG1648 TE19126 1.467617
CG16712 CG6155 -1.117777
CG16721 CG17158 -0.274502
CG16721 CG1721 0.548030
CG16721 CG17492 -0.704795
CG16721 CG17800 -0.463969
CG16721 CG1782 0.389000
CG16721 CG17943 0.040227
CG16721 CG18250 3.075604
CG16721 CG18290 -0.328035
CG16721 CG2969 0.220400
CG16721 CG3008 0.751601
CG16721 CG3039 0.320123
CG16721 CG3048 0.343854
CG16721 CG31045 1.335372
CG16721 CG32031 -1.218490
CG16721 CG32043 -0.102385
CG16721 CG32425 1.357810
CG16721 CG3265 0.198738
CG16721 CG32701 -0.329218
CG16721 CG33097 -2.494153
CG16721 CG33549 -0.728126
CG16721 CG3371 1.384465
CG16721 CG3436 -1.647549
CG16721 CG3624 -1.938253
CG16721 CG3644 -0.903686
CG16721 CG3725 -0.430370
CG16721 CG3800 1.210883
CG16721 CG3903 -0.159103
CG16721 CG4006 -0.130519
CG16721 CG4169 -0.430649
CG16721 CG4511 -0.192535
CG16721 CG4677 -0.725678
CG16721 CG5215 0.531210
CG16721 CG5320 0.237537
CG16721 CG5454 -0.427059
CG16721 CG5514 0.140858
CG16721 CG5809 0.646437
CG16721 CG6177 -0.170348
CG16721 CG6944 -0.000316
CG16721 CG7070 -0.409279
CG16721 CG7254 0.359404
CG16721 CG7379 0.547977
CG16721 CG7433 -0.276899
CG16721 CG7481 0.157791
CG16721 CG7987 -0.067392
CG16721 CG8276 -4.145978
CG16721 CG8933 1.160351
CG16721 CG8965 0.349887
CG16721 CG8974 0.792264
CG16721 CG9022 -0.538758
CG16721 CG9194 -0.414824
CG16721 CG9322 -0.389565
CG16721 CG9423 -0.197670
CG16721 CG9985 -0.402443
CG1674 CG17492 -0.703447
CG1674 CG17508 -0.513982
CG1674 CG1837 1.163255
CG1674 CG18593 -0.198013
CG1674 CG1910 1.158506
CG1674 CG33113 -0.152372
CG1674 CG33149 0.229552
CG1674 CG3644 0.089848
CG1674 CG3725 0.720801
CG1674 CG4183 -0.063796
CG1674 CG4376 -0.650993
CG1674 CG4692 0.826938
CG1674 CG5320 1.257556
CG1674 CG6647 -0.142906
CG1674 CG7062 -0.109084
CG1674 CG7071 0.397690
CG1674 CG7433 -1.644681
CG1674 CG9177 -0.580189
CG1674 CG9194 -0.222946
CG1674 CG9811 -0.714301
CG16765 CG17166 -6.287390
CG16765 CG17271 2.100570
CG16765 CG17369 1.095345
CG16765 CG1749 -0.607884
CG16765 CG1771 -3.132017
CG16765 CG1785 1.030516
CG16765 CG18446 0.827476
CG16765 CG18593 -0.338736
CG16765 CG1882 -0.200782
CG16765 CG18854 0.610221
CG16765 CG2140 -0.128296
CG16765 CG2221 -2.774557
CG16765 CG30011 -0.125715
CG16765 CG31175 0.853943
CG16765 CG31559 -1.229142
CG16765 CG3171 1.831863
CG16765 CG32499 0.328975
CG16765 CG3267 0.900189
CG16765 CG32813 -2.594202
CG16765 CG33104 -6.757519
CG16765 CG33183 0.498881
CG16765 CG3762 -3.615416
CG16765 CG4051 0.024950
CG16765 CG4307 1.128894
CG16765 CG4311 1.341947
CG16765 CG4427 -0.707922
CG16765 CG4552 -1.017634
CG16765 CG4567 1.902630
CG16765 CG4600 -0.179587
CG16765 CG4726 -0.042218
CG16765 CG4944 0.205484
CG16765 CG4966 -1.751286
CG16765 CG4994 2.963604
CG16765 CG5590 0.029162
CG16765 CG6148 2.140966
CG16765 CG6202 -1.591782
CG16765 CG6668 1.019826
CG16765 CG6705 0.537055
CG16765 CG6708 5.295297
CG16765 CG6766 0.013714
CG16765 CG6871 1.393977
CG16765 CG7088 1.606140
CG16765 CG7176 0.779838
CG16765 CG7271 -0.935969
CG16765 CG7361 -0.339879
CG16765 CG7413 1.500374
CG16765 CG7421 0.941751
CG16765 CG7430 -2.059167
CG16765 CG7461 -0.097295
CG16765 CG7654 -0.566755
CG16765 CG7675 0.797346
CG16765 CG7807 -0.679769
CG16765 CG7915 0.421325
CG16765 CG8144 -17.401946
CG16765 CG8235 -3.705133
CG16765 CG8268 -2.222013
CG16765 CG8309 -2.282862
CG16765 CG8386 -0.139356
CG16765 CG8439 -4.863642
CG16765 CG8446 -2.580922
CG16765 CG9009 -2.291625
CG16765 CG9149 -4.466805
CG16765 CG9172 -1.480705
CG16765 CG9281 2.491912
CG16765 CG9416 1.186281
CG16765 CG9446 1.439849
CG16765 CR31808 -2.028285
CG16786 CG16798 -0.963475
CG16786 CG1749 -0.163655
CG16786 CG31368 -0.109473
CG16786 CG3265 -0.087447
CG16786 CG32982 -0.690679
CG16786 CG33104 0.114202
CG16786 CG4194 -0.177824
CG16786 CG4966 0.418229
CG16786 CG5258 0.129294
CG16786 CG7199 -0.032741
CG16786 CG7675 -0.369150
CG16786 CG7802 -0.350607
CG16786 CG8182 0.252491
CG16786 CG9322 0.370965
CG16787 CG1771 0.041204
CG16787 CG2157 -0.143566
CG16787 CG2210 0.555132
CG16787 CG30349 -0.176562
CG16787 CG31170 0.136712
CG16787 CG31233 0.372643
CG16787 CG31649 -0.494832
CG16787 CG32473 0.118449
CG16787 CG32920 -0.333287
CG16787 CG33261 -0.227471
CG16787 CG33502 0.143372
CG16787 CG4199 0.128193
CG16787 CG4280 0.118774
CG16787 CG4311 0.204876
CG16787 CG4984 -0.797533
CG16787 CG5012 -0.102989
CG16787 CG5170 -0.234063
CG16787 CG5660 -0.616493
CG16787 CG6030 -0.082585
CG16787 CG6345 0.669434
CG16787 CG7154 0.156407
CG16787 CG7328 0.033243
CG16787 CG7354 -3.017355
CG16787 CG8627 -0.075591
CG16787 CG9331 0.817321
CG16787 CG9568 0.663057
CG16788 CG2072 -0.379414
CG16788 CG2969 0.095147
CG16788 CG3542 0.117357
CG16788 CG3941 -0.592257
CG16788 CG4769 -0.330123
CG16788 CG8258 0.175410
CG16788 CG9346 0.159740
CG16798 CG18140 0.023590
CG16798 CG31368 -0.026989
CG16798 CG32164 0.385316
CG16798 CG32244 -0.488952
CG16798 CG32982 -0.359232
CG16798 CG3861 -0.088532
CG16798 CG4051 -0.703368
CG16798 CG4125 0.180034
CG16798 CG4194 -0.365348
CG16798 CG6521 0.098555
CG16798 CG6668 1.275701
CG16798 CG7173 -0.089460
CG16798 CG7176 -0.374597
CG16798 CG7199 -0.416789
CG16798 CG7638 -0.221529
CG16798 CG7675 -0.325262
CG16798 CG8182 -0.853665
CG16798 CG8186 -0.491148
CG16798 CG9322 -0.460298
CG16798 CG9326 0.294545
CG16798 CG9330 0.301827
CG16798 TE19126 -0.209368
CG1685 CG17369 2.939565
CG1685 CG1746 4.276776
CG1685 CG1785 -13.447717
CG1685 CG2003 0.879839
CG1685 CG2713 2.461129
CG1685 CG2863 1.277358
CG1685 CG31098 -0.821037
CG1685 CG31175 0.622280
CG1685 CG32409 -1.228968
CG1685 CG3267 -2.669156
CG1685 CG32813 -6.244015
CG1685 CG33009 0.364538
CG1685 CG33217 0.617607
CG1685 CG3593 1.007629
CG1685 CG3714 -0.163395
CG1685 CG3884 0.071741
CG1685 CG4033 -7.154957
CG1685 CG4217 4.096201
CG1685 CG4233 -0.633326
CG1685 CG4300 -0.697530
CG1685 CG4307 -6.906976
CG1685 CG4427 -0.957505
CG1685 CG4475 1.045284
CG1685 CG4600 0.121368
CG1685 CG4753 -0.151022
CG1685 CG4901 5.763273
CG1685 CG4994 5.526016
CG1685 CG5010 -5.692569
CG1685 CG5033 3.302156
CG1685 CG5277 1.031051
CG1685 CG5374 -0.990418
CG1685 CG5558 -4.351163
CG1685 CG5594 3.264180
CG1685 CG5824 0.219229
CG1685 CG5904 -18.633393
CG1685 CG5992 0.573451
CG1685 CG6022 1.724712
CG1685 CG6105 5.898435
CG1685 CG6226 -4.008826
CG1685 CG6343 -5.718491
CG1685 CG6415 -0.551953
CG1685 CG6417 0.383643
CG1685 CG6501 4.576590
CG1685 CG6767 2.590051
CG1685 CG6871 0.251869
CG1685 CG6904 1.338616
CG1685 CG6949 9.025739
CG1685 CG7033 4.685081
CG1685 CG7088 1.142121
CG1685 CG7176 0.951044
CG1685 CG7421 0.093093
CG1685 CG7430 -0.381063
CG1685 CG7519 0.656163
CG1685 CG7610 6.036620
CG1685 CG7712 4.037486
CG1685 CG7834 4.340371
CG1685 CG7839 3.779480
CG1685 CG7841 -1.813264
CG1685 CG7935 -5.187678
CG1685 CG7993 7.831018
CG1685 CG8039 -5.400535
CG1685 CG8058 0.445244
CG1685 CG8309 -0.959265
CG1685 CG8327 2.619472
CG1685 CG8402 -2.157818
CG1685 CG8439 -6.756931
CG1685 CG8443 -2.317233
CG1685 CG8444 1.193500
CG1685 CG8446 -1.752194
CG1685 CG8470 -4.257527
CG1685 CG8525 1.950011
CG1685 CG8766 0.289452
CG1685 CG8920 -2.823015
CG1685 CG8977 -7.077139
CG1685 CG9009 2.443859
CG1685 CG9140 2.071857
CG1685 CG9172 -2.724736
CG1685 CG9281 1.024374
CG1685 CG9300 -0.970937
CG1685 CG9306 -1.669468
CG1685 CG9527 -1.065654
CG1685 CG9577 1.806505
CG16858 CG1782 0.734023
CG16858 CG1884 0.143623
CG16858 CG2072 -0.045195
CG16858 CG2161 -1.231044
CG16858 CG2818 -0.270549
CG16858 CG31999 0.141187
CG16858 CG32425 0.011217
CG16858 CG33549 1.695199
CG16858 CG3365 0.649904
CG16858 CG3424 -0.057202
CG16858 CG3539 -0.145774
CG16858 CG3542 -1.183829
CG16858 CG3722 -1.790461
CG16858 CG3725 0.173933
CG16858 CG3800 0.463117
CG16858 CG3903 -0.347502
CG16858 CG3941 0.378580
CG16858 CG4145 -2.707535
CG16858 CG4670 -0.343370
CG16858 CG4672 0.657791
CG16858 CG4729 -0.568054
CG16858 CG5021 0.170433
CG16858 CG5514 -0.416305
CG16858 CG5854 -0.448423
CG16858 CG6055 -0.289494
CG16858 CG6199 -0.384878
CG16858 CG7748 -0.295043
CG16858 CG8156 -0.937653
CG16858 CG8965 -0.897756
CG16858 CG8983 0.186074
CG16858 CG9022 -0.046342
CG16858 CG9175 0.269271
CG16858 CG9346 -0.542588
CG16858 CG9747 -0.224840
CG16858 CG9924 0.454172
CG16858 CG9968 -0.173930
CG16858 TE20108 0.326910
CG16876 CG18740 -0.686151
CG16876 CG32505 0.252745
CG16876 CG4022 -0.244368
CG16876 CG4029 -0.376965
CG16876 CG5393 -0.303554
CG16876 CG5580 -0.763763
CG16876 CG6889 -0.302829
CG16876 CG8200 -0.284119
CG16876 CG9336 -0.800246
CG16885 CG17325 0.349980
CG16885 CG17437 -0.343386
CG16885 CG18140 0.039344
CG16885 CG2928 -1.363295
CG16885 CG30497 0.009128
CG16885 CG32548 0.137205
CG16885 CG33113 -0.235864
CG16885 CG3365 0.633358
CG16885 CG4679 0.068653
CG16885 CG4692 0.214490
CG16885 CG7173 -0.591619
CG16885 CG7807 0.171363
CG16885 CG9184 -0.140994
CG16885 CG9539 -0.420856
CG16944 CG17332 -2.610518
CG16944 CG17642 0.071295
CG16944 CG17903 -0.116200
CG16944 CG30349 0.004643
CG16944 CG3127 0.128899
CG16944 CG32164 0.552707
CG16944 CG33502 -0.408661
CG16944 CG4086 0.479248
CG16944 CG4169 -2.640815
CG16944 CG4247 -3.317646
CG16944 CG4364 1.184174
CG16944 CG4376 -0.662323
CG16944 CG4994 0.572237
CG16944 CG5012 0.144787
CG16944 CG5660 -0.457006
CG16944 CG5819 0.107667
CG16944 CG5903 0.471418
CG16944 CG6178 -0.644819
CG16944 CG6375 -0.118367
CG16944 CG6647 -0.230764
CG16944 CG6666 -2.321951
CG16944 CG7269 -0.225573
CG16944 CG7354 0.743351
CG16944 CG7698 -0.199390
CG16944 CG7920 -0.664533
CG16944 CG8048 -0.254634
CG16944 CG9262 0.011547
CG16944 CG9480 -0.337702
CG17032 CG17121 -2.246540
CG17032 CG1749 -0.406200
CG17032 CG18140 0.398788
CG17032 CG18507 -0.446471
CG17032 CG2051 -0.639376
CG17032 CG2727 -0.558801
CG17032 CG2918 -0.180432
CG17032 CG2969 0.363427
CG17032 CG3001 0.035011
CG17032 CG3008 0.338392
CG17032 CG3278 -0.243681
CG17032 CG33104 -0.525104
CG17032 CG33183 -0.975064
CG17032 CG33549 1.253045
CG17032 CG3359 -0.289825
CG17032 CG3903 -0.063061
CG17032 CG4051 -0.094719
CG17032 CG4354 0.639176
CG17032 CG4457 0.313393
CG17032 CG4511 -0.080536
CG17032 CG5374 -1.114528
CG17032 CG5486 0.127408
CG17032 CG5575 -0.205800
CG17032 CG5590 -0.184743
CG17032 CG6177 0.126766
CG17032 CG6202 0.089498
CG17032 CG7610 0.731234
CG17032 CG7748 -0.958355
CG17032 CG8312 0.295571
CG17032 CG8759 1.507040
CG17032 CG9009 -0.032335
CG17032 CG9035 -0.324080
CG17032 CG9238 -0.895839
CG17032 CG9281 -0.147837
CG17032 CG9322 -0.505095
CG17032 CG9330 1.471281
CG17032 CG9423 -0.680361
CG17032 TE20108 -0.235649
CG17109 CG5779 -1.423920
CG17121 CG17166 1.312317
CG17121 CG17246 -0.220855
CG17121 CG17492 0.172853
CG17121 CG18140 -1.057331
CG17121 CG18507 -0.352169
CG17121 CG2108 -0.104115
CG17121 CG2727 -0.020758
CG17121 CG2837 -0.029813
CG17121 CG2928 0.286246
CG17121 CG3001 -1.338248
CG17121 CG3008 0.714120
CG17121 CG31045 -0.761974
CG17121 CG31999 -0.230471
CG17121 CG32244 0.214691
CG17121 CG3267 -0.510951
CG17121 CG3278 0.012152
CG17121 CG33009 -0.602048
CG17121 CG33104 0.743927
CG17121 CG3359 -0.705309
CG17121 CG3903 0.387824
CG17121 CG3992 -0.095944
CG17121 CG4051 -0.439695
CG17121 CG4170 0.108920
CG17121 CG4354 -1.464391
CG17121 CG4511 -0.017749
CG17121 CG4692 0.048718
CG17121 CG5170 0.183553
CG17121 CG5193 -0.021443
CG17121 CG5330 1.088366
CG17121 CG5374 0.536139
CG17121 CG5575 -0.093512
CG17121 CG5596 -0.155470
CG17121 CG6177 -0.066897
CG17121 CG6512 0.620124
CG17121 CG6708 0.411911
CG17121 CG6904 -0.323961
CG17121 CG7033 1.602254
CG17121 CG7176 0.145940
CG17121 CG7230 -0.247433
CG17121 CG7438 -0.355540
CG17121 CG7526 -0.971218
CG17121 CG7563 0.044983
CG17121 CG7748 0.444633
CG17121 CG7935 -0.023225
CG17121 CG8235 1.137625
CG17121 CG8309 -1.264981
CG17121 CG8439 0.596337
CG17121 CG8759 1.122266
CG17121 CG8965 0.191488
CG17121 CG9009 -0.298962
CG17121 CG9035 0.023148
CG17121 CG9194 -0.878007
CG17121 CG9280 0.087743
CG17121 CG9281 -3.000444
CG17121 CG9322 -0.710081
CG17121 CG9330 -0.644324
CG17121 CG9416 -0.118384
CG17121 CG9762 -0.107232
CG17121 CR31808 -0.311372
CG17124 CG17369 -3.418536
CG17124 CG18854 0.596923
CG17124 CG2221 2.774902
CG17124 CG2330 0.626035
CG17124 CG31045 1.239116
CG17124 CG3224 1.296817
CG17124 CG32253 -1.616401
CG17124 CG32425 0.618664
CG17124 CG32625 -1.949081
CG17124 CG3278 -1.355890
CG17124 CG33104 -0.693123
CG17124 CG3416 0.547347
CG17124 CG3434 0.013057
CG17124 CG3722 -0.084798
CG17124 CG3902 -0.701528
CG17124 CG3992 0.336560
CG17124 CG4035 -0.807900
CG17124 CG4115 -0.399373
CG17124 CG4551 -0.414848
CG17124 CG4692 -0.534433
CG17124 CG4700 -1.634580
CG17124 CG4746 0.353610
CG17124 CG4912 -2.364810
CG17124 CG4972 -0.755386
CG17124 CG5183 -1.885992
CG17124 CG5277 -2.077506
CG17124 CG5345 -0.023437
CG17124 CG5353 0.381262
CG17124 CG5824 3.285484
CG17124 CG6148 -2.576836
CG17124 CG6210 -0.440892
CG17124 CG6455 0.363091
CG17124 CG6512 -1.527822
CG17124 CG6766 0.436058
CG17124 CG6981 -0.001791
CG17124 CG7227 -0.842056
CG17124 CG7299 -0.184908
CG17124 CG7413 -1.023770
CG17124 CG7430 0.595690
CG17124 CG7461 0.249188
CG17124 CG7702 0.982835
CG17124 CG7935 2.363860
CG17124 CG8286 -1.091245
CG17124 CG8306 -0.069776
CG17124 CG8366 0.860624
CG17124 CG8920 1.265502
CG17124 CG8978 -1.258466
CG17124 CG9035 -0.154718
CG17124 CG9172 0.165974
CG17124 CG9403 0.504479
CG17124 CG9423 0.387287
CG17124 CG9539 0.117738
CG17124 CG9677 -1.335129
CG17124 CG9710 -0.533110
CG17124 CG9750 -0.808563
CG17124 CG9866 0.060025
CG17124 CG9916 0.736434
CG17136 CG17369 -0.597780
CG17136 CG1746 1.169282
CG17136 CG1785 5.724095
CG17136 CG18854 -1.011951
CG17136 CG1891 -0.380309
CG17136 CG2221 -0.242335
CG17136 CG2263 2.570019
CG17136 CG2827 0.146103
CG17136 CG2863 -1.917867
CG17136 CG2867 1.812480
CG17136 CG3224 -0.410383
CG17136 CG32409 3.092593
CG17136 CG4217 -5.358412
CG17136 CG4457 0.368690
CG17136 CG4581 1.968752
CG17136 CG4843 -1.143833
CG17136 CG4912 0.767180
CG17136 CG5258 -0.243283
CG17136 CG5277 1.296770
CG17136 CG5525 0.079060
CG17136 CG5824 -1.779915
CG17136 CG5904 7.168596
CG17136 CG5992 -0.182228
CG17136 CG6022 3.848126
CG17136 CG6105 1.273381
CG17136 CG6226 -2.847632
CG17136 CG6455 0.751841
CG17136 CG6904 -1.446162
CG17136 CG6972 -0.149206
CG17136 CG7519 -0.251895
CG17136 CG7780 0.930653
CG17136 CG8039 -0.900395
CG17136 CG8231 0.890516
CG17136 CG8301 -0.228863
CG17136 CG8327 -2.298521
CG17136 CG8366 0.262290
CG17136 CG8444 -0.048627
CG17136 CG8525 1.165960
CG17136 CG8759 2.568229
CG17136 CG8780 -0.945974
CG17136 CG8920 -7.336570
CG17136 CG9300 0.527087
CG17136 CG9630 -14.569513
CG17136 CG9663 0.365510
CG17136 CG9750 -1.379790
CG17158 CG1716 -0.204807
CG17158 CG1721 0.635355
CG17158 CG1749 0.741922
CG17158 CG17492 -2.485201
CG17158 CG1782 -1.210950
CG17158 CG18250 -13.899807
CG17158 CG18290 -0.974656
CG17158 CG1884 2.841034
CG17158 CG2051 0.339537
CG17158 CG2374 -5.104948
CG17158 CG2774 -0.987281
CG17158 CG3008 1.788749
CG17158 CG3033 0.579808
CG17158 CG3039 3.124918
CG17158 CG31045 -0.766746
CG17158 CG31332 3.438415
CG17158 CG3198 2.979096
CG17158 CG32425 4.434110
CG17158 CG3265 2.111912
CG17158 CG32701 -0.192350
CG17158 CG33097 -3.570856
CG17158 CG33183 0.349558
CG17158 CG33549 1.448219
CG17158 CG3542 0.719018
CG17158 CG3624 -0.330535
CG17158 CG3664 -0.692205
CG17158 CG3722 -3.563870
CG17158 CG3725 -5.323298
CG17158 CG3800 0.956340
CG17158 CG3969 -0.837905
CG17158 CG4006 -1.447477
CG17158 CG4115 0.581425
CG17158 CG4145 0.207731
CG17158 CG4204 -1.449687
CG17158 CG4552 -0.265542
CG17158 CG4672 2.838807
CG17158 CG4677 1.386477
CG17158 CG4700 1.420714
CG17158 CG5215 1.191637
CG17158 CG5433 0.381815
CG17158 CG5514 0.053913
CG17158 CG5809 -1.434858
CG17158 CG6017 -0.243522
CG17158 CG6174 0.779089
CG17158 CG6647 -0.361415
CG17158 CG6654 -1.022867
CG17158 CG6668 1.790099
CG17158 CG6775 -9.116712
CG17158 CG6877 -0.013563
CG17158 CG7071 0.894305
CG17158 CG7199 -0.319887
CG17158 CG7254 -0.708935
CG17158 CG7262 0.805723
CG17158 CG7375 0.391603
CG17158 CG7379 -1.766598
CG17158 CG7433 -0.881893
CG17158 CG7752 -0.880740
CG17158 CG7893 -2.908067
CG17158 CG7961 0.940567
CG17158 CG8173 0.678331
CG17158 CG8182 0.384369
CG17158 CG8209 -0.722930
CG17158 CG8289 0.299975
CG17158 CG8308 0.424392
CG17158 CG8411 -0.454449
CG17158 CG8416 0.423138
CG17158 CG8430 0.950623
CG17158 CG8933 -2.276371
CG17158 CG8965 -4.067279
CG17158 CG9022 -2.503600
CG17158 CG9035 -0.506302
CG17158 CG9070 0.161786
CG17158 CG9318 -1.944985
CG17158 CG9322 -3.130420
CG17158 CG9423 -1.520217
CG17158 CG9712 2.130608
CG17158 CG9924 0.335364
CG17158 CG9985 0.758485
CG17158 TE20108 -0.103624
CG1716 CG1749 0.125220
CG1716 CG1782 -0.018467
CG1716 CG18250 2.288616
CG1716 CG2051 -0.327698
CG1716 CG2072 -0.108935
CG1716 CG2774 -0.645357
CG1716 CG3039 0.001045
CG1716 CG31045 0.250167
CG1716 CG31794 -0.100564
CG1716 CG32030 -0.399119
CG1716 CG32701 0.261913
CG1716 CG3542 -1.856100
CG1716 CG3664 -0.071237
CG1716 CG3722 -0.057733
CG1716 CG3792 -0.585635
CG1716 CG3800 0.748997
CG1716 CG4006 0.011298
CG1716 CG4204 0.085349
CG1716 CG4672 0.058981
CG1716 CG4729 -0.307050
CG1716 CG5215 0.541266
CG1716 CG5353 0.061257
CG1716 CG5382 0.974227
CG1716 CG5454 -0.050442
CG1716 CG6223 0.018720
CG1716 CG6601 -0.138952
CG1716 CG6654 -0.330736
CG1716 CG6766 0.131255
CG1716 CG6775 0.280524
CG1716 CG6877 -0.744649
CG1716 CG7073 -2.336444
CG1716 CG7262 -0.392101
CG1716 CG7375 -0.186670
CG1716 CG7752 0.019108
CG1716 CG8289 -0.280182
CG1716 CG8430 0.016199
CG1716 CG8776 -0.600895
CG1716 CG8974 0.160782
CG1716 CG9022 0.181834
CG1716 CG9128 -0.461109
CG1716 CG9256 -0.327624
CG1716 CG9677 -0.443810
CG1716 CG9916 -0.025033
CG1716 CG9985 0.154681
CG17166 CG1771 1.860239
CG17166 CG18446 -1.024809
CG17166 CG18507 0.087521
CG17166 CG1882 1.279828
CG17166 CG2140 -0.490933
CG17166 CG2837 -0.224883
CG17166 CG2918 -0.047565
CG17166 CG3008 2.333143
CG17166 CG31175 3.113829
CG17166 CG31559 0.339501
CG17166 CG3171 -2.511323
CG17166 CG32164 2.417236
CG17166 CG3267 -11.440520
CG17166 CG33104 -1.555264
CG17166 CG33183 -2.609407
CG17166 CG3499 1.749499
CG17166 CG3588 0.548355
CG17166 CG3762 -2.308638
CG17166 CG4051 -0.022521
CG17166 CG4307 0.943544
CG17166 CG4364 -1.691900
CG17166 CG4567 -5.825750
CG17166 CG4726 -4.011613
CG17166 CG4966 1.530416
CG17166 CG4994 -5.578246
CG17166 CG5170 0.768279
CG17166 CG5575 -0.524990
CG17166 CG6512 -1.378551
CG17166 CG6521 0.038951
CG17166 CG6668 1.466081
CG17166 CG6766 1.251446
CG17166 CG6871 -0.471127
CG17166 CG7033 3.484118
CG17166 CG7071 0.402200
CG17166 CG7107 1.769758
CG17166 CG7176 0.379649
CG17166 CG7271 0.311890
CG17166 CG7361 0.882382
CG17166 CG7413 0.421008
CG17166 CG7421 5.222473
CG17166 CG7807 -0.241818
CG17166 CG8144 1.903781
CG17166 CG8182 -0.288232
CG17166 CG8231 1.406030
CG17166 CG8235 3.679752
CG17166 CG8309 -0.967832
CG17166 CG8439 2.518033
CG17166 CG9149 -0.056262
CG17166 CG9172 -0.443793
CG17166 CG9253 -0.592869
CG17166 CG9281 1.223227
CG17166 CG9330 -0.248908
CG17166 CG9416 0.054859
CG17166 CG9446 0.545628
CG17166 CG9710 0.539356
CG17166 CR31808 0.599538
CG1721 CG17492 -0.931333
CG1721 CG18250 -1.645900
CG1721 CG1837 0.590666
CG1721 CG1910 -0.554722
CG1721 CG1934 0.115959
CG1721 CG3001 2.162157
CG1721 CG30427 -0.729692
CG1721 CG3048 0.410617
CG1721 CG31045 0.965722
CG1721 CG3127 -0.942434
CG1721 CG31332 -0.447078
CG1721 CG3198 0.142509
CG1721 CG32164 -1.497763
CG1721 CG32244 0.043427
CG1721 CG32425 0.748549
CG1721 CG3265 0.262115
CG1721 CG33149 -1.758963
CG1721 CG3371 -0.474707
CG1721 CG3624 -1.256582
CG1721 CG3644 0.279168
CG1721 CG40049 0.180435
CG1721 CG4086 0.415161
CG1721 CG4125 0.712554
CG1721 CG4169 -0.764581
CG1721 CG4300 -0.284428
CG1721 CG4700 0.130504
CG1721 CG4726 0.235534
CG1721 CG4994 -1.936777
CG1721 CG5320 -0.155796
CG1721 CG5374 0.160141
CG1721 CG5476 0.808455
CG1721 CG5596 1.090714
CG1721 CG5809 -1.395918
CG1721 CG5992 1.414720
CG1721 CG6501 1.303739
CG1721 CG6647 -0.261178
CG1721 CG6668 -0.907180
CG1721 CG6775 -0.326191
CG1721 CG6803 -0.930357
CG1721 CG6972 -1.174146
CG1721 CG7033 0.263899
CG1721 CG7173 1.349877
CG1721 CG7254 0.305274
CG1721 CG7430 -1.062285
CG1721 CG7433 -1.170659
CG1721 CG7920 0.971597
CG1721 CG7987 -1.016274
CG1721 CG8209 0.172173
CG1721 CG8289 -0.581089
CG1721 CG8439 -0.447865
CG1721 CG8759 0.259415
CG1721 CG8977 -1.706610
CG1721 CG9020 -0.362750
CG1721 CG9022 0.733299
CG1721 CG9194 0.162736
CG1721 CG9281 -1.071997
CG1721 CG9480 -0.497254
CG1721 CG9710 1.119534
CG1721 CG9985 1.516300
CG1721 CR31696 -1.385460
CG1721 TE19126 0.994389
CG17218 CG1749 -1.382100
CG17218 CG17646 -1.179382
CG17218 CG18817 -0.265170
CG17218 CG2727 0.087744
CG17218 CG3033 0.361914
CG17218 CG3171 -0.211529
CG17218 CG32473 0.117266
CG17218 CG33183 -0.509552
CG17218 CG3991 0.051148
CG17218 CG4006 -0.200518
CG17218 CG5021 0.731467
CG17218 CG5873 -0.382265
CG17218 CG6394 0.021498
CG17218 CG7563 0.294070
CG17218 CG7893 0.575049
CG17218 CG7961 -0.039193
CG17218 CG8156 -2.190837
CG17218 CG8308 -0.384911
CG17218 CG8600 0.483759
CG17218 CG9035 0.961795
CG17218 CG9322 0.607692
CG17218 CG9416 -0.218643
CG17218 CG9712 -0.034552
CG17218 CG9796 -1.100564
CG17218 CG9924 0.557983
CG17218 CG9968 0.225472
CG17246 CG17320 0.498967
CG17246 CG18140 -0.544252
CG17246 CG2016 -0.938298
CG17246 CG2158 1.064437
CG17246 CG2161 1.431922
CG17246 CG2674 -1.458388
CG17246 CG2713 -2.519670
CG17246 CG31170 -1.350385
CG17246 CG3140 -3.849220
CG17246 CG31999 -2.391080
CG17246 CG3224 1.180309
CG17246 CG32425 0.692184
CG17246 CG32625 0.045522
CG17246 CG3267 0.405878
CG17246 CG3278 1.083913
CG17246 CG3283 0.784468
CG17246 CG33104 1.022639
CG17246 CG33217 -0.066907
CG17246 CG33549 -3.392467
CG17246 CG3499 -4.502042
CG17246 CG3624 1.252757
CG17246 CG3861 -0.923446
CG17246 CG3903 2.982060
CG17246 CG3992 -0.163911
CG17246 CG4003 -0.590412
CG17246 CG4051 0.119613
CG17246 CG4169 1.466342
CG17246 CG4170 0.561791
CG17246 CG4233 0.924950
CG17246 CG4427 4.038114
CG17246 CG4567 -0.856192
CG17246 CG4679 0.915410
CG17246 CG4692 -0.280113
CG17246 CG4742 0.298890
CG17246 CG4778 0.080074
CG17246 CG4912 2.312090
CG17246 CG4972 -0.271539
CG17246 CG5033 1.435972
CG17246 CG5330 -2.306716
CG17246 CG5353 0.064303
CG17246 CG5374 0.400733
CG17246 CG5594 2.215475
CG17246 CG5904 5.639783
CG17246 CG6022 -0.092888
CG17246 CG6177 -0.742151
CG17246 CG6226 -2.110582
CG17246 CG6343 -0.396404
CG17246 CG6439 0.078305
CG17246 CG6904 -3.943894
CG17246 CG6949 1.647250
CG17246 CG7033 -2.158894
CG17246 CG7107 0.859648
CG17246 CG7227 -0.039757
CG17246 CG7361 -0.347876
CG17246 CG7413 -0.782865
CG17246 CG7430 1.032294
CG17246 CG7610 -0.178113
CG17246 CG7698 1.534428
CG17246 CG7839 2.321944
CG17246 CG7935 -1.410085
CG17246 CG7981 0.068730
CG17246 CG8058 0.955877
CG17246 CG8231 0.020598
CG17246 CG8235 1.314760
CG17246 CG8366 0.240658
CG17246 CG8402 -4.533328
CG17246 CG8439 -1.231220
CG17246 CG8443 -3.427291
CG17246 CG8444 -0.653315
CG17246 CG8636 -0.415857
CG17246 CG8766 -2.127142
CG17246 CG8788 3.947667
CG17246 CG9140 0.326607
CG17246 CG9194 0.054278
CG17246 CG9280 -1.079850
CG17246 CG9281 0.718173
CG17246 CG9423 -0.053343
CG17246 CG9750 -2.316064
CG17246 CG9985 0.240854
CG17246 TE18870 -0.019782
CG17271 CG1749 -0.479258
CG17271 CG18507 -0.451347
CG17271 CG18817 -0.408529
CG17271 CG18854 2.602730
CG17271 CG2221 0.018279
CG17271 CG2263 0.274583
CG17271 CG32030 0.130758
CG17271 CG33183 0.443744
CG17271 CG3664 0.008607
CG17271 CG3766 0.750831
CG17271 CG3991 -0.594676
CG17271 CG4457 0.573988
CG17271 CG4665 -0.553407
CG17271 CG4966 -0.272222
CG17271 CG5249 -0.674713
CG17271 CG5382 -3.068462
CG17271 CG5946 0.192809
CG17271 CG6202 -3.861655
CG17271 CG6708 3.009346
CG17271 CG6822 -3.504510
CG17271 CG7073 1.085678
CG17271 CG7271 0.095121
CG17271 CG7461 0.478862
CG17271 CG8144 -2.440983
CG17271 CG8268 -1.562265
CG17271 CG8286 -1.414830
CG17271 CG8386 -0.386895
CG17271 CG8430 -0.262082
CG17271 CG9035 0.131904
CG17271 CG9326 -1.914792
CG17271 CG9416 0.112660
CG17272 CG2727 -0.613178
CG17272 CG2818 -0.252582
CG17272 CG32473 0.100371
CG17272 CG33183 -0.019779
CG17272 CG5873 0.058153
CG17272 CG6040 -0.310498
CG17272 CG6394 -0.234553
CG17272 CG7230 -0.194691
CG17272 CG8156 -0.139843
CG17272 CG8308 -0.170878
CG17272 CG8965 -0.024282
CG17272 CG9712 -0.180920
CG17272 TE20108 0.077372
CG17280 CG3539 -0.103841
CG17280 CG6030 -0.253185
CG17280 CG6439 -1.264299
CG17280 CG7354 -0.030831
CG17280 CG9131 -0.807788
CG17292 CG17530 -0.822345
CG17292 CG18362 -0.359420
CG17292 CG2210 -0.127209
CG17292 CG2928 -0.420985
CG17292 CG7266 0.165452
CG17320 CG17642 0.376188
CG17320 CG1882 -0.311189
CG17320 CG18854 0.988342
CG17320 CG1970 -0.824286
CG17320 CG2158 0.170419
CG17320 CG2161 -0.416531
CG17320 CG31160 -0.963180
CG17320 CG31170 -1.604619
CG17320 CG31259 0.330872
CG17320 CG3140 -0.902471
CG17320 CG3224 0.998103
CG17320 CG32409 -0.102675
CG17320 CG32625 0.149246
CG17320 CG33502 0.253198
CG17320 CG3499 -0.689535
CG17320 CG4061 -0.275563
CG17320 CG4086 0.273872
CG17320 CG4233 0.160914
CG17320 CG4247 -0.729418
CG17320 CG4427 -1.501681
CG17320 CG4567 0.393132
CG17320 CG4600 -0.145608
CG17320 CG4665 0.782559
CG17320 CG4752 -0.116753
CG17320 CG5033 2.451012
CG17320 CG5353 -0.397451
CG17320 CG5590 -1.468750
CG17320 CG5992 0.115113
CG17320 CG6028 -0.707560
CG17320 CG6871 0.340135
CG17320 CG7227 -0.517719
CG17320 CG7458 -1.144222
CG17320 CG7461 -4.432733
CG17320 CG8036 0.382903
CG17320 CG8058 -0.739236
CG17320 CG8402 -0.515972
CG17320 CG8531 0.313036
CG17320 CG9148 -0.958478
CG17320 CG9280 1.072032
CG17323 CG18466 -1.539502
CG17323 CG2060 -0.798749
CG17323 CG2762 -0.567958
CG17323 CG33099 -0.102802
CG17323 CG3829 1.119228
CG17323 CG4120 0.669911
CG17323 CG4162 1.383228
CG17323 CG4306 -1.312734
CG17323 CG5210 0.740047
CG17323 CG6113 -0.426985
CG17323 CG7062 0.107716
CG17323 CG7241 0.279743
CG17323 CG7390 -0.913735
CG17323 CG8050 -1.180378
CG17323 CG8066 -0.965988
CG17323 CG8669 -0.288614
CG17323 CG8782 0.022368
CG17323 CG9184 0.159917
CG17325 CG17332 0.703778
CG17325 CG17754 -0.149931
CG17325 CG1837 -3.535229
CG17325 CG18593 0.326110
CG17325 CG18657 -1.909152
CG17325 CG1910 -2.745756
CG17325 CG2718 0.320384
CG17325 CG30011 0.053167
CG17325 CG30427 0.386337
CG17325 CG31098 0.233619
CG17325 CG3127 -1.727014
CG17325 CG32164 -3.899983
CG17325 CG32499 -0.195636
CG17325 CG32548 1.056475
CG17325 CG32813 -2.424911
CG17325 CG32972 0.017081
CG17325 CG33009 0.005000
CG17325 CG33149 0.004766
CG17325 CG4376 0.374732
CG17325 CG4427 -0.107122
CG17325 CG4533 -0.973882
CG17325 CG4600 0.047599
CG17325 CG4994 2.458178
CG17325 CG5320 4.972860
CG17325 CG5330 1.365188
CG17325 CG5476 -5.056365
CG17325 CG5532 -0.794317
CG17325 CG5819 0.819675
CG17325 CG6501 1.352670
CG17325 CG6647 0.901944
CG17325 CG6666 -0.619433
CG17325 CG6803 -1.683669
CG17325 CG7088 0.173751
CG17325 CG7107 1.092811
CG17325 CG7173 -3.156311
CG17325 CG7296 0.120682
CG17325 CG7698 0.203317
CG17325 CG7807 -0.897477
CG17325 CG7920 1.276857
CG17325 CG7981 -0.746566
CG17325 CG8050 1.353770
CG17325 CG8186 1.111042
CG17325 CG8402 0.734682
CG17325 CG8665 -3.251795
CG17325 CG8766 0.469102
CG17325 CG8977 2.424066
CG17325 CG9184 -0.278486
CG17325 CG9238 -0.529225
CG17325 CG9262 -0.000188
CG17332 CG17508 0.023916
CG17332 CG17642 -1.500323
CG17332 CG1771 -2.511423
CG17332 CG18374 -2.692588
CG17332 CG18593 -0.332225
CG17332 CG1882 -0.855988
CG17332 CG2210 1.191350
CG17332 CG2977 2.170863
CG17332 CG30349 -0.903834
CG17332 CG31004 2.077479
CG17332 CG31098 2.346398
CG17332 CG31170 2.297464
CG17332 CG31233 -0.998723
CG17332 CG3127 -2.573666
CG17332 CG31605 0.842240
CG17332 CG3249 -0.469717
CG17332 CG32813 1.477292
CG17332 CG32920 0.699665
CG17332 CG33009 0.546635
CG17332 CG33502 -10.421555
CG17332 CG3762 0.148918
CG17332 CG4051 0.189076
CG17332 CG4169 4.401863
CG17332 CG4199 0.267483
CG17332 CG4247 3.228970
CG17332 CG4364 -2.865801
CG17332 CG4376 0.423881
CG17332 CG4567 3.224704
CG17332 CG4984 0.014939
CG17332 CG4994 5.389070
CG17332 CG5012 -1.289761
CG17332 CG5130 -0.146348
CG17332 CG5476 -2.702789
CG17332 CG5532 -0.559869
CG17332 CG5660 1.056654
CG17332 CG5819 -2.496019
CG17332 CG5903 2.760286
CG17332 CG5949 0.678868
CG17332 CG5961 3.720010
CG17332 CG6030 1.684744
CG17332 CG6345 -0.807393
CG17332 CG6375 -0.330735
CG17332 CG6501 -11.463724
CG17332 CG6521 -2.944564
CG17332 CG6647 -0.109332
CG17332 CG6666 -6.233125
CG17332 CG6769 -0.721091
CG17332 CG6949 1.168381
CG17332 CG7062 -0.091304
CG17332 CG7107 -1.385811
CG17332 CG7176 2.465449
CG17332 CG7279 0.399140
CG17332 CG7354 0.463659
CG17332 CG7361 -11.809324
CG17332 CG7502 0.495660
CG17332 CG7698 -0.921656
CG17332 CG7807 1.026159
CG17332 CG7920 -6.101428
CG17332 CG7981 -0.797281
CG17332 CG8048 -8.436891
CG17332 CG8173 0.242237
CG17332 CG8186 -2.416140
CG17332 CG8235 0.222209
CG17332 CG8766 -1.555575
CG17332 CG8788 -1.924020
CG17332 CG8946 -3.705534
CG17332 CG9262 -0.054032
CG17332 CG9527 3.584381
CG17332 CG9743 0.490477
CG17332 CG9762 3.317241
CG17332 CG9977 -3.350683
CG17334 CG1780 -0.293008
CG17334 CG2969 -0.742061
CG17334 CG33113 -0.874966
CG17334 CG3725 0.370667
CG17334 CG3903 0.264823
CG17334 CG4692 0.048192
CG17334 CG5345 0.551776
CG17334 CG5486 -0.298656
CG17334 CG6778 -0.141665
CG17334 CG9175 -0.695859
CG17334 CG9423 -0.166360
CG17348 CG2835 -0.216285
CG17348 CG3001 -0.252447
CG17348 CG31332 0.315342
CG17348 CG4125 -0.801988
CG17348 CG4843 0.473153
CG17348 CG7073 -0.145305
CG17348 CG7638 0.551744
CG17348 CG8312 -0.248903
CG17348 CG8635 -1.230819
CG17369 CG1746 -1.277175
CG17369 CG1785 -0.398612
CG17369 CG2221 -8.203476
CG17369 CG2263 0.775694
CG17369 CG2674 0.074509
CG17369 CG2863 1.287085
CG17369 CG2867 1.495466
CG17369 CG3224 -1.227015
CG17369 CG32253 -0.068499
CG17369 CG3278 -0.835996
CG17369 CG33104 -0.788408
CG17369 CG33217 -0.810414
CG17369 CG3992 -0.022475
CG17369 CG4307 -8.283356
CG17369 CG4457 -0.997594
CG17369 CG4912 2.232729
CG17369 CG4972 0.458303
CG17369 CG5258 -2.124805
CG17369 CG5277 -0.969716
CG17369 CG5374 -0.626568
CG17369 CG5382 1.121729
CG17369 CG5824 -10.138875
CG17369 CG5904 1.879153
CG17369 CG6022 -0.155810
CG17369 CG6105 4.717705
CG17369 CG6148 -0.904126
CG17369 CG6226 -0.748987
CG17369 CG6343 -4.222193
CG17369 CG6455 -3.931200
CG17369 CG7033 2.229857
CG17369 CG7413 2.162220
CG17369 CG7519 -4.972653
CG17369 CG7712 -2.125274
CG17369 CG7839 0.630830
CG17369 CG7935 0.487891
CG17369 CG8039 0.076835
CG17369 CG8231 -4.523187
CG17369 CG8286 1.032191
CG17369 CG8309 0.650842
CG17369 CG8366 -1.200656
CG17369 CG8444 -1.475421
CG17369 CG8525 1.064371
CG17369 CG8920 -3.497309
CG17369 CG8978 -0.073955
CG17369 CG9006 0.007248
CG17369 CG9149 -0.426834
CG17369 CG9172 -1.283072
CG17369 CG9300 0.555163
CG17369 CG9306 1.456235
CG17369 CG9630 1.420658
CG1743 CG17754 -1.190941
CG1743 CG18111 0.461661
CG1743 CG18466 2.371733
CG1743 CG2098 -4.926408
CG1743 CG2198 1.514331
CG1743 CG2762 -0.364420
CG1743 CG30011 -0.098978
CG1743 CG3006 0.692328
CG1743 CG31098 -0.631887
CG1743 CG31775 -1.061503
CG1743 CG33099 1.886696
CG1743 CG3380 -2.366919
CG1743 CG3767 -0.726016
CG1743 CG3829 -1.506306
CG1743 CG3935 -0.698689
CG1743 CG3989 0.674130
CG1743 CG4162 -9.272727
CG1743 CG4306 0.566729
CG1743 CG4696 0.362640
CG1743 CG4781 0.302706
CG1743 CG5210 0.587535
CG1743 CG6113 -0.511223
CG1743 CG7088 0.063072
CG1743 CG7241 2.146287
CG1743 CG7678 0.253082
CG1743 CG7936 1.169337
CG1743 CG8050 0.120222
CG1743 CG8066 0.219466
CG1743 CG8665 4.017624
CG1743 CG8669 -0.128042
CG1743 CG9119 -0.224517
CG17437 CG2928 -0.765377
CG17437 CG7266 0.058247
CG17437 CG7941 -0.347753
CG1746 CG2184 -2.243285
CG1746 CG2263 1.309498
CG1746 CG2863 3.452582
CG1746 CG3001 -1.645566
CG1746 CG32464 -0.007688
CG1746 CG3278 0.598758
CG1746 CG3401 0.095689
CG1746 CG4307 -7.572070
CG1746 CG4781 -0.764302
CG1746 CG4972 1.909978
CG1746 CG5033 2.964017
CG1746 CG5258 2.478808
CG1746 CG5374 -0.285873
CG1746 CG5558 4.073941
CG1746 CG5594 -0.442092
CG1746 CG5824 4.388179
CG1746 CG6022 2.701715
CG1746 CG6105 3.508277
CG1746 CG6343 0.295008
CG1746 CG6455 -1.070658
CG1746 CG7519 -5.558675
CG1746 CG7610 -0.204194
CG1746 CG7834 0.087050
CG1746 CG7839 1.880471
CG1746 CG7935 -6.333121
CG1746 CG7993 3.709331
CG1746 CG8039 -9.675004
CG1746 CG8231 -1.943071
CG1746 CG8327 2.225625
CG1746 CG8446 2.695746
CG1746 CG8525 -0.172960
CG1746 CG8759 -0.809060
CG1746 CG8780 -1.014142
CG1746 CG8978 -0.321366
CG1746 CG9006 -0.964222
CG1746 CG9140 1.300718
CG1746 CG9300 -0.904488
CG1746 CG9306 -0.814520
CG1746 CG9630 -0.101374
CG1749 CG17646 -0.056309
CG1749 CG18507 0.439104
CG1749 CG18817 -0.410273
CG1749 CG2918 0.335201
CG1749 CG30291 -0.365649
CG1749 CG31121 0.156398
CG1749 CG3171 0.571509
CG1749 CG3265 0.632477
CG1749 CG33104 -2.305170
CG1749 CG33183 0.180826
CG1749 CG3359 0.054201
CG1749 CG3664 -0.619573
CG1749 CG3766 -0.042322
CG1749 CG3991 0.245556
CG1749 CG4006 -1.051928
CG1749 CG4457 0.777216
CG1749 CG4944 0.215406
CG1749 CG4966 -0.749755
CG1749 CG5021 -0.897438
CG1749 CG6202 0.852100
CG1749 CG6668 0.936961
CG1749 CG6766 0.600918
CG1749 CG6822 -2.026846
CG1749 CG7073 0.777269
CG1749 CG7748 -0.254625
CG1749 CG7892 0.318740
CG1749 CG7961 -1.286059
CG1749 CG8144 0.935394
CG1749 CG8156 1.163842
CG1749 CG8268 -0.812352
CG1749 CG8308 0.279215
CG1749 CG8312 -0.898820
CG1749 CG8363 0.435173
CG1749 CG8411 0.388447
CG1749 CG8430 -0.854517
CG1749 CG9035 -1.844970
CG1749 CG9322 -1.580783
CG1749 CG9416 -0.077689
CG1749 CG9796 -0.032425
CG1749 TE20108 -0.279966
CG17492 CG17800 0.733390
CG17492 CG17943 0.884217
CG17492 CG18111 1.730914
CG17492 CG18250 3.132018
CG17492 CG1837 3.414210
CG17492 CG18657 0.514627
CG17492 CG1910 -2.300420
CG17492 CG2051 1.175457
CG17492 CG2374 1.417438
CG17492 CG3001 -0.580898
CG17492 CG3048 0.857277
CG17492 CG31022 -1.429756
CG17492 CG31045 -9.499468
CG17492 CG31332 -4.602093
CG17492 CG32164 0.150994
CG17492 CG32244 0.541589
CG17492 CG32464 1.437367
CG17492 CG33149 -3.590828
CG17492 CG3371 0.205374
CG17492 CG3624 1.356039
CG17492 CG3725 0.780844
CG17492 CG4003 -1.267660
CG17492 CG40049 0.200614
CG17492 CG4125 -0.806475
CG17492 CG4169 0.202759
CG17492 CG4170 0.249588
CG17492 CG4204 -2.029651
CG17492 CG4300 -1.580890
CG17492 CG4511 0.407709
CG17492 CG4692 -0.035361
CG17492 CG4843 -0.141750
CG17492 CG4966 0.159684
CG17492 CG4994 -1.300590
CG17492 CG5183 3.292920
CG17492 CG5193 1.341305
CG17492 CG5320 -5.840002
CG17492 CG5374 -0.086953
CG17492 CG5596 0.264406
CG17492 CG5776 2.711299
CG17492 CG5809 -1.379712
CG17492 CG6017 -4.539274
CG17492 CG6668 5.073136
CG17492 CG6766 0.083202
CG17492 CG6844 -1.996401
CG17492 CG6877 -2.259064
CG17492 CG6972 0.342000
CG17492 CG7033 -3.216137
CG17492 CG7073 0.760439
CG17492 CG7199 -0.518334
CG17492 CG7262 -0.111006
CG17492 CG7296 1.036815
CG17492 CG7299 -0.382439
CG17492 CG7430 0.582296
CG17492 CG7433 -1.212996
CG17492 CG7610 2.137385
CG17492 CG7638 -0.137854
CG17492 CG7893 1.964750
CG17492 CG7915 -6.372893
CG17492 CG7920 1.995879
CG17492 CG7987 -5.310502
CG17492 CG8182 -1.791284
CG17492 CG8186 1.612052
CG17492 CG8231 1.086773
CG17492 CG8289 5.567758
CG17492 CG8306 1.297872
CG17492 CG8312 1.120318
CG17492 CG8430 -0.547987
CG17492 CG8635 2.037836
CG17492 CG8759 -4.607397
CG17492 CG8977 6.780068
CG17492 CG9194 0.477275
CG17492 CG9281 1.233836
CG17492 CG9322 0.026604
CG17492 CG9710 -1.891707
CG17492 CG9762 -6.357445
CG17492 CG9811 0.117799
CG17492 CG9866 2.001054
CG17492 CG9985 1.905752
CG17492 CR31696 -0.758167
CG17492 TE19126 -1.683454
CG17508 CG1782 -0.052211
CG17508 CG18290 -0.854130
CG17508 CG18374 -0.247743
CG17508 CG1882 1.035105
CG17508 CG1884 -0.081959
CG17508 CG3008 0.483743
CG17508 CG3048 -0.011033
CG17508 CG3127 -0.569365
CG17508 CG31605 0.350935
CG17508 CG32244 -0.287184
CG17508 CG33149 -0.201317
CG17508 CG33502 0.375711
CG17508 CG3960 -0.251677
CG17508 CG4169 0.938420
CG17508 CG4364 -1.512767
CG17508 CG4376 -0.431300
CG17508 CG4679 -0.028272
CG17508 CG4692 -0.229563
CG17508 CG4726 -0.293078
CG17508 CG5661 -0.382828
CG17508 CG6030 -0.226430
CG17508 CG6521 -0.241208
CG17508 CG6666 0.362321
CG17508 CG7033 0.365273
CG17508 CG7071 0.994196
CG17508 CG7107 -0.794664
CG17508 CG7154 -0.137160
CG17508 CG7433 0.030469
CG17508 CG7920 -1.303783
CG17508 CG8182 -0.444576
CG17508 CG8186 0.488845
CG17508 CG9194 -0.457285
CG17508 CG9253 0.119988
CG17508 CG9811 -1.089503
CG17508 CG9977 -0.890035
CG1753 CG3935 -1.324063
CG17530 CG4354 -1.693262
CG17530 CG6113 -1.107582
CG17530 CG6816 -0.758493
CG17530 CG7266 -1.224784
CG17530 CG7390 -0.490598
CG17530 CG7438 -2.089509
CG17530 CG9184 -0.746733
CG1759 CG31463 0.013536
CG1759 CG3734 0.134309
CG1759 CG4199 0.533165
CG1759 CG4280 -0.442558
CG1759 CG6830 0.323189
CG1759 CG7399 -1.261626
CG1759 CG8975 -0.555123
CG1759 CG9568 -0.610613
CG17597 CG2330 0.309185
CG17597 CG31536 -0.473578
CG17597 CG31692 0.492331
CG17597 CG3434 -1.158369
CG17597 CG3743 -0.654501
CG17597 CG4145 0.167840
CG17597 CG6210 0.002067
CG17597 CG6223 -0.542854
CG17597 CG6981 -0.792408
CG17597 CG7702 0.559706
CG17597 CG8258 0.087376
CG17597 CG9836 0.083686
CG1764 CG31973 -0.354572
CG1764 CG8587 -1.018232
CG17642 CG2161 0.069595
CG17642 CG2713 0.610328
CG17642 CG30349 0.005067
CG17642 CG3249 -0.023371
CG17642 CG32920 -2.677132
CG17642 CG33502 1.095756
CG17642 CG3499 0.049410
CG17642 CG3884 -0.405125
CG17642 CG4086 0.615822
CG17642 CG4169 -1.273185
CG17642 CG4233 -0.937536
CG17642 CG4247 -1.831987
CG17642 CG4364 0.060941
CG17642 CG4600 -0.469805
CG17642 CG5012 1.074883
CG17642 CG5590 -0.042134
CG17642 CG5660 -0.344952
CG17642 CG5904 1.484969
CG17642 CG5949 -0.204925
CG17642 CG6028 -0.915687
CG17642 CG6030 -0.464761
CG17642 CG6178 -0.294216
CG17642 CG6439 0.222577
CG17642 CG6666 -0.013625
CG17642 CG6769 0.523557
CG17642 CG7328 0.199255
CG17642 CG8402 1.523966
CG17642 CG8470 -0.891840
CG17642 CG8766 0.322882
CG17642 CG9184 -0.170395
CG17646 CG2774 -0.307840
CG17646 CG31349 -0.206703
CG17646 CG3184 -0.196201
CG17646 CG4006 0.256926
CG17646 CG5433 0.244813
CG17646 CG7961 -1.118463
CG17646 CG8156 -0.353843
CG1771 CG18854 -1.547033
CG1771 CG1891 0.837035
CG1771 CG2674 0.799723
CG1771 CG3028 -0.069037
CG1771 CG31170 -4.123428
CG1771 CG3127 -1.048992
CG1771 CG3171 -1.020915
CG1771 CG3224 1.210034
CG1771 CG3267 -1.022591
CG1771 CG33071 0.205694
CG1771 CG33183 -0.477991
CG1771 CG33502 -0.191896
CG1771 CG3499 0.986808
CG1771 CG4217 0.960160
CG1771 CG4280 0.014479
CG1771 CG4311 -0.217956
CG1771 CG4364 -0.817616
CG1771 CG4376 -0.462817
CG1771 CG4427 -0.002524
CG1771 CG4552 -1.417272
CG1771 CG4726 -1.744782
CG1771 CG4901 -0.868279
CG1771 CG4994 0.488494
CG1771 CG5170 0.057300
CG1771 CG5525 0.542102
CG1771 CG5590 -0.285386
CG1771 CG5596 -0.883695
CG1771 CG5903 -0.242614
CG1771 CG5961 -0.195306
CG1771 CG5992 -0.207195
CG1771 CG6202 -1.591883
CG1771 CG6345 -0.106093
CG1771 CG6501 1.654398
CG1771 CG6521 0.584180
CG1771 CG6705 -0.178272
CG1771 CG6708 1.281279
CG1771 CG6769 -1.044372
CG1771 CG7176 -0.499967
CG1771 CG7361 -0.269181
CG1771 CG7458 1.093397
CG1771 CG7554 -0.206273
CG1771 CG7920 0.924622
CG1771 CG8048 0.163081
CG1771 CG8058 1.428941
CG1771 CG8144 1.622077
CG1771 CG8235 0.088460
CG1771 CG8268 0.239335
CG1771 CG8309 0.434382
CG1771 CG8430 -0.077475
CG1771 CG8446 0.182712
CG1771 CG8531 -0.222427
CG1771 CG9149 0.459630
CG1771 CG9527 1.157620
CG1771 CG9743 -1.337631
CG1771 CG9762 -0.840410
CG1771 CR31808 -0.043025
CG17724 CG18740 -0.418484
CG17724 CG2207 -0.816819
CG17724 CG31357 -0.387796
CG17724 CG32046 0.047432
CG17724 CG32505 0.919629
CG17724 CG3269 0.213992
CG17724 CG3408 -0.014674
CG17724 CG3938 0.313557
CG17724 CG5175 -0.870728
CG17724 CG5358 -2.291181
CG17724 CG5545 -1.693910
CG17724 CG7358 -0.994014
CG17724 CG7471 0.015590
CG17724 CG7659 -0.697674
CG17724 CG9704 1.208984
CG17724 CG9999 0.663330
CG17754 CG1780 -0.153021
CG17754 CG18111 -0.121384
CG17754 CG1837 -0.593188
CG17754 CG18593 0.215619
CG17754 CG18657 -0.334585
CG17754 CG2098 1.042313
CG17754 CG2198 -0.400619
CG17754 CG2718 -0.006607
CG17754 CG30011 -1.361618
CG17754 CG3178 -0.248531
CG17754 CG32464 -0.115657
CG17754 CG33113 0.082718
CG17754 CG3380 -1.002380
CG17754 CG3767 -0.911638
CG17754 CG3829 -0.045701
CG17754 CG3989 -0.676854
CG17754 CG4162 1.758955
CG17754 CG4533 0.829406
CG17754 CG4696 0.680667
CG17754 CG6844 0.084926
CG17754 CG7296 -0.335860
CG17754 CG7678 -0.380768
CG17754 CG8066 -0.602329
CG17754 CG8665 -1.770946
CG17754 CG8977 0.332694
CG17754 CG9238 0.356744
CG17786 CG1919 -0.577688
CG17786 CG3097 -0.499858
CG17786 CG4089 0.001236
CG17786 CG6394 -0.339329
CG17786 CG6433 -0.464288
CG1780 CG1934 -0.276208
CG1780 CG2718 -0.350219
CG1780 CG2969 -0.223775
CG1780 CG3278 0.495892
CG1780 CG33113 -0.595616
CG1780 CG3989 -0.378453
CG1780 CG4183 -0.201906
CG1780 CG4405 -0.092496
CG1780 CG4533 0.442690
CG1780 CG5345 1.191227
CG1780 CG6155 -0.195948
CG1780 CG6778 -0.233594
CG1780 CG7481 0.131284
CG17800 CG18250 1.285372
CG17800 CG1837 0.024735
CG17800 CG1910 -0.073869
CG17800 CG2051 0.372532
CG17800 CG2072 -0.189034
CG17800 CG2969 -1.240145
CG17800 CG3048 0.037932
CG17800 CG31045 -0.392193
CG17800 CG31692 -0.035799
CG17800 CG32425 -0.561157
CG17800 CG33149 -0.486453
CG17800 CG33549 -0.354918
CG17800 CG3644 -0.650201
CG17800 CG3725 0.119846
CG17800 CG4204 0.148079
CG17800 CG4511 -0.469093
CG17800 CG4696 0.134030
CG17800 CG5320 0.473011
CG17800 CG5486 0.231906
CG17800 CG5776 -0.422933
CG17800 CG7987 -0.353825
CG17800 CG8276 -0.293746
CG17800 CG8289 -0.259002
CG17800 CG9022 -0.115313
CG17800 CG9985 0.460104
CG17800 CR31696 -0.242503
CG1782 CG17903 -0.049319
CG1782 CG18783 -1.018071
CG1782 CG1884 -3.411702
CG1782 CG2072 0.653830
CG1782 CG2161 -0.389487
CG1782 CG2374 1.285588
CG1782 CG2774 -0.402317
CG1782 CG3033 -0.047752
CG1782 CG3039 -1.325697
CG1782 CG31649 -0.190338
CG1782 CG3198 -0.499529
CG1782 CG32425 1.649024
CG1782 CG33097 -0.785093
CG1782 CG33261 0.504604
CG1782 CG33549 -1.102338
CG1782 CG3371 0.539607
CG1782 CG3542 -1.140323
CG1782 CG3624 -0.121299
CG1782 CG3644 0.326813
CG1782 CG3722 -1.486486
CG1782 CG3725 2.692731
CG1782 CG4086 0.490475
CG1782 CG4145 0.095040
CG1782 CG4169 1.562984
CG1782 CG4204 0.195004
CG1782 CG4552 0.451256
CG1782 CG4672 -2.601952
CG1782 CG5186 0.206227
CG1782 CG5454 -0.453683
CG1782 CG5514 -1.966991
CG1782 CG6521 0.262087
CG1782 CG6647 0.399669
CG1782 CG6654 -0.875889
CG1782 CG6775 -1.874831
CG1782 CG6877 0.442654
CG1782 CG7187 -0.395633
CG1782 CG7269 -1.125511
CG1782 CG7279 0.164024
CG1782 CG7375 -1.111979
CG1782 CG7379 0.352831
CG1782 CG7413 1.121347
CG1782 CG7433 -3.882699
CG1782 CG7524 -0.210588
CG1782 CG7664 0.061361
CG1782 CG7920 0.391488
CG1782 CG8173 -2.119440
CG1782 CG8200 -0.479590
CG1782 CG8209 0.647953
CG1782 CG8965 -0.430874
CG1782 CG8974 -0.042276
CG1782 CG9022 -1.545158
CG1782 CG9175 1.101562
CG1782 CG9262 -0.190709
CG1782 CG9318 0.380885
CG1782 CG9346 0.676007
CG1782 CG9743 -1.297404
CG1782 TE20108 0.114016
CG1785 CG2003 1.379739
CG1785 CG2078 -1.361007
CG1785 CG2221 -2.076618
CG1785 CG2674 0.990560
CG1785 CG2863 -0.515344
CG1785 CG2867 3.134826
CG1785 CG31175 -1.348582
CG1785 CG32264 7.921688
CG1785 CG32409 -1.322758
CG1785 CG3267 4.119324
CG1785 CG32813 4.122657
CG1785 CG33217 -7.631244
CG1785 CG3588 0.136238
CG1785 CG3593 3.286935
CG1785 CG3884 1.200086
CG1785 CG4033 -2.918608
CG1785 CG4217 -2.603399
CG1785 CG4307 -8.286526
CG1785 CG4567 1.356982
CG1785 CG4742 2.293079
CG1785 CG4753 0.880382
CG1785 CG4781 -2.689873
CG1785 CG4901 -4.249753
CG1785 CG4912 -2.054095
CG1785 CG5010 -5.372187
CG1785 CG5277 2.286901
CG1785 CG5525 0.556231
CG1785 CG5558 1.995651
CG1785 CG5824 3.793368
CG1785 CG5904 7.741761
CG1785 CG6022 4.175057
CG1785 CG6105 -0.627437
CG1785 CG6226 0.677263
CG1785 CG6343 1.829863
CG1785 CG6455 0.406786
CG1785 CG6459 -2.275066
CG1785 CG6767 -5.838951
CG1785 CG7176 1.066239
CG1785 CG7421 -3.231221
CG1785 CG7519 -8.115641
CG1785 CG7554 -0.550168
CG1785 CG7712 -4.505543
CG1785 CG7841 0.703248
CG1785 CG8039 2.188748
CG1785 CG8058 -7.503983
CG1785 CG8309 1.503504
CG1785 CG8327 0.021021
CG1785 CG8386 1.838993
CG1785 CG8443 1.479240
CG1785 CG8444 -5.433519
CG1785 CG8525 -7.419301
CG1785 CG8788 -1.769443
CG1785 CG8920 -12.652636
CG1785 CG9149 -4.181687
CG1785 CG9172 1.332390
CG1785 CG9300 -1.149994
CG1785 CG9306 3.772026
CG1785 CG9446 -2.869485
CG1785 CG9527 -0.232804
CG1785 CG9577 -1.215673
CG17903 CG18783 0.384113
CG17903 CG2161 0.091350
CG17903 CG2818 0.326691
CG17903 CG3008 0.190103
CG17903 CG3028 -0.918192
CG17903 CG31368 -0.567507
CG17903 CG3171 -0.984263
CG17903 CG3198 -0.840089
CG17903 CG3265 0.180544
CG17903 CG33097 0.295626
CG17903 CG33261 -0.187332
CG17903 CG3436 -0.052898
CG17903 CG3624 0.567151
CG17903 CG3969 0.013136
CG17903 CG4169 -0.012413
CG17903 CG4376 -0.047639
CG17903 CG4984 -0.219796
CG17903 CG4994 0.211127
CG17903 CG6775 -1.921958
CG17903 CG7023 -1.252859
CG17903 CG7361 -0.024890
CG17903 CG7413 1.025560
CG17903 CG7433 0.296944
CG17903 CG7698 0.063548
CG17903 CG8173 -0.355888
CG17903 CG8366 0.138352
CG17903 CG8553 -0.352425
CG17903 CG8965 0.079135
CG17903 CG9022 0.797972
CG17932 CG4061 -0.860043
CG17943 CG2374 0.464008
CG17943 CG30115 -0.206124
CG17943 CG3048 -0.463022
CG17943 CG31332 -0.327729
CG17943 CG31605 -0.822431
CG17943 CG32043 -0.621341
CG17943 CG3436 0.130155
CG17943 CG4125 0.010465
CG17943 CG6972 -0.114588
CG17943 CG6988 -0.407478
CG17943 CG7379 1.042394
CG17943 CG7638 -0.597746
CG17943 CG9480 -0.712467
CG17943 CG9854 -0.556806
CG17943 CR31696 0.339950
CG17960 CG2150 -0.375031
CG17960 CG3376 -0.794263
CG17960 CG7713 -0.609878
CG17960 CG8587 -0.568073
CG1809 CG18173 0.181064
CG1809 CG31233 -2.565568
CG1809 CG31259 0.832999
CG1809 CG31605 -0.432326
CG1809 CG3734 -2.307302
CG1809 CG4199 2.065057
CG1809 CG4984 0.121840
CG1809 CG5660 -0.089426
CG1809 CG5961 -0.215369
CG1809 CG6830 -2.036100
CG1809 CG7178 0.150192
CG1809 CG7930 -0.135657
CG1809 CG8048 -1.170402
CG1809 CG9331 1.270385
CG1809 CG9568 0.967352
CG1809 CG9977 -0.198039
CG18111 CG1837 2.898552
CG18111 CG18657 -0.748633
CG18111 CG1910 -4.300794
CG18111 CG2198 -0.770787
CG18111 CG2718 -0.008167
CG18111 CG2969 1.617509
CG18111 CG3001 -2.596209
CG18111 CG30427 -0.127740
CG18111 CG3048 1.202692
CG18111 CG31692 -1.219218
CG18111 CG3178 -0.075885
CG18111 CG32464 -0.010065
CG18111 CG3278 0.252197
CG18111 CG33149 0.192766
CG18111 CG3380 -0.170443
CG18111 CG3767 -0.078861
CG18111 CG3960 -0.381764
CG18111 CG3989 -0.858818
CG18111 CG4115 -0.753473
CG18111 CG4170 0.158629
CG18111 CG4300 0.963967
CG18111 CG4354 0.091037
CG18111 CG4533 -0.092627
CG18111 CG4679 1.219046
CG18111 CG4692 0.057761
CG18111 CG4696 -2.007329
CG18111 CG4700 0.719928
CG18111 CG4746 -0.909466
CG18111 CG4843 -0.980482
CG18111 CG5320 -4.958951
CG18111 CG5330 0.848390
CG18111 CG5776 2.280137
CG18111 CG5828 -0.349860
CG18111 CG6803 0.344915
CG18111 CG7173 0.576076
CG18111 CG7241 0.498559
CG18111 CG7296 -1.245521
CG18111 CG7481 0.163918
CG18111 CG7915 0.453937
CG18111 CG7987 0.929255
CG18111 CG8258 0.368609
CG18111 CG8977 0.102936
CG18111 CG9020 -0.154131
CG18111 CG9194 -2.009131
CG18111 CG9866 1.153399
CG18111 TE19126 2.171989
CG18140 CG18290 -0.431305
CG18140 CG1910 1.004478
CG18140 CG2016 0.195495
CG18140 CG2051 0.596020
CG18140 CG2108 0.130086
CG18140 CG2928 -0.161723
CG18140 CG3140 0.794766
CG18140 CG31999 -0.514509
CG18140 CG32244 0.134361
CG18140 CG32548 0.262440
CG18140 CG32625 0.314538
CG18140 CG32701 -0.044573
CG18140 CG33549 0.927507
CG18140 CG3359 -0.504252
CG18140 CG3365 -0.343024
CG18140 CG3416 -0.228192
CG18140 CG3903 0.424075
CG18140 CG3992 -0.289970
CG18140 CG4051 -0.615546
CG18140 CG4354 -0.417350
CG18140 CG4533 0.288169
CG18140 CG4679 -1.065953
CG18140 CG4692 0.210436
CG18140 CG4700 0.108672
CG18140 CG4778 -0.567619
CG18140 CG5330 0.373303
CG18140 CG5809 0.718704
CG18140 CG7173 -0.018044
CG18140 CG7481 -0.054210
CG18140 CG7526 0.303970
CG18140 CG7563 0.139426
CG18140 CG7935 -0.412112
CG18140 CG8402 1.356548
CG18140 CG9035 -0.371028
CG18140 CG9089 -0.360884
CG18140 CG9238 -0.709235
CG18140 CG9322 0.437524
CG18140 CG9423 -0.025052
CG18140 CG9539 0.780986
CG18140 CG9985 -1.024871
CG18140 TE19126 -0.644947
CG18173 CG31233 0.006190
CG18173 CG31463 1.125511
CG18173 CG3734 -2.483431
CG18173 CG4199 -1.497241
CG18173 CG6830 -1.740657
CG18173 CG9568 -2.192612
CG1825 CG18740 -0.408084
CG1825 CG32046 -0.289895
CG1825 CG4050 0.589785
CG1825 CG5175 -0.833809
CG1825 CG5545 1.287023
CG1825 CG6181 -0.094470
CG1825 CG6703 1.421120
CG1825 CG7576 -1.318476
CG18250 CG1910 1.822587
CG18250 CG2048 1.564107
CG18250 CG2051 0.652580
CG18250 CG2374 3.840950
CG18250 CG2835 3.186227
CG18250 CG3033 0.168591
CG18250 CG3039 -0.143944
CG18250 CG31045 0.737871
CG18250 CG31332 -15.132000
CG18250 CG3198 -0.514884
CG18250 CG32031 -1.196129
CG18250 CG3265 -6.195556
CG18250 CG32701 2.320736
CG18250 CG33097 -8.164797
CG18250 CG3371 -2.391805
CG18250 CG3416 1.818044
CG18250 CG3436 -3.473239
CG18250 CG3542 -4.056095
CG18250 CG3624 -12.643974
CG18250 CG3664 2.955103
CG18250 CG3722 2.376185
CG18250 CG3725 3.860359
CG18250 CG3800 -0.828420
CG18250 CG40049 -0.087213
CG18250 CG4006 -0.436050
CG18250 CG4170 -1.050629
CG18250 CG4204 -4.797592
CG18250 CG4551 -2.164686
CG18250 CG4677 -1.351744
CG18250 CG4700 -5.814390
CG18250 CG5183 -1.307556
CG18250 CG5215 1.091883
CG18250 CG5320 0.858618
CG18250 CG5454 1.937202
CG18250 CG5809 -6.333952
CG18250 CG6017 0.387367
CG18250 CG6177 -0.836859
CG18250 CG6210 0.584729
CG18250 CG6775 6.638036
CG18250 CG6844 1.264995
CG18250 CG6877 -3.725530
CG18250 CG7254 -0.857743
CG18250 CG7262 -0.381017
CG18250 CG7379 1.732022
CG18250 CG7752 -0.017898
CG18250 CG7893 0.851360
CG18250 CG8209 0.537382
CG18250 CG8276 -4.137159
CG18250 CG8289 -0.035351
CG18250 CG8306 -1.966892
CG18250 CG8312 -0.438611
CG18250 CG8411 0.944455
CG18250 CG8416 -0.051316
CG18250 CG8933 0.490321
CG18250 CG8965 3.169963
CG18250 CG9022 -4.733388
CG18250 CG9128 -2.745547
CG18250 CG9256 0.778613
CG18250 CG9318 1.477477
CG18250 CG9322 3.802656
CG18250 CG9403 -3.931494
CG18250 CG9423 2.841171
CG18250 CG9710 -0.718601
CG18250 CG9712 0.461736
CG18250 CG9750 2.877320
CG18250 CG9866 3.820214
CG18250 CG9985 1.426031
CG18250 CR31696 1.592874
CG18290 CG2108 -0.296756
CG18290 CG3008 -1.133106
CG18290 CG30497 0.045975
CG18290 CG32244 0.289957
CG18290 CG32701 -1.399577
CG18290 CG33097 0.409029
CG18290 CG33149 -0.364935
CG18290 CG33549 -0.513228
CG18290 CG3359 0.144709
CG18290 CG3725 -0.274927
CG18290 CG3800 0.033027
CG18290 CG3903 0.174543
CG18290 CG4169 0.717239
CG18290 CG4364 0.352859
CG18290 CG4376 0.015371
CG18290 CG4679 0.488994
CG18290 CG4692 0.788137
CG18290 CG5320 1.664268
CG18290 CG5661 -0.299698
CG18290 CG5809 1.050651
CG18290 CG6174 -0.165869
CG18290 CG6382 -0.811546
CG18290 CG6647 0.371529
CG18290 CG6668 0.613507
CG18290 CG6877 0.361840
CG18290 CG7071 -0.807489
CG18290 CG7199 -0.485012
CG18290 CG7433 0.343718
CG18290 CG7526 -0.052208
CG18290 CG8182 -0.906361
CG18290 CG8965 -0.504181
CG18290 CG8974 0.435122
CG18290 CG9022 0.387549
CG18290 CG9253 -0.100027
CG18290 CG9322 -0.125936
CG18290 CG9811 0.033085
CG18362 CG2108 0.746288
CG18362 CG2157 0.020106
CG18362 CG2210 -0.716791
CG18362 CG2818 0.265620
CG18362 CG2837 -1.078304
CG18362 CG2928 -0.876340
CG18362 CG32548 -0.018496
CG18362 CG4311 -0.078832
CG18362 CG5170 -0.047322
CG18362 CG6816 -0.803628
CG18362 CG7266 0.217827
CG18362 CG7941 -0.428530
CG18362 CG9446 -0.824795
CG18362 CG9517 -0.291290
CG18362 TE18870 -0.235465
CG1837 CG18657 2.086095
CG1837 CG1910 -1.939620
CG1837 CG1934 0.179369
CG1837 CG2098 0.638330
CG1837 CG2198 -1.125997
CG1837 CG2718 -3.084536
CG1837 CG2969 2.518943
CG1837 CG30011 0.313839
CG1837 CG30497 0.197463
CG1837 CG3178 -0.015362
CG1837 CG32164 -1.567266
CG1837 CG32464 -2.307309
CG1837 CG33113 -0.260968
CG1837 CG33149 -1.312323
CG1837 CG3371 0.550153
CG1837 CG3644 -0.278704
CG1837 CG3960 -1.023926
CG1837 CG3989 -1.893073
CG1837 CG4183 0.946105
CG1837 CG4300 1.632405
CG1837 CG4427 -1.964090
CG1837 CG4511 0.081885
CG1837 CG4533 -4.310506
CG1837 CG4679 0.639672
CG1837 CG4696 0.933898
CG1837 CG4746 0.171506
CG1837 CG5033 2.206702
CG1837 CG5183 1.347190
CG1837 CG5320 -8.759399
CG1837 CG5330 1.360018
CG1837 CG5345 -1.939899
CG1837 CG5353 0.577805
CG1837 CG5476 6.663131
CG1837 CG5671 -0.286648
CG1837 CG5776 1.417164
CG1837 CG5809 2.737437
CG1837 CG6647 -0.778187
CG1837 CG6668 0.860835
CG1837 CG6803 -3.769555
CG1837 CG6844 -2.021940
CG1837 CG7173 -1.065538
CG1837 CG7296 -0.182105
CG1837 CG7299 -0.210727
CG1837 CG7433 0.214193
CG1837 CG7481 -0.870787
CG1837 CG7915 0.776795
CG1837 CG7987 -4.748963
CG1837 CG8186 -0.669121
CG1837 CG8665 4.817541
CG1837 CG8977 -1.938680
CG1837 CG9020 0.531869
CG1837 CG9070 0.471847
CG1837 CG9238 0.752340
CG1837 CG9985 -6.485552
CG1837 CR31696 0.369275
CG1837 TE19126 2.681975
CG18374 CG2210 -0.592386
CG18374 CG2977 -2.900581
CG18374 CG30349 0.018719
CG18374 CG31233 0.045953
CG18374 CG3127 0.294171
CG18374 CG31431 0.627155
CG18374 CG31605 0.316477
CG18374 CG33502 -0.022968
CG18374 CG5288 -1.605809
CG18374 CG5532 -1.638161
CG18374 CG5819 0.545451
CG18374 CG5961 -0.548814
CG18374 CG6417 -0.577489
CG18374 CG6459 1.639055
CG18374 CG6666 -0.863738
CG18374 CG7354 0.472674
CG18374 CG7361 0.585459
CG18374 CG7502 -1.046840
CG18374 CG8048 0.838327
CG18374 CG8186 1.320527
CG18374 CG8766 0.486831
CG18374 CG8788 -1.890697
CG18374 CG8804 1.758385
CG18374 CG8946 -0.046801
CG18374 CG9066 -0.560959
CG18374 CG9331 -2.540097
CG18374 CG9494 0.200446
CG18374 CG9527 1.891698
CG18374 CG9568 0.367731
CG18374 CG9762 -0.202431
CG18374 CG9977 -0.867212
CG18377 CG2157 -1.561905
CG18446 CG18593 -0.607348
CG18446 CG1882 0.767992
CG18446 CG2003 -0.730324
CG18446 CG2140 -0.803269
CG18446 CG2198 -0.496619
CG18446 CG2837 -0.830248
CG18446 CG30011 0.408539
CG18446 CG30497 -0.247410
CG18446 CG31098 0.776435
CG18446 CG31175 0.296943
CG18446 CG32164 -2.248368
CG18446 CG32499 -0.382645
CG18446 CG32548 -0.587027
CG18446 CG3267 -4.058716
CG18446 CG33217 0.248180
CG18446 CG3588 0.500587
CG18446 CG3960 -0.045329
CG18446 CG3989 1.040605
CG18446 CG4033 -1.144844
CG18446 CG4051 0.642080
CG18446 CG4354 -0.219015
CG18446 CG4533 -0.610382
CG18446 CG4567 0.997400
CG18446 CG4679 -0.488326
CG18446 CG4692 -0.875092
CG18446 CG4726 0.306946
CG18446 CG5330 0.072549
CG18446 CG5476 0.027274
CG18446 CG5532 0.078176
CG18446 CG5594 0.215901
CG18446 CG6459 -0.214248
CG18446 CG6521 0.466113
CG18446 CG6668 -1.042389
CG18446 CG7062 0.701671
CG18446 CG7088 0.635791
CG18446 CG7107 -3.509050
CG18446 CG7266 0.138126
CG18446 CG7421 0.926919
CG18446 CG7807 -0.490807
CG18446 CG7915 0.001329
CG18446 CG7981 0.183556
CG18446 CG8050 -0.320127
CG18446 CG8186 0.274399
CG18446 CG8235 0.604570
CG18446 CG8309 0.382785
CG18446 CG8402 -0.417076
CG18446 CG8439 -1.444882
CG18446 CG8665 -0.502374
CG18446 CG8788 1.603678
CG18446 CG8913 -0.093097
CG18446 CG8977 -0.209936
CG18446 CG9238 -0.406153
CG18446 CG9253 0.339335
CG18446 CG9281 1.907094
CG18446 CG9446 -0.535483
CG18446 CG9539 -0.371082
CG18446 CG9710 0.783128
CG18446 CR31808 -0.093356
CG18446 TE18870 0.166263
CG18466 CG2060 -0.339185
CG18466 CG31098 -0.198084
CG18466 CG33099 1.822724
CG18466 CG3829 -1.753662
CG18466 CG4120 -6.067103
CG18466 CG4162 -7.016971
CG18466 CG4306 0.823800
CG18466 CG5210 -1.965224
CG18466 CG6113 -0.570194
CG18466 CG7062 -1.289692
CG18466 CG7241 1.138932
CG18466 CG7390 1.394420
CG18466 CG8050 1.002267
CG18466 CG8066 -2.002457
CG18466 CG8665 4.119384
CG18466 CG8669 0.725336
CG18466 CG8782 -2.076427
CG18466 CG8913 0.268817
CG18466 CG9184 -1.191782
CG18473 CG4061 0.310954
CG18473 CG5130 -0.497357
CG18473 CG5660 0.077465
CG18473 CG6028 -1.437537
CG18473 CG7328 -0.424955
CG18507 CG2051 0.240794
CG18507 CG2161 0.605972
CG18507 CG2818 0.539179
CG18507 CG2918 -1.269930
CG18507 CG3008 0.082770
CG18507 CG30497 0.247477
CG18507 CG31121 -0.682847
CG18507 CG32425 0.806280
CG18507 CG32625 -0.266024
CG18507 CG33104 -3.431391
CG18507 CG33183 0.665984
CG18507 CG33549 -2.350636
CG18507 CG3359 0.111285
CG18507 CG3365 0.527026
CG18507 CG3499 -0.933846
CG18507 CG3664 -0.093261
CG18507 CG3722 -0.387464
CG18507 CG3766 -0.498402
CG18507 CG3903 -0.371255
CG18507 CG4035 0.088377
CG18507 CG4145 0.326893
CG18507 CG4170 -1.025676
CG18507 CG4354 -0.454998
CG18507 CG4670 0.227595
CG18507 CG4692 0.314333
CG18507 CG5021 -0.010603
CG18507 CG5186 -1.546133
CG18507 CG5486 -0.299248
CG18507 CG5575 -0.220694
CG18507 CG5873 0.027567
CG18507 CG6148 0.421624
CG18507 CG6202 0.124073
CG18507 CG6433 -0.166320
CG18507 CG6512 -0.571050
CG18507 CG6668 0.672285
CG18507 CG6708 -0.732598
CG18507 CG7271 0.424527
CG18507 CG7461 1.177807
CG18507 CG7526 -0.281005
CG18507 CG7748 -0.443604
CG18507 CG8286 -0.077858
CG18507 CG8308 -0.146961
CG18507 CG9035 -0.090165
CG18507 CG9322 0.040400
CG18507 CG9330 -0.232545
CG18507 CG9423 0.685152
CG18507 CG9539 -1.003559
CG18507 CG9712 0.784768
CG18507 CG9747 -0.422062
CG18507 CR31808 0.166229
CG18507 TE20108 -0.278903
CG18549 CG2003 0.725604
CG18549 CG2098 0.600263
CG18549 CG2155 0.191918
CG18549 CG2198 0.052066
CG18549 CG30011 -0.280976
CG18549 CG30497 -0.223721
CG18549 CG31098 -3.129045
CG18549 CG31175 -0.275740
CG18549 CG31794 -0.900667
CG18549 CG32409 -0.676798
CG18549 CG32464 -0.403998
CG18549 CG32499 0.183340
CG18549 CG4033 0.179187
CG18549 CG4427 -2.086222
CG18549 CG4475 -0.443733
CG18549 CG4533 -1.482686
CG18549 CG5033 0.811239
CG18549 CG5330 1.896946
CG18549 CG5353 -0.031369
CG18549 CG5532 -0.263357
CG18549 CG5594 -0.185118
CG18549 CG6501 -0.480260
CG18549 CG6708 -0.327247
CG18549 CG6949 -0.413000
CG18549 CG7088 -1.039466
CG18549 CG7107 0.414286
CG18549 CG7176 -0.111819
CG18549 CG7266 -2.630995
CG18549 CG7438 0.631938
CG18549 CG7458 0.426447
CG18549 CG7915 0.203737
CG18549 CG7981 0.012359
CG18549 CG8036 -0.265170
CG18549 CG8050 1.183067
CG18549 CG8058 -1.164906
CG18549 CG8144 0.291151
CG18549 CG8235 0.974948
CG18549 CG8402 -1.171232
CG18549 CG8446 0.009622
CG18549 CG8470 2.545624
CG18549 CG8665 1.045718
CG18549 CG8766 -0.084104
CG18549 CG8788 0.764088
CG18549 CG8913 0.308757
CG18549 CG8946 0.217519
CG18549 CG9009 -1.790637
CG18593 CG1882 -0.339831
CG18593 CG2003 1.028137
CG18593 CG30011 -0.541551
CG18593 CG30349 0.211287
CG18593 CG30497 -0.466862
CG18593 CG31098 -2.261981
CG18593 CG31175 -1.074033
CG18593 CG31559 -0.343121
CG18593 CG32499 0.040272
CG18593 CG33149 -0.757437
CG18593 CG3588 -0.665312
CG18593 CG3762 0.466273
CG18593 CG3829 -0.045710
CG18593 CG4364 0.127916
CG18593 CG4376 0.334348
CG18593 CG4567 0.505517
CG18593 CG4600 0.048775
CG18593 CG5532 0.319431
CG18593 CG6871 0.210095
CG18593 CG7062 -0.308396
CG18593 CG7071 0.103436
CG18593 CG7088 -0.722037
CG18593 CG7107 2.111207
CG18593 CG7361 0.155113
CG18593 CG7807 -2.439267
CG18593 CG8050 -0.032899
CG18593 CG8066 -0.172856
CG18593 CG8144 0.542345
CG18593 CG8186 0.628016
CG18593 CG8235 0.305587
CG18593 CG8439 -1.337368
CG18593 CG8470 0.924136
CG18593 CG8665 0.343238
CG18593 CG8946 0.670631
CG18593 CG9184 -0.271969
CG18593 CG9253 0.046750
CG18657 CG1891 -0.528190
CG18657 CG1910 0.327671
CG18657 CG1970 -0.576917
CG18657 CG2003 -0.947438
CG18657 CG2098 -0.291971
CG18657 CG2184 -0.437197
CG18657 CG2198 1.348656
CG18657 CG3001 -0.172922
CG18657 CG31559 -0.010335
CG18657 CG32464 -0.781076
CG18657 CG32499 0.358955
CG18657 CG32813 -4.223745
CG18657 CG33149 -1.888542
CG18657 CG3371 0.960044
CG18657 CG3401 -0.156638
CG18657 CG4003 -0.436358
CG18657 CG4033 -0.621804
CG18657 CG4300 -1.225024
CG18657 CG4533 -0.319781
CG18657 CG4581 -0.034758
CG18657 CG4696 0.562713
CG18657 CG4843 -0.322312
CG18657 CG4994 2.250064
CG18657 CG5033 -0.860393
CG18657 CG5320 1.657425
CG18657 CG5330 -1.621413
CG18657 CG5374 -0.398084
CG18657 CG5476 0.608148
CG18657 CG5532 0.387928
CG18657 CG5594 0.406635
CG18657 CG5776 -1.335212
CG18657 CG5819 -1.054555
CG18657 CG5824 -3.257616
CG18657 CG6501 1.515465
CG18657 CG6844 0.189972
CG18657 CG7088 -0.171635
CG18657 CG7279 0.020722
CG18657 CG7296 0.004023
CG18657 CG7458 1.453448
CG18657 CG7519 -2.947499
CG18657 CG7638 0.027130
CG18657 CG7915 -2.024941
CG18657 CG7935 1.457690
CG18657 CG7987 0.521725
CG18657 CG8186 -0.194745
CG18657 CG8231 0.147045
CG18657 CG8446 1.278152
CG18657 CG8665 1.788596
CG18657 CG8766 -0.133481
CG18657 CG8946 -0.004783
CG18657 CG8977 2.359639
CG18657 CG9006 1.458147
CG18657 CG9630 0.838179
CG18657 CG9762 -2.620016
CG18740 CG2083 -0.140846
CG18740 CG32505 -1.594424
CG18740 CG3967 0.133086
CG18740 CG4022 -0.037328
CG18740 CG4050 -0.010244
CG18740 CG5175 0.707552
CG18740 CG5393 -0.682440
CG18740 CG5545 -1.436904
CG18740 CG5580 -0.729292
CG18740 CG6930 -0.189549
CG18740 CG6987 0.767978
CG18740 CG7528 -0.593750
CG18740 CG7659 1.426429
CG18740 CG8472 0.733640
CG18783 CG1884 0.160121
CG18783 CG2072 -0.379473
CG18783 CG2374 0.257580
CG18783 CG31368 0.158964
CG18783 CG3198 -1.400500
CG18783 CG32425 0.209293
CG18783 CG33097 0.382085
CG18783 CG3542 2.252340
CG18783 CG3644 0.358568
CG18783 CG3969 1.113534
CG18783 CG4145 -1.262277
CG18783 CG4204 0.215312
CG18783 CG4672 -1.981039
CG18783 CG5215 0.647269
CG18783 CG5433 0.466993
CG18783 CG5476 -0.201136
CG18783 CG5514 0.409302
CG18783 CG5671 -0.026130
CG18783 CG5809 0.920951
CG18783 CG6668 0.205203
CG18783 CG6775 -2.643026
CG18783 CG6844 -0.133293
CG18783 CG7071 0.224577
CG18783 CG7173 0.096579
CG18783 CG7187 -0.255705
CG18783 CG7375 1.662121
CG18783 CG7433 0.044126
CG18783 CG7752 0.062107
CG18783 CG8173 -0.051936
CG18783 CG8200 0.423453
CG18783 CG8749 -0.736488
CG18783 CG8974 -1.486895
CG18783 CG9070 -0.561806
CG18783 CG9346 -1.758127
CG18783 CG9985 -0.203330
CG18817 CG6822 -0.165211
CG1882 CG2003 1.542583
CG1882 CG30011 0.471939
CG1882 CG30349 0.245234
CG1882 CG30497 -2.605172
CG1882 CG31004 0.574049
CG1882 CG31175 -0.327158
CG1882 CG3127 1.452473
CG1882 CG31431 -0.244867
CG1882 CG3267 0.166227
CG1882 CG33071 0.520286
CG1882 CG33502 -0.826226
CG1882 CG3499 0.706035
CG1882 CG3960 0.789779
CG1882 CG4169 0.916469
CG1882 CG4233 0.434954
CG1882 CG4364 -2.641560
CG1882 CG4567 -0.945628
CG1882 CG4600 -0.176743
CG1882 CG4679 0.367400
CG1882 CG4692 0.762097
CG1882 CG4726 -0.939015
CG1882 CG5353 0.775089
CG1882 CG5590 0.402970
CG1882 CG5596 0.647000
CG1882 CG5819 -0.208501
CG1882 CG6030 0.017693
CG1882 CG6705 -0.718111
CG1882 CG6949 -0.961997
CG1882 CG7062 0.207658
CG1882 CG7071 0.168177
CG1882 CG7088 0.576246
CG1882 CG7107 -2.947434
CG1882 CG7266 0.249960
CG1882 CG7271 0.763287
CG1882 CG7279 -1.370894
CG1882 CG7438 0.494360
CG1882 CG7458 -1.891669
CG1882 CG7461 -0.053816
CG1882 CG7807 0.449443
CG1882 CG7915 -0.479504
CG1882 CG7920 -0.983917
CG1882 CG7981 0.682359
CG1882 CG8144 -0.866136
CG1882 CG8182 -0.042424
CG1882 CG8186 -1.656003
CG1882 CG8235 -1.882095
CG1882 CG8268 -0.266674
CG1882 CG8402 -3.316983
CG1882 CG8430 0.202283
CG1882 CG8439 0.282311
CG1882 CG8446 -0.308971
CG1882 CG8531 0.547247
CG1882 CG8946 2.377019
CG1882 CG9238 -0.505135
CG1882 CG9253 0.465020
CG1882 CG9811 -1.043228
CG1882 CR31808 -0.055253
CG1882 TE19126 0.220181
CG1884 CG2072 -2.626113
CG1884 CG2161 -0.571571
CG1884 CG2913 0.417156
CG1884 CG3008 1.388821
CG1884 CG3033 0.257688
CG1884 CG3039 -0.776434
CG1884 CG31649 0.160221
CG1884 CG31999 -0.843654
CG1884 CG32425 -0.054939
CG1884 CG33097 -6.018626
CG1884 CG33549 1.639136
CG1884 CG3539 0.631104
CG1884 CG3542 -4.878633
CG1884 CG3624 -0.844925
CG1884 CG3722 0.265121
CG1884 CG3725 -2.477867
CG1884 CG3800 1.529388
CG1884 CG3903 0.440298
CG1884 CG3969 0.766714
CG1884 CG4086 0.200154
CG1884 CG4145 -0.207192
CG1884 CG4552 -0.685373
CG1884 CG4672 0.578868
CG1884 CG5021 0.192032
CG1884 CG5186 -0.080695
CG1884 CG5454 0.279464
CG1884 CG5486 -0.133690
CG1884 CG5514 -2.807009
CG1884 CG6647 0.525272
CG1884 CG6654 -1.486856
CG1884 CG6775 1.610080
CG1884 CG7375 1.175934
CG1884 CG7379 1.890794
CG1884 CG7433 0.630059
CG1884 CG7524 -0.117535
CG1884 CG7664 0.443554
CG1884 CG7920 -0.822623
CG1884 CG7981 0.213641
CG1884 CG8173 -1.287948
CG1884 CG8965 -0.200076
CG1884 CG9022 -3.865310
CG1884 CG9175 -1.381610
CG1884 CG9194 0.178170
CG1884 CG9318 -0.805356
CG1884 CG9346 1.783939
CG1884 CG9712 1.433636
CG1884 CG9743 -0.386016
CG1884 CR31696 -0.032231
CG1884 TE20108 -0.901594
CG18854 CG1970 -1.039879
CG18854 CG2158 -0.044464
CG18854 CG2221 -2.187383
CG18854 CG2263 3.853690
CG18854 CG2674 1.562436
CG18854 CG2863 -1.721123
CG18854 CG2867 -2.727874
CG18854 CG31160 0.724698
CG18854 CG31170 2.657466
CG18854 CG3140 2.809418
CG18854 CG3174 0.863263
CG18854 CG31794 1.114456
CG18854 CG32030 0.634610
CG18854 CG3224 -4.678305
CG18854 CG32409 -9.009169
CG18854 CG32813 3.869873
CG18854 CG33071 1.583523
CG18854 CG3499 -2.991421
CG18854 CG3861 -1.066618
CG18854 CG4217 -2.019599
CG18854 CG4427 -0.964437
CG18854 CG4457 -5.521399
CG18854 CG4552 2.029079
CG18854 CG4665 -3.410362
CG18854 CG4746 1.430942
CG18854 CG4912 -4.324094
CG18854 CG5033 6.165949
CG18854 CG5220 0.721897
CG18854 CG5277 -2.002857
CG18854 CG5353 -9.688711
CG18854 CG5382 -4.124423
CG18854 CG5824 -4.133272
CG18854 CG5904 -9.432387
CG18854 CG5992 -6.395766
CG18854 CG6148 -2.943813
CG18854 CG6199 0.019623
CG18854 CG6202 -7.479845
CG18854 CG6226 4.606139
CG18854 CG6708 -4.532704
CG18854 CG6904 -5.660124
CG18854 CG7073 2.570835
CG18854 CG7279 1.523084
CG18854 CG7413 -2.635371
CG18854 CG7430 -7.829204
CG18854 CG7458 -1.968345
CG18854 CG7461 -7.600928
CG18854 CG7519 1.114934
CG18854 CG7993 -1.251468
CG18854 CG8058 -3.446293
CG18854 CG8144 -4.657333
CG18854 CG8235 -2.254677
CG18854 CG8268 0.502398
CG18854 CG8286 -0.872448
CG18854 CG8386 0.641592
CG18854 CG8446 -5.526452
CG18854 CG8531 2.284718
CG18854 CG8920 0.721653
CG18854 CG8978 -0.635508
CG18854 CG9009 1.782866
CG18854 CG9140 2.418631
CG18854 CG9281 3.378648
CG18854 CG9630 3.920184
CG18854 CG9743 0.913202
CG18854 CG9750 1.561890
CG1891 CG30115 0.316649
CG1891 CG31022 -0.884853
CG1891 CG31368 -0.331201
CG1891 CG3265 0.707044
CG1891 CG32982 -0.406805
CG1891 CG3861 -0.465345
CG1891 CG4003 -0.486117
CG1891 CG4115 -0.000977
CG1891 CG4125 1.693028
CG1891 CG4376 0.254572
CG1891 CG4457 0.939944
CG1891 CG4552 -1.767352
CG1891 CG4966 -2.266772
CG1891 CG4994 0.141644
CG1891 CG5258 1.173541
CG1891 CG6375 -0.448655
CG1891 CG6647 -0.002517
CG1891 CG7413 1.780124
CG1891 CG7554 0.034559
CG1891 CG7638 -1.402535
CG1891 CG7675 -0.328070
CG1891 CG7698 0.071811
CG1891 CG8209 0.232077
CG1891 CG8231 -0.225601
CG1891 CG8268 0.476586
CG1891 CG8301 0.631687
CG1891 CG8780 -0.620051
CG1891 CG9172 -0.310439
CG1891 CG9262 -0.026162
CG1891 CG9854 -1.541819
CG1910 CG2051 -1.242898
CG1910 CG30427 -0.337466
CG1910 CG3127 0.496891
CG1910 CG31794 0.196886
CG1910 CG3198 1.165847
CG1910 CG32164 -1.411405
CG1910 CG32244 -1.483065
CG1910 CG33009 0.072575
CG1910 CG33149 2.089751
CG1910 CG33549 1.626297
CG1910 CG3371 -1.616880
CG1910 CG3624 -0.527768
CG1910 CG3725 0.896055
CG1910 CG3960 1.001908
CG1910 CG4115 0.987082
CG1910 CG4169 -0.731999
CG1910 CG4170 -0.553204
CG1910 CG4300 -2.954034
CG1910 CG4376 -1.309734
CG1910 CG4511 0.492865
CG1910 CG4533 0.466510
CG1910 CG4679 -3.181965
CG1910 CG4692 1.061241
CG1910 CG4726 2.506221
CG1910 CG4994 1.095908
CG1910 CG5320 -4.255701
CG1910 CG5330 -0.242283
CG1910 CG5374 0.216442
CG1910 CG5476 -1.891928
CG1910 CG6501 2.269863
CG1910 CG6666 -1.192690
CG1910 CG6668 1.066608
CG1910 CG6803 -0.849540
CG1910 CG6844 0.772273
CG1910 CG7033 -1.355976
CG1910 CG7071 0.648853
CG1910 CG7107 -3.180830
CG1910 CG7173 1.170399
CG1910 CG7433 -1.709140
CG1910 CG7481 0.870910
CG1910 CG7915 0.341525
CG1910 CG7920 -2.072699
CG1910 CG7987 -2.764658
CG1910 CG8186 2.183864
CG1910 CG8276 -0.209410
CG1910 CG8402 -0.332239
CG1910 CG8439 1.993613
CG1910 CG8977 -1.850859
CG1910 CG9022 -1.102353
CG1910 CG9194 -0.973591
CG1910 CG9238 1.937475
CG1910 CG9494 -0.376232
CG1910 CG9710 -0.491302
CG1910 CG9750 0.646633
CG1910 CG9762 -0.295431
CG1910 CG9985 -1.289492
CG1910 CR31696 -1.036114
CG1910 TE19126 -7.081849
CG1919 CG31973 -0.037336
CG1919 CG8587 0.061096
CG1934 CG2969 0.235083
CG1934 CG31692 -0.193760
CG1934 CG32425 0.574579
CG1934 CG3644 -0.464861
CG1934 CG3725 -0.661621
CG1934 CG3989 -0.730412
CG1934 CG4183 0.106781
CG1934 CG4405 -0.417184
CG1934 CG5320 1.014510
CG1934 CG5671 -0.984038
CG1934 CG5809 0.640930
CG1934 CG6647 0.236838
CG1934 CG6778 -0.250739
CG1934 CG6803 -0.194188
CG1934 CG6844 0.025950
CG1934 CG7481 -1.242729
CG1934 CG7987 -0.315597
CG1934 CG8276 0.509085
CG1934 CG9020 -0.085774
CG1934 CG9985 -0.265745
CG1941 CG2827 -0.081810
CG1941 CG5558 0.289187
CG1941 CG5849 -1.546735
CG1941 CG7839 0.403653
CG1941 CG8039 -0.200752
CG1941 CG8827 -0.237360
CG1941 CG9577 -0.955394
CG1957 CG2656 0.221720
CG1957 CG31108 -0.208891
CG1957 CG32505 0.433154
CG1957 CG3689 -0.482015
CG1957 CG4303 0.514975
CG1957 CG5499 0.218121
CG1957 CG5813 0.024055
CG1957 CG6617 0.032838
CG1957 CG6866 0.152519
CG1957 CG6889 0.928577
CG1957 CG6987 -2.137582
CG1957 CG7358 -0.867478
CG1957 CG8416 -0.294591
CG1957 CG9633 0.118832
CG1957 CG9704 -0.299173
CG1957 CG9705 -1.523929
CG1957 CG9797 0.261500
CG1970 CG2003 0.035009
CG1970 CG2098 0.296157
CG1970 CG2155 0.708139
CG1970 CG2198 -0.072183
CG1970 CG31160 -0.673652
CG1970 CG3140 0.827022
CG1970 CG3174 -1.402572
CG1970 CG32409 1.412215
CG1970 CG3297 -0.599125
CG1970 CG3593 -0.441087
CG1970 CG4033 0.119528
CG1970 CG4233 -0.162610
CG1970 CG4427 2.405948
CG1970 CG4475 0.056398
CG1970 CG4665 -0.856117
CG1970 CG4746 -0.611543
CG1970 CG5033 -1.327486
CG1970 CG5220 -2.466818
CG1970 CG5776 0.759025
CG1970 CG5824 -0.368050
CG1970 CG6148 -0.556789
CG1970 CG6415 1.139607
CG1970 CG7227 0.281952
CG1970 CG7299 -0.764482
CG1970 CG7458 -0.215624
CG1970 CG7461 -0.547115
CG1970 CG7702 0.416842
CG1970 CG7780 -0.172415
CG1970 CG7915 0.391458
CG1970 CG7993 0.185529
CG1970 CG8036 -2.954486
CG1970 CG8058 -0.333726
CG1970 CG8402 0.902102
CG1970 CG8446 0.445729
CG1970 CG8531 0.065430
CG1970 CG9006 0.892957
CG1970 CG9148 -0.257863
CG1970 CG9280 1.040638
CG2003 CG2098 1.576088
CG2003 CG2155 -0.192824
CG2003 CG2184 -2.827783
CG2003 CG2198 -2.767953
CG2003 CG2863 0.382556
CG2003 CG3001 0.112971
CG2003 CG30011 1.987642
CG2003 CG3006 -0.370277
CG2003 CG31098 0.219622
CG2003 CG31160 -0.570387
CG2003 CG31175 -3.216977
CG2003 CG3127 0.478262
CG2003 CG31431 -2.136175
CG2003 CG31559 -0.330491
CG2003 CG3174 -0.986572
CG2003 CG31775 0.865072
CG2003 CG32164 0.392222
CG2003 CG32409 7.120219
CG2003 CG32464 1.746738
CG2003 CG32499 -0.659877
CG2003 CG3267 1.596732
CG2003 CG32813 -0.705334
CG2003 CG3297 0.062248
CG2003 CG33009 1.438472
CG2003 CG33071 -0.582932
CG2003 CG33217 -1.502653
CG2003 CG3960 0.186075
CG2003 CG3992 -0.814861
CG2003 CG3999 0.372717
CG2003 CG4033 -4.817333
CG2003 CG4051 1.265286
CG2003 CG4233 2.149023
CG2003 CG4307 5.486877
CG2003 CG4427 -7.203005
CG2003 CG4533 -0.014601
CG2003 CG4567 -0.617940
CG2003 CG4912 0.211456
CG2003 CG4994 -0.422791
CG2003 CG5033 7.633224
CG2003 CG5277 -0.216463
CG2003 CG5330 4.662056
CG2003 CG5374 0.370391
CG2003 CG5594 -1.551092
CG2003 CG5596 -0.241661
CG2003 CG5819 1.406650
CG2003 CG5824 -5.335946
CG2003 CG5828 0.128912
CG2003 CG5904 -4.782950
CG2003 CG5992 4.647735
CG2003 CG6226 -0.461573
CG2003 CG6417 1.122613
CG2003 CG6501 6.264968
CG2003 CG6708 0.169013
CG2003 CG6871 0.329421
CG2003 CG6949 -3.762189
CG2003 CG7088 -4.342478
CG2003 CG7107 0.513953
CG2003 CG7421 -2.599263
CG2003 CG7458 -7.849990
CG2003 CG7461 0.887380
CG2003 CG7519 4.115769
CG2003 CG7841 -0.542843
CG2003 CG7915 -1.158035
CG2003 CG7935 -4.790215
CG2003 CG7936 0.429815
CG2003 CG8058 2.467731
CG2003 CG8144 1.473080
CG2003 CG8235 0.468008
CG2003 CG8309 1.243920
CG2003 CG8402 -3.879551
CG2003 CG8439 -3.553474
CG2003 CG8443 -1.248426
CG2003 CG8446 -1.627257
CG2003 CG8470 1.804899
CG2003 CG8525 -4.047965
CG2003 CG8531 2.373261
CG2003 CG8665 2.673715
CG2003 CG8788 -3.647483
CG2003 CG8946 -2.224375
CG2003 CG8977 -10.131106
CG2003 CG9009 0.814489
CG2003 CG9172 -0.037696
CG2003 CG9281 5.454898
CG2003 CG9446 0.556599
CG2003 CG9527 2.054069
CG2003 CG9630 3.119305
CG2003 CG9663 -4.013732
CG2003 CG9762 2.563861
CG2003 TE19126 -0.342864
CG2016 CG2674 0.113236
CG2016 CG2837 0.033682
CG2016 CG32625 0.412157
CG2016 CG33104 -1.263759
CG2016 CG33183 0.265132
CG2016 CG3416 0.231167
CG2016 CG3499 0.539198
CG2016 CG4051 -0.026031
CG2016 CG4700 -0.338694
CG2016 CG4742 -0.219890
CG2016 CG4972 0.112941
CG2016 CG5193 -0.207196
CG2016 CG5873 -0.389179
CG2016 CG6177 -0.115337
CG2016 CG6708 0.216182
CG2016 CG7033 0.115213
CG2016 CG8366 -0.290576
CG2016 CG8965 -0.089949
CG2016 CG9330 -0.274833
CG2016 CG9423 -0.146173
CG2016 CG9710 0.329639
CG2016 TE18870 -0.098945
CG2048 CG32043 -5.076847
CG2048 CG3352 0.101858
CG2048 CG3625 -3.517120
CG2048 CG3644 -0.163829
CG2048 CG3725 -0.233746
CG2048 CG40147 -0.806573
CG2048 CG4209 -0.500335
CG2048 CG4677 -1.412486
CG2048 CG5215 0.801719
CG2048 CG5320 -0.300399
CG2048 CG5680 -1.364743
CG2048 CG6866 1.297573
CG2048 CG6877 0.050226
CG2048 CG7481 -0.273724
CG2048 CG7664 -0.884774
CG2048 CG8276 0.370105
CG2048 CG8933 0.474000
CG2048 CG8974 1.114693
CG2048 CG9022 0.262916
CG2048 CG9070 -0.270873
CG2048 CG9261 -0.758462
CG2048 CG9267 -0.144590
CG2048 CG9666 0.742524
CG2051 CG2330 -0.370837
CG2051 CG2969 -4.488828
CG2051 CG30291 0.355240
CG2051 CG3039 1.003611
CG2051 CG31794 -0.837353
CG2051 CG32425 3.445909
CG2051 CG32701 0.443518
CG2051 CG3278 -0.071067
CG2051 CG33113 -0.066381
CG2051 CG33549 -5.882056
CG2051 CG3359 -0.385306
CG2051 CG3722 -4.172212
CG2051 CG3725 -3.088116
CG2051 CG3766 0.151313
CG2051 CG3800 0.384248
CG2051 CG3903 -3.343074
CG2051 CG3989 1.241545
CG2051 CG4145 2.546229
CG2051 CG4170 1.658520
CG2051 CG4204 0.253747
CG2051 CG4405 0.482782
CG2051 CG4672 0.700216
CG2051 CG4677 0.533704
CG2051 CG4679 1.861135
CG2051 CG4700 1.125208
CG2051 CG4752 0.688397
CG2051 CG5183 -0.096189
CG2051 CG5320 -2.220437
CG2051 CG5353 -2.720364
CG2051 CG5486 0.806495
CG2051 CG5809 1.529523
CG2051 CG6601 -0.422992
CG2051 CG6778 0.668944
CG2051 CG6844 -0.309246
CG2051 CG7227 0.648710
CG2051 CG7262 -0.094068
CG2051 CG7481 1.031872
CG2051 CG7748 0.281523
CG2051 CG7867 -0.129611
CG2051 CG7987 -0.501684
CG2051 CG8258 0.189870
CG2051 CG8276 -0.469771
CG2051 CG8289 0.630786
CG2051 CG8776 0.535483
CG2051 CG9022 1.204776
CG2051 CG9035 0.587588
CG2051 CG9238 -2.560786
CG2051 CG9256 -1.611700
CG2051 CG9423 -0.111975
CG2051 CG9539 0.966812
CG2051 CG9677 -1.259290
CG2051 CG9916 -0.540414
CG2051 CG9985 -0.547859
CG2051 TE19126 1.989865
CG2060 CG2065 0.053427
CG2060 CG3829 1.081874
CG2060 CG4120 -1.234960
CG2060 CG6113 0.226918
CG2060 CG6957 -1.209267
CG2060 CG7390 -3.175467
CG2060 CG8066 0.455596
CG2060 CG8782 -1.320642
CG2060 CG9184 0.137340
CG2065 CG3829 0.238604
CG2065 CG6957 -0.862998
CG2065 CG7390 -1.661777
CG2072 CG32425 -1.500790
CG2072 CG33097 0.960551
CG2072 CG33549 -0.404778
CG2072 CG3424 -0.382056
CG2072 CG3542 -0.228503
CG2072 CG3644 0.814541
CG2072 CG3722 -0.510473
CG2072 CG3725 -0.113029
CG2072 CG3743 -0.170561
CG2072 CG3903 1.048305
CG2072 CG4145 -0.282147
CG2072 CG4670 -0.201157
CG2072 CG4672 -0.218713
CG2072 CG5021 -0.145235
CG2072 CG5514 -0.109505
CG2072 CG6654 0.018548
CG2072 CG7098 0.190045
CG2072 CG8363 0.098270
CG2072 CG8974 -0.129304
CG2072 CG9022 1.279320
CG2072 CG9175 0.265120
CG2072 CG9346 -0.285619
CG2078 CG2827 -0.118821
CG2078 CG2867 0.148202
CG2078 CG31775 0.230689
CG2078 CG32264 -2.324113
CG2078 CG3593 -0.933946
CG2078 CG4781 -0.255667
CG2078 CG5010 0.690187
CG2078 CG5288 0.681657
CG2078 CG5824 0.385176
CG2078 CG6022 1.226429
CG2078 CG6343 -0.449632
CG2078 CG6767 -0.301576
CG2078 CG7519 -0.905549
CG2078 CG7712 -0.318693
CG2078 CG8327 1.343154
CG2078 CG8525 -2.752209
CG2078 CG8669 -0.181781
CG2078 CG8766 -0.285943
CG2078 CG8920 2.345199
CG2078 CG9006 -0.219548
CG2078 CG9066 -1.257436
CG2083 CG31088 1.036784
CG2083 CG31181 -0.480660
CG2083 CG32486 0.595777
CG2083 CG32505 -1.076259
CG2083 CG3258 1.642577
CG2083 CG3269 -2.032042
CG2083 CG32858 0.135505
CG2083 CG3625 -1.085744
CG2083 CG40147 -0.161131
CG2083 CG4029 -0.132017
CG2083 CG4050 1.461697
CG2083 CG4532 -3.999512
CG2083 CG5215 1.653746
CG2083 CG5433 0.489970
CG2083 CG5499 0.141924
CG2083 CG5545 -0.742095
CG2083 CG5580 -3.283711
CG2083 CG5588 0.745729
CG2083 CG6174 -1.953279
CG2083 CG6418 0.361255
CG2083 CG6617 -2.326159
CG2083 CG6860 -0.736219
CG2083 CG6866 -0.316012
CG2083 CG6889 -0.354998
CG2083 CG6930 0.432832
CG2083 CG6987 1.566820
CG2083 CG7375 -0.985337
CG2083 CG7471 0.552404
CG2083 CG7528 0.275447
CG2083 CG8200 1.343004
CG2083 CG8472 -2.496576
CG2083 CG8567 -0.198644
CG2083 CG8974 0.421424
CG2083 CG9135 0.936948
CG2083 CG9346 0.291970
CG2083 CG9666 -1.151246
CG2098 CG2155 -0.581137
CG2098 CG2198 -3.981529
CG2098 CG2718 0.463588
CG2098 CG2762 -0.544217
CG2098 CG30011 -0.339757
CG2098 CG31098 2.136420
CG2098 CG31775 0.884872
CG2098 CG32464 0.374276
CG2098 CG32813 1.059170
CG2098 CG3283 -0.832293
CG2098 CG33009 0.771302
CG2098 CG3380 -0.100704
CG2098 CG3829 0.429998
CG2098 CG3989 -4.442337
CG2098 CG4162 2.491406
CG2098 CG4233 1.253564
CG2098 CG4354 0.145420
CG2098 CG4427 3.098559
CG2098 CG4475 -0.782214
CG2098 CG4533 1.050414
CG2098 CG4600 0.333878
CG2098 CG4696 1.287710
CG2098 CG5033 -5.228958
CG2098 CG5220 1.910356
CG2098 CG5330 0.857465
CG2098 CG5345 1.661927
CG2098 CG5594 -1.818685
CG2098 CG5776 -1.719047
CG2098 CG6803 -0.171526
CG2098 CG6844 -0.112404
CG2098 CG6871 1.359414
CG2098 CG7062 0.358849
CG2098 CG7088 1.417753
CG2098 CG7227 0.600283
CG2098 CG7393 1.129864
CG2098 CG7702 -0.029254
CG2098 CG7935 0.366875
CG2098 CG7987 -3.812066
CG2098 CG8036 -2.586908
CG2098 CG8050 -1.141483
CG2098 CG8258 0.445297
CG2098 CG8402 0.838634
CG2098 CG8470 1.816654
CG2098 CG8665 -6.553322
CG2098 CG8977 1.210146
CG2098 CG9006 0.811656
CG2098 CG9238 0.888366
CG2098 CG9306 0.804277
CG2108 CG2727 -0.629932
CG2108 CG2837 -2.184154
CG2108 CG2928 -1.901689
CG2108 CG30497 -0.297439
CG2108 CG31121 -0.049924
CG2108 CG31973 -0.514157
CG2108 CG31999 -0.223001
CG2108 CG32244 -1.632077
CG2108 CG32473 0.492843
CG2108 CG3365 -1.147627
CG2108 CG3903 0.964358
CG2108 CG5873 0.271351
CG2108 CG6040 -0.074235
CG2108 CG6879 -0.500701
CG2108 CG7071 0.340953
CG2108 CG7107 -0.129179
CG2108 CG7526 -0.142544
CG2108 CG7563 -0.639996
CG2108 CG8965 0.458736
CG2108 CG9089 0.410010
CG2108 CG9253 0.282107
CG2108 CG9322 0.299415
CG2108 CG9517 -0.626987
CG2108 CG9747 0.025157
CG2125 CG2330 -0.094713
CG2125 CG6934 -0.605681
CG2125 CG6981 -0.380115
CG2125 CG8258 0.117058
CG2125 CG8983 -0.427534
CG2125 CG9847 -1.065171
CG2140 CG3267 0.387379
CG2140 CG3762 -0.215191
CG2140 CG3829 -0.479095
CG2140 CG6668 0.379775
CG2140 CG7266 -0.065748
CG2140 CG9253 -0.981378
CG2150 CG7080 -0.766749
CG2150 CG8587 -1.514165
CG2155 CG31160 -0.104375
CG2155 CG3140 1.048732
CG2155 CG3174 -0.049033
CG2155 CG32548 -2.139849
CG2155 CG3297 0.254090
CG2155 CG33009 -0.286957
CG2155 CG4051 0.165524
CG2155 CG4427 -2.428229
CG2155 CG4475 -1.282572
CG2155 CG4533 -1.120349
CG2155 CG4679 1.085888
CG2155 CG5033 1.498370
CG2155 CG5193 0.721880
CG2155 CG5594 -0.263766
CG2155 CG6415 0.522255
CG2155 CG6459 1.366393
CG2155 CG6708 -0.690384
CG2155 CG7227 0.180333
CG2155 CG7299 -1.208743
CG2155 CG7393 -0.447983
CG2155 CG7987 1.536134
CG2155 CG8036 -2.241057
CG2155 CG8402 0.823425
CG2155 CG8913 -2.119655
CG2155 CG9127 -1.064143
CG2155 CG9148 -2.798485
CG2155 CG9280 -2.363092
CG2157 CG4311 -0.488227
CG2157 CG7941 -0.700909
CG2157 CG8850 -0.395320
CG2158 CG2263 3.231943
CG2158 CG2827 -4.013799
CG2158 CG31170 -1.875729
CG2158 CG3140 -2.857678
CG2158 CG3224 0.386480
CG2158 CG32409 0.833288
CG2158 CG3499 -0.986844
CG2158 CG3624 0.582531
CG2158 CG4003 -0.529546
CG2158 CG4199 0.080465
CG2158 CG4217 1.556667
CG2158 CG4427 -1.166698
CG2158 CG4511 -1.621418
CG2158 CG4581 -0.146959
CG2158 CG4665 0.174332
CG2158 CG4752 -1.558093
CG2158 CG4912 0.704908
CG2158 CG5033 -1.830343
CG2158 CG5193 1.017588
CG2158 CG5220 -0.494685
CG2158 CG5353 0.619526
CG2158 CG5382 1.298779
CG2158 CG5454 0.286609
CG2158 CG5992 -0.156886
CG2158 CG6202 -0.434560
CG2158 CG6708 0.263735
CG2158 CG6904 -2.585935
CG2158 CG7393 -2.639569
CG2158 CG7461 -0.946803
CG2158 CG7698 -0.108780
CG2158 CG7780 -0.084003
CG2158 CG7839 2.027723
CG2158 CG7987 0.656413
CG2158 CG7993 -0.576291
CG2158 CG8036 1.381546
CG2158 CG8430 0.602881
CG2158 CG8531 -1.951613
CG2158 CG8583 -1.761648
CG2158 CG8636 -5.428838
CG2158 CG9006 3.655219
CG2158 CG9280 0.412268
CG2158 CG9750 -0.723711
CG2161 CG2818 -0.112267
CG2161 CG3008 0.638972
CG2161 CG30116 0.419837
CG2161 CG3028 -0.085741
CG2161 CG31170 -1.427004
CG2161 CG3140 1.438936
CG2161 CG31649 -0.011181
CG2161 CG3171 -0.762038
CG2161 CG31794 1.070248
CG2161 CG31999 -5.759223
CG2161 CG32425 2.471145
CG2161 CG32473 0.395592
CG2161 CG32920 -2.779561
CG2161 CG33549 -3.433749
CG2161 CG3499 -1.401894
CG2161 CG3539 0.291113
CG2161 CG3542 0.624536
CG2161 CG3624 -0.059465
CG2161 CG3722 -1.166087
CG2161 CG3800 0.516215
CG2161 CG3903 1.653229
CG2161 CG4086 -0.699539
CG2161 CG4145 0.292901
CG2161 CG4169 -1.334951
CG2161 CG4233 -0.055641
CG2161 CG4364 0.006790
CG2161 CG4729 -0.143776
CG2161 CG4752 -0.028877
CG2161 CG4984 0.110523
CG2161 CG5186 -0.318690
CG2161 CG5353 1.594761
CG2161 CG5590 1.017041
CG2161 CG6199 -2.202905
CG2161 CG6345 0.156779
CG2161 CG6439 1.438439
CG2161 CG6775 0.422813
CG2161 CG7107 -0.346528
CG2161 CG7271 0.771415
CG2161 CG7279 -0.218676
CG2161 CG7524 0.098781
CG2161 CG7748 0.542990
CG2161 CG7981 -1.775164
CG2161 CG8173 -0.422779
CG2161 CG8965 0.562854
CG2161 CG9022 0.671588
CG2161 CG9175 -1.165582
CG2161 CG9743 -0.286001
CG2161 TE20108 -0.352747
CG2184 CG2863 -3.060044
CG2184 CG3001 -0.872164
CG2184 CG31004 -1.163454
CG2184 CG31175 2.226441
CG2184 CG31775 -0.613501
CG2184 CG32813 -3.952129
CG2184 CG33071 -1.354596
CG2184 CG3380 0.298530
CG2184 CG3401 -2.952951
CG2184 CG4033 -9.403657
CG2184 CG4125 1.077668
CG2184 CG4300 -2.158080
CG2184 CG4307 0.749625
CG2184 CG4581 0.183574
CG2184 CG4843 -4.546154
CG2184 CG4901 1.347838
CG2184 CG4994 -0.323600
CG2184 CG5525 2.317418
CG2184 CG5575 -0.151364
CG2184 CG5594 1.448591
CG2184 CG5596 -4.113085
CG2184 CG5819 0.285724
CG2184 CG5828 0.178565
CG2184 CG5961 1.517273
CG2184 CG5992 -0.754682
CG2184 CG6105 -1.663858
CG2184 CG6417 0.483550
CG2184 CG6501 -1.085833
CG2184 CG6949 1.914251
CG2184 CG6972 0.106600
CG2184 CG7088 -0.242830
CG2184 CG7241 -0.497056
CG2184 CG7296 -0.154781
CG2184 CG7421 0.476641
CG2184 CG7458 2.276498
CG2184 CG7502 -1.326938
CG2184 CG7519 0.821676
CG2184 CG7915 0.479134
CG2184 CG7930 -0.620307
CG2184 CG7936 -0.613903
CG2184 CG8301 0.129775
CG2184 CG8446 -4.935757
CG2184 CG8525 2.174730
CG2184 CG8635 2.912046
CG2184 CG8759 0.018949
CG2184 CG8780 -0.209591
CG2184 CG8946 2.959102
CG2184 CG8977 8.896752
CG2184 CG9066 -0.340125
CG2184 CG9281 3.728658
CG2184 CG9630 0.662759
CG2184 CG9663 0.950205
CG2184 CG9762 -2.278427
CG2198 CG2277 0.875591
CG2198 CG2330 1.032419
CG2198 CG2718 0.702182
CG2198 CG2969 -0.096622
CG2198 CG3001 -3.195984
CG2198 CG31692 0.631073
CG2198 CG31775 0.195139
CG2198 CG32253 -0.004391
CG2198 CG32464 -0.516913
CG2198 CG3278 1.781019
CG2198 CG3297 -0.851808
CG2198 CG33113 1.219160
CG2198 CG3434 -0.942067
CG2198 CG3767 -0.098888
CG2198 CG3842 -0.240611
CG2198 CG3989 -1.379726
CG2198 CG4354 0.689910
CG2198 CG4427 3.240371
CG2198 CG4533 -0.967203
CG2198 CG4679 1.924142
CG2198 CG4696 -1.171890
CG2198 CG4746 -4.012963
CG2198 CG5033 -4.737860
CG2198 CG5183 -1.347088
CG2198 CG5220 -2.608247
CG2198 CG5330 -3.491147
CG2198 CG5345 -2.266462
CG2198 CG5594 -0.449193
CG2198 CG5776 -0.745219
CG2198 CG5824 0.407788
CG2198 CG6148 0.107172
CG2198 CG6844 -0.096480
CG2198 CG7088 0.693970
CG2198 CG7227 -1.297996
CG2198 CG7299 -0.908454
CG2198 CG7678 0.060495
CG2198 CG7702 -1.744936
CG2198 CG7915 -2.418539
CG2198 CG7935 1.130692
CG2198 CG8258 -0.526290
CG2198 CG8583 0.566176
CG2198 CG8665 1.955024
CG2198 CG8977 1.552946
CG2198 CG9006 -1.540279
CG2198 CG9539 0.070795
CG2198 CG9663 0.620462
CG2198 CG9836 -0.048757
CG2207 CG31043 -0.207572
CG2207 CG5358 0.744138
CG2207 CG5940 0.281064
CG2207 CG6703 0.422401
CG2207 CG6987 0.883071
CG2207 CG7358 -0.799180
CG2207 CG7659 0.873371
CG2207 CG9704 1.882087
CG2207 CG9797 -1.864399
CG2207 CG9999 0.479953
CG2210 CG2977 0.558320
CG2210 CG31170 -0.498151
CG2210 CG31431 -0.397664
CG2210 CG32548 0.382668
CG2210 CG3267 -0.109363
CG2210 CG32920 -0.349557
CG2210 CG33502 -3.580115
CG2210 CG3588 -0.010537
CG2210 CG4061 0.277929
CG2210 CG5130 0.315533
CG2210 CG5170 -0.929101
CG2210 CG5660 2.121468
CG2210 CG5949 0.128591
CG2210 CG6028 -0.920854
CG2210 CG6030 0.074729
CG2210 CG6459 -2.351239
CG2210 CG6666 0.200374
CG2210 CG6816 0.390118
CG2210 CG7107 -0.252703
CG2210 CG7154 0.099038
CG2210 CG7328 0.992607
CG2210 CG7354 -3.155264
CG2210 CG7807 0.415292
CG2210 CG8402 -0.006518
CG2210 CG8443 0.128286
CG2210 CG8627 0.055799
CG2210 CG8766 -0.000829
CG2210 CG8788 1.799205
CG2210 CG9127 0.192095
CG2210 CG9131 -0.082323
CG2210 CG9331 -0.314792
CG2210 CG9527 0.114370
CG2210 CR31808 0.345368
CG2210 TE18870 -0.075253
CG2221 CG2263 -2.895306
CG2221 CG2674 -1.279658
CG2221 CG2867 -2.095532
CG2221 CG3224 2.172657
CG2221 CG32409 4.008298
CG2221 CG33104 1.000174
CG2221 CG33217 2.562169
CG2221 CG3991 0.798618
CG2221 CG4217 1.707644
CG2221 CG4307 1.036558
CG2221 CG4457 0.378558
CG2221 CG4742 0.910155
CG2221 CG4912 0.008504
CG2221 CG4966 0.318065
CG2221 CG5258 2.162507
CG2221 CG5277 -5.443778
CG2221 CG5382 0.062491
CG2221 CG5525 0.688983
CG2221 CG5824 -1.839083
CG2221 CG6022 0.073607
CG2221 CG6105 -0.657618
CG2221 CG6148 -0.713324
CG2221 CG6202 0.793252
CG2221 CG6455 3.192975
CG2221 CG6708 -0.737678
CG2221 CG6767 1.152908
CG2221 CG7413 -3.085602
CG2221 CG7461 1.327454
CG2221 CG7519 2.755091
CG2221 CG7554 0.198416
CG2221 CG7712 -1.703386
CG2221 CG8144 1.785713
CG2221 CG8286 -4.678274
CG2221 CG8309 -1.281405
CG2221 CG8386 -2.921643
CG2221 CG8444 1.450638
CG2221 CG8920 -3.056271
CG2221 CG8978 0.643930
CG2221 CG9006 2.528730
CG2221 CG9149 -1.492722
CG2221 CG9172 -0.670148
CG2221 CG9326 0.325138
CG2221 CG9330 0.566748
CG2263 CG2674 -1.386029
CG2263 CG2827 -2.951662
CG2263 CG2867 -1.228478
CG2263 CG31045 0.054810
CG2263 CG3224 -4.523930
CG2263 CG33071 -0.317561
CG2263 CG3664 0.113375
CG2263 CG4003 -2.506422
CG2263 CG4457 -5.992133
CG2263 CG4665 -1.805231
CG2263 CG4912 2.067569
CG2263 CG4972 1.419333
CG2263 CG5193 1.168081
CG2263 CG5220 -2.356553
CG2263 CG5258 -2.720951
CG2263 CG5277 -2.464563
CG2263 CG5382 -5.345813
CG2263 CG5537 1.656715
CG2263 CG5824 -0.968980
CG2263 CG5904 3.476836
CG2263 CG6022 0.882941
CG2263 CG6105 2.240628
CG2263 CG6148 0.831515
CG2263 CG6202 -0.776159
CG2263 CG6415 -1.010310
CG2263 CG6455 -1.227961
CG2263 CG6708 -3.342217
CG2263 CG6904 -5.302142
CG2263 CG7073 2.386393
CG2263 CG7393 -0.277188
CG2263 CG7461 4.421682
[truncated: 273,248 more chars]
