# Supplementary material for: GINI: From ISH Images to Gene Interaction Networks
Source: PLoS Comput Biol. 2013 Oct 10;9(10):e1003227. doi: 10.1371/journal.pcbi.1003227 (PMC3794902; doi:10.1371/journal.pcbi.1003227)
Supplement: Dataset S1 — Networks predicted by GINI for the 9–10 and 13–16 development stages. For the data at each stage, multiple networks were predicted by varying the tuning parameter , between 0.5 and 1, as described in the paper. The network for each value is stored in a separate file in the dataset, in a format readable by Cytoscape. (BZ2) [file pcbi.1003227.s001.bz2 › Dataset_S1_Networks/GINI_network_stage13-16_lambda0.675.txt]

CG10002 CG10473 -0.282764
CG10002 CG2072 -0.576451
CG10002 CG5700 -0.541335
CG10002 CG6055 -0.711405
CG10002 CG7098 -0.386420
CG10002 CG8363 -0.472198
CG10009 CG10206 0.341524
CG10009 CG10287 -0.662799
CG10009 CG11134 1.103997
CG10009 CG11471 0.068064
CG10009 CG1157 -3.150559
CG10009 CG11771 -1.255021
CG10009 CG11785 1.229231
CG10009 CG12101 0.153464
CG10009 CG12141 0.791566
CG10009 CG12151 -6.692700
CG10009 CG12172 -1.900353
CG10009 CG1309 3.125436
CG10009 CG13506 0.421998
CG10009 CG14048 3.558336
CG10009 CG14996 -0.181603
CG10009 CG15005 -0.024860
CG10009 CG15162 -0.735998
CG10009 CG1685 0.491862
CG10009 CG17369 4.672540
CG10009 CG1785 2.727793
CG10009 CG18549 0.658938
CG10009 CG18854 -0.977573
CG10009 CG1970 -0.097009
CG10009 CG2221 -1.187206
CG10009 CG2263 2.401542
CG10009 CG2674 0.854211
CG10009 CG2713 0.860197
CG10009 CG2863 3.473182
CG10009 CG2867 1.077902
CG10009 CG31160 -0.441959
CG10009 CG31175 -1.084311
CG10009 CG32409 -0.345698
CG10009 CG3267 -0.055983
CG10009 CG3283 -0.513403
CG10009 CG33217 0.074758
CG10009 CG3593 -1.669886
CG10009 CG4033 -0.651654
CG10009 CG4217 0.052751
CG10009 CG4307 -6.173908
CG10009 CG4427 -0.615812
CG10009 CG4475 -1.454775
CG10009 CG4665 -0.855148
CG10009 CG4742 -1.090722
CG10009 CG5010 0.231468
CG10009 CG5033 1.552387
CG10009 CG5277 -5.967517
CG10009 CG5525 1.500660
CG10009 CG6022 -6.915601
CG10009 CG6105 3.061882
CG10009 CG6148 -0.216116
CG10009 CG6202 -1.328147
CG10009 CG6226 -0.735006
CG10009 CG6343 -0.263366
CG10009 CG6415 0.246772
CG10009 CG6459 -0.818540
CG10009 CG6708 -2.468370
CG10009 CG6767 3.447463
CG10009 CG7176 0.466059
CG10009 CG7178 0.274934
CG10009 CG7361 -1.089922
CG10009 CG7413 -0.059434
CG10009 CG7421 -0.484227
CG10009 CG7461 1.638801
CG10009 CG7519 -1.416566
CG10009 CG7712 -2.188206
CG10009 CG7993 -1.488240
CG10009 CG8058 0.128689
CG10009 CG8144 2.810544
CG10009 CG8235 3.156651
CG10009 CG8309 0.101144
CG10009 CG8386 -2.648902
CG10009 CG8446 0.072143
CG10009 CG8531 -1.426526
CG10009 CG8920 -5.642473
CG10009 CG9006 0.164070
CG10009 CG9127 0.862828
CG10009 CG9149 -3.695913
CG10009 CG9306 0.394361
CG10021 CG12052 -0.784659
CG10021 CG1298 -0.694374
CG10021 CG17272 -0.659703
CG10021 CG6394 -0.858810
CG10021 CG7563 0.174841
CG10021 CG8156 -0.069259
CG10021 CG8600 -0.287521
CG10021 CG9924 -0.207154
CG10026 CG10072 -0.765270
CG10026 CG10361 -0.256904
CG10026 CG1151 -0.641055
CG10026 CG11654 0.311345
CG10026 CG11992 -0.684348
CG10026 CG1259 -0.996600
CG10026 CG12723 0.228766
CG10026 CG1322 -1.012834
CG10026 CG13850 0.432513
CG10026 CG1403 0.487208
CG10026 CG1486 -0.975833
CG10026 CG15022 -2.287932
CG10026 CG15188 -0.077319
CG10026 CG16712 -1.086044
CG10026 CG17246 0.192667
CG10026 CG17320 -0.347054
CG10026 CG18362 0.505377
CG10026 CG2155 0.641136
CG10026 CG2161 -0.115303
CG10026 CG2342 -0.688335
CG10026 CG31536 -0.077211
CG10026 CG31999 0.029790
CG10026 CG32548 -0.126619
CG10026 CG32625 -0.526352
CG10026 CG3365 0.223043
CG10026 CG4035 -0.013767
CG10026 CG4679 0.861227
CG10026 CG4742 0.218570
CG10026 CG5330 0.130511
CG10026 CG5345 -0.138536
CG10026 CG5700 0.471387
CG10026 CG6155 -1.109661
CG10026 CG6816 -0.084593
CG10026 CG7098 0.355679
CG10026 CG7227 -0.256456
CG10026 CG7266 0.706292
CG10026 CG7702 0.233633
CG10026 CG7981 -0.029332
CG10026 CG9148 -2.206160
CG10026 CG9280 0.008266
CG10026 CG9446 -0.064575
CG10026 CG9517 -0.132833
CG10026 CG9539 0.077816
CG10026 TE18870 -0.008168
CG10045 CG10160 -0.502028
CG10045 CG10236 -0.360576
CG10045 CG10535 -0.173870
CG10045 CG2051 -0.114153
CG10045 CG2277 -0.484448
CG10045 CG2969 -0.569051
CG10045 CG3842 -0.656559
CG10045 CG3903 0.192319
CG10045 CG7481 -0.338492
CG10045 CG7987 0.486656
CG10045 CG8258 -0.137102
CG10047 CG10726 -0.286431
CG10047 CG11798 -2.939002
CG10047 CG11849 0.570842
CG10047 CG1221 -1.721291
CG10047 CG12767 0.823538
CG10047 CG13920 0.837482
CG10047 CG13928 -0.482116
CG10047 CG14041 3.178593
CG10047 CG14762 -3.182096
CG10047 CG15651 -1.714856
CG10047 CG17724 0.470577
CG10047 CG1825 -0.533731
CG10047 CG2207 -0.916607
CG10047 CG31088 -0.672432
CG10047 CG31181 1.787191
CG10047 CG32046 -0.965855
CG10047 CG32169 -0.565286
CG10047 CG3703 -1.145370
CG10047 CG4050 1.123601
CG10047 CG4133 -0.194807
CG10047 CG4684 1.623747
CG10047 CG5175 0.148776
CG10047 CG5545 -4.064895
CG10047 CG6703 -7.820386
CG10047 CG7576 -0.963600
CG10047 CG7659 -0.313096
CG10047 CG7851 1.054247
CG10047 CG8625 -0.190276
CG10047 CG9666 1.344876
CG10060 CG1109 -0.506225
CG10060 CG11494 -0.931507
CG10060 CG32505 -0.192871
CG10060 CG5499 -1.007263
CG10060 CG6617 0.339654
CG10060 CG6889 0.026195
CG10060 CG6987 -0.476653
CG10060 CG7471 -0.334266
CG10067 CG10361 0.271016
CG10067 CG10565 0.853747
CG10067 CG10960 0.084145
CG10067 CG11107 0.544910
CG10067 CG11134 -2.407217
CG10067 CG12055 -2.362481
CG10067 CG12203 -1.037724
CG10067 CG12576 -0.426517
CG10067 CG1259 0.070189
CG10067 CG13348 -0.199903
CG10067 CG13993 -0.854272
CG10067 CG14066 0.936882
CG10067 CG14207 -0.641301
CG10067 CG15212 0.582924
CG10067 CG15598 -0.317845
CG10067 CG17166 -0.138695
CG10067 CG17320 0.698158
CG10067 CG17508 0.391710
CG10067 CG1771 0.766100
CG10067 CG1782 -0.125596
CG10067 CG18507 -1.816014
CG10067 CG1882 1.286994
CG10067 CG1884 0.644889
CG10067 CG2161 0.245865
CG10067 CG2913 -1.668843
CG10067 CG3008 1.515125
CG10067 CG30115 -0.063072
CG10067 CG3033 -0.311378
CG10067 CG3039 0.454164
CG10067 CG31170 0.269563
CG10067 CG31649 0.360559
CG10067 CG3171 -1.145568
CG10067 CG32244 0.859737
CG10067 CG3267 0.816479
CG10067 CG33104 0.809741
CG10067 CG33183 -1.067603
CG10067 CG3499 -1.690980
CG10067 CG3992 1.144122
CG10067 CG4086 -0.001778
CG10067 CG4364 -0.814761
CG10067 CG4552 0.372282
CG10067 CG4567 0.536798
CG10067 CG4726 -3.103721
CG10067 CG5186 0.347475
CG10067 CG5454 -0.491326
CG10067 CG5873 0.203933
CG10067 CG5961 0.328292
CG10067 CG6521 -1.274323
CG10067 CG6654 -0.177085
CG10067 CG6668 2.094570
CG10067 CG6708 0.084244
CG10067 CG6766 1.508441
CG10067 CG7033 1.785972
CG10067 CG7071 1.081764
CG10067 CG7107 -1.118779
CG10067 CG7154 -0.596329
CG10067 CG7271 -0.299558
CG10067 CG7279 -0.920407
CG10067 CG7361 0.943855
CG10067 CG7461 -1.246691
CG10067 CG7526 0.545732
CG10067 CG7893 0.230175
CG10067 CG8173 -1.228645
CG10067 CG8182 0.269656
CG10067 CG8186 -0.258662
CG10067 CG8430 -0.088326
CG10067 CG8531 0.752209
CG10067 CG8965 -0.610941
CG10067 CG9022 -0.533134
CG10067 CG9322 -0.540128
CG10067 CG9330 -1.607899
CG10067 CG9416 -0.872904
CG10067 CG9710 -6.278800
CG10067 CG9712 -0.604590
CG10067 CG9743 -0.159038
CG10067 CR31696 0.053776
CG10072 CG10236 0.260176
CG10072 CG10578 -0.102068
CG10072 CG10701 0.049555
CG10072 CG11444 0.195571
CG10072 CG1228 0.058466
CG10072 CG1322 -0.356705
CG10072 CG1403 -1.877124
CG10072 CG1404 -0.035086
CG10072 CG14805 0.201347
CG10072 CG17124 0.027032
CG10072 CG17246 -0.476789
CG10072 CG2016 -0.959905
CG10072 CG2161 0.231559
CG10072 CG2818 -0.400733
CG10072 CG3028 -0.103266
CG10072 CG32425 0.919233
CG10072 CG32625 -1.005135
CG10072 CG33104 0.403098
CG10072 CG33549 0.016065
CG10072 CG3416 0.175579
CG10072 CG3542 0.031562
CG10072 CG3722 -0.340233
CG10072 CG4145 0.464072
CG10072 CG4204 -0.694998
CG10072 CG4742 -0.042756
CG10072 CG5193 -0.045795
CG10072 CG6177 -0.134003
CG10072 CG7227 0.165545
CG10072 CG7393 -0.529390
CG10072 CG9148 0.050979
CG10072 CG9346 -0.354570
CG10072 CG9423 0.111720
CG10072 CG9750 0.592250
CG10072 TE18870 -0.314034
CG10075 CG10335 1.414330
CG10075 CG10655 2.414737
CG10075 CG10691 2.051430
CG10075 CG10756 0.592349
CG10075 CG11107 0.928582
CG10075 CG11134 0.937969
CG10075 CG11217 0.665273
CG10075 CG11255 0.269443
CG10075 CG11267 -4.660172
CG10075 CG11334 0.284945
CG10075 CG12400 1.453549
CG10075 CG13220 -2.042196
CG10075 CG13551 -0.766313
CG10075 CG15102 0.721874
CG10075 CG15304 -3.643255
CG10075 CG1582 -1.885025
CG10075 CG16787 -0.683320
CG10075 CG16944 0.588926
CG10075 CG17320 0.711433
CG10075 CG17332 -2.763415
CG10075 CG17642 0.642201
CG10075 CG1771 0.418505
CG10075 CG1882 0.114535
CG10075 CG2161 0.594838
CG10075 CG2210 -1.307097
CG10075 CG2713 -3.366083
CG10075 CG30349 -2.061470
CG10075 CG31004 1.088713
CG10075 CG31170 -0.408875
CG10075 CG3127 1.047158
CG10075 CG31999 0.266912
CG10075 CG3249 -1.082762
CG10075 CG3283 -0.347478
CG10075 CG32920 -5.880102
CG10075 CG33502 -1.105537
CG10075 CG3499 0.946043
CG10075 CG4051 0.001040
CG10075 CG4086 0.644130
CG10075 CG4169 0.079095
CG10075 CG4233 -3.200705
CG10075 CG4247 -2.001238
CG10075 CG4364 -0.188253
CG10075 CG4567 -2.904556
CG10075 CG4984 0.942208
CG10075 CG5012 -1.191202
CG10075 CG5130 -0.348819
CG10075 CG5170 -0.114811
CG10075 CG5590 0.098027
CG10075 CG5660 -5.083558
CG10075 CG5903 0.441818
CG10075 CG5949 -0.485667
CG10075 CG6028 0.901017
CG10075 CG6030 -0.657171
CG10075 CG6345 -3.348225
CG10075 CG6439 1.117758
CG10075 CG6666 -0.822986
CG10075 CG6769 -3.411561
CG10075 CG6949 -1.539827
CG10075 CG7107 0.613706
CG10075 CG7328 -1.290997
CG10075 CG7354 2.514794
CG10075 CG7361 3.074948
CG10075 CG7421 1.193732
CG10075 CG7698 -0.187964
CG10075 CG7807 0.149025
CG10075 CG7920 0.627909
CG10075 CG8058 0.718302
CG10075 CG8235 0.732013
CG10075 CG8443 2.001057
CG10075 CG8470 3.175004
CG10075 CR31808 0.088405
CG10082 CG10121 -0.224557
CG10082 CG10334 1.131322
CG10082 CG10620 0.533505
CG10082 CG11280 -1.618707
CG10082 CG11347 0.721135
CG10082 CG11861 -0.148153
CG10082 CG11949 0.713139
CG10082 CG12084 0.451796
CG10082 CG12091 -1.208786
CG10082 CG12287 0.097895
CG10082 CG12360 -2.561404
CG10082 CG12369 -3.774773
CG10082 CG12592 0.477596
CG10082 CG12676 -0.623913
CG10082 CG1345 -0.476171
CG10082 CG13912 -0.542463
CG10082 CG14025 0.073685
CG10082 CG14122 0.274009
CG10082 CG1422 2.160710
CG10082 CG1429 -0.412096
CG10082 CG1444 -3.644172
CG10082 CG14622 -1.066721
CG10082 CG1463 -0.021181
CG10082 CG16721 1.100957
CG10082 CG17158 0.195562
CG10082 CG17492 1.858380
CG10082 CG18111 -0.320076
CG10082 CG18250 1.180471
CG10082 CG1934 0.431552
CG10082 CG2048 -2.014023
CG10082 CG2051 -0.344951
CG10082 CG2656 -1.203698
CG10082 CG2835 0.081309
CG10082 CG2969 0.706780
CG10082 CG31108 -0.431153
CG10082 CG31332 -1.650597
CG10082 CG31692 -0.464889
CG10082 CG32043 2.006452
CG10082 CG3352 0.085479
CG10082 CG3371 1.212906
CG10082 CG3416 -0.800516
CG10082 CG3625 1.059844
CG10082 CG3644 -0.517863
CG10082 CG3725 -0.798740
CG10082 CG3743 0.246931
CG10082 CG40147 -0.003057
CG10082 CG4303 1.664014
CG10082 CG4405 -0.534402
CG10082 CG4677 0.110542
CG10082 CG4696 -0.039541
CG10082 CG5183 -1.287725
CG10082 CG5215 -0.314420
CG10082 CG5320 -0.540586
CG10082 CG5809 0.908057
CG10082 CG6210 0.216804
CG10082 CG6844 -1.335345
CG10082 CG6866 -2.869688
CG10082 CG6944 0.413348
CG10082 CG7254 -0.013574
CG10082 CG7481 -1.491591
CG10082 CG7752 0.426071
CG10082 CG8276 -3.194386
CG10082 CG8416 -1.152381
CG10082 CG8933 -0.589307
CG10082 CG9020 0.291050
CG10082 CG9070 -0.189945
CG10082 CG9128 -0.132074
CG10082 CG9135 2.250651
CG10082 CG9677 0.470864
CG10082 CG9985 1.141744
CG10106 CG11324 -0.567713
CG10106 CG13624 -1.216185
CG10106 CG14622 0.152368
CG10106 CG31022 -0.781569
CG10106 CG31043 -0.029823
CG10106 CG31349 -1.027607
CG10106 CG3265 -0.321528
CG10106 CG7375 0.946555
CG10106 CG8571 -0.870286
CG10106 CG8749 0.397051
CG10106 CG9666 0.250792
CG10106 CG9854 0.076342
CG10106 CG9894 -0.686832
CG10107 CG10229 -0.728193
CG10107 CG10571 -0.424201
CG10107 CG10578 -0.785655
CG10107 CG10620 2.727589
CG10107 CG1109 -1.297111
CG10107 CG11100 0.405368
CG10107 CG12006 0.274990
CG10107 CG12084 -0.459151
CG10107 CG12091 -1.033354
CG10107 CG1228 -0.854329
CG10107 CG12287 -1.787108
CG10107 CG12360 -2.175386
CG10107 CG12369 0.159313
CG10107 CG12592 -0.844510
CG10107 CG12701 -0.056327
CG10107 CG14026 -0.665653
CG10107 CG1422 -0.759374
CG10107 CG1444 1.350494
CG10107 CG14712 0.040088
CG10107 CG14883 0.005678
CG10107 CG16721 -1.193041
CG10107 CG17158 1.722897
CG10107 CG17800 -0.040957
CG10107 CG1782 -0.897758
CG10107 CG18250 -6.270498
CG10107 CG3033 0.245206
CG10107 CG31045 0.419819
CG10107 CG31332 3.113014
CG10107 CG32031 0.043722
CG10107 CG32425 1.142707
CG10107 CG3265 0.605734
CG10107 CG32701 -0.075255
CG10107 CG33097 2.518078
CG10107 CG3416 0.718529
CG10107 CG3436 1.648418
CG10107 CG3542 -0.716035
CG10107 CG3624 -1.357770
CG10107 CG3664 -0.691788
CG10107 CG3722 -0.579918
CG10107 CG4003 0.547673
CG10107 CG4006 -0.347339
CG10107 CG4204 0.551703
CG10107 CG4303 1.398113
CG10107 CG4700 0.897179
CG10107 CG5215 0.401405
CG10107 CG5454 -0.292514
CG10107 CG5499 -0.882782
CG10107 CG5809 -0.873558
CG10107 CG6017 -0.136962
CG10107 CG6877 1.182520
CG10107 CG7262 0.947873
CG10107 CG7379 -3.481347
CG10107 CG7752 -0.213556
CG10107 CG8209 -0.545836
CG10107 CG8276 0.474056
CG10107 CG8289 -2.679752
CG10107 CG8416 -0.446964
CG10107 CG8571 -0.538729
CG10107 CG8933 -0.333683
CG10107 CG8978 0.495768
CG10107 CG9128 -0.315068
CG10107 CG9318 -2.099184
CG10107 CG9677 -0.016837
CG10107 CG9750 1.248491
CG10107 CG9985 0.295936
CG10120 CG10724 0.047614
CG10120 CG11765 -0.756042
CG10120 CG12403 0.065783
CG10120 CG1345 -0.323702
CG10120 CG14629 -0.798825
CG10120 CG15282 -0.105567
CG10120 CG15828 -0.364130
CG10120 CG17754 -0.336697
CG10120 CG1837 0.262044
CG10120 CG2718 -0.741841
CG10120 CG33113 -0.001437
CG10120 CG3644 -0.078593
CG10120 CG3829 -1.029768
CG10120 CG3989 0.484584
CG10120 CG6803 -0.585541
CG10120 CG8066 0.142048
CG10120 CG8665 0.539219
CG10121 CG10620 2.929648
CG10121 CG11280 -2.577187
CG10121 CG11652 -1.462778
CG10121 CG11861 0.546592
CG10121 CG11949 0.130025
CG10121 CG12006 -1.856758
CG10121 CG12091 1.047047
CG10121 CG12360 -1.209835
CG10121 CG12676 -1.065086
CG10121 CG14122 0.837072
CG10121 CG1444 -1.229680
CG10121 CG14622 0.164737
CG10121 CG14883 -0.010159
CG10121 CG15105 1.133719
CG10121 CG15811 1.482453
CG10121 CG16721 -1.375891
CG10121 CG17158 -0.381600
CG10121 CG1721 -1.131739
CG10121 CG17492 -2.443770
CG10121 CG17943 -0.714876
CG10121 CG18250 -1.013167
CG10121 CG18290 -0.107577
CG10121 CG1910 -0.202802
CG10121 CG2048 1.374334
CG10121 CG2374 1.731378
CG10121 CG2835 -0.529418
CG10121 CG3033 -0.416013
CG10121 CG3048 0.785056
CG10121 CG31022 -0.311363
CG10121 CG31332 2.313674
CG10121 CG3198 -1.229784
CG10121 CG32031 0.187464
CG10121 CG32043 -5.422074
CG10121 CG32701 0.378776
CG10121 CG33097 -1.001198
CG10121 CG33149 -1.959586
CG10121 CG3371 1.827384
CG10121 CG3436 -0.712393
CG10121 CG3624 1.071804
CG10121 CG3625 0.839230
CG10121 CG3644 0.372296
CG10121 CG3725 -0.128551
CG10121 CG3969 0.105124
CG10121 CG4125 1.254734
CG10121 CG4300 0.042462
CG10121 CG5215 -1.730289
CG10121 CG5320 0.800153
CG10121 CG5809 -2.906050
CG10121 CG6647 0.117591
CG10121 CG6844 0.213973
CG10121 CG6877 0.310326
CG10121 CG6988 0.288612
CG10121 CG7199 -0.032875
CG10121 CG7254 -2.020235
CG10121 CG7379 0.206140
CG10121 CG7433 -0.839109
CG10121 CG7481 -0.275092
CG10121 CG7638 -0.935717
CG10121 CG7752 0.451998
CG10121 CG8276 0.886378
CG10121 CG8933 -1.135421
CG10121 CG9480 -0.323603
CG10121 CG9854 0.511315
CG10121 CG9985 0.342419
CG10121 CR31696 0.499793
CG10145 CG10967 -0.426990
CG10145 CG11324 -0.197896
CG10145 CG11652 0.235229
CG10145 CG12249 -0.240532
CG10145 CG12576 -0.169934
CG10145 CG1447 -0.800127
CG10145 CG14622 0.137803
CG10145 CG14883 0.206649
CG10145 CG1624 -0.475432
CG10145 CG17943 -0.329948
CG10145 CG2374 -0.080342
CG10145 CG31721 -0.431350
CG10145 CG32043 -0.856248
CG10145 CG32486 0.050031
CG10145 CG3269 -0.079166
CG10145 CG8092 0.097936
CG10145 CG8567 -1.049380
CG10145 CG9666 0.401793
CG10145 CG9854 0.077500
CG10145 CG9894 -0.650306
CG10151 CG9135 -1.317192
CG10160 CG10206 4.957313
CG10160 CG10335 -0.036924
CG10160 CG10367 -2.146134
CG10160 CG10535 -1.272006
CG10160 CG10922 0.128412
CG10160 CG11051 -3.354801
CG10160 CG1151 0.128481
CG10160 CG12172 -1.122169
CG10160 CG12262 1.552162
CG10160 CG12286 0.536804
CG10160 CG12403 -2.221894
CG10160 CG13005 0.787101
CG10160 CG1309 1.542760
CG10160 CG1371 0.156348
CG10160 CG14025 0.970368
CG10160 CG14048 0.304003
CG10160 CG14243 -0.053876
CG10160 CG14629 0.036602
CG10160 CG1475 -4.016008
CG10160 CG14968 -1.600492
CG10160 CG15095 0.368701
CG10160 CG15105 0.592451
CG10160 CG15117 -4.382271
CG10160 CG15188 0.607532
CG10160 CG15282 0.408034
CG10160 CG1548 -1.854560
CG10160 CG15717 -2.564106
CG10160 CG1648 -4.840568
CG10160 CG17325 1.158558
CG10160 CG1743 3.053762
CG10160 CG18111 -2.203537
CG10160 CG1837 -0.925781
CG10160 CG18549 -1.096697
CG10160 CG18657 0.568790
CG10160 CG1910 2.147790
CG10160 CG1934 0.374477
CG10160 CG2003 -1.368569
CG10160 CG2098 -3.579624
CG10160 CG2155 -0.932599
CG10160 CG2198 0.034061
CG10160 CG2718 0.464631
CG10160 CG2969 -0.910478
CG10160 CG3001 0.138627
CG10160 CG30011 -1.382069
CG10160 CG30427 -0.283150
CG10160 CG3140 1.263826
CG10160 CG31775 0.335163
CG10160 CG32464 -1.135654
CG10160 CG3278 0.853877
CG10160 CG33009 -0.840758
CG10160 CG3903 1.387038
CG10160 CG3960 -0.158294
CG10160 CG3989 -2.368164
CG10160 CG4354 -0.327297
CG10160 CG4427 0.650112
CG10160 CG4511 0.601570
CG10160 CG4533 -7.241619
CG10160 CG4696 0.380750
CG10160 CG5033 -6.029447
CG10160 CG5220 1.257746
CG10160 CG5320 6.251454
CG10160 CG5330 -3.744958
CG10160 CG5345 0.620059
CG10160 CG5476 -0.293825
CG10160 CG5594 0.589104
CG10160 CG5776 1.232050
CG10160 CG5828 0.611044
CG10160 CG6501 -0.688982
CG10160 CG6803 -0.794029
CG10160 CG7062 1.782558
CG10160 CG7088 0.714941
CG10160 CG7227 -0.526072
CG10160 CG7481 0.226750
CG10160 CG7915 0.232264
CG10160 CG7935 0.021037
CG10160 CG7987 -9.197963
CG10160 CG8036 0.769670
CG10160 CG8050 0.286667
CG10160 CG8258 1.213747
CG10160 CG8402 2.080530
CG10160 CG8665 3.452615
CG10160 CG8977 1.289936
CG10160 CG9006 0.545291
CG10160 CG9009 0.198216
CG10160 CG9194 1.084663
CG10160 CG9238 -0.652442
CG10160 CG9985 2.367312
CG10206 CG10287 -1.118828
CG10206 CG10367 -0.187656
CG10206 CG10479 -0.011344
CG10206 CG10565 -0.699348
CG10206 CG10602 0.104146
CG10206 CG10746 -3.273861
CG10206 CG11051 -4.691484
CG10206 CG11134 -0.253597
CG10206 CG11267 0.989727
CG10206 CG11334 -0.555361
CG10206 CG11471 -2.768959
CG10206 CG11992 1.751822
CG10206 CG12101 -1.331228
CG10206 CG12141 11.023549
CG10206 CG12157 2.060782
CG10206 CG12172 -4.130646
CG10206 CG12262 -1.472223
CG10206 CG12286 0.415538
CG10206 CG1309 2.312374
CG10206 CG13220 4.590161
CG10206 CG13506 -2.339724
CG10206 CG14048 0.750766
CG10206 CG14243 -0.477060
CG10206 CG1475 1.624602
CG10206 CG15095 -1.073592
CG10206 CG15117 -3.335237
CG10206 CG15162 0.348664
CG10206 CG15188 0.287491
CG10206 CG15304 -4.948221
CG10206 CG15433 2.310231
CG10206 CG1548 -0.209754
CG10206 CG15717 -4.569890
CG10206 CG16765 0.132338
CG10206 CG1685 -1.253680
CG10206 CG17320 -0.517876
CG10206 CG1743 2.430422
CG10206 CG18446 -0.013411
CG10206 CG18549 2.393549
CG10206 CG18657 2.661853
CG10206 CG1882 -1.045431
CG10206 CG1970 -2.132535
CG10206 CG2003 -9.420707
CG10206 CG2098 -9.240467
CG10206 CG2155 -0.781837
CG10206 CG2198 4.188309
CG10206 CG2713 -1.355948
CG10206 CG30011 -4.142224
CG10206 CG31004 -3.101799
CG10206 CG31098 -4.009634
CG10206 CG31160 -0.574351
CG10206 CG31175 -1.433852
CG10206 CG3140 0.794341
CG10206 CG31431 1.531585
CG10206 CG3174 0.928662
CG10206 CG31775 0.514139
CG10206 CG32164 -0.456985
CG10206 CG32409 7.138429
CG10206 CG32499 0.297560
CG10206 CG3267 1.751050
CG10206 CG32813 -7.420073
CG10206 CG3283 0.312825
CG10206 CG3297 -0.261439
CG10206 CG33009 -1.353457
CG10206 CG3593 -0.635610
CG10206 CG4033 -8.990150
CG10206 CG4051 -0.854038
CG10206 CG4233 -11.670723
CG10206 CG4300 0.851717
CG10206 CG4354 -0.324941
CG10206 CG4427 -7.966356
CG10206 CG4475 0.052673
CG10206 CG4533 -1.402530
CG10206 CG4567 -3.996423
CG10206 CG4600 -1.186052
CG10206 CG4665 0.511996
CG10206 CG5033 -15.677730
CG10206 CG5330 -2.101899
CG10206 CG5353 -0.285641
CG10206 CG5374 -1.072097
CG10206 CG5558 -0.751249
CG10206 CG5590 1.227012
CG10206 CG5594 6.182806
CG10206 CG5819 0.213746
CG10206 CG5904 -2.599116
CG10206 CG5992 -2.625007
CG10206 CG6226 4.565307
CG10206 CG6501 -1.739126
CG10206 CG6871 -3.536001
CG10206 CG6949 9.230653
CG10206 CG7088 2.300286
CG10206 CG7266 0.175674
CG10206 CG7421 -6.287708
CG10206 CG7438 0.788756
CG10206 CG7458 2.946651
CG10206 CG7461 0.546034
CG10206 CG7915 -3.865702
CG10206 CG7935 1.833526
CG10206 CG7987 0.530779
CG10206 CG7993 1.169875
CG10206 CG8036 1.198214
CG10206 CG8050 3.666505
CG10206 CG8058 -5.658050
CG10206 CG8144 1.037407
CG10206 CG8182 0.261241
CG10206 CG8235 6.961566
CG10206 CG8309 1.480910
CG10206 CG8402 -6.808714
CG10206 CG8439 3.744728
CG10206 CG8443 -2.705792
CG10206 CG8446 -7.912395
CG10206 CG8470 4.568841
CG10206 CG8665 4.515786
CG10206 CG8766 0.860148
CG10206 CG8946 0.123548
CG10206 CG8977 8.355690
CG10206 CG9009 -0.236910
CG10206 CG9238 -0.619447
CG10206 CG9280 0.986280
CG10206 CG9281 -2.369942
CG10212 CG10364 -0.809614
CG10212 CG10726 0.146516
CG10212 CG1130 -1.617195
CG10212 CG1258 -0.288515
CG10212 CG17724 0.586633
CG10212 CG3408 -0.316634
CG10212 CG3938 -1.178302
CG10212 CG5358 -0.950608
CG10212 CG5753 -0.930020
CG10212 CG5940 -0.972547
CG10212 CG7358 -0.200764
CG10212 CG7659 0.045223
CG10212 CG9704 0.837567
CG10212 CG9797 -0.031987
CG10229 CG10620 -1.603510
CG10229 CG11306 0.313021
CG10229 CG11652 -0.938794
CG10229 CG11861 0.896808
CG10229 CG12006 0.434166
CG10229 CG12360 0.478402
CG10229 CG12576 0.385326
CG10229 CG12592 -0.709697
CG10229 CG13005 1.211588
CG10229 CG14026 -0.196328
CG10229 CG14206 2.363238
CG10229 CG1422 0.419438
CG10229 CG14712 -4.446021
CG10229 CG14883 0.155737
CG10229 CG17943 0.018062
CG10229 CG18250 4.301796
CG10229 CG1891 -0.495666
CG10229 CG2263 0.467488
CG10229 CG30115 -1.219291
CG10229 CG31045 0.523363
CG10229 CG31332 -2.438503
CG10229 CG3265 -2.487321
CG10229 CG3436 -1.734746
CG10229 CG3624 -3.158879
CG10229 CG3664 -0.574517
CG10229 CG4003 -0.380490
CG10229 CG4006 -0.336260
CG10229 CG4115 0.432655
CG10229 CG4457 -4.691270
CG10229 CG4551 -1.382444
CG10229 CG4966 0.275583
CG10229 CG4972 -1.662859
CG10229 CG5021 0.431360
CG10229 CG5183 0.747996
CG10229 CG5258 -0.992089
CG10229 CG5382 1.040992
CG10229 CG5454 0.745486
CG10229 CG7073 0.208103
CG10229 CG7610 0.233468
CG10229 CG7638 0.188837
CG10229 CG7893 -0.182423
CG10229 CG8209 0.932093
CG10229 CG8231 2.145644
CG10229 CG8289 0.138580
CG10229 CG8301 -1.237833
CG10229 CG8306 -1.230060
CG10229 CG8366 -0.404392
CG10229 CG8416 0.941735
CG10229 CG8430 0.387501
CG10229 CG8553 0.678745
CG10229 CG8635 -0.167334
CG10229 CG8759 -2.720031
CG10229 CG8978 1.141515
CG10229 CG9035 -0.033661
CG10229 CG9128 -0.903445
CG10229 CG9140 0.163469
CG10229 CG9750 2.619375
CG10229 CG9854 0.209528
CG10229 CG9866 0.267448
CG10236 CG10287 0.306866
CG10236 CG10334 1.547678
CG10236 CG10379 -0.446761
CG10236 CG10535 -1.285142
CG10236 CG10578 -0.332997
CG10236 CG10620 1.558764
CG10236 CG10701 -1.306644
CG10236 CG10917 -0.582213
CG10236 CG10992 0.035477
CG10236 CG11015 0.600224
CG10236 CG12131 -0.126239
CG10236 CG12676 -0.030818
CG10236 CG13005 -0.940096
CG10236 CG1322 -1.718261
CG10236 CG1403 1.101252
CG10236 CG1648 1.816974
CG10236 CG17032 -0.617784
CG10236 CG17121 0.598053
CG10236 CG17124 -0.655910
CG10236 CG17246 0.101456
CG10236 CG18140 -1.638628
CG10236 CG18507 0.233598
CG10236 CG2051 -0.993341
CG10236 CG2330 -0.294629
CG10236 CG2969 0.512525
CG10236 CG31536 -0.718196
CG10236 CG31999 1.576463
CG10236 CG32625 0.975728
CG10236 CG3278 -0.058877
CG10236 CG33104 -2.054584
CG10236 CG33549 -1.199100
CG10236 CG3359 -0.575378
CG10236 CG3365 0.644128
CG10236 CG3722 0.347896
CG10236 CG3842 -0.183375
CG10236 CG3902 -2.325789
CG10236 CG3903 -8.092893
CG10236 CG3992 -0.260938
CG10236 CG4035 0.200204
CG10236 CG4145 1.683568
CG10236 CG4170 1.388022
CG10236 CG4354 -0.424388
CG10236 CG4679 2.606187
CG10236 CG4769 0.659243
CG10236 CG4778 -0.250180
CG10236 CG5183 -0.775932
CG10236 CG5345 1.296824
CG10236 CG5486 -0.510928
CG10236 CG6148 0.619439
CG10236 CG6433 -0.769713
CG10236 CG6512 0.908193
CG10236 CG6778 0.859369
CG10236 CG7227 -1.741051
CG10236 CG7563 0.090014
CG10236 CG7702 0.214979
CG10236 CG7748 0.628138
CG10236 CG8258 -0.919587
CG10236 CG8308 -0.287603
CG10236 CG8983 -0.069162
CG10236 CG9035 -0.810867
CG10236 CG9089 0.161479
CG10236 CG9238 0.339452
CG10236 CG9256 -0.838062
CG10236 CG9423 -0.269342
CG10236 CG9539 -4.117208
CG10236 CG9916 0.742840
CG10244 CG1298 -1.339853
CG10278 CG10425 1.026617
CG10278 CG10655 -4.119078
CG10278 CG10691 -0.917559
CG10278 CG11151 -3.576014
CG10278 CG11255 -1.039848
CG10278 CG11267 4.895605
CG10278 CG11453 0.374771
CG10278 CG11576 0.919769
CG10278 CG12400 -1.919352
CG10278 CG1246 0.750462
CG10278 CG13284 0.067603
CG10278 CG13704 -4.079540
CG10278 CG14066 -0.122739
CG10278 CG14080 -0.137561
CG10278 CG14792 -3.604353
CG10278 CG14902 0.545533
CG10278 CG15347 -0.712276
CG10278 CG1809 -1.656764
CG10278 CG2827 -0.031605
CG10278 CG2977 1.331402
CG10278 CG31004 -1.235213
CG10278 CG31170 0.475801
CG10278 CG31233 0.061738
CG10278 CG31259 -2.687540
CG10278 CG33502 0.945582
CG10278 CG3714 -0.463113
CG10278 CG4061 1.995649
CG10278 CG4199 -0.100725
CG10278 CG4217 2.049681
CG10278 CG4247 -0.670931
CG10278 CG4581 -0.723786
CG10278 CG4753 2.832840
CG10278 CG5012 -1.288007
CG10278 CG5660 -1.091164
CG10278 CG5819 -0.430233
CG10278 CG5903 1.419983
CG10278 CG5961 -0.007701
CG10278 CG6028 2.012133
CG10278 CG6178 -0.223595
CG10278 CG6375 0.135725
CG10278 CG6417 -0.762506
CG10278 CG6769 1.244790
CG10278 CG6830 0.396369
CG10278 CG7328 -1.126088
CG10278 CG7354 0.777323
CG10278 CG7458 0.029296
CG10278 CG7834 -0.560240
CG10278 CG8048 -1.590714
CG10278 CG8827 -0.200911
CG10278 CG9527 -2.114448
CG10278 CG9568 -1.221710
CG10278 CG9577 -0.735932
CG10287 CG10367 -0.318433
CG10287 CG10379 0.218605
CG10287 CG10479 0.265126
CG10287 CG10565 0.339731
CG10287 CG10669 0.013847
CG10287 CG11444 0.023421
CG10287 CG11567 -0.456405
CG10287 CG1157 -0.180434
CG10287 CG11642 -0.098444
CG10287 CG11793 0.158367
CG10287 CG11905 -0.699471
CG10287 CG12151 -1.115088
CG10287 CG12172 0.288991
CG10287 CG1309 -1.700764
CG10287 CG14805 1.128372
CG10287 CG15005 -0.001872
CG10287 CG15105 -0.565825
CG10287 CG15188 -2.432987
CG10287 CG15212 0.063326
CG10287 CG17121 0.087179
CG10287 CG17246 -0.647291
CG10287 CG18140 -0.155673
CG10287 CG18549 -0.710943
CG10287 CG1970 0.007142
CG10287 CG2098 1.593385
CG10287 CG2155 -0.096264
CG10287 CG2198 -0.798842
CG10287 CG30011 0.773827
CG10287 CG32499 -1.271247
CG10287 CG32548 0.219665
CG10287 CG33104 0.355620
CG10287 CG4051 0.948432
CG10287 CG4233 -1.274793
CG10287 CG4354 0.030590
CG10287 CG4427 0.572051
CG10287 CG4475 0.929710
CG10287 CG4742 0.461080
CG10287 CG4778 -0.874822
CG10287 CG5193 0.241524
CG10287 CG5277 0.467909
CG10287 CG5330 -0.879490
CG10287 CG5353 0.427625
CG10287 CG5594 0.549869
CG10287 CG6148 -0.755196
CG10287 CG6708 -2.085306
CG10287 CG6844 -0.473732
CG10287 CG6871 0.093878
CG10287 CG7173 0.542111
CG10287 CG7266 0.457666
CG10287 CG7421 0.423419
CG10287 CG7915 0.211410
CG10287 CG7935 -0.905635
CG10287 CG7993 0.859107
CG10287 CG8036 -1.750217
CG10287 CG8235 1.099635
CG10287 CG8309 -0.607233
CG10287 CG8386 0.249766
CG10287 CG8402 1.243278
CG10287 CG8439 -0.176623
CG10287 CG8766 0.180100
CG10287 CG9009 -0.816303
CG10287 CG9148 0.462798
CG10287 CG9280 -0.055341
CG10287 CG9539 -0.655278
CG10287 TE18870 -0.125406
CG10315 CG10360 0.364422
CG10315 CG10449 0.568046
CG10315 CG10535 1.041464
CG10315 CG11334 0.198350
CG10315 CG11444 -1.348508
CG10315 CG11642 -0.182087
CG10315 CG14430 0.752266
CG10315 CG14813 0.470615
CG10315 CG1582 0.170764
CG10315 CG17032 0.535773
CG10315 CG1716 -0.809226
CG10315 CG17271 0.619424
CG10315 CG1749 -0.178842
CG10315 CG18854 0.707316
CG10315 CG2051 0.077700
CG10315 CG2158 -0.064619
CG10315 CG2161 -1.136408
CG10315 CG30116 -0.041627
CG10315 CG30291 -1.387244
CG10315 CG31794 -0.963014
CG10315 CG32030 0.112830
CG10315 CG33549 0.451859
CG10315 CG3499 -0.663076
CG10315 CG3722 -2.362511
CG10315 CG3766 -2.231441
CG10315 CG4145 0.925721
CG10315 CG4169 0.641675
CG10315 CG4204 0.543992
CG10315 CG4233 1.397918
CG10315 CG4457 0.594268
CG10315 CG4665 0.106265
CG10315 CG4729 -1.288042
CG10315 CG4752 -0.226490
CG10315 CG5021 0.292524
CG10315 CG5353 -4.169765
CG10315 CG5382 -1.171495
CG10315 CG5946 1.272242
CG10315 CG6120 -0.161785
CG10315 CG6199 -1.111561
CG10315 CG6202 -2.738436
CG10315 CG6708 1.894017
CG10315 CG6822 -3.196910
CG10315 CG7413 0.391500
CG10315 CG7461 1.109285
CG10315 CG7748 -2.565426
CG10315 CG7867 0.074163
CG10315 CG7993 -0.497828
CG10315 CG8289 0.649583
CG10315 CG8363 0.264253
CG10315 CG8430 -0.001663
CG10327 CG10545 0.038613
CG10327 CG11100 0.198955
CG10327 CG13316 -0.793896
CG10327 CG13624 0.017490
CG10327 CG13906 0.291825
CG10327 CG13928 -1.343596
CG10327 CG18740 0.398762
CG10327 CG18783 -0.415316
CG10327 CG2083 -0.037775
CG10327 CG31088 0.201378
CG10327 CG31181 -0.215680
CG10327 CG3180 -2.005560
CG10327 CG3184 -0.144454
CG10327 CG3625 -0.594314
CG10327 CG3792 -0.430269
CG10327 CG4022 -1.559443
CG10327 CG4050 0.749477
CG10327 CG4303 0.669710
CG10327 CG4405 -0.482191
CG10327 CG4672 0.484211
CG10327 CG5499 -0.303195
CG10327 CG5580 0.196069
CG10327 CG6181 -1.891920
CG10327 CG6889 0.222578
CG10327 CG7375 0.312428
CG10327 CG7528 -1.523456
CG10327 CG8200 -1.199754
CG10327 CG8472 -1.579826
CG10327 CG8567 1.235497
CG10327 CG8933 -0.216818
CG10327 CG8974 -0.051452
CG10327 CG9261 0.271157
CG10327 CG9346 -0.549224
CG10327 CG9666 0.583611
CG10334 CG10361 0.488535
CG10334 CG11347 0.159426
CG10334 CG11949 -0.605765
CG10334 CG12131 1.145657
CG10334 CG12369 0.038755
CG10334 CG1259 -1.825600
CG10334 CG12676 -0.058627
CG10334 CG12701 0.551727
CG10334 CG13005 2.501161
CG10334 CG13850 -2.795901
CG10334 CG13912 -1.841800
CG10334 CG1403 1.830373
CG10334 CG1444 -1.788736
CG10334 CG1463 -0.874490
CG10334 CG14636 -0.549255
CG10334 CG1475 -0.902527
CG10334 CG14805 1.089600
CG10334 CG1648 -4.588332
CG10334 CG17124 0.778412
CG10334 CG17158 0.252555
CG10334 CG17597 -0.814727
CG10334 CG17800 -0.256469
CG10334 CG18250 -1.321453
CG10334 CG1837 -0.171670
CG10334 CG1910 1.987702
CG10334 CG2051 -1.560218
CG10334 CG2330 0.040726
CG10334 CG2969 0.657693
CG10334 CG30427 -1.184230
CG10334 CG31045 0.992783
CG10334 CG31536 0.006711
CG10334 CG31692 0.972317
CG10334 CG32425 -0.118530
CG10334 CG32625 -0.622328
CG10334 CG3278 2.604719
CG10334 CG33113 0.237440
CG10334 CG33549 3.005904
CG10334 CG3365 1.349230
CG10334 CG3542 -2.126172
CG10334 CG3624 0.345612
CG10334 CG3722 2.151113
CG10334 CG3743 0.551746
CG10334 CG3902 -2.871483
CG10334 CG3903 -7.304645
CG10334 CG3989 0.731031
CG10334 CG4035 0.097949
CG10334 CG4145 1.294207
CG10334 CG4170 -1.432643
CG10334 CG4204 -1.838936
CG10334 CG4551 -1.790262
CG10334 CG4679 -2.314301
CG10334 CG4700 -2.074671
CG10334 CG4746 -0.213675
CG10334 CG4769 -0.048119
CG10334 CG5183 -0.145116
CG10334 CG5320 0.238574
CG10334 CG5486 -2.925745
CG10334 CG6210 -0.072219
CG10334 CG6668 0.087654
CG10334 CG6778 1.466428
CG10334 CG6803 0.075319
CG10334 CG6844 0.691381
CG10334 CG7227 -2.882833
CG10334 CG7299 -0.152524
CG10334 CG7702 0.476234
CG10334 CG8258 -1.637722
CG10334 CG8276 -1.334342
CG10334 CG8965 -0.200346
CG10334 CG9022 0.625447
CG10334 CG9194 2.372997
CG10334 CG9256 -0.295294
CG10334 CG9403 2.309264
CG10334 CG9539 -0.298589
CG10334 CG9836 0.248091
CG10334 CG9866 -0.524462
CG10334 CG9916 0.187536
CG10334 CG9985 -0.567063
CG10335 CG10535 -0.195905
CG10335 CG10565 0.582971
CG10335 CG10627 -0.350241
CG10335 CG10746 0.389707
CG10335 CG11334 -0.818970
CG10335 CG11793 0.564238
CG10335 CG12233 0.120771
CG10335 CG12262 -2.174661
CG10335 CG13220 -0.100495
CG10335 CG13391 -0.094655
CG10335 CG1371 0.607394
CG10335 CG1403 0.242724
CG10335 CG14629 0.273900
CG10335 CG15105 -2.041635
CG10335 CG15117 0.594831
CG10335 CG15282 0.556052
CG10335 CG15304 0.584756
CG10335 CG1582 -0.661700
CG10335 CG1648 1.070151
CG10335 CG17246 0.385967
CG10335 CG18140 -1.063470
CG10335 CG1882 0.219837
CG10335 CG1910 0.566065
CG10335 CG2155 0.821701
CG10335 CG2161 0.277721
CG10335 CG2928 0.114271
CG10335 CG30497 -0.361329
CG10335 CG3140 -1.844311
CG10335 CG31794 -0.157407
CG10335 CG31999 -0.473262
CG10335 CG32425 1.377202
CG10335 CG3249 -0.017836
CG10335 CG32548 0.292999
CG10335 CG32920 -0.298385
CG10335 CG33549 0.023115
CG10335 CG3359 -0.105446
CG10335 CG3903 -2.990583
CG10335 CG4145 0.986886
CG10335 CG4169 0.604236
CG10335 CG4183 -0.640286
CG10335 CG4233 -1.399626
CG10335 CG4354 0.204919
CG10335 CG4427 3.501305
CG10335 CG4475 -0.427769
CG10335 CG4533 -0.585523
CG10335 CG4679 0.785477
CG10335 CG4729 -0.020311
CG10335 CG4984 0.456311
CG10335 CG5330 -0.203837
CG10335 CG5353 0.039051
CG10335 CG6439 -0.709897
CG10335 CG6666 -2.356759
CG10335 CG7266 -0.695115
CG10335 CG7748 -0.335914
CG10335 CG7981 -0.239360
CG10335 CG7987 0.428551
CG10335 CG8036 -0.454611
CG10335 CG8402 -1.756960
CG10335 CG9148 -1.241697
CG10335 CG9280 -1.688312
CG10335 CG9494 -0.703556
CG10335 CG9985 0.192943
CG10341 CG10425 2.353517
CG10341 CG10660 0.371609
CG10341 CG11738 5.565847
CG10341 CG11771 1.419581
CG10341 CG12101 -2.406302
CG10341 CG12141 5.727216
CG10341 CG12530 3.175824
CG10341 CG12785 -4.746930
CG10341 CG1381 -3.715457
CG10341 CG14447 0.652116
CG10341 CG14996 -3.916116
CG10341 CG1685 -6.506655
CG10341 CG17136 -3.225941
CG10341 CG17369 -1.832403
CG10341 CG1746 -0.603456
CG10341 CG1785 -2.254805
CG10341 CG18657 1.808488
CG10341 CG2221 -0.324446
CG10341 CG2263 0.178317
CG10341 CG2827 -1.817717
CG10341 CG2863 6.187786
CG10341 CG2867 1.619909
CG10341 CG32253 0.874842
CG10341 CG32264 -5.092843
CG10341 CG32409 8.502864
CG10341 CG32813 -1.041333
CG10341 CG33217 -0.767027
CG10341 CG3593 -0.857381
CG10341 CG4217 -1.400345
CG10341 CG4581 -1.173801
CG10341 CG4753 2.836950
CG10341 CG4781 0.198546
CG10341 CG4912 -1.073472
CG10341 CG5010 -3.038611
CG10341 CG5258 2.973484
CG10341 CG5558 -1.065985
CG10341 CG5824 -13.915244
CG10341 CG5904 -1.420976
CG10341 CG6022 -5.018982
CG10341 CG6105 -4.279256
CG10341 CG6343 8.498107
CG10341 CG6455 0.468529
CG10341 CG6767 0.939124
CG10341 CG7519 -15.321189
CG10341 CG7712 1.324980
CG10341 CG7780 0.396258
CG10341 CG7834 -1.375939
CG10341 CG7839 -13.218576
CG10341 CG7993 7.664980
CG10341 CG8039 -1.743763
CG10341 CG8327 -6.243248
CG10341 CG8443 1.032657
CG10341 CG8444 -2.481900
CG10341 CG8525 -1.778295
CG10341 CG8583 -0.107439
CG10341 CG8780 -1.515368
CG10341 CG8827 -0.495108
CG10341 CG8920 4.529098
CG10341 CG9006 8.031098
CG10341 CG9119 0.730545
CG10341 CG9300 -2.605161
CG10341 CG9306 0.470618
CG10341 CG9577 -1.459307
CG10341 CG9630 -3.763207
CG10360 CG11444 -0.234834
CG10360 CG12094 -0.131491
CG10360 CG14430 -0.293883
CG10360 CG1582 -0.358462
CG10360 CG17158 0.678112
CG10360 CG17218 -0.290531
CG10360 CG17271 -0.238508
CG10360 CG1749 -0.162651
CG10360 CG2016 -0.150558
CG10360 CG2674 0.422977
CG10360 CG2818 -1.357372
CG10360 CG3008 0.162809
CG10360 CG3028 0.071859
CG10360 CG3033 -0.300358
CG10360 CG31170 -0.067365
CG10360 CG3171 -0.356516
CG10360 CG32473 0.319403
CG10360 CG33104 0.467107
CG10360 CG33183 -1.544838
CG10360 CG3624 0.561636
CG10360 CG3664 -0.000236
CG10360 CG3969 0.127109
CG10360 CG3991 -0.260262
CG10360 CG3992 -0.078460
CG10360 CG4003 0.317095
CG10360 CG4006 -0.334345
CG10360 CG4552 -0.991142
CG10360 CG4966 -0.239333
CG10360 CG5021 -0.997267
CG10360 CG5873 -0.027913
CG10360 CG6708 -0.428755
CG10360 CG6775 -0.733113
CG10360 CG7271 0.548568
CG10360 CG7413 0.086643
CG10360 CG7893 0.013998
CG10360 CG8156 0.176034
CG10360 CG8268 0.425325
CG10360 CG8286 -0.344233
CG10360 CG8366 -0.363129
CG10360 CG8430 -0.642205
CG10360 CG8965 -0.651405
CG10360 CG8978 0.187825
CG10360 CG9035 0.148408
CG10360 CG9322 0.075802
CG10360 CG9416 0.182410
CG10360 CG9712 0.565404
CG10360 TE20108 0.321728
CG10361 CG10504 0.411555
CG10361 CG11107 0.196820
CG10361 CG11992 0.081508
CG10361 CG13850 -0.649696
CG10361 CG15105 -0.414463
CG10361 CG1648 -0.194101
CG10361 CG17320 -0.322777
CG10361 CG17325 -0.994821
CG10361 CG1837 0.091464
CG10361 CG1884 -0.197266
CG10361 CG1910 0.420119
CG10361 CG2161 -0.332531
CG10361 CG2718 -0.329102
CG10361 CG3960 -0.361154
CG10361 CG4427 0.565663
CG10361 CG4679 -1.971446
CG10361 CG4692 0.303296
CG10361 CG4726 -2.184718
CG10361 CG4746 -0.719345
CG10361 CG5186 -0.190887
CG10361 CG5330 0.272952
CG10361 CG5345 0.166295
CG10361 CG5486 -0.147604
CG10361 CG6668 1.070907
CG10361 CG7107 1.080888
CG10361 CG7173 0.239450
CG10361 CG7279 -0.387444
CG10361 CG7807 -0.188434
CG10361 CG7981 0.001510
CG10361 CG9985 -0.015476
CG10361 CR31696 0.130607
CG10364 CG10897 -1.188843
CG10364 CG1130 -0.226079
CG10364 CG1434 0.221289
CG10364 CG17724 0.086645
CG10364 CG1957 0.028623
CG10364 CG2207 0.145493
CG10364 CG32505 0.032211
CG10364 CG3408 -1.810605
CG10364 CG5358 0.218848
CG10364 CG6617 0.461401
CG10364 CG6987 -1.370075
CG10364 CG7358 -1.739480
CG10364 CG7471 0.384294
CG10364 CG7538 -0.092195
CG10364 CG7659 0.957159
CG10364 CG9704 -0.603849
CG10364 CG9797 -0.871761
CG10367 CG10479 -0.249972
CG10367 CG10627 0.304623
CG10367 CG10680 -0.517940
CG10367 CG10922 -0.010870
CG10367 CG11051 -0.493150
CG10367 CG11793 0.441335
CG10367 CG11905 -0.117822
CG10367 CG12403 0.854162
CG10367 CG1309 -0.604864
CG10367 CG14243 -0.169136
CG10367 CG14629 0.158390
CG10367 CG14968 -0.263952
CG10367 CG15005 -0.473713
CG10367 CG15105 -1.918778
CG10367 CG15117 2.071322
CG10367 CG15188 -0.454500
CG10367 CG1548 0.238871
CG10367 CG15717 1.192067
CG10367 CG17121 0.577705
CG10367 CG1743 -0.242229
CG10367 CG17754 -0.017539
CG10367 CG18111 -0.807824
CG10367 CG18140 0.005237
CG10367 CG18446 -0.536724
CG10367 CG18549 0.026103
CG10367 CG2098 1.535717
CG10367 CG2155 0.119186
CG10367 CG2198 -1.056826
CG10367 CG2837 -0.002506
CG10367 CG30011 0.128660
CG10367 CG31098 0.016728
CG10367 CG33009 -0.690905
CG10367 CG33113 -0.591767
CG10367 CG3842 -0.364444
CG10367 CG3960 0.167625
CG10367 CG3989 -1.286596
CG10367 CG4162 0.033674
CG10367 CG4354 -1.131174
CG10367 CG4533 2.393722
CG10367 CG4679 -1.185925
CG10367 CG4692 1.112412
CG10367 CG5330 0.366902
CG10367 CG5345 1.429274
CG10367 CG5532 0.031602
CG10367 CG5828 -0.210726
CG10367 CG6113 -0.342318
CG10367 CG7062 -1.275406
CG10367 CG7241 0.444487
CG10367 CG7266 -0.036249
CG10367 CG7438 -0.890051
CG10367 CG7915 0.351455
CG10367 CG8050 0.161988
CG10367 CG8402 0.118717
CG10367 CG8665 -2.763849
CG10367 CG8669 -0.347576
CG10367 CG8766 0.346329
CG10367 CG9184 0.405474
CG10367 CG9238 -0.241313
CG10367 CG9539 -0.492864
CG10367 TE18870 -0.183564
CG10379 CG10504 1.031294
CG10379 CG10535 1.032590
CG10379 CG10565 -2.770067
CG10379 CG10620 2.121241
CG10379 CG10627 0.505364
CG10379 CG10701 -3.098682
CG10379 CG11015 1.066106
CG10379 CG11076 0.190317
CG10379 CG11471 -1.541495
CG10379 CG12131 2.735795
CG10379 CG12676 -1.241926
CG10379 CG12792 -0.459435
CG10379 CG13005 -2.012420
CG10379 CG1309 -0.756265
CG10379 CG13289 -0.877485
CG10379 CG14025 1.661315
CG10379 CG1429 -3.177996
CG10379 CG14687 -1.040107
CG10379 CG1475 -2.781962
CG10379 CG15433 2.010177
CG10379 CG17032 -1.254249
CG10379 CG17121 0.962659
CG10379 CG17124 1.479475
CG10379 CG17166 1.863757
CG10379 CG1721 1.314345
CG10379 CG1749 0.145808
CG10379 CG17492 -0.124060
CG10379 CG18507 -0.442127
CG10379 CG2051 1.773499
CG10379 CG2330 0.701399
CG10379 CG2969 -1.392104
CG10379 CG3001 2.328010
CG10379 CG3008 -0.054404
CG10379 CG31045 -2.865644
CG10379 CG31121 0.431495
CG10379 CG32425 -3.284452
CG10379 CG32701 -0.254168
CG10379 CG3278 -3.950283
CG10379 CG33104 -1.176440
CG10379 CG33549 -2.634469
CG10379 CG3359 -0.094335
CG10379 CG4115 -0.081350
CG10379 CG4170 0.194939
CG10379 CG4204 1.602517
CG10379 CG4354 -2.823277
CG10379 CG4427 2.541845
CG10379 CG4679 1.417215
CG10379 CG4944 -0.086610
CG10379 CG5033 1.585621
CG10379 CG5183 -1.453357
CG10379 CG5258 -1.606137
CG10379 CG5353 0.245013
CG10379 CG5374 -4.851498
CG10379 CG5590 -0.358909
CG10379 CG5594 0.104822
CG10379 CG5809 0.492060
CG10379 CG6017 0.467608
CG10379 CG6148 -1.460287
CG10379 CG6512 -7.314681
CG10379 CG6668 -2.111855
CG10379 CG6708 0.143550
CG10379 CG7199 -0.404853
CG10379 CG7227 1.034904
CG10379 CG7262 -0.169629
CG10379 CG7430 -2.435435
CG10379 CG7610 -3.350604
CG10379 CG7654 0.988150
CG10379 CG7915 -1.046965
CG10379 CG7935 1.932596
CG10379 CG8144 0.910820
CG10379 CG8231 5.774579
CG10379 CG8289 0.368082
CG10379 CG8306 1.352618
CG10379 CG8309 -2.462633
CG10379 CG8312 -1.831232
CG10379 CG8402 1.848270
CG10379 CG8430 0.504125
CG10379 CG8439 1.143776
CG10379 CG8446 0.519172
CG10379 CG8759 1.576530
CG10379 CG8977 0.382562
CG10379 CG8978 0.151187
CG10379 CG9009 -1.745745
CG10379 CG9020 0.926886
CG10379 CG9035 -0.314346
CG10379 CG9238 0.262244
CG10379 CG9281 -2.293668
CG10379 CG9330 2.321764
CG10379 CG9423 1.048334
CG10379 CG9677 2.338398
CG10379 CG9866 -2.755996
CG10379 CG9916 -0.567381
CG10379 TE19126 -0.064804
CG10382 CG12038 -0.081789
CG10382 CG12858 0.137466
CG10382 CG13894 -0.588804
CG10382 CG15097 -1.627109
CG10382 CG31634 -1.031354
CG10382 CG32169 0.175911
CG10382 CG40147 -0.341859
CG10382 CG5545 -0.292738
CG10382 CG9135 -0.406853
CG10382 CG9261 0.358073
CG10391 CG13977 0.016418
CG10391 CG1600 -1.329799
CG10391 CG18466 1.629090
CG10391 CG2060 0.434100
CG10391 CG3829 -0.440143
CG10391 CG4120 -2.924573
CG10391 CG7390 -0.436779
CG10391 CG8782 -2.125461
CG10391 CG9184 -0.074945
CG10425 CG10660 -1.313929
CG10425 CG10691 -4.195742
CG10425 CG11151 -0.928686
CG10425 CG11241 -0.356340
CG10425 CG11255 -1.269961
CG10425 CG12338 -0.562741
CG10425 CG12400 -0.056675
CG10425 CG12785 -0.702731
CG10425 CG14996 0.328682
CG10425 CG15304 2.100512
CG10425 CG15347 -1.798856
CG10425 CG1785 1.067655
CG10425 CG2674 0.334313
CG10425 CG2713 0.128185
CG10425 CG2827 -0.155092
CG10425 CG31160 0.182466
CG10425 CG3140 0.569592
CG10425 CG3283 -0.538543
CG10425 CG3714 -0.507516
CG10425 CG3884 0.183877
CG10425 CG4061 -0.050164
CG10425 CG4217 1.190394
CG10425 CG4753 1.034355
CG10425 CG5010 -1.323245
CG10425 CG5558 1.901121
CG10425 CG5904 -1.301070
CG10425 CG6028 -0.346052
CG10425 CG6226 0.265429
CG10425 CG6343 -0.087159
CG10425 CG6904 -0.416622
CG10425 CG7712 0.782408
CG10425 CG7834 -0.459671
CG10425 CG7839 -1.638423
CG10425 CG7993 0.571134
CG10425 CG8039 -1.062197
CG10425 CG8058 0.729887
CG10425 CG8327 -1.975698
CG10425 CG8443 0.055007
CG10425 CG8444 -1.082462
CG10425 CG8525 -0.492518
CG10425 CG8827 0.079609
CG10425 CG9527 1.136588
CG10425 CG9577 -1.044480
CG10446 CG13920 -1.547264
CG10446 CG14762 -0.368624
CG10446 CG4133 -0.435189
CG10446 CG7576 -0.529906
CG10449 CG3766 -0.257193
CG10449 CG6822 -1.408445
CG10449 CG7748 -0.764276
CG10449 CG7867 -0.452684
CG10449 CG8363 -0.510936
CG10473 CG10992 -0.223517
CG10473 CG11347 0.603496
CG10473 CG1169 -0.269234
CG10473 CG16858 -0.228622
CG10473 CG1884 -0.498500
CG10473 CG2072 -1.427202
CG10473 CG33113 0.108311
CG10473 CG3539 -1.684345
CG10473 CG3542 1.133404
CG10473 CG3722 0.353635
CG10473 CG4672 -0.843832
CG10473 CG7098 -0.550739
CG10473 CG9175 -0.414693
CG10473 CG9177 -0.477603
CG10473 CG9346 -0.341936
CG10479 CG11051 -0.298285
CG10479 CG11793 -0.395380
CG10479 CG12286 -0.545805
CG10479 CG12403 -1.153569
CG10479 CG14048 0.039219
CG10479 CG15105 1.147863
CG10479 CG15117 -0.123028
CG10479 CG15188 -1.640422
CG10479 CG17754 -0.550972
CG10479 CG18140 -0.179818
CG10479 CG1837 1.448622
CG10479 CG18657 -0.222400
CG10479 CG2098 0.304029
CG10479 CG32499 -0.439651
CG10479 CG3283 -0.254415
CG10479 CG3416 -0.166005
CG10479 CG3989 0.944087
CG10479 CG4051 0.140285
CG10479 CG4300 -0.694487
CG10479 CG4533 -2.256212
CG10479 CG5320 0.563509
CG10479 CG5330 0.851518
CG10479 CG5476 0.627816
CG10479 CG6803 -0.766530
CG10479 CG6844 -1.496798
CG10479 CG7481 -0.003985
CG10479 CG7987 0.448478
CG10479 CG8665 1.019613
CG10479 CG9985 -0.606374
CG1049 CG12055 -0.121787
CG1049 CG1228 0.050719
CG1049 CG12701 -1.865526
CG1049 CG14636 -0.288325
CG1049 CG14883 -0.049652
CG1049 CG1539 -0.906571
CG1049 CG1782 0.323648
CG1049 CG1884 -0.244845
CG1049 CG3033 -0.902642
CG1049 CG33097 0.020294
CG1049 CG3436 0.045006
CG1049 CG3542 0.782007
CG1049 CG3624 0.804695
CG1049 CG3969 0.164206
CG1049 CG4006 0.663930
CG1049 CG5514 -0.529012
CG1049 CG6654 -0.381039
CG1049 CG7379 -0.325248
CG1049 CG7893 -0.366502
CG1049 CG8156 -0.567921
CG1049 CG8200 -0.466534
CG1049 CG8965 -0.887718
CG1049 CG9022 0.435274
CG1049 CG9318 -0.423692
CG1049 CG9712 0.167814
CG1049 CG9924 0.314405
CG1049 TE20108 0.052486
CG10504 CG10565 -0.540367
CG10504 CG10578 -0.939546
CG10504 CG10669 0.302401
CG10504 CG10724 -3.477291
CG10504 CG11107 -2.948936
CG10504 CG11444 4.149326
CG10504 CG11642 0.040860
CG10504 CG12084 0.749691
CG10504 CG12091 -0.779062
CG10504 CG12206 0.981222
CG10504 CG12262 -3.590408
CG10504 CG12403 -1.454871
CG10504 CG12582 -0.703532
CG10504 CG1345 -0.230873
CG10504 CG1371 2.452700
CG10504 CG14207 0.780438
CG10504 CG1429 0.713651
CG10504 CG14687 -1.131037
CG10504 CG1475 -19.670186
CG10504 CG15102 0.304425
CG10504 CG15105 0.642189
CG10504 CG15212 0.271953
CG10504 CG15282 0.608068
CG10504 CG1648 -0.778735
CG10504 CG16765 0.100752
CG10504 CG16885 0.031950
CG10504 CG17158 -0.572696
CG10504 CG1721 -0.447849
CG10504 CG17325 -2.316296
CG10504 CG17492 -0.241395
CG10504 CG17508 0.623906
CG10504 CG1771 0.443423
CG10504 CG1782 -2.996182
CG10504 CG18290 -0.705469
CG10504 CG1837 2.131990
CG10504 CG18783 1.230506
CG10504 CG1882 1.305470
CG10504 CG1884 0.016060
CG10504 CG1910 -0.887287
CG10504 CG2051 1.358262
CG10504 CG3008 -1.066628
CG10504 CG30291 0.671940
CG10504 CG3033 0.491592
CG10504 CG3127 1.813412
CG10504 CG31794 -2.212625
CG10504 CG32425 -3.983190
CG10504 CG32701 0.227343
CG10504 CG32813 -0.792472
CG10504 CG33009 0.758706
CG10504 CG33104 0.555051
CG10504 CG33113 -0.175350
CG10504 CG33149 -0.514851
CG10504 CG33183 0.423723
CG10504 CG33549 1.045769
CG10504 CG3371 0.306175
CG10504 CG3499 3.065077
CG10504 CG3624 2.692839
CG10504 CG3644 -1.116523
CG10504 CG3722 1.282784
CG10504 CG3725 -3.427330
CG10504 CG4115 -0.423682
CG10504 CG4145 -0.784728
CG10504 CG4169 -1.695467
CG10504 CG4183 1.158288
CG10504 CG4364 -0.123529
CG10504 CG4376 2.046119
CG10504 CG4427 -1.032777
CG10504 CG4511 1.373317
CG10504 CG4552 -5.075862
CG10504 CG4672 -0.463747
CG10504 CG4679 0.902713
CG10504 CG4692 -3.050380
CG10504 CG4726 -4.210442
CG10504 CG4994 -1.045982
CG10504 CG5186 0.022341
CG10504 CG5320 1.553096
CG10504 CG5330 3.640007
CG10504 CG5353 3.113988
CG10504 CG5374 0.244093
CG10504 CG5476 2.312515
CG10504 CG5809 0.503307
CG10504 CG6512 1.617589
CG10504 CG6521 -0.022916
CG10504 CG6647 -1.403168
CG10504 CG6668 -2.584691
CG10504 CG6708 0.963215
CG10504 CG6775 -2.809787
CG10504 CG6877 0.920214
CG10504 CG7033 0.216001
CG10504 CG7071 -1.729743
CG10504 CG7107 -0.639148
CG10504 CG7173 -0.971111
CG10504 CG7187 0.161509
CG10504 CG7199 0.154985
CG10504 CG7271 2.624036
CG10504 CG7279 -0.310724
CG10504 CG7361 1.191174
CG10504 CG7413 -6.024792
CG10504 CG7430 -4.180439
CG10504 CG7433 1.602648
CG10504 CG7610 0.367645
CG10504 CG7654 -0.031253
CG10504 CG7915 0.322198
CG10504 CG7920 -5.201906
CG10504 CG7981 -1.559601
CG10504 CG8209 -0.003221
CG10504 CG8231 -1.839077
CG10504 CG8235 -0.735770
CG10504 CG8289 2.172583
CG10504 CG8439 -2.207848
CG10504 CG8965 0.889977
CG10504 CG8977 3.706660
CG10504 CG9020 0.678969
CG10504 CG9022 -3.129604
CG10504 CG9070 -0.074947
CG10504 CG9238 -1.167000
CG10504 CG9262 0.615631
CG10504 CG9281 1.030064
CG10504 CG9322 1.047711
CG10504 CG9743 0.388786
CG10504 CG9811 -0.126884
CG10504 CG9985 1.033785
CG10504 CR31696 2.081161
CG10504 TE19126 1.836503
CG10535 CG10627 0.338796
CG10535 CG10922 0.373550
CG10535 CG10992 0.130294
CG10535 CG11444 -0.202772
CG10535 CG12113 0.632677
CG10535 CG13005 -0.004802
CG10535 CG1309 -0.499102
CG10535 CG13289 -0.163621
CG10535 CG13850 0.589994
CG10535 CG1404 -0.965943
CG10535 CG14629 1.570800
CG10535 CG1463 -0.506095
CG10535 CG14788 -0.696338
CG10535 CG14805 -0.572840
CG10535 CG16788 -0.700516
CG10535 CG17124 0.292877
CG10535 CG1780 -0.711402
CG10535 CG17800 0.672465
CG10535 CG1934 0.101284
CG10535 CG2051 0.838246
CG10535 CG2277 -0.659192
CG10535 CG2330 0.234369
CG10535 CG2969 -3.753054
CG10535 CG31137 -0.186256
CG10535 CG31692 -0.183068
CG10535 CG31999 -0.548172
CG10535 CG32425 -3.096545
CG10535 CG3278 -1.744530
CG10535 CG33113 0.897430
CG10535 CG33549 -1.390324
CG10535 CG3542 2.097888
CG10535 CG3722 -2.008889
CG10535 CG3725 0.705130
CG10535 CG3766 -1.137497
CG10535 CG3800 0.452271
CG10535 CG3902 -1.535534
CG10535 CG3903 -0.783773
CG10535 CG4145 0.975845
CG10535 CG4170 0.819837
CG10535 CG4183 -0.011524
CG10535 CG4354 -0.597914
CG10535 CG4746 0.630464
CG10535 CG4752 -1.300101
CG10535 CG4769 0.373435
CG10535 CG5033 0.628836
CG10535 CG5183 -0.741003
CG10535 CG5220 0.544000
CG10535 CG5330 2.014634
CG10535 CG5345 -4.598436
CG10535 CG5353 -0.654084
CG10535 CG5486 -0.063955
CG10535 CG6148 -1.214301
CG10535 CG6778 0.078680
CG10535 CG7227 -0.514594
CG10535 CG7393 0.104579
CG10535 CG7702 2.782130
CG10535 CG7748 0.305073
CG10535 CG7935 0.657721
CG10535 CG7987 0.933426
CG10535 CG8036 -0.336886
CG10535 CG8258 -0.863306
CG10535 CG9035 0.724770
CG10535 CG9128 0.256305
CG10535 CG9256 -0.562731
CG10535 CG9280 0.018106
CG10535 CG9539 0.937135
CG10535 CG9677 -0.367672
CG10535 CG9836 0.436138
CG10535 CG9916 -1.246647
CG10545 CG11324 -1.747468
CG10545 CG11494 1.197871
CG10545 CG11798 0.445419
CG10545 CG11987 -0.440920
CG10545 CG12249 0.919983
CG10545 CG12858 -0.886665
CG10545 CG13624 -1.680220
CG10545 CG13894 -0.631763
CG10545 CG14622 1.702462
CG10545 CG1483 0.216030
CG10545 CG15097 1.474316
CG10545 CG15811 -2.329229
CG10545 CG2083 0.413904
CG10545 CG2656 -0.075797
CG10545 CG2774 0.045098
CG10545 CG2835 0.968121
CG10545 CG31043 -1.192142
CG10545 CG31088 -3.817565
CG10545 CG31108 -0.969070
CG10545 CG31181 -0.659091
CG10545 CG31349 -0.675703
CG10545 CG32043 1.908214
CG10545 CG32158 0.772359
CG10545 CG32434 0.027074
CG10545 CG32486 0.765717
CG10545 CG32556 0.304072
CG10545 CG3269 0.444442
CG10545 CG3352 -0.178448
CG10545 CG3625 0.274036
CG10545 CG3703 0.400114
CG10545 CG3792 -0.378352
CG10545 CG3967 0.787697
CG10545 CG4050 -0.139751
CG10545 CG4303 -0.430612
CG10545 CG5433 -0.139126
CG10545 CG5545 0.925176
CG10545 CG5580 0.233820
CG10545 CG5813 0.871569
CG10545 CG6174 -2.321633
CG10545 CG6418 0.973664
CG10545 CG6703 -0.077371
CG10545 CG6866 -2.332018
CG10545 CG6877 0.278357
CG10545 CG6889 0.396330
CG10545 CG6930 -0.226161
CG10545 CG6987 -1.732193
CG10545 CG7187 0.539496
CG10545 CG7358 -0.362437
CG10545 CG7375 -1.199797
CG10545 CG7851 -0.475150
CG10545 CG8092 0.280150
CG10545 CG8472 0.841141
CG10545 CG8567 -2.747913
CG10545 CG8933 0.530411
CG10545 CG9135 -0.096212
CG10545 CG9261 -1.547483
CG10545 CG9267 -0.429667
CG10545 CG9666 -0.962267
CG10545 CG9894 -0.704213
CG10565 CG10627 -0.165431
CG10565 CG11015 -1.870149
CG10565 CG11076 3.674449
CG10565 CG11134 -0.585677
CG10565 CG11334 -1.652404
CG10565 CG11471 2.651160
CG10565 CG11567 -0.233708
CG10565 CG11785 0.050618
CG10565 CG11979 0.507337
CG10565 CG11992 0.397351
CG10565 CG12151 3.065494
CG10565 CG12262 -2.196129
CG10565 CG1273 -0.465446
CG10565 CG13005 -1.113598
CG10565 CG13220 0.904658
CG10565 CG13506 -3.022386
CG10565 CG1403 1.275597
CG10565 CG14048 2.497507
CG10565 CG1475 -3.937806
CG10565 CG1486 0.461027
CG10565 CG15212 0.276161
CG10565 CG15282 0.883276
CG10565 CG15433 -0.861810
CG10565 CG1582 0.115566
CG10565 CG16765 4.832920
CG10565 CG17032 0.183980
CG10565 CG17121 -3.251356
CG10565 CG17166 -14.398033
CG10565 CG1721 -0.283920
CG10565 CG17246 -2.324701
CG10565 CG18140 -0.773520
CG10565 CG18446 1.124338
CG10565 CG18507 0.825979
CG10565 CG2155 0.173773
CG10565 CG2161 -1.250748
CG10565 CG3008 -3.261616
CG10565 CG30291 -0.031184
CG10565 CG31170 2.202832
CG10565 CG3140 -2.332164
CG10565 CG3171 1.981676
CG10565 CG31999 -1.031540
CG10565 CG32164 -9.314942
CG10565 CG32425 -3.964661
CG10565 CG32499 0.934946
CG10565 CG32548 -1.203507
CG10565 CG32625 1.446402
CG10565 CG3267 -1.384319
CG10565 CG33009 -0.079154
CG10565 CG33104 -6.049713
CG10565 CG33183 1.008061
CG10565 CG33549 0.277744
CG10565 CG3499 -4.224562
CG10565 CG3624 0.172200
CG10565 CG3762 2.680124
CG10565 CG3861 0.646593
CG10565 CG3903 -2.493210
CG10565 CG3960 2.273619
CG10565 CG3992 -0.557059
CG10565 CG40049 0.356183
CG10565 CG4051 -2.954738
CG10565 CG4145 0.570444
CG10565 CG4169 2.423490
CG10565 CG4170 2.225951
CG10565 CG4233 0.354435
CG10565 CG4300 0.646849
CG10565 CG4354 -0.606088
CG10565 CG4364 0.220599
CG10565 CG4427 -10.965927
CG10565 CG4567 4.061154
CG10565 CG4679 -0.548647
CG10565 CG4692 0.461209
CG10565 CG4726 3.692352
CG10565 CG4742 0.457372
CG10565 CG4972 -1.266920
CG10565 CG4994 3.772662
CG10565 CG5033 -3.562864
CG10565 CG5193 1.131803
CG10565 CG5330 -2.776010
CG10565 CG5353 4.855023
CG10565 CG5374 -2.898412
CG10565 CG5476 0.429088
CG10565 CG5590 0.640130
CG10565 CG5809 -0.006989
CG10565 CG6177 0.466447
CG10565 CG6501 -0.890995
CG10565 CG6512 1.101619
CG10565 CG6521 -1.085555
CG10565 CG6668 -7.618270
CG10565 CG6708 -1.937317
CG10565 CG6871 -0.946547
CG10565 CG7033 -4.096193
CG10565 CG7107 0.260836
CG10565 CG7173 -0.330332
CG10565 CG7176 0.189793
CG10565 CG7227 0.477618
CG10565 CG7271 -2.233069
CG10565 CG7361 -5.387946
CG10565 CG7413 1.260812
CG10565 CG7421 2.218597
CG10565 CG7430 -2.270052
CG10565 CG7461 3.794819
CG10565 CG7526 1.168450
CG10565 CG7610 -0.502488
CG10565 CG7915 2.076565
CG10565 CG7935 -1.582347
CG10565 CG7981 1.437546
CG10565 CG7987 2.083981
CG10565 CG8173 0.153820
CG10565 CG8182 0.578069
CG10565 CG8186 1.297475
CG10565 CG8231 0.383422
CG10565 CG8235 -6.218574
CG10565 CG8309 0.871994
CG10565 CG8402 -2.054276
CG10565 CG8430 0.179342
CG10565 CG8439 -8.870845
CG10565 CG8788 1.803789
CG10565 CG8977 11.018477
CG10565 CG9009 -0.736836
CG10565 CG9140 1.971166
CG10565 CG9172 -2.187808
CG10565 CG9238 1.257961
CG10565 CG9280 0.934655
CG10565 CG9281 0.040974
CG10565 CG9322 0.156859
CG10565 CG9330 -2.571435
CG10565 CG9416 1.604774
CG10565 CG9539 1.074242
CG10565 CG9710 -0.768195
CG10565 CG9985 -0.180272
CG10565 TE18870 0.082474
CG10571 CG11306 0.404909
CG10571 CG11471 1.564601
CG10571 CG12084 -0.632374
CG10571 CG12151 -1.442461
CG10571 CG12287 -0.159997
CG10571 CG12530 1.332487
CG10571 CG1309 2.560465
CG10571 CG13289 -0.247776
CG10571 CG14788 0.203196
CG10571 CG14805 -1.015273
CG10571 CG17124 -0.896952
CG10571 CG17369 1.209898
CG10571 CG18854 0.334142
CG10571 CG2158 -0.821504
CG10571 CG2221 -3.432751
CG10571 CG2263 -2.133784
CG10571 CG2277 -0.353185
CG10571 CG2674 0.682366
CG10571 CG2827 -0.481350
CG10571 CG3224 0.177015
CG10571 CG32409 -0.149057
CG10571 CG3902 -0.026735
CG10571 CG4003 -0.050587
CG10571 CG4457 0.577133
CG10571 CG4511 -0.031189
CG10571 CG4700 0.986597
CG10571 CG4746 -0.277378
CG10571 CG4912 -2.262289
CG10571 CG5033 3.088210
CG10571 CG5183 -0.004203
CG10571 CG5193 0.271281
CG10571 CG5220 0.952387
CG10571 CG5277 0.444600
CG10571 CG5382 -0.513375
CG10571 CG5824 -0.895409
CG10571 CG6022 0.478713
CG10571 CG6148 0.246266
CG10571 CG6177 0.005004
CG10571 CG6202 0.017745
CG10571 CG6708 0.025441
CG10571 CG6904 0.470174
CG10571 CG7393 -3.798314
CG10571 CG7461 -0.741481
CG10571 CG7839 1.270730
CG10571 CG8286 0.757316
CG10571 CG8289 0.663632
CG10571 CG8583 -0.280374
CG10571 CG8636 0.189346
CG10571 CG8978 -2.080087
CG10571 CG9006 -3.526808
CG10571 CG9128 0.187551
CG10571 CG9318 -1.450377
CG10571 CG9677 0.434977
CG10571 CG9750 -1.056852
CG10578 CG11015 0.453980
CG10578 CG11642 0.276222
CG10578 CG12091 -0.605451
CG10578 CG12131 0.159191
CG10578 CG12151 -0.189963
CG10578 CG12262 0.944403
CG10578 CG12287 -0.354268
CG10578 CG12403 -0.898252
CG10578 CG12592 -0.113145
CG10578 CG13005 -0.551111
CG10578 CG1309 -0.057847
CG10578 CG13289 -0.695072
CG10578 CG1403 0.194209
CG10578 CG1422 -0.535624
CG10578 CG1475 -0.038559
CG10578 CG14805 -1.376024
CG10578 CG16721 -0.028658
CG10578 CG17124 -0.280218
CG10578 CG17158 0.449029
CG10578 CG17246 -0.297325
CG10578 CG17492 0.027859
CG10578 CG18140 0.034559
CG10578 CG18250 0.903624
CG10578 CG1837 -0.560522
CG10578 CG2016 -0.137522
CG10578 CG2051 -0.133974
CG10578 CG2158 -0.213117
CG10578 CG31368 -1.945178
CG10578 CG32425 0.098503
CG10578 CG32625 0.433272
CG10578 CG3265 -0.265901
CG10578 CG32701 -1.398761
CG10578 CG3278 0.424820
CG10578 CG33104 -0.053223
CG10578 CG33113 -0.245816
CG10578 CG33549 -0.475689
CG10578 CG3371 1.273698
CG10578 CG3416 -1.761375
CG10578 CG3624 0.341215
CG10578 CG3644 0.408858
CG10578 CG3722 0.448918
CG10578 CG3861 0.553424
CG10578 CG3902 0.185475
CG10578 CG3992 0.105957
CG10578 CG4003 0.193177
CG10578 CG4115 -0.122382
CG10578 CG4204 -0.451206
CG10578 CG4427 0.392341
CG10578 CG4551 0.647277
CG10578 CG4700 -1.203491
CG10578 CG5183 -0.478433
CG10578 CG5193 0.591702
CG10578 CG5258 -0.248010
CG10578 CG5320 2.189632
CG10578 CG5330 0.732514
CG10578 CG5345 0.051534
CG10578 CG5454 -0.865160
CG10578 CG5809 -0.624483
CG10578 CG6177 -0.131221
CG10578 CG6708 -0.542128
CG10578 CG6844 -0.841394
CG10578 CG7393 -0.376964
CG10578 CG7413 -1.335511
CG10578 CG7433 -0.418031
CG10578 CG7481 -0.084833
CG10578 CG7654 0.016422
CG10578 CG7702 0.721444
CG10578 CG7987 -1.213302
CG10578 CG8209 0.816805
CG10578 CG8416 0.417394
CG10578 CG8553 1.266115
CG10578 CG9006 0.667236
CG10578 CG9238 0.159124
CG10578 CG9318 0.366140
CG10578 CG9423 -1.897390
CG10578 CG9677 0.849843
CG10578 CG9750 0.494125
CG10578 CG9985 -0.793918
CG10580 CG1148 -0.504806
CG10580 CG1298 -0.923290
CG10580 CG13875 -1.153587
CG10580 CG14866 -0.448318
CG10580 CG4089 -0.353065
CG10580 CG6394 -0.318234
CG10580 CG6608 0.151800
CG10580 CG8600 -0.625448
CG10580 CG8983 -0.492259
CG10591 CG11326 0.040227
CG10591 CG1157 -0.332803
CG10591 CG12157 -1.495408
CG10591 CG13279 0.335034
CG10591 CG13551 0.919194
CG10591 CG14639 -0.986595
CG10591 CG14643 0.362336
CG10591 CG14968 0.922234
CG10591 CG15162 0.865459
CG10591 CG15347 1.685418
CG10591 CG17332 0.303824
CG10591 CG18374 0.005537
CG10591 CG2977 1.769250
CG10591 CG3006 0.397576
CG10591 CG31098 1.058312
CG10591 CG31233 -0.730570
CG10591 CG3884 -0.331369
CG10591 CG4753 -2.436053
CG10591 CG4779 -0.980287
CG10591 CG5010 0.009313
CG10591 CG5288 -1.134807
CG10591 CG5476 -0.181123
CG10591 CG5532 -0.736379
CG10591 CG5819 -0.753526
CG10591 CG5828 0.233647
CG10591 CG6459 0.452666
CG10591 CG7176 -0.187248
CG10591 CG7178 0.028981
CG10591 CG7241 -0.701599
CG10591 CG7502 -1.626207
CG10591 CG8048 -1.931623
CG10591 CG8788 1.024850
CG10591 CG8804 -3.638168
CG10591 CG9066 -0.530583
CG10591 CG9331 1.316404
CG10591 CG9977 -0.495140
CG10596 CG8587 -1.371700
CG10602 CG10691 0.637750
CG10602 CG10724 0.182284
CG10602 CG10746 0.354241
CG10602 CG11051 -0.284743
CG10602 CG11267 1.644014
CG10602 CG11793 -0.250947
CG10602 CG12157 0.438219
CG10602 CG12262 -0.221242
CG10602 CG12403 -0.088247
CG10602 CG13704 0.053875
CG10602 CG14021 -0.096471
CG10602 CG14243 0.566011
CG10602 CG14968 -0.087325
CG10602 CG15095 0.722742
CG10602 CG15117 0.083730
CG10602 CG15304 -1.118204
CG10602 CG15717 1.021245
CG10602 CG1837 -0.169984
CG10602 CG2977 -1.454773
CG10602 CG31098 -1.189345
CG10602 CG31431 -1.338067
CG10602 CG3283 -0.494838
CG10602 CG4162 0.356003
CG10602 CG4753 0.588894
CG10602 CG5210 -0.163485
CG10602 CG5288 0.356806
CG10602 CG5532 -0.117379
CG10602 CG5819 -0.658935
CG10602 CG5828 -0.134075
CG10602 CG5949 -0.171865
CG10602 CG6417 -0.198684
CG10602 CG6459 -0.381098
CG10602 CG6666 0.194131
CG10602 CG7062 -0.739041
CG10602 CG8050 -0.024099
CG10602 CG8066 0.492546
CG10602 CG8470 -1.810319
CG10602 CG8665 -0.631499
CG10602 CG8766 -1.402726
CG10602 CG8788 0.097200
CG10602 CG8804 0.315629
CG10602 CG8913 0.018482
CG10602 CG8946 -0.569595
CG10602 CG9184 -0.513553
CG10602 CG9331 -0.109045
CG10602 CG9527 1.164719
CG10620 CG10701 -3.089506
CG10620 CG10917 -0.417624
CG10620 CG11015 0.034824
CG10620 CG11280 -2.471963
CG10620 CG11347 1.784466
CG10620 CG11652 -2.636644
CG10620 CG11861 -2.320251
CG10620 CG11949 -3.163752
CG10620 CG12091 -5.078474
CG10620 CG12129 -0.034936
CG10620 CG12131 0.458231
CG10620 CG12360 -2.847975
CG10620 CG12369 -2.508091
CG10620 CG12676 -8.159200
CG10620 CG13912 -3.356508
CG10620 CG14025 1.116923
CG10620 CG1404 -0.602315
CG10620 CG14122 1.424104
CG10620 CG14207 -0.142175
CG10620 CG1422 -6.975396
CG10620 CG1429 0.518015
CG10620 CG1444 6.714461
CG10620 CG14813 -1.049099
CG10620 CG14883 -0.822226
CG10620 CG15002 -0.594902
CG10620 CG1648 0.350414
CG10620 CG16721 -1.998600
CG10620 CG17158 2.512446
CG10620 CG1716 -1.717979
CG10620 CG1749 1.626317
CG10620 CG17492 -5.166044
CG10620 CG18140 0.321241
CG10620 CG18250 -23.071597
CG10620 CG18290 0.632567
CG10620 CG18507 0.038648
CG10620 CG2051 -4.165845
CG10620 CG2835 -3.003364
CG10620 CG3033 0.254124
CG10620 CG3039 -2.578997
CG10620 CG31045 -6.846528
CG10620 CG31121 -0.304581
CG10620 CG31332 9.723165
CG10620 CG31349 -1.056024
CG10620 CG32031 0.740577
CG10620 CG32556 0.899876
CG10620 CG3265 4.658970
CG10620 CG32701 -0.912156
CG10620 CG33097 0.685592
CG10620 CG33549 -0.271157
CG10620 CG3359 -0.633960
CG10620 CG3436 3.049354
CG10620 CG3542 0.803600
CG10620 CG3624 4.115127
CG10620 CG3664 -3.122986
CG10620 CG3722 1.527973
CG10620 CG3725 1.344470
CG10620 CG3800 -2.446106
CG10620 CG4006 -2.316147
CG10620 CG4115 -0.311347
CG10620 CG4170 2.644577
CG10620 CG4204 0.943249
CG10620 CG4551 1.752550
CG10620 CG4677 -3.172892
CG10620 CG4700 1.929638
CG10620 CG5183 -4.238608
CG10620 CG5433 2.155455
CG10620 CG5809 -4.462514
CG10620 CG6017 0.932370
CG10620 CG6223 0.413711
CG10620 CG6877 -1.069159
CG10620 CG7073 1.068202
CG10620 CG7199 1.974779
CG10620 CG7230 1.147363
CG10620 CG7262 -0.318361
CG10620 CG7526 -1.319151
CG10620 CG7752 0.293583
CG10620 CG7892 0.300214
CG10620 CG7893 -4.507970
CG10620 CG8276 -0.818230
CG10620 CG8289 -0.021884
CG10620 CG8306 3.584765
CG10620 CG8312 1.787371
CG10620 CG8411 1.258473
CG10620 CG8416 0.765711
CG10620 CG8600 0.504744
CG10620 CG8759 1.593881
CG10620 CG8933 2.699619
CG10620 CG9020 0.423313
CG10620 CG9022 0.180279
CG10620 CG9035 -1.325415
CG10620 CG9128 0.407641
CG10620 CG9256 1.685992
CG10620 CG9322 -3.317588
CG10620 CG9403 -2.205230
CG10620 CG9423 0.844120
CG10620 CG9677 1.569704
CG10620 CG9712 2.003689
CG10620 CG9866 -3.541231
CG10620 CG9924 -0.836789
CG10620 CR31696 0.802092
CG10620 TE19126 0.721426
CG10627 CG10724 0.504207
CG10627 CG10992 -0.651153
CG10627 CG11347 1.519730
CG10627 CG11567 0.556354
CG10627 CG1169 -1.569207
CG10627 CG11992 0.311604
CG10627 CG12203 -0.012873
CG10627 CG12233 -0.612949
CG10627 CG12262 1.784452
CG10627 CG1403 0.827084
CG10627 CG14629 -0.474255
CG10627 CG1486 -0.197179
CG10627 CG15105 -1.898217
CG10627 CG17032 -0.156215
CG10627 CG17121 -0.116389
CG10627 CG17334 -0.337130
CG10627 CG18140 0.354019
CG10627 CG18290 -0.191404
CG10627 CG18507 0.744482
CG10627 CG2108 -0.536825
CG10627 CG2161 1.373784
CG10627 CG2918 -0.461674
CG10627 CG2969 0.587878
CG10627 CG3008 -1.073991
CG10627 CG30497 0.036379
CG10627 CG31999 -2.846692
CG10627 CG32425 -1.601302
CG10627 CG33549 -1.852103
CG10627 CG3365 0.967383
CG10627 CG3499 0.087993
CG10627 CG3644 0.478332
CG10627 CG3725 0.103121
CG10627 CG3903 -0.397374
CG10627 CG3960 -0.529085
CG10627 CG4145 0.869470
CG10627 CG4169 -0.224251
CG10627 CG4354 -2.586683
CG10627 CG4364 -1.033343
CG10627 CG4533 1.198000
CG10627 CG4679 -3.777175
CG10627 CG4692 -1.489915
CG10627 CG5330 1.836525
CG10627 CG5345 0.156413
CG10627 CG5486 -1.435805
CG10627 CG6778 0.408683
CG10627 CG7062 -0.104239
CG10627 CG7266 -1.537694
CG10627 CG7438 -0.302040
CG10627 CG7526 -0.208548
CG10627 CG7981 0.578202
CG10627 CG8402 -0.333243
CG10627 CG8439 0.797634
CG10627 CG8965 -0.364688
CG10627 CG9020 -0.022546
CG10627 CG9194 0.613143
CG10627 CG9280 0.197512
CG10627 CG9423 0.488152
CG10627 CG9539 0.113754
CG10627 CG9811 -0.218592
CG10627 TE18870 0.034985
CG1064 CG7471 -0.577544
CG1064 CG7892 -0.791550
CG1064 CG8092 -0.957535
CG10655 CG10660 0.182670
CG10655 CG10691 -4.571300
CG10655 CG11107 -1.497512
CG10655 CG11151 0.678321
CG10655 CG11217 1.626408
CG10655 CG11255 -2.050205
CG10655 CG11267 -12.996046
CG10655 CG11979 0.059231
CG10655 CG12141 4.918206
CG10655 CG12157 1.456414
CG10655 CG12400 -0.261753
CG10655 CG12582 0.014977
CG10655 CG12785 0.456993
CG10655 CG13220 1.985107
CG10655 CG13506 1.718904
CG10655 CG13551 -3.511502
CG10655 CG13704 -2.768909
CG10655 CG1371 -4.231357
CG10655 CG14048 1.972304
CG10655 CG14066 -0.734413
CG10655 CG15095 -6.690122
CG10655 CG15102 -0.012678
CG10655 CG15304 6.022803
CG10655 CG15347 5.757918
CG10655 CG1685 -4.022098
CG10655 CG16944 -0.413072
CG10655 CG17332 0.185853
CG10655 CG17642 -3.175249
CG10655 CG1771 -1.914447
CG10655 CG2713 3.446617
CG10655 CG2863 1.105674
CG10655 CG30349 0.289509
CG10655 CG31004 0.936425
CG10655 CG31098 2.252869
CG10655 CG3127 2.934793
CG10655 CG3140 0.860825
CG10655 CG32164 1.622199
CG10655 CG3249 -1.550634
CG10655 CG32813 3.205119
CG10655 CG3283 0.573260
CG10655 CG32920 -0.197232
CG10655 CG33502 -1.192669
CG10655 CG3714 0.575050
CG10655 CG3884 -0.210611
CG10655 CG4169 1.073375
CG10655 CG4217 -7.095796
CG10655 CG4233 -3.384128
CG10655 CG4247 1.822939
CG10655 CG4581 3.624020
CG10655 CG4600 -0.505972
CG10655 CG4901 1.084587
CG10655 CG4994 -1.237073
CG10655 CG5130 0.572954
CG10655 CG5558 -3.678530
CG10655 CG5590 -0.442445
CG10655 CG5660 -1.915482
CG10655 CG5819 -0.437275
CG10655 CG5903 -2.246879
CG10655 CG5904 -5.952300
CG10655 CG5992 -1.352863
CG10655 CG6028 0.076848
CG10655 CG6178 -0.564638
CG10655 CG6226 1.658214
CG10655 CG6345 0.038543
CG10655 CG6375 -0.859345
CG10655 CG6417 -1.387004
CG10655 CG6501 -11.146477
CG10655 CG6666 3.573128
CG10655 CG6769 -7.725394
CG10655 CG6949 0.029475
CG10655 CG7178 -2.619442
CG10655 CG7361 -2.236136
CG10655 CG7421 1.765550
CG10655 CG7430 0.020674
CG10655 CG7610 -0.232458
CG10655 CG7698 -1.853556
CG10655 CG7834 -0.423175
CG10655 CG7920 2.421997
CG10655 CG7993 -0.764002
CG10655 CG8039 1.103927
CG10655 CG8048 -2.420387
CG10655 CG8235 3.199385
CG10655 CG8443 1.531007
CG10655 CG8470 5.333668
CG10655 CG8766 -1.488205
CG10655 CG8946 3.122396
CG10655 CG9527 2.853217
CG10655 CG9577 1.301018
CG10660 CG11241 -0.217251
CG10660 CG11771 0.527177
CG10660 CG12101 2.950112
CG10660 CG12400 1.829583
CG10660 CG12785 -7.523228
CG10660 CG13551 0.369781
CG10660 CG14048 -3.145845
CG10660 CG14066 -0.712429
CG10660 CG14996 -0.374457
CG10660 CG1685 1.235512
CG10660 CG17136 -0.485528
CG10660 CG17369 0.618665
CG10660 CG1785 -6.836997
CG10660 CG2078 -0.559863
CG10660 CG2674 -0.938620
CG10660 CG2827 0.841169
CG10660 CG2867 -0.706177
CG10660 CG32264 0.666377
CG10660 CG32409 1.317772
CG10660 CG33217 3.314994
CG10660 CG3593 -3.183104
CG10660 CG4217 -1.020738
CG10660 CG4753 -0.183934
CG10660 CG4781 0.248705
CG10660 CG4912 1.747592
CG10660 CG5010 -2.820140
CG10660 CG5525 5.203962
CG10660 CG5904 -3.265226
CG10660 CG6022 -2.255382
CG10660 CG6105 2.207205
CG10660 CG6226 -0.314490
CG10660 CG6417 0.448657
CG10660 CG6767 -2.333709
CG10660 CG7178 -1.323741
CG10660 CG7519 3.710402
CG10660 CG7698 0.718708
CG10660 CG7712 -3.151734
CG10660 CG7780 0.600954
CG10660 CG8039 0.504748
CG10660 CG8058 1.394697
CG10660 CG8327 -2.572411
CG10660 CG8444 1.068425
CG10660 CG8470 -0.144175
CG10660 CG8525 -1.500658
CG10660 CG8636 0.667380
CG10660 CG8766 1.982711
CG10660 CG8788 0.285126
CG10660 CG8827 -1.028131
CG10660 CG8920 -0.857964
CG10660 CG9306 -0.258837
CG10660 CG9527 -1.188006
CG10660 CG9577 -3.287172
CG10669 CG11444 0.144027
CG10669 CG11567 -0.336188
CG10669 CG11979 0.044540
CG10669 CG12151 0.008044
CG10669 CG1309 -0.921858
CG10669 CG1475 0.686488
CG10669 CG15105 0.656502
CG10669 CG15212 -0.300858
CG10669 CG17246 0.153202
CG10669 CG17325 -0.453106
CG10669 CG2674 -0.296177
CG10669 CG3224 -0.341334
CG10669 CG32548 0.034359
CG10669 CG33217 -0.888712
CG10669 CG4003 -0.222988
CG10669 CG4033 0.464651
CG10669 CG4233 0.478905
CG10669 CG4427 -0.263874
CG10669 CG4552 -0.978348
CG10669 CG4679 -0.906096
CG10669 CG4692 -1.035612
CG10669 CG4994 0.174558
CG10669 CG5330 1.381573
CG10669 CG5353 -0.102051
CG10669 CG6148 0.055927
CG10669 CG6708 -0.228170
CG10669 CG7033 0.661107
CG10669 CG7361 0.748676
CG10669 CG7430 -1.674211
CG10669 CG7915 -0.116049
CG10669 CG7935 -0.215869
CG10669 CG7981 -0.814177
CG10669 CG8235 0.235184
CG10669 CG8402 -0.482378
CG10669 CG8446 0.107292
CG10669 CG8978 0.458518
CG10669 TE18870 -0.257268
CG10680 CG14243 -0.339450
CG10680 CG31098 0.620758
CG10680 CG3829 -0.670404
CG10680 CG4162 0.835538
CG10680 CG5532 -1.003824
CG10680 CG6113 -0.317361
CG10680 CG7062 0.220635
CG10680 CG8050 -0.338795
CG10680 CG8669 -1.050273
CG10680 CG8913 -0.239434
CG10691 CG11134 0.743421
CG10691 CG11151 2.221212
CG10691 CG11255 0.169091
CG10691 CG11267 -3.548929
CG10691 CG1157 0.277105
CG10691 CG12141 -7.018375
CG10691 CG12157 -4.220103
CG10691 CG12400 -10.386635
CG10691 CG1246 -0.268592
CG10691 CG13220 3.357189
CG10691 CG13551 0.747869
CG10691 CG13704 -0.458713
CG10691 CG14243 0.833948
CG10691 CG14792 -0.550463
CG10691 CG14996 1.668617
CG10691 CG15095 7.492241
CG10691 CG15304 -9.347122
CG10691 CG15347 -2.021398
CG10691 CG1685 -0.212267
CG10691 CG17642 0.464196
CG10691 CG2003 2.811975
CG10691 CG2713 -8.718956
CG10691 CG2977 2.671727
CG10691 CG31004 -0.289868
CG10691 CG31098 -2.221573
CG10691 CG31160 -2.867459
CG10691 CG31170 0.479353
CG10691 CG3140 -3.868770
CG10691 CG3249 -1.088984
CG10691 CG3283 0.438082
CG10691 CG32920 -3.168586
CG10691 CG33009 -0.805824
CG10691 CG3593 1.022527
CG10691 CG3714 -2.952132
CG10691 CG3884 -0.314095
CG10691 CG4061 0.747435
CG10691 CG4217 5.085477
CG10691 CG4233 0.773881
CG10691 CG4247 0.322907
CG10691 CG4475 -1.564685
CG10691 CG4567 1.732122
CG10691 CG4665 1.275207
CG10691 CG4753 -1.774073
CG10691 CG4901 3.641325
CG10691 CG4984 -0.613035
CG10691 CG5010 0.296479
CG10691 CG5012 -0.036238
CG10691 CG5130 0.484958
CG10691 CG5558 0.848321
CG10691 CG5660 -0.582834
CG10691 CG5819 0.858840
CG10691 CG5903 -0.445080
CG10691 CG5904 -0.199231
CG10691 CG6028 0.699707
CG10691 CG6030 -0.259156
CG10691 CG6105 -1.561829
CG10691 CG6226 -2.569104
CG10691 CG6343 1.599113
CG10691 CG6345 0.514687
CG10691 CG6415 -1.214503
CG10691 CG6417 2.656752
CG10691 CG6439 1.297197
CG10691 CG6459 0.829801
CG10691 CG6501 9.915052
CG10691 CG6769 -4.503039
CG10691 CG6904 5.866892
CG10691 CG6949 -8.625211
CG10691 CG7178 1.678932
CG10691 CG7328 -3.247650
CG10691 CG7421 0.197070
CG10691 CG7438 1.447363
CG10691 CG7834 1.684771
CG10691 CG7841 -0.909252
CG10691 CG7993 2.049259
CG10691 CG8039 -3.155322
CG10691 CG8048 -0.984119
CG10691 CG8058 -3.940046
CG10691 CG8402 4.917844
CG10691 CG8443 -4.853802
CG10691 CG8470 -11.235786
CG10691 CG8766 -0.040392
CG10691 CG8788 2.506471
CG10691 CG8946 -1.095254
CG10691 CG9127 1.588036
CG10691 CG9140 0.094336
CG10691 CG9331 -2.094558
CG10691 CG9527 -6.880842
CG10691 CG9577 2.116612
CG10698 CG11128 -1.597080
CG10698 CG13463 -0.387574
CG10698 CG1546 -2.529445
CG10701 CG11015 -3.425469
CG10701 CG11076 0.150710
CG10701 CG12052 0.185119
CG10701 CG12091 0.939165
CG10701 CG12129 -0.398890
CG10701 CG12131 1.280840
CG10701 CG12676 -1.152011
CG10701 CG13005 1.559317
CG10701 CG15002 0.568840
CG10701 CG16721 0.866588
CG10701 CG17121 -0.382941
CG10701 CG18250 -0.868166
CG10701 CG18507 0.690728
CG10701 CG3008 -1.095501
CG10701 CG31045 1.746939
CG10701 CG32425 1.903962
CG10701 CG32701 0.195738
CG10701 CG33097 0.608707
CG10701 CG33104 0.932751
CG10701 CG33549 -0.838096
CG10701 CG3359 -0.171032
CG10701 CG3416 0.575309
CG10701 CG3624 0.837081
CG10701 CG3800 0.615618
CG10701 CG4006 -0.020898
CG10701 CG4170 -2.451937
CG10701 CG4204 -0.914736
CG10701 CG4354 0.140408
CG10701 CG4677 -0.299559
CG10701 CG4700 0.370039
CG10701 CG4944 -0.304406
CG10701 CG4972 -0.287982
CG10701 CG5183 1.005271
CG10701 CG5486 0.768570
CG10701 CG5809 -3.109803
CG10701 CG6017 -0.784077
CG10701 CG6177 0.383881
CG10701 CG6512 0.449828
CG10701 CG6944 -0.739580
CG10701 CG7199 -0.221583
CG10701 CG7230 -0.702903
CG10701 CG7526 0.186341
CG10701 CG7892 -0.825877
CG10701 CG7893 1.781453
CG10701 CG7961 -0.189172
CG10701 CG8258 -0.540335
CG10701 CG8276 -1.226009
CG10701 CG8308 -0.972156
CG10701 CG8312 -0.121124
CG10701 CG8933 1.272782
CG10701 CG9020 -0.922325
CG10701 CG9281 0.575905
CG10701 CG9330 0.615531
CG10701 CG9403 -1.182334
CG10701 CG9423 -1.062655
CG10701 CG9712 -0.214997
CG10701 CG9866 0.333017
CG10717 CG10939 -0.832627
CG10717 CG4089 -1.279059
CG10719 CG32158 -0.608076
CG10719 CG4230 -2.294091
CG10724 CG10746 0.780127
CG10724 CG11372 -0.364807
CG10724 CG1151 -1.206672
CG10724 CG11793 0.023944
CG10724 CG12203 0.158174
CG10724 CG12262 -1.024319
CG10724 CG12403 -3.368334
CG10724 CG1250 -0.635537
CG10724 CG1345 0.002518
CG10724 CG1371 -0.475425
CG10724 CG1403 -0.238007
CG10724 CG15095 1.266027
CG10724 CG15105 -4.410285
CG10724 CG15117 0.514339
CG10724 CG15212 0.073621
CG10724 CG15282 -0.720385
CG10724 CG15717 0.819463
CG10724 CG16885 -1.021162
CG10724 CG17325 -1.078405
CG10724 CG17332 -0.126745
CG10724 CG17508 0.126228
CG10724 CG18140 0.301813
CG10724 CG18290 0.254072
CG10724 CG1837 1.932091
CG10724 CG18549 0.302500
CG10724 CG18593 -0.931805
CG10724 CG1910 2.928864
CG10724 CG30011 -2.251566
CG10724 CG30497 0.222265
CG10724 CG31098 -3.236308
CG10724 CG31794 0.065827
CG10724 CG32164 -0.925486
CG10724 CG32499 -0.293266
CG10724 CG32548 0.430623
CG10724 CG32972 -0.843162
CG10724 CG33009 -0.372379
CG10724 CG33149 3.089934
CG10724 CG3644 0.321608
CG10724 CG3725 1.792531
CG10724 CG4051 0.109977
CG10724 CG4169 0.929444
CG10724 CG4183 -0.062010
CG10724 CG4376 -0.436519
CG10724 CG4511 -0.139627
CG10724 CG4533 -1.623802
CG10724 CG4679 -1.820747
CG10724 CG4692 -0.364844
CG10724 CG5320 -4.229795
CG10724 CG5330 1.760584
CG10724 CG5476 0.446958
CG10724 CG5532 -0.438462
CG10724 CG5671 -0.614728
CG10724 CG6647 -2.670004
CG10724 CG6666 0.331421
CG10724 CG6668 3.104977
CG10724 CG6803 0.361117
CG10724 CG7062 -2.216432
CG10724 CG7071 -0.732925
CG10724 CG7107 0.001909
CG10724 CG7173 -0.467997
CG10724 CG7361 -0.383942
CG10724 CG7433 1.408429
CG10724 CG7807 -0.051684
CG10724 CG7920 -0.533112
CG10724 CG7981 0.851451
CG10724 CG8050 0.253649
CG10724 CG8182 0.032670
CG10724 CG8186 -0.583176
CG10724 CG8235 0.833783
CG10724 CG8402 -1.353743
CG10724 CG8665 2.354572
CG10724 CG8766 -0.067350
CG10724 CG8946 1.203979
CG10724 CG9177 0.072281
CG10724 CG9184 0.315421
CG10724 CG9238 1.247309
CG10726 CG10967 -0.510599
CG10726 CG1130 0.268470
CG10726 CG11324 0.147279
CG10726 CG11494 0.357140
CG10726 CG11849 -0.208728
CG10726 CG12249 -0.299496
CG10726 CG1434 -0.108932
CG10726 CG14513 -1.435254
CG10726 CG1624 0.025851
CG10726 CG17724 -1.380122
CG10726 CG2207 -4.176779
CG10726 CG31043 -0.145798
CG10726 CG31357 -0.043689
CG10726 CG32505 0.238703
CG10726 CG5175 0.246378
CG10726 CG5358 -2.369265
CG10726 CG5545 1.435430
CG10726 CG5940 -0.090889
CG10726 CG6703 -0.173224
CG10726 CG6987 1.288542
CG10726 CG7358 -1.592986
CG10726 CG7659 -1.329831
CG10726 CG9704 0.186918
CG10726 CG9797 0.631771
CG10726 CG9999 -1.336324
CG10746 CG11051 0.542953
CG10746 CG11134 -0.171442
CG10746 CG11267 4.962676
CG10746 CG11992 -0.774607
CG10746 CG12151 -0.766762
CG10746 CG12157 1.109100
CG10746 CG12172 1.480732
CG10746 CG12262 -1.356179
CG10746 CG12286 -0.104756
CG10746 CG13551 0.242945
CG10746 CG14021 1.285890
CG10746 CG14243 0.278472
CG10746 CG14629 -0.456463
CG10746 CG14996 0.407591
CG10746 CG15095 -2.346089
CG10746 CG15717 -9.817370
CG10746 CG1600 -3.247742
CG10746 CG18446 -0.495472
CG10746 CG18466 0.855426
CG10746 CG18549 -1.471631
CG10746 CG18593 -1.696137
CG10746 CG1882 -0.308042
CG10746 CG1970 0.294424
CG10746 CG2003 -2.092645
CG10746 CG2098 -0.378312
CG10746 CG30011 -1.354397
CG10746 CG30497 0.220655
CG10746 CG31098 -1.346304
CG10746 CG31175 1.567400
CG10746 CG31431 -0.143232
CG10746 CG32499 0.313164
CG10746 CG3267 0.615879
CG10746 CG3588 -0.460099
CG10746 CG3829 -0.947287
CG10746 CG4233 0.018236
CG10746 CG4427 5.586792
CG10746 CG4475 -0.161452
CG10746 CG4533 1.160101
CG10746 CG4567 0.639942
CG10746 CG4600 -0.457803
CG10746 CG5210 -0.608248
CG10746 CG5345 1.482739
CG10746 CG5594 0.761035
CG10746 CG5949 0.099476
CG10746 CG6459 -0.575822
CG10746 CG6871 -0.935720
CG10746 CG7062 -2.497345
CG10746 CG7088 1.294618
CG10746 CG7266 -1.203322
CG10746 CG7421 -1.253705
CG10746 CG7438 -0.409312
CG10746 CG7807 0.999277
CG10746 CG8050 0.513331
CG10746 CG8058 1.189460
CG10746 CG8066 -0.101152
CG10746 CG8144 -0.277842
CG10746 CG8235 -3.564568
CG10746 CG8402 -0.828619
CG10746 CG8443 0.502605
CG10746 CG8446 2.033182
CG10746 CG8470 -6.954940
CG10746 CG8665 1.688163
CG10746 CG8782 -0.958070
CG10746 CG8913 1.870541
CG10746 CG8946 -1.329886
CG10746 CG9009 -0.580671
CG10746 CG9184 0.975753
CG10756 CG10960 -0.201747
CG10756 CG11217 -3.442737
CG10756 CG11453 -0.167010
CG10756 CG11567 0.023384
CG10756 CG12055 0.572426
CG10756 CG12338 -0.036725
CG10756 CG12723 0.210810
CG10756 CG13993 0.297609
CG10756 CG14066 -0.193704
CG10756 CG15002 0.507058
CG10756 CG15211 0.790712
CG10756 CG15444 -0.405073
CG10756 CG1582 -0.519804
CG10756 CG16787 0.313840
CG10756 CG17332 0.416065
CG10756 CG1884 0.729495
CG10756 CG2161 -0.584089
CG10756 CG2210 -0.411992
CG10756 CG2818 -1.187080
CG10756 CG3008 -0.142891
CG10756 CG3028 0.303504
CG10756 CG31649 -0.533953
CG10756 CG3171 0.601907
CG10756 CG32473 0.483598
CG10756 CG32548 0.124299
CG10756 CG32920 -0.031720
CG10756 CG33183 0.352557
CG10756 CG33261 -0.263392
CG10756 CG4280 -0.298492
CG10756 CG4552 0.138083
CG10756 CG4742 -0.209924
CG10756 CG4984 -0.099859
CG10756 CG5130 -0.036363
CG10756 CG5514 -0.335262
CG10756 CG5903 0.691686
CG10756 CG6040 -1.780989
CG10756 CG6199 0.246072
CG10756 CG6345 -0.268619
CG10756 CG6378 -0.338252
CG10756 CG6521 -0.891075
CG10756 CG6775 0.458004
CG10756 CG7107 0.095297
CG10756 CG7802 -1.061030
CG10756 CG8173 -2.435319
CG10756 CG9322 -0.336621
CG10756 CG9743 -0.516262
CG10756 CR31808 0.306150
CG1082 CG11453 0.022918
CG1082 CG11576 -0.250735
CG1082 CG2977 -0.161712
CG1082 CG31233 1.009332
CG1082 CG31259 -3.530324
CG1082 CG31300 -0.919726
CG1082 CG4061 -0.600966
CG1082 CG5660 1.877277
CG1082 CG6830 -0.451814
CG1082 CG7328 -0.278783
CG1082 CG7354 -0.541846
CG1082 CG9331 -0.809844
CG1082 CG9568 -0.704873
CG10897 CG1130 0.317121
CG10897 CG11798 0.324120
CG10897 CG1434 -0.527509
CG10897 CG1957 -0.178785
CG10897 CG32505 0.584484
CG10897 CG4050 -1.260104
CG10897 CG5393 -1.509066
CG10897 CG5813 0.340537
CG10897 CG6889 -0.362988
CG10897 CG6930 0.103779
CG10897 CG6987 0.375034
CG10897 CG7358 -0.894671
CG10897 CG7538 -0.440777
CG10897 CG7659 -0.065857
CG10897 CG9704 -1.449019
CG10897 CG9705 0.183605
CG10897 CG9797 0.696154
CG10917 CG12369 -0.669825
CG10917 CG12676 -0.008404
CG10917 CG3039 -0.252259
CG10917 CG3542 0.075145
CG10917 CG4145 -0.063366
CG10917 CG5183 -0.125234
CG10917 CG5809 0.332308
CG10917 CG5854 -0.922874
CG10917 CG6223 -0.283920
CG10917 CG8276 0.074028
CG10917 CG8983 -0.036534
CG10917 CG9403 -0.295121
CG10917 CG9677 0.194973
CG10922 CG11051 0.355612
CG10922 CG1151 0.635392
CG10922 CG11793 0.800615
CG10922 CG13005 0.767453
CG10922 CG1309 0.871002
CG10922 CG1403 -0.207794
CG10922 CG14629 0.215994
CG10922 CG14805 -0.305489
CG10922 CG15105 -0.469309
CG10922 CG15117 0.655575
CG10922 CG15188 -0.154141
CG10922 CG15828 0.477943
CG10922 CG1648 0.011784
CG10922 CG1780 -0.445669
CG10922 CG18111 -2.557553
CG10922 CG2198 -0.161050
CG10922 CG2969 -0.064980
CG10922 CG31536 0.037746
CG10922 CG32548 -0.635003
CG10922 CG3434 0.067178
CG10922 CG3960 -0.159048
CG10922 CG3989 -0.771328
CG10922 CG4354 -0.767227
CG10922 CG4533 -3.153345
CG10922 CG4679 -2.311065
CG10922 CG4692 -1.463107
CG10922 CG5320 3.883503
CG10922 CG5330 -0.820413
CG10922 CG5345 -1.413443
CG10922 CG5532 -0.933318
CG10922 CG5594 -2.464485
CG10922 CG5828 0.037606
CG10922 CG6155 -0.292010
CG10922 CG6778 0.705346
CG10922 CG6803 -0.921649
CG10922 CG7062 -0.213250
CG10922 CG7227 -0.258056
CG10922 CG7935 -0.862340
CG10922 CG7981 0.035191
CG10922 CG8050 0.790568
CG10922 CG8402 3.183869
CG10922 CG8665 -0.318552
CG10922 CG9194 0.249471
CG10922 CG9836 -1.051171
CG10924 CG11051 1.675141
CG10924 CG14021 0.414332
CG10924 CG1600 -0.340917
CG10924 CG1644 -0.096117
CG10924 CG1743 -2.600755
CG10924 CG18466 -0.100606
CG10924 CG2977 0.328289
CG10924 CG3006 -1.818977
CG10924 CG31098 0.695736
CG10924 CG31431 -0.508598
CG10924 CG3588 -0.613508
CG10924 CG3829 0.709347
CG10924 CG4162 0.948498
CG10924 CG5210 -0.635195
CG10924 CG5288 0.174709
CG10924 CG7241 0.115571
CG10924 CG7678 -0.645680
CG10924 CG7936 -1.216912
CG10924 CG8066 -1.650885
CG10924 CG8669 -0.565821
CG10939 CG13698 -1.099416
CG10939 CG14110 -1.051455
CG10939 CG4089 -0.648200
CG10960 CG11453 0.048835
CG10960 CG13102 -0.135202
CG10960 CG18173 -0.086175
CG10960 CG3171 0.261797
CG10960 CG33261 -0.941477
CG10960 CG3734 -0.655818
CG10960 CG4086 0.289996
CG10960 CG4199 -0.298101
CG10960 CG4280 -0.526255
CG10960 CG6178 -0.780938
CG10960 CG8173 -0.435128
CG10967 CG11324 -0.443703
CG10967 CG14513 -0.100432
CG10967 CG8092 0.054937
CG10967 CG8749 0.120032
CG10967 CG9854 -0.646173
CG10967 CG9894 -0.804641
CG10988 CG1109 -0.138531
CG10988 CG12052 -0.140918
CG10988 CG2083 0.621970
CG10988 CG3039 -0.334311
CG10988 CG33097 -0.245690
CG10988 CG3542 0.367512
CG10988 CG3625 -0.862159
CG10988 CG4303 0.386659
CG10988 CG4532 -1.402812
CG10988 CG5215 0.109955
CG10988 CG6617 -0.046796
CG10988 CG6860 -0.260512
CG10988 CG6889 -0.345775
CG10988 CG8276 -0.207408
CG10988 CG9346 -0.676351
CG1099 CG14066 -0.525992
CG1099 CG3198 0.334711
CG1099 CG32158 -0.132351
CG1099 CG32423 -1.648673
CG1099 CG33261 -0.361828
CG1099 CG4230 -0.820242
CG1099 CG7187 -0.664973
CG1099 CG7379 -0.006777
CG1099 CG9854 -0.363147
CG10992 CG11347 -0.891495
CG10992 CG11654 -0.339073
CG10992 CG1404 -1.543550
CG10992 CG16858 -0.352785
CG10992 CG2969 0.188325
CG10992 CG31536 0.150504
CG10992 CG31999 0.233572
CG10992 CG33097 0.883295
CG10992 CG33549 0.123791
CG10992 CG3365 -0.381786
CG10992 CG3542 0.763500
CG10992 CG3644 0.063999
CG10992 CG3800 0.122972
CG10992 CG3903 -1.175834
CG10992 CG3941 -0.659294
CG10992 CG4145 0.492641
CG10992 CG4405 0.047377
CG10992 CG5345 0.582648
CG10992 CG5486 -0.728490
CG10992 CG6778 -0.971849
CG10992 CG8276 0.112376
CG10992 CG8974 -0.490788
CG10992 CG9175 -0.406214
CG10992 CG9346 0.328079
CG10992 CG9423 0.244428
CG11015 CG11076 -1.293666
CG11015 CG11471 1.564207
CG11015 CG11949 0.325592
CG11015 CG12091 -3.249197
CG11015 CG12131 -1.577120
CG11015 CG12592 -0.197919
CG11015 CG12676 0.185830
CG11015 CG12792 -2.326304
CG11015 CG13005 -1.432624
CG11015 CG13289 0.268413
CG11015 CG14026 -0.443250
CG11015 CG14207 1.203163
CG11015 CG14712 0.671441
CG11015 CG14813 -0.130109
CG11015 CG15433 4.351373
CG11015 CG17032 -0.678521
CG11015 CG17121 0.379505
CG11015 CG17124 2.142244
CG11015 CG17158 0.210459
CG11015 CG17166 -1.144338
CG11015 CG1721 0.377214
CG11015 CG17246 1.326455
CG11015 CG18250 1.308175
CG11015 CG3008 -2.431827
CG11015 CG3033 0.653186
CG11015 CG31045 -0.709442
CG11015 CG31332 -0.188950
CG11015 CG32425 -0.192397
CG11015 CG32625 -1.336361
CG11015 CG3265 -3.281004
CG11015 CG32701 0.400024
CG11015 CG3278 -1.449432
CG11015 CG33104 -1.532043
CG11015 CG33183 0.912828
CG11015 CG33549 0.910792
CG11015 CG3416 -1.319737
CG11015 CG3499 0.815262
CG11015 CG3624 0.847844
CG11015 CG3664 0.177147
CG11015 CG3992 0.413666
CG11015 CG4006 0.563863
CG11015 CG4170 1.515602
CG11015 CG4204 0.178551
CG11015 CG4300 0.706829
CG11015 CG4551 2.189443
CG11015 CG4700 -5.935397
CG11015 CG4912 2.989879
CG11015 CG4944 0.508169
CG11015 CG4972 -2.738928
CG11015 CG5021 0.032635
CG11015 CG5183 2.049460
CG11015 CG5186 1.022099
CG11015 CG5258 0.014018
CG11015 CG5374 3.440161
CG11015 CG5454 0.429927
CG11015 CG5486 0.014145
CG11015 CG5809 0.730501
CG11015 CG6177 -0.369160
CG11015 CG6512 -9.931833
CG11015 CG6668 1.548677
CG11015 CG6766 0.167318
CG11015 CG7033 -0.577692
CG11015 CG7230 0.493658
CG11015 CG7413 -3.132524
CG11015 CG7430 2.228647
CG11015 CG7526 -0.507762
CG11015 CG7654 -2.003281
CG11015 CG7892 0.971456
CG11015 CG7893 -2.967183
CG11015 CG8231 -5.595004
CG11015 CG8308 -0.457671
CG11015 CG8312 -1.340757
CG11015 CG8411 -0.432498
CG11015 CG8416 1.118909
CG11015 CG8553 1.558700
CG11015 CG8965 1.003699
CG11015 CG8978 0.150398
CG11015 CG9020 0.200978
CG11015 CG9035 0.415997
CG11015 CG9172 -2.188070
CG11015 CG9281 -2.270904
CG11015 CG9318 -0.618728
CG11015 CG9322 -0.175260
CG11015 CG9330 -5.374757
CG11015 CG9403 -0.064121
CG11015 CG9416 0.033225
CG11015 CG9423 0.119855
CG11015 CG9677 -1.079132
CG11015 CG9710 0.652030
CG11015 CG9712 -0.406037
CG11015 CG9748 -0.095151
CG11015 CG9866 2.779967
CG11051 CG12172 0.212822
CG11051 CG12286 0.033879
CG11051 CG1264 -0.185035
CG11051 CG1309 0.455303
CG11051 CG14021 0.861775
CG11051 CG14243 -0.059268
CG11051 CG14968 -1.343362
CG11051 CG15095 1.103719
CG11051 CG15117 -1.666701
CG11051 CG15188 0.656080
CG11051 CG15304 -0.050723
CG11051 CG1548 -0.085279
CG11051 CG15717 1.806375
CG11051 CG1743 -6.243342
CG11051 CG17754 0.163588
CG11051 CG1837 0.392383
CG11051 CG18657 -0.411965
CG11051 CG2003 0.067983
CG11051 CG2098 -1.273638
CG11051 CG2198 -0.009110
CG11051 CG30011 1.806569
CG11051 CG3006 -0.511973
CG11051 CG31098 -0.142919
CG11051 CG31431 0.043463
CG11051 CG31775 -0.317235
CG11051 CG32813 1.270206
CG11051 CG33009 -0.527093
CG11051 CG3380 1.187066
CG11051 CG3960 0.498844
CG11051 CG3989 -0.134983
CG11051 CG4033 1.188459
CG11051 CG4162 0.356988
CG11051 CG4533 -0.027126
CG11051 CG4696 0.082575
CG11051 CG4753 1.640949
CG11051 CG4781 -0.526052
CG11051 CG5033 -0.086188
CG11051 CG5210 -1.959935
CG11051 CG5330 0.172854
CG11051 CG5594 -0.856151
CG11051 CG5828 -0.289658
CG11051 CG6803 0.385672
CG11051 CG6871 -0.112448
CG11051 CG7062 2.411616
CG11051 CG7088 -0.688659
CG11051 CG7241 -0.705098
CG11051 CG7936 -1.539121
CG11051 CG7987 0.770418
CG11051 CG8036 0.698474
CG11051 CG8050 -3.028708
CG11051 CG8066 0.821783
CG11051 CG8402 0.066309
CG11051 CG8443 0.272142
CG11051 CG8470 -3.046837
CG11051 CG8665 -3.613374
CG11051 CG8669 1.081883
CG11051 CG8766 0.549606
CG11076 CG12576 -0.204608
CG11076 CG13993 -1.370334
CG11076 CG14207 -0.536216
CG11076 CG15433 -0.925085
CG11076 CG16765 0.763560
CG11076 CG17121 -0.443190
CG11076 CG17166 -3.656253
CG11076 CG1749 -0.512335
CG11076 CG17492 0.496310
CG11076 CG3008 -4.608129
CG11076 CG3171 0.889844
CG11076 CG32164 0.695027
CG11076 CG32244 -0.531226
CG11076 CG33071 0.525378
CG11076 CG33104 -0.880368
CG11076 CG33183 1.542350
CG11076 CG40049 -0.565618
CG11076 CG4125 -0.627795
CG11076 CG4169 1.305833
CG11076 CG4170 0.340759
CG11076 CG4300 0.901474
CG11076 CG4364 0.192206
CG11076 CG4376 0.820302
CG11076 CG4567 0.795813
CG11076 CG4726 0.758596
CG11076 CG4944 -0.809330
CG11076 CG4966 -1.789634
CG11076 CG4972 -0.254266
CG11076 CG4994 -4.590726
CG11076 CG5186 0.088289
CG11076 CG5258 0.145565
CG11076 CG5374 -3.100017
CG11076 CG6512 1.630793
CG11076 CG6668 -0.309729
CG11076 CG6766 -0.800116
CG11076 CG7413 1.575320
CG11076 CG7610 0.811894
CG11076 CG7675 0.928739
CG11076 CG7893 0.186060
CG11076 CG7961 0.088283
CG11076 CG8231 1.242677
CG11076 CG8268 -1.140048
CG11076 CG8308 -0.262499
CG11076 CG8309 0.251239
CG11076 CG8312 -0.040027
CG11076 CG8430 0.018271
CG11076 CG8439 -0.890127
CG11076 CG8553 -1.557429
CG11076 CG9172 0.726555
CG11076 CG9253 -0.004129
CG11076 CG9281 -2.762990
CG11076 CG9322 1.068710
CG11076 CG9330 0.683350
CG11076 CG9416 0.285361
CG11076 CG9710 -0.891006
CG11076 CG9712 0.410816
CG11076 CG9748 -0.107231
CG11076 CG9762 1.253007
CG11076 CG9811 -0.121671
CG1109 CG12052 -0.181588
CG1109 CG12091 -1.014211
CG1109 CG12113 -0.956988
CG1109 CG12129 -1.390887
CG1109 CG1228 0.181899
CG1109 CG12287 -1.606031
CG1109 CG12369 -1.585346
CG1109 CG12391 -1.227632
CG1109 CG12592 -0.015882
CG1109 CG12701 -2.016567
CG1109 CG13777 0.035315
CG1109 CG13912 -0.914431
CG1109 CG1404 -0.468067
CG1109 CG1463 0.131313
CG1109 CG1483 -0.479091
CG1109 CG14883 1.020945
CG1109 CG18250 2.621592
CG1109 CG1957 -0.857487
CG1109 CG2656 1.236718
CG1109 CG3039 -0.668941
CG1109 CG31137 -0.136442
CG1109 CG3184 0.439258
CG1109 CG3258 0.204114
CG1109 CG33097 2.254776
CG1109 CG3416 0.665588
CG1109 CG3436 -0.195812
CG1109 CG3542 -0.340599
CG1109 CG3625 2.197700
CG1109 CG3664 0.777767
CG1109 CG3722 0.669991
CG1109 CG3792 -0.506422
CG1109 CG3800 -2.322229
CG1109 CG4006 -0.268786
CG1109 CG4204 -1.383052
CG1109 CG4303 -6.774454
CG1109 CG4551 0.011927
CG1109 CG5021 -0.436464
CG1109 CG5433 -2.438356
CG1109 CG5499 -2.272550
CG1109 CG5813 0.764706
CG1109 CG6210 0.184661
CG1109 CG6617 -1.001150
CG1109 CG6889 -4.042114
CG1109 CG6987 3.166266
CG1109 CG7262 0.837219
CG1109 CG7375 1.485868
CG1109 CG7379 0.960961
CG1109 CG7752 -0.493161
CG1109 CG7892 0.233097
CG1109 CG8092 0.771538
CG1109 CG8156 0.441701
CG1109 CG8276 -1.527246
CG1109 CG8416 1.657898
CG1109 CG8571 0.547423
CG1109 CG8749 -0.351849
CG1109 CG8933 2.690482
CG1109 CG8974 -0.423965
CG1109 CG9128 -4.661705
CG1109 CG9256 -0.388573
CG1109 CG9318 0.507407
CG1109 CG9346 -0.363941
CG1109 CG9403 -0.129668
CG1109 CG9423 0.498900
CG1109 CG9633 0.471361
CG1109 CG9677 0.826012
CG1109 CG9705 -0.041219
CG1109 CG9924 1.144238
CG11100 CG12238 0.132058
CG11100 CG12369 -0.152818
CG11100 CG12701 -0.990477
CG11100 CG13624 -1.412442
CG11100 CG14883 0.741683
CG11100 CG1782 0.591074
CG11100 CG18783 -1.146990
CG11100 CG1884 -1.598913
CG11100 CG2083 -1.321177
CG11100 CG3198 -0.122473
CG11100 CG33097 3.376491
CG11100 CG3542 0.501621
CG11100 CG3792 0.064667
CG11100 CG3969 -2.301799
CG11100 CG4532 0.647240
CG11100 CG4672 0.145472
CG11100 CG5215 -1.155363
CG11100 CG5499 -1.075906
CG11100 CG6418 0.582106
CG11100 CG6617 1.004888
CG11100 CG6654 0.027279
CG11100 CG6860 0.310246
CG11100 CG6877 1.395999
CG11100 CG7187 0.280912
CG11100 CG7375 -2.427457
CG11100 CG7379 -1.394325
CG11100 CG7528 -0.195567
CG11100 CG8200 -1.434622
CG11100 CG8209 -0.234474
CG11100 CG8749 -0.144677
CG11100 CG8974 -1.045427
CG11100 CG9346 -0.890454
CG11100 CG9666 0.980166
CG11107 CG11151 0.903297
CG11107 CG11267 -0.442561
CG11107 CG11444 -0.668118
CG11107 CG12055 0.611307
CG11107 CG12262 1.377912
CG11107 CG12582 0.287434
CG11107 CG13220 -1.146728
CG11107 CG1371 -0.492607
CG11107 CG14066 -1.176861
CG11107 CG1475 0.940288
CG11107 CG15304 0.610780
CG11107 CG15731 -0.172912
CG11107 CG1582 -0.288241
CG11107 CG16944 1.668961
CG11107 CG17246 -0.581777
CG11107 CG17320 -0.893879
CG11107 CG17332 -1.587582
CG11107 CG17642 -1.781179
CG11107 CG1771 0.992762
CG11107 CG1782 -1.539570
CG11107 CG1882 0.149233
CG11107 CG1884 1.694748
CG11107 CG18854 0.527202
CG11107 CG1910 0.948113
CG11107 CG2158 0.498106
CG11107 CG2161 -5.227491
CG11107 CG3028 1.035132
CG11107 CG31170 -2.007075
CG11107 CG3127 -1.397142
CG11107 CG3140 -2.900819
CG11107 CG31794 -0.326611
CG11107 CG31999 1.864825
CG11107 CG32164 -1.122077
CG11107 CG32920 0.829801
CG11107 CG33502 -0.403624
CG11107 CG33549 3.308809
CG11107 CG3499 0.021558
CG11107 CG3624 0.380067
CG11107 CG4086 -1.917924
CG11107 CG4169 -4.377446
CG11107 CG4233 1.167390
CG11107 CG4247 -0.825258
CG11107 CG4364 -0.214795
CG11107 CG4427 2.689015
CG11107 CG4552 0.519895
CG11107 CG4726 -0.133742
CG11107 CG4752 0.557546
CG11107 CG4994 0.456291
CG11107 CG5353 -4.213263
CG11107 CG5590 -1.410471
CG11107 CG5903 0.867052
CG11107 CG5904 0.320573
CG11107 CG5992 0.422798
CG11107 CG6178 -0.363437
CG11107 CG6199 0.572104
CG11107 CG6501 0.261350
CG11107 CG6647 0.571440
CG11107 CG6666 0.179804
CG11107 CG6769 -1.865238
CG11107 CG6775 1.052097
CG11107 CG6949 0.698577
CG11107 CG7033 0.399293
CG11107 CG7107 -2.093730
CG11107 CG7269 -0.056871
CG11107 CG7271 -0.752600
CG11107 CG7279 -0.799119
CG11107 CG7361 1.985272
CG11107 CG7413 1.335268
CG11107 CG7430 -1.332727
CG11107 CG7458 0.489376
CG11107 CG7461 -0.812212
CG11107 CG7610 0.501894
CG11107 CG7698 -0.026212
CG11107 CG7807 0.892994
CG11107 CG7920 -1.693439
CG11107 CG7981 0.294496
CG11107 CG8173 0.182412
CG11107 CG8235 0.604455
CG11107 CG8402 -4.515733
CG11107 CG8430 0.156455
CG11107 CG8439 2.053317
CG11107 CG8977 -0.131991
CG11107 CG9022 -2.804693
CG11107 CG9743 -0.994530
CG11107 CG9750 -1.309570
CG11107 CG9811 1.537730
CG11128 CG1546 -0.550621
CG11128 CG4798 -0.951705
CG11134 CG11267 1.796021
CG11134 CG11334 -2.999221
CG11134 CG11793 -0.914184
CG11134 CG11961 0.078985
CG11134 CG12151 -0.758807
CG11134 CG12400 -0.507077
CG11134 CG12723 0.551421
CG11134 CG13220 -0.733666
CG11134 CG13506 0.725424
CG11134 CG14066 -0.683720
CG11134 CG15102 0.156426
CG11134 CG15162 -0.728467
CG11134 CG15212 -0.912839
CG11134 CG15717 -0.488258
CG11134 CG1582 0.324044
CG11134 CG17166 2.587906
CG11134 CG17246 0.173562
CG11134 CG17320 1.051954
CG11134 CG17332 3.969167
CG11134 CG1771 0.310667
CG11134 CG18446 0.500863
CG11134 CG1882 -1.335149
CG11134 CG18854 1.947521
CG11134 CG1970 -0.790429
CG11134 CG2158 1.952217
CG11134 CG2210 0.596740
CG11134 CG2674 0.239781
CG11134 CG2713 0.499434
CG11134 CG31004 -0.303131
CG11134 CG31160 -6.273698
CG11134 CG31170 0.031639
CG11134 CG31175 2.744952
CG11134 CG3140 -2.626475
CG11134 CG3171 -0.341685
CG11134 CG32164 -2.946341
CG11134 CG3267 -9.084800
CG11134 CG3283 1.106654
CG11134 CG33502 -3.013648
CG11134 CG3499 2.415770
CG11134 CG4051 -0.479247
CG11134 CG4061 -0.140864
CG11134 CG4086 0.176408
CG11134 CG4427 -5.905277
CG11134 CG4475 0.620420
CG11134 CG4567 -1.223126
CG11134 CG4665 0.664764
CG11134 CG4984 0.765079
CG11134 CG5130 -1.106260
CG11134 CG5193 0.998897
CG11134 CG5949 0.112220
CG11134 CG6028 0.925169
CG11134 CG6030 0.601682
CG11134 CG6345 -2.650281
CG11134 CG6459 -2.291208
CG11134 CG6521 -0.363642
CG11134 CG6666 -0.323698
CG11134 CG6708 -0.557128
CG11134 CG6871 0.391711
CG11134 CG6949 1.764134
CG11134 CG7107 -2.216314
CG11134 CG7176 2.351267
CG11134 CG7266 0.370143
CG11134 CG7271 0.699880
CG11134 CG7279 1.031759
CG11134 CG7328 -0.706251
CG11134 CG7354 -1.117900
CG11134 CG7361 -4.004677
CG11134 CG7421 2.243886
CG11134 CG7458 2.144600
CG11134 CG7461 -4.761569
CG11134 CG7698 -2.227971
CG11134 CG7807 -0.753817
CG11134 CG8036 1.293789
CG11134 CG8058 1.278753
CG11134 CG8186 0.028663
CG11134 CG8235 -4.046180
CG11134 CG8309 0.927228
CG11134 CG8402 3.488495
CG11134 CG8430 1.196525
CG11134 CG8531 -4.630258
CG11134 CG8766 0.127332
CG11134 CG8788 -0.000028
CG11134 CG8946 -1.929701
CG11134 CG9127 -1.311451
CG11134 CG9148 -1.377507
CG11134 CG9280 1.693554
CG11134 CG9331 1.736605
CG11134 CG9710 1.741026
CG11134 CR31808 0.753227
CG11134 TE18870 0.052214
CG11151 CG11255 -1.394410
CG11151 CG11267 -4.400978
CG11151 CG11453 0.074031
CG11151 CG12338 -1.183619
CG11151 CG12400 -1.567418
CG11151 CG13284 0.079426
CG11151 CG13704 2.500072
CG11151 CG14066 0.335468
CG11151 CG14792 0.865205
CG11151 CG14902 -1.573549
CG11151 CG15347 -7.009361
CG11151 CG1644 -0.015384
CG11151 CG17320 -0.542387
CG11151 CG17332 2.330755
CG11151 CG17642 -1.720284
CG11151 CG1771 -0.048726
CG11151 CG1809 0.644770
CG11151 CG30349 0.053334
CG11151 CG31170 0.113123
CG11151 CG31233 0.101689
CG11151 CG31259 1.189511
CG11151 CG3127 -0.126718
CG11151 CG31605 0.006215
CG11151 CG33502 -6.023984
CG11151 CG3714 -1.170437
CG11151 CG3884 0.069172
CG11151 CG4061 -0.111141
CG11151 CG4199 -0.567584
CG11151 CG4217 -0.229656
CG11151 CG4247 0.394992
CG11151 CG4567 0.849904
CG11151 CG4753 1.706212
CG11151 CG4901 0.659511
CG11151 CG5012 -0.546313
CG11151 CG5660 3.460500
CG11151 CG5819 3.077923
CG11151 CG5961 -1.083453
CG11151 CG6028 -0.175306
CG11151 CG6030 -1.106850
CG11151 CG6178 0.610208
CG11151 CG6417 -3.543621
CG11151 CG6769 0.228091
CG11151 CG6830 0.227212
CG11151 CG7328 -2.004490
CG11151 CG7458 1.279008
CG11151 CG7936 0.850206
CG11151 CG8443 2.210339
CG11151 CG8766 -0.252209
CG11151 CG9527 0.392966
CG11151 CG9663 -0.261463
CG11186 CG1258 -0.865651
CG11186 CG18740 -0.678114
CG11186 CG32505 -0.204212
CG11186 CG3408 -0.583714
CG11186 CG7471 -0.283591
CG11217 CG11255 -0.860090
CG11217 CG11567 0.398014
CG11217 CG11961 0.278772
CG11217 CG12206 0.048859
CG11217 CG12338 0.170803
CG11217 CG13551 0.867496
CG11217 CG13993 0.089938
CG11217 CG1430 -0.200801
CG11217 CG15211 -1.339853
CG11217 CG1582 -1.266854
CG11217 CG16787 -0.763292
CG11217 CG17332 -0.040672
CG11217 CG1771 0.014435
CG11217 CG2161 0.872340
CG11217 CG2818 0.368439
CG11217 CG3028 -0.134248
CG11217 CG31170 0.665141
CG11217 CG3171 -1.787615
CG11217 CG32473 0.261405
CG11217 CG32920 -1.012948
CG11217 CG33071 0.166781
CG11217 CG33261 0.013737
CG11217 CG3762 -0.218468
CG11217 CG4311 -0.567295
CG11217 CG4364 -0.149153
CG11217 CG4376 0.355028
CG11217 CG4901 0.180641
CG11217 CG4984 0.317728
CG11217 CG5130 -0.833773
CG11217 CG5170 0.217643
CG11217 CG5660 -0.896574
CG11217 CG5903 -1.627540
CG11217 CG6028 0.476323
CG11217 CG6199 -0.535475
CG11217 CG6345 -0.709015
CG11217 CG6378 -0.443011
CG11217 CG6521 0.171390
CG11217 CG6769 -1.804324
CG11217 CG7176 -0.099630
CG11217 CG7328 -0.222179
CG11217 CG7354 1.408149
CG11217 CG7361 -1.345860
CG11217 CG7502 -0.444788
CG11217 CG7802 -0.377322
CG11217 CG8173 1.274103
CG11217 CG8235 1.170887
CG11217 CG8309 0.075396
CG11217 CG9127 -0.000683
CG11217 CR31808 -0.978784
CG11241 CG13279 -0.428287
CG11241 CG14996 -1.475963
CG11241 CG1941 -1.053234
CG11241 CG2713 1.026557
CG11241 CG2827 0.061755
CG11241 CG32264 0.292377
CG11241 CG3249 -0.359132
CG11241 CG3283 -0.474884
CG11241 CG4753 -0.310078
CG11241 CG5010 1.177882
CG11241 CG5558 1.246754
CG11241 CG6343 0.163268
CG11241 CG6767 -0.123695
CG11241 CG7178 -0.749424
CG11241 CG7393 -0.192890
CG11241 CG7839 -1.571818
CG11241 CG8327 0.283881
CG11241 CG8636 -0.246516
CG11241 CG8827 -0.243393
CG11241 CG8913 -0.072512
CG11241 CG9577 -1.119420
CG11255 CG11267 -0.288039
CG11255 CG11453 -0.267850
CG11255 CG11576 0.220356
CG11255 CG12338 -1.129102
CG11255 CG12400 1.124179
CG11255 CG13284 -0.725591
CG11255 CG13551 0.753477
CG11255 CG14066 0.261429
CG11255 CG14792 0.784619
CG11255 CG14902 -0.812167
CG11255 CG15211 -0.638938
CG11255 CG15347 0.615203
CG11255 CG1582 0.883683
CG11255 CG16787 0.743352
CG11255 CG16944 0.287021
CG11255 CG1759 0.247042
CG11255 CG17642 0.758366
CG11255 CG1771 -0.003286
CG11255 CG30349 0.460881
CG11255 CG31004 0.681792
CG11255 CG31170 0.052197
CG11255 CG31259 0.831791
CG11255 CG33071 0.836009
CG11255 CG33502 -0.604210
CG11255 CG3714 0.300533
CG11255 CG4061 0.863317
CG11255 CG4199 0.544443
CG11255 CG4217 -3.442182
CG11255 CG4247 -1.759968
CG11255 CG4665 0.040695
CG11255 CG4901 -1.787747
CG11255 CG5010 0.274556
CG11255 CG5012 0.473923
CG11255 CG5130 -0.066158
CG11255 CG5525 0.140568
CG11255 CG5660 -2.620372
CG11255 CG5903 -0.141853
CG11255 CG5904 3.709097
CG11255 CG6028 -1.073463
CG11255 CG6178 -1.211200
CG11255 CG6345 -1.983278
CG11255 CG6769 -1.955755
CG11255 CG7178 0.612791
CG11255 CG7328 -0.894283
CG11255 CG7458 -0.174449
CG11255 CG7698 -0.048701
CG11255 CG7841 -0.572535
CG11255 CG7993 -0.216047
CG11255 CG8048 1.054695
CG11255 CG8531 -0.904834
CG11255 CG9527 0.797084
CG11255 CG9568 0.106297
CG11267 CG11979 1.926704
CG11267 CG12141 0.324414
CG11267 CG12157 2.077533
CG11267 CG12262 -0.924245
CG11267 CG12400 2.118641
CG11267 CG1246 1.336322
CG11267 CG12785 0.888208
CG11267 CG13220 -2.251285
CG11267 CG13506 1.677309
CG11267 CG13551 -0.058275
CG11267 CG13704 -1.724085
CG11267 CG1371 -1.420894
CG11267 CG14048 2.637971
CG11267 CG14243 2.000768
CG11267 CG15095 2.596773
CG11267 CG15102 0.594874
CG11267 CG15304 -8.338426
CG11267 CG15347 -11.853000
CG11267 CG15717 -5.425061
CG11267 CG1685 -0.424658
CG11267 CG16944 2.646980
CG11267 CG17320 1.749866
CG11267 CG17332 -5.565884
CG11267 CG17642 1.338378
CG11267 CG18593 0.097582
CG11267 CG1882 -1.400371
CG11267 CG2003 1.976254
CG11267 CG2713 4.066659
CG11267 CG2863 2.479913
CG11267 CG30349 0.956972
CG11267 CG31004 -5.166636
CG11267 CG31098 -10.989869
CG11267 CG31160 -3.509331
CG11267 CG31175 2.957906
CG11267 CG3127 -5.273151
CG11267 CG3140 -0.033812
CG11267 CG32164 1.346418
CG11267 CG3249 2.965109
CG11267 CG3267 -4.796793
CG11267 CG32813 -5.351955
CG11267 CG3283 -3.307653
CG11267 CG32920 2.159826
CG11267 CG33009 -0.899005
CG11267 CG33071 1.863587
CG11267 CG33502 -0.106516
CG11267 CG3499 -0.451225
CG11267 CG3593 2.829660
CG11267 CG3714 -1.879652
CG11267 CG3960 1.730048
CG11267 CG4033 -4.373322
CG11267 CG4051 -1.699292
CG11267 CG4169 0.020351
CG11267 CG4217 6.774021
CG11267 CG4233 -3.999896
CG11267 CG4247 -7.006938
CG11267 CG4427 5.807560
CG11267 CG4475 1.186270
CG11267 CG4567 -2.536992
CG11267 CG4600 0.300990
CG11267 CG4753 3.728289
CG11267 CG4994 -4.682522
CG11267 CG5010 -0.530304
CG11267 CG5012 1.997685
CG11267 CG5558 0.765255
CG11267 CG5590 0.575262
CG11267 CG5594 0.851780
CG11267 CG5596 0.956619
CG11267 CG5660 -0.078169
CG11267 CG5819 -1.206175
CG11267 CG5903 2.135950
CG11267 CG5904 -18.966284
CG11267 CG5949 1.988058
CG11267 CG5961 3.152834
CG11267 CG5992 0.121524
CG11267 CG6028 1.119425
CG11267 CG6030 1.719199
CG11267 CG6226 1.909101
CG11267 CG6345 -0.553469
CG11267 CG6417 4.203397
CG11267 CG6459 3.795905
CG11267 CG6501 -4.877693
CG11267 CG6666 -6.489760
CG11267 CG6769 3.528487
CG11267 CG6949 -4.122751
CG11267 CG7107 -0.042986
CG11267 CG7328 1.527592
CG11267 CG7361 -0.593764
CG11267 CG7421 -2.738747
CG11267 CG7438 -0.285096
CG11267 CG7458 -2.737843
CG11267 CG7698 0.294603
CG11267 CG7807 -0.459033
CG11267 CG7841 -0.530677
CG11267 CG7920 2.866274
CG11267 CG7936 1.702082
CG11267 CG8039 3.952031
CG11267 CG8048 4.638856
CG11267 CG8050 1.782431
CG11267 CG8058 3.258885
CG11267 CG8235 -2.511179
CG11267 CG8402 -0.006645
CG11267 CG8439 -0.910037
CG11267 CG8443 -4.427899
CG11267 CG8446 -0.243044
CG11267 CG8470 -13.120673
CG11267 CG8766 -1.936938
CG11267 CG8788 -0.922668
CG11267 CG8946 -3.267369
CG11267 CG9527 -3.262169
CG11267 CG9663 -1.164638
CG11267 CG9762 2.973544
CG11267 CR31808 1.090427
CG11271 CG17166 -0.687853
CG11271 CG4311 -0.609158
CG11271 CG5170 -0.452042
CG11280 CG11652 -2.987079
CG11280 CG11861 -0.661463
CG11280 CG11949 -2.021555
CG11280 CG12006 0.402925
CG11280 CG12091 1.128618
CG11280 CG12131 -0.194053
CG11280 CG12249 0.234760
CG11280 CG12360 0.639087
CG11280 CG12369 1.316452
CG11280 CG12676 0.554741
CG11280 CG13912 -2.002052
CG11280 CG14025 -0.392521
CG11280 CG1422 1.187682
CG11280 CG1444 0.270499
CG11280 CG14622 0.178196
CG11280 CG17348 -0.436540
CG11280 CG17492 1.918594
CG11280 CG18250 1.439436
CG11280 CG2048 -0.918494
CG11280 CG2374 1.957439
CG11280 CG2835 -0.642249
CG11280 CG31022 0.056230
CG11280 CG31108 0.576691
CG11280 CG31332 -1.985124
CG11280 CG31349 -0.598502
CG11280 CG32043 -0.347781
CG11280 CG32434 -0.322095
CG11280 CG32556 -0.890499
CG11280 CG3352 -0.453457
CG11280 CG3625 -1.148469
CG11280 CG4006 1.591506
CG11280 CG40147 0.091874
CG11280 CG4194 -0.003842
CG11280 CG5215 0.385641
CG11280 CG5809 0.668278
CG11280 CG6866 -0.027582
CG11280 CG6877 -2.669139
CG11280 CG6988 -0.716183
CG11280 CG7073 0.214625
CG11280 CG7254 -0.123293
CG11280 CG7638 0.910166
CG11280 CG8276 0.464683
CG11280 CG8933 -0.104889
CG11280 CG9135 0.488798
CG11280 CG9866 0.277451
CG1130 CG17724 -0.465696
CG1130 CG2207 -1.210817
CG1130 CG32505 1.019036
CG1130 CG3408 -1.014206
CG1130 CG5358 1.060128
CG1130 CG5588 -0.121974
CG1130 CG5813 1.126864
CG1130 CG5940 -0.341987
CG1130 CG7358 -0.837748
CG1130 CG7538 -1.108633
CG1130 CG7659 -1.378219
CG1130 CG9704 -0.471657
CG1130 CG9797 -0.763221
CG1130 CG9999 -0.780256
CG11306 CG11738 1.101404
CG11306 CG12785 -0.802156
CG11306 CG13188 -0.535082
CG11306 CG13503 0.241725
CG11306 CG14206 -0.827737
CG11306 CG14207 0.230884
CG11306 CG1422 0.964739
CG11306 CG14712 0.718171
CG11306 CG17136 -2.455559
CG11306 CG17271 0.044290
CG11306 CG18854 -3.850202
CG11306 CG1891 -0.393688
CG11306 CG2158 -2.285905
CG11306 CG2221 0.361245
CG11306 CG2263 -2.799951
CG11306 CG2827 0.229372
CG11306 CG2867 -0.642738
CG11306 CG31332 0.244604
CG11306 CG3224 0.136093
CG11306 CG33071 0.331586
CG11306 CG3861 0.037861
CG11306 CG4003 -0.558327
CG11306 CG4194 -0.093437
CG11306 CG4217 0.462032
CG11306 CG4457 -2.564986
CG11306 CG4665 -1.008065
CG11306 CG4912 -0.115834
CG11306 CG4966 0.527285
CG11306 CG5382 -1.403115
CG11306 CG5525 0.552777
CG11306 CG5596 -0.647546
CG11306 CG5824 0.736654
CG11306 CG5946 0.153626
CG11306 CG6202 -0.208522
CG11306 CG6705 -0.606801
CG11306 CG6708 1.075610
CG11306 CG6822 0.814551
CG11306 CG6904 2.783103
CG11306 CG7073 -2.912464
CG11306 CG7458 1.311066
CG11306 CG7461 2.753702
CG11306 CG7638 0.436206
CG11306 CG8268 -0.155072
CG11306 CG8301 -2.315120
CG11306 CG8430 -0.321495
CG11306 CG8531 -1.352306
CG11306 CG8583 -0.605870
CG11306 CG8635 -0.879453
CG11306 CG8636 1.616636
CG11306 CG9326 -1.274085
CG11306 CG9630 2.498342
CG11324 CG11494 1.404074
CG11324 CG11798 0.435675
CG11324 CG11849 -1.171656
CG11324 CG12249 -1.542808
CG11324 CG13624 -0.569312
CG11324 CG1447 0.016578
CG11324 CG14622 -0.311896
CG11324 CG15811 0.693362
CG11324 CG1624 0.127602
CG11324 CG2207 -0.483921
CG11324 CG31043 -0.695892
CG11324 CG31088 0.885423
CG11324 CG31108 -4.186814
CG11324 CG31181 -0.529441
CG11324 CG31349 0.220388
CG11324 CG31721 -0.341318
CG11324 CG32043 -0.756779
CG11324 CG32158 -1.425458
CG11324 CG32434 -0.548687
CG11324 CG32556 -0.842830
CG11324 CG3269 -0.827408
CG11324 CG4303 1.478167
CG11324 CG6703 -0.370277
CG11324 CG6866 0.788677
CG11324 CG8567 1.999265
CG11324 CG9135 0.326604
CG11324 CG9666 0.483004
CG11324 CG9854 -0.457750
CG11326 CG1157 -0.428896
CG11326 CG11785 -0.181376
CG11326 CG11979 -4.169613
CG11326 CG12157 1.073927
CG11326 CG12206 -1.455781
CG11326 CG12785 -0.688903
CG11326 CG13037 -0.260378
CG11326 CG13503 0.190857
CG11326 CG13551 -0.402865
CG11326 CG14048 0.416998
CG11326 CG14206 -0.282191
CG11326 CG14643 -0.611014
CG11326 CG15162 -0.273012
CG11326 CG15433 1.284724
CG11326 CG15598 0.005643
CG11326 CG1771 0.156477
CG11326 CG1785 0.115767
CG11326 CG1891 0.350900
CG11326 CG2003 1.141734
CG11326 CG2184 -2.200350
CG11326 CG2837 -0.175474
CG11326 CG2863 0.898559
CG11326 CG31175 -0.654384
CG11326 CG3127 0.477559
CG11326 CG32164 2.116583
CG11326 CG3267 -0.351693
CG11326 CG32813 0.808836
CG11326 CG33009 0.089393
CG11326 CG33071 1.241447
CG11326 CG33217 1.201535
CG11326 CG3588 -0.293683
CG11326 CG4033 -0.651790
CG11326 CG4051 1.049314
CG11326 CG4300 -0.165991
CG11326 CG4307 1.050254
CG11326 CG4376 -0.050572
CG11326 CG4726 0.388891
CG11326 CG4901 -0.422915
CG11326 CG4944 -0.446877
CG11326 CG4994 -0.810782
CG11326 CG5374 0.655999
CG11326 CG5525 -1.170534
CG11326 CG5532 -0.568108
CG11326 CG5594 -0.470542
CG11326 CG5596 0.229346
CG11326 CG5903 -0.059154
CG11326 CG5961 -0.091510
CG11326 CG6105 0.707706
CG11326 CG6226 -0.779872
CG11326 CG6501 -2.149141
CG11326 CG7033 1.618429
CG11326 CG7088 0.637492
CG11326 CG7176 -2.033369
CG11326 CG7178 0.197228
CG11326 CG7296 0.057651
CG11326 CG7361 1.155729
CG11326 CG7421 -0.823708
CG11326 CG7502 0.223018
CG11326 CG7554 -1.449841
CG11326 CG7698 1.062938
CG11326 CG7915 -0.108170
CG11326 CG8048 -0.886992
CG11326 CG8231 -0.096784
CG11326 CG8309 0.277304
CG11326 CG8439 -0.730814
CG11326 CG8788 -2.626561
CG11326 CG8946 1.410355
CG11326 CG9066 -0.141764
CG11326 CG9140 0.502065
CG11326 CG9281 -3.236189
CG11326 CG9527 1.100075
CG11326 CG9762 -0.038977
CG11334 CG11444 0.667842
CG11334 CG12262 -1.257062
CG11334 CG13220 -1.693226
CG11334 CG15304 0.242377
CG11334 CG1582 -2.714364
CG11334 CG17320 -1.374125
CG11334 CG1882 0.520598
CG11334 CG1970 0.264700
CG11334 CG2161 -0.308224
CG11334 CG2713 0.265270
CG11334 CG2918 -0.067525
CG11334 CG30291 0.069696
CG11334 CG31160 0.153344
CG11334 CG31170 -0.517320
CG11334 CG3140 1.151022
CG11334 CG3171 0.043428
CG11334 CG31999 0.436388
CG11334 CG3283 -0.073662
CG11334 CG32920 0.249101
CG11334 CG3499 0.135363
CG11334 CG3903 1.379258
CG11334 CG4145 -0.269803
CG11334 CG4169 0.876400
CG11334 CG4233 -0.656186
CG11334 CG4427 2.852072
CG11334 CG4475 0.398983
CG11334 CG4567 0.857922
CG11334 CG4665 0.354352
CG11334 CG4752 0.002981
CG11334 CG5012 -1.123355
CG11334 CG5085 -0.248645
CG11334 CG5353 -0.355073
CG11334 CG6199 -0.176623
CG11334 CG6345 0.001492
CG11334 CG6439 -0.327815
CG11334 CG7271 0.113954
CG11334 CG7354 0.552800
CG11334 CG7748 -0.853980
CG11334 CG8036 -0.242392
CG11334 CG8173 0.217617
CG11334 CG8235 0.326941
CG11334 CG8430 -0.951695
CG11334 CG9148 0.839485
CG11334 CG9280 -2.781821
CG11347 CG1169 -0.116113
CG11347 CG12052 0.784915
CG11347 CG12091 -0.099294
CG11347 CG12129 -0.566541
CG11347 CG12203 -0.033203
CG11347 CG12238 0.678917
CG11347 CG1228 0.736549
CG11347 CG12369 -0.748121
CG11347 CG12403 0.715599
CG11347 CG1250 -2.782136
CG11347 CG12676 -0.900805
CG11347 CG1345 -1.632711
CG11347 CG1403 -0.680606
CG11347 CG1404 -1.390294
CG11347 CG14122 0.352197
CG11347 CG1444 -1.645590
CG11347 CG14622 -0.513261
CG11347 CG15105 2.868105
CG11347 CG15282 -0.525682
CG11347 CG1648 1.181901
CG11347 CG16721 1.135609
CG11347 CG17158 -1.260855
CG11347 CG17508 -0.364013
CG11347 CG1782 0.610336
CG11347 CG18290 -0.795296
CG11347 CG18783 -0.798191
CG11347 CG1884 -0.183227
CG11347 CG2051 -0.188949
CG11347 CG2072 -1.195948
CG11347 CG2108 -0.248739
CG11347 CG2374 -0.242178
CG11347 CG2969 1.499798
CG11347 CG3039 -1.303286
CG11347 CG30497 0.117561
CG11347 CG32244 -0.555499
CG11347 CG32425 4.302563
CG11347 CG33097 -6.738702
CG11347 CG33113 0.303037
CG11347 CG33549 -4.729691
CG11347 CG3365 0.913941
CG11347 CG3416 0.129076
CG11347 CG3539 0.248549
CG11347 CG3542 -0.331363
CG11347 CG3644 -0.384280
CG11347 CG3722 1.981297
CG11347 CG3725 -4.499572
CG11347 CG3800 2.164429
CG11347 CG3903 -7.168267
CG11347 CG4145 2.573017
CG11347 CG4405 -0.691088
CG11347 CG4672 -3.383328
CG11347 CG4677 0.297491
CG11347 CG4679 1.227196
CG11347 CG4692 -1.372862
CG11347 CG5215 1.267463
CG11347 CG5320 -3.778416
CG11347 CG5433 -0.140115
CG11347 CG5486 0.700717
CG11347 CG5809 2.151000
CG11347 CG6668 1.560939
CG11347 CG6775 1.277350
CG11347 CG7071 -0.226037
CG11347 CG7173 0.103886
CG11347 CG7375 3.098577
CG11347 CG7433 1.295708
CG11347 CG7526 -0.365830
CG11347 CG8173 0.331959
CG11347 CG8276 -3.606261
CG11347 CG8965 0.137098
CG11347 CG8974 -1.692121
CG11347 CG9020 -0.113265
CG11347 CG9022 -0.747731
CG11347 CG9177 0.463628
CG11347 CG9194 -1.706921
CG11347 CG9346 -0.023884
CG11347 CG9423 0.426735
CG11347 CG9985 0.172205
CG11372 CG12203 -1.756969
CG11372 CG12206 -0.234227
CG11372 CG12403 -0.711719
CG11372 CG1250 0.791991
CG11372 CG1345 0.915946
CG11372 CG13993 0.018399
CG11372 CG14639 0.128296
CG11372 CG14643 -1.293120
CG11372 CG15102 -0.043455
CG11372 CG15212 -0.049201
CG11372 CG15282 -1.276856
CG11372 CG15598 -0.425476
CG11372 CG15669 -0.394214
CG11372 CG1674 0.083652
CG11372 CG16798 0.275520
CG11372 CG16944 0.070903
CG11372 CG17332 -4.475340
CG11372 CG17508 -1.151914
CG11372 CG18290 0.289505
CG11372 CG18374 -0.022801
CG11372 CG18593 -1.668303
CG11372 CG1882 -1.020469
CG11372 CG2374 -0.335135
CG11372 CG30349 -0.946484
CG11372 CG30497 1.355924
CG11372 CG31022 -0.194429
CG11372 CG31368 -1.076889
CG11372 CG31559 -0.102070
CG11372 CG3171 -1.031734
CG11372 CG3198 1.106603
CG11372 CG32164 1.924065
CG11372 CG32244 -1.858019
CG11372 CG33149 -0.688228
CG11372 CG33502 0.941217
CG11372 CG4125 1.068024
CG11372 CG4169 0.938110
CG11372 CG4364 0.892593
CG11372 CG4376 -3.082468
CG11372 CG4567 -0.338757
CG11372 CG4726 1.576215
CG11372 CG4994 -2.749451
CG11372 CG5085 -0.172498
CG11372 CG5476 2.218491
CG11372 CG6521 0.177411
CG11372 CG6647 -0.186882
CG11372 CG6666 -0.136980
CG11372 CG7062 0.852318
CG11372 CG7071 -4.896766
CG11372 CG7107 -4.146186
CG11372 CG7271 1.604677
CG11372 CG7279 0.443280
CG11372 CG7361 4.658460
CG11372 CG7433 0.447215
CG11372 CG7807 0.377377
CG11372 CG7920 1.610833
CG11372 CG8173 1.188252
CG11372 CG8182 0.315819
CG11372 CG8186 -3.327243
CG11372 CG8235 -0.700409
CG11372 CG9253 -1.077609
CG11372 CG9262 -0.510105
CG11372 CG9811 -0.801762
CG11372 CG9977 0.030136
CG11395 CG2155 -0.582436
CG11395 CG8036 -0.002724
CG11395 CG9148 -1.254786
CG11395 CG9280 -0.433117
CG11415 CG4183 -1.431166
CG11437 CG1374 -3.233383
CG11437 CG32423 -0.968084
CG11437 CG8625 -1.084823
CG11444 CG11567 0.287712
CG11444 CG12151 -0.253426
CG11444 CG12701 0.656075
CG11444 CG13005 3.847608
CG11444 CG1309 1.227505
CG11444 CG13220 -1.141338
CG11444 CG1403 0.568311
CG11444 CG1475 -0.786173
CG11444 CG1582 -0.850098
CG11444 CG1648 -0.918998
CG11444 CG17124 -2.163197
CG11444 CG1716 -0.013940
CG11444 CG17246 -2.976822
CG11444 CG17903 -0.697597
CG11444 CG18507 0.726240
CG11444 CG18854 -1.354603
CG11444 CG2016 0.281534
CG11444 CG2161 -2.279347
CG11444 CG2263 2.289339
CG11444 CG2674 -0.569112
CG11444 CG2713 1.705839
CG11444 CG30116 -0.364257
CG11444 CG3028 -0.145597
CG11444 CG30291 0.833882
CG11444 CG3033 0.457376
CG11444 CG31045 0.076418
CG11444 CG31170 0.665715
CG11444 CG3140 -1.444977
CG11444 CG3171 0.629857
CG11444 CG3174 0.092539
CG11444 CG31794 -0.553118
CG11444 CG3198 1.203549
CG11444 CG31999 0.843590
CG11444 CG3224 -1.090310
CG11444 CG32425 -0.967332
CG11444 CG32625 -0.106699
CG11444 CG3278 0.113493
CG11444 CG33104 0.695849
CG11444 CG33549 0.254590
CG11444 CG3499 -0.140233
CG11444 CG3542 0.045012
CG11444 CG3624 -1.910846
CG11444 CG3664 -1.248393
CG11444 CG3792 -0.090890
CG11444 CG3800 0.134074
CG11444 CG4003 0.401052
CG11444 CG4051 0.386400
CG11444 CG4086 -0.659808
CG11444 CG4169 -0.249745
CG11444 CG4170 -0.757331
CG11444 CG4204 -1.086227
CG11444 CG4233 -2.587894
CG11444 CG4457 2.978518
CG11444 CG4551 0.471569
CG11444 CG4552 -1.578524
CG11444 CG4665 0.129859
CG11444 CG4692 -0.472573
CG11444 CG4729 0.729089
CG11444 CG4752 0.521503
CG11444 CG4972 -2.129752
CG11444 CG4994 -0.638303
CG11444 CG5021 1.154293
CG11444 CG5186 -1.837781
CG11444 CG5277 0.578066
CG11444 CG5353 -2.278134
CG11444 CG5374 -0.827958
CG11444 CG5382 -1.627856
CG11444 CG5903 0.288213
CG11444 CG5904 3.378190
CG11444 CG5992 1.677561
CG11444 CG6148 1.841445
CG11444 CG6199 0.112653
CG11444 CG6708 0.807178
CG11444 CG6775 -3.305867
CG11444 CG6904 -1.982780
CG11444 CG7033 0.630571
CG11444 CG7227 0.991026
CG11444 CG7269 0.632995
CG11444 CG7271 0.377895
CG11444 CG7279 -1.195048
CG11444 CG7393 0.469780
CG11444 CG7413 -2.909184
CG11444 CG7430 -3.846402
CG11444 CG7461 -2.071271
CG11444 CG7610 -2.845286
CG11444 CG7748 -0.850727
CG11444 CG7935 -2.405405
CG11444 CG7981 0.494182
CG11444 CG7993 -6.113676
CG11444 CG8209 -0.158671
CG11444 CG8231 2.315781
CG11444 CG8235 0.190242
CG11444 CG8268 0.318986
CG11444 CG8286 1.527348
CG11444 CG8289 1.650828
CG11444 CG8366 -0.418569
CG11444 CG8430 -0.668608
CG11444 CG8439 1.420503
CG11444 CG8444 1.645996
CG11444 CG8553 0.188536
CG11444 CG8759 -1.935434
CG11444 CG8978 -3.522239
CG11444 CG9140 3.385940
CG11444 CG9677 1.215118
CG11444 CG9743 0.727168
CG11444 CG9750 -3.891800
CG11444 CG9811 0.172871
CG11444 CG9916 -2.921012
CG11444 CG9985 0.722049
CG11453 CG11576 -0.964494
CG11453 CG11961 -0.163522
CG11453 CG12338 -0.604900
CG11453 CG12350 0.380216
CG11453 CG13102 -3.253466
CG11453 CG13284 0.295384
CG11453 CG14066 0.999302
CG11453 CG14792 0.320420
CG11453 CG14902 0.620039
CG11453 CG15211 0.165513
CG11453 CG16787 -1.618894
CG11453 CG1759 0.011145
CG11453 CG1809 -1.232057
CG11453 CG18173 0.267690
CG11453 CG2210 0.372915
CG11453 CG31233 -1.298544
CG11453 CG31259 -0.819041
CG11453 CG31605 0.472406
CG11453 CG33502 0.490239
CG11453 CG3734 -1.762057
CG11453 CG4061 -1.079761
CG11453 CG4199 -2.994040
CG11453 CG4280 0.392233
CG11453 CG5660 1.294450
CG11453 CG6028 0.738667
CG11453 CG6830 1.151883
CG11453 CG7154 -0.374061
CG11453 CG7328 -0.017540
CG11453 CG7354 -1.180757
CG11453 CG8627 -0.286436
CG11453 CG9331 0.716453
CG11453 CG9568 -1.218044
CG11471 CG11642 1.126519
CG11471 CG11738 2.221139
CG11471 CG11785 0.278856
CG11471 CG11992 1.757208
CG11471 CG12101 2.162197
CG11471 CG12151 0.855033
CG11471 CG12785 1.211489
CG11471 CG12792 -1.441126
CG11471 CG13005 -0.200710
CG11471 CG1309 -0.074086
CG11471 CG13503 -1.344476
CG11471 CG13506 -2.088679
CG11471 CG14206 -0.043299
CG11471 CG14207 -0.012070
CG11471 CG1475 -1.134594
CG11471 CG15212 -0.390090
CG11471 CG15433 -0.617945
CG11471 CG16765 3.498769
CG11471 CG17124 0.200713
CG11471 CG17166 -0.492153
CG11471 CG17320 0.971472
CG11471 CG17369 1.013045
CG11471 CG1785 3.422292
CG11471 CG18446 0.017825
CG11471 CG18507 1.136685
CG11471 CG18854 5.614764
CG11471 CG2003 -0.395107
CG11471 CG2221 -5.093081
CG11471 CG2674 0.760795
CG11471 CG2863 0.689406
CG11471 CG2867 0.621317
CG11471 CG3224 -1.129542
CG11471 CG32409 -2.823436
CG11471 CG32625 -1.858058
CG11471 CG3267 1.245858
CG11471 CG32813 1.179530
CG11471 CG33104 -3.130498
CG11471 CG33183 0.385015
CG11471 CG3499 1.973362
CG11471 CG3992 2.620838
CG11471 CG4033 -0.805848
CG11471 CG4115 0.999786
CG11471 CG4170 1.774337
CG11471 CG4307 -1.970011
CG11471 CG4427 0.963908
CG11471 CG4726 0.759186
CG11471 CG4912 -17.408969
CG11471 CG5033 0.737512
CG11471 CG5183 0.107892
CG11471 CG5258 -2.176984
CG11471 CG5277 4.254763
CG11471 CG5330 -1.648459
CG11471 CG5353 -0.789734
CG11471 CG5824 1.706980
CG11471 CG6022 0.114836
CG11471 CG6148 -1.384559
CG11471 CG6226 0.211645
CG11471 CG6512 -0.076465
CG11471 CG6668 1.222668
CG11471 CG6708 -3.797971
CG11471 CG6766 0.720171
CG11471 CG7033 2.053135
CG11471 CG7088 -0.907188
CG11471 CG7413 -2.774696
CG11471 CG7430 -0.279084
CG11471 CG7461 -4.132399
CG11471 CG7654 -4.359509
CG11471 CG7915 0.250002
CG11471 CG8058 -0.542547
CG11471 CG8144 -7.687135
CG11471 CG8182 -0.309232
CG11471 CG8231 1.814129
CG11471 CG8286 0.765695
CG11471 CG8306 -0.426495
CG11471 CG8309 -0.914399
CG11471 CG8439 -0.594507
CG11471 CG8583 1.062123
CG11471 CG8635 -0.791195
CG11471 CG8920 -1.106741
CG11471 CG8977 -0.087690
CG11471 CG8978 -1.009831
CG11471 CG9009 0.984688
CG11471 CG9035 0.529741
CG11471 CG9172 0.456385
CG11471 CG9281 -1.527567
CG11471 CG9326 -0.221889
CG11471 CG9330 -11.435948
CG11471 CG9416 1.111612
CG11471 CG9539 -0.394279
CG11471 CG9710 2.572367
CG11471 CG9866 -1.560832
CG11471 TE19126 0.939388
CG1148 CG1252 -1.237583
CG1148 CG13875 -1.075528
CG1148 CG14107 -0.869864
CG1148 CG1919 0.253875
CG1148 CG2150 -0.293475
CG1148 CG5492 -1.365912
CG1148 CG6608 -0.232547
CG1148 CG8587 -0.275226
CG11494 CG12249 -0.276292
CG11494 CG13624 -2.278211
CG11494 CG13777 0.137269
CG11494 CG13894 0.219146
CG11494 CG14041 0.371038
CG11494 CG14513 -4.024109
CG11494 CG14622 0.722359
CG11494 CG1483 -1.026994
CG11494 CG17724 0.074410
CG11494 CG2083 -1.961076
CG11494 CG2207 -0.372184
CG11494 CG31043 -0.299885
CG11494 CG31108 -3.516520
CG11494 CG31181 0.768170
CG11494 CG32486 0.133781
CG11494 CG32505 -0.410248
CG11494 CG3269 -1.457757
CG11494 CG4303 3.245973
CG11494 CG5358 0.543702
CG11494 CG5499 -0.613145
CG11494 CG6617 1.168052
CG11494 CG6703 -0.587622
CG11494 CG6987 -3.301965
CG11494 CG7358 -0.549114
CG11494 CG7471 -0.382652
CG11494 CG8092 -1.241650
CG11494 CG8567 0.998814
CG11494 CG9666 0.135569
CG11494 CG9704 0.376461
CG11494 CG9797 -0.008018
CG11494 CG9894 -0.049156
CG1151 CG11793 0.791469
CG1151 CG11992 0.413782
CG1151 CG12262 0.520641
CG1151 CG12403 -0.993496
CG1151 CG1259 -0.562343
CG1151 CG12723 -0.485163
CG1151 CG14629 -0.024138
CG1151 CG15022 0.404174
CG1151 CG15188 -0.036071
CG1151 CG15212 0.332747
CG1151 CG15282 -0.512422
CG1151 CG15717 -0.641289
CG1151 CG1648 -0.898363
CG1151 CG16885 -0.408584
CG1151 CG17325 -0.914068
CG1151 CG1837 0.834260
CG1151 CG18783 -0.222754
CG1151 CG2928 0.075017
CG1151 CG30011 0.461130
CG1151 CG30497 0.609584
CG1151 CG31098 -0.242173
CG1151 CG32499 -0.518419
CG1151 CG32548 -0.639919
CG1151 CG33113 -0.112371
CG1151 CG3903 0.797759
CG1151 CG3989 0.822894
CG1151 CG4427 1.274376
CG1151 CG4533 -0.327733
CG1151 CG4600 -0.142192
CG1151 CG4679 -0.623829
CG1151 CG4692 0.831343
CG1151 CG5330 -2.240898
CG1151 CG5345 -1.697155
CG1151 CG5476 -0.153947
CG1151 CG5700 -0.683861
CG1151 CG6647 0.143785
CG1151 CG6803 -0.724766
CG1151 CG7062 -0.077634
CG1151 CG7107 -0.032148
CG1151 CG7173 1.194620
CG1151 CG7266 -0.780207
CG1151 CG7807 0.589246
CG1151 CG7981 -0.352019
CG1151 CG8050 1.014361
CG1151 CG8665 -0.445030
CG1151 CG9184 -0.541958
CG1151 CG9238 -0.638004
CG1151 CG9539 0.435373
CG11546 CG32473 -0.914542
CG11546 TE20108 -0.839603
CG1155 CG2727 -1.192661
CG1155 CG6040 -1.124550
CG11567 CG11905 0.189893
CG11567 CG11992 0.315069
CG11567 CG12723 -1.235896
CG11567 CG1322 0.225286
CG11567 CG15005 -0.675169
CG11567 CG15022 0.585575
CG11567 CG15212 -0.524008
CG11567 CG15592 0.015399
CG11567 CG1582 -0.963345
CG11567 CG16765 -0.637104
CG11567 CG16885 -0.338826
CG11567 CG17166 -0.399178
CG11567 CG17292 -0.419401
CG11567 CG18140 -0.259582
CG11567 CG18362 0.780641
CG11567 CG18446 0.965849
CG11567 CG18507 -0.385906
CG11567 CG1882 0.248482
CG11567 CG2108 0.670123
CG11567 CG2161 0.278942
CG11567 CG2674 0.923660
CG11567 CG2837 -0.378373
CG11567 CG2928 -1.184031
CG11567 CG30497 0.336945
CG11567 CG31121 -0.474835
CG11567 CG31999 -0.050851
CG11567 CG32209 -0.949229
CG11567 CG32548 -1.219973
CG11567 CG3267 -2.306770
CG11567 CG32920 0.237277
CG11567 CG33104 0.637700
CG11567 CG33217 -0.895721
CG11567 CG3499 0.583599
CG11567 CG4051 -0.228252
CG11567 CG4233 -0.864567
CG11567 CG4311 -0.800109
CG11567 CG4354 0.207614
CG11567 CG4567 1.931295
CG11567 CG4692 -0.361263
CG11567 CG4742 -2.254807
CG11567 CG5130 0.260933
CG11567 CG5170 1.389088
CG11567 CG5590 -0.146843
CG11567 CG6202 0.995303
CG11567 CG6708 -1.749866
CG11567 CG6871 -0.427553
CG11567 CG7107 -1.089502
CG11567 CG7266 -2.045083
CG11567 CG7271 0.401666
CG11567 CG7421 0.866320
CG11567 CG7807 -0.592084
CG11567 CG7935 -0.052842
CG11567 CG7981 0.400990
CG11567 CG8058 0.093536
CG11567 CG8144 1.324539
CG11567 CG8235 0.011549
CG11567 CG8309 -0.129135
CG11567 CG8386 -1.169170
CG11567 CG8402 0.088131
CG11567 CG8439 0.442292
CG11567 CG8444 -0.359656
CG11567 CG9009 -0.055086
CG11567 CG9149 1.352046
CG11567 CG9539 0.188890
CG11567 CR31808 -2.944669
CG11567 TE18870 0.480872
CG1157 CG11738 0.663105
CG1157 CG11785 -0.198468
CG1157 CG11793 0.768441
CG1157 CG11979 0.342445
CG1157 CG12151 -0.652827
CG1157 CG12157 -1.275241
CG1157 CG12400 2.362357
CG1157 CG1246 -0.694723
CG1157 CG13279 -1.015424
CG1157 CG13551 2.888844
CG1157 CG14048 -2.383712
CG1157 CG14206 2.155682
CG1157 CG15095 -1.012637
CG1157 CG15162 -0.054301
CG1157 CG15347 0.113659
CG1157 CG1685 0.740916
CG1157 CG1785 2.283656
CG1157 CG18549 -0.373228
CG1157 CG2003 -0.096457
CG1157 CG2078 -0.360012
CG1157 CG2155 0.194334
CG1157 CG2184 0.524579
CG1157 CG2713 -3.141599
CG1157 CG2827 1.560647
CG1157 CG2863 -2.163360
CG1157 CG2977 0.398609
CG1157 CG31160 0.344460
CG1157 CG31175 1.380305
CG1157 CG32164 -0.196935
CG1157 CG32409 0.263889
CG1157 CG32813 -0.736423
CG1157 CG3283 0.683496
CG1157 CG33217 0.129400
CG1157 CG4033 -4.829902
CG1157 CG4051 1.388535
CG1157 CG4061 -0.623411
CG1157 CG4217 0.755601
CG1157 CG4475 -0.439017
CG1157 CG4581 0.490118
CG1157 CG4665 -0.320320
CG1157 CG4753 0.367951
CG1157 CG4901 1.880988
CG1157 CG5010 -3.470540
CG1157 CG5130 -0.311823
CG1157 CG5193 0.310322
CG1157 CG5277 2.591582
CG1157 CG5288 -0.734453
CG1157 CG5525 -1.766014
CG1157 CG5594 -0.379358
CG1157 CG5819 0.724592
CG1157 CG5903 -1.157741
CG1157 CG6022 0.984569
CG1157 CG6105 -5.498507
CG1157 CG6226 1.672971
CG1157 CG6343 1.244430
CG1157 CG6345 0.979995
CG1157 CG6415 -0.424458
CG1157 CG6459 0.928859
CG1157 CG6501 1.847012
CG1157 CG6904 -0.908486
CG1157 CG6949 0.928498
CG1157 CG7176 -2.085711
CG1157 CG7178 -1.965030
CG1157 CG7421 -1.343113
CG1157 CG7458 1.261631
CG1157 CG7502 -2.817014
CG1157 CG7519 -0.543863
CG1157 CG7698 0.675322
CG1157 CG7712 2.439287
CG1157 CG7839 -0.981365
CG1157 CG7935 0.674601
CG1157 CG8036 0.659628
CG1157 CG8048 -1.010457
CG1157 CG8443 0.855838
CG1157 CG8525 -1.396387
CG1157 CG8531 -3.176733
CG1157 CG8636 0.059795
CG1157 CG8766 0.459895
CG1157 CG8788 -3.449620
CG1157 CG8804 1.746686
CG1157 CG8913 -0.689983
CG1157 CG8946 0.299173
CG1157 CG9066 0.680156
CG1157 CG9127 -1.349554
CG1157 CG9331 -0.449051
CG1157 CG9527 -0.387071
CG11576 CG12350 -1.316913
CG11576 CG13102 0.170437
CG11576 CG13284 -3.781361
CG11576 CG14792 -0.903377
CG11576 CG14902 0.017285
CG11576 CG15211 -0.107247
CG11576 CG16787 -0.972132
CG11576 CG1759 -0.040995
CG11576 CG1809 -0.206090
CG11576 CG18173 0.604858
CG11576 CG31233 -0.060132
CG11576 CG31259 -0.580568
CG11576 CG31463 1.297001
CG11576 CG3734 -2.366056
CG11576 CG4061 1.322478
CG11576 CG4199 1.902478
CG11576 CG4280 0.210441
CG11576 CG5660 -1.090182
CG11576 CG6830 -1.626860
CG11576 CG7328 0.067658
CG11576 CG7354 0.593218
CG11576 CG9568 -1.607075
CG11642 CG11949 1.164824
CG11642 CG12075 -0.381923
CG11642 CG1273 -1.149679
CG11642 CG1422 -1.278119
CG11642 CG1475 -1.235206
CG11642 CG15212 0.359074
CG11642 CG16765 -0.706427
CG11642 CG16786 -0.772072
CG11642 CG17271 -0.769763
CG11642 CG1749 -1.574577
CG11642 CG18549 -0.058804
CG11642 CG1882 0.150334
CG11642 CG30011 -1.660110
CG11642 CG30291 -0.307978
CG11642 CG31022 0.221970
CG11642 CG31175 0.706692
CG11642 CG31794 0.251551
CG11642 CG32701 -1.017117
CG11642 CG32982 0.121114
CG11642 CG33104 1.594368
CG11642 CG33149 -0.662384
CG11642 CG4115 0.261552
CG11642 CG4194 0.353090
CG11642 CG4552 0.306735
CG11642 CG4966 1.676599
CG11642 CG5320 2.356552
CG11642 CG5382 0.290552
CG11642 CG6202 1.317970
CG11642 CG6647 -0.075419
CG11642 CG6668 -1.123194
CG11642 CG6708 -2.206455
CG11642 CG6766 -0.894315
CG11642 CG6822 0.400360
CG11642 CG6844 -0.237199
CG11642 CG7071 -0.042437
CG11642 CG7073 -1.231281
CG11642 CG7271 -0.292602
CG11642 CG7413 -0.170630
CG11642 CG7430 -0.284689
CG11642 CG7654 -0.065539
CG11642 CG7675 -1.408227
CG11642 CG7915 0.116627
CG11642 CG8144 -1.979010
CG11642 CG8182 -0.016328
CG11642 CG8209 -0.161423
CG11642 CG8306 -0.567846
CG11642 CG8386 -0.028286
CG11642 CG9009 0.663359
CG11642 CG9035 -0.136298
CG11642 CG9238 0.117098
CG11642 CG9322 0.290942
CG11642 CG9326 0.424112
CG11642 TE19126 0.166679
CG11652 CG11861 -5.611904
CG11652 CG11949 2.277501
CG11652 CG12006 1.462493
CG11652 CG12091 1.295278
CG11652 CG12131 0.773445
CG11652 CG12206 0.282331
CG11652 CG12287 -0.728232
CG11652 CG12360 0.445757
CG11652 CG12576 -2.873019
CG11652 CG12592 0.035076
CG11652 CG12676 0.436404
CG11652 CG13777 -3.290640
CG11652 CG13912 1.115597
CG11652 CG14207 1.199680
CG11652 CG1422 -5.335653
CG11652 CG1444 -0.882508
CG11652 CG1447 0.401525
CG11652 CG14622 0.360066
CG11652 CG14712 1.861136
CG11652 CG14883 -1.689171
CG11652 CG17348 0.339155
CG11652 CG17492 -1.693742
CG11652 CG17943 0.489064
CG11652 CG18250 2.530015
CG11652 CG2374 -4.168733
CG11652 CG2835 1.185819
CG11652 CG30115 0.815789
CG11652 CG3048 0.885400
CG11652 CG31022 -1.793122
CG11652 CG31045 1.795641
CG11652 CG31108 0.553089
CG11652 CG31332 -4.015629
CG11652 CG31349 0.582075
CG11652 CG31368 0.759140
CG11652 CG3198 1.947244
CG11652 CG32043 -0.947945
CG11652 CG32244 0.296531
CG11652 CG32434 -0.247786
CG11652 CG32556 0.939865
CG11652 CG3265 -2.543150
CG11652 CG33097 2.753602
CG11652 CG3371 -6.538259
CG11652 CG3436 3.020773
CG11652 CG3664 1.625538
CG11652 CG4006 -0.987132
CG11652 CG4125 -3.156625
CG11652 CG4194 0.936737
CG11652 CG4551 1.370439
CG11652 CG4843 1.221006
CG11652 CG4966 2.236441
CG11652 CG5215 2.322291
CG11652 CG5454 -3.074102
CG11652 CG6017 1.088636
CG11652 CG6766 -2.451431
CG11652 CG6877 -1.591816
CG11652 CG6972 0.717553
CG11652 CG7073 -2.427268
CG11652 CG7375 -1.328397
CG11652 CG7379 -2.310866
CG11652 CG7638 -9.743300
CG11652 CG7675 1.827851
CG11652 CG7892 0.489017
CG11652 CG7893 0.547065
CG11652 CG8209 -0.521912
CG11652 CG8411 -1.285412
CG11652 CG8416 1.466713
CG11652 CG8553 0.886061
CG11652 CG8635 1.662202
CG11652 CG8749 0.884735
CG11652 CG9403 -1.313962
CG11652 CG9854 -1.976720
CG11652 CG9894 0.330476
CG11652 CR31696 0.338241
CG11652 TE19126 2.473655
CG11654 CG1780 -0.231545
CG11654 CG31536 -1.022947
CG11654 CG4769 -0.654387
CG11654 CG6155 -2.659795
CG11654 CG7625 -1.388089
CG1169 CG12233 -0.209640
CG1169 CG12723 -0.506664
CG1169 CG13993 -0.023544
CG1169 CG14356 -0.079128
CG1169 CG15105 1.003098
CG1169 CG1884 -0.458435
CG1169 CG2072 0.173064
CG1169 CG2108 -0.434933
CG1169 CG2161 0.283535
CG1169 CG2818 -0.057638
CG1169 CG3171 0.136579
CG1169 CG31999 0.549349
CG1169 CG3539 0.028516
CG1169 CG3644 -0.017803
CG1169 CG3725 -1.714597
CG1169 CG4183 0.474178
CG1169 CG4552 0.417400
CG1169 CG4672 0.350641
CG1169 CG4679 2.026432
CG1169 CG4692 -1.473011
CG1169 CG5186 -0.311743
CG1169 CG5700 -0.552522
CG1169 CG7071 -0.011946
CG1169 CG7098 -0.003612
CG1169 CG7107 0.640832
CG1169 CG7526 -0.830101
CG1169 CG7807 -0.573895
CG1169 CG7981 -0.928389
CG1169 CG8965 0.420801
CG1169 CG9022 0.529982
CG1169 CG9175 -0.498051
CG1169 CG9177 -0.845922
CG1169 CG9297 -0.749463
CG1169 CG9811 -0.686327
CG11738 CG11979 3.558639
CG11738 CG12006 -0.894010
CG11738 CG12084 1.459264
CG11738 CG12141 10.315347
CG11738 CG12530 -5.882475
CG11738 CG12785 1.360512
CG11738 CG12792 11.442022
CG11738 CG13005 0.485984
CG11738 CG13348 0.530006
CG11738 CG13503 -3.560144
CG11738 CG1381 2.232376
CG11738 CG14048 -5.150604
CG11738 CG14206 -7.255530
CG11738 CG14447 2.243211
CG11738 CG14712 -2.240927
CG11738 CG14788 0.998181
CG11738 CG15731 -0.361935
CG11738 CG1685 0.938506
CG11738 CG17136 0.355699
CG11738 CG17369 3.271313
CG11738 CG1746 -0.204480
CG11738 CG1785 7.413213
CG11738 CG18657 1.140260
CG11738 CG18854 2.201127
CG11738 CG2003 0.188251
CG11738 CG2184 -1.261258
CG11738 CG2827 0.980645
CG11738 CG2863 -8.785068
CG11738 CG2867 0.083455
CG11738 CG32409 -1.127472
CG11738 CG32464 -3.886619
CG11738 CG32813 1.133632
CG11738 CG33071 2.269481
CG11738 CG3401 0.628911
CG11738 CG3861 -0.584589
CG11738 CG4033 -5.904187
CG11738 CG4217 -4.199489
CG11738 CG4307 -18.902355
CG11738 CG4457 0.108277
CG11738 CG4581 -0.542049
CG11738 CG4843 -3.610236
CG11738 CG4901 2.658475
CG11738 CG4912 -11.786129
CG11738 CG5258 -0.077614
CG11738 CG5277 2.779233
CG11738 CG5525 -0.205002
CG11738 CG5596 1.108958
CG11738 CG5824 -5.363073
CG11738 CG5904 -0.650078
CG11738 CG5961 -1.095773
CG11738 CG5992 2.769198
CG11738 CG6022 2.910680
CG11738 CG6105 10.101459
CG11738 CG6226 -2.071594
CG11738 CG6455 2.654208
CG11738 CG6904 -1.572416
CG11738 CG6949 0.255800
CG11738 CG6972 1.165616
CG11738 CG7033 1.014580
CG11738 CG7088 -0.412813
CG11738 CG7430 -5.783176
CG11738 CG7458 -4.503831
CG11738 CG7519 -18.205291
CG11738 CG7638 2.790718
CG11738 CG7834 -0.328308
CG11738 CG7993 1.756627
CG11738 CG8231 0.050286
CG11738 CG8301 -1.063274
CG11738 CG8446 -1.456180
CG11738 CG8503 -0.059997
CG11738 CG8525 -7.311836
CG11738 CG8635 -1.657056
CG11738 CG8759 -5.303394
CG11738 CG8780 -1.809759
CG11738 CG8920 2.708883
CG11738 CG8977 4.947001
CG11738 CG9306 1.338268
CG11738 CG9630 -11.572318
CG11738 CG9663 0.653992
CG11738 CG9750 1.633019
CG11738 CG9762 0.634532
CG11738 CG9866 -0.985545
CG11765 CG11992 0.204427
CG11765 CG14629 -0.468194
CG11765 CG15022 -0.692802
CG11765 CG1600 -0.391270
CG11765 CG2060 -0.130708
CG11765 CG2065 -0.558619
CG11765 CG3829 0.289985
CG11765 CG5700 -0.457928
CG11765 CG6957 -0.586025
CG11765 CG7390 -0.064906
CG11765 CG9184 -0.058957
CG11771 CG12101 -0.578788
CG11771 CG12530 1.051341
CG11771 CG12785 1.722087
CG11771 CG14996 -0.184591
CG11771 CG17136 -1.419677
CG11771 CG17369 0.746516
CG11771 CG1785 -5.062897
CG11771 CG2078 -1.258398
CG11771 CG2221 -0.683303
CG11771 CG2867 -1.789303
CG11771 CG32253 -2.321950
CG11771 CG32264 -1.782968
CG11771 CG32409 8.739158
CG11771 CG33217 2.719582
CG11771 CG4781 0.020074
CG11771 CG4912 4.184180
CG11771 CG5010 1.822572
CG11771 CG5277 3.350371
CG11771 CG5824 -10.329149
CG11771 CG6022 -13.658517
CG11771 CG6226 -0.669826
CG11771 CG6343 1.364169
CG11771 CG6455 -0.526978
CG11771 CG6767 -1.800366
CG11771 CG7519 2.598270
CG11771 CG7712 0.755648
CG11771 CG8327 0.675329
CG11771 CG8444 -0.053452
CG11771 CG8525 0.046595
CG11771 CG8920 -8.829455
CG11771 CG9006 3.016430
CG11771 CG9300 -1.675477
CG11771 CG9306 -0.043508
CG11785 CG11979 0.278569
CG11785 CG12151 -0.068982
CG11785 CG12206 0.086021
CG11785 CG12785 0.732020
CG11785 CG13503 0.997934
CG11785 CG14048 1.348273
CG11785 CG14206 0.984814
CG11785 CG15162 0.230052
CG11785 CG15212 0.115629
CG11785 CG15433 -2.465295
CG11785 CG16765 0.143899
CG11785 CG16798 0.102047
CG11785 CG17166 0.925291
CG11785 CG17369 1.336716
CG11785 CG1785 -1.009485
CG11785 CG2221 -1.211101
CG11785 CG2674 -0.591680
CG11785 CG2863 -0.665626
CG11785 CG31175 -0.292946
CG11785 CG31559 -0.013264
CG11785 CG32409 0.575619
CG11785 CG3267 0.788580
CG11785 CG32982 -0.609848
CG11785 CG33104 -0.891850
CG11785 CG33217 -3.409461
CG11785 CG3861 -0.271241
CG11785 CG3992 0.016751
CG11785 CG4003 0.136818
CG11785 CG4051 0.557787
CG11785 CG4217 -0.119598
CG11785 CG4307 1.587063
CG11785 CG4567 0.396936
CG11785 CG4901 0.411567
CG11785 CG4912 1.019961
CG11785 CG4944 -0.526293
CG11785 CG4966 0.368845
CG11785 CG4972 -0.163428
CG11785 CG5010 3.292983
CG11785 CG5258 -0.879197
CG11785 CG5277 -2.348748
CG11785 CG5525 -1.345395
CG11785 CG6022 -0.722900
CG11785 CG6105 0.179268
CG11785 CG6343 -1.099140
CG11785 CG6521 0.160959
CG11785 CG6904 0.638343
CG11785 CG7033 -0.315109
CG11785 CG7176 -1.530500
CG11785 CG7361 0.028590
CG11785 CG7421 -0.426810
CG11785 CG7554 -1.413017
CG11785 CG7654 -0.081006
CG11785 CG7675 -1.395344
CG11785 CG7698 0.064027
CG11785 CG7712 -3.388897
CG11785 CG8231 0.285836
CG11785 CG8309 1.702659
CG11785 CG8439 -0.011997
CG11785 CG8444 1.496717
CG11785 CG8788 -2.330736
CG11785 CG8920 -0.844300
CG11785 CG9009 -0.100538
CG11785 CG9149 0.614888
CG11785 CG9172 0.258064
CG11785 CG9326 0.997593
CG11785 CG9330 -1.450938
CG11785 CG9416 -0.402579
CG11785 CG9710 -0.209181
CG11793 CG12151 -0.632367
CG11793 CG12157 -0.156640
CG11793 CG12203 0.186822
CG11793 CG12723 0.611469
CG11793 CG1403 0.374295
CG11793 CG15117 2.531659
CG11793 CG15162 0.116608
CG11793 CG15188 -0.462222
CG11793 CG15212 0.662589
CG11793 CG15282 1.390586
CG11793 CG15717 3.051429
CG11793 CG17332 1.953505
CG11793 CG17508 0.047786
CG11793 CG18362 0.126106
CG11793 CG18374 -0.879660
CG11793 CG18446 -0.952362
CG11793 CG18549 -0.099244
CG11793 CG2108 0.495838
CG11793 CG2155 0.695636
CG11793 CG2210 -2.057996
CG11793 CG2837 -1.041242
CG11793 CG2977 2.014643
CG11793 CG32164 0.959712
CG11793 CG32499 0.184265
CG11793 CG32548 -3.135606
CG11793 CG3267 0.434873
CG11793 CG3960 -0.794160
CG11793 CG4051 1.604596
CG11793 CG4475 -0.068148
CG11793 CG4533 0.503357
CG11793 CG4679 -3.202982
CG11793 CG5288 -2.735089
CG11793 CG5330 -2.623628
CG11793 CG5476 -2.387902
CG11793 CG5532 -0.853675
CG11793 CG5594 -0.624944
CG11793 CG6459 1.813230
CG11793 CG6521 -0.041952
CG11793 CG6666 -2.663994
CG11793 CG6708 0.309100
CG11793 CG6803 0.418694
CG11793 CG7062 -0.835840
CG11793 CG7107 -1.764912
CG11793 CG7173 1.534053
CG11793 CG7176 -0.043038
CG11793 CG7266 -2.601669
CG11793 CG7354 1.871743
CG11793 CG7361 0.226495
CG11793 CG7981 0.361655
CG11793 CG8050 -0.767634
CG11793 CG8186 -2.026174
CG11793 CG8402 2.230831
CG11793 CG8665 -2.429427
CG11793 CG8766 -0.154222
CG11793 CG8788 -2.646275
CG11793 CG8804 1.135404
CG11793 CG8913 -0.144506
CG11793 CG8946 -0.330173
CG11793 CG9066 1.092804
CG11793 CG9127 -1.352203
CG11793 CG9184 0.118403
CG11793 CG9331 -2.625699
CG11793 CG9494 -1.458501
CG11793 CG9539 0.588974
CG11793 TE18870 -0.630987
CG11798 CG11902 -0.140508
CG11798 CG1221 0.558306
CG11798 CG12249 -1.215697
CG11798 CG13894 -1.145445
CG11798 CG13928 1.014366
CG11798 CG14041 -7.554298
CG11798 CG1434 -0.229485
CG11798 CG18740 -0.799409
CG11798 CG2083 -0.698856
CG11798 CG31088 -0.018326
CG11798 CG31181 -1.667817
CG11798 CG32158 1.096643
CG11798 CG3258 -0.877142
CG11798 CG3269 1.259105
CG11798 CG3625 0.170293
CG11798 CG3967 -1.878951
CG11798 CG4050 -1.856328
CG11798 CG4532 0.673419
CG11798 CG5545 2.312343
CG11798 CG5580 0.465144
CG11798 CG6418 -0.035938
CG11798 CG6703 2.741811
CG11798 CG6866 -0.371293
CG11798 CG6889 0.588440
CG11798 CG7528 0.124469
CG11798 CG8472 0.478942
CG11798 CG8567 0.350626
CG11798 CG9135 -0.580159
CG11798 CG9261 -2.502735
CG11798 CG9666 -1.185274
CG11798 CG9797 0.941102
CG11849 CG14762 -1.195719
CG11849 CG15651 -0.080867
CG11849 CG17724 -0.446150
CG11849 CG2207 -0.223411
CG11849 CG31108 0.204532
CG11849 CG31634 -1.092855
CG11849 CG32169 -0.190247
CG11861 CG12006 -3.819344
CG11861 CG12052 -0.242632
CG11861 CG12091 -0.433986
CG11861 CG12131 -0.795109
CG11861 CG12360 0.559952
CG11861 CG12576 0.299390
CG11861 CG12592 -1.048316
CG11861 CG12676 -1.645110
CG11861 CG13037 -0.345496
CG11861 CG13777 1.539059
CG11861 CG13912 0.461899
CG11861 CG14025 -2.517955
CG11861 CG14026 0.078540
CG11861 CG14122 -2.188651
CG11861 CG14207 -0.105485
CG11861 CG1422 -0.878336
CG11861 CG1429 -0.057542
CG11861 CG1444 -1.415884
CG11861 CG14712 -1.214559
CG11861 CG1648 -0.669214
CG11861 CG16721 0.546176
CG11861 CG1721 -0.324178
CG11861 CG17348 -2.010334
CG11861 CG17492 0.779806
CG11861 CG17943 0.156053
CG11861 CG18111 1.130207
CG11861 CG18250 -4.346008
CG11861 CG1910 0.296491
CG11861 CG2835 -3.755966
CG11861 CG3001 0.465445
CG11861 CG3048 1.428095
CG11861 CG31045 2.535201
CG11861 CG31332 -1.407420
CG11861 CG32031 0.193899
CG11861 CG32043 0.300644
CG11861 CG3371 1.940761
CG11861 CG3436 0.130288
CG11861 CG4125 0.777528
CG11861 CG4551 -0.945700
CG11861 CG4700 3.313944
CG11861 CG4843 -3.661632
CG11861 CG6877 1.666149
CG11861 CG6972 1.141352
CG11861 CG6988 0.087450
CG11861 CG7073 1.521192
CG11861 CG7254 0.528686
CG11861 CG7638 -1.082500
CG11861 CG7893 1.382581
CG11861 CG8276 0.916345
CG11861 CG8416 0.865835
CG11861 CG8635 0.713774
CG11861 CG8759 -0.830093
CG11861 CG9403 -1.296982
CG11861 CG9866 1.541887
CG11861 TE19126 -0.741600
CG11874 CG13316 -0.299800
CG11874 CG1546 -1.119013
CG11874 CG2791 -0.859805
CG11874 CG3703 -0.823226
CG11874 CG9261 -0.539175
CG11902 CG2656 -0.388465
CG11902 CG32031 -0.851997
CG11902 CG3967 -1.062963
CG11902 CG6418 -0.128321
CG11905 CG15005 -0.523195
CG11905 CG32209 -0.894919
CG11905 CG4354 -0.539137
CG11905 CG6611 -1.366014
CG11905 CG8309 -0.160357
CG11949 CG12131 1.339583
CG11949 CG1228 1.409915
CG11949 CG12369 -1.223178
CG11949 CG12676 -1.012304
CG11949 CG1273 -0.008323
CG11949 CG13912 1.048020
CG11949 CG1422 -3.892930
CG11949 CG1444 -0.790617
CG11949 CG1475 0.649244
CG11949 CG14883 -0.472259
CG11949 CG16786 -0.120082
CG11949 CG17158 -3.579708
CG11949 CG1716 -0.376220
CG11949 CG1749 -0.711347
CG11949 CG17492 1.752631
CG11949 CG18250 0.470257
CG11949 CG2374 -1.830551
CG11949 CG3033 0.432008
CG11949 CG31022 0.109856
CG11949 CG31045 -0.478447
CG11949 CG31121 -0.273700
CG11949 CG31332 -4.175041
CG11949 CG31349 0.622304
CG11949 CG32556 0.416911
CG11949 CG3265 -3.768518
CG11949 CG32701 0.340504
CG11949 CG32982 0.188590
CG11949 CG3624 -0.905600
CG11949 CG3664 1.727107
CG11949 CG3992 -0.236386
CG11949 CG4006 -2.736137
CG11949 CG4115 0.193459
CG11949 CG4194 -0.142662
CG11949 CG4966 0.598732
CG11949 CG5183 0.338305
CG11949 CG5320 2.432288
CG11949 CG5809 1.520231
CG11949 CG6017 -1.387226
CG11949 CG6223 0.381318
CG11949 CG6668 -5.358367
CG11949 CG6766 -0.812495
CG11949 CG6775 -1.160249
CG11949 CG6844 -0.685037
CG11949 CG6877 2.626636
CG11949 CG7073 0.607238
CG11949 CG7199 0.001440
CG11949 CG7230 0.208887
CG11949 CG7254 -0.074507
CG11949 CG7262 -0.072927
CG11949 CG7271 -0.178899
CG11949 CG7379 0.084959
CG11949 CG7675 -0.538265
CG11949 CG7752 -1.079950
CG11949 CG7892 -0.019466
CG11949 CG7893 2.262424
CG11949 CG8209 0.826310
CG11949 CG8289 1.709620
CG11949 CG8306 -2.673860
CG11949 CG8308 0.215037
CG11949 CG8312 0.170148
CG11949 CG8411 -1.993967
CG11949 CG8430 -0.252803
CG11949 CG8965 0.823332
CG11949 CG9128 1.522294
CG11949 CG9318 -0.426074
CG11949 CG9322 -0.333459
CG11949 CG9326 -0.698390
CG11949 CG9330 1.058083
CG11949 CG9710 0.766798
CG11961 CG12723 -0.941302
CG11961 CG13551 -1.197844
CG11961 CG1430 -0.176230
CG11961 CG14356 0.131114
CG11961 CG15211 0.232483
CG11961 CG16787 -1.235174
CG11961 CG18374 -1.829256
CG11961 CG2210 -0.672336
CG11961 CG2977 0.033285
CG11961 CG30349 0.352549
CG11961 CG31233 -1.146561
CG11961 CG32920 0.441935
CG11961 CG33502 -0.125811
CG11961 CG3588 -0.813398
CG11961 CG4061 1.128195
CG11961 CG4311 -0.618034
CG11961 CG5170 -0.759696
CG11961 CG5288 1.201360
CG11961 CG6028 -0.179981
CG11961 CG6417 0.734035
CG11961 CG6459 -1.674812
CG11961 CG7154 -0.326607
CG11961 CG7328 -1.674062
CG11961 CG7354 1.036235
CG11961 CG7361 0.345620
CG11961 CG7502 0.686031
CG11961 CG7712 -0.027250
CG11961 CG8627 -1.098211
CG11961 CG8788 1.557383
CG11961 CG8804 -1.373246
CG11961 CG9149 0.335366
CG11961 CG9331 0.899106
CG11961 CG9446 0.279606
CG11961 CG9527 -1.342819
CG11961 CG9568 0.046893
CG11961 CR31808 0.533255
CG11979 CG12141 6.187273
CG11979 CG12157 2.247782
CG11979 CG12206 0.656246
CG11979 CG12400 1.758412
CG11979 CG12582 0.436803
CG11979 CG12785 -1.097137
CG11979 CG13005 1.281461
CG11979 CG13503 1.486755
CG11979 CG13506 0.611021
CG11979 CG13551 1.290254
CG11979 CG1371 0.960434
CG11979 CG14048 0.940305
CG11979 CG14206 -8.838428
CG11979 CG14447 0.645211
CG11979 CG15095 -0.699981
CG11979 CG15433 -0.241810
CG11979 CG1685 -10.623983
CG11979 CG17325 -0.185162
CG11979 CG1785 3.884872
CG11979 CG18657 -0.514281
CG11979 CG1891 -1.749723
CG11979 CG2003 -2.021287
CG11979 CG2184 4.497694
CG11979 CG2863 -10.128950
CG11979 CG31175 -1.601551
CG11979 CG3127 1.357391
CG11979 CG32164 -0.477680
CG11979 CG32499 -0.288003
CG11979 CG32813 5.472715
CG11979 CG32982 0.646138
CG11979 CG33071 0.556407
CG11979 CG33217 -4.108399
CG11979 CG3714 -2.984432
CG11979 CG3861 0.748184
CG11979 CG4003 -1.847560
CG11979 CG4033 -3.129713
CG11979 CG4051 -2.048575
CG11979 CG4217 0.797694
CG11979 CG4233 -0.150791
CG11979 CG4300 -1.159636
CG11979 CG4307 -5.866662
CG11979 CG4427 -0.840616
CG11979 CG4457 1.323706
CG11979 CG4475 -0.381755
CG11979 CG4552 -0.357749
CG11979 CG4901 -2.714372
CG11979 CG4944 0.371123
CG11979 CG4966 0.095573
CG11979 CG4972 2.384822
CG11979 CG4994 -13.941268
CG11979 CG5258 0.123440
CG11979 CG5277 0.335407
CG11979 CG5374 -0.702834
CG11979 CG5525 3.579991
CG11979 CG5558 -0.037820
CG11979 CG5594 -1.579466
CG11979 CG5903 -1.631658
CG11979 CG5904 -2.442668
CG11979 CG6105 1.000802
CG11979 CG6226 2.476536
CG11979 CG6343 1.178540
CG11979 CG6501 -12.522340
CG11979 CG6769 -2.816236
CG11979 CG6904 1.605312
CG11979 CG6949 -4.678185
CG11979 CG7033 -5.003416
CG11979 CG7176 -0.017186
CG11979 CG7178 -0.704217
CG11979 CG7361 3.451391
CG11979 CG7413 -0.700923
CG11979 CG7421 3.288921
CG11979 CG7430 -0.745987
CG11979 CG7458 2.511547
CG11979 CG7502 -1.257174
CG11979 CG7519 -4.687697
CG11979 CG7554 -1.978819
CG11979 CG7610 -7.340615
CG11979 CG7675 0.833982
CG11979 CG7698 -2.634307
CG11979 CG7841 1.058818
CG11979 CG7915 0.028281
CG11979 CG7920 0.835937
CG11979 CG7935 -1.982418
CG11979 CG7993 -0.610329
CG11979 CG8039 5.510984
CG11979 CG8048 2.579937
CG11979 CG8058 0.892593
CG11979 CG8231 0.876032
CG11979 CG8235 -0.555393
CG11979 CG8309 -0.397221
CG11979 CG8402 1.968511
CG11979 CG8439 7.339563
CG11979 CG8443 2.557267
CG11979 CG8444 0.294775
CG11979 CG8446 1.706471
CG11979 CG8759 2.024496
CG11979 CG8766 0.731971
CG11979 CG8780 -0.681141
CG11979 CG8788 -0.494249
CG11979 CG8977 4.721562
CG11979 CG8978 1.311802
CG11979 CG9009 -0.228265
CG11979 CG9140 -7.086666
CG11979 CG9172 -0.184077
CG11979 CG9281 5.325036
CG11979 CG9480 0.261416
CG11979 CG9527 -2.045841
CG11979 CG9710 0.765637
CG11979 CG9750 0.721924
CG11979 CG9762 0.379623
CG11987 CG13624 -0.382959
CG11987 CG1434 -0.327758
CG11987 CG15811 -0.346499
CG11987 CG1624 -0.511384
CG11987 CG31349 -0.042714
CG11987 CG32158 -0.048976
CG11987 CG32486 -0.356376
CG11987 CG3969 -0.632509
CG11987 CG4303 0.408068
CG11987 CG5433 0.418570
CG11987 CG6174 -0.191066
CG11987 CG6418 -0.532385
CG11987 CG8092 -0.178058
CG11987 CG8156 -0.210384
CG11987 CG9854 -0.135713
CG11992 CG12101 0.220073
CG11992 CG12151 -1.177900
CG11992 CG12172 0.044563
CG11992 CG1309 0.634017
CG11992 CG1322 0.137136
CG11992 CG14048 -0.436109
CG11992 CG14243 0.496206
CG11992 CG14629 0.515156
CG11992 CG1486 0.369320
CG11992 CG15022 -1.975706
CG11992 CG15717 -7.395198
CG11992 CG16765 0.784806
CG11992 CG1685 0.630960
CG11992 CG17320 0.159128
CG11992 CG18446 0.481127
CG11992 CG18549 0.954977
CG11992 CG1882 1.534419
CG11992 CG18854 1.382161
CG11992 CG1970 0.370926
CG11992 CG2161 -0.161093
CG11992 CG30011 1.224766
CG11992 CG30497 -0.635230
CG11992 CG32409 -0.448612
CG11992 CG3267 -0.699700
CG11992 CG33113 0.437731
CG11992 CG3499 -1.150630
CG11992 CG4233 -1.517561
CG11992 CG4427 1.729547
CG11992 CG4600 -1.249340
CG11992 CG4679 1.222553
CG11992 CG4912 -0.705967
CG11992 CG5033 -1.624009
CG11992 CG5330 1.293006
CG11992 CG5345 -4.064398
CG11992 CG5353 -2.146594
CG11992 CG5590 0.133251
CG11992 CG5594 1.084881
CG11992 CG5904 -0.063175
CG11992 CG6148 0.077520
CG11992 CG6767 -0.135139
CG11992 CG6871 -0.900890
CG11992 CG7266 -1.667755
CG11992 CG7279 -0.058663
CG11992 CG7438 -0.707867
CG11992 CG7807 -0.166091
CG11992 CG7981 -0.751759
CG11992 CG8058 -0.483076
CG11992 CG8144 -3.586409
CG11992 CG8386 -0.579082
CG11992 CG8402 -0.023353
CG11992 CG8439 -0.536617
CG11992 CG8470 1.917668
CG11992 CG8920 -0.468204
CG11992 CG9009 0.646452
CG11992 CG9184 0.765191
CG11992 CG9238 -0.778380
CG11992 CG9446 0.318435
CG11992 CG9539 -0.881753
CG11992 TE18870 0.348715
CG12006 CG12084 -5.104384
CG12006 CG12360 -0.277056
CG12006 CG12576 0.992371
CG12006 CG12582 -0.346297
CG12006 CG12592 0.072187
CG12006 CG13037 -0.392192
CG12006 CG13348 0.432570
CG12006 CG13503 -1.392825
CG12006 CG14025 -5.134724
CG12006 CG14026 -0.456573
CG12006 CG14122 0.527134
CG12006 CG14206 2.098604
CG12006 CG14207 2.210314
CG12006 CG1429 -1.509058
CG12006 CG1444 0.603627
CG12006 CG14447 0.495877
CG12006 CG14687 0.875002
CG12006 CG14712 -0.739530
CG12006 CG1648 0.235110
CG12006 CG16721 -0.850923
CG12006 CG1721 -2.003091
CG12006 CG17348 0.613556
CG12006 CG17492 -0.139697
CG12006 CG17800 0.232936
CG12006 CG17943 -0.767461
CG12006 CG18111 2.377803
CG12006 CG18250 3.752085
CG12006 CG1891 -0.125114
CG12006 CG1910 -1.379716
CG12006 CG2184 2.071064
CG12006 CG2835 1.564159
CG12006 CG3001 1.021552
CG12006 CG3048 -6.943008
CG12006 CG31045 -1.145540
CG12006 CG31332 -2.482823
CG12006 CG32464 -0.869617
CG12006 CG33149 1.159302
CG12006 CG3371 -0.840548
CG12006 CG3436 -0.911680
CG12006 CG4115 0.077283
CG12006 CG4125 -4.804595
CG12006 CG4194 -0.213096
CG12006 CG4300 2.374709
CG12006 CG4843 -5.193811
CG12006 CG5454 1.638450
CG12006 CG5596 -1.028368
CG12006 CG5776 1.832588
CG12006 CG5961 0.137342
CG12006 CG5992 0.280948
CG12006 CG6972 -2.993855
CG12006 CG6988 -0.002643
CG12006 CG7073 1.009172
CG12006 CG7254 -0.162761
CG12006 CG7296 -0.708758
CG12006 CG7430 -0.064714
CG12006 CG7610 1.665484
CG12006 CG7638 3.405593
CG12006 CG7920 -0.061578
CG12006 CG7930 0.395614
CG12006 CG8231 2.490644
CG12006 CG8289 -1.473976
CG12006 CG8301 -0.200186
CG12006 CG8312 -0.280945
CG12006 CG8635 -0.316823
CG12006 CG8759 -10.559376
CG12006 CG8780 -2.013742
CG12006 CG8977 0.477646
CG12006 CG9480 -0.184410
CG12006 CG9663 -0.323693
CG12006 CG9762 1.444681
CG12006 CG9866 2.241665
CG12006 CR31696 -0.478360
CG12006 TE19126 1.893661
CG12011 CG2060 -0.642138
CG12011 CG4120 -0.559208
CG12011 CG5700 -0.816069
CG12038 CG12858 0.660558
CG12038 CG13920 -0.258739
CG12038 CG13928 -1.110641
CG12038 CG15097 -1.378647
CG12038 CG15651 -0.042657
CG12038 CG2048 0.535091
CG12038 CG31108 0.240741
CG12038 CG32169 -0.723109
CG12038 CG3703 -1.564366
CG12038 CG40147 -1.013702
CG12038 CG4050 0.516376
CG12038 CG4209 -0.663034
CG12038 CG5545 -0.184843
CG12038 CG5680 -1.410299
CG12038 CG6703 0.685224
CG12038 CG6930 0.128721
CG12038 CG7851 -0.133982
CG12038 CG9261 0.025525
CG12038 CG9267 -0.169646
CG12038 CG9666 0.056616
CG12052 CG12129 0.027600
CG12052 CG12369 0.610536
CG12052 CG12701 0.524930
CG12052 CG13777 0.627293
CG12052 CG13912 -0.771715
CG12052 CG1404 0.776554
CG12052 CG14122 0.196939
CG12052 CG1444 0.766438
CG12052 CG14622 0.019544
CG12052 CG1483 -0.408793
CG12052 CG14883 -0.321473
CG12052 CG18250 1.993170
CG12052 CG2656 -0.021579
CG12052 CG2835 -0.863562
CG12052 CG32486 -0.252194
CG12052 CG3258 0.142951
CG12052 CG33097 -2.438826
CG12052 CG3436 -2.259571
CG12052 CG3800 -1.194552
CG12052 CG3969 0.032099
CG12052 CG4303 -0.294051
CG12052 CG4532 0.244977
CG12052 CG4677 -0.055744
CG12052 CG5215 0.930857
CG12052 CG5433 -1.142143
CG12052 CG5588 -0.350751
CG12052 CG5813 -0.169317
CG12052 CG6174 -0.251187
CG12052 CG6617 -2.526585
CG12052 CG6866 -0.191019
CG12052 CG6889 1.244326
CG12052 CG7070 -0.725027
CG12052 CG7230 -0.290037
CG12052 CG7375 1.450399
CG12052 CG7471 0.081415
CG12052 CG7526 -0.249928
CG12052 CG7892 -0.328398
CG12052 CG7893 1.056835
CG12052 CG8092 0.171639
CG12052 CG8276 -1.349373
CG12052 CG9135 -0.085139
CG12052 CG9403 -2.301912
CG12052 CG9423 0.523879
CG12052 CG9712 -0.811971
CG12055 CG12338 -0.182655
CG12055 CG12576 -0.299443
CG12055 CG12701 0.562282
CG12055 CG13993 -0.021742
CG12055 CG14066 -1.546965
CG12055 CG1444 0.282560
CG12055 CG14883 -1.404447
CG12055 CG17158 1.460801
CG12055 CG1721 -0.273375
CG12055 CG1782 -0.099709
CG12055 CG17932 -0.978759
CG12055 CG1884 -1.061911
CG12055 CG2161 -0.687426
CG12055 CG2374 0.142754
CG12055 CG30115 0.172116
CG12055 CG3033 0.561781
CG12055 CG3048 0.735483
CG12055 CG31170 -0.399855
CG12055 CG3127 -0.339296
CG12055 CG31605 -0.490599
CG12055 CG31649 -0.511314
CG12055 CG3198 -0.252069
CG12055 CG31999 -0.018557
CG12055 CG33097 1.441915
CG12055 CG3499 0.821324
CG12055 CG3542 -0.108697
CG12055 CG3624 -2.296136
CG12055 CG3969 0.239789
CG12055 CG3992 -0.017971
CG12055 CG4086 0.004865
CG12055 CG4199 0.235201
CG12055 CG4376 0.522951
CG12055 CG4700 0.666236
CG12055 CG4726 -0.714398
CG12055 CG4984 -0.143430
CG12055 CG5454 -1.472500
CG12055 CG5961 -0.237031
CG12055 CG6345 0.490348
CG12055 CG6521 -0.341746
CG12055 CG6654 -0.416882
CG12055 CG7033 -0.833384
CG12055 CG7107 1.103729
CG12055 CG7526 0.344833
CG12055 CG7893 -0.721746
CG12055 CG8173 -2.275511
CG12055 CG8366 0.387119
CG12055 CG8965 -2.247583
CG12055 CG9022 0.015067
CG12055 CG9194 -0.809023
CG12055 CG9322 0.296218
CG12055 CG9330 0.617622
CG12055 CG9480 -0.233992
CG12055 CG9710 -0.147353
CG12055 CG9712 0.402674
CG12055 CG9750 0.352760
CG12055 CR31696 0.733157
CG12055 TE20108 0.640912
CG12075 CG16765 0.276143
CG12075 CG16786 -0.513921
CG12075 CG17271 -0.641696
CG12075 CG1749 -0.219731
CG12075 CG31559 -0.463532
CG12075 CG33104 -0.377665
CG12075 CG6766 -0.219980
CG12075 CG8144 0.045021
CG12075 CG8268 -0.116072
CG12084 CG12113 0.059655
CG12084 CG12287 -0.542823
CG12084 CG12360 -0.954576
CG12084 CG12582 0.017676
CG12084 CG12592 0.487525
CG12084 CG12792 0.693305
CG12084 CG13289 -0.432439
CG12084 CG13777 -1.167637
CG12084 CG14025 -1.958624
CG12084 CG1422 0.703196
CG12084 CG1429 -0.542907
CG12084 CG1444 1.110866
CG12084 CG14447 -0.635557
CG12084 CG14712 0.680229
CG12084 CG1475 -1.905682
CG12084 CG17136 -1.808764
CG12084 CG18657 -0.772937
CG12084 CG1891 -0.648434
CG12084 CG2263 0.670091
CG12084 CG3001 1.077879
CG12084 CG3048 0.735785
CG12084 CG31045 -1.652766
CG12084 CG31332 -2.480949
CG12084 CG32464 -0.585112
CG12084 CG3278 1.040767
CG12084 CG3371 0.241806
CG12084 CG3436 1.083372
CG12084 CG4003 0.221357
CG12084 CG4194 0.349796
CG12084 CG4457 -0.681116
CG12084 CG4551 1.558305
CG12084 CG4700 -0.484299
CG12084 CG4746 1.241969
CG12084 CG4843 1.659087
CG12084 CG4912 1.063996
CG12084 CG5183 0.544078
CG12084 CG5258 -0.214449
CG12084 CG5454 -0.923172
CG12084 CG5776 -0.299945
CG12084 CG5824 -0.730908
CG12084 CG6177 0.409893
CG12084 CG7073 0.576703
CG12084 CG7654 -0.894258
CG12084 CG8231 -2.571029
CG12084 CG8289 1.188598
CG12084 CG8306 0.137757
CG12084 CG8312 -0.078351
CG12084 CG8411 0.419287
CG12084 CG8416 -0.944556
CG12084 CG8583 -0.493991
CG12084 CG8759 2.188493
CG12084 CG8780 0.330168
CG12084 CG8978 -0.648128
CG12084 CG9128 0.580352
CG12084 CG9318 -0.081845
CG12084 CG9630 0.308650
CG12084 CG9677 -4.094407
CG12084 CG9750 -0.778851
CG12084 CG9866 1.077965
CG12091 CG12113 2.318884
CG12091 CG12129 -2.784302
CG12091 CG12131 1.203054
CG12091 CG1228 2.007144
CG12091 CG12287 0.450962
CG12091 CG12360 1.471766
CG12091 CG12369 1.914613
CG12091 CG12592 0.080510
CG12091 CG12676 1.231685
CG12091 CG1345 -0.130281
CG12091 CG13777 0.523404
CG12091 CG14025 -0.979733
CG12091 CG14026 0.211030
CG12091 CG1404 0.663150
CG12091 CG1422 2.064909
CG12091 CG15811 1.774399
CG12091 CG16721 -1.203750
CG12091 CG17158 -1.554776
CG12091 CG1716 -0.562351
CG12091 CG17492 0.841787
CG12091 CG1782 0.462738
CG12091 CG18250 -4.653465
CG12091 CG18290 -0.169325
CG12091 CG2051 -0.057936
CG12091 CG2835 -0.810779
CG12091 CG3008 -0.060900
CG12091 CG3033 1.505579
CG12091 CG3039 -0.646736
CG12091 CG31349 0.687453
CG12091 CG31368 2.775369
CG12091 CG3198 3.045618
CG12091 CG3265 -0.542203
CG12091 CG32701 -4.781956
CG12091 CG33097 -2.503159
CG12091 CG33549 -0.089897
CG12091 CG3359 0.167684
CG12091 CG3371 -5.032287
CG12091 CG3416 -0.186905
CG12091 CG3436 0.873723
CG12091 CG3644 -2.679443
CG12091 CG3664 0.254205
CG12091 CG3722 -0.366105
CG12091 CG3725 1.785986
CG12091 CG3800 -1.543032
CG12091 CG4006 -4.057772
CG12091 CG4169 -0.581447
CG12091 CG4170 0.196708
CG12091 CG4204 1.175072
CG12091 CG4303 -0.644202
CG12091 CG4405 0.860439
CG12091 CG4551 0.919352
CG12091 CG4672 -0.594454
CG12091 CG4677 0.872813
CG12091 CG4700 -0.829654
CG12091 CG5320 0.443248
CG12091 CG5433 0.575062
CG12091 CG5454 -1.243692
CG12091 CG5809 0.457615
CG12091 CG6174 -1.990175
CG12091 CG6177 1.631871
CG12091 CG6766 1.295171
CG12091 CG6775 2.326517
CG12091 CG6844 0.748597
CG12091 CG6877 -6.883340
CG12091 CG6944 0.697200
CG12091 CG7199 -0.170427
CG12091 CG7375 0.160259
CG12091 CG7481 0.491612
CG12091 CG7654 -0.031096
CG12091 CG7752 2.680944
CG12091 CG7892 -0.111294
CG12091 CG7893 1.346361
CG12091 CG7961 1.177674
CG12091 CG8209 -2.715505
CG12091 CG8231 1.206309
CG12091 CG8276 1.443551
CG12091 CG8312 -0.269616
CG12091 CG8411 -1.667518
CG12091 CG8416 -2.394506
CG12091 CG8553 -3.595152
CG12091 CG8571 -0.034999
CG12091 CG8749 0.536574
CG12091 CG8933 -5.273269
CG12091 CG8974 -0.788676
CG12091 CG9020 0.309213
CG12091 CG9070 0.145998
CG12091 CG9128 0.738614
CG12091 CG9256 -0.491528
CG12091 CG9403 2.561638
CG12091 CG9423 -7.510551
CG12091 CG9677 -2.826623
CG12091 CG9916 0.836884
CG12091 CG9985 -2.116274
CG12094 CG14026 -0.239551
CG12094 CG14430 -0.058990
CG12094 CG17032 0.208106
CG12094 CG17271 -0.510395
CG12094 CG2263 0.961108
CG12094 CG2674 -0.345645
CG12094 CG31170 0.312615
CG12094 CG3224 -0.105683
CG12094 CG33183 -1.921151
CG12094 CG3991 -1.412196
CG12094 CG4665 -0.264505
CG12094 CG6202 0.595736
CG12094 CG6904 -0.334166
CG12094 CG7413 1.104340
CG12094 CG8286 -0.953061
CG12094 CG8366 -0.107747
CG12094 CG8978 -1.226610
CG12094 CG9035 0.415732
CG12094 CG9326 0.049760
CG12094 CG9598 -0.609266
CG12101 CG12141 0.427780
CG12101 CG12172 -2.748050
CG12101 CG12400 1.356757
CG12101 CG12785 3.376649
CG12101 CG12792 -1.088508
CG12101 CG13506 -0.788834
CG12101 CG13704 -0.524084
CG12101 CG14048 2.743196
CG12101 CG15433 -0.901745
CG12101 CG1685 4.999429
CG12101 CG1785 -9.575172
CG12101 CG18854 2.823879
CG12101 CG2221 -3.101976
CG12101 CG2674 0.938005
CG12101 CG2827 -1.318989
CG12101 CG2863 -4.635994
CG12101 CG2867 -1.919418
CG12101 CG31175 1.891643
CG12101 CG3224 -0.460515
CG12101 CG32264 0.086648
CG12101 CG32409 -5.321983
CG12101 CG3267 -0.795483
CG12101 CG32813 -1.922675
CG12101 CG33217 1.396239
CG12101 CG3499 2.291249
CG12101 CG3593 -2.319355
CG12101 CG4033 -4.241975
CG12101 CG4217 -3.364673
CG12101 CG4307 -0.495731
CG12101 CG4581 1.920286
CG12101 CG4901 3.971030
CG12101 CG4912 -5.466796
CG12101 CG5010 -3.242576
CG12101 CG5033 5.409801
CG12101 CG5277 4.008232
CG12101 CG5525 -2.991362
CG12101 CG5558 -2.017704
CG12101 CG5824 -0.694072
CG12101 CG5904 -3.838490
CG12101 CG6022 -3.181786
CG12101 CG6226 0.802773
CG12101 CG6459 1.167718
CG12101 CG6767 -1.340964
CG12101 CG6904 -1.097666
CG12101 CG7413 -1.128537
CG12101 CG7421 -0.278016
CG12101 CG7461 -2.044167
CG12101 CG7519 5.652990
CG12101 CG7712 2.106921
CG12101 CG7780 0.148705
CG12101 CG7993 1.248263
CG12101 CG8058 -3.877498
CG12101 CG8286 0.279183
CG12101 CG8309 -0.346475
CG12101 CG8327 -1.890731
CG12101 CG8386 -1.687378
CG12101 CG8444 1.636429
CG12101 CG8525 6.488788
CG12101 CG8531 1.164323
CG12101 CG8920 -1.441033
CG12101 CG9149 0.770900
CG12101 CG9300 -0.379039
CG12113 CG12129 -0.540762
CG12113 CG1228 -0.123108
CG12113 CG12287 0.696341
CG12113 CG12592 -0.249685
CG12113 CG13777 -0.418112
CG12113 CG1404 -1.187680
CG12113 CG14712 1.404750
CG12113 CG14805 -0.226272
CG12113 CG17124 -0.064004
CG12113 CG17246 0.769973
CG12113 CG3224 0.340268
CG12113 CG32625 0.832643
CG12113 CG3278 0.398686
CG12113 CG3416 0.358589
CG12113 CG3436 0.117983
CG12113 CG3542 1.230051
CG12113 CG3902 -0.152710
CG12113 CG4551 -0.001232
CG12113 CG4700 -2.833827
CG12113 CG5452 -1.082897
CG12113 CG5454 0.084399
CG12113 CG6177 -0.425959
CG12113 CG6210 -0.987595
CG12113 CG6455 -0.387741
CG12113 CG7413 1.349123
CG12113 CG8366 -1.861367
CG12113 CG8411 -1.053235
CG12113 CG8416 -0.305883
CG12113 CG8553 -0.069906
CG12113 CG8978 -0.028928
CG12113 CG9128 0.916423
CG12113 CG9256 0.312948
CG12113 CG9403 0.537666
CG12113 CG9423 -3.443091
CG12113 CG9633 -0.931023
CG12113 CG9677 -3.982412
CG12113 CG9750 -2.290907
CG12113 CG9916 0.556531
CG12129 CG1228 -0.902472
CG12129 CG12592 -1.174807
CG12129 CG13777 -0.124892
CG12129 CG1403 -0.184732
CG12129 CG1404 -3.635804
CG12129 CG14883 0.430950
CG12129 CG17158 2.271339
CG12129 CG17903 -0.217335
CG12129 CG18250 -0.413862
CG12129 CG3008 1.503231
CG12129 CG3039 1.700515
CG12129 CG31368 -0.951308
CG12129 CG32425 1.151870
CG12129 CG3265 1.791841
CG12129 CG32701 0.538674
CG12129 CG33097 -5.707353
CG12129 CG33549 0.312105
CG12129 CG3371 1.455900
CG12129 CG3416 0.031523
CG12129 CG3436 -0.155630
CG12129 CG3542 1.858648
CG12129 CG3644 0.625150
CG12129 CG3722 -1.706120
CG12129 CG3800 -0.088402
CG12129 CG4006 -1.591218
CG12129 CG4204 -0.593891
CG12129 CG4303 -1.958451
CG12129 CG4700 1.084868
CG12129 CG5021 -0.330655
CG12129 CG5433 1.045796
CG12129 CG5454 -0.314440
CG12129 CG5499 0.615359
CG12129 CG5809 -2.704694
CG12129 CG6174 1.416424
CG12129 CG7375 0.080226
CG12129 CG7526 -0.672591
CG12129 CG7752 -0.281975
CG12129 CG7893 -0.979501
CG12129 CG8092 0.168960
CG12129 CG8276 0.685141
CG12129 CG8411 -0.457879
CG12129 CG8416 0.946367
CG12129 CG8553 -0.958856
CG12129 CG8571 -0.685472
CG12129 CG8933 0.592179
CG12129 CG8965 0.385855
CG12129 CG8974 -0.074007
CG12129 CG9128 0.023877
CG12129 CG9256 0.160182
CG12129 CG9403 -0.139933
CG12129 CG9423 0.733148
CG12129 CG9712 0.562986
CG12129 CG9985 0.454472
CG12131 CG12592 0.933166
CG12131 CG12676 -1.552217
CG12131 CG13005 -1.842569
CG12131 CG14025 -2.582102
CG12131 CG14207 0.740380
CG12131 CG1422 -1.088534
CG12131 CG1429 0.276733
CG12131 CG1444 0.576694
CG12131 CG14712 -1.012457
CG12131 CG1475 -0.820081
CG12131 CG15105 -1.397222
CG12131 CG15433 0.876298
CG12131 CG1648 0.720042
CG12131 CG17124 0.837830
CG12131 CG1721 -0.087291
CG12131 CG17492 -1.674255
CG12131 CG18111 -0.512585
CG12131 CG18250 -0.100455
CG12131 CG1837 0.886118
CG12131 CG1910 1.863763
CG12131 CG2051 -2.181382
CG12131 CG2835 -0.308558
CG12131 CG2969 1.998133
CG12131 CG3001 0.021594
CG12131 CG31045 3.365596
CG12131 CG31332 -0.867313
CG12131 CG3278 0.810329
CG12131 CG3371 -2.425409
CG12131 CG3416 0.161046
CG12131 CG3800 0.731000
CG12131 CG4115 0.179109
CG12131 CG4170 -2.121044
CG12131 CG4300 -1.413304
CG12131 CG4677 -0.059419
CG12131 CG4700 -1.927490
CG12131 CG4746 0.526567
CG12131 CG4843 -0.011215
CG12131 CG5183 -2.432580
CG12131 CG5320 1.435856
CG12131 CG5486 -1.864188
CG12131 CG5809 -3.589244
CG12131 CG6512 -4.085935
CG12131 CG6668 -1.589587
CG12131 CG6766 0.723890
CG12131 CG6844 0.681436
CG12131 CG7033 2.241879
CG12131 CG7073 0.097124
CG12131 CG7481 -0.568995
CG12131 CG7638 1.356256
CG12131 CG7654 0.059681
CG12131 CG7915 -0.372649
CG12131 CG8231 0.638854
CG12131 CG8306 0.098524
CG12131 CG8312 -0.425135
CG12131 CG8411 0.272089
CG12131 CG8759 0.446037
CG12131 CG8977 1.180860
CG12131 CG9020 0.120313
CG12131 CG9035 0.208190
CG12131 CG9172 -1.600322
CG12131 CG9238 0.241305
CG12131 CG9256 -0.870045
CG12131 CG9281 -1.473879
CG12131 CG9330 1.556799
CG12131 CG9403 -1.346818
CG12131 CG9677 1.040908
CG12131 CG9710 -0.318110
CG12131 CG9866 -2.882420
CG12131 CG9985 0.168042
CG12131 CR31696 0.154369
CG12131 TE19126 -1.964802
CG12141 CG12172 1.683219
CG12141 CG12400 3.798441
CG12141 CG12530 0.529377
CG12141 CG12785 1.733973
CG12141 CG12792 -10.876848
CG12141 CG13005 7.693826
CG12141 CG1309 0.512537
CG12141 CG13506 -0.575760
CG12141 CG13704 0.237465
CG12141 CG1381 1.135065
CG12141 CG14026 -1.628568
CG12141 CG14206 0.733898
CG12141 CG14447 -2.105878
CG12141 CG14788 0.411093
CG12141 CG15304 1.845722
CG12141 CG1685 -27.279761
CG12141 CG17369 2.186608
CG12141 CG1746 -9.944618
CG12141 CG1785 5.601982
CG12141 CG18549 0.890985
CG12141 CG18854 5.030093
CG12141 CG2003 -9.336764
CG12141 CG2158 3.437887
CG12141 CG2184 2.226172
CG12141 CG2263 -8.672891
CG12141 CG2674 2.786567
CG12141 CG2827 1.690248
CG12141 CG2863 -6.546186
CG12141 CG3001 2.762133
CG12141 CG3140 -0.172153
CG12141 CG31775 0.282007
CG12141 CG32409 2.811623
CG12141 CG32813 8.432371
CG12141 CG33009 0.066162
CG12141 CG33071 2.553501
CG12141 CG3593 -3.135986
CG12141 CG3714 5.020933
CG12141 CG4003 -2.072686
CG12141 CG4033 5.840558
CG12141 CG4217 -10.875490
CG12141 CG4307 -8.848397
CG12141 CG4427 5.226498
CG12141 CG4457 -1.921436
CG12141 CG4475 -1.383934
CG12141 CG4581 -0.760218
CG12141 CG4665 1.090293
CG12141 CG4753 4.373823
CG12141 CG5033 -35.830468
CG12141 CG5220 4.700902
CG12141 CG5258 5.320661
CG12141 CG5277 2.950940
CG12141 CG5374 -4.202814
CG12141 CG5537 0.368780
CG12141 CG5558 -17.551864
CG12141 CG5590 1.090159
CG12141 CG5594 1.786781
CG12141 CG5596 -1.274007
CG12141 CG5824 2.797713
CG12141 CG5904 19.785277
CG12141 CG5992 -15.884487
CG12141 CG6022 -3.413984
CG12141 CG6105 3.406230
CG12141 CG6226 -1.036440
CG12141 CG6343 4.546754
CG12141 CG6415 -1.302425
CG12141 CG6501 -17.141241
CG12141 CG6769 2.771712
CG12141 CG6904 -15.882356
CG12141 CG6949 -2.586509
CG12141 CG7088 3.482946
CG12141 CG7178 -1.214204
CG12141 CG7393 -0.130018
CG12141 CG7421 3.224481
CG12141 CG7458 1.456935
CG12141 CG7519 -23.635606
CG12141 CG7610 4.431367
CG12141 CG7780 -2.257472
CG12141 CG7834 -11.894982
CG12141 CG7839 -0.286603
CG12141 CG7841 2.661823
CG12141 CG7935 6.036847
CG12141 CG7993 -7.853044
CG12141 CG8036 1.401901
CG12141 CG8039 -4.314286
CG12141 CG8058 -8.873719
CG12141 CG8327 -1.319973
CG12141 CG8443 -2.957417
CG12141 CG8446 -18.997167
CG12141 CG8525 -13.593750
CG12141 CG8531 -2.134216
CG12141 CG8636 -2.718073
CG12141 CG8759 -10.799788
CG12141 CG8780 0.233080
CG12141 CG8977 19.970644
CG12141 CG8978 0.191181
CG12141 CG9006 -0.891921
CG12141 CG9009 -4.352709
CG12141 CG9140 -9.702392
CG12141 CG9281 -0.976265
CG12141 CG9300 2.715210
CG12141 CG9306 7.043006
CG12141 CG9577 -0.218780
CG12141 CG9630 2.096021
CG12141 CG9663 4.017218
CG12151 CG1309 -9.568445
CG12151 CG13289 -0.369596
CG12151 CG13506 0.864850
CG12151 CG14048 -0.580079
CG12151 CG1475 4.916232
CG12151 CG14805 1.829813
CG12151 CG14996 -2.422574
CG12151 CG15005 0.426631
CG12151 CG15162 -0.896389
CG12151 CG15188 0.557108
CG12151 CG15212 0.443945
CG12151 CG15717 1.781600
CG12151 CG16765 1.643609
CG12151 CG1685 0.616200
CG12151 CG17124 1.062969
CG12151 CG17246 -1.086965
CG12151 CG17369 -2.187933
CG12151 CG18446 0.289664
CG12151 CG18549 -0.371545
CG12151 CG18657 -0.413835
CG12151 CG18854 0.198711
CG12151 CG1970 0.287687
CG12151 CG2155 0.547193
CG12151 CG2221 0.508320
CG12151 CG2674 0.863233
CG12151 CG2713 -2.732793
CG12151 CG3140 -0.690488
CG12151 CG31559 0.004427
CG12151 CG32499 -1.785594
CG12151 CG32548 -0.557544
CG12151 CG3267 -2.107868
CG12151 CG3283 0.923107
CG12151 CG33104 -2.750096
CG12151 CG33217 -1.031315
CG12151 CG3499 2.551644
CG12151 CG4003 -3.276330
CG12151 CG4051 -3.198515
CG12151 CG4233 2.600678
CG12151 CG4307 1.640105
CG12151 CG4427 -1.528269
CG12151 CG4475 -0.274782
CG12151 CG4511 0.243612
CG12151 CG4552 1.021353
CG12151 CG4665 0.353754
CG12151 CG4692 0.836289
CG12151 CG4742 0.068527
CG12151 CG4972 -0.592093
CG12151 CG5033 -2.915884
CG12151 CG5193 -3.406546
CG12151 CG5277 0.313762
CG12151 CG5330 -5.980797
CG12151 CG5345 2.051037
CG12151 CG5353 -2.796895
CG12151 CG5594 -2.396550
CG12151 CG6022 3.664872
CG12151 CG6148 -0.565101
CG12151 CG6202 0.307904
CG12151 CG6343 -1.250866
CG12151 CG6459 0.507224
CG12151 CG6708 -2.528139
CG12151 CG6871 0.899583
CG12151 CG7176 1.947776
CG12151 CG7227 0.857348
CG12151 CG7361 -5.553822
CG12151 CG7393 2.568260
CG12151 CG7413 -1.658481
CG12151 CG7421 2.388909
CG12151 CG7461 0.287363
CG12151 CG7698 0.844500
CG12151 CG7839 2.635828
CG12151 CG7935 -0.245034
CG12151 CG7981 0.647630
CG12151 CG8036 -0.712763
CG12151 CG8144 -1.324725
CG12151 CG8186 0.900484
CG12151 CG8235 -2.502525
CG12151 CG8309 -1.321890
CG12151 CG8386 1.018245
CG12151 CG8402 0.595022
CG12151 CG8439 -1.288321
CG12151 CG8446 0.529011
CG12151 CG8470 0.931349
CG12151 CG8531 1.569801
CG12151 CG8636 0.489345
CG12151 CG8766 -0.080641
CG12151 CG8788 0.818516
CG12151 CG8920 0.636168
CG12151 CG9006 -2.401355
CG12151 CG9009 0.487749
CG12151 CG9148 0.619614
CG12151 CG9149 -0.075800
CG12151 CG9280 -0.437356
CG12151 CG9306 2.033437
CG12151 CG9710 0.927725
CG12151 CG9762 1.232859
CG12151 TE18870 -0.164907
CG12157 CG12172 -0.100218
CG12157 CG12400 0.092250
CG12157 CG13551 -5.054462
CG12157 CG13704 -2.205218
CG12157 CG14048 -2.285685
CG12157 CG14243 -1.063639
CG12157 CG14968 -0.504686
CG12157 CG15095 -4.237679
CG12157 CG15162 -1.050703
CG12157 CG15304 -0.865932
CG12157 CG15347 -2.957569
CG12157 CG15717 2.047239
CG12157 CG1685 0.379996
CG12157 CG17325 0.508851
CG12157 CG17332 2.283621
CG12157 CG17642 0.610555
CG12157 CG18374 0.010119
CG12157 CG18446 0.364960
CG12157 CG18549 -0.083264
CG12157 CG2003 -2.112244
CG12157 CG2098 0.030163
CG12157 CG2713 3.205132
CG12157 CG2977 -0.974579
CG12157 CG3006 -0.146972
CG12157 CG31004 0.367696
CG12157 CG31098 -5.133999
CG12157 CG31175 1.394689
CG12157 CG31431 0.221699
CG12157 CG32164 -2.775990
CG12157 CG32548 -0.468964
CG12157 CG3267 0.715238
CG12157 CG32813 3.455700
CG12157 CG3283 0.445301
CG12157 CG33009 0.912234
CG12157 CG33502 0.381797
CG12157 CG3884 -2.030009
CG12157 CG3960 1.631721
CG12157 CG4033 -4.528362
CG12157 CG4051 0.252844
CG12157 CG4061 1.020699
CG12157 CG4307 -1.988018
CG12157 CG4475 -0.912648
CG12157 CG4567 -0.017007
CG12157 CG4600 0.437854
CG12157 CG4753 4.012650
CG12157 CG4901 -1.803243
CG12157 CG5010 -0.693022
CG12157 CG5288 -0.684302
CG12157 CG5476 -0.129151
CG12157 CG5532 -2.136055
CG12157 CG5594 0.433988
CG12157 CG5660 1.539884
CG12157 CG5819 -0.157997
CG12157 CG5961 1.699473
CG12157 CG6105 1.927534
CG12157 CG6417 0.612320
CG12157 CG6459 -3.191594
CG12157 CG6501 -15.349802
CG12157 CG6666 -5.990014
CG12157 CG6949 -2.032932
CG12157 CG7088 -0.104816
CG12157 CG7176 -1.697773
CG12157 CG7241 1.106983
CG12157 CG7328 0.151417
CG12157 CG7361 2.017785
CG12157 CG7421 -2.636620
CG12157 CG7458 3.403297
CG12157 CG7502 0.985573
CG12157 CG8048 -0.386906
CG12157 CG8050 -2.970918
CG12157 CG8402 -2.605736
CG12157 CG8439 1.952785
CG12157 CG8443 2.758039
CG12157 CG8470 -0.519577
CG12157 CG8665 0.490610
CG12157 CG8766 1.547699
CG12157 CG8788 -3.877651
CG12157 CG8804 2.902880
CG12157 CG8913 1.633634
CG12157 CG8946 5.580596
CG12157 CG8977 2.947889
CG12157 CG9127 -0.525998
CG12157 CG9184 0.652138
CG12157 CG9331 -4.133799
CG12157 CG9527 3.303789
CG12157 CG9762 1.647820
CG12172 CG1309 -2.639580
CG12172 CG14048 0.069208
CG12172 CG14243 0.276460
CG12172 CG14996 1.394406
CG12172 CG15095 -0.660056
CG12172 CG15188 -0.446411
CG12172 CG1548 0.681870
CG12172 CG15717 -5.193251
CG12172 CG1685 -3.607014
CG12172 CG1743 -1.971834
CG12172 CG1785 -0.958687
CG12172 CG18549 -1.978120
CG12172 CG1970 0.258270
CG12172 CG2003 -0.431022
CG12172 CG2098 -1.727476
CG12172 CG2155 0.154844
CG12172 CG2198 -0.323637
CG12172 CG2863 -1.988033
CG12172 CG30011 -0.245339
CG12172 CG31098 1.008372
CG12172 CG31175 1.049992
CG12172 CG31775 -0.757061
CG12172 CG32253 0.108443
CG12172 CG32264 0.314203
CG12172 CG32409 -0.140209
CG12172 CG32464 0.298439
CG12172 CG32813 -0.733840
CG12172 CG3593 -0.600291
CG12172 CG4033 1.492619
CG12172 CG4307 0.381594
CG12172 CG4427 5.137516
CG12172 CG4475 -0.530390
CG12172 CG4600 -0.487666
CG12172 CG4781 -0.062780
CG12172 CG5033 -5.812792
CG12172 CG5558 0.801774
CG12172 CG5594 0.175481
CG12172 CG5824 3.340591
CG12172 CG5904 1.209243
CG12172 CG6022 4.066032
CG12172 CG6148 0.070468
CG12172 CG6415 -0.197977
CG12172 CG6767 -0.505909
CG12172 CG6871 -0.516035
CG12172 CG7088 -3.069780
CG12172 CG7266 1.485245
CG12172 CG7519 -3.346179
CG12172 CG7780 0.003691
CG12172 CG7935 1.980375
CG12172 CG7993 -0.341541
CG12172 CG8036 0.676204
CG12172 CG8058 0.740082
CG12172 CG8327 -0.627546
CG12172 CG8386 -0.249021
CG12172 CG8402 0.759999
CG12172 CG8446 2.658581
CG12172 CG8470 -1.497922
CG12172 CG8665 2.883302
CG12172 CG8920 0.422275
CG12172 CG8977 3.226090
CG12172 CG9009 -2.201912
CG12172 CG9300 -0.586270
CG12172 CG9306 -2.034692
CG12203 CG1345 -0.082501
CG12203 CG15282 0.010516
CG12203 CG15598 -0.134484
CG12203 CG17332 1.600742
CG12203 CG17508 -1.826567
CG12203 CG18374 -0.434775
CG12203 CG1882 -0.751457
CG12203 CG2108 -0.302957
CG12203 CG2210 0.010037
CG12203 CG30497 -0.094513
CG12203 CG33502 -0.858198
CG12203 CG4364 -0.327989
CG12203 CG4376 0.938407
CG12203 CG4679 0.197045
CG12203 CG4692 -1.313528
CG12203 CG7062 -0.212409
CG12203 CG7071 -0.674652
CG12203 CG7107 1.181000
CG12203 CG8182 -0.421312
CG12203 CG8186 -0.937869
CG12203 CG9194 0.121804
CG12203 CG9253 -0.104472
CG12203 CG9710 1.110255
CG12203 CG9762 -0.035444
CG12203 CG9811 0.741483
CG12203 CG9977 -0.116588
CG12206 CG12576 0.156326
CG12206 CG13037 -0.395776
CG12206 CG13503 -0.933270
CG12206 CG13993 0.036150
CG12206 CG14206 0.088076
CG12206 CG14643 -0.315638
CG12206 CG15598 0.079988
CG12206 CG16798 -0.013303
CG12206 CG17492 -1.404926
CG12206 CG17508 -0.166766
CG12206 CG1771 0.438163
CG12206 CG17943 0.037058
CG12206 CG1891 0.361754
CG12206 CG3008 0.229538
CG12206 CG31022 0.272336
CG12206 CG31175 0.451654
CG12206 CG3127 0.495074
CG12206 CG31605 -0.527496
CG12206 CG32244 -1.279123
CG12206 CG32982 -0.059480
CG12206 CG33071 0.190117
CG12206 CG33149 0.912003
CG12206 CG3762 -0.283523
CG12206 CG4125 0.113168
CG12206 CG4376 0.285246
CG12206 CG4552 -0.792959
CG12206 CG4726 -1.359590
CG12206 CG4966 1.047174
CG12206 CG4994 -0.807876
CG12206 CG5596 0.160146
CG12206 CG6521 -0.493229
CG12206 CG6647 0.040858
CG12206 CG6972 0.080720
CG12206 CG7071 -0.120283
CG12206 CG7176 0.155981
CG12206 CG7199 0.541389
CG12206 CG7361 0.117501
CG12206 CG7502 -1.162309
CG12206 CG7554 0.180703
CG12206 CG7638 0.278535
CG12206 CG7675 -4.851868
CG12206 CG7802 0.035265
CG12206 CG7920 -0.997871
CG12206 CG8048 0.341017
CG12206 CG9262 0.040454
CG12206 CG9322 -0.994220
CG12206 CG9326 1.443169
CG12206 CG9330 -0.095441
CG12206 CG9480 -0.335004
CG12206 CG9710 0.702081
CG12206 CG9762 0.099688
CG1221 CG13894 -0.334059
CG1221 CG14041 -2.178926
CG1221 CG17724 -0.021800
CG1221 CG2083 0.328892
CG1221 CG32505 -0.197971
CG1221 CG3269 -0.491106
CG1221 CG4050 0.127505
CG1221 CG5545 0.037142
CG1221 CG5580 -0.341203
CG1221 CG6703 0.284170
CG12233 CG13220 0.366159
CG12233 CG13391 -0.461961
CG12233 CG17280 -0.496867
CG12233 CG31999 -0.314950
CG12233 CG32920 0.524752
CG12233 CG3539 -0.676651
CG12233 CG6030 -1.064632
CG12233 CG6439 -1.362444
CG12238 CG1228 -0.282163
CG12238 CG1250 -0.637248
CG12238 CG12701 0.000565
CG12238 CG14622 0.371119
CG12238 CG14883 1.473972
CG12238 CG15811 -1.885482
CG12238 CG17158 -0.731780
CG12238 CG1782 1.282246
CG12238 CG18290 -0.233590
CG12238 CG18783 -0.773532
CG12238 CG1884 -0.082751
CG12238 CG2048 -0.230003
CG12238 CG2374 -1.261792
CG12238 CG2774 -0.932162
CG12238 CG3008 0.095390
CG12238 CG3039 0.201968
CG12238 CG3198 -1.220980
CG12238 CG32043 -0.206480
CG12238 CG32858 -0.632412
CG12238 CG33097 -1.989086
CG12238 CG33261 -0.428853
CG12238 CG3542 1.156170
CG12238 CG3644 0.772389
CG12238 CG3725 0.762185
CG12238 CG3800 -0.210943
CG12238 CG3969 -1.366073
CG12238 CG4006 0.405494
CG12238 CG4672 -2.580612
CG12238 CG4729 0.120206
CG12238 CG5215 0.077009
CG12238 CG5433 -0.763121
CG12238 CG5514 0.536910
CG12238 CG5809 0.117971
CG12238 CG6174 -0.428582
CG12238 CG6418 0.586538
CG12238 CG6654 -1.364845
CG12238 CG6775 -0.206182
CG12238 CG6877 0.442773
CG12238 CG7071 0.680374
CG12238 CG7187 -0.603337
CG12238 CG7375 1.548424
CG12238 CG7433 -0.840981
CG12238 CG7524 -0.175489
CG12238 CG7664 -0.269738
CG12238 CG7961 0.403080
CG12238 CG8156 0.085482
CG12238 CG8173 0.488379
CG12238 CG8200 -0.227430
CG12238 CG8209 0.492392
CG12238 CG8567 0.596583
CG12238 CG8933 1.158786
CG12238 CG8965 0.373268
CG12238 CG8974 -1.540329
CG12238 CG9022 -1.892955
CG12238 CG9267 -0.286100
CG12238 CG9346 0.357662
CG12238 CG9924 0.367357
CG12249 CG13624 -0.340600
CG12249 CG13894 -0.649516
CG12249 CG14041 -0.081076
CG12249 CG14513 0.065221
CG12249 CG14622 -0.925858
CG12249 CG17724 0.272687
CG12249 CG2083 -0.625045
CG12249 CG2207 -1.108028
CG12249 CG2656 -0.273758
CG12249 CG31108 1.227045
CG12249 CG31181 0.368208
CG12249 CG31349 -0.299800
CG12249 CG32031 -0.052091
CG12249 CG32043 1.460028
CG12249 CG32158 0.188030
CG12249 CG32434 -0.951364
CG12249 CG32486 -0.361713
CG12249 CG3258 0.410973
CG12249 CG3269 1.295248
CG12249 CG3625 0.348441
CG12249 CG3967 -0.735008
CG12249 CG4303 0.498196
CG12249 CG4532 0.194035
CG12249 CG5588 0.573923
CG12249 CG5813 -1.226663
CG12249 CG6617 0.308542
CG12249 CG6866 -1.875016
CG12249 CG6889 0.146146
CG12249 CG6987 -2.956810
CG12249 CG7358 1.328189
CG12249 CG8567 -1.270388
CG12249 CG9135 -0.451788
CG12249 CG9666 -0.103475
CG12249 CG9704 0.666954
CG12249 CG9797 -0.229251
CG12249 CG9999 -0.179806
CG12262 CG12403 -2.482972
CG12262 CG12582 -0.468283
CG12262 CG1345 0.932180
CG12262 CG1371 -1.774926
CG12262 CG14687 0.350236
CG12262 CG1475 -4.022209
CG12262 CG15095 0.254679
CG12262 CG15102 0.269240
CG12262 CG15105 -4.550429
CG12262 CG15117 -0.257024
CG12262 CG15282 -1.169429
CG12262 CG15304 0.206796
CG12262 CG15717 4.186183
CG12262 CG17158 0.338070
CG12262 CG1721 0.592875
CG12262 CG17246 -0.740008
CG12262 CG17320 0.997310
CG12262 CG17325 1.414152
CG12262 CG17332 -0.922528
CG12262 CG17492 -1.189784
CG12262 CG17508 0.522324
CG12262 CG1771 0.183835
CG12262 CG1782 0.436413
CG12262 CG1837 -1.314380
CG12262 CG1882 -0.892154
CG12262 CG1910 0.431782
CG12262 CG2051 0.437539
CG12262 CG2158 0.601166
CG12262 CG2161 0.477045
CG12262 CG30011 0.720820
CG12262 CG30291 -0.350976
CG12262 CG31098 -0.541257
CG12262 CG3127 -0.207602
CG12262 CG3140 -1.249293
CG12262 CG31794 0.056683
CG12262 CG32164 -0.885075
CG12262 CG32425 -1.565894
CG12262 CG3249 -0.260803
CG12262 CG32499 0.125493
CG12262 CG32813 0.252186
CG12262 CG33009 -1.031877
CG12262 CG33149 1.789045
CG12262 CG33549 0.636296
CG12262 CG3499 1.302320
CG12262 CG3624 0.061903
CG12262 CG3644 1.792474
CG12262 CG3725 0.655171
CG12262 CG3903 -0.523855
CG12262 CG4051 -0.246927
CG12262 CG4169 -3.127156
CG12262 CG4183 -0.485044
CG12262 CG4233 1.327063
CG12262 CG4364 -0.993142
CG12262 CG4376 0.416220
CG12262 CG4427 -7.388953
CG12262 CG4511 -1.013766
CG12262 CG4533 -0.042207
CG12262 CG4600 -0.275148
CG12262 CG4672 0.249597
CG12262 CG4679 -1.588545
CG12262 CG4752 -0.094097
CG12262 CG4994 1.983069
CG12262 CG5320 4.010856
CG12262 CG5330 0.815091
CG12262 CG5353 -2.449538
CG12262 CG5476 -0.252963
CG12262 CG5590 -0.810964
CG12262 CG6501 1.607273
CG12262 CG6647 0.574950
CG12262 CG6666 0.616689
CG12262 CG6668 -0.626791
CG12262 CG6775 1.060167
CG12262 CG6803 -0.964848
CG12262 CG6844 0.056941
CG12262 CG6871 0.203220
CG12262 CG7071 -0.220154
CG12262 CG7107 0.964010
CG12262 CG7361 2.741103
CG12262 CG7433 -2.361445
CG12262 CG7610 1.590245
CG12262 CG7915 1.706605
CG12262 CG7920 -2.610983
CG12262 CG7981 0.548172
CG12262 CG7987 -2.278954
CG12262 CG8182 -2.123608
CG12262 CG8186 -0.722468
CG12262 CG8235 -1.875718
CG12262 CG8402 -0.078699
CG12262 CG8430 0.928149
CG12262 CG8439 0.802279
CG12262 CG8766 0.553457
CG12262 CG8946 -0.077945
CG12262 CG9009 -0.065324
CG12262 CG9238 -2.393335
CG12262 CG9280 2.594638
CG12262 CG9985 -0.027983
CG12262 CR31696 1.003828
CG1228 CG12287 -0.067551
CG1228 CG12369 -0.178308
CG1228 CG12701 -2.167118
CG1228 CG1403 -1.075520
CG1228 CG1404 1.149032
CG1228 CG14883 -2.314419
CG1228 CG16721 -0.211303
CG1228 CG17158 -3.926575
CG1228 CG1782 1.467194
CG1228 CG17903 -0.737352
CG1228 CG18250 -1.397119
CG1228 CG2374 1.188124
CG1228 CG2656 0.192680
CG1228 CG2774 0.116811
CG1228 CG3039 -1.699567
CG1228 CG3198 1.016316
CG1228 CG3265 -0.392382
CG1228 CG33097 -1.982682
CG1228 CG3416 -0.661111
CG1228 CG3436 2.128584
CG1228 CG3542 -1.849110
CG1228 CG3624 -0.579371
CG1228 CG3722 0.994021
CG1228 CG3969 0.326732
CG1228 CG4006 -1.419094
CG1228 CG4204 0.287091
CG1228 CG4303 -1.189191
CG1228 CG4551 0.575821
CG1228 CG5215 -0.384199
CG1228 CG5433 0.270275
CG1228 CG5499 -0.125656
CG1228 CG5514 -0.816236
CG1228 CG5809 3.073669
CG1228 CG6654 1.153703
CG1228 CG6775 -1.066895
CG1228 CG7379 0.315215
CG1228 CG7563 -0.167839
CG1228 CG7752 -0.526073
CG1228 CG7893 0.650607
CG1228 CG8156 1.800745
CG1228 CG8276 -0.683719
CG1228 CG8308 -0.132176
CG1228 CG8411 -0.798696
CG1228 CG8571 -0.017268
CG1228 CG8933 -0.251773
CG1228 CG8965 -0.471260
CG1228 CG9318 0.467233
CG1228 CG9346 -0.593048
CG1228 CG9423 -0.280335
CG1228 CG9924 -1.835660
CG12284 CG13993 -1.307980
CG12286 CG12403 0.248849
CG12286 CG14021 1.449099
CG12286 CG15117 -0.583806
CG12286 CG15188 0.282182
CG12286 CG1548 0.200384
CG12286 CG15717 1.208329
CG12286 CG15828 -0.231584
CG12286 CG1600 -0.296897
CG12286 CG1743 -0.966140
CG12286 CG1837 -1.194406
CG12286 CG2098 -1.313096
CG12286 CG2198 -0.662044
CG12286 CG30011 0.310086
CG12286 CG33099 -1.022842
CG12286 CG3989 -0.291033
CG12286 CG4162 -1.466323
CG12286 CG4306 0.122453
CG12286 CG4533 0.287593
CG12286 CG4696 -0.150768
CG12286 CG5210 -1.245034
CG12286 CG6803 0.177748
CG12286 CG6844 0.000749
CG12286 CG7062 0.041193
CG12286 CG8050 -1.062136
CG12286 CG8066 1.351187
CG12286 CG8665 -1.061109
CG12286 CG9494 -0.247321
CG12287 CG12360 0.877625
CG12287 CG12369 0.322458
CG12287 CG12592 -2.259683
CG12287 CG12701 0.742789
CG12287 CG13777 -0.460861
CG12287 CG13912 -0.034194
CG12287 CG1404 -0.466998
CG12287 CG1444 -0.202911
CG12287 CG14712 0.733517
CG12287 CG14883 -0.834442
CG12287 CG18250 -0.755565
CG12287 CG1910 -0.043393
CG12287 CG3048 -0.013244
CG12287 CG31368 1.058846
CG12287 CG3198 -0.243316
CG12287 CG3265 0.001648
CG12287 CG33097 1.355375
CG12287 CG3371 -1.178005
CG12287 CG3416 -0.333616
CG12287 CG3436 0.027643
CG12287 CG3624 0.875117
CG12287 CG4204 -0.014039
CG12287 CG4303 0.736942
CG12287 CG4551 -0.772490
CG12287 CG4700 0.248728
CG12287 CG5215 -1.204537
CG12287 CG5454 -0.785088
CG12287 CG5499 -0.151919
CG12287 CG6246 -0.636528
CG12287 CG6766 0.268005
CG12287 CG7375 0.294537
CG12287 CG7379 -0.872072
CG12287 CG7433 0.706285
CG12287 CG8209 -0.218794
CG12287 CG8416 -0.181701
CG12287 CG8749 -1.354447
CG12287 CG9128 0.836023
CG12287 CG9318 0.426310
CG12287 CG9403 0.133856
CG12287 CG9677 0.605436
CG12287 CG9750 -1.003946
CG12287 CG9894 0.131180
CG12287 CG9985 -0.121938
CG12338 CG12400 -1.125365
CG12338 CG12785 0.309768
CG12338 CG13102 -1.143110
CG12338 CG13284 -0.444495
CG12338 CG14066 -1.403415
CG12338 CG14902 0.144929
CG12338 CG15211 -0.367360
CG12338 CG15347 1.189852
CG12338 CG1809 0.442686
CG12338 CG31605 -1.290876
CG12338 CG3884 -0.251703
CG12338 CG4061 -0.294891
CG12338 CG4199 0.954941
CG12338 CG4217 1.004019
CG12338 CG4901 0.385360
CG12338 CG5010 -0.471420
CG12338 CG5525 -2.003698
CG12338 CG5903 0.405829
CG12338 CG5904 0.598531
CG12338 CG6345 0.341700
CG12338 CG6830 0.275302
CG12338 CG7328 0.387172
CG12338 CG7554 -0.303694
CG12338 CG7712 0.836267
CG12350 CG13102 -2.396940
CG12350 CG13284 4.616027
CG12350 CG14792 1.548982
CG12350 CG14902 1.500241
CG12350 CG18173 -2.444660
CG12350 CG31463 -18.977494
CG12350 CG3734 0.658526
CG12350 CG4199 -1.677895
CG12350 CG6830 -2.863422
CG12360 CG12369 0.165698
CG12360 CG12592 -1.427695
CG12360 CG13777 0.286451
CG12360 CG13912 1.140560
CG12360 CG14025 0.355879
CG12360 CG1422 -2.389520
CG12360 CG1429 -0.788135
CG12360 CG1444 -0.640238
CG12360 CG16721 -0.114277
CG12360 CG17492 0.743802
CG12360 CG17800 -0.990806
CG12360 CG18250 0.247502
CG12360 CG1934 -1.881562
CG12360 CG2048 -0.221007
CG12360 CG2051 0.168872
CG12360 CG2656 -0.356470
CG12360 CG2835 -0.362954
CG12360 CG31045 -0.716619
CG12360 CG31332 0.243067
CG12360 CG31692 -0.104279
CG12360 CG32031 -0.974361
CG12360 CG32043 0.300462
CG12360 CG3265 0.961190
CG12360 CG32701 0.111526
CG12360 CG3436 -1.212092
CG12360 CG3624 0.490418
CG12360 CG3644 1.082122
CG12360 CG3664 1.590866
CG12360 CG3725 -0.333882
CG12360 CG4204 0.530068
CG12360 CG4303 0.782011
CG12360 CG4677 0.261953
CG12360 CG5183 1.927137
CG12360 CG5809 -0.965898
CG12360 CG6601 0.186191
CG12360 CG7073 -0.368545
CG12360 CG7262 -0.402907
CG12360 CG7379 0.098576
CG12360 CG7481 0.846359
CG12360 CG7752 1.102300
CG12360 CG7987 0.279100
CG12360 CG8209 0.030490
CG12360 CG8276 0.517362
CG12360 CG8289 -0.264391
CG12360 CG8306 -1.200796
CG12360 CG8312 0.036550
CG12360 CG8416 -0.731927
CG12360 CG8571 -0.522556
CG12360 CG8933 -1.639623
CG12360 CG9128 -3.177697
CG12360 CG9318 1.082967
CG12360 CG9677 0.705334
CG12360 CG9985 -0.797265
CG12369 CG12391 -0.206869
CG12369 CG12676 1.075106
CG12369 CG12701 1.358731
CG12369 CG13912 -3.600434
CG12369 CG1404 0.353980
CG12369 CG1422 -0.186383
CG12369 CG1444 3.091287
CG12369 CG14622 0.917106
CG12369 CG1463 0.945999
CG12369 CG17158 -0.399924
CG12369 CG17597 0.244193
CG12369 CG18250 -4.119235
CG12369 CG18783 -0.459211
CG12369 CG2048 0.436378
CG12369 CG2051 0.521606
CG12369 CG2656 -1.465755
CG12369 CG3039 0.613474
CG12369 CG31332 0.340048
CG12369 CG31349 0.687467
CG12369 CG3258 0.961733
CG12369 CG33097 3.095111
CG12369 CG3352 -0.059763
CG12369 CG3416 -0.421179
CG12369 CG3542 -3.813347
CG12369 CG3625 -0.897968
CG12369 CG3725 -0.357796
CG12369 CG3743 -1.016747
CG12369 CG3800 1.249227
CG12369 CG3969 0.055929
CG12369 CG4204 0.125051
CG12369 CG4303 1.253329
CG12369 CG4405 0.589212
CG12369 CG4672 0.730927
CG12369 CG4677 -1.132682
CG12369 CG5183 0.810956
CG12369 CG5215 -2.089744
CG12369 CG5433 -4.695680
CG12369 CG5809 -0.279624
CG12369 CG6174 0.094440
CG12369 CG6210 -1.217581
CG12369 CG6223 -0.322631
CG12369 CG6601 -0.626194
CG12369 CG6617 0.132748
CG12369 CG6866 1.419103
CG12369 CG6877 0.700037
CG12369 CG6889 1.066132
CG12369 CG7375 -0.965903
CG12369 CG7379 -0.486106
CG12369 CG7528 -0.317765
CG12369 CG7752 -0.178044
CG12369 CG8276 0.478423
CG12369 CG8411 -0.489895
CG12369 CG8416 -0.310244
CG12369 CG8472 0.304761
CG12369 CG8600 -0.815946
CG12369 CG8933 -1.900269
CG12369 CG8974 -0.038444
CG12369 CG8983 0.489339
CG12369 CG9128 -0.365495
CG12369 CG9135 -1.547807
CG12369 CG9318 -0.104869
CG12369 CG9346 1.397308
CG12369 CG9924 0.609884
CG12369 CG9985 0.235631
CG12391 CG3033 -0.369908
CG12391 CG4204 0.479533
CG12391 CG5433 0.108352
CG12391 CG7262 -1.790277
CG12391 CG7379 0.240800
CG12391 CG8156 -0.502526
CG12391 CG9128 0.693659
CG12391 CG9318 -0.683453
CG12400 CG12785 1.817052
CG12400 CG13220 -3.118620
CG12400 CG13506 -2.619248
CG12400 CG13551 1.221296
CG12400 CG13704 -6.346691
CG12400 CG14048 -1.566659
CG12400 CG14066 -0.081461
CG12400 CG14792 1.635377
CG12400 CG15162 -0.082494
CG12400 CG15304 0.791876
CG12400 CG15347 3.840648
CG12400 CG16787 -0.095290
CG12400 CG1685 4.090515
CG12400 CG1785 -0.985962
CG12400 CG2674 1.209565
CG12400 CG2713 -2.208668
CG12400 CG2827 0.445000
CG12400 CG2863 0.088340
CG12400 CG31004 -0.401465
CG12400 CG31160 1.163775
CG12400 CG31170 0.319735
CG12400 CG31259 1.520473
CG12400 CG3140 1.246474
CG12400 CG32409 -0.033609
CG12400 CG3267 1.269350
CG12400 CG3283 -2.499569
CG12400 CG33009 0.637384
CG12400 CG33217 2.804277
CG12400 CG33502 1.279732
CG12400 CG3714 -0.519587
CG12400 CG3884 -0.389275
CG12400 CG4051 1.435197
CG12400 CG4061 -4.158472
CG12400 CG4217 -7.219796
CG12400 CG4307 -0.596198
CG12400 CG4567 -0.751249
CG12400 CG4581 1.659145
CG12400 CG4753 0.853333
CG12400 CG4901 -4.163614
CG12400 CG4984 0.893514
CG12400 CG5010 -7.474203
CG12400 CG5012 1.288207
CG12400 CG5170 -0.255355
CG12400 CG5525 -1.080522
CG12400 CG5558 0.897340
CG12400 CG5660 -10.217522
CG12400 CG5903 1.754377
CG12400 CG5904 -8.926103
CG12400 CG5961 0.670828
CG12400 CG6028 1.284408
CG12400 CG6030 0.725223
CG12400 CG6105 -2.762761
CG12400 CG6226 0.610047
CG12400 CG6343 0.579288
CG12400 CG6345 -2.524181
CG12400 CG6459 -1.474762
CG12400 CG6501 -2.333788
CG12400 CG6769 0.685374
CG12400 CG6904 -3.272743
CG12400 CG6949 3.683387
CG12400 CG7176 0.654099
CG12400 CG7178 -0.913568
CG12400 CG7328 1.947284
CG12400 CG7354 0.710285
CG12400 CG7361 -0.381796
CG12400 CG7421 -0.298612
CG12400 CG7554 0.566385
CG12400 CG7698 0.973868
CG12400 CG7712 -2.118699
CG12400 CG7834 0.442655
CG12400 CG7993 1.549599
CG12400 CG8039 0.875589
CG12400 CG8048 2.985593
CG12400 CG8058 1.346335
CG12400 CG8443 -7.768386
CG12400 CG8525 2.122347
CG12400 CG8531 -2.166892
CG12400 CG8766 3.077892
CG12400 CG8788 -9.058639
CG12400 CG8804 1.384675
CG12400 CG8920 2.153583
CG12400 CG8946 0.544019
CG12400 CG9127 1.018666
CG12400 CG9140 -3.443148
CG12400 CG9149 0.298868
CG12400 CG9331 -0.397231
CG12400 CG9527 1.030106
CG12400 CG9577 -2.979243
CG12403 CG1250 0.800342
CG12403 CG1345 -1.007836
CG12403 CG1371 0.310485
CG12403 CG14048 0.311407
CG12403 CG1475 4.523936
CG12403 CG15105 -0.156088
CG12403 CG15117 1.910125
CG12403 CG15282 -2.368146
CG12403 CG1548 0.508688
CG12403 CG15669 -0.946320
CG12403 CG1648 2.124467
CG12403 CG1674 -1.261853
CG12403 CG1721 1.157392
CG12403 CG17325 -1.221765
CG12403 CG17492 0.710557
CG12403 CG17508 -0.089863
CG12403 CG17754 0.536149
CG12403 CG18111 1.277473
CG12403 CG1837 -8.292811
CG12403 CG18593 -0.086692
CG12403 CG18657 -1.734272
CG12403 CG18783 0.529445
CG12403 CG1910 -2.546326
CG12403 CG30011 -0.308991
CG12403 CG31098 -0.164858
CG12403 CG31368 -0.438988
CG12403 CG32164 1.359588
CG12403 CG32499 -0.329570
CG12403 CG32813 0.356142
CG12403 CG32972 -0.207056
CG12403 CG33009 0.460451
CG12403 CG33113 0.458912
CG12403 CG33149 -3.266214
CG12403 CG3371 -1.637552
CG12403 CG3644 -0.401174
CG12403 CG3989 1.800375
CG12403 CG4183 -1.463566
CG12403 CG4300 0.997695
CG12403 CG4376 0.942787
CG12403 CG4511 -0.376953
CG12403 CG4533 1.847588
CG12403 CG4692 0.615697
CG12403 CG5320 -2.526312
CG12403 CG5330 -1.195803
CG12403 CG5476 -2.416450
CG12403 CG5671 0.635536
CG12403 CG5680 -0.387159
CG12403 CG6647 1.356003
CG12403 CG6666 1.198057
CG12403 CG6803 -0.524554
CG12403 CG6844 -0.281179
CG12403 CG7062 -1.121581
CG12403 CG7071 0.522120
CG12403 CG7107 1.536960
CG12403 CG7173 1.610131
CG12403 CG7296 -0.447932
CG12403 CG7433 -4.702953
CG12403 CG7481 1.121434
CG12403 CG7920 1.296136
CG12403 CG7987 0.579870
CG12403 CG8050 1.302081
CG12403 CG8182 1.016062
CG12403 CG8186 -1.511789
CG12403 CG8439 -0.557661
CG12403 CG8665 -2.829146
CG12403 CG8766 -0.928936
CG12403 CG9070 -0.396544
CG12403 CG9194 -0.363204
CG12403 CG9238 -0.461022
CG12403 CG9262 -1.112553
CG12403 CG9985 1.496606
CG1242 CG3365 -1.299519
CG1246 CG14792 -0.858964
CG1246 CG15162 0.862739
CG1246 CG15347 -0.552340
CG1246 CG1644 -0.912719
CG1246 CG2184 -0.448628
CG1246 CG2977 -0.040266
CG1246 CG31004 -2.828680
CG1246 CG3127 -0.487811
CG1246 CG32164 -0.496308
CG1246 CG4033 0.220563
CG1246 CG4061 0.562588
CG1246 CG4581 -0.261695
CG1246 CG4753 0.962767
CG1246 CG5660 -0.633483
CG1246 CG5819 -1.753010
CG1246 CG5903 0.241501
CG1246 CG5961 -0.482662
CG1246 CG6345 0.003547
CG1246 CG6501 1.846493
CG1246 CG7328 -0.607674
CG1246 CG7458 -1.000711
CG1246 CG8048 0.558331
CG1246 CG8531 0.480915
CG1246 CG8946 -0.558710
CG1246 CG9331 0.039178
CG1250 CG1345 0.008588
CG1250 CG1403 0.363761
CG1250 CG1444 0.939582
CG1250 CG14622 -0.790554
CG1250 CG15282 -0.405309
CG1250 CG17158 0.279687
CG1250 CG1782 0.252681
CG1250 CG18783 -0.970371
CG1250 CG1884 -0.178844
CG1250 CG2374 -0.401150
CG1250 CG31022 -0.708724
CG1250 CG3265 -0.015781
CG1250 CG33097 1.424092
CG1250 CG3644 -1.008260
CG1250 CG3725 1.002850
CG1250 CG4672 1.141588
CG1250 CG5320 0.395171
CG1250 CG5809 0.031525
CG1250 CG6647 -0.382790
CG1250 CG6668 0.051705
CG1250 CG7071 -1.091064
CG1250 CG7187 -0.016587
CG1250 CG7375 -1.094130
CG1250 CG7433 -2.060866
CG1250 CG8209 0.373541
CG1250 CG8749 -0.109121
CG1250 CG8974 -0.039998
CG1250 CG9177 -0.451620
CG1250 CG9666 -0.059554
CG1252 CG13875 1.116207
CG1252 CG14636 -0.856814
CG1252 CG1764 -0.978594
CG1252 CG1919 -2.267602
CG1252 CG2555 -1.282331
CG1252 CG31973 -1.290797
CG1252 CG8587 -1.227064
CG12530 CG12792 -2.396877
CG12530 CG1381 -8.705261
CG12530 CG14206 3.276769
CG12530 CG14447 1.915615
CG12530 CG14788 -0.354362
CG12530 CG17136 -4.455633
CG12530 CG17369 -0.656723
CG12530 CG1746 -7.957870
CG12530 CG2263 0.918388
CG12530 CG2827 0.007366
CG12530 CG2863 5.265493
CG12530 CG2867 1.052733
CG12530 CG3001 1.403692
CG12530 CG32253 -0.421175
CG12530 CG32264 3.676691
CG12530 CG32409 7.310441
CG12530 CG4307 4.642011
CG12530 CG4781 -2.020251
CG12530 CG4912 1.743200
CG12530 CG4972 -0.857956
CG12530 CG5033 0.550898
CG12530 CG5220 1.598150
CG12530 CG5258 -0.100886
CG12530 CG5277 -2.960985
CG12530 CG5824 -16.006134
CG12530 CG6022 -4.708800
CG12530 CG6105 -7.934301
CG12530 CG6226 -0.372782
CG12530 CG6455 -3.307783
CG12530 CG7519 0.968904
CG12530 CG7780 2.051396
CG12530 CG7839 -2.496152
CG12530 CG7935 3.435394
CG12530 CG7993 -1.600510
CG12530 CG8039 4.691678
CG12530 CG8231 -1.061766
CG12530 CG8301 -1.870625
CG12530 CG8327 -2.568364
CG12530 CG8525 -7.809352
CG12530 CG8583 1.439168
CG12530 CG8759 1.435235
CG12530 CG9006 -3.750434
CG12530 CG9119 0.737050
CG12530 CG9300 -0.321283
CG12530 CG9306 -3.522242
CG12530 CG9630 2.796142
CG12530 CG9663 0.407961
CG12576 CG13503 -0.925293
CG12576 CG13777 0.553432
CG12576 CG13993 -0.129238
CG12576 CG14206 1.346717
CG12576 CG14207 -0.245304
CG12576 CG14712 -2.119608
CG12576 CG14883 -1.533053
CG12576 CG17943 -0.193135
CG12576 CG30115 -1.413553
CG12576 CG3033 -0.039905
CG12576 CG3048 -2.068243
CG12576 CG31045 -0.617701
CG12576 CG31332 1.067918
CG12576 CG3198 -0.140380
CG12576 CG33071 -0.039738
CG12576 CG3371 1.412692
CG12576 CG3436 -2.110801
CG12576 CG3969 0.402802
CG12576 CG4125 0.877880
CG12576 CG4726 -0.256472
CG12576 CG4966 0.840877
CG12576 CG5186 0.354565
CG12576 CG5454 1.462242
CG12576 CG5596 -0.147772
CG12576 CG6877 0.403563
CG12576 CG6972 -0.819257
CG12576 CG7033 0.130238
CG12576 CG7379 1.607104
CG12576 CG7638 -0.800529
CG12576 CG7893 -0.887179
CG12576 CG7930 0.066315
CG12576 CG8231 -0.044384
CG12576 CG8289 -0.811320
CG12576 CG8366 -0.124283
CG12576 CG8430 0.205226
CG12576 CG8635 -0.433168
CG12576 CG8759 0.306902
CG12576 CG9022 -0.423993
CG12576 CG9403 0.662956
CG12576 CG9480 -0.724655
CG12576 CG9710 0.323571
CG12576 CG9712 -1.401876
CG12576 CR31696 0.064575
CG1258 CG5175 -0.689743
CG1258 CG5358 -0.376671
CG1258 CG9704 0.370214
CG1258 CG9797 -1.211200
CG12582 CG12792 0.224487
CG12582 CG13348 0.133945
CG12582 CG13503 0.365449
CG12582 CG1371 0.000460
CG12582 CG14447 -0.764229
CG12582 CG1475 -0.631927
CG12582 CG18657 0.176644
CG12582 CG3048 -1.008160
CG12582 CG3127 0.503566
CG12582 CG32813 -0.660592
CG12582 CG33071 -0.482215
CG12582 CG3371 0.405080
CG12582 CG4217 -1.135597
CG12582 CG4581 1.002338
CG12582 CG4994 -0.394588
CG12582 CG5353 0.582292
CG12582 CG5374 -0.174683
CG12582 CG5558 -0.110525
CG12582 CG5904 0.442496
CG12582 CG6375 -0.343385
CG12582 CG6501 -0.853994
CG12582 CG7033 -0.958523
CG12582 CG7413 -0.059506
CG12582 CG7430 0.111316
CG12582 CG7610 -0.436511
CG12582 CG7915 0.250091
CG12582 CG7920 -0.934819
CG12582 CG8039 0.228046
CG12582 CG8231 0.450705
CG12582 CG8439 0.425168
CG12582 CG8759 -0.430674
CG12582 CG8977 -0.136171
CG12582 CG9281 0.546217
CG12582 CG9663 -0.370118
CG12582 CG9750 0.184385
CG12582 CG9762 0.288147
CG12582 CR31696 0.227449
CG1259 CG12723 0.352908
CG1259 CG1322 -0.006002
CG1259 CG13850 -0.842940
CG1259 CG1403 -1.410527
CG1259 CG14636 -0.275547
CG1259 CG15212 -0.408461
CG1259 CG1648 0.457348
CG1259 CG16885 -0.865473
CG1259 CG18362 0.028149
CG1259 CG18507 0.321056
CG1259 CG18783 -0.954370
CG1259 CG2108 0.109269
CG1259 CG2837 -0.329411
CG1259 CG2928 1.111935
CG1259 CG31121 -0.180621
CG1259 CG31536 0.049880
CG1259 CG32425 1.930641
CG1259 CG32548 -1.577635
CG1259 CG32625 -0.445846
CG1259 CG3365 -1.571320
CG1259 CG3903 1.586467
CG1259 CG4145 -0.044997
CG1259 CG4679 -1.982486
CG1259 CG5330 1.211199
CG1259 CG5476 1.074087
CG1259 CG6668 -0.512486
CG1259 CG7173 -0.560094
CG1259 CG8173 -0.213714
CG1259 CG8965 -0.418387
CG1259 CG9089 0.174397
CG1259 CG9148 0.605551
CG1259 CG9517 -0.308714
CG1259 CG9539 -0.032930
CG1259 CG9710 0.398234
CG12592 CG13005 0.427939
CG12592 CG13777 -0.455889
CG12592 CG14025 -1.662949
CG12592 CG14026 0.396042
CG12592 CG1404 1.749945
CG12592 CG14122 0.649183
CG12592 CG1422 2.594662
CG12592 CG1444 0.297002
CG12592 CG14712 -2.534894
CG12592 CG1648 1.610160
CG12592 CG16721 0.949916
CG12592 CG18250 -2.117669
CG12592 CG2835 1.003927
CG12592 CG3001 -0.635147
CG12592 CG31045 0.265297
CG12592 CG31332 -1.263050
CG12592 CG31368 1.129472
CG12592 CG32625 2.126889
CG12592 CG3265 -1.241685
CG12592 CG3278 1.572142
CG12592 CG3371 -1.089931
CG12592 CG3416 -4.022991
CG12592 CG3436 -3.263509
CG12592 CG3624 0.552019
CG12592 CG4003 1.025672
CG12592 CG4204 1.468581
CG12592 CG4300 0.085637
CG12592 CG4303 1.131121
CG12592 CG4551 -0.437447
CG12592 CG4700 -4.246439
CG12592 CG4843 0.009988
CG12592 CG4972 -0.024746
CG12592 CG5183 -2.213657
CG12592 CG5258 0.106752
CG12592 CG5454 0.431066
CG12592 CG5499 0.704451
CG12592 CG5776 0.334005
CG12592 CG5809 2.219691
CG12592 CG6177 -0.612492
CG12592 CG7073 0.650727
CG12592 CG7481 0.543232
CG12592 CG7987 -2.988669
CG12592 CG8276 -0.696388
CG12592 CG8312 -0.368948
CG12592 CG8411 0.378863
CG12592 CG8416 -1.995147
CG12592 CG8553 -0.566787
CG12592 CG8571 0.404374
CG12592 CG8759 2.039280
CG12592 CG9128 1.470811
CG12592 CG9256 0.550949
CG12592 CG9403 -0.192800
CG12592 CG9633 -0.373441
CG12592 CG9677 -5.863904
CG12592 CG9750 -2.318663
CG12592 CG9866 1.434353
CG12592 CG9985 -0.654540
CG1264 CG15117 -0.923600
CG1264 CG3989 0.072185
CG1264 CG4533 -0.187082
CG1264 CG5594 -0.330962
CG1264 CG8050 0.006938
CG1264 CG8665 -0.310054
CG12676 CG13005 1.402795
CG12676 CG13912 0.335572
CG12676 CG14025 0.071543
CG12676 CG14122 -0.251663
CG12676 CG14207 -0.257178
CG12676 CG1422 2.840675
CG12676 CG1429 -0.088110
CG12676 CG1444 0.156230
CG12676 CG1475 -1.598436
CG12676 CG15002 -0.214484
CG12676 CG16721 -0.376325
CG12676 CG17158 -1.071117
CG12676 CG1721 0.460916
CG12676 CG17492 2.724310
CG12676 CG18250 -1.629452
CG12676 CG18290 0.234670
CG12676 CG1910 -0.008252
CG12676 CG2051 -0.566926
CG12676 CG2835 0.623475
CG12676 CG3001 1.202205
CG12676 CG3039 -1.578232
CG12676 CG3048 -0.228182
CG12676 CG31045 -0.552667
CG12676 CG31332 -1.890547
CG12676 CG32701 -0.896721
CG12676 CG33097 2.199317
CG12676 CG33549 0.988882
CG12676 CG4125 -0.873442
CG12676 CG4170 -4.088961
CG12676 CG4194 -0.357347
CG12676 CG4677 -0.099007
CG12676 CG4700 -2.366662
CG12676 CG5183 -1.694144
CG12676 CG5320 -0.819255
CG12676 CG5809 1.123527
CG12676 CG6017 -1.393593
CG12676 CG6382 -0.832955
CG12676 CG6512 2.796141
CG12676 CG6668 3.122566
CG12676 CG6877 0.067000
CG12676 CG7070 -0.261775
CG12676 CG7199 -5.025063
CG12676 CG7254 -0.362153
CG12676 CG7262 0.475807
CG12676 CG7526 0.215442
CG12676 CG7638 1.946786
CG12676 CG7654 0.661597
CG12676 CG7893 -1.249885
CG12676 CG8231 -0.111259
CG12676 CG8276 1.356284
CG12676 CG8289 1.028693
CG12676 CG8306 0.825499
CG12676 CG8411 -0.619135
CG12676 CG8759 0.106568
CG12676 CG8965 0.210879
CG12676 CG9022 0.376980
CG12676 CG9035 0.830009
CG12676 CG9322 -0.259474
CG12676 CG9330 -0.623938
CG12676 CG9403 3.041383
CG12676 CG9866 -0.712158
CG12676 CR31696 0.191800
CG12676 TE19126 -2.967285
CG12701 CG1404 1.441953
CG12701 CG14883 -3.609181
CG12701 CG17158 1.787890
CG12701 CG1716 0.334891
CG12701 CG1782 -0.003064
CG12701 CG17903 0.073491
CG12701 CG18250 0.758703
CG12701 CG1884 1.135824
CG12701 CG2774 0.022425
CG12701 CG3033 1.520465
CG12701 CG3198 -0.649411
CG12701 CG33097 2.821532
CG12701 CG33261 -0.018557
CG12701 CG3436 0.097216
CG12701 CG3542 -8.547678
CG12701 CG3624 -3.826019
CG12701 CG3722 1.736183
CG12701 CG3792 -0.058869
CG12701 CG3800 0.659892
CG12701 CG3969 -1.100068
CG12701 CG4006 -0.643382
CG12701 CG4204 -0.191704
CG12701 CG4532 1.189100
CG12701 CG4551 -1.926989
CG12701 CG5021 0.197149
CG12701 CG5215 -0.538998
CG12701 CG5433 -0.716008
CG12701 CG5499 -1.116060
CG12701 CG5514 -0.045505
CG12701 CG6654 -0.410075
CG12701 CG6775 -0.256764
CG12701 CG6860 0.069617
CG12701 CG7375 -0.138267
CG12701 CG7379 -0.735439
CG12701 CG7893 -0.569810
CG12701 CG8156 -1.299104
CG12701 CG8200 -0.728840
CG12701 CG8289 1.467423
CG12701 CG8749 -0.007487
CG12701 CG8965 0.768104
CG12701 CG9022 -1.564777
CG12701 CG9128 0.313017
CG12701 CG9346 1.361994
CG12701 CG9712 0.003028
CG12701 CG9894 0.379578
CG12701 TE20108 0.034382
CG12723 CG13551 0.751198
CG12723 CG14356 -1.945658
CG12723 CG15022 -0.816759
CG12723 CG15212 -0.416120
CG12723 CG15444 -0.611959
CG12723 CG15592 -1.024878
CG12723 CG15786 0.341540
CG12723 CG1582 -0.628028
CG12723 CG16885 -0.246208
CG12723 CG17437 0.002478
CG12723 CG18362 -0.559601
CG12723 CG18446 -0.080848
CG12723 CG2210 -0.962520
CG12723 CG2837 0.170672
CG12723 CG2928 0.558818
CG12723 CG32548 -0.229550
CG12723 CG3267 0.788163
CG12723 CG32920 -0.001547
CG12723 CG33217 0.243881
CG12723 CG3588 0.235527
CG12723 CG4311 -0.018118
CG12723 CG4742 0.458225
CG12723 CG6459 -0.589441
CG12723 CG6521 -0.514151
CG12723 CG6816 0.384306
CG12723 CG7107 0.986346
CG12723 CG7266 0.172899
CG12723 CG7361 -0.143728
CG12723 CG7807 -1.874100
CG12723 CG9184 0.233436
CG12723 CG9446 -0.275431
CG12723 CG9517 -0.062004
CG12723 CR31808 -0.029037
CG12723 TE18870 -0.331662
CG1273 CG1403 -0.416078
CG1273 CG15212 -0.215752
CG1273 CG16765 -0.450858
CG1273 CG16786 -0.655825
CG1273 CG17158 -0.045160
CG1273 CG17166 0.606577
CG1273 CG1749 -0.011518
CG1273 CG18783 -0.079144
CG1273 CG30011 -0.427881
CG1273 CG31022 -0.073722
CG1273 CG3171 -0.702259
CG1273 CG32164 0.476416
CG1273 CG32982 0.032619
CG1273 CG33104 -0.536183
CG1273 CG3359 -0.140283
CG1273 CG3762 -0.645589
CG1273 CG40049 -0.531581
CG1273 CG4051 0.366531
CG1273 CG4145 0.067290
CG1273 CG4204 -0.130013
CG1273 CG5809 0.105678
CG1273 CG6668 0.075884
CG1273 CG6766 0.468857
CG1273 CG6775 0.027217
CG1273 CG6844 -0.209840
CG1273 CG7071 -0.702602
CG1273 CG7271 0.260227
CG1273 CG8144 0.597237
CG1273 CG8182 -0.494274
CG1273 CG8209 0.113283
CG1273 CG8235 0.739360
CG12767 CG13906 -0.834072
CG12767 CG13928 -0.409107
CG12767 CG1434 0.009420
CG12767 CG1825 -1.733932
CG12767 CG18740 -1.724036
CG12767 CG31181 0.042495
CG12767 CG32046 0.514110
CG12767 CG32505 0.904099
CG12767 CG4022 -0.111422
CG12767 CG4050 -1.146791
CG12767 CG5175 -2.103069
CG12767 CG5358 1.108854
CG12767 CG5545 0.022657
CG12767 CG6181 -0.780594
CG12767 CG6703 -0.382100
CG12767 CG7528 -0.208503
CG12767 CG7576 -0.613734
CG12767 CG7659 -2.153791
CG12767 CG8472 0.580975
CG12785 CG12792 3.829207
CG12785 CG13503 -1.830705
CG12785 CG13506 0.623422
CG12785 CG13969 -0.327799
CG12785 CG14048 4.791463
CG12785 CG14066 0.224328
CG12785 CG14206 -2.113919
CG12785 CG14447 -0.205708
CG12785 CG15162 -0.685231
CG12785 CG15347 0.725462
CG12785 CG15731 -0.594479
CG12785 CG1685 4.225546
CG12785 CG17136 -4.042655
CG12785 CG17332 -0.594805
CG12785 CG1771 -2.236961
CG12785 CG1785 -9.355619
CG12785 CG18657 1.526534
CG12785 CG18854 3.641490
CG12785 CG2078 0.347462
CG12785 CG2158 1.357185
CG12785 CG2221 -2.169228
CG12785 CG2263 1.999603
CG12785 CG2674 0.474699
CG12785 CG2827 4.364891
CG12785 CG2863 -0.350067
CG12785 CG2867 -5.205379
CG12785 CG31170 2.168164
CG12785 CG3127 -1.059080
CG12785 CG31605 -1.549257
CG12785 CG3224 -1.828884
CG12785 CG32409 -4.586167
CG12785 CG32813 -4.599285
CG12785 CG33217 -1.788530
CG12785 CG3499 3.002390
CG12785 CG3593 0.190657
CG12785 CG3861 -1.154806
CG12785 CG4033 -2.630407
CG12785 CG4217 -12.293792
CG12785 CG4581 0.029145
CG12785 CG4753 -0.649362
CG12785 CG4901 1.832104
CG12785 CG4912 -3.633827
CG12785 CG5010 5.120785
CG12785 CG5525 -4.506615
CG12785 CG5819 0.669496
CG12785 CG5824 0.815617
CG12785 CG5903 1.101159
CG12785 CG5904 -11.094241
CG12785 CG5961 1.074829
CG12785 CG6022 -9.899265
CG12785 CG6105 5.770894
CG12785 CG6226 2.375181
CG12785 CG6375 0.814346
CG12785 CG6501 4.184975
CG12785 CG6708 -0.720384
CG12785 CG6767 0.445957
CG12785 CG6904 -2.664065
CG12785 CG6949 0.030110
CG12785 CG7178 0.859591
CG12785 CG7361 -2.869111
CG12785 CG7458 0.068798
CG12785 CG7519 -1.289589
CG12785 CG7554 0.195500
CG12785 CG7698 -0.910538
CG12785 CG7712 -0.258878
CG12785 CG8039 4.062771
CG12785 CG8058 -4.169557
CG12785 CG8327 5.733009
CG12785 CG8443 1.275267
CG12785 CG8444 2.046524
CG12785 CG8525 -4.582770
CG12785 CG8531 -0.612692
CG12785 CG8636 -4.682784
CG12785 CG8766 -1.741729
CG12785 CG8788 -4.529498
CG12785 CG8920 5.498227
CG12785 CG8946 2.042878
CG12785 CG9149 2.037436
CG12785 CG9527 1.158822
CG12785 CG9577 -3.304709
CG12785 CG9630 3.428478
CG12785 CG9663 -0.511556
CG12792 CG13005 -1.937146
CG12792 CG13289 1.126038
CG12792 CG13503 -5.095839
CG12792 CG13506 0.446987
CG12792 CG14026 -0.457266
CG12792 CG14206 -1.965580
CG12792 CG14207 -2.224865
CG12792 CG1429 0.972312
CG12792 CG14447 1.741815
CG12792 CG14712 -0.060500
CG12792 CG14788 2.445546
CG12792 CG15433 -13.353000
CG12792 CG1685 1.847092
CG12792 CG17032 -0.744609
CG12792 CG17136 -0.520761
CG12792 CG17369 7.018125
CG12792 CG1746 -1.317683
CG12792 CG1785 0.701021
CG12792 CG18854 2.274491
CG12792 CG2003 2.540784
CG12792 CG2221 -2.094541
CG12792 CG2263 0.856028
CG12792 CG2863 -3.602094
CG12792 CG2867 1.082471
CG12792 CG3001 -2.413384
CG12792 CG3224 -0.491197
CG12792 CG32409 -5.483308
CG12792 CG3278 -8.114437
CG12792 CG32813 -0.271387
CG12792 CG33104 1.215853
CG12792 CG33183 0.981651
CG12792 CG3401 -1.332739
CG12792 CG4033 -4.179363
CG12792 CG4115 0.294109
CG12792 CG4170 4.001889
CG12792 CG4307 -12.530590
CG12792 CG4457 -8.629295
CG12792 CG4700 3.464656
CG12792 CG4746 1.068197
CG12792 CG4843 0.837284
CG12792 CG4912 -15.641059
CG12792 CG5033 0.844431
CG12792 CG5258 -4.319655
CG12792 CG5277 -2.360200
CG12792 CG5374 6.767095
CG12792 CG5382 2.918785
CG12792 CG5537 -0.466101
CG12792 CG5596 3.401191
CG12792 CG5824 -11.730599
CG12792 CG5904 -1.150454
CG12792 CG5992 3.497759
CG12792 CG6022 -0.546913
CG12792 CG6105 4.407336
CG12792 CG6148 -1.746814
CG12792 CG6226 1.515139
CG12792 CG6455 -1.910127
CG12792 CG6512 -4.660691
CG12792 CG6904 1.117034
CG12792 CG7033 -0.384303
CG12792 CG7088 0.679290
CG12792 CG7430 -3.530945
CG12792 CG7461 4.547921
CG12792 CG7519 -2.798560
CG12792 CG7610 4.211828
CG12792 CG7654 2.891772
CG12792 CG7834 2.678873
CG12792 CG7935 0.192503
CG12792 CG7993 0.546499
CG12792 CG8058 0.896528
CG12792 CG8231 -0.699682
CG12792 CG8286 -1.177207
CG12792 CG8309 5.202322
CG12792 CG8446 -3.050624
CG12792 CG8503 -0.991603
CG12792 CG8525 2.622832
CG12792 CG8635 1.768684
CG12792 CG8759 -11.530061
CG12792 CG8920 2.818819
CG12792 CG8977 1.178473
CG12792 CG8978 -5.547566
CG12792 CG9006 2.431768
CG12792 CG9009 1.447451
CG12792 CG9035 0.721832
CG12792 CG9140 1.668299
CG12792 CG9172 7.078097
CG12792 CG9281 -4.981585
CG12792 CG9300 -0.262262
CG12792 CG9330 2.553869
CG12792 CG9630 -0.231495
CG12792 CG9663 -1.553068
CG12792 CG9677 2.838184
CG12792 CG9866 -4.640638
CG12858 CG15097 -3.143462
CG12858 CG2048 0.108617
CG12858 CG31634 -0.377554
CG12858 CG32169 0.075230
CG12858 CG3703 -0.769117
CG12858 CG4209 -0.648642
CG12858 CG7851 -0.274007
CG12858 CG9261 0.526762
CG1298 CG1539 -0.576038
CG1298 CG17218 -0.558483
CG1298 CG17646 -0.322558
CG1298 CG3376 -0.787394
CG1298 CG5433 -0.086266
CG1298 CG6394 -0.039783
CG1298 CG8156 0.064267
CG1298 CG8600 -0.959339
CG1298 CG9747 0.380521
CG1298 CG9796 -0.165760
CG1298 CG9924 -0.000714
CG13005 CG1309 1.537765
CG13005 CG13289 -0.268655
CG13005 CG14025 -0.944534
CG13005 CG14026 -3.797403
CG13005 CG1403 -0.211107
CG13005 CG14048 -0.159237
CG13005 CG1429 1.485432
CG13005 CG14712 0.054996
CG13005 CG1475 1.831403
CG13005 CG14788 1.780133
CG13005 CG14805 0.982714
CG13005 CG1648 -1.617693
CG13005 CG17032 0.793376
CG13005 CG17121 0.143355
CG13005 CG17124 -1.192146
CG13005 CG1721 -0.765056
CG13005 CG17246 -6.546396
CG13005 CG17320 -0.383385
CG13005 CG17492 4.555425
CG13005 CG18140 -0.446677
CG13005 CG18250 -4.767038
CG13005 CG1910 0.616433
CG13005 CG2003 1.175089
CG13005 CG2016 0.510313
CG13005 CG2051 -2.466245
CG13005 CG2155 -0.437911
CG13005 CG2198 1.417908
CG13005 CG3001 -1.333566
CG13005 CG31045 -1.894248
CG13005 CG3140 -0.412344
CG13005 CG31999 -0.083295
CG13005 CG32409 3.048226
CG13005 CG32464 1.689823
CG13005 CG32625 1.935541
CG13005 CG3278 -6.954181
CG13005 CG33104 -0.048806
CG13005 CG33549 3.673645
CG13005 CG3499 3.268006
CG13005 CG3624 -2.135237
CG13005 CG3992 -1.612128
CG13005 CG4003 0.766585
CG13005 CG4051 0.031616
CG13005 CG4115 0.091260
CG13005 CG4170 -4.737381
CG13005 CG4300 0.539773
CG13005 CG4354 0.904217
CG13005 CG4427 -0.588451
CG13005 CG4457 1.917798
CG13005 CG4533 -1.701261
CG13005 CG4551 -0.262032
CG13005 CG4679 -2.129228
CG13005 CG4700 -2.868728
CG13005 CG4912 0.326839
CG13005 CG4972 0.642879
CG13005 CG5033 -9.083380
CG13005 CG5183 -0.901401
CG13005 CG5220 -1.802729
CG13005 CG5258 -2.529796
CG13005 CG5277 -2.251043
CG13005 CG5330 4.250594
CG13005 CG5353 -1.726032
CG13005 CG5374 2.355806
CG13005 CG5594 -2.562576
CG13005 CG5776 3.031656
CG13005 CG5824 -1.688144
CG13005 CG5992 -0.977810
CG13005 CG6177 2.421373
CG13005 CG6512 0.965249
CG13005 CG6904 -4.332810
CG13005 CG7033 -10.866987
CG13005 CG7227 -4.878926
CG13005 CG7299 -0.137714
CG13005 CG7393 1.581088
CG13005 CG7430 -0.133847
CG13005 CG7461 -1.668968
CG13005 CG7610 0.447912
CG13005 CG7935 -0.018367
CG13005 CG7987 -8.199445
CG13005 CG8036 0.074523
CG13005 CG8231 6.098761
CG13005 CG8289 2.221754
CG13005 CG8306 -1.107501
CG13005 CG8439 1.548182
CG13005 CG8636 0.310105
CG13005 CG8759 -8.128273
CG13005 CG8977 -5.261409
CG13005 CG8978 -2.160575
CG13005 CG9006 -0.004921
CG13005 CG9035 0.578437
CG13005 CG9140 -2.719559
CG13005 CG9194 1.551296
CG13005 CG9280 1.110038
CG13005 CG9281 4.877743
CG13005 CG9330 3.755745
CG13005 CG9677 3.631306
CG13005 CG9710 -1.268530
CG13005 CG9750 -3.234245
CG13005 CG9866 -2.572382
CG13005 CG9916 0.374464
CG13005 CG9985 0.308745
CG13005 TE19126 -1.396393
CG13037 CG14025 0.629130
CG13037 CG14122 -0.321692
CG13037 CG14206 0.850256
CG13037 CG15598 -0.236343
CG13037 CG17492 0.339249
CG13037 CG18111 -2.027208
CG13037 CG2184 -1.558641
CG13037 CG3001 0.612306
CG13037 CG3048 0.055214
CG13037 CG31300 -0.964927
CG13037 CG33149 0.236744
CG13037 CG4125 -1.464943
CG13037 CG4843 0.519377
CG13037 CG5596 0.041057
CG13037 CG7241 0.049480
CG13037 CG7296 0.034064
CG13037 CG7638 0.161973
CG13037 CG9066 -0.299548
CG13037 CG9194 0.521640
CG13037 CG9762 -0.168455
CG1309 CG13289 -0.094075
CG1309 CG14048 0.982103
CG1309 CG1475 -1.680593
CG1309 CG14805 -4.749017
CG1309 CG14996 -1.104473
CG1309 CG15188 -0.074899
CG1309 CG1548 0.141060
CG1309 CG1685 -2.159670
CG1309 CG17124 -1.755940
CG1309 CG17246 -2.341189
CG1309 CG17369 1.293887
CG1309 CG18657 -0.303604
CG1309 CG1970 -0.324391
CG1309 CG2098 -4.470481
CG1309 CG2155 -0.047391
CG1309 CG2198 3.037111
CG1309 CG2221 -0.952854
CG1309 CG2263 -0.629356
CG1309 CG2713 2.353166
CG1309 CG3140 1.308713
CG1309 CG32253 -1.664090
CG1309 CG32264 3.031397
CG1309 CG32425 0.618630
CG1309 CG32499 0.995061
CG1309 CG3278 -0.994616
CG1309 CG32813 0.407915
CG1309 CG3283 -0.263813
CG1309 CG33009 0.221444
CG1309 CG33104 0.502779
CG1309 CG33113 0.428689
CG1309 CG33217 1.649520
CG1309 CG3593 1.093984
CG1309 CG3989 1.041557
CG1309 CG4003 1.756717
CG1309 CG4233 -1.379529
CG1309 CG4354 -0.127440
CG1309 CG4427 -5.265413
CG1309 CG4475 -0.338354
CG1309 CG4742 -1.343613
CG1309 CG4752 0.551277
CG1309 CG4778 0.471931
CG1309 CG4972 1.349387
CG1309 CG5033 0.051030
CG1309 CG5193 2.517424
CG1309 CG5220 3.934648
CG1309 CG5277 3.601524
CG1309 CG5330 0.496697
CG1309 CG5345 -3.179011
CG1309 CG5353 -1.319284
CG1309 CG5374 1.188607
CG1309 CG5594 -1.962552
CG1309 CG6022 -8.182150
CG1309 CG6148 -3.443847
CG1309 CG6177 0.686457
CG1309 CG6343 0.168635
CG1309 CG6767 0.363215
CG1309 CG6844 -0.388630
CG1309 CG7227 -0.202247
CG1309 CG7393 -7.727417
CG1309 CG7413 0.785388
CG1309 CG7519 1.586046
CG1309 CG7702 1.166259
CG1309 CG7839 -0.206798
CG1309 CG7935 -5.077628
CG1309 CG7981 -0.004963
CG1309 CG7993 -0.575526
CG1309 CG8036 0.968373
CG1309 CG8309 -0.318482
CG1309 CG8402 1.396161
CG1309 CG8446 0.363663
CG1309 CG8920 0.901922
CG1309 CG8977 -0.882714
CG1309 CG8978 -0.113997
CG1309 CG9006 -3.830429
CG1309 CG9009 0.150925
CG1309 CG9306 -0.931178
CG1309 TE18870 -0.476669
CG13102 CG13284 0.163451
CG13102 CG16787 0.615035
CG13102 CG1809 1.292538
CG13102 CG18173 0.201535
CG13102 CG31259 0.026900
CG13102 CG31463 1.277629
CG13102 CG3734 -2.876492
CG13102 CG4199 1.145585
CG13102 CG4280 -0.720208
CG13102 CG6830 -1.497946
CG13183 CG4778 -1.307964
CG13188 CG13503 -0.222416
CG13188 CG14206 0.189312
CG13188 CG5258 -0.358142
CG13188 CG5525 -0.266146
CG13188 CG7176 -0.562547
CG1322 CG15022 0.454699
CG1322 CG15188 0.042210
CG1322 CG17320 -0.191278
CG1322 CG17437 -0.575180
CG1322 CG2161 -0.321215
CG1322 CG2342 -0.342392
CG1322 CG2928 -0.053032
CG1322 CG32625 -0.496825
CG1322 CG33104 0.402841
CG1322 CG33549 0.619634
CG1322 CG3365 -0.518644
CG1322 CG3499 0.516526
CG1322 CG3539 -0.127310
CG1322 CG3722 0.640661
CG1322 CG3903 0.902216
CG1322 CG3941 -0.335202
CG1322 CG4035 -0.096798
CG1322 CG4145 -1.004235
CG1322 CG4742 -0.476911
CG1322 CG6433 -0.477705
CG1322 CG6871 -0.302066
CG1322 CG7227 0.543472
CG1322 CG9089 -0.450517
CG1322 CG9539 -0.901913
CG13220 CG13506 -1.224401
CG13220 CG1371 0.174956
CG13220 CG15304 0.057361
CG13220 CG1582 0.204329
CG13220 CG17246 -0.215673
CG13220 CG17320 0.373212
CG13220 CG1882 -1.167102
CG13220 CG2161 0.998729
CG13220 CG2210 0.792921
CG13220 CG2713 1.846042
CG13220 CG31004 -2.111760
CG13220 CG31170 -4.083621
CG13220 CG3127 0.230603
CG13220 CG3140 -1.715098
CG13220 CG3171 1.063195
CG13220 CG31999 -0.754062
CG13220 CG32164 1.511889
CG13220 CG3267 0.933909
CG13220 CG32920 1.367576
CG13220 CG33009 -0.743646
CG13220 CG33071 -0.542793
CG13220 CG33502 -0.292451
CG13220 CG3499 -2.039579
CG13220 CG3714 -1.847159
CG13220 CG3960 0.812675
CG13220 CG4003 0.003798
CG13220 CG4169 -1.659285
CG13220 CG4233 -6.622029
CG13220 CG4247 0.497844
CG13220 CG4364 1.684168
CG13220 CG4427 0.441145
CG13220 CG4475 -0.738432
CG13220 CG4567 -2.414619
CG13220 CG4994 -1.369142
CG13220 CG5012 -1.941497
CG13220 CG5374 -1.295125
CG13220 CG5590 -0.188791
CG13220 CG5596 1.077425
CG13220 CG5660 1.944333
CG13220 CG5903 -0.110873
CG13220 CG5992 -0.983741
CG13220 CG6028 -0.407745
CG13220 CG6030 -0.908689
CG13220 CG6199 0.779322
CG13220 CG6345 0.172863
CG13220 CG6439 -1.698706
CG13220 CG6501 2.816279
CG13220 CG6666 -2.554187
CG13220 CG6769 -1.663210
CG13220 CG6904 2.321238
CG13220 CG6949 -3.824307
CG13220 CG7033 -0.258996
CG13220 CG7354 -0.291188
CG13220 CG7361 0.372108
CG13220 CG7421 0.042534
CG13220 CG7458 0.311526
CG13220 CG7610 -0.443041
CG13220 CG7920 0.125267
CG13220 CG7981 0.760321
CG13220 CG7993 0.964330
CG13220 CG8058 1.263009
CG13220 CG8235 1.523913
CG13220 CG8366 0.401944
CG13220 CG8402 -0.710829
CG13220 CG8430 -1.159251
CG13220 CG8439 1.432267
CG13220 CG8443 -5.454624
CG13220 CG8531 0.170235
CG13220 CG8766 1.744734
CG13220 CG9140 1.150712
CG13220 CG9194 -0.055671
CG13220 CG9280 0.602494
CG13220 CG9281 -0.093720
CG13220 CG9527 3.525149
CG13220 CG9710 0.692645
CG13220 CG9762 -1.792806
CG13220 CG9811 -1.747502
CG13253 CG5744 -1.244127
CG13279 CG2155 -0.305385
CG13279 CG2713 0.014108
CG13279 CG2977 1.329457
CG13279 CG31233 0.423808
CG13279 CG3283 -0.392281
CG13279 CG3884 -0.416490
CG13279 CG4475 0.039550
CG13279 CG4753 0.499501
CG13279 CG5010 0.243189
CG13279 CG5288 -0.653149
CG13279 CG6459 -0.086470
CG13279 CG7176 0.280515
CG13279 CG7178 -0.888034
CG13279 CG8766 -0.044940
CG13279 CG8788 0.451000
CG13279 CG8804 -3.264855
CG13279 CG8913 -0.106829
CG13279 CG8946 0.219374
CG13279 CG9127 -0.517886
CG13279 CG9331 -0.627723
CG13284 CG14066 -0.396750
CG13284 CG14792 -1.546554
CG13284 CG14902 0.419648
CG13284 CG15211 0.744880
CG13284 CG16787 0.463248
CG13284 CG1759 -2.487296
CG13284 CG1809 -1.454213
CG13284 CG31233 1.204377
CG13284 CG31463 -5.543200
CG13284 CG3734 -0.579467
CG13284 CG4061 0.250157
CG13284 CG4199 -2.619262
CG13284 CG4280 -0.389966
CG13284 CG5660 1.422397
CG13284 CG6830 -0.243956
CG13284 CG9568 -0.877412
CG13289 CG13850 -0.233470
CG13289 CG14025 0.888102
CG13289 CG1422 0.706556
CG13289 CG1429 0.062956
CG13289 CG14687 -0.128223
CG13289 CG1475 -0.306098
CG13289 CG14788 0.642161
CG13289 CG14805 0.174237
CG13289 CG17124 0.207294
CG13289 CG1837 0.093452
CG13289 CG2155 -0.959445
CG13289 CG2277 -0.114128
CG13289 CG2330 -0.488649
CG13289 CG3001 0.049787
CG13289 CG31045 0.971285
CG13289 CG32425 0.845847
CG13289 CG32464 -0.410161
CG13289 CG3278 -1.748646
CG13289 CG4003 0.225619
CG13289 CG4204 0.141725
CG13289 CG4427 -2.343179
CG13289 CG4511 -0.162668
CG13289 CG4746 -0.710958
CG13289 CG5033 1.776273
CG13289 CG5183 -1.506628
CG13289 CG5277 -0.248089
CG13289 CG5353 0.216355
CG13289 CG5374 0.856974
CG13289 CG5776 -0.508034
CG13289 CG6148 -0.133523
CG13289 CG6512 -0.355332
CG13289 CG6708 0.895311
CG13289 CG6844 0.271080
CG13289 CG7227 0.187401
CG13289 CG7262 -0.190217
CG13289 CG7299 -0.199894
CG13289 CG7393 0.337607
CG13289 CG7702 -0.605514
CG13289 CG7987 0.065043
CG13289 CG8036 0.265000
CG13289 CG8258 0.381738
CG13289 CG8289 -0.375508
CG13289 CG8306 -0.471744
CG13289 CG8759 -1.429958
CG13289 CG9006 -1.861033
CG13289 CG9128 -0.633251
CG13289 CG9280 0.627174
CG13289 CG9281 0.362972
CG13289 CG9318 0.113038
CG13289 CG9677 0.997940
CG13289 CG9866 0.028668
CG13289 CG9985 -0.317546
CG13316 CG13928 0.022543
CG13316 CG3703 -1.555325
CG13316 CG4050 -0.166506
CG13316 CG6930 -0.895275
CG13316 CG9261 0.268687
CG13321 CG13850 -0.175606
CG13321 CG1463 0.156445
CG13321 CG15101 -0.722754
CG13321 CG15828 -0.248848
CG13321 CG17597 -0.178227
CG13321 CG31692 -0.657031
CG13321 CG3434 -0.475196
CG13321 CG3743 -0.557323
CG13321 CG6981 -0.049811
CG13321 CG9836 -0.077711
CG13348 CG13503 -1.244410
CG13348 CG14025 0.179304
CG13348 CG14206 2.471455
CG13348 CG14207 0.061291
CG13348 CG14447 -0.728770
CG13348 CG15731 -1.303153
CG13348 CG3048 -3.481359
CG13348 CG31605 0.038412
CG13348 CG32409 -1.088261
CG13348 CG4125 -0.438508
CG13348 CG4581 0.631285
CG13348 CG4843 -0.080187
CG13348 CG4912 -0.878988
CG13348 CG5961 -3.163489
CG13348 CG6246 -0.547298
CG13348 CG7033 1.544097
CG13348 CG7458 1.060725
CG13348 CG7638 0.843012
CG13348 CG7930 -0.280976
CG13348 CG8301 -1.572148
CG13348 CG8503 -0.152167
CG13348 CG8635 0.298480
CG13348 CG8780 0.145591
CG13348 CG9663 -1.252096
CG13348 CR31696 0.567630
CG13377 CG13551 0.343414
CG13377 CG1785 0.064268
CG13377 CG3267 -0.078577
CG13377 CG33217 -0.232321
CG13377 CG3588 -0.848994
CG13377 CG4311 -0.284722
CG13377 CG5010 -0.173125
CG13377 CG5525 -0.173756
CG13377 CG7712 -0.251634
CG13377 CG8309 0.265108
CG13377 CG9149 -0.444533
CG13377 CR31808 -0.331705
CG13391 CG17280 -0.891908
CG13391 CG31999 -0.162848
CG13391 CG3539 -0.877541
CG13391 CG6439 0.155460
CG13391 CG6816 -1.035737
CG1345 CG14629 0.553965
CG1345 CG1475 1.692372
CG1345 CG15105 -0.023046
CG1345 CG15117 0.184345
CG1345 CG15282 -0.827584
CG1345 CG1648 0.109862
CG1345 CG1674 -0.235908
CG1345 CG17158 0.067513
CG1345 CG17492 0.850304
CG1345 CG18111 0.188367
CG1345 CG18290 -0.969764
CG1345 CG1837 0.330847
CG1345 CG1910 -0.498538
CG1345 CG2051 -0.408270
CG1345 CG2374 -0.127878
CG1345 CG2718 0.121744
CG1345 CG30011 0.528718
CG1345 CG30497 -0.730931
CG1345 CG32244 0.630916
CG1345 CG33113 0.330675
CG1345 CG33149 0.364050
CG1345 CG33549 1.410557
CG1345 CG3644 -1.243497
CG1345 CG3725 1.114469
CG1345 CG3989 -0.155162
CG1345 CG4183 -0.495077
CG1345 CG4405 0.066130
CG1345 CG4672 -0.282448
CG1345 CG4679 -1.534856
CG1345 CG4692 -0.304289
CG1345 CG5320 -3.536041
CG1345 CG5476 -0.377443
CG1345 CG6668 -0.156549
CG1345 CG6844 -0.400864
CG1345 CG7071 -1.157037
CG1345 CG7173 0.673590
CG1345 CG7481 0.359160
CG1345 CG8182 -0.065866
CG1345 CG8186 0.117268
CG1345 CG8974 0.710732
CG1345 CG9070 -0.381083
CG1345 CG9238 -0.375152
CG1345 CG9253 -0.706614
CG1345 CG9985 0.050388
CG1345 TE19126 -0.342052
CG13463 CG1546 -1.421930
CG13503 CG13506 0.518504
CG13503 CG14080 0.056950
CG13503 CG14206 -10.350943
CG13503 CG14207 -2.028638
CG13503 CG14447 -0.238163
CG13503 CG14712 2.200072
CG13503 CG15162 0.662829
CG13503 CG15433 -1.199648
CG13503 CG15731 -0.477354
CG13503 CG16765 1.260789
CG13503 CG17136 1.146736
CG13503 CG1771 -2.401612
CG13503 CG18657 0.515144
CG13503 CG18854 2.933252
CG13503 CG1891 -1.906053
CG13503 CG2184 -1.647161
CG13503 CG2221 -1.455499
CG13503 CG2263 0.528272
CG13503 CG2863 2.437843
CG13503 CG30115 0.435899
CG13503 CG3048 0.776208
CG13503 CG31045 0.966484
CG13503 CG31175 -0.037512
CG13503 CG3224 -0.764186
CG13503 CG33071 -0.713837
CG13503 CG33183 -0.152487
CG13503 CG3401 -1.011753
CG13503 CG4033 -0.081986
CG13503 CG4115 0.683331
CG13503 CG4125 -0.358144
CG13503 CG4194 1.450995
CG13503 CG4217 1.064839
CG13503 CG4307 0.691234
CG13503 CG4457 -2.912840
CG13503 CG4552 1.986398
CG13503 CG4581 0.364021
CG13503 CG4726 -0.695523
CG13503 CG4843 -0.005207
CG13503 CG4901 -1.319110
CG13503 CG4912 2.986970
CG13503 CG4944 0.770221
CG13503 CG4966 -2.123044
CG13503 CG4994 0.064131
CG13503 CG5258 -1.127991
CG13503 CG5277 1.789033
CG13503 CG5525 -4.716393
CG13503 CG5596 -0.086802
CG13503 CG5961 2.609338
CG13503 CG5992 -2.848513
CG13503 CG6512 2.323017
CG13503 CG6705 0.121764
CG13503 CG6708 -1.393744
CG13503 CG6972 -0.445861
CG13503 CG7033 1.092532
CG13503 CG7088 0.628525
CG13503 CG7430 -2.980638
CG13503 CG7458 -0.264835
CG13503 CG7502 1.600022
CG13503 CG7554 -2.363077
CG13503 CG7638 0.513880
CG13503 CG7654 -1.450183
CG13503 CG7675 -2.202505
CG13503 CG7915 0.301034
CG13503 CG7930 -0.765331
CG13503 CG8231 -3.721876
CG13503 CG8301 0.192839
CG13503 CG8309 1.364772
CG13503 CG8446 0.735277
CG13503 CG8531 -0.234834
CG13503 CG8635 -2.416021
CG13503 CG8759 7.946062
CG13503 CG8978 1.392100
CG13503 CG9172 0.393007
CG13503 CG9281 -2.534009
CG13503 CG9326 -0.911564
CG13503 CG9330 -0.814361
CG13503 CG9416 0.628385
CG13503 CG9630 4.363343
CG13503 CG9663 -1.475808
CG13503 CG9762 0.396876
CG13503 CG9866 -1.909840
CG13503 TE19126 0.696607
CG13506 CG13551 1.555754
CG13506 CG13704 -0.838103
CG13506 CG14207 -0.562750
CG13506 CG15162 -2.470479
CG13506 CG15212 0.865454
CG13506 CG15433 -1.703415
CG13506 CG16765 0.373356
CG13506 CG17121 0.977178
CG13506 CG17166 -0.874303
CG13506 CG17332 -0.540539
CG13506 CG1771 -2.261614
CG13506 CG1785 2.245715
CG13506 CG1882 -0.799791
CG13506 CG18854 1.863347
CG13506 CG2221 -1.143625
CG13506 CG2263 -0.504142
CG13506 CG2713 3.236108
CG13506 CG2863 1.081207
CG13506 CG31004 -1.512197
CG13506 CG31170 0.414601
CG13506 CG31175 -1.384399
CG13506 CG3140 -0.606283
CG13506 CG32164 1.209949
CG13506 CG3267 -1.992340
CG13506 CG32813 -1.957494
CG13506 CG3283 -0.682739
CG13506 CG33009 -0.333043
CG13506 CG33071 0.962646
CG13506 CG33104 1.295500
CG13506 CG33183 -1.283920
CG13506 CG33502 1.220609
CG13506 CG3499 -0.894465
CG13506 CG4033 1.889384
CG13506 CG4051 -6.452596
CG13506 CG4217 -5.122607
CG13506 CG4233 0.163121
CG13506 CG4307 -3.028891
CG13506 CG4427 -1.913940
CG13506 CG4457 -0.885746
CG13506 CG4475 0.052469
CG13506 CG4567 0.002475
CG13506 CG4581 1.393105
CG13506 CG4665 -0.455538
CG13506 CG4901 -0.731967
CG13506 CG4912 2.303996
CG13506 CG4972 -0.143541
CG13506 CG4994 1.665164
CG13506 CG5170 -0.819432
CG13506 CG5193 -0.137079
CG13506 CG5525 1.103177
CG13506 CG5558 0.887762
CG13506 CG5575 0.053640
CG13506 CG5596 0.475165
CG13506 CG5904 -2.471730
CG13506 CG6105 0.242680
CG13506 CG6345 0.147540
CG13506 CG6501 -1.254503
CG13506 CG6708 0.962626
CG13506 CG6769 0.512235
CG13506 CG6904 0.155030
CG13506 CG6949 -4.663663
CG13506 CG7033 0.108781
CG13506 CG7176 3.647596
CG13506 CG7279 -0.246345
CG13506 CG7361 -4.617439
CG13506 CG7413 0.242567
CG13506 CG7421 -0.296608
CG13506 CG7430 0.987080
CG13506 CG7438 -0.342889
CG13506 CG7461 -0.191090
CG13506 CG7610 1.543538
CG13506 CG7698 1.417654
CG13506 CG7712 0.784242
CG13506 CG7993 0.973075
CG13506 CG8058 -0.871584
CG13506 CG8144 -0.359526
CG13506 CG8182 0.042003
CG13506 CG8235 -0.368700
CG13506 CG8268 -0.814680
CG13506 CG8309 -2.071141
CG13506 CG8402 3.283310
CG13506 CG8430 -0.611473
CG13506 CG8443 2.895992
CG13506 CG8446 0.023571
CG13506 CG8531 -0.107893
CG13506 CG8788 1.379095
CG13506 CG8946 2.732464
CG13506 CG8978 0.506003
CG13506 CG9009 1.329552
CG13506 CG9140 -0.663127
CG13506 CG9149 -1.045119
CG13506 CG9172 -0.597776
CG13506 CG9281 -1.389219
CG13506 CG9326 0.284201
CG13506 CG9330 0.107460
CG13506 CG9527 -1.792498
CG13506 CG9710 1.570753
CG13506 CG9762 -0.629300
CG13506 CR31808 0.401717
CG13551 CG13704 0.603778
CG13551 CG14243 0.211770
CG13551 CG14639 -0.104505
CG13551 CG14643 0.907311
CG13551 CG14996 -0.366481
CG13551 CG15095 -3.222256
CG13551 CG15102 -0.004429
CG13551 CG15162 -1.695004
CG13551 CG1685 0.272493
CG13551 CG17332 -4.467481
CG13551 CG1785 4.736904
CG13551 CG18374 1.045764
CG13551 CG18593 0.305391
CG13551 CG2210 0.198674
CG13551 CG2977 -3.336095
CG13551 CG30349 -1.701448
CG13551 CG31098 -1.934393
CG13551 CG31175 -1.127058
CG13551 CG31233 0.805379
CG13551 CG31559 0.330192
CG13551 CG3267 -0.119567
CG13551 CG32813 -2.173752
CG13551 CG3283 1.460623
CG13551 CG33217 0.678752
CG13551 CG33502 -1.035384
CG13551 CG3588 -3.958454
CG13551 CG3593 -0.189363
CG13551 CG3762 -0.203267
CG13551 CG3884 0.784941
CG13551 CG4033 0.527937
CG13551 CG4217 -1.082265
CG13551 CG4311 -0.255499
CG13551 CG4567 1.728645
CG13551 CG4901 -3.305621
CG13551 CG5010 -7.571360
CG13551 CG5130 -0.963111
CG13551 CG5170 1.186732
CG13551 CG5525 3.807336
CG13551 CG5532 0.864375
CG13551 CG5819 1.369248
CG13551 CG5903 0.307938
CG13551 CG5949 0.475179
CG13551 CG6028 -0.507930
CG13551 CG6105 -2.794638
CG13551 CG6417 0.034378
CG13551 CG6459 -0.708730
CG13551 CG6501 7.951786
CG13551 CG6666 2.273302
CG13551 CG6769 -0.632167
CG13551 CG6949 -2.745289
CG13551 CG7176 0.405164
CG13551 CG7178 0.361075
CG13551 CG7328 0.258868
CG13551 CG7361 -5.448670
CG13551 CG7421 -2.038839
CG13551 CG7502 -4.355806
CG13551 CG7698 0.456857
CG13551 CG7712 0.474536
CG13551 CG7807 -1.561279
CG13551 CG7841 0.440851
CG13551 CG8048 -0.754292
CG13551 CG8235 2.819667
CG13551 CG8443 1.010778
CG13551 CG8470 -1.077249
CG13551 CG8766 0.975653
CG13551 CG8788 -1.834210
CG13551 CG8804 -1.475039
CG13551 CG8946 1.045815
CG13551 CG9149 -1.317108
CG13551 CG9331 1.837643
CG13551 CG9527 -2.461955
CG13551 CG9577 0.176698
CG13551 CR31808 -0.513294
CG13618 CG3097 -1.356754
CG13624 CG13777 0.211617
CG13624 CG14513 0.399781
CG13624 CG14622 -3.181625
CG13624 CG14883 0.228880
CG13624 CG15811 -0.161398
CG13624 CG1624 0.649027
CG13624 CG2083 0.409553
CG13624 CG31043 -0.314451
CG13624 CG31088 0.817462
CG13624 CG31108 0.921447
CG13624 CG31181 0.151387
CG13624 CG31349 0.828539
CG13624 CG32043 0.694226
CG13624 CG32158 -0.464830
CG13624 CG32486 -1.911362
CG13624 CG3269 -0.492000
CG13624 CG3625 0.489009
CG13624 CG3969 0.551651
CG13624 CG4303 -2.709157
CG13624 CG5215 -0.476364
CG13624 CG5499 0.257296
CG13624 CG6174 1.337416
CG13624 CG6617 -1.753089
CG13624 CG6703 -0.240808
CG13624 CG6889 0.513447
CG13624 CG6987 1.034453
CG13624 CG7375 -0.507459
CG13624 CG7379 0.431638
CG13624 CG8472 -1.178467
CG13624 CG8567 1.669220
CG13624 CG8571 -0.022121
CG13624 CG8749 0.216525
CG13624 CG8933 -0.007193
CG13624 CG8974 0.121519
CG13624 CG9135 1.382960
CG13624 CG9666 -1.580343
CG13624 CG9704 0.659758
CG13624 CG9797 -0.772217
CG13624 CG9894 0.776288
CG13643 CG13875 0.033480
CG13643 CG4089 -0.929035
CG13643 CG7713 -0.580996
CG13643 CG8587 -0.857305
CG13651 CG14296 -0.839419
CG13651 CG15651 -0.753333
CG13651 CG32169 -0.158792
CG13651 CG4684 -0.456054
CG13651 CG7851 -0.065663
CG13695 CG1403 -0.339469
CG13695 CG2108 -0.358615
CG13695 CG2818 -0.394592
CG13695 CG2928 -0.234290
CG13695 CG32473 -0.215663
CG13695 CG6040 -0.392527
CG13695 CG6055 -0.470902
CG13698 CG18817 -1.188026
CG13704 CG14048 -0.309575
CG13704 CG14792 -1.488138
CG13704 CG14968 0.921096
CG13704 CG15095 0.660390
CG13704 CG15162 1.966140
CG13704 CG15304 -1.186888
CG13704 CG15347 -4.261808
CG13704 CG1685 -0.859600
CG13704 CG17320 -0.108949
CG13704 CG17332 1.990399
CG13704 CG17642 1.144300
CG13704 CG2827 -0.072826
CG13704 CG2977 -3.444357
CG13704 CG31004 -3.793042
CG13704 CG31098 1.711343
CG13704 CG31233 -0.384297
CG13704 CG31259 -0.475700
CG13704 CG3140 1.511557
CG13704 CG32409 -1.962722
CG13704 CG3249 -1.195153
CG13704 CG32813 -0.291917
CG13704 CG3283 -1.247700
CG13704 CG33009 0.284415
CG13704 CG33502 -1.589795
CG13704 CG3593 -0.131610
CG13704 CG3714 1.811065
CG13704 CG3884 0.523776
CG13704 CG4217 1.165522
CG13704 CG4581 -1.831666
CG13704 CG4600 0.142553
CG13704 CG4753 -3.884082
CG13704 CG5010 2.399401
CG13704 CG5558 -3.637478
CG13704 CG5660 3.033165
CG13704 CG5819 1.221929
CG13704 CG5904 4.507583
CG13704 CG5949 -0.695439
CG13704 CG6028 -2.315543
CG13704 CG6417 -2.926398
CG13704 CG6459 0.148385
CG13704 CG6501 -1.899242
CG13704 CG6949 3.170295
CG13704 CG7178 0.214060
CG13704 CG7328 2.081283
CG13704 CG7421 0.112479
CG13704 CG7458 3.156378
CG13704 CG7780 -0.404066
CG13704 CG7834 0.046497
CG13704 CG7936 0.690371
CG13704 CG8048 -2.201092
CG13704 CG8443 0.560061
CG13704 CG8470 -0.670645
CG13704 CG8531 -0.489221
CG13704 CG8766 -1.789389
CG13704 CG8788 3.121129
CG13704 CG8804 -0.853020
CG13704 CG8827 -1.087841
CG13704 CG8946 0.621673
CG13704 CG9331 2.865511
CG13704 CG9527 -2.955603
CG13704 CG9577 3.737139
CG1371 CG14687 -0.450600
CG1371 CG1475 -2.136891
CG1371 CG15095 -0.062561
CG1371 CG15105 -0.652485
CG1371 CG15117 -1.154750
CG1371 CG15282 -1.030118
CG1371 CG15304 -0.477288
CG1371 CG16944 0.183717
CG1371 CG1721 -0.264305
CG1371 CG17325 -1.840407
CG1371 CG17332 2.313611
CG1371 CG17642 0.763840
CG1371 CG1837 0.993215
CG1371 CG30011 -0.379954
CG1371 CG30116 -0.127449
CG1371 CG31004 1.158773
CG1371 CG31098 0.128533
CG1371 CG3127 0.817892
CG1371 CG3140 0.268516
CG1371 CG31794 -0.705490
CG1371 CG32164 1.527794
CG1371 CG3249 -0.432547
CG1371 CG32813 2.147382
CG1371 CG33009 0.795267
CG1371 CG33149 -0.375654
CG1371 CG4169 -1.109616
CG1371 CG4183 -0.497143
CG1371 CG4233 -0.733165
CG1371 CG4533 0.254256
CG1371 CG4994 -0.306685
CG1371 CG5320 1.666624
CG1371 CG5353 0.779967
CG1371 CG5476 1.040766
CG1371 CG5558 0.599694
CG1371 CG5590 0.329973
CG1371 CG5819 -0.029244
CG1371 CG5992 -0.066245
CG1371 CG6501 -4.234373
CG1371 CG6647 -0.690414
CG1371 CG6666 -1.102683
CG1371 CG6769 0.526269
CG1371 CG6803 -0.211567
CG1371 CG7610 0.976633
CG1371 CG7920 -3.670995
CG1371 CG7981 -0.185734
CG1371 CG7987 -1.123562
CG1371 CG8048 0.146373
CG1371 CG9480 0.134785
CG1374 CG1447 -1.981679
CG1374 CG15669 -2.730930
CG1374 CG8587 3.811880
CG13777 CG14712 -0.635291
CG13777 CG14883 1.694215
CG13777 CG2835 -1.311048
CG13777 CG31108 -0.700162
CG13777 CG31332 1.579589
CG13777 CG3371 1.151923
CG13777 CG3436 -4.986849
CG13777 CG4303 -0.536397
CG13777 CG5215 0.088960
CG13777 CG5454 0.475509
CG13777 CG5499 -0.483558
CG13777 CG6617 -0.056012
CG13777 CG6866 -0.614701
CG13777 CG6987 0.151952
CG13777 CG7375 -0.508081
CG13777 CG7379 0.655181
CG13777 CG8092 0.699853
CG13777 CG8411 -0.070715
CG13777 CG8416 -0.347590
CG13777 CG8553 0.139817
CG13777 CG8749 0.260176
CG13777 CG9128 -0.134587
CG13777 CG9403 -0.343985
CG13777 CG9633 -1.504046
CG13777 CG9666 0.380747
CG13777 CG9677 0.379572
CG13777 CG9854 0.222980
CG13777 CG9894 -1.016910
CG1381 CG14447 -0.047800
CG1381 CG14788 -3.657911
CG1381 CG1548 -0.378978
CG1381 CG17136 5.069867
CG1381 CG1746 -1.089650
CG1381 CG2184 -0.190996
CG1381 CG32253 -1.205503
CG1381 CG32464 -1.023706
CG1381 CG4781 1.303582
CG1381 CG5220 -0.818439
CG1381 CG5537 -2.174871
CG1381 CG5776 0.747712
CG1381 CG5824 4.400353
CG1381 CG6455 2.637721
CG1381 CG7519 0.282849
CG1381 CG7780 -1.614697
CG1381 CG7839 2.083413
CG1381 CG8301 0.610299
CG1381 CG8327 -0.957137
CG1381 CG8446 1.005678
CG1381 CG8503 -0.292478
CG1381 CG8525 4.414738
CG1381 CG8583 -1.500857
CG1381 CG9006 1.386858
CG1381 CG9119 -1.069008
CG1381 CG9300 -1.453104
CG1381 CG9306 0.578995
CG1381 CG9630 -15.544351
CG1381 CG9663 0.079670
CG13850 CG14629 0.473288
CG13850 CG1463 -0.179082
CG13850 CG1475 3.719054
CG13850 CG14805 0.547157
CG13850 CG15101 0.086375
CG13850 CG17597 0.177599
CG13850 CG1837 0.007595
CG13850 CG18783 0.061387
CG13850 CG2051 -1.411615
CG13850 CG2072 0.144893
CG13850 CG2718 0.045258
CG13850 CG31536 -0.588216
CG13850 CG32425 -9.273425
CG13850 CG32625 0.752186
CG13850 CG3297 -0.187199
CG13850 CG33113 -0.997078
CG13850 CG33549 1.562158
CG13850 CG3542 1.569916
CG13850 CG3644 1.571985
CG13850 CG3722 1.151219
CG13850 CG3725 1.666167
CG13850 CG3743 -1.044703
CG13850 CG3792 -0.261533
CG13850 CG3903 2.695117
CG13850 CG3989 -0.031906
CG13850 CG4145 -2.384632
CG13850 CG4183 -0.229525
CG13850 CG4204 1.198392
CG13850 CG4672 -1.722775
CG13850 CG4679 0.243167
CG13850 CG4746 -0.845717
CG13850 CG4752 -0.558927
CG13850 CG4769 0.424037
CG13850 CG5320 -0.653834
CG13850 CG5345 -0.791050
CG13850 CG5353 -0.043825
CG13850 CG6210 -0.324122
CG13850 CG6778 0.235789
CG13850 CG6844 -1.479560
CG13850 CG7227 0.391105
CG13850 CG7702 0.297614
CG13850 CG7981 0.649016
CG13850 CG8363 -0.339984
CG13850 CG8776 -0.226981
CG13850 CG9148 -2.121627
CG13850 CG9256 -0.346460
CG13850 CG9280 0.878360
CG13850 CG9836 -0.337025
CG13850 CG9985 0.032194
CG13875 CG17786 -0.601521
CG13875 CG17960 -0.206546
CG13875 CG1919 -1.038503
CG13875 CG2150 0.133761
CG13875 CG3097 -1.515622
CG13875 CG3242 -0.644741
CG13875 CG4089 -0.465340
CG13875 CG6608 0.250573
CG13875 CG7080 -0.985754
CG13875 CG7713 -0.862117
CG13875 CG8587 -2.131364
CG13894 CG14041 1.570089
CG13894 CG1434 0.157806
CG13894 CG1483 0.484982
CG13894 CG17724 -0.599043
CG13894 CG18740 0.422510
CG13894 CG2083 -1.412110
CG13894 CG2207 0.172562
CG13894 CG31088 0.755900
CG13894 CG32505 -0.138409
CG13894 CG3258 -0.031253
CG13894 CG3269 -2.180687
CG13894 CG3408 -0.045204
CG13894 CG4050 -0.478697
CG13894 CG4532 1.597895
CG13894 CG5545 -0.161608
CG13894 CG5580 -2.189379
CG13894 CG5588 -0.678985
CG13894 CG5813 -0.278648
CG13894 CG6617 -1.373976
CG13894 CG6866 0.526569
CG13894 CG6889 0.168133
CG13894 CG6930 -0.197010
CG13894 CG6987 1.154302
CG13894 CG7358 -0.949696
CG13894 CG7538 0.460207
CG13894 CG9135 -2.503853
CG13894 CG9666 1.073043
CG13906 CG13928 -1.790510
CG13906 CG1825 -0.209906
CG13906 CG18740 -1.352920
CG13906 CG31181 0.425269
CG13906 CG3180 -0.712048
CG13906 CG4050 1.159786
CG13906 CG5545 0.091367
CG13906 CG6181 -0.865466
CG13906 CG7528 -0.280199
CG13906 CG8472 -0.799678
CG13912 CG1444 -4.138069
CG13912 CG1463 -1.089147
CG13912 CG1483 -0.057408
CG13912 CG14883 0.929102
CG13912 CG1716 0.510132
CG13912 CG17597 -0.359720
CG13912 CG18250 1.283875
CG13912 CG2048 -0.749632
CG13912 CG2330 -0.584024
CG13912 CG2656 0.710433
CG13912 CG2835 0.557571
CG13912 CG3039 -0.110181
CG13912 CG31137 -0.299176
CG13912 CG31332 0.106673
CG13912 CG31692 -0.697768
CG13912 CG3258 -2.559987
CG13912 CG3625 0.658149
CG13912 CG3743 0.199140
CG13912 CG3800 0.354022
CG13912 CG4204 0.682685
CG13912 CG4532 0.124837
CG13912 CG4551 0.730552
CG13912 CG4677 0.533751
CG13912 CG5433 0.601069
CG13912 CG6866 0.015793
CG13912 CG6877 0.822161
CG13912 CG8258 1.176368
CG13912 CG8276 1.398794
CG13912 CG8776 -0.668670
CG13912 CG9128 0.052928
CG13912 CG9135 -0.212441
CG13912 CG9256 -0.944055
CG13912 CG9403 -0.742811
CG13913 CG3153 -1.343265
CG13913 CG7941 -1.354148
CG13920 CG13928 -1.012284
CG13920 CG14762 -0.412976
CG13920 CG15651 -1.001556
CG13920 CG3703 -0.057298
CG13920 CG4133 -0.270024
CG13920 CG4684 -0.057012
CG13920 CG7576 0.104927
CG13920 CG8625 -0.482816
CG13928 CG14041 0.181389
CG13928 CG15651 -0.408786
CG13928 CG1825 -2.023826
CG13928 CG18740 -0.693866
CG13928 CG31181 0.164748
CG13928 CG32169 0.561862
CG13928 CG32505 0.502316
CG13928 CG3703 -0.087794
CG13928 CG4050 -4.601647
CG13928 CG4684 0.457423
CG13928 CG5545 -0.656576
CG13928 CG6181 0.628498
CG13928 CG6703 -0.498144
CG13928 CG6930 -0.345134
CG13928 CG7528 0.535812
CG13928 CG7576 0.324394
CG13928 CG7659 0.957740
CG13928 CG8472 0.047157
CG13928 CG9261 -0.292314
CG13969 CG14968 -0.231157
CG13969 CG15717 0.395468
CG13969 CG2078 -0.514306
CG13969 CG3006 -0.189828
CG13969 CG31775 -0.328005
CG13969 CG32264 -0.198932
CG13969 CG33099 -0.607833
CG13969 CG4753 0.292885
CG13969 CG4781 -0.024706
CG13969 CG5288 0.843686
CG13969 CG5330 0.167173
CG13969 CG6022 0.322402
CG13969 CG6459 0.695577
CG13969 CG7062 -0.753886
CG13969 CG8050 -0.135310
CG13969 CG8669 0.150965
CG13969 CG8766 0.369201
CG13969 CG8788 -2.211464
CG13969 CG8804 -1.031959
CG13969 CG8946 0.833161
CG13969 CG9066 -0.336137
CG13969 CG9977 -0.686950
CG13977 CG1600 -1.371505
CG13977 CG17323 -0.521100
CG13977 CG18466 0.620545
CG13977 CG2060 0.613865
CG13977 CG3829 0.101133
CG13977 CG4120 -2.335367
CG13977 CG4559 -1.770264
CG13977 CG4779 -0.739213
CG13977 CG7390 -0.408758
CG13977 CG9184 -0.138790
CG13993 CG15598 0.364997
CG13993 CG16944 0.281476
CG13993 CG17508 0.147209
CG13993 CG1771 0.607062
CG13993 CG1782 0.202130
CG13993 CG2374 0.596124
CG13993 CG3008 0.378127
CG13993 CG30115 -0.077661
CG13993 CG3028 -0.661028
CG13993 CG30349 0.071664
CG13993 CG3171 -1.346182
CG13993 CG3198 -0.087755
CG13993 CG33261 -1.518434
CG13993 CG33502 -0.216527
CG13993 CG4086 0.301486
CG13993 CG4169 1.464699
CG13993 CG4364 -1.317872
CG13993 CG4376 -3.013638
CG13993 CG4552 -0.609468
CG13993 CG4567 0.271343
CG13993 CG4726 -0.122123
CG13993 CG4966 0.290524
CG13993 CG4994 1.464110
CG13993 CG5186 -0.242698
CG13993 CG6030 -0.050926
CG13993 CG6178 -0.025613
CG13993 CG6521 0.515366
CG13993 CG6766 -0.330355
CG13993 CG7071 -0.429782
CG13993 CG7107 -0.234092
CG13993 CG7154 -1.104777
CG13993 CG7271 1.010464
CG13993 CG8173 0.139005
CG13993 CG8268 -0.408035
CG13993 CG8430 0.437752
CG13993 CG8965 0.281394
CG13993 CG9262 -0.204081
CG13993 CG9297 -0.395359
CG13993 CG9710 -0.353840
CG13993 CG9743 -0.123615
CG13993 CG9811 -1.458803
CG13993 CG9894 -0.246313
CG14021 CG14968 -0.462916
CG14021 CG15095 -1.834659
CG14021 CG15117 0.977865
CG14021 CG1548 -0.801801
CG14021 CG15717 0.901829
CG14021 CG1600 -0.636655
CG14021 CG17323 -0.880830
CG14021 CG1743 -3.190628
CG14021 CG18466 0.382546
CG14021 CG2762 -0.134796
CG14021 CG3006 -0.527507
CG14021 CG31098 -0.687362
CG14021 CG31775 0.746593
CG14021 CG33099 -5.169186
CG14021 CG3829 0.581247
CG14021 CG4162 -2.011835
CG14021 CG4306 -0.405255
CG14021 CG4753 -0.210514
CG14021 CG4781 -0.402250
CG14021 CG5210 -3.002829
CG14021 CG5828 -0.265687
CG14021 CG6417 1.215198
CG14021 CG7062 0.575226
CG14021 CG7241 0.179368
CG14021 CG7936 -0.891213
CG14021 CG8050 -3.206624
CG14021 CG8066 0.637652
CG14021 CG8470 0.524783
CG14021 CG8665 -0.984216
CG14021 CG8669 1.514419
CG14021 CG8782 -0.145405
CG14025 CG14122 0.657382
CG14025 CG14207 0.391604
CG14025 CG1429 -0.802568
CG14025 CG1444 -0.572318
CG14025 CG14447 -0.689404
CG14025 CG1475 1.751587
CG14025 CG14788 1.587537
CG14025 CG15105 2.580946
CG14025 CG15117 1.247825
CG14025 CG1548 1.509227
CG14025 CG1648 -0.866300
CG14025 CG16721 -0.552272
CG14025 CG17348 0.070114
CG14025 CG17492 -2.319985
CG14025 CG17800 -0.442138
CG14025 CG18111 -7.307803
CG14025 CG1837 -7.054409
CG14025 CG1910 3.743988
CG14025 CG2051 1.461954
CG14025 CG2198 1.165036
CG14025 CG2330 1.373798
CG14025 CG2718 -0.228191
CG14025 CG2969 -6.980853
CG14025 CG3001 -5.212254
CG14025 CG3048 -3.046878
CG14025 CG31045 1.066766
CG14025 CG31332 1.956680
CG14025 CG31692 1.379495
CG14025 CG32464 -2.247944
CG14025 CG3278 -1.367452
CG14025 CG3371 -0.297823
CG14025 CG3960 -0.057660
CG14025 CG4115 1.165244
CG14025 CG4125 2.954417
CG14025 CG4300 -0.458727
CG14025 CG4533 0.308112
CG14025 CG4677 -0.010448
CG14025 CG4696 -2.144773
CG14025 CG4700 -1.308849
CG14025 CG4746 -4.538163
CG14025 CG4843 1.640474
CG14025 CG5183 -0.448844
CG14025 CG5320 -2.905215
CG14025 CG5486 1.707772
CG14025 CG5776 -2.157242
CG14025 CG6512 0.458120
CG14025 CG7073 -1.320340
CG14025 CG7296 0.686862
CG14025 CG7299 0.021662
CG14025 CG7481 1.661836
CG14025 CG7654 0.841025
CG14025 CG7915 0.170608
CG14025 CG7987 2.079738
CG14025 CG8312 0.977485
CG14025 CG8503 0.966184
CG14025 CG8635 1.560375
CG14025 CG8759 0.994828
CG14025 CG8977 4.605837
CG14025 CG9020 -0.336927
CG14025 CG9194 0.560044
CG14025 CG9663 -0.750743
CG14025 CG9677 4.379153
CG14025 CG9866 -9.340413
CG14025 CG9985 1.224083
CG14025 CR31696 -0.726762
CG14025 TE19126 -5.138370
CG14026 CG14207 -0.880440
CG14026 CG17032 -1.189033
CG14026 CG17246 0.719734
CG14026 CG18250 0.563749
CG14026 CG2051 -0.070785
CG14026 CG2158 0.120105
CG14026 CG3001 0.858037
CG14026 CG31170 0.524145
CG14026 CG3140 -0.675148
CG14026 CG3278 0.958046
CG14026 CG33104 1.079242
CG14026 CG33183 -2.403903
CG14026 CG3624 0.953683
CG14026 CG4457 0.695030
CG14026 CG4551 -0.978561
CG14026 CG4581 -0.947353
CG14026 CG4912 0.176134
CG14026 CG4972 -0.293595
CG14026 CG5033 1.526341
CG14026 CG5258 -1.245534
CG14026 CG5374 0.448341
CG14026 CG5454 0.047171
CG14026 CG5558 0.077957
CG14026 CG5590 -0.152545
CG14026 CG6177 -0.868759
CG14026 CG6904 0.441926
CG14026 CG7033 1.213287
CG14026 CG7393 -0.193375
CG14026 CG7461 0.395134
CG14026 CG7610 -2.573677
CG14026 CG7839 -0.210248
CG14026 CG7987 -0.401419
CG14026 CG8039 0.508856
CG14026 CG8231 0.743297
CG14026 CG8289 0.516700
CG14026 CG8312 -0.420304
CG14026 CG8366 -0.065293
CG14026 CG8553 0.082179
CG14026 CG8583 -0.389092
CG14026 CG8759 -1.112651
CG14026 CG8978 0.246824
CG14026 CG9035 0.033141
CG14026 CG9140 1.245716
CG14026 CG9663 0.496806
CG14026 CG9750 0.218432
CG14026 TE19126 0.590883
CG14026 TE20108 0.049656
CG1403 CG1404 -0.676440
CG1403 CG1486 -0.039623
CG1403 CG15105 -0.458883
CG1403 CG15212 -0.179935
CG1403 CG1648 0.254332
CG1403 CG16858 0.910407
CG1403 CG17124 -0.088547
CG1403 CG17158 0.277028
CG1403 CG17246 -1.112862
CG1403 CG17903 -0.390883
CG1403 CG18140 -1.155817
CG1403 CG18250 0.366355
CG1403 CG18290 0.326339
CG1403 CG18783 0.163796
CG1403 CG1910 0.302474
CG1403 CG2016 -0.278527
CG1403 CG2108 -1.502187
CG1403 CG2161 -0.815064
CG1403 CG3008 -0.390655
CG1403 CG3198 -0.327332
CG1403 CG31999 0.723042
CG1403 CG32425 -2.797246
CG1403 CG32548 -0.479192
CG1403 CG32625 0.377670
CG1403 CG3265 0.266161
CG1403 CG33097 2.170985
CG1403 CG33549 2.050827
CG1403 CG3365 1.680311
CG1403 CG3416 -0.671718
CG1403 CG3542 -0.203389
CG1403 CG3624 -1.014329
CG1403 CG3722 -0.007919
CG1403 CG3725 1.204782
CG1403 CG3903 -5.972964
CG1403 CG3992 0.197791
CG1403 CG4051 0.417213
CG1403 CG4145 -0.793380
CG1403 CG4204 0.523059
CG1403 CG4533 0.483205
CG1403 CG4551 0.223500
CG1403 CG4679 -0.971411
CG1403 CG4692 0.085861
CG1403 CG4700 0.325468
CG1403 CG5193 0.396770
CG1403 CG5320 0.658892
CG1403 CG5330 0.253920
CG1403 CG5809 -2.773587
CG1403 CG6647 -0.093203
CG1403 CG6668 0.431665
CG1403 CG6775 0.453795
CG1403 CG7071 0.463824
CG1403 CG7107 -1.136494
CG1403 CG7227 -0.727528
CG1403 CG7433 -0.654909
CG1403 CG7563 -0.171929
CG1403 CG7981 0.170450
CG1403 CG8173 0.129347
CG1403 CG8965 -0.884389
CG1403 CG9022 0.421027
CG1403 CG9280 0.380258
CG1403 CG9322 -0.479822
CG1403 CG9710 -1.238366
CG1403 CG9985 0.205755
CG1404 CG14883 0.452973
CG1404 CG16788 -0.510487
CG1404 CG17124 -0.052102
CG1404 CG18250 1.669573
CG1404 CG1884 1.158054
CG1404 CG2072 -0.207416
CG1404 CG31536 -0.372418
CG1404 CG32425 -1.306318
CG1404 CG33097 -3.646161
CG1404 CG33549 1.045546
CG1404 CG3371 -0.322331
CG1404 CG3416 -1.795312
CG1404 CG3436 -1.198013
CG1404 CG3542 -7.415776
CG1404 CG3722 1.588204
CG1404 CG3725 0.016095
CG1404 CG3800 -1.521234
CG1404 CG3902 0.478239
CG1404 CG3903 1.729322
CG1404 CG3941 0.306772
CG1404 CG4204 0.964884
CG1404 CG4551 -0.091891
CG1404 CG4672 1.089103
CG1404 CG4700 -0.734047
CG1404 CG5021 -0.308797
CG1404 CG5454 0.729484
CG1404 CG5486 0.721552
CG1404 CG5499 -0.658993
CG1404 CG5809 2.448516
CG1404 CG6617 0.038497
CG1404 CG6778 -0.553001
CG1404 CG7375 0.073356
CG1404 CG7526 -0.051943
CG1404 CG7893 1.385463
CG1404 CG8553 0.645812
CG1404 CG8965 0.002723
CG1404 CG8974 0.015009
CG1404 CG9128 -0.607358
CG1404 CG9256 0.708274
CG1404 CG9346 -0.444831
CG1404 CG9403 -3.288500
CG1404 CG9423 -0.262556
CG1404 CG9712 1.067983
CG1404 CG9750 -0.392274
CG14041 CG1434 -0.577878
CG14041 CG14513 0.472650
CG14041 CG14622 0.241656
CG14041 CG17724 0.066448
CG14041 CG18740 0.485362
CG14041 CG2083 0.326359
CG14041 CG31181 0.107513
CG14041 CG32158 -1.497081
CG14041 CG32505 0.536327
CG14041 CG3258 0.091848
CG14041 CG3269 -4.505150
CG14041 CG3408 0.309378
CG14041 CG3967 1.368856
CG14041 CG4050 -0.420950
CG14041 CG4532 -2.327184
CG14041 CG5545 -2.701265
CG14041 CG6617 1.729872
CG14041 CG6703 -2.568906
CG14041 CG6860 0.072702
CG14041 CG6866 0.354963
CG14041 CG7471 -1.137162
CG14041 CG7538 -0.027913
CG14041 CG8200 0.701928
CG14041 CG8472 -1.778524
CG14041 CG8567 0.505947
CG14041 CG9135 -1.262017
CG14041 CG9261 1.547305
CG14041 CG9666 1.536157
CG14041 CG9704 -0.931017
CG14041 CG9797 -0.614272
CG14048 CG14968 -0.036690
CG14048 CG14996 1.190314
CG14048 CG15095 -0.796208
CG14048 CG15188 -0.590653
CG14048 CG15347 0.202957
CG14048 CG1685 -1.043794
CG14048 CG17246 -5.833573
CG14048 CG17325 -0.581513
CG14048 CG1785 -1.818493
CG14048 CG2078 0.231057
CG14048 CG2674 -0.301256
CG14048 CG2713 -0.292885
CG14048 CG2863 1.359850
CG14048 CG3140 1.649853
CG14048 CG32164 0.336270
CG14048 CG32264 0.340188
CG14048 CG32409 -3.132690
CG14048 CG3267 3.140941
CG14048 CG32813 -1.392387
CG14048 CG3283 -0.900025
CG14048 CG33009 0.602225
CG14048 CG33217 -3.648004
CG14048 CG3714 0.351541
CG14048 CG3861 0.662955
CG14048 CG3884 -0.592519
CG14048 CG4033 -2.742574
CG14048 CG4051 -1.554998
CG14048 CG4061 0.316087
CG14048 CG4217 -3.477365
CG14048 CG4307 -2.211962
CG14048 CG4427 -1.573787
CG14048 CG4567 -0.090901
CG14048 CG4581 1.578059
CG14048 CG4753 0.189763
CG14048 CG4781 -0.533158
CG14048 CG4912 0.163871
CG14048 CG5010 1.854783
CG14048 CG5033 0.012599
CG14048 CG5277 -0.455755
CG14048 CG5330 -1.185445
CG14048 CG5532 1.465989
CG14048 CG5594 -2.133312
CG14048 CG5824 1.680999
CG14048 CG5904 -4.650710
CG14048 CG6022 -4.352737
CG14048 CG6028 0.000735
CG14048 CG6105 0.424147
CG14048 CG6226 1.198095
CG14048 CG6343 0.078911
CG14048 CG6417 -0.621106
CG14048 CG6459 0.816204
CG14048 CG6501 -4.716937
CG14048 CG6666 1.569363
CG14048 CG6767 0.396195
CG14048 CG6904 3.885026
CG14048 CG7033 -1.045422
CG14048 CG7176 0.431160
CG14048 CG7361 -0.753838
CG14048 CG7421 0.446242
CG14048 CG7519 2.882470
CG14048 CG7554 0.150918
CG14048 CG7698 -2.351814
CG14048 CG7712 1.665032
CG14048 CG7839 -0.849388
CG14048 CG7935 0.644959
CG14048 CG8039 0.734906
CG14048 CG8402 2.467456
CG14048 CG8439 -0.574935
CG14048 CG8443 0.613109
CG14048 CG8525 2.877219
CG14048 CG8766 -5.456088
CG14048 CG8788 -10.668498
CG14048 CG8920 -5.147121
CG14048 CG8946 4.323768
CG14048 CG8977 3.611191
CG14048 CG9306 -2.082685
CG14048 CG9527 1.322644
CG14048 CG9750 -0.875378
CG14066 CG14792 -0.361142
CG14066 CG14902 0.998396
CG14066 CG17332 -2.658518
CG14066 CG1771 0.089740
CG14066 CG1782 0.201985
CG14066 CG1809 -0.936029
CG14066 CG18854 1.548360
CG14066 CG2158 -1.555465
CG14066 CG2161 0.923724
CG14066 CG2674 0.818461
CG14066 CG3028 0.414514
CG14066 CG31170 -1.311334
CG14066 CG3127 0.143378
CG14066 CG3140 0.674395
CG14066 CG31605 0.212143
CG14066 CG31649 -0.483995
CG14066 CG32409 -2.157755
CG14066 CG33183 -0.404097
CG14066 CG33502 1.134412
CG14066 CG3499 -0.579018
CG14066 CG3624 -0.143556
CG14066 CG3861 -0.025044
CG14066 CG4086 -0.411910
CG14066 CG4199 -4.548218
CG14066 CG4217 -2.076281
CG14066 CG4280 0.187178
CG14066 CG4581 0.834457
CG14066 CG4984 -0.453297
CG14066 CG5454 -0.180159
CG14066 CG5660 0.960960
CG14066 CG5903 0.307619
CG14066 CG5904 1.777050
CG14066 CG5961 -1.972316
CG14066 CG6178 0.493064
CG14066 CG6345 -2.692908
CG14066 CG6375 0.167216
CG14066 CG6501 2.315710
CG14066 CG6521 -0.687243
CG14066 CG6830 0.818424
CG14066 CG6904 -2.691400
CG14066 CG7033 0.899496
CG14066 CG7178 0.546178
CG14066 CG7361 0.901960
CG14066 CG7698 -1.399446
CG14066 CG7920 0.265971
CG14066 CG8048 -0.333065
CG14066 CG8173 0.271977
CG14066 CG8531 1.130397
CG14066 CG8636 0.829423
CG14066 CG8788 1.186010
CG14066 CG9140 0.005197
CG14066 CG9577 -0.075977
CG14066 CG9743 -0.862486
CG14066 CG9750 0.703842
CG14080 CG14207 -0.075679
CG14080 CG1771 -0.088510
CG14080 CG31605 -0.349349
CG14080 CG4125 0.033072
CG14080 CG4217 0.738423
CG14080 CG4581 -1.350266
CG14080 CG6375 -0.658399
CG14080 CG7638 0.001601
CG14080 CG8430 -0.465806
CG14080 CG9977 -0.412041
CG14107 CG17960 -0.644364
CG14107 CG2150 -0.581061
CG14107 CG8587 -0.376275
CG14110 CG15211 -1.037827
CG14110 CG2157 -1.011466
CG14110 CG6040 -0.442100
CG14122 CG1444 -1.578702
CG14122 CG14883 0.702668
CG14122 CG1648 0.247761
CG14122 CG16721 0.299851
CG14122 CG17492 -0.007844
CG14122 CG17800 -0.450964
CG14122 CG18111 -1.476047
CG14122 CG18250 1.001591
CG14122 CG1910 1.296125
CG14122 CG3001 -0.174172
CG14122 CG3048 0.107390
CG14122 CG31045 -1.555791
CG14122 CG31332 0.265507
CG14122 CG31692 -0.091376
CG14122 CG3436 -1.421173
CG14122 CG3725 -0.031763
CG14122 CG3960 0.445000
CG14122 CG4170 0.076863
CG14122 CG4677 -0.380725
CG14122 CG4696 0.234841
CG14122 CG5486 0.254495
CG14122 CG5596 0.236859
CG14122 CG6017 -0.361311
CG14122 CG6177 -0.338741
CG14122 CG7070 -0.846550
CG14122 CG7254 -1.124541
CG14122 CG7526 -0.480485
CG14122 CG7987 -0.803314
CG14122 CG8276 -1.074400
CG14122 CG8759 0.848073
CG14122 CG9022 0.132870
CG14122 CG9194 -1.830636
CG14122 CG9480 -0.713375
CG14122 CR31696 0.028917
CG14206 CG14447 -0.441046
CG14206 CG14712 -2.117634
CG14206 CG14788 0.826164
CG14206 CG15162 -0.094177
CG14206 CG15433 -0.108718
CG14206 CG15731 -1.042637
CG14206 CG17136 -1.628481
CG14206 CG1746 2.957404
CG14206 CG18657 -0.440924
CG14206 CG1891 1.454768
CG14206 CG2003 -0.095758
CG14206 CG2184 -4.583245
CG14206 CG2221 2.146814
CG14206 CG2263 -2.525851
CG14206 CG2863 -1.406336
CG14206 CG3001 -3.729110
CG14206 CG3048 -0.824748
CG14206 CG31045 -1.360694
CG14206 CG31175 1.158097
CG14206 CG31605 1.092539
CG14206 CG33071 -4.549975
CG14206 CG3401 1.004237
CG14206 CG4003 -1.366560
CG14206 CG4033 -3.185655
CG14206 CG4125 1.431161
CG14206 CG4217 2.593819
CG14206 CG4307 6.482265
CG14206 CG4457 -1.367934
CG14206 CG4581 0.766223
CG14206 CG4843 1.618515
CG14206 CG4901 3.808972
CG14206 CG4912 3.177874
CG14206 CG4966 1.656825
CG14206 CG4994 1.822417
CG14206 CG5258 2.499859
CG14206 CG5277 -6.714829
CG14206 CG5374 2.350753
CG14206 CG5525 -3.473292
CG14206 CG5596 -1.715030
CG14206 CG5824 -4.856364
CG14206 CG5961 -5.279963
CG14206 CG5992 1.403237
CG14206 CG6105 -13.505063
CG14206 CG6501 3.245446
CG14206 CG6904 1.854452
CG14206 CG6949 3.961492
CG14206 CG6972 -1.868083
CG14206 CG7033 1.234159
CG14206 CG7088 -0.252597
CG14206 CG7430 2.828627
CG14206 CG7458 0.993780
CG14206 CG7519 1.470270
CG14206 CG7554 1.299816
CG14206 CG7610 4.667991
CG14206 CG7638 -2.585353
CG14206 CG7675 -2.655772
CG14206 CG7915 -0.153474
CG14206 CG7930 1.297261
CG14206 CG8231 -6.605449
CG14206 CG8301 -3.414321
CG14206 CG8446 -0.580822
CG14206 CG8525 1.355301
CG14206 CG8531 -0.257038
CG14206 CG8635 -5.679137
CG14206 CG8759 -7.673000
CG14206 CG8780 -0.018733
CG14206 CG8977 -2.129267
CG14206 CG8978 0.043661
CG14206 CG9140 -0.885816
CG14206 CG9172 0.658952
CG14206 CG9281 -2.317922
CG14206 CG9326 1.425714
CG14206 CG9630 -2.817699
CG14206 CG9663 2.058501
CG14206 CG9762 -5.169323
CG14206 CG9866 5.467980
CG14207 CG1429 -0.154288
CG14207 CG1475 0.459988
CG14207 CG15433 0.222229
CG14207 CG15731 -0.394356
CG14207 CG1716 0.003437
CG14207 CG17166 -0.116458
CG14207 CG17492 -0.470546
CG14207 CG1771 0.629653
CG14207 CG18507 -0.222568
CG14207 CG1882 -1.862755
CG14207 CG2051 -0.105123
CG14207 CG3039 -0.055948
CG14207 CG3048 -1.072984
CG14207 CG31045 0.975774
CG14207 CG31170 0.649349
CG14207 CG32813 -0.992764
CG14207 CG33104 0.250169
CG14207 CG33183 -2.181662
CG14207 CG3371 -1.521337
CG14207 CG4125 -0.993192
CG14207 CG4170 -1.880284
CG14207 CG4364 0.795088
CG14207 CG4457 1.960890
CG14207 CG4551 -0.019867
CG14207 CG4581 -0.442906
CG14207 CG4726 -2.238250
CG14207 CG4843 -0.871794
CG14207 CG4912 2.006300
CG14207 CG4966 0.527266
CG14207 CG4994 1.152462
CG14207 CG5186 0.205052
CG14207 CG5258 2.028412
CG14207 CG5374 0.835568
CG14207 CG5382 0.960685
CG14207 CG5454 0.721747
CG14207 CG5596 -0.781553
CG14207 CG5992 0.951084
CG14207 CG6512 -0.167551
CG14207 CG6668 1.777316
CG14207 CG6766 -2.160122
CG14207 CG7033 -3.841830
CG14207 CG7073 -1.471262
CG14207 CG7279 0.213811
CG14207 CG7430 -2.575638
CG14207 CG7458 3.006651
CG14207 CG7461 -6.788614
CG14207 CG7610 0.452950
CG14207 CG7638 0.180196
CG14207 CG7654 0.140054
CG14207 CG7893 -0.465505
CG14207 CG7915 1.213382
CG14207 CG8182 -0.280047
CG14207 CG8231 -2.167749
CG14207 CG8430 -0.658746
CG14207 CG8531 0.687067
CG14207 CG8583 -0.251962
CG14207 CG8635 -0.611405
CG14207 CG8759 -3.076771
CG14207 CG8977 3.979090
CG14207 CG9281 3.362153
CG14207 CG9330 0.541820
CG14207 CG9416 -0.084078
CG14207 CG9663 -2.605425
CG14207 CG9710 2.659366
CG14207 CG9866 1.590550
CG14207 TE19126 -5.386800
CG1422 CG1429 1.080047
CG1422 CG14712 -0.358540
CG1422 CG1475 -2.283710
CG1422 CG14813 0.717102
CG1422 CG16786 0.056775
CG1422 CG17158 0.585495
CG1422 CG1716 1.437683
CG1422 CG1749 -0.461666
CG1422 CG17492 -3.065887
CG1422 CG18250 3.568658
CG1422 CG2835 2.482625
CG1422 CG3001 1.711645
CG1422 CG3033 0.329039
CG1422 CG31045 3.512270
CG1422 CG31332 -11.351794
CG1422 CG31368 -0.149310
CG1422 CG32556 -1.552873
CG1422 CG3265 0.110761
CG1422 CG32701 -0.246793
CG1422 CG3352 0.242234
CG1422 CG3371 1.834429
CG1422 CG3624 -0.517011
CG1422 CG3664 -2.974468
CG1422 CG4003 -0.436667
CG1422 CG4006 1.944168
CG1422 CG4115 -0.512176
CG1422 CG4194 -2.613420
CG1422 CG4204 1.329338
CG1422 CG4457 -1.628265
CG1422 CG4966 -5.323508
CG1422 CG5183 -5.274817
CG1422 CG5258 0.203037
CG1422 CG5382 1.856972
CG1422 CG5809 -0.706259
CG1422 CG6017 -0.895038
CG1422 CG6223 -1.106944
CG1422 CG6766 2.092528
CG1422 CG6844 0.855924
CG1422 CG6877 -2.139377
CG1422 CG7073 -11.635192
CG1422 CG7262 0.119297
CG1422 CG7379 1.737262
CG1422 CG7638 2.310221
CG1422 CG7654 0.480617
CG1422 CG7675 2.990540
CG1422 CG7915 2.209289
CG1422 CG8209 -1.023780
CG1422 CG8289 -1.766030
CG1422 CG8306 -4.027540
CG1422 CG8312 -1.048798
CG1422 CG8411 -1.886277
CG1422 CG8416 -3.502427
CG1422 CG8430 1.402383
CG1422 CG8635 1.311842
CG1422 CG8759 1.786169
CG1422 CG9035 -1.932282
CG1422 CG9128 -1.416321
CG1422 CG9318 -0.775418
CG1422 CG9677 -1.599897
CG1422 CG9854 1.179745
CG1422 CG9866 0.360205
CG1422 CG9916 0.051488
CG1422 TE19126 1.589847
CG14243 CG14968 -1.059684
CG14243 CG14996 -0.291721
CG14243 CG15095 0.148710
CG14243 CG15304 0.241629
CG14243 CG1548 -0.546591
CG14243 CG15717 -0.484757
CG14243 CG18549 0.059674
CG14243 CG2003 1.163208
CG14243 CG2977 -0.292347
CG14243 CG30011 -0.132078
CG14243 CG3006 0.455906
CG14243 CG31098 -2.442687
CG14243 CG31431 -1.177527
CG14243 CG3267 0.106697
CG14243 CG33009 0.311525
CG14243 CG4162 -0.411501
CG14243 CG4233 -0.779157
CG14243 CG4475 -0.193710
CG14243 CG5170 -0.364808
CG14243 CG5210 0.542579
CG14243 CG5288 0.340055
CG14243 CG5330 0.140097
CG14243 CG5532 0.081009
CG14243 CG5828 -0.038377
CG14243 CG6417 0.870391
CG14243 CG6459 0.824182
CG14243 CG6949 -0.284229
CG14243 CG7062 -0.638958
CG14243 CG7266 -0.881333
CG14243 CG7421 -0.360698
CG14243 CG7438 -1.888773
CG14243 CG7935 -0.222403
CG14243 CG8050 1.494121
CG14243 CG8066 0.209200
CG14243 CG8402 1.035289
CG14243 CG8443 -1.511034
CG14243 CG8446 0.814744
CG14243 CG8470 -1.296569
CG14243 CG8665 -0.292776
CG14243 CG8669 -0.715904
CG14243 CG8766 -0.596956
CG14243 CG8788 -1.503805
CG14243 CG8804 0.460066
CG14243 CG8913 0.283283
CG14243 CG8946 -0.441569
CG14243 CG9009 -0.204871
CG14243 CG9184 -0.304532
CG14243 CG9527 0.515506
CG14254 CG14636 -0.710739
CG14254 CG32029 -1.112459
CG14254 CG9036 -2.056620
CG1429 CG1444 0.428621
CG1429 CG14687 -0.810004
CG1429 CG1475 -1.780523
CG1429 CG15105 0.561669
CG1429 CG1648 0.085528
CG1429 CG1721 -3.409508
CG1429 CG17492 -9.900580
CG1429 CG18111 0.226954
CG1429 CG18250 0.533190
CG1429 CG1837 -2.449354
CG1429 CG18657 0.337666
CG1429 CG1910 2.480145
CG1429 CG2051 -2.322850
CG1429 CG2198 1.297432
CG1429 CG2330 -0.512086
CG1429 CG2718 0.527658
CG1429 CG2969 1.804523
CG1429 CG3001 -5.830696
CG1429 CG31045 2.970841
CG1429 CG31332 0.340828
CG1429 CG32164 1.947215
CG1429 CG32464 -1.025085
CG1429 CG3278 -2.107118
CG1429 CG32813 1.189400
CG1429 CG3297 -0.215763
CG1429 CG33149 1.644924
CG1429 CG3371 1.257691
CG1429 CG3401 0.298233
CG1429 CG4125 1.462563
CG1429 CG4300 -2.345293
CG1429 CG4696 -2.216775
CG1429 CG4746 -0.827649
CG1429 CG4843 -3.622755
CG1429 CG4994 0.136922
CG1429 CG5183 -1.234475
CG1429 CG5320 -1.457870
CG1429 CG5374 2.025424
CG1429 CG5596 0.345162
CG1429 CG5776 -0.357279
CG1429 CG5809 -0.280526
CG1429 CG5992 -0.242284
CG1429 CG6017 0.687108
CG1429 CG6512 2.843897
CG1429 CG6844 0.822213
CG1429 CG6972 0.791310
CG1429 CG7073 -1.687153
CG1429 CG7296 0.141005
CG1429 CG7299 0.012426
CG1429 CG7430 -2.543129
CG1429 CG7654 -0.478345
CG1429 CG7915 1.652812
CG1429 CG7987 2.618133
CG1429 CG8289 -1.992735
CG1429 CG8306 -0.456606
CG1429 CG8312 -0.103713
CG1429 CG8635 2.620667
CG1429 CG8759 2.464619
CG1429 CG8977 -5.620893
CG1429 CG9020 -0.277420
CG1429 CG9281 -0.195258
CG1429 CG9677 -0.100346
CG1429 CG9762 1.718302
CG1429 CG9866 -1.412525
CG1429 CG9916 0.417675
CG1429 CG9985 0.779557
CG1429 CR31696 1.405334
CG1429 TE19126 -1.336457
CG14296 CG15651 -0.380871
CG14296 CG3703 -0.184001
CG14296 CG4684 -0.356202
CG14296 CG7851 -1.645723
CG1430 CG3267 0.343836
CG1430 CG4311 0.046523
CG1430 CG5130 -0.571454
CG1430 CG5170 -1.193479
CG1430 CG8850 -0.979762
CG1430 CR31808 -0.343692
CG1434 CG14513 0.417272
CG1434 CG1624 -0.990111
CG1434 CG16876 -0.340746
CG1434 CG17724 -2.060970
CG1434 CG18740 -0.148399
CG1434 CG2207 0.330441
CG1434 CG31181 0.264959
CG1434 CG32046 -1.209044
CG1434 CG32158 0.194406
CG1434 CG32505 -0.017664
CG1434 CG3269 0.139701
CG1434 CG3967 -0.249349
CG1434 CG4022 -0.362646
CG1434 CG4050 0.845987
CG1434 CG5358 0.743685
CG1434 CG5545 0.225054
CG1434 CG5580 -0.076597
CG1434 CG6418 0.241478
CG1434 CG7358 0.112546
CG1434 CG7471 0.118870
CG1434 CG7538 -0.239206
CG1434 CG9704 -1.241498
CG1434 CG9797 0.360740
CG1434 CG9999 -0.550800
CG14356 CG15022 -1.164919
CG14356 CG15444 0.263289
CG14356 CG15592 0.002980
CG14356 CG15786 -1.141284
CG14356 CG17437 -0.549845
CG14356 CG18362 -1.189228
CG14356 CG2210 0.266964
CG14356 CG2928 0.247480
CG14356 CG32920 -0.034425
CG14356 CG6816 -0.042109
CG14356 CG7941 -0.574754
CG14356 CG9184 -0.041436
CG14356 CG9517 -0.122894
CG14430 CG14813 -0.829672
CG14430 CG16858 -0.201610
CG14430 CG17218 -2.022649
CG14430 CG17271 0.213540
CG14430 CG1749 0.086969
CG14430 CG18507 -0.235154
CG14430 CG2727 0.016320
CG14430 CG2818 0.378890
CG14430 CG2918 0.184859
CG14430 CG3171 0.351034
CG14430 CG32473 -0.214281
CG14430 CG33183 0.331898
CG14430 CG3722 0.782254
CG14430 CG3991 -0.449711
CG14430 CG4670 -0.051750
CG14430 CG5021 -0.003006
CG14430 CG5873 -0.074705
CG14430 CG6055 -0.556453
CG14430 CG6199 -0.238470
CG14430 CG6433 -0.016767
CG14430 CG6822 -0.608970
CG14430 CG7563 -0.147782
CG14430 CG7748 -1.341098
CG14430 CG8156 -1.325987
CG14430 CG8600 0.967010
CG14430 CG8983 -1.076740
CG14430 CG9035 -0.300846
CG14430 CG9322 0.154800
CG14430 CG9747 0.077524
CG14430 CG9796 -0.157356
CG14430 CG9968 -1.329778
CG1444 CG14622 -0.466028
CG1444 CG1475 1.494660
CG1444 CG14883 -5.351906
CG1444 CG1648 1.372599
CG1444 CG16721 -3.160346
CG1444 CG17158 1.591160
CG1444 CG1716 -0.906000
CG1444 CG1721 0.611417
CG1444 CG17492 -6.662288
CG1444 CG17800 -0.256283
CG1444 CG17943 -0.150887
CG1444 CG18250 -14.952997
CG1444 CG1837 1.562219
CG1444 CG1910 -2.608861
CG1444 CG2048 -0.047864
CG1444 CG2374 -1.825694
CG1444 CG3039 -0.750467
CG1444 CG30427 0.685749
CG1444 CG3048 -2.741396
CG1444 CG31022 0.810604
CG1444 CG31045 1.142077
CG1444 CG31332 -3.471302
CG1444 CG32043 -0.919508
CG1444 CG33097 4.863532
CG1444 CG3371 -7.303331
CG1444 CG3436 2.479464
CG1444 CG3624 1.333216
CG1444 CG3725 0.030315
CG1444 CG4204 0.913377
CG1444 CG4300 1.443775
CG1444 CG4551 0.110413
CG1444 CG5215 -0.892588
CG1444 CG5320 -1.361253
CG1444 CG5454 1.585838
CG1444 CG6017 1.665859
CG1444 CG6844 1.631221
CG1444 CG6877 1.184310
CG1444 CG7254 -0.353944
CG1444 CG7379 1.111337
CG1444 CG7433 -1.066021
CG1444 CG7638 3.596586
CG1444 CG7987 -1.161211
CG1444 CG8276 2.006157
CG1444 CG8289 -0.904909
CG1444 CG8749 0.256679
CG1444 CG9022 0.922565
CG1444 CG9128 0.942794
CG1444 CG9194 0.421337
CG1444 CG9710 0.647682
CG1444 CG9985 -2.174804
CG1444 CR31696 -3.480077
CG1444 TE19126 0.959737
CG14447 CG14788 -0.589766
CG14447 CG1548 -1.186650
CG14447 CG15731 -0.118063
CG14447 CG17136 0.509784
CG14447 CG1746 -1.909738
CG14447 CG18657 -0.184474
CG14447 CG2003 2.010841
CG14447 CG2184 -0.343492
CG14447 CG2863 -1.382887
CG14447 CG3001 -0.569530
CG14447 CG3048 0.755628
CG14447 CG31775 0.928134
CG14447 CG32464 0.421217
CG14447 CG32813 -1.522017
CG14447 CG3401 -0.633364
CG14447 CG4217 1.409304
CG14447 CG4581 0.734195
CG14447 CG4746 0.325043
CG14447 CG4781 -0.545392
CG14447 CG4843 0.124180
CG14447 CG4912 1.324657
CG14447 CG5258 0.969529
CG14447 CG5374 1.098299
CG14447 CG5558 -1.866658
CG14447 CG5594 0.139972
CG14447 CG5596 1.361662
CG14447 CG5776 0.713041
CG14447 CG5824 -2.866773
CG14447 CG5992 1.011646
CG14447 CG7088 -2.044011
CG14447 CG7519 -0.103276
CG14447 CG7610 -0.136694
CG14447 CG7654 0.096781
CG14447 CG7834 0.435642
CG14447 CG8039 0.995324
CG14447 CG8231 -3.349937
CG14447 CG8301 0.626412
CG14447 CG8446 0.225091
CG14447 CG8503 -0.416776
CG14447 CG8525 2.585718
CG14447 CG8759 0.870093
CG14447 CG8780 -3.873464
CG14447 CG8977 -0.228958
CG14447 CG9630 -6.710964
CG14447 CG9663 -5.702131
CG1447 CG14622 -0.329902
CG1447 CG15669 0.797448
CG1447 CG17943 -0.254263
CG1447 CG31108 -0.238943
CG1447 CG32043 -0.552973
CG1447 CG32423 -0.397056
CG1447 CG4125 -0.671470
CG1447 CG7638 -0.285071
CG1447 CG9262 -0.576479
CG1448 CG4590 -1.471141
CG14513 CG1624 -2.043185
CG14513 CG17724 -0.655357
CG14513 CG2083 0.980260
CG14513 CG2207 0.583061
CG14513 CG31181 -0.390594
CG14513 CG31357 -0.392197
CG14513 CG32158 0.350404
CG14513 CG3269 -1.134954
CG14513 CG5358 -1.680347
CG14513 CG5499 0.153925
CG14513 CG6703 0.391490
CG14513 CG6860 0.503657
CG14513 CG7358 1.955365
CG14513 CG7471 -3.624306
CG14513 CG8092 -0.910731
CG14513 CG8567 0.041069
CG14513 CG9894 -0.144853
CG14622 CG1483 -0.524842
CG14622 CG14883 -1.440691
CG14622 CG18783 -0.211752
CG14622 CG2083 0.557241
CG14622 CG2374 -0.881371
CG14622 CG2656 -0.691171
CG14622 CG31043 0.588600
CG14622 CG31108 -2.795958
CG14622 CG31181 -0.572375
CG14622 CG31349 -1.169740
CG14622 CG3198 1.233339
CG14622 CG32043 -1.298956
CG14622 CG32158 0.898962
CG14622 CG32486 1.012917
CG14622 CG3258 1.525696
CG14622 CG3269 0.711917
CG14622 CG33097 0.539443
CG14622 CG3371 -0.836935
CG14622 CG3436 0.613451
CG14622 CG40147 -0.913998
CG14622 CG4303 1.142141
CG14622 CG4532 -1.068602
CG14622 CG5215 -1.235406
CG14622 CG5433 0.155182
CG14622 CG5588 0.228429
CG14622 CG6174 -2.562509
CG14622 CG6617 0.367009
CG14622 CG6866 0.854438
CG14622 CG7375 -1.119011
CG14622 CG7379 0.199301
CG14622 CG7433 0.520562
CG14622 CG8472 2.008051
CG14622 CG8567 -2.672238
CG14622 CG8933 0.704881
CG14622 CG8974 -0.051851
CG14622 CG9135 -4.167344
CG14622 CG9666 -0.363545
CG14622 CG9894 0.923479
CG14626 CG2918 -0.629696
CG14626 CG7563 -0.790050
CG14626 CG7961 -0.670405
CG14629 CG15105 1.308165
CG14629 CG15117 1.746408
CG14629 CG15282 0.371895
CG14629 CG15717 1.871940
CG14629 CG15828 -0.823127
CG14629 CG17334 -0.012652
CG14629 CG1780 -0.933698
CG14629 CG1837 0.237240
CG14629 CG2198 -0.559424
CG14629 CG2718 -0.498695
CG14629 CG2969 -1.711820
CG14629 CG30497 -1.870058
CG14629 CG31536 -0.001817
CG14629 CG33113 -1.273483
CG14629 CG3829 -0.075820
CG14629 CG3903 -0.703852
CG14629 CG3989 -2.522265
CG14629 CG4183 -1.298600
CG14629 CG4405 0.201372
CG14629 CG4533 -2.105325
CG14629 CG4679 -2.444667
CG14629 CG4692 0.832105
CG14629 CG4769 0.002216
CG14629 CG5330 1.995501
CG14629 CG5345 -3.711723
CG14629 CG5700 -0.398894
CG14629 CG6778 0.168812
CG14629 CG6803 0.772364
CG14629 CG7062 -1.440784
CG14629 CG7266 -0.035129
CG14629 CG7981 0.100403
CG14629 CG8050 -0.318254
CG14629 CG8066 0.561188
CG14629 CG8258 0.576950
CG14629 CG8665 -1.492903
CG14629 CG9238 0.844348
CG14629 CG9539 0.682392
CG1463 CG14805 2.981738
CG1463 CG15101 -0.518966
CG1463 CG15828 -1.139574
CG1463 CG16788 -0.264814
CG1463 CG17597 -0.844383
CG1463 CG2125 -0.413374
CG1463 CG2277 1.053164
CG1463 CG2330 -0.147411
CG1463 CG2969 1.018385
CG1463 CG31137 -0.493835
CG1463 CG31536 0.245876
CG1463 CG31692 -4.693768
CG1463 CG32425 0.120740
CG1463 CG33113 0.137496
CG1463 CG3434 0.159332
CG1463 CG3743 -2.242105
CG1463 CG3902 -0.197416
CG1463 CG4204 -0.461536
CG1463 CG4405 0.534609
CG1463 CG4746 1.344120
CG1463 CG4769 -0.105537
CG1463 CG5345 1.421809
CG1463 CG5802 -0.250739
CG1463 CG6601 -0.110459
CG1463 CG6778 -1.863857
CG1463 CG6934 -1.362972
CG1463 CG6981 0.877849
CG1463 CG7702 -5.802156
CG1463 CG8258 -0.450185
CG1463 CG8276 0.845989
CG1463 CG8776 -0.542857
CG1463 CG9256 -0.551904
CG1463 CG9836 -0.127522
CG1463 CG9916 0.287084
CG14636 CG16858 -0.247530
CG14636 CG2818 0.073711
CG14636 CG31121 -0.098748
CG14636 CG31973 -0.348465
CG14636 CG32029 -0.963653
CG14636 CG3365 0.751817
CG14636 CG3539 -0.194863
CG14636 CG3542 -0.040862
CG14636 CG3722 0.271951
CG14636 CG3902 -0.148395
CG14636 CG3903 0.202332
CG14636 CG6608 -0.193428
CG14636 CG7526 0.156828
CG14636 CG7563 -0.221536
CG14636 CG8156 -0.499407
CG14636 CG8308 -0.457634
CG14636 CG8600 -0.312068
CG14636 CG8965 -0.144922
CG14636 CG9089 -0.393731
CG14636 CG9346 -0.197793
CG14636 CG9358 -0.256072
CG14636 CG9747 -1.496599
CG14636 CG9924 0.149057
CG14636 TE20108 0.221864
CG14639 CG14643 -1.493303
CG14639 CG17332 1.001698
CG14639 CG18374 -0.960765
CG14639 CG5532 0.393595
CG14639 CG7241 -0.455147
CG14639 CG7502 -0.454215
CG14639 CG9977 -0.440041
CG14643 CG15102 -0.046365
CG14643 CG15598 -0.667271
CG14643 CG15731 -0.460175
CG14643 CG16798 -0.482192
CG14643 CG16944 -1.026001
CG14643 CG17325 -1.395517
CG14643 CG17332 -1.843324
CG14643 CG17508 0.469288
CG14643 CG18374 0.329392
CG14643 CG1910 1.687381
CG14643 CG31175 0.953897
CG14643 CG3127 -0.415584
CG14643 CG31605 -0.237679
CG14643 CG3198 0.245623
CG14643 CG32164 -2.260704
CG14643 CG32244 -0.834753
CG14643 CG33149 -0.889396
CG14643 CG33502 0.907711
CG14643 CG3762 0.013943
CG14643 CG4125 -0.146105
CG14643 CG4300 0.924666
CG14643 CG4376 -1.896421
CG14643 CG4726 0.268348
CG14643 CG4994 -0.854083
CG14643 CG5476 -1.900387
CG14643 CG5819 -1.030048
CG14643 CG5903 -0.017105
CG14643 CG6501 2.164641
CG14643 CG6521 -0.130638
CG14643 CG6647 0.858547
CG14643 CG6666 1.282449
CG14643 CG7071 1.098591
CG14643 CG7107 -0.319602
CG14643 CG7173 -0.818005
CG14643 CG7176 0.512335
CG14643 CG7502 -0.975520
CG14643 CG7554 -0.215054
CG14643 CG7638 -0.095822
CG14643 CG7675 -0.286270
CG14643 CG7698 0.058488
CG14643 CG7807 -0.176124
CG14643 CG7920 -0.326580
CG14643 CG8048 -0.462788
CG14643 CG8186 1.055016
CG14643 CG9253 0.198266
CG14643 CG9262 -0.594242
CG14643 CG9480 0.277384
CG14672 CG32473 -1.275884
CG14687 CG1475 2.574608
CG14687 CG15105 0.217456
CG14687 CG1721 -1.350934
CG14687 CG17492 -0.837451
CG14687 CG2003 -0.169263
CG14687 CG31045 -0.277769
CG14687 CG31794 0.493597
CG14687 CG32425 1.387109
CG14687 CG4003 -0.108201
CG14687 CG4169 -0.100544
CG14687 CG4457 0.707850
CG14687 CG4511 -0.788167
CG14687 CG4798 -0.538292
CG14687 CG4994 -0.031773
CG14687 CG5353 -1.615907
CG14687 CG5374 -0.540049
CG14687 CG5596 0.110955
CG14687 CG5992 -1.010667
CG14687 CG7430 0.025197
CG14687 CG7610 -0.074952
CG14687 CG8235 0.409941
CG14687 CG8289 -1.885427
CG14687 CG8430 0.255300
CG14687 CG8446 -0.391802
CG14687 CG8759 -0.451512
CG14687 CG8977 0.495610
CG14687 CG9281 1.298956
CG14687 CR31696 -0.159341
CG1469 CG5210 -1.253205
CG14712 CG17136 -1.584590
CG14712 CG18250 -0.189848
CG14712 CG1891 0.055605
CG14712 CG2835 -0.350370
CG14712 CG2863 0.275215
CG14712 CG3048 0.727515
CG14712 CG31045 0.098153
CG14712 CG31332 1.682629
CG14712 CG3265 0.323932
CG14712 CG3371 1.216946
CG14712 CG3436 0.410916
CG14712 CG3624 1.937482
CG14712 CG3861 0.361336
CG14712 CG4115 0.097506
CG14712 CG4457 -1.297958
CG14712 CG4551 1.046492
CG14712 CG4700 -4.090030
CG14712 CG4843 0.357649
CG14712 CG4912 0.434994
CG14712 CG4972 0.849012
CG14712 CG4978 -0.310126
CG14712 CG5183 1.083801
CG14712 CG5258 0.243568
CG14712 CG5277 0.027218
CG14712 CG5382 -0.046257
CG14712 CG5454 -2.800696
CG14712 CG5824 0.931214
CG14712 CG6226 0.171883
CG14712 CG6512 0.098626
CG14712 CG7033 0.534751
CG14712 CG7073 -1.067495
CG14712 CG7430 -0.420229
CG14712 CG7638 -2.299379
CG14712 CG7654 0.533291
CG14712 CG7893 0.967666
CG14712 CG8209 -0.825983
CG14712 CG8231 -2.328999
CG14712 CG8301 0.923448
CG14712 CG8306 0.859181
CG14712 CG8366 -0.566296
CG14712 CG8411 -0.112651
CG14712 CG8553 0.894335
CG14712 CG8635 -1.628359
CG14712 CG8759 1.211675
CG14712 CG8978 -0.295199
CG14712 CG9172 -0.077858
CG14712 CG9403 -0.928689
CG14712 CG9630 0.769340
CG14712 CG9677 0.197178
CG14712 CG9750 -2.502565
CG14712 CG9866 -0.797792
CG1475 CG15105 -0.888334
CG1475 CG15117 1.686482
CG1475 CG15212 0.414472
CG1475 CG1648 -1.205987
CG1475 CG17158 -1.338084
CG1475 CG1716 0.916495
CG1475 CG1721 2.207642
CG1475 CG17325 0.224385
CG1475 CG17492 -5.666585
CG1475 CG18111 1.681544
CG1475 CG1837 -2.455631
CG1475 CG18657 -2.575617
CG1475 CG1910 -3.046955
CG1475 CG2051 -4.695622
CG1475 CG3001 -1.523961
CG1475 CG30011 2.964424
CG1475 CG30291 0.661881
CG1475 CG30427 0.245212
CG1475 CG3048 1.309415
CG1475 CG31045 -4.559869
CG1475 CG31332 3.120054
CG1475 CG3140 0.245728
CG1475 CG31794 -1.300914
CG1475 CG32164 4.087143
CG1475 CG32425 -6.259486
CG1475 CG32464 1.073746
CG1475 CG3278 0.478085
CG1475 CG32813 -1.695593
CG1475 CG33104 2.311621
CG1475 CG33149 0.449693
CG1475 CG33549 4.237442
CG1475 CG3371 -4.343162
CG1475 CG3624 -2.654952
CG1475 CG3725 2.319297
CG1475 CG4003 -1.675923
CG1475 CG4115 1.144488
CG1475 CG4169 2.380261
CG1475 CG4170 -7.536825
CG1475 CG4183 0.445369
CG1475 CG4204 1.755257
CG1475 CG4300 2.672433
CG1475 CG4427 -3.952426
CG1475 CG4511 -1.545492
CG1475 CG4533 4.856576
CG1475 CG4552 1.015443
CG1475 CG4679 -2.247798
CG1475 CG4692 4.149469
CG1475 CG4746 2.251771
CG1475 CG4994 -3.772483
CG1475 CG5033 8.661459
CG1475 CG5183 0.410634
CG1475 CG5320 -17.151702
CG1475 CG5330 -10.513760
CG1475 CG5353 -13.988076
CG1475 CG5374 1.690938
CG1475 CG5476 0.869778
CG1475 CG5594 -1.104421
CG1475 CG5776 -4.860080
CG1475 CG5809 2.768322
CG1475 CG5992 1.163500
CG1475 CG6017 2.181637
CG1475 CG6501 3.018406
CG1475 CG6512 0.251586
CG1475 CG6668 -8.660060
CG1475 CG6708 -1.391860
CG1475 CG6766 0.341948
CG1475 CG6775 0.882174
CG1475 CG6803 1.243288
CG1475 CG6844 -0.995832
CG1475 CG7073 0.821864
CG1475 CG7088 0.696716
CG1475 CG7173 1.200255
CG1475 CG7199 1.784945
CG1475 CG7227 1.585791
CG1475 CG7271 0.655320
CG1475 CG7279 -0.294117
CG1475 CG7299 -0.045973
CG1475 CG7413 -0.396469
CG1475 CG7430 1.587966
CG1475 CG7433 2.492509
CG1475 CG7461 -0.004604
CG1475 CG7610 -2.252668
CG1475 CG7654 -0.572312
CG1475 CG7915 -2.801552
CG1475 CG7920 2.309963
CG1475 CG7987 -4.462387
CG1475 CG8182 2.686701
CG1475 CG8186 -1.777896
CG1475 CG8231 0.507341
CG1475 CG8235 3.236132
CG1475 CG8289 -5.177094
CG1475 CG8306 -4.999476
CG1475 CG8312 -0.105951
CG1475 CG8430 -1.167322
CG1475 CG8583 0.523120
CG1475 CG8759 2.916913
CG1475 CG8977 -18.762698
CG1475 CG9022 3.476307
CG1475 CG9172 2.361289
CG1475 CG9194 1.150525
CG1475 CG9238 2.380414
CG1475 CG9281 0.098780
CG1475 CG9677 -1.417067
CG1475 CG9710 3.637607
CG1475 CG9750 2.118831
CG1475 CG9762 0.262350
CG1475 CG9866 3.415072
CG1475 CG9916 0.131802
CG1475 CG9985 -1.612320
CG1475 CR31696 -3.295857
CG1475 TE19126 -7.166327
CG14762 CG15651 -1.089985
CG14762 CG17530 7.116432
CG14762 CG1825 -0.425542
CG14762 CG32046 -1.109287
CG14762 CG32169 0.826991
CG14762 CG3703 0.223845
CG14762 CG4133 -1.352514
CG14762 CG4684 -3.611920
CG14762 CG5545 -0.470846
CG14762 CG6703 -0.555545
CG14762 CG7576 -2.118065
CG14762 CG8625 -1.699148
CG14788 CG14805 0.619246
CG14788 CG1746 -0.289884
CG14788 CG18111 -0.377116
CG14788 CG2198 1.866080
CG14788 CG2263 -3.442788
CG14788 CG2277 0.389165
CG14788 CG3001 -5.164648
CG14788 CG31045 -0.486834
CG14788 CG31692 -1.848492
CG14788 CG3174 0.321607
CG14788 CG32464 -1.102646
CG14788 CG3278 -1.542118
CG14788 CG4003 0.811091
CG14788 CG4457 0.570986
CG14788 CG4696 1.149968
CG14788 CG4746 -2.989851
CG14788 CG5033 4.670703
CG14788 CG5183 0.650061
CG14788 CG5220 -4.964652
CG14788 CG5277 -1.825734
CG14788 CG5382 1.021854
CG14788 CG5537 -1.931405
CG14788 CG5596 0.416754
CG14788 CG5776 -1.644247
CG14788 CG5824 -2.696006
CG14788 CG6148 0.962662
CG14788 CG7073 0.185527
CG14788 CG7393 -0.075228
CG14788 CG7519 3.224245
CG14788 CG7935 -1.218406
CG14788 CG8258 0.873100
CG14788 CG8312 0.689840
CG14788 CG8446 -1.533920
CG14788 CG8503 0.238782
CG14788 CG8583 0.680985
CG14788 CG8635 -1.302832
CG14788 CG8759 -4.213579
CG14788 CG9006 -3.089753
CG14788 CG9128 -0.077353
CG14788 CG9630 2.696993
CG14788 CG9663 0.557737
CG14788 CG9677 0.584702
CG14788 CG9866 -0.215369
CG14788 CG9916 0.470916
CG14792 CG14902 -1.159706
CG14792 CG15347 -1.071133
CG14792 CG1809 1.253278
CG14792 CG2977 1.145390
CG14792 CG31004 0.610203
CG14792 CG31233 -0.304906
CG14792 CG31259 1.151253
CG14792 CG31463 -1.459052
CG14792 CG3734 0.533523
CG14792 CG4061 -1.268981
CG14792 CG4199 -0.541818
CG14792 CG4753 0.448118
CG14792 CG5012 0.542492
CG14792 CG5660 -1.999056
CG14792 CG6345 -0.066964
CG14792 CG6830 -1.975333
CG14792 CG7328 -0.779575
CG14792 CG8048 1.744517
CG14792 CG8804 -0.759499
CG14792 CG9331 -1.219086
CG14792 CG9568 0.924027
CG14801 CG9628 -1.438177
CG14805 CG17124 -0.260856
CG14805 CG17369 1.224484
CG14805 CG17597 -0.284945
CG14805 CG18111 0.781548
CG14805 CG2198 -2.636674
CG14805 CG2277 1.933401
CG14805 CG2330 0.623058
CG14805 CG3001 0.038647
CG14805 CG31536 -0.526884
CG14805 CG31692 -2.016722
CG14805 CG32253 -0.392469
CG14805 CG32425 -1.780976
CG14805 CG32625 1.049464
CG14805 CG3278 -4.782631
CG14805 CG3434 -0.330318
CG14805 CG3743 -0.853481
CG14805 CG3902 -0.906652
CG14805 CG3989 0.792801
CG14805 CG4170 -0.251701
CG14805 CG4204 1.173095
CG14805 CG4354 0.206874
CG14805 CG4551 0.403754
CG14805 CG4692 0.999301
CG14805 CG4700 -0.113715
CG14805 CG4746 -4.798043
CG14805 CG4912 -1.228135
CG14805 CG5033 5.586121
CG14805 CG5183 0.944802
CG14805 CG5193 -3.056993
CG14805 CG5220 -3.313419
CG14805 CG5277 -1.859520
CG14805 CG5330 -6.292326
CG14805 CG5345 2.283805
CG14805 CG5486 0.593128
CG14805 CG5776 2.922183
CG14805 CG5824 2.102891
CG14805 CG6022 3.585011
CG14805 CG6148 1.369651
CG14805 CG6177 -0.601909
CG14805 CG6778 0.572076
CG14805 CG6844 0.378560
CG14805 CG6981 -0.147897
CG14805 CG7227 -1.356584
CG14805 CG7299 0.533409
CG14805 CG7393 6.412881
CG14805 CG7702 -9.535207
CG14805 CG7935 0.559250
CG14805 CG8258 -3.040995
CG14805 CG8583 0.904435
CG14805 CG9006 -12.494685
CG14805 CG9280 0.288614
CG14805 CG9403 0.055703
CG14805 CG9423 0.248926
CG14805 CG9677 -0.398663
CG14805 CG9836 -1.077920
CG14813 CG16858 -0.013672
CG14813 CG17158 -0.088874
CG14813 CG17218 -1.336201
CG14813 CG1749 0.760356
CG14813 CG18250 1.227610
CG14813 CG33104 0.807226
CG14813 CG33183 -0.874733
CG14813 CG3722 -1.304469
CG14813 CG3766 0.142443
CG14813 CG3991 0.043273
CG14813 CG4006 -0.551185
CG14813 CG4145 0.308153
CG14813 CG4457 -0.682754
CG14813 CG4972 0.223768
CG14813 CG5021 -1.074971
CG14813 CG5183 0.242785
CG14813 CG6223 -0.169176
CG14813 CG6822 -0.923807
CG14813 CG7262 -0.402834
CG14813 CG7748 0.061394
CG14813 CG7893 -0.376008
CG14813 CG8156 1.060674
CG14813 CG8289 -0.453643
CG14813 CG8306 0.385959
CG14813 CG8430 0.228975
CG14813 CG8978 0.654610
CG14813 CG8983 -0.144328
CG14813 CG9035 -3.117002
CG14813 CG9128 0.242645
CG14813 CG9318 -0.383745
CG14813 CG9416 0.260592
CG1483 CG15811 0.007923
CG1483 CG2083 -1.130691
CG1483 CG31108 0.532965
CG1483 CG32043 0.252503
CG1483 CG3258 -0.530190
CG1483 CG3269 -0.254565
CG1483 CG4303 0.340098
CG1483 CG4532 0.262576
CG1483 CG5433 -1.201636
CG1483 CG5580 -0.294485
CG1483 CG5588 -0.106792
CG1483 CG6174 -0.398564
CG1483 CG6617 -1.220081
CG1483 CG6860 0.098638
CG1483 CG6866 -0.787316
CG1483 CG6889 0.468868
CG1483 CG7375 0.664924
CG1483 CG8092 0.165572
CG1483 CG8567 0.250822
CG1483 CG9135 0.681002
CG1483 CG9666 -0.804115
CG1486 CG15022 -0.365155
CG1486 CG2161 -0.053931
CG1486 CG31999 -0.383921
CG1486 CG32548 0.143360
CG1486 CG32625 0.353399
CG1486 CG3499 -1.201014
CG1486 CG4700 -0.645716
CG1486 CG4742 -0.284186
CG1486 CG5330 0.229527
CG1486 CG6155 -0.403857
CG1486 CG6459 0.125352
CG1486 CG6778 -0.167944
CG1486 CG7033 0.567890
CG1486 CG7107 -0.117795
CG1486 CG8366 -0.284309
CG1486 CG8402 0.237047
CG1486 CG8788 -0.020631
CG1486 CG8920 -0.134033
CG1486 CG9175 -0.284747
CG1486 CG9330 -0.150937
CG1486 CG9446 -0.322611
CG1486 CG9750 0.015122
CG14866 CG6055 -0.873863
CG14866 CG6433 -0.877100
CG14866 CG6608 -0.832531
CG14883 CG16721 1.564378
CG14883 CG17158 2.840368
CG14883 CG17903 0.282187
CG14883 CG17943 -0.712273
CG14883 CG18250 -0.382211
CG14883 CG2374 -3.397399
CG14883 CG30115 0.010694
CG14883 CG3039 2.681042
CG14883 CG31332 2.037268
CG14883 CG3198 -2.181742
CG14883 CG32043 1.138289
CG14883 CG3258 0.161424
CG14883 CG3265 1.119077
CG14883 CG33097 -4.048190
CG14883 CG33261 0.606163
CG14883 CG3371 4.958538
CG14883 CG3436 -9.242932
CG14883 CG3542 0.709397
CG14883 CG3624 -0.303259
CG14883 CG3969 -3.331368
CG14883 CG4006 -0.679394
CG14883 CG4532 -2.487062
CG14883 CG5215 -0.317385
CG14883 CG5433 -0.581112
CG14883 CG5454 0.906849
CG14883 CG5499 0.933718
CG14883 CG6654 -0.311177
CG14883 CG6775 1.417036
CG14883 CG6877 0.476033
CG14883 CG7375 3.069059
CG14883 CG7379 -4.385776
CG14883 CG7893 -0.572528
CG14883 CG8092 1.102844
CG14883 CG8173 0.192583
CG14883 CG8200 0.635706
CG14883 CG8289 0.228226
CG14883 CG8571 -0.446726
CG14883 CG8749 -1.376557
CG14883 CG8965 0.721269
CG14883 CG9022 -0.520333
CG14883 CG9480 0.324903
CG14883 CG9710 -0.098816
CG14883 CG9712 -0.987175
CG14883 CG9854 0.638272
CG14883 CG9894 -1.799241
CG14883 CR31696 0.189632
CG14888 CG5873 -1.446137
CG14902 CG15347 0.961008
CG14902 CG1809 -1.519020
CG14902 CG18173 0.412571
CG14902 CG31233 0.224958
CG14902 CG31463 -1.649423
CG14902 CG3734 -1.662113
CG14902 CG4199 -2.078600
CG14902 CG6830 -1.203916
CG14902 CG8048 -0.166576
CG14902 CG9568 0.274090
CG14968 CG15117 0.288212
CG14968 CG15347 0.414182
CG14968 CG1548 0.672882
CG14968 CG15717 1.316802
CG14968 CG18374 0.489617
CG14968 CG2977 0.049464
CG14968 CG3006 -0.115230
CG14968 CG31098 1.225138
CG14968 CG31775 -1.179159
CG14968 CG33009 -0.087260
CG14968 CG33099 0.234882
CG14968 CG4033 0.288508
CG14968 CG4162 -1.131157
CG14968 CG4306 -0.233450
CG14968 CG4753 -3.354852
CG14968 CG4781 0.515011
CG14968 CG5210 0.385091
CG14968 CG5288 -2.737767
CG14968 CG5532 -0.703860
CG14968 CG5819 -0.544053
CG14968 CG5828 -1.413263
CG14968 CG5961 -0.217589
CG14968 CG6417 -1.270623
CG14968 CG6949 0.335644
CG14968 CG7241 -0.033229
CG14968 CG7438 0.105916
CG14968 CG7936 0.138665
CG14968 CG8050 -1.673014
CG14968 CG8443 -0.828244
CG14968 CG8470 0.448689
CG14968 CG8665 2.313065
CG14968 CG8669 0.172561
CG14968 CG8766 -1.200477
CG14968 CG8788 2.208718
CG14968 CG8804 -0.553739
CG14968 CG8946 0.078025
CG14968 CG9066 0.268975
CG14968 CG9331 0.666396
CG14996 CG15717 1.204901
CG14996 CG1685 -3.104425
CG14996 CG17369 0.263170
CG14996 CG1785 -0.830237
CG14996 CG2078 0.003523
CG14996 CG2713 -0.043163
CG14996 CG31098 -3.134738
CG14996 CG32264 -1.596914
CG14996 CG3283 0.329510
CG14996 CG33217 -2.045689
CG14996 CG3593 -1.579309
CG14996 CG4742 1.785429
CG14996 CG4753 3.052378
CG14996 CG4781 -0.940583
CG14996 CG5010 -3.727222
CG14996 CG5288 0.115781
CG14996 CG5558 -0.732961
CG14996 CG6022 6.196553
CG14996 CG6343 -5.388794
CG14996 CG6417 0.090512
CG14996 CG6459 -0.376930
CG14996 CG6767 -6.953435
CG14996 CG7421 1.751678
CG14996 CG7519 3.088003
CG14996 CG7712 -0.584003
CG14996 CG7780 -0.722242
CG14996 CG7839 -0.406450
CG14996 CG7935 1.652688
CG14996 CG8039 3.728826
CG14996 CG8327 -0.337520
CG14996 CG8386 -0.641234
CG14996 CG8443 -2.236667
CG14996 CG8444 0.332856
CG14996 CG8470 -3.590916
CG14996 CG8669 0.007007
CG14996 CG8766 -0.884703
CG14996 CG8788 2.680361
CG14996 CG8827 0.230289
CG14996 CG8913 0.343481
CG14996 CG8920 2.704292
CG14996 CG9006 1.376187
CG14996 CG9149 0.229298
CG14996 CG9300 1.646847
CG14996 CG9306 -5.953624
CG14996 CG9577 -2.296869
CG15002 CG17121 0.159500
CG15002 CG18140 -0.907421
CG15002 CG18290 -0.381240
CG15002 CG18507 0.060217
CG15002 CG2108 0.226329
CG15002 CG2727 -0.229063
CG15002 CG3008 -0.236963
CG15002 CG31649 -0.739837
CG15002 CG32244 -0.220638
CG15002 CG33183 -0.451414
CG15002 CG3903 1.038582
CG15002 CG5873 -0.327585
CG15002 CG6040 -0.376381
CG15002 CG6394 -0.137908
CG15002 CG6879 -0.617277
CG15002 CG7230 -0.495083
CG15002 CG7526 -0.419337
CG15002 CG7563 -0.474899
CG15002 CG8965 0.553107
CG15002 CG9322 -1.495295
CG15002 CG9747 -0.202290
CG15002 CG9924 0.067555
CG15002 TE20108 0.345191
CG15005 CG15212 -0.218913
CG15005 CG17121 -0.303561
CG15005 CG18140 0.018863
CG15005 CG18362 -0.200107
CG15005 CG31170 0.038706
CG15005 CG31559 -0.230699
CG15005 CG32473 -0.254022
CG15005 CG3267 -0.008029
CG15005 CG33217 -0.048634
CG15005 CG4311 0.020286
CG15005 CG5170 -0.859213
CG15005 CG6459 0.268056
CG15005 CG6708 0.004974
CG15005 CG7266 -0.158780
CG15005 CG7361 0.267531
CG15005 CG7421 0.029506
CG15005 CG8309 0.060855
CG15005 CG9149 -0.767187
CG15005 CR31808 0.429576
CG15022 CG15188 0.124954
CG15022 CG15592 -0.167966
CG15022 CG15717 2.102868
CG15022 CG1600 0.109229
CG15022 CG17292 -0.295950
CG15022 CG17437 -0.515209
CG15022 CG17530 -3.134739
CG15022 CG18362 -0.047303
CG15022 CG2342 -0.712677
CG15022 CG2928 -0.132240
CG15022 CG32920 0.060477
CG15022 CG4742 -0.486585
CG15022 CG5700 -0.544677
CG15022 CG6155 0.277706
CG15022 CG6816 -0.523252
CG15022 CG7098 -0.450958
CG15022 CG7266 -0.538018
CG15022 CG7438 1.755771
CG15022 CG7807 -0.258532
CG15022 CG7981 0.231320
CG15022 CG9184 -0.708611
CG15022 CG9446 -0.431849
CG15022 CG9517 -0.237453
CG15022 CR31808 -0.007114
CG15022 TE18870 -0.236369
CG15095 CG15117 -0.813234
CG15095 CG15162 0.503605
CG15095 CG15304 -1.902921
CG15095 CG15347 -4.524862
CG15095 CG15717 4.967427
CG15095 CG1685 0.980767
CG15095 CG17325 -0.846224
CG15095 CG17332 0.793849
CG15095 CG1743 1.076164
CG15095 CG18549 0.230222
CG15095 CG18593 -0.123312
CG15095 CG18657 0.638635
CG15095 CG1882 0.629195
CG15095 CG2003 0.005627
CG15095 CG2098 -2.129367
CG15095 CG2184 -0.476709
CG15095 CG2977 3.911688
CG15095 CG30011 1.133645
CG15095 CG30349 0.680955
CG15095 CG31004 1.367444
CG15095 CG31098 -6.442908
CG15095 CG31175 -2.330742
CG15095 CG32164 1.634557
CG15095 CG32499 -0.205488
CG15095 CG32813 -4.574365
CG15095 CG3283 -2.241348
CG15095 CG33009 0.844362
CG15095 CG3593 0.995618
CG15095 CG4033 0.637259
CG15095 CG4162 0.260343
CG15095 CG4233 1.192507
CG15095 CG4475 -2.104097
CG15095 CG4533 -0.154703
CG15095 CG4600 -0.273318
CG15095 CG4753 1.700550
CG15095 CG5010 4.017197
CG15095 CG5130 0.352119
CG15095 CG5210 0.864952
CG15095 CG5532 0.670414
CG15095 CG5558 -0.678742
CG15095 CG5594 0.478154
CG15095 CG5819 -2.193685
CG15095 CG5949 -0.692663
CG15095 CG6417 -0.440543
CG15095 CG6501 2.807327
CG15095 CG6666 -1.089081
CG15095 CG6949 0.610719
CG15095 CG7062 0.632021
CG15095 CG7088 -0.921187
CG15095 CG7178 0.888678
CG15095 CG7241 -0.309805
CG15095 CG7421 -1.236546
CG15095 CG7438 0.770617
CG15095 CG7936 0.824912
CG15095 CG8048 -0.536710
CG15095 CG8050 -2.749135
CG15095 CG8066 2.214512
CG15095 CG8402 -0.778416
CG15095 CG8443 -2.843901
CG15095 CG8446 2.108171
CG15095 CG8470 -10.798103
CG15095 CG8665 -3.248935
CG15095 CG8766 1.492203
CG15095 CG8788 2.796134
CG15095 CG8913 0.818684
CG15095 CG8946 -9.249923
CG15097 CG2048 -0.677826
CG15097 CG31634 -0.369150
CG15097 CG32043 0.284607
CG15097 CG32169 -1.600460
CG15097 CG3703 1.096676
CG15097 CG9261 -3.552131
CG15101 CG17597 -0.601980
CG15101 CG3743 -0.445306
CG15101 CG3902 0.412851
CG15101 CG4769 -0.614256
CG15101 CG6934 -0.181706
CG15101 CG6981 -1.395569
CG15101 CG9836 0.073961
CG15102 CG15212 0.120044
CG15102 CG16765 0.538679
CG15102 CG17166 -0.950575
CG15102 CG18593 -0.430395
CG15102 CG1882 -0.534769
CG15102 CG30349 -2.239590
CG15102 CG31098 -0.466444
CG15102 CG31175 0.043909
CG15102 CG33502 0.551245
CG15102 CG3588 -0.060280
CG15102 CG3714 -0.103173
CG15102 CG4233 0.379333
CG15102 CG4364 -0.317812
CG15102 CG4376 0.397232
CG15102 CG4567 -0.543545
CG15102 CG4600 -0.179049
CG15102 CG4726 0.335670
CG15102 CG4994 -0.668167
CG15102 CG5949 -0.025452
CG15102 CG6178 0.054926
CG15102 CG6769 -1.860802
CG15102 CG6871 -0.268309
CG15102 CG7071 -0.383352
CG15102 CG7107 -0.426527
CG15102 CG7328 -0.208938
CG15102 CG7361 1.394937
CG15102 CG7554 -0.132598
CG15102 CG7807 -1.010738
CG15102 CG8235 -0.462457
CG15102 CG9253 -0.356020
CG15102 CG9527 0.292893
CG15105 CG15117 -2.674978
CG15105 CG15188 1.077758
CG15105 CG15282 -2.829411
CG15105 CG1548 0.427521
CG15105 CG1648 -2.942825
CG15105 CG1674 -2.748822
CG15105 CG16885 0.256048
CG15105 CG1721 -2.718813
CG15105 CG17246 0.773784
CG15105 CG17325 1.609533
CG15105 CG17492 0.661281
CG15105 CG17508 0.727730
CG15105 CG17800 0.783893
CG15105 CG18111 -0.431205
CG15105 CG18140 -0.305392
CG15105 CG18290 -2.495212
CG15105 CG1837 -2.137222
CG15105 CG18446 1.994286
CG15105 CG18593 0.006825
CG15105 CG1910 -6.475935
CG15105 CG1934 -0.776270
CG15105 CG2051 2.923485
CG15105 CG2718 0.176511
CG15105 CG2969 -2.114262
CG15105 CG30011 0.277836
CG15105 CG30427 0.580968
CG15105 CG30497 -0.545550
CG15105 CG3127 -0.808400
CG15105 CG31794 -0.145559
CG15105 CG32164 1.485334
CG15105 CG32425 5.674751
CG15105 CG32499 0.938937
CG15105 CG33113 1.391066
CG15105 CG33149 -8.113628
CG15105 CG33549 -7.052316
CG15105 CG3644 -4.858659
CG15105 CG3725 -6.200255
CG15105 CG3903 2.510281
CG15105 CG3960 -3.397359
CG15105 CG3989 1.090249
CG15105 CG40049 0.159817
CG15105 CG4169 -2.304337
CG15105 CG4170 2.530821
CG15105 CG4183 -2.727931
CG15105 CG4233 0.578280
CG15105 CG4300 0.783990
CG15105 CG4354 -0.757747
CG15105 CG4376 0.835458
CG15105 CG4405 1.000239
CG15105 CG4511 0.206263
CG15105 CG4533 -7.842987
CG15105 CG4679 -0.824899
CG15105 CG4692 -6.803026
CG15105 CG5320 -1.373312
CG15105 CG5330 0.084307
CG15105 CG5353 1.562928
CG15105 CG5374 1.079871
CG15105 CG5476 2.751636
CG15105 CG5594 1.090168
CG15105 CG5671 0.407759
CG15105 CG5809 1.634376
CG15105 CG6647 -0.359378
CG15105 CG6666 1.863882
CG15105 CG6668 -1.359968
CG15105 CG6803 0.023179
CG15105 CG6844 0.003202
CG15105 CG6871 0.146686
CG15105 CG7062 3.522739
CG15105 CG7071 1.376647
CG15105 CG7107 -1.766033
CG15105 CG7173 -4.695899
CG15105 CG7433 2.295321
CG15105 CG7481 0.447301
CG15105 CG7526 0.695480
CG15105 CG7807 0.469914
CG15105 CG7915 -2.420573
CG15105 CG7920 4.254036
CG15105 CG7981 -0.043208
CG15105 CG7987 1.797997
CG15105 CG8050 -0.187387
CG15105 CG8235 0.472938
CG15105 CG8402 -2.714195
CG15105 CG8439 -1.856113
CG15105 CG8665 0.251457
CG15105 CG9020 -0.647092
CG15105 CG9194 1.099578
CG15105 CG9238 0.197140
CG15105 CG9480 0.876124
CG15105 CG9811 -0.675510
CG15105 CG9985 -1.316114
CG15105 CR31696 0.080957
CG15105 TE19126 0.797117
CG15117 CG15282 2.937234
CG15117 CG1548 0.180963
CG15117 CG15717 2.434207
CG15117 CG15828 0.447348
CG15117 CG1674 0.247966
CG15117 CG17325 1.693489
CG15117 CG1743 -2.148838
CG15117 CG17754 0.425742
CG15117 CG18111 -1.124117
CG15117 CG1837 -4.738701
CG15117 CG18657 -3.449508
CG15117 CG1882 0.126521
CG15117 CG1910 2.480905
CG15117 CG2003 -3.361246
CG15117 CG2098 4.116812
CG15117 CG2155 1.031465
CG15117 CG2198 -3.138868
CG15117 CG2718 -1.197025
CG15117 CG3001 0.701698
CG15117 CG30011 -1.185016
CG15117 CG30427 -0.889006
CG15117 CG30497 -0.011087
CG15117 CG31098 3.675862
CG15117 CG31431 0.762463
CG15117 CG31775 0.544472
CG15117 CG32464 0.354911
CG15117 CG3297 -0.490930
CG15117 CG33009 -0.216693
CG15117 CG33149 0.464978
CG15117 CG3380 0.272031
CG15117 CG3960 -0.979476
CG15117 CG3989 -1.515479
CG15117 CG4162 -0.247125
CG15117 CG4183 -0.426892
CG15117 CG4533 1.118670
CG15117 CG4679 -6.613605
CG15117 CG4692 1.184227
CG15117 CG4696 -0.556216
CG15117 CG5210 1.375039
CG15117 CG5320 -4.574321
CG15117 CG5330 4.020618
CG15117 CG5476 -2.975562
CG15117 CG5532 0.677007
CG15117 CG5594 -2.865128
CG15117 CG5776 1.073256
CG15117 CG5819 -1.307753
CG15117 CG5828 -0.342676
CG15117 CG6501 1.299818
CG15117 CG6803 -0.192108
CG15117 CG6844 0.847370
CG15117 CG7062 -5.887672
CG15117 CG7088 1.285078
CG15117 CG7173 1.702544
CG15117 CG7241 -0.801370
CG15117 CG7296 0.367165
CG15117 CG7299 -0.077562
CG15117 CG7915 0.224980
CG15117 CG7987 -0.237475
CG15117 CG8050 -1.522010
CG15117 CG8066 0.929073
CG15117 CG8186 -1.499228
CG15117 CG8402 3.672023
CG15117 CG8665 -12.339729
CG15117 CG8946 -2.022401
CG15117 CG9238 1.620491
CG15117 CG9494 -1.097216
CG15117 TE19126 -1.183748
CG15162 CG15347 0.326841
CG15162 CG15598 0.527736
CG15162 CG16798 0.137166
CG15162 CG17332 2.464170
CG15162 CG18374 0.085606
CG15162 CG18657 -1.240522
CG15162 CG2003 1.476575
CG15162 CG2184 -2.953917
CG15162 CG2977 1.619135
CG15162 CG3006 0.496586
CG15162 CG31004 -2.933876
CG15162 CG31098 4.301923
CG15162 CG31160 -0.684555
CG15162 CG31175 -4.565871
CG15162 CG31259 -0.900085
CG15162 CG31559 -0.770977
CG15162 CG31605 0.077869
CG15162 CG32164 -0.041784
CG15162 CG3267 -0.231605
CG15162 CG3283 0.395908
CG15162 CG33502 1.137784
CG15162 CG3588 0.938714
CG15162 CG4033 -1.248911
CG15162 CG4051 0.921681
CG15162 CG4217 3.818024
CG15162 CG4427 3.155577
CG15162 CG4475 1.036527
CG15162 CG4567 0.475977
CG15162 CG4581 -0.824349
CG15162 CG4665 0.768891
CG15162 CG4753 0.331739
CG15162 CG4901 6.191998
CG15162 CG5010 -0.098277
CG15162 CG5288 -0.523261
CG15162 CG5525 -6.393942
CG15162 CG5819 -4.476364
CG15162 CG6105 -0.774713
CG15162 CG6459 1.448686
CG15162 CG6501 -2.922885
CG15162 CG6708 0.238041
CG15162 CG6949 2.672917
CG15162 CG7176 -2.496672
CG15162 CG7178 0.215906
CG15162 CG7361 -1.242919
CG15162 CG7421 -2.406295
CG15162 CG7458 2.908542
CG15162 CG7502 -2.083815
CG15162 CG8048 0.085173
CG15162 CG8182 0.394035
CG15162 CG8186 -1.312677
CG15162 CG8235 1.544394
CG15162 CG8309 2.650158
CG15162 CG8446 1.111073
CG15162 CG8531 -7.047681
CG15162 CG8788 0.052682
CG15162 CG8804 0.277099
CG15162 CG8946 -8.997224
CG15162 CG9066 -0.741735
CG15162 CG9127 -2.210727
CG15162 CG9326 0.948444
CG15162 CG9331 -0.999985
CG15162 CG9527 -2.919946
CG15162 CG9762 -1.059983
CG15188 CG17246 0.545619
CG15188 CG17325 0.054151
CG15188 CG17754 0.038059
CG15188 CG18140 0.335365
CG15188 CG2098 -3.633966
CG15188 CG2155 -0.339259
CG15188 CG2198 1.470126
CG15188 CG2342 -0.697581
CG15188 CG2713 0.046996
CG15188 CG30011 -0.403325
CG15188 CG32164 0.288859
CG15188 CG32499 0.238043
CG15188 CG32548 0.822549
CG15188 CG32625 0.378388
CG15188 CG3989 -0.415903
CG15188 CG4051 -1.880572
CG15188 CG4233 -0.147016
CG15188 CG4354 0.092748
CG15188 CG4427 1.959059
CG15188 CG4475 0.185339
CG15188 CG4533 0.526311
CG15188 CG4778 -0.517912
CG15188 CG5033 1.262743
CG15188 CG5330 -2.531702
CG15188 CG6844 0.268930
CG15188 CG6871 -0.581351
CG15188 CG7173 -1.541809
CG15188 CG7176 0.708992
CG15188 CG7227 -0.138391
CG15188 CG7702 -0.784008
CG15188 CG7935 -0.262746
CG15188 CG8402 -0.426149
CG15188 CG8665 0.063216
CG15188 CG9184 -0.271363
CG15188 CG9238 0.007571
CG1520 CG7433 -0.905359
CG1520 CG9177 -0.966240
CG15211 CG16787 -0.904142
CG15211 CG1759 -1.737146
CG15211 CG32473 -0.105875
CG15211 CG3588 -0.206566
CG15211 CG4280 -0.602026
CG15211 CG4311 -0.610898
CG15211 CG4901 0.499090
CG15211 CG5130 0.221997
CG15211 CG5170 0.152761
CG15211 CG5525 0.043508
CG15211 CG7712 -0.407220
CG15211 CG8850 -0.644777
CG15211 CG9149 0.098411
CG15212 CG15598 -0.455347
CG15212 CG16765 0.654172
CG15212 CG16885 0.105066
CG15212 CG17166 -1.566762
CG15212 CG18446 0.518174
CG15212 CG1882 1.103531
CG15212 CG2016 -0.191743
CG15212 CG2108 -0.289299
CG15212 CG2674 0.273710
CG15212 CG2837 -0.867238
CG15212 CG30497 -0.060058
CG15212 CG31121 0.084535
CG15212 CG31175 -0.025222
CG15212 CG31559 -0.623591
CG15212 CG3171 1.091607
CG15212 CG32244 0.454281
CG15212 CG32548 -1.534042
CG15212 CG32625 0.557993
CG15212 CG3267 0.113601
CG15212 CG33104 0.256689
CG15212 CG33217 0.497203
CG15212 CG4051 -1.709138
CG15212 CG4427 2.035391
CG15212 CG4552 0.184275
CG15212 CG4567 0.717236
CG15212 CG4679 -0.795660
CG15212 CG4692 1.109267
CG15212 CG4742 0.078150
CG15212 CG4994 2.102295
CG15212 CG5193 -0.321067
CG15212 CG5330 -2.646788
CG15212 CG5476 -0.013458
CG15212 CG6459 1.299327
CG15212 CG6521 -0.034923
CG15212 CG6668 0.509793
CG15212 CG6708 -1.984005
CG15212 CG7071 -1.436935
CG15212 CG7107 -1.788554
CG15212 CG7173 -1.161048
CG15212 CG7176 1.844680
CG15212 CG7266 -0.400392
CG15212 CG7271 -1.601500
CG15212 CG7279 -0.565534
CG15212 CG7361 -3.621097
CG15212 CG7807 -0.421428
CG15212 CG7981 0.439369
CG15212 CG8144 0.133513
CG15212 CG8186 -0.042110
CG15212 CG8235 -1.367021
CG15212 CG8309 0.626445
CG15212 CG8402 0.801026
CG15212 CG8788 -2.124118
CG15212 CG9172 -0.280971
CG15212 CG9330 -0.192214
CG15212 CG9539 0.602317
CG15212 CG9710 -0.152826
CG15212 TE18870 -0.252866
CG15282 CG1648 -0.125128
CG15282 CG1674 0.154449
CG15282 CG17325 2.145179
CG15282 CG17332 0.751561
CG15282 CG17508 0.072915
CG15282 CG18290 -0.029235
CG15282 CG1837 -0.240497
CG15282 CG18593 0.316674
CG15282 CG1882 0.780061
CG15282 CG1910 0.209884
CG15282 CG2718 0.127779
CG15282 CG30011 -0.735652
CG15282 CG30427 0.508219
CG15282 CG30497 -1.025766
CG15282 CG31098 1.578906
CG15282 CG32164 -0.723560
CG15282 CG32244 0.946577
CG15282 CG33149 0.404262
CG15282 CG3644 0.463138
CG15282 CG3903 -0.698228
CG15282 CG3960 -2.468438
CG15282 CG3989 -2.228335
CG15282 CG4169 0.331235
CG15282 CG4183 0.692949
CG15282 CG4376 -0.521853
CG15282 CG4511 -0.698739
CG15282 CG4533 2.220728
CG15282 CG4679 -2.136536
CG15282 CG4692 0.553576
CG15282 CG5320 -1.975535
CG15282 CG5330 2.302810
CG15282 CG5476 -5.087140
CG15282 CG6647 -0.863346
CG15282 CG6666 -1.534707
CG15282 CG6668 -1.218774
CG15282 CG6803 -0.169159
CG15282 CG7062 -2.342569
CG15282 CG7071 0.327089
CG15282 CG7107 -1.053952
CG15282 CG7173 0.305516
CG15282 CG7433 2.064192
CG15282 CG7920 0.367581
CG15282 CG7981 -0.758178
CG15282 CG8050 -2.195691
CG15282 CG8066 1.201319
CG15282 CG8182 0.485910
CG15282 CG8186 -0.488435
CG15282 CG8402 1.930282
CG15282 CG8665 -2.481343
CG15282 CG9020 0.153641
CG15282 CG9184 0.205369
CG15282 CG9194 0.228786
CG15282 CG9238 0.256948
CG15282 CG9253 -1.071708
CG15282 CR31696 1.220935
CG15304 CG15347 -1.188886
CG15304 CG15717 0.230209
CG15304 CG1582 1.765298
CG15304 CG1685 1.905354
CG15304 CG17246 2.540292
CG15304 CG17320 -0.708387
CG15304 CG17332 1.229925
CG15304 CG17642 -2.736662
CG15304 CG1882 1.340520
CG15304 CG2003 1.138703
CG15304 CG2210 -0.026243
CG15304 CG2713 -2.747386
CG15304 CG31004 -0.139911
CG15304 CG31098 2.631857
CG15304 CG31160 0.500191
CG15304 CG31170 -0.142539
CG15304 CG3127 1.309899
CG15304 CG3140 -3.836874
CG15304 CG31999 -2.071123
CG15304 CG3249 -1.905095
CG15304 CG3283 1.105262
CG15304 CG32920 2.105763
CG15304 CG33009 0.379035
CG15304 CG33502 -0.212666
CG15304 CG3499 -1.940147
CG15304 CG3714 0.798464
CG15304 CG3884 0.497215
CG15304 CG3960 0.394461
CG15304 CG4051 -0.350567
CG15304 CG4061 1.579273
CG15304 CG4086 0.125395
CG15304 CG4169 0.208586
CG15304 CG4233 -1.544853
CG15304 CG4247 -1.333667
CG15304 CG4427 2.819914
CG15304 CG4475 0.474584
CG15304 CG4567 1.127451
CG15304 CG4752 0.027173
CG15304 CG4753 -2.413296
CG15304 CG5033 1.938033
CG15304 CG5558 -1.495071
CG15304 CG5590 0.017984
CG15304 CG5594 -1.256004
CG15304 CG5660 -0.703999
CG15304 CG5819 1.758826
CG15304 CG5903 1.184029
CG15304 CG5904 0.071527
CG15304 CG6028 -0.506495
CG15304 CG6030 1.485809
CG15304 CG6226 -0.311384
CG15304 CG6345 -0.010538
CG15304 CG6439 -0.942266
CG15304 CG6459 -2.106493
CG15304 CG6501 -3.615053
CG15304 CG6666 -0.091876
CG15304 CG6769 -1.335871
CG15304 CG6904 0.484734
CG15304 CG6949 -5.818773
CG15304 CG7421 3.779323
CG15304 CG7438 -0.389092
CG15304 CG7458 0.569333
CG15304 CG7610 0.864395
CG15304 CG7920 0.070645
CG15304 CG7993 0.365515
CG15304 CG8039 -0.016007
CG15304 CG8048 -0.880622
CG15304 CG8058 -0.662798
CG15304 CG8402 -4.447430
CG15304 CG8439 -1.574947
CG15304 CG8443 -2.727115
CG15304 CG8470 1.149650
CG15304 CG8766 -1.765626
CG15304 CG8788 1.707397
CG15304 CG8946 2.106175
CG15304 CG9140 -3.045183
CG15304 CG9280 -0.677947
CG15304 CG9331 0.816341
CG15304 CG9527 2.243813
CG15347 CG1644 -2.038785
CG15347 CG2003 -1.855569
CG15347 CG2184 -0.252970
CG15347 CG2977 -0.225468
CG15347 CG3006 0.723479
CG15347 CG31004 2.513129
CG15347 CG31098 5.776118
CG15347 CG31160 0.240023
CG15347 CG31259 -1.335090
CG15347 CG3127 1.202476
CG15347 CG31605 -2.386980
CG15347 CG32409 -1.860507
CG15347 CG32813 3.167003
CG15347 CG3283 0.560835
CG15347 CG33502 3.324165
CG15347 CG3714 -2.261134
CG15347 CG3884 -0.249556
CG15347 CG4033 0.857208
CG15347 CG4061 -2.124546
CG15347 CG4217 -5.732696
CG15347 CG4247 0.978280
CG15347 CG4581 3.378749
CG15347 CG4753 -17.034697
CG15347 CG5010 0.443051
CG15347 CG5558 3.084950
CG15347 CG5660 -2.918342
CG15347 CG5819 -7.681817
CG15347 CG5904 1.643930
CG15347 CG5961 0.103837
CG15347 CG6028 1.237299
CG15347 CG6375 -0.014851
CG15347 CG6417 2.049978
CG15347 CG6501 -3.646289
CG15347 CG6666 3.269654
CG15347 CG6972 0.166851
CG15347 CG7328 0.253952
CG15347 CG7458 -3.338707
CG15347 CG7936 -4.853567
CG15347 CG8039 2.111711
CG15347 CG8048 -5.004583
CG15347 CG8443 0.697851
CG15347 CG8470 4.605349
CG15347 CG8766 -0.920935
CG15347 CG8788 0.574312
CG15347 CG8946 5.812839
CG15347 CG9331 -0.162966
CG15347 CG9527 2.238791
CG15347 CG9663 1.223018
CG1539 CG8156 -0.227742
CG1539 CG9924 -0.555112
CG15427 CG1825 -0.857999
CG15427 CG7576 -0.904689
CG15433 CG16765 -4.609144
CG15433 CG1685 0.790977
CG15433 CG17121 0.537726
CG15433 CG17166 -4.382878
CG15433 CG17369 -1.345723
CG15433 CG1785 -2.541099
CG15433 CG18446 -1.513597
CG15433 CG2003 -2.469367
CG15433 CG2184 0.475172
CG15433 CG2221 6.052666
CG15433 CG2863 -0.142314
CG15433 CG3001 -0.003346
CG15433 CG31175 -5.450217
CG15433 CG32164 5.186590
CG15433 CG3267 2.307177
CG15433 CG3278 2.436566
CG15433 CG32813 2.195914
CG15433 CG33071 -1.523625
CG15433 CG33104 -0.787914
CG15433 CG33183 1.322197
CG15433 CG33217 2.986550
CG15433 CG3401 -0.064957
CG15433 CG3499 -0.617102
CG15433 CG3762 1.338651
CG15433 CG3992 2.004816
CG15433 CG4033 -4.979609
CG15433 CG4051 0.334746
CG15433 CG4170 -0.089025
CG15433 CG4300 -0.249275
CG15433 CG4307 -0.052733
CG15433 CG4457 2.662207
CG15433 CG4567 -3.928061
CG15433 CG4726 0.057890
CG15433 CG4901 -0.786911
CG15433 CG4912 1.167091
CG15433 CG4944 -0.178565
CG15433 CG4966 -1.404052
CG15433 CG4994 -4.665803
CG15433 CG5258 -0.085498
CG15433 CG5277 4.921102
CG15433 CG5374 0.047866
CG15433 CG5525 3.754116
CG15433 CG5575 0.429181
CG15433 CG5590 -0.461347
CG15433 CG5596 0.388283
CG15433 CG6226 1.021717
CG15433 CG6512 -7.429345
CG15433 CG6766 1.800214
CG15433 CG6871 0.794994
CG15433 CG7033 3.009878
CG15433 CG7088 -0.271493
CG15433 CG7176 -1.170186
CG15433 CG7271 -0.063807
CG15433 CG7413 5.276082
CG15433 CG7421 -3.379055
CG15433 CG7430 1.783286
CG15433 CG7461 -3.854163
CG15433 CG7554 -0.166525
CG15433 CG7654 -2.050583
CG15433 CG7675 0.544806
CG15433 CG7915 0.079004
CG15433 CG8058 -0.061504
CG15433 CG8144 3.041368
CG15433 CG8231 -3.091991
CG15433 CG8235 4.309975
CG15433 CG8268 1.495464
CG15433 CG8309 -11.062189
CG15433 CG8439 1.615640
CG15433 CG8446 0.735494
CG15433 CG8759 2.483657
CG15433 CG8920 -0.010078
CG15433 CG8977 0.586517
CG15433 CG9009 -3.558933
CG15433 CG9172 -13.762211
CG15433 CG9281 -7.535674
CG15433 CG9326 -0.198168
CG15433 CG9330 -6.507047
CG15433 CG9416 -1.363105
CG15433 CG9710 0.351131
CG15433 CR31808 0.889704
CG15433 TE19126 -0.690042
CG15444 CG15786 -0.805293
CG15444 CG1582 0.360681
CG15444 CG17292 -0.472335
CG15444 CG2210 0.370714
CG15444 CG2928 -0.507184
CG15444 CG32473 -0.175963
CG15444 CG32920 -1.064764
CG15444 CG4311 -0.039402
CG15444 CG5085 -0.508478
CG15444 CG6055 -0.439761
CG1546 CG4798 -0.405506
CG1546 CG6120 -0.436268
CG1546 CG7872 -0.546008
CG1546 CG8363 -0.325500
CG1548 CG15717 -2.046151
CG1548 CG1685 0.286318
CG1548 CG1743 -2.918634
CG1548 CG1746 0.664468
CG1548 CG17754 0.442273
CG1548 CG18111 -0.253083
CG1548 CG1837 -1.904506
CG1548 CG2003 -0.751861
CG1548 CG2098 0.387325
CG1548 CG2198 -0.424166
CG1548 CG2969 0.010225
CG1548 CG3001 -0.257582
CG1548 CG31098 0.764469
CG1548 CG31775 -2.627477
CG1548 CG32464 -3.445062
CG1548 CG32813 -0.907578
CG1548 CG3989 -1.668426
CG1548 CG4162 2.101849
CG1548 CG4533 -0.776991
CG1548 CG4696 -0.316655
CG1548 CG4746 -0.517437
CG1548 CG4781 -0.414196
CG1548 CG5033 1.204605
CG1548 CG5210 -0.115752
CG1548 CG5330 1.511152
CG1548 CG5345 0.148512
CG1548 CG5558 -0.653768
CG1548 CG5776 0.834506
CG1548 CG5828 0.035023
CG1548 CG6803 1.006021
CG1548 CG7088 1.346408
CG1548 CG7678 -0.458952
CG1548 CG7935 -0.764740
CG1548 CG7987 1.616181
CG1548 CG8050 -0.081016
CG1548 CG8066 0.994266
CG1548 CG8402 0.486006
CG1548 CG8446 0.543356
CG1548 CG8665 -3.205447
CG1548 CG8977 0.354334
CG1548 CG9006 -0.497570
CG1548 CG9119 -0.401014
CG1548 CG9300 0.261323
CG1548 CG9306 -0.275610
CG1548 CG9663 0.357237
CG15592 CG18362 -0.562623
CG15592 CG32548 -0.239929
CG15592 CG4742 -0.492352
CG15598 CG15731 -0.233701
CG15598 CG17166 -0.338948
CG15598 CG17332 1.207009
CG15598 CG18374 0.200976
CG15598 CG2108 0.514620
CG15598 CG2837 -1.518709
CG15598 CG31559 -0.772687
CG15598 CG32244 -1.629375
CG15598 CG3267 0.572496
CG15598 CG33502 -0.520209
CG15598 CG3588 -0.061061
CG15598 CG4051 1.158353
CG15598 CG4376 -0.984938
CG15598 CG4726 -0.270790
CG15598 CG5476 0.580915
CG15598 CG5532 0.175023
CG15598 CG5873 -0.058860
CG15598 CG6521 -0.212699
CG15598 CG7071 0.965055
CG15598 CG7107 -1.000179
CG15598 CG7176 -1.510732
CG15598 CG7502 0.122352
CG15598 CG7807 0.117746
CG15598 CG8788 -0.548801
CG15598 CG9710 0.820024
CG15598 CG9977 -0.577297
CG15598 CR31808 -0.501839
CG15651 CG31043 -0.569615
CG15651 CG32169 -2.196628
CG15651 CG3703 0.995404
CG15651 CG4050 0.789052
CG15651 CG4684 -2.956081
CG15651 CG6703 0.694829
CG15651 CG7576 0.602199
CG15651 CG7851 -2.309377
CG15651 CG8625 0.123650
CG15669 CG1674 -0.355477
CG15669 CG17754 -0.515021
CG15669 CG18657 0.139925
CG15669 CG31022 -0.451126
CG15669 CG33149 -0.698105
CG15669 CG3380 -0.849779
CG15669 CG4125 -0.760359
CG15669 CG4696 -0.283490
CG15669 CG4843 0.133972
CG15669 CG5320 1.176735
CG15669 CG7296 -0.932056
CG15717 CG1600 1.392086
CG15717 CG1685 4.122533
CG15717 CG17325 -0.909076
CG15717 CG1743 1.178013
CG15717 CG18446 -2.875428
CG15717 CG18549 -1.035658
CG15717 CG18593 0.301769
CG15717 CG1882 -4.632887
CG15717 CG1970 -1.792773
CG15717 CG2003 -4.425793
CG15717 CG2098 -0.384085
CG15717 CG2155 -0.132321
CG15717 CG2198 -0.377607
CG15717 CG2718 0.277048
CG15717 CG30011 1.722559
CG15717 CG3006 -0.266392
CG15717 CG30497 1.230632
CG15717 CG31098 -10.541339
CG15717 CG31160 0.193350
CG15717 CG31175 0.056575
CG15717 CG31431 0.240469
CG15717 CG31775 0.707179
CG15717 CG32409 -0.876428
CG15717 CG32499 0.291042
CG15717 CG3267 0.426799
CG15717 CG32813 2.952770
CG15717 CG3297 0.791410
CG15717 CG33009 -0.445286
CG15717 CG3593 0.436861
CG15717 CG3829 1.135954
CG15717 CG3960 0.307508
CG15717 CG4033 3.045079
CG15717 CG4233 3.276300
CG15717 CG4427 -16.505980
CG15717 CG4475 -0.403926
CG15717 CG4533 0.992855
CG15717 CG4600 1.161827
CG15717 CG4679 -5.540538
CG15717 CG5033 2.173134
CG15717 CG5210 -0.868403
CG15717 CG5330 2.027091
CG15717 CG5345 -2.129990
CG15717 CG5353 2.922595
CG15717 CG5532 -0.735924
CG15717 CG5594 -2.420761
CG15717 CG5949 1.246972
CG15717 CG6417 -0.078397
CG15717 CG6459 -0.280029
CG15717 CG6871 0.881056
CG15717 CG6949 6.367702
CG15717 CG7062 -1.338334
CG15717 CG7088 -4.473220
CG15717 CG7107 2.872730
CG15717 CG7266 -7.095645
CG15717 CG7421 3.883477
CG15717 CG7438 -1.801568
CG15717 CG7678 0.414726
CG15717 CG7807 -0.911951
CG15717 CG7981 0.597971
CG15717 CG8036 1.371486
CG15717 CG8050 -6.249557
CG15717 CG8058 0.653918
CG15717 CG8066 0.301145
CG15717 CG8144 0.660169
CG15717 CG8235 4.130385
CG15717 CG8386 0.416526
CG15717 CG8402 -8.071706
CG15717 CG8439 1.978425
CG15717 CG8443 -2.411878
CG15717 CG8446 -4.564409
CG15717 CG8470 -8.492436
CG15717 CG8665 -9.755650
CG15717 CG8766 1.355861
CG15717 CG8782 -0.841927
CG15717 CG8788 -3.456928
CG15717 CG8913 -1.420829
CG15717 CG8946 -0.667171
CG15717 CG9009 0.438592
CG15717 CG9148 0.659649
CG15717 CG9184 1.975245
CG15717 CG9280 -0.335819
CG15717 CG9446 -1.174944
CG15717 CG9539 1.473239
CG15717 CR31808 0.025313
CG15731 CG17332 -0.213484
CG15731 CG1882 0.192984
CG15731 CG2184 1.034309
CG15731 CG2863 0.764337
CG15731 CG3048 0.370837
CG15731 CG3127 -0.193458
CG15731 CG32409 0.094240
CG15731 CG32813 -0.789542
CG15731 CG33071 0.176023
CG15731 CG3401 -0.490163
CG15731 CG4033 0.044095
CG15731 CG4125 0.647674
CG15731 CG4217 0.993798
CG15731 CG4581 -0.922903
CG15731 CG4726 -0.380723
CG15731 CG4843 0.067995
CG15731 CG4901 -1.162878
CG15731 CG4912 -0.581619
CG15731 CG5525 0.655662
CG15731 CG5596 -0.539393
CG15731 CG5824 1.145292
CG15731 CG5961 0.577456
CG15731 CG6417 -0.353613
CG15731 CG6501 1.974476
CG15731 CG6949 -0.296410
CG15731 CG7033 0.704737
CG15731 CG7088 -0.391005
CG15731 CG7107 0.471915
CG15731 CG7279 -0.577502
CG15731 CG7430 0.565323
CG15731 CG7458 -1.781530
CG15731 CG7461 0.878862
CG15731 CG7638 -0.188390
CG15731 CG7930 -0.628864
CG15731 CG8301 0.896990
CG15731 CG8635 -0.490284
CG15731 CG8977 -1.303548
CG15731 CG9630 -1.047295
CG15731 CG9663 0.368237
CG15765 CG31000 -1.289593
CG15786 CG2157 -0.540611
CG15786 CG32920 -0.381152
CG15786 CG7941 -0.596039
CG15811 CG17158 0.936032
CG15811 CG2048 1.606288
CG15811 CG2774 -0.860858
CG15811 CG2835 -1.454632
CG15811 CG31088 0.444694
CG15811 CG31108 0.389592
CG15811 CG31349 -0.337196
CG15811 CG32031 -0.533842
CG15811 CG32043 -4.783108
CG15811 CG32158 -1.628483
CG15811 CG32486 -1.151334
CG15811 CG3269 0.920376
CG15811 CG33097 1.393926
CG15811 CG3625 -2.839037
CG15811 CG3800 0.269666
CG15811 CG3967 0.504753
CG15811 CG3969 -0.863467
CG15811 CG4006 -0.522050
CG15811 CG4303 -2.413342
CG15811 CG5215 2.203548
CG15811 CG5433 -0.593477
CG15811 CG5520 -1.338652
CG15811 CG6174 -1.818484
CG15811 CG6418 -1.891715
CG15811 CG6866 2.007131
CG15811 CG6877 -1.610749
CG15811 CG6889 0.411602
CG15811 CG7187 -0.127799
CG15811 CG7375 0.741482
CG15811 CG7379 -0.750056
CG15811 CG7752 1.422886
CG15811 CG7961 -1.227479
CG15811 CG8092 0.750634
CG15811 CG8156 0.482141
CG15811 CG8472 0.408178
CG15811 CG8567 0.258550
CG15811 CG8933 -1.787313
CG15811 CG9261 0.365477
CG15811 CG9924 -0.011807
CG1582 CG17320 0.426914
CG1582 CG17642 -0.047974
CG1582 CG2161 0.472444
CG1582 CG2210 -0.063707
CG1582 CG2713 -1.101985
CG1582 CG2818 -0.353263
CG1582 CG30116 -0.132636
CG1582 CG3028 -0.282728
CG1582 CG30291 -0.186309
CG1582 CG3033 0.396381
CG1582 CG31170 0.428039
CG1582 CG3140 -1.446877
CG1582 CG3171 -0.747192
CG1582 CG31999 -0.786012
CG1582 CG32473 0.263192
CG1582 CG32548 0.150436
CG1582 CG3283 0.787223
CG1582 CG32920 -2.279435
CG1582 CG3499 -1.797616
CG1582 CG4086 -0.117514
CG1582 CG4169 0.629488
CG1582 CG4233 -0.349101
CG1582 CG4247 -0.113301
CG1582 CG4299 -0.479090
CG1582 CG4427 1.258195
CG1582 CG4475 -0.276569
CG1582 CG4552 0.694016
CG1582 CG4729 -0.157620
CG1582 CG4742 -0.062398
CG1582 CG4984 -0.036575
CG1582 CG5012 0.580927
CG1582 CG5130 0.283203
CG1582 CG5590 -0.061645
CG1582 CG5660 -0.441847
CG1582 CG6028 -0.719908
CG1582 CG6199 -1.418781
CG1582 CG6345 -1.209928
CG1582 CG6439 1.177430
CG1582 CG6521 0.444268
CG1582 CG6769 0.452182
CG1582 CG7271 0.235939
CG1582 CG7354 0.616277
CG1582 CG7413 0.749956
CG1582 CG7698 0.440919
CG1582 CG7748 0.740912
CG1582 CG8173 0.302710
CG1582 CG8235 -1.898641
CG1582 CG8430 0.348326
CG1582 CG9127 0.097599
CG1582 CG9131 -0.477479
CG1582 CG9280 0.402044
CG1582 CR31808 0.763722
CG15828 CG17754 -0.393604
CG15828 CG1837 1.489039
CG15828 CG2198 -0.953463
CG15828 CG2718 -0.687138
CG15828 CG31692 0.606782
CG15828 CG33113 0.084127
CG15828 CG3434 -0.463709
CG15828 CG3767 -0.749544
CG15828 CG3989 -3.210952
CG15828 CG4405 -0.371446
CG15828 CG4769 -0.215027
CG15828 CG5345 -0.515089
CG15828 CG6778 0.896717
CG15828 CG6844 0.005508
CG15828 CG7702 0.529101
CG15828 CG8665 0.977103
CG15828 CG9444 -1.478108
CG15828 CG9836 -0.908011
CG1600 CG17323 0.113581
CG1600 CG1743 1.247214
CG1600 CG18466 -4.129590
CG1600 CG2060 -2.017373
CG1600 CG31098 1.215539
CG1600 CG3829 -1.987840
CG1600 CG4120 -0.149191
CG1600 CG4162 -0.923165
CG1600 CG5210 0.480234
CG1600 CG5949 0.251130
CG1600 CG7062 1.541477
CG1600 CG7266 0.325144
CG1600 CG7390 2.017863
CG1600 CG8050 -0.449162
CG1600 CG8066 1.228474
CG1600 CG8470 0.527949
CG1600 CG8665 -2.761015
CG1600 CG8782 0.933602
CG1600 CG8913 -1.536185
CG1600 CG9184 -0.084555
CG1624 CG17724 0.252184
CG1624 CG2207 -0.156846
CG1624 CG32158 -1.973505
CG1624 CG32486 -0.715759
CG1624 CG3269 0.438687
CG1624 CG7471 0.202974
CG1624 CG8092 -0.025992
CG1624 CG8200 -0.295603
CG1624 CG8567 0.512133
CG1644 CG2977 -1.231826
CG1644 CG3006 -0.524458
CG1644 CG31605 -0.183474
CG1644 CG4061 -0.597713
CG1644 CG4753 0.511373
CG1644 CG5288 0.014824
CG1644 CG5819 0.936834
CG1644 CG6417 0.009516
CG1644 CG7241 -0.096463
CG1644 CG7328 0.047887
CG1644 CG7458 -0.002968
CG1644 CG7936 -1.060523
CG1644 CG8048 0.538375
CG1644 CG9331 0.728263
CG1648 CG16721 0.635561
CG1648 CG17158 0.194691
CG1648 CG1721 -2.090114
CG1648 CG17325 -0.171418
CG1648 CG17800 -0.612910
CG1648 CG18111 0.329540
CG1648 CG18140 -1.588571
CG1648 CG18250 0.773433
CG1648 CG1837 -0.344155
CG1648 CG1910 -5.645122
CG1648 CG1934 -0.382521
CG1648 CG2051 0.929264
CG1648 CG2969 0.159458
CG1648 CG30427 -0.817055
CG1648 CG31045 0.662253
CG1648 CG31794 -0.164855
CG1648 CG31999 1.392636
CG1648 CG32244 -0.174856
CG1648 CG32425 2.185366
CG1648 CG32625 0.778281
CG1648 CG3265 -0.271668
CG1648 CG3278 -2.349099
CG1648 CG33149 1.461542
CG1648 CG33549 0.715415
CG1648 CG3371 -0.084767
CG1648 CG3624 -0.150724
CG1648 CG3725 0.744310
CG1648 CG3800 0.125933
CG1648 CG3903 -6.386592
CG1648 CG3989 2.701853
CG1648 CG4115 -1.098676
CG1648 CG4354 0.927304
CG1648 CG4533 1.203711
CG1648 CG4551 -0.157836
CG1648 CG4679 3.877110
CG1648 CG4692 -0.952015
CG1648 CG4700 -3.349181
CG1648 CG5320 -4.010313
CG1648 CG5330 0.680866
CG1648 CG5476 -1.459677
CG1648 CG5486 1.726564
CG1648 CG6177 -0.027871
CG1648 CG6647 0.248444
CG1648 CG6668 1.271788
CG1648 CG6803 0.426956
CG1648 CG7033 3.023756
CG1648 CG7173 -1.214441
CG1648 CG7227 -0.189559
CG1648 CG7254 -0.230607
CG1648 CG7279 -0.096311
CG1648 CG7481 0.099225
CG1648 CG7526 0.140741
CG1648 CG7981 -0.023176
CG1648 CG7987 3.914503
CG1648 CG8276 -0.712392
CG1648 CG8759 -0.576966
CG1648 CG8977 0.687690
CG1648 CG9020 -0.516087
CG1648 CG9022 -1.382579
CG1648 CG9194 -5.138703
CG1648 CG9238 -1.360212
CG1648 CG9750 -0.365545
CG1648 CG9985 -3.016529
CG1648 CR31696 2.167511
CG1648 TE19126 1.788763
CG16712 CG6155 -1.117776
CG16721 CG17158 0.002163
CG16721 CG1721 0.624256
CG16721 CG17492 -0.713998
CG16721 CG17800 -0.437690
CG16721 CG1782 0.370610
CG16721 CG18250 4.044433
CG16721 CG18290 -0.365846
CG16721 CG2969 0.236016
CG16721 CG3008 0.825559
CG16721 CG3039 0.546133
CG16721 CG3048 0.429409
CG16721 CG31045 1.569313
CG16721 CG32031 -1.198503
CG16721 CG32043 -0.032728
CG16721 CG32425 1.315552
CG16721 CG3265 0.276713
CG16721 CG32701 -0.280795
CG16721 CG33097 -3.280525
CG16721 CG33549 -0.598975
CG16721 CG3371 1.561607
CG16721 CG3436 -2.275493
CG16721 CG3624 -2.167041
CG16721 CG3644 -0.879147
CG16721 CG3725 -0.527560
CG16721 CG3800 1.239872
CG16721 CG3903 -0.261035
CG16721 CG4006 -0.141467
CG16721 CG4169 -0.519867
CG16721 CG4511 -0.220662
CG16721 CG4677 -0.655812
CG16721 CG5215 0.534800
CG16721 CG5320 0.167845
CG16721 CG5454 -0.420782
CG16721 CG5809 0.346552
CG16721 CG6177 -0.159483
CG16721 CG6944 -0.034942
CG16721 CG7070 -0.362374
CG16721 CG7379 0.530225
CG16721 CG7433 -0.188985
CG16721 CG7481 0.132556
CG16721 CG7987 0.180010
CG16721 CG8276 -4.165317
CG16721 CG8933 1.101973
CG16721 CG8965 0.349928
CG16721 CG8974 0.893553
CG16721 CG9022 -0.379265
CG16721 CG9194 -0.447614
CG16721 CG9322 -0.391343
CG16721 CG9423 -0.178793
CG16721 CG9985 -0.324272
CG1674 CG17492 -0.742449
CG1674 CG17508 -0.526267
CG1674 CG1910 0.915874
CG1674 CG33149 -0.160232
CG1674 CG3644 0.085223
CG1674 CG3725 0.553455
CG1674 CG4183 -0.084987
CG1674 CG4376 -0.532297
CG1674 CG4692 0.944083
CG1674 CG5320 2.059698
CG1674 CG6647 0.305861
CG1674 CG7062 -0.340876
CG1674 CG7071 0.440215
CG1674 CG7433 -1.710241
CG1674 CG9177 -0.486297
CG1674 CG9194 -0.239441
CG1674 CG9811 -0.744650
CG16765 CG17166 -5.940946
CG16765 CG17271 2.059531
CG16765 CG17369 1.086254
CG16765 CG1749 -0.493081
CG16765 CG1771 -3.113602
CG16765 CG1785 1.035966
CG16765 CG18446 0.955734
CG16765 CG18593 -0.477854
CG16765 CG1882 -0.058667
CG16765 CG18854 0.734303
CG16765 CG2003 -0.188432
CG16765 CG2140 -0.318023
CG16765 CG2221 -2.643661
CG16765 CG30011 -0.386522
CG16765 CG31175 1.016993
CG16765 CG31559 -1.020273
CG16765 CG3171 1.829586
CG16765 CG32499 0.240732
CG16765 CG3267 0.521995
CG16765 CG32813 -2.546483
CG16765 CG33104 -7.035217
CG16765 CG33183 0.464895
CG16765 CG3762 -3.297586
CG16765 CG4051 0.456938
CG16765 CG4307 1.223974
CG16765 CG4311 1.299960
CG16765 CG4427 -1.035063
CG16765 CG4552 -0.634450
CG16765 CG4567 1.833321
CG16765 CG4600 -0.216977
CG16765 CG4726 -0.315754
CG16765 CG4944 0.216594
CG16765 CG4966 -1.856835
CG16765 CG4994 3.159530
CG16765 CG5590 -0.048252
CG16765 CG6148 2.145415
CG16765 CG6202 -1.419946
CG16765 CG6668 1.230588
CG16765 CG6708 5.227244
CG16765 CG6766 -0.232099
CG16765 CG6871 1.483726
CG16765 CG7088 1.466986
CG16765 CG7176 0.263045
CG16765 CG7266 1.279328
CG16765 CG7271 -0.902057
CG16765 CG7361 -0.105579
CG16765 CG7413 1.634220
CG16765 CG7421 0.929041
CG16765 CG7430 -2.283373
CG16765 CG7461 -0.371931
CG16765 CG7654 -0.472479
CG16765 CG7675 0.689619
CG16765 CG7807 -0.758161
CG16765 CG7915 0.519781
CG16765 CG8144 -17.397079
CG16765 CG8235 -3.736546
CG16765 CG8268 -2.203917
CG16765 CG8309 -2.276816
CG16765 CG8386 -0.162621
CG16765 CG8439 -4.690151
CG16765 CG8446 -2.442340
CG16765 CG9009 -2.282088
CG16765 CG9149 -4.926814
CG16765 CG9172 -1.439125
CG16765 CG9281 2.635424
CG16765 CG9416 1.394675
CG16765 CG9446 1.283409
CG16765 CR31808 -2.088337
CG16786 CG16798 -0.916943
CG16786 CG1749 -0.185155
CG16786 CG31368 -0.118810
CG16786 CG3265 -0.083089
CG16786 CG32982 -0.687612
CG16786 CG33104 0.121924
CG16786 CG4966 0.403197
CG16786 CG5258 0.093786
CG16786 CG7675 -0.489067
CG16786 CG9322 0.379176
CG16787 CG1771 0.068136
CG16787 CG2210 0.586564
CG16787 CG30349 -0.191671
CG16787 CG31170 0.136818
CG16787 CG31233 0.388198
CG16787 CG31649 -0.475672
CG16787 CG32920 -0.323451
CG16787 CG33261 -0.050587
CG16787 CG33502 0.129814
CG16787 CG4199 0.218986
CG16787 CG4311 0.128664
CG16787 CG4984 -0.786224
CG16787 CG5012 -0.133872
CG16787 CG5170 -0.240559
CG16787 CG5660 -0.615823
CG16787 CG6030 -0.064828
CG16787 CG6345 0.646964
CG16787 CG7328 0.135711
CG16787 CG7354 -3.025571
CG16787 CG8627 -0.003926
CG16787 CG9331 1.025205
CG16788 CG2072 -0.390607
CG16788 CG2969 -0.043614
CG16788 CG3542 -0.017974
CG16788 CG3941 -0.547600
CG16788 CG9346 0.075515
CG16798 CG31368 -0.069352
CG16798 CG32164 0.346959
CG16798 CG32244 -0.491691
CG16798 CG32982 -0.271363
CG16798 CG3861 -0.050468
CG16798 CG4051 -0.670554
CG16798 CG4125 0.275517
CG16798 CG4194 -0.374138
CG16798 CG6668 1.311819
CG16798 CG7176 -0.399160
CG16798 CG7199 -0.409394
CG16798 CG7638 -0.238874
CG16798 CG7675 -0.377452
CG16798 CG8182 -0.758746
CG16798 CG8186 -0.447294
CG16798 CG9322 -0.371693
CG16798 CG9326 0.327243
CG16798 TE19126 -0.193717
CG1685 CG17369 1.814751
CG1685 CG1746 3.991284
CG1685 CG1785 -12.697887
CG1685 CG18854 1.704766
CG1685 CG2003 0.617542
CG1685 CG2713 3.053396
CG1685 CG2863 1.990796
CG1685 CG31098 -1.399606
CG1685 CG31175 0.632358
CG1685 CG32409 -3.572893
CG1685 CG3267 -4.293366
CG1685 CG32813 -4.681203
CG1685 CG33009 0.348142
CG1685 CG33217 0.089473
CG1685 CG3593 0.826668
CG1685 CG3714 0.016221
CG1685 CG3884 0.096771
CG1685 CG4033 -5.874481
CG1685 CG4217 3.865297
CG1685 CG4233 0.019999
CG1685 CG4300 -0.779756
CG1685 CG4307 -5.584527
CG1685 CG4427 -1.745068
CG1685 CG4475 1.102212
CG1685 CG4567 3.151564
CG1685 CG4600 0.256825
CG1685 CG4753 -0.381193
CG1685 CG4901 4.587803
CG1685 CG4994 5.109397
CG1685 CG5010 -7.532758
CG1685 CG5033 3.522795
CG1685 CG5277 1.020323
CG1685 CG5374 -0.627471
CG1685 CG5558 -4.349904
CG1685 CG5594 3.373025
CG1685 CG5824 1.601393
CG1685 CG5904 -18.854376
CG1685 CG5992 0.361562
CG1685 CG6022 0.958495
CG1685 CG6105 4.235481
CG1685 CG6226 -4.310932
CG1685 CG6343 -5.230377
CG1685 CG6415 -0.699007
CG1685 CG6417 0.457024
CG1685 CG6501 4.223858
CG1685 CG6767 2.374536
CG1685 CG6871 0.150830
CG1685 CG6904 0.899525
CG1685 CG6949 9.060422
CG1685 CG7033 4.782303
CG1685 CG7088 0.524474
CG1685 CG7176 0.899608
CG1685 CG7421 0.077769
CG1685 CG7430 -0.738756
CG1685 CG7519 1.610485
CG1685 CG7610 5.697991
CG1685 CG7712 3.889539
CG1685 CG7834 4.272015
CG1685 CG7839 3.946071
CG1685 CG7841 -2.001673
CG1685 CG7935 -4.916104
CG1685 CG7993 5.975502
CG1685 CG8039 -4.998103
CG1685 CG8058 0.104239
CG1685 CG8309 -0.830436
CG1685 CG8327 2.610589
CG1685 CG8402 -2.841616
CG1685 CG8439 -7.654712
CG1685 CG8443 -3.102182
CG1685 CG8444 1.466961
CG1685 CG8446 -2.393794
CG1685 CG8470 -4.425878
CG1685 CG8525 2.265396
CG1685 CG8766 -0.255977
CG1685 CG8920 -0.964305
CG1685 CG8977 -6.842265
CG1685 CG9009 2.399832
CG1685 CG9140 1.919731
CG1685 CG9172 -2.862050
CG1685 CG9281 1.541218
CG1685 CG9300 -0.835463
CG1685 CG9306 -1.457801
CG1685 CG9527 -0.851221
CG1685 CG9577 1.640677
CG16858 CG1782 0.709890
CG16858 CG1884 0.151903
CG16858 CG2072 -0.190623
CG16858 CG2161 -0.899869
CG16858 CG2818 -0.451771
CG16858 CG31999 0.128977
CG16858 CG32425 0.249936
CG16858 CG33549 1.669068
CG16858 CG3539 -0.140153
CG16858 CG3542 -0.887983
CG16858 CG3722 -1.681275
CG16858 CG3725 0.172308
CG16858 CG3903 -0.145586
CG16858 CG4145 -2.572923
CG16858 CG4670 -0.433072
CG16858 CG4672 0.666920
CG16858 CG4729 -0.311449
CG16858 CG5021 0.272518
CG16858 CG5514 -0.297580
CG16858 CG6055 -0.284859
CG16858 CG6199 -0.210030
CG16858 CG7748 0.112986
CG16858 CG8156 -0.781608
CG16858 CG8965 -0.869485
CG16858 CG9022 0.086390
CG16858 CG9346 -0.300017
CG16858 CG9747 0.012455
CG16858 CG9924 0.437658
CG16858 CG9968 -0.101224
CG16858 TE20108 0.361094
CG16876 CG18740 -0.643817
CG16876 CG32505 0.226763
CG16876 CG4022 -0.440218
CG16876 CG5393 -0.549787
CG16876 CG5580 -0.969320
CG16876 CG6889 -0.272784
CG16876 CG8200 -0.306422
CG16876 CG9336 -1.344417
CG16885 CG17325 0.346336
CG16885 CG17437 -0.296213
CG16885 CG18140 0.062593
CG16885 CG2928 -1.397099
CG16885 CG32548 0.162304
CG16885 CG33113 -0.210754
CG16885 CG3365 0.682586
CG16885 CG4679 -0.041888
CG16885 CG4692 0.201174
CG16885 CG7173 -0.553152
CG16885 CG7807 0.229169
CG16885 CG9539 -0.312255
CG16944 CG17332 -2.410110
CG16944 CG17642 0.097805
CG16944 CG3127 0.209771
CG16944 CG32164 0.569099
CG16944 CG33502 -0.071189
CG16944 CG4086 0.479223
CG16944 CG4169 -1.877738
CG16944 CG4247 -3.372743
CG16944 CG4376 -0.588665
CG16944 CG4994 0.394661
CG16944 CG5012 0.381939
CG16944 CG5660 -0.108865
CG16944 CG5819 0.096879
CG16944 CG6178 -0.617885
CG16944 CG6647 -0.205078
CG16944 CG6666 -2.077488
CG16944 CG7269 -0.248030
CG16944 CG7698 -0.177506
CG16944 CG7920 -0.748406
CG16944 CG8048 -0.189535
CG16944 CG9480 -0.308853
CG17032 CG17121 -2.370030
CG17032 CG1749 -0.311797
CG17032 CG18140 0.522350
CG17032 CG18507 -0.414499
CG17032 CG2051 -0.682214
CG17032 CG2727 -0.372026
CG17032 CG2918 -0.136596
CG17032 CG2969 0.349613
CG17032 CG3001 -0.046958
CG17032 CG3008 0.390097
CG17032 CG3278 -0.180092
CG17032 CG33104 -0.626763
CG17032 CG33183 -1.046426
CG17032 CG33549 1.185200
CG17032 CG3359 -0.248421
CG17032 CG3903 -0.103146
CG17032 CG4051 -0.117629
CG17032 CG4354 0.608399
CG17032 CG4457 0.420934
CG17032 CG4511 -0.058066
CG17032 CG5374 -1.062035
CG17032 CG5486 0.069316
CG17032 CG5590 -0.213942
CG17032 CG6177 0.075305
CG17032 CG6202 0.014475
CG17032 CG7610 0.719125
CG17032 CG7748 -0.968826
CG17032 CG8312 0.297764
CG17032 CG8759 1.578103
CG17032 CG9009 -0.040991
CG17032 CG9035 -0.287608
CG17032 CG9238 -0.891510
CG17032 CG9281 -0.219118
CG17032 CG9322 -0.229675
CG17032 CG9330 1.600087
CG17032 CG9423 -0.663821
CG17032 TE20108 -0.355948
CG17109 CG5779 -1.423920
CG17121 CG17166 1.611956
CG17121 CG17246 -0.359836
CG17121 CG17492 0.196442
CG17121 CG18140 -0.945351
CG17121 CG18507 -0.339736
CG17121 CG2108 0.001420
CG17121 CG2727 -0.042669
CG17121 CG2837 -0.013412
CG17121 CG3001 -1.275760
CG17121 CG3008 0.584147
CG17121 CG31045 -0.711930
CG17121 CG31999 -0.167199
CG17121 CG32244 0.200786
CG17121 CG32425 0.393462
CG17121 CG3267 -1.234651
CG17121 CG3278 -0.055027
CG17121 CG33009 -0.685658
CG17121 CG33104 0.617488
CG17121 CG33183 0.585043
CG17121 CG3359 -0.715287
CG17121 CG3903 0.184200
CG17121 CG3992 0.044192
CG17121 CG4051 -0.606131
CG17121 CG4170 0.298997
CG17121 CG4354 -1.740602
CG17121 CG4511 -0.045331
CG17121 CG4692 -0.023084
CG17121 CG5170 0.286975
CG17121 CG5193 -0.061155
CG17121 CG5330 0.718623
CG17121 CG5374 0.551086
CG17121 CG5575 -0.192991
CG17121 CG5596 -0.425854
CG17121 CG6512 0.778284
CG17121 CG6708 0.192150
CG17121 CG6904 -0.422705
CG17121 CG7033 1.769249
CG17121 CG7176 0.258695
CG17121 CG7230 -0.246255
CG17121 CG7421 0.765067
CG17121 CG7438 -0.716501
CG17121 CG7526 -0.967373
CG17121 CG7563 0.147029
CG17121 CG7748 0.432872
CG17121 CG7935 -0.275192
CG17121 CG8235 0.848788
CG17121 CG8309 -1.474199
CG17121 CG8402 2.049143
CG17121 CG8439 0.146294
CG17121 CG8446 1.352866
CG17121 CG8759 0.985974
CG17121 CG8965 0.203855
CG17121 CG9009 -0.763278
CG17121 CG9035 -0.003207
CG17121 CG9194 -0.829465
CG17121 CG9280 0.159034
CG17121 CG9281 -4.040250
CG17121 CG9322 -0.919849
CG17121 CG9330 -0.662516
CG17121 CG9416 -0.325231
CG17121 CG9762 -0.236975
CG17121 CR31808 -0.312646
CG17124 CG17246 1.378055
CG17124 CG17369 -3.670916
CG17124 CG18854 0.820187
CG17124 CG2221 2.917537
CG17124 CG2330 0.648389
CG17124 CG31045 1.063841
CG17124 CG3224 1.321877
CG17124 CG32253 -1.575227
CG17124 CG32425 0.542267
CG17124 CG32625 -1.917493
CG17124 CG3278 -1.723369
CG17124 CG33104 -0.864391
CG17124 CG3416 0.424733
CG17124 CG3434 0.153574
CG17124 CG3722 -0.137769
CG17124 CG3902 -0.740513
CG17124 CG3992 0.312927
CG17124 CG4035 -0.757466
CG17124 CG4115 -0.373613
CG17124 CG4551 -0.444858
CG17124 CG4692 -0.690424
CG17124 CG4700 -1.690916
CG17124 CG4746 0.440946
CG17124 CG4912 -2.518016
CG17124 CG4972 -0.914921
CG17124 CG5183 -1.915671
CG17124 CG5277 -2.377747
CG17124 CG5345 0.036881
CG17124 CG5353 0.449090
CG17124 CG5824 3.216838
CG17124 CG6148 -2.903839
CG17124 CG6210 -0.481594
CG17124 CG6455 0.379273
CG17124 CG6512 -1.420202
CG17124 CG6766 0.352279
CG17124 CG6981 -0.061915
CG17124 CG7227 -0.904333
CG17124 CG7413 -1.282824
CG17124 CG7430 0.067828
CG17124 CG7461 0.311110
CG17124 CG7702 0.995598
CG17124 CG7935 2.105992
CG17124 CG8231 1.756671
CG17124 CG8286 -1.033308
CG17124 CG8306 -0.064892
CG17124 CG8366 0.749811
CG17124 CG8920 1.185399
CG17124 CG8978 -1.409050
CG17124 CG9035 -0.035014
CG17124 CG9172 0.024553
CG17124 CG9403 0.393940
CG17124 CG9423 0.354891
CG17124 CG9539 0.129325
CG17124 CG9677 -1.032729
CG17124 CG9710 -0.630293
CG17124 CG9750 -1.044953
CG17124 CG9866 -0.205357
CG17124 CG9916 0.878061
CG17136 CG17369 -0.384466
CG17136 CG1746 1.169452
CG17136 CG1785 5.114460
CG17136 CG18854 -1.100547
CG17136 CG1891 -0.271856
CG17136 CG2221 -0.413996
CG17136 CG2263 2.570373
CG17136 CG2827 0.067548
CG17136 CG2863 -2.056636
CG17136 CG2867 1.915433
CG17136 CG3224 -0.533921
CG17136 CG32409 2.736190
CG17136 CG4217 -5.125565
CG17136 CG4457 0.493709
CG17136 CG4581 1.979280
CG17136 CG4843 -0.931393
CG17136 CG4912 1.266257
CG17136 CG5258 -0.050904
CG17136 CG5277 1.231983
CG17136 CG5525 -0.018948
CG17136 CG5824 -1.665539
CG17136 CG5904 7.201199
CG17136 CG5992 0.310887
CG17136 CG6022 4.116951
CG17136 CG6105 1.750876
CG17136 CG6226 -2.565944
CG17136 CG6455 0.648848
CG17136 CG6904 -1.552840
CG17136 CG6972 -0.111989
CG17136 CG7519 -0.512910
CG17136 CG7780 0.936533
CG17136 CG8039 -1.187580
CG17136 CG8231 1.264548
CG17136 CG8301 -0.103316
CG17136 CG8327 -2.369151
CG17136 CG8366 0.156777
CG17136 CG8444 -0.111825
CG17136 CG8525 1.192167
CG17136 CG8759 1.914158
CG17136 CG8780 -0.813257
CG17136 CG8920 -7.372284
CG17136 CG9300 0.640614
CG17136 CG9630 -14.168887
CG17136 CG9663 0.500216
CG17136 CG9750 -1.561614
CG17158 CG1716 -0.127456
CG17158 CG1721 0.737242
CG17158 CG1749 0.425716
CG17158 CG17492 -2.588899
CG17158 CG1782 -2.017234
CG17158 CG18250 -12.995338
CG17158 CG18290 -0.875693
CG17158 CG1884 2.537196
CG17158 CG2051 0.733033
CG17158 CG2374 -5.123116
CG17158 CG2774 -0.874188
CG17158 CG3008 2.121520
CG17158 CG3033 0.574770
CG17158 CG3039 3.290580
CG17158 CG31045 -0.605112
CG17158 CG31332 3.323753
CG17158 CG3198 3.294984
CG17158 CG32425 4.451461
CG17158 CG3265 2.278878
CG17158 CG32701 -0.242856
CG17158 CG33097 -2.916954
CG17158 CG33183 0.382863
CG17158 CG33549 1.651509
CG17158 CG3542 0.858903
CG17158 CG3624 -0.805910
CG17158 CG3664 -0.743550
CG17158 CG3722 -3.706763
CG17158 CG3725 -5.797237
CG17158 CG3800 0.584939
CG17158 CG3969 -0.498201
CG17158 CG4006 -1.932618
CG17158 CG4115 0.606693
CG17158 CG4145 0.171140
CG17158 CG4204 -1.433914
CG17158 CG4552 -0.184229
CG17158 CG4672 2.286925
CG17158 CG4677 1.477569
CG17158 CG4700 1.382294
CG17158 CG5215 0.910905
CG17158 CG5433 -0.203291
CG17158 CG5514 -0.030856
CG17158 CG5809 -2.159428
CG17158 CG6017 -0.184758
CG17158 CG6174 0.862813
CG17158 CG6647 -0.327350
CG17158 CG6654 -1.031869
CG17158 CG6668 1.375816
CG17158 CG6775 -8.967955
CG17158 CG6877 0.496189
CG17158 CG7071 1.041759
CG17158 CG7199 -0.277573
CG17158 CG7254 -0.642612
CG17158 CG7262 0.862702
CG17158 CG7375 -0.617017
CG17158 CG7379 -1.820105
CG17158 CG7433 -1.004082
CG17158 CG7752 -1.094106
CG17158 CG7893 -2.869179
CG17158 CG8173 0.132382
CG17158 CG8182 0.378140
CG17158 CG8209 -0.639827
CG17158 CG8289 0.211255
CG17158 CG8308 0.597964
CG17158 CG8411 -0.519191
CG17158 CG8416 0.554518
CG17158 CG8430 1.026114
CG17158 CG8933 -2.573903
CG17158 CG8965 -4.413127
CG17158 CG8974 2.890319
CG17158 CG9022 -1.775561
CG17158 CG9035 -0.496461
CG17158 CG9318 -1.871643
CG17158 CG9322 -2.947144
CG17158 CG9423 -1.611578
CG17158 CG9712 1.896157
CG17158 CG9924 0.445426
CG17158 CG9985 0.600076
CG17158 TE20108 -0.117173
CG1716 CG1749 -0.063961
CG1716 CG1782 -0.014770
CG1716 CG18250 2.264409
CG1716 CG2051 -0.261855
CG1716 CG2072 -0.158343
CG1716 CG2774 -0.611194
CG1716 CG3039 0.018445
CG1716 CG31045 0.277094
CG1716 CG31794 -0.064544
CG1716 CG32030 -0.402726
CG1716 CG32701 0.253183
CG1716 CG3542 -1.874906
CG1716 CG3664 0.033220
CG1716 CG3722 0.002425
CG1716 CG3792 -0.571555
CG1716 CG3800 0.766898
CG1716 CG4006 0.075442
CG1716 CG4204 0.067326
CG1716 CG4672 0.014986
CG1716 CG4729 -0.340405
CG1716 CG5215 0.483340
CG1716 CG5353 0.035521
CG1716 CG5382 0.982047
CG1716 CG5454 -0.055562
CG1716 CG6601 -0.145939
CG1716 CG6654 -0.327969
CG1716 CG6766 0.139052
CG1716 CG6775 0.248738
CG1716 CG6877 -0.655065
CG1716 CG7073 -2.432966
CG1716 CG7262 -0.396088
CG1716 CG7375 -0.184375
CG1716 CG7752 0.001764
CG1716 CG8289 -0.289452
CG1716 CG8430 0.031783
CG1716 CG8776 -0.388464
CG1716 CG8974 0.109110
CG1716 CG9022 0.162758
CG1716 CG9128 -0.428423
CG1716 CG9256 -0.382717
CG1716 CG9677 -0.220215
CG1716 CG9916 -0.018335
CG1716 CG9985 0.107073
CG17166 CG1771 2.273592
CG17166 CG18446 -1.494379
CG17166 CG18507 0.136510
CG17166 CG1882 0.895647
CG17166 CG2140 -0.447223
CG17166 CG2837 -0.220602
CG17166 CG2918 -0.073669
CG17166 CG3008 2.168678
CG17166 CG31175 3.059379
CG17166 CG3171 -2.555205
CG17166 CG32164 2.628835
CG17166 CG3267 -12.548440
CG17166 CG33104 -1.583952
CG17166 CG33183 -2.391610
CG17166 CG3499 1.938663
CG17166 CG3588 0.483685
CG17166 CG3762 -3.238345
CG17166 CG4051 0.357957
CG17166 CG4307 0.808545
CG17166 CG4364 -1.759843
CG17166 CG4567 -5.685082
CG17166 CG4726 -3.983974
CG17166 CG4966 1.532019
CG17166 CG4994 -5.559182
CG17166 CG5170 0.687605
CG17166 CG5575 -0.573667
CG17166 CG6512 -1.479390
CG17166 CG6521 0.164656
CG17166 CG6668 1.500552
CG17166 CG6766 1.063554
CG17166 CG6871 -0.791166
CG17166 CG7033 3.160726
CG17166 CG7071 0.764449
CG17166 CG7107 0.857130
CG17166 CG7176 0.562944
CG17166 CG7271 0.757794
CG17166 CG7361 1.122983
CG17166 CG7413 -0.192193
CG17166 CG7421 5.090850
CG17166 CG7807 -0.009524
CG17166 CG8144 1.806224
CG17166 CG8182 -0.244639
CG17166 CG8231 1.822792
CG17166 CG8235 2.814217
CG17166 CG8309 -0.532844
CG17166 CG8402 3.723860
CG17166 CG8439 2.410929
CG17166 CG9149 -0.272649
CG17166 CG9172 -0.315125
CG17166 CG9253 -0.554149
CG17166 CG9281 0.246059
CG17166 CG9330 0.500264
CG17166 CG9416 -0.458301
CG17166 CG9446 0.733041
CG17166 CG9710 0.111320
CG17166 CR31808 0.784837
CG1721 CG17492 -0.292102
CG1721 CG18250 -1.948756
CG1721 CG1837 0.910231
CG1721 CG1910 -0.464054
CG1721 CG1934 0.179879
CG1721 CG3001 1.875876
CG1721 CG30427 -0.736800
CG1721 CG3048 0.354344
CG1721 CG31045 0.621075
CG1721 CG3127 -0.688381
CG1721 CG31332 -0.147142
CG1721 CG3198 0.434567
CG1721 CG32164 -1.126260
CG1721 CG32244 0.101796
CG1721 CG32425 0.822270
CG1721 CG3265 0.407997
CG1721 CG33149 -1.496661
CG1721 CG3371 -0.680993
CG1721 CG3624 -1.145663
CG1721 CG3644 0.278368
CG1721 CG4125 0.069814
CG1721 CG4169 -0.665570
CG1721 CG4300 -0.506136
CG1721 CG4700 -0.015845
CG1721 CG4726 0.059728
CG1721 CG4843 2.425607
CG1721 CG4994 -2.133711
CG1721 CG5320 -0.195643
CG1721 CG5374 0.182819
CG1721 CG5476 0.777584
CG1721 CG5596 0.823746
CG1721 CG5809 -1.506670
CG1721 CG5992 1.506592
CG1721 CG6501 1.130785
CG1721 CG6647 -0.215421
CG1721 CG6668 -0.738392
CG1721 CG6775 -0.741227
CG1721 CG6803 -0.888192
CG1721 CG6972 -1.640751
CG1721 CG7033 0.846491
CG1721 CG7173 1.103744
CG1721 CG7254 0.288772
CG1721 CG7430 -1.046929
CG1721 CG7433 -1.162562
CG1721 CG7920 1.083798
CG1721 CG7987 -0.738545
CG1721 CG8209 0.209844
CG1721 CG8289 -0.357190
CG1721 CG8439 -0.272109
CG1721 CG8759 -0.096634
CG1721 CG8977 -2.826416
CG1721 CG9020 -0.344293
CG1721 CG9022 0.773761
CG1721 CG9194 -0.157621
CG1721 CG9281 -0.641547
CG1721 CG9322 0.156841
CG1721 CG9480 -0.610114
CG1721 CG9710 1.343070
CG1721 CG9985 1.521003
CG1721 CR31696 -1.144546
CG1721 TE19126 0.763404
CG17218 CG1749 -1.483072
CG17218 CG17646 -1.158301
CG17218 CG3171 -0.128196
CG17218 CG32473 0.059232
CG17218 CG33183 -0.263983
CG17218 CG3991 0.064959
CG17218 CG4006 0.002776
CG17218 CG5021 0.751133
CG17218 CG5873 -0.622808
CG17218 CG7563 0.322418
CG17218 CG7893 0.613830
CG17218 CG7961 -0.048339
CG17218 CG8156 -2.171124
CG17218 CG8308 -0.358936
CG17218 CG8600 0.519235
CG17218 CG9035 0.950618
CG17218 CG9322 0.516847
CG17218 CG9416 -0.207798
CG17218 CG9712 -0.208171
CG17218 CG9796 -1.124310
CG17218 CG9924 0.539804
CG17218 CG9968 0.315346
CG17246 CG17320 0.553130
CG17246 CG18140 -0.598824
CG17246 CG2016 -0.918817
CG17246 CG2158 1.213130
CG17246 CG2161 1.428977
CG17246 CG2674 -1.466972
CG17246 CG2713 -2.030906
CG17246 CG31170 -1.439632
CG17246 CG3140 -4.109251
CG17246 CG31999 -2.055720
CG17246 CG3224 1.127204
CG17246 CG32409 1.321499
CG17246 CG32425 0.110535
CG17246 CG32625 -0.313848
CG17246 CG3267 0.483618
CG17246 CG3278 0.926282
CG17246 CG3283 0.750823
CG17246 CG33104 0.941952
CG17246 CG33217 0.009679
CG17246 CG33549 -4.521476
CG17246 CG3499 -5.454204
CG17246 CG3624 1.693531
CG17246 CG3861 -1.151099
CG17246 CG3903 3.118369
CG17246 CG3992 -0.091797
CG17246 CG4003 -0.398226
CG17246 CG4051 -0.493339
CG17246 CG4169 1.643434
CG17246 CG4170 0.949126
CG17246 CG4233 0.401656
CG17246 CG4427 3.158489
CG17246 CG4567 -0.676526
CG17246 CG4679 0.948493
CG17246 CG4692 -0.214208
CG17246 CG4742 0.346333
CG17246 CG4778 0.187615
CG17246 CG4912 1.829054
CG17246 CG4972 -0.429459
CG17246 CG5033 1.553335
CG17246 CG5330 -2.248314
CG17246 CG5353 0.923663
CG17246 CG5374 0.180480
CG17246 CG5594 2.015896
CG17246 CG5904 6.453096
CG17246 CG6022 -0.299187
CG17246 CG6177 -0.807561
CG17246 CG6226 -2.703237
CG17246 CG6343 -0.554695
CG17246 CG6439 0.193399
CG17246 CG6708 1.333555
CG17246 CG6904 -4.318855
CG17246 CG6949 0.233290
CG17246 CG7033 -1.541844
CG17246 CG7107 1.047828
CG17246 CG7227 -0.245016
CG17246 CG7361 -0.160642
CG17246 CG7413 -1.016895
CG17246 CG7430 0.720065
CG17246 CG7610 -0.007796
CG17246 CG7698 1.680220
CG17246 CG7839 2.352750
CG17246 CG7935 -0.999811
CG17246 CG7981 0.159309
CG17246 CG8058 0.982657
CG17246 CG8231 0.011181
CG17246 CG8235 1.701767
CG17246 CG8366 0.267119
CG17246 CG8402 -3.597491
CG17246 CG8439 -1.155336
CG17246 CG8443 -3.184084
CG17246 CG8444 -0.718316
CG17246 CG8636 -0.575095
CG17246 CG8766 -2.227262
CG17246 CG8788 3.698807
CG17246 CG9140 0.384591
CG17246 CG9194 0.003673
CG17246 CG9280 -1.082207
CG17246 CG9281 0.717138
CG17246 CG9423 0.052085
CG17246 CG9750 -2.249996
CG17246 CG9985 0.394490
CG17246 TE18870 0.131894
CG17271 CG1749 -0.641836
CG17271 CG18507 -0.462867
CG17271 CG18854 2.441902
CG17271 CG2221 0.269482
CG17271 CG2263 0.169047
CG17271 CG32030 0.136278
CG17271 CG33183 0.338890
CG17271 CG3664 0.012676
CG17271 CG3766 0.718790
CG17271 CG3991 -0.679792
CG17271 CG4457 0.720856
CG17271 CG4665 -0.535953
CG17271 CG4966 -0.216592
CG17271 CG5249 -0.803807
CG17271 CG5382 -3.011019
CG17271 CG5946 0.195406
CG17271 CG6202 -4.076650
CG17271 CG6708 2.967986
CG17271 CG6822 -3.136892
CG17271 CG7073 0.928591
CG17271 CG7461 0.545724
CG17271 CG8144 -2.329475
CG17271 CG8268 -1.067940
CG17271 CG8286 -1.483746
CG17271 CG8386 -0.431694
CG17271 CG8430 -0.439221
CG17271 CG9035 0.113791
CG17271 CG9326 -1.806784
CG17271 CG9416 0.158599
CG17272 CG2727 -0.651666
CG17272 CG2818 -0.326908
CG17272 CG32473 0.079044
CG17272 CG6040 -0.332007
CG17272 CG6394 -0.218007
CG17272 CG8156 -0.141842
CG17272 CG8308 -0.181136
CG17272 CG8965 -0.100495
CG17272 CG9712 -0.244915
CG17280 CG6030 -0.059473
CG17280 CG6439 -1.226697
CG17280 CG7354 0.084597
CG17280 CG9131 -0.747070
CG17292 CG18362 -0.458372
CG17292 CG2928 -0.441365
CG17292 CG7266 -0.206028
CG17320 CG17642 0.372019
CG17320 CG1882 -0.397934
CG17320 CG18854 0.855853
CG17320 CG1970 -0.906899
CG17320 CG2158 0.070350
CG17320 CG2161 -0.467997
CG17320 CG31160 -1.039120
CG17320 CG31170 -1.518869
CG17320 CG31259 0.320114
CG17320 CG3140 -1.046438
CG17320 CG3224 0.987568
CG17320 CG32409 0.205189
CG17320 CG32625 0.155986
CG17320 CG33502 0.180549
CG17320 CG3499 -0.706037
CG17320 CG4061 -0.256533
CG17320 CG4086 0.239367
CG17320 CG4233 0.188684
CG17320 CG4247 -0.722057
CG17320 CG4427 -1.363554
CG17320 CG4567 0.264690
CG17320 CG4600 -0.138174
CG17320 CG4665 1.127203
CG17320 CG4752 -0.092049
CG17320 CG5033 2.676153
CG17320 CG5353 -0.585293
CG17320 CG5590 -1.320698
CG17320 CG5992 0.146474
CG17320 CG6028 -0.679427
CG17320 CG6871 0.348672
CG17320 CG7227 -0.477777
CG17320 CG7458 -1.132691
CG17320 CG7461 -4.639363
CG17320 CG8036 0.335528
CG17320 CG8058 -0.971536
CG17320 CG8402 -0.655078
CG17320 CG8531 0.194146
CG17320 CG9148 -0.969824
CG17320 CG9280 1.075401
CG17323 CG18466 -1.216036
CG17323 CG2060 -0.809683
CG17323 CG33099 0.289130
CG17323 CG3829 1.099486
CG17323 CG4120 0.702825
CG17323 CG4162 1.266286
CG17323 CG4306 -1.109397
CG17323 CG5210 0.631673
CG17323 CG6113 -0.418829
CG17323 CG7062 -0.063913
CG17323 CG7241 -0.048615
CG17323 CG7390 -0.910984
CG17323 CG8050 -1.039016
CG17323 CG8066 -0.818764
CG17323 CG8669 -0.386124
CG17323 CG8782 -0.129331
CG17323 CG9184 0.123492
CG17325 CG17332 0.817992
CG17325 CG17754 -0.225004
CG17325 CG1837 -3.420530
CG17325 CG18593 0.410583
CG17325 CG18657 -1.820633
CG17325 CG1910 -2.616642
CG17325 CG2718 0.262988
CG17325 CG30011 0.041850
CG17325 CG30427 0.406339
CG17325 CG31098 0.385318
CG17325 CG3127 -1.661504
CG17325 CG32164 -3.845957
CG17325 CG32499 -0.206874
CG17325 CG32548 1.122877
CG17325 CG32813 -2.432340
CG17325 CG33009 0.006328
CG17325 CG33149 -0.029247
CG17325 CG4376 0.596302
CG17325 CG4427 -0.011430
CG17325 CG4533 -0.955014
CG17325 CG4600 0.071880
CG17325 CG4994 2.458745
CG17325 CG5320 4.736828
CG17325 CG5330 1.281604
CG17325 CG5476 -4.840777
CG17325 CG5532 -0.653118
CG17325 CG5819 0.762352
CG17325 CG6501 1.226520
CG17325 CG6666 -0.861372
CG17325 CG6803 -1.553407
CG17325 CG7088 0.140964
CG17325 CG7107 0.860848
CG17325 CG7173 -3.227810
CG17325 CG7296 0.344353
CG17325 CG7698 0.342866
CG17325 CG7807 -0.869192
CG17325 CG7920 1.405874
CG17325 CG7981 -0.713090
CG17325 CG8050 1.305156
CG17325 CG8186 0.977191
CG17325 CG8402 0.661132
CG17325 CG8665 -3.162234
CG17325 CG8766 0.594089
CG17325 CG8977 2.522249
CG17325 CG9184 -0.275714
CG17325 CG9238 -0.249144
CG17332 CG17508 0.083943
CG17332 CG17642 -1.168570
CG17332 CG1771 -2.789063
CG17332 CG18374 -2.632877
CG17332 CG18593 -0.326913
CG17332 CG1882 -1.854350
CG17332 CG2210 1.415359
CG17332 CG2977 2.295512
CG17332 CG30349 -0.909224
CG17332 CG31004 2.647865
CG17332 CG31098 2.213277
CG17332 CG31170 2.623757
CG17332 CG31233 -0.989838
CG17332 CG3127 -2.690266
CG17332 CG31605 0.826153
CG17332 CG3249 -0.450756
CG17332 CG32813 2.131884
CG17332 CG32920 -0.463606
CG17332 CG33009 0.771784
CG17332 CG33502 -10.245281
CG17332 CG3762 0.158492
CG17332 CG4051 0.537068
CG17332 CG4169 4.215230
CG17332 CG4199 0.282281
CG17332 CG4217 1.029968
CG17332 CG4247 3.411232
CG17332 CG4364 -2.713666
CG17332 CG4376 -0.239163
CG17332 CG4567 3.393209
CG17332 CG4984 0.110376
CG17332 CG4994 6.127074
CG17332 CG5012 -1.339817
CG17332 CG5130 -0.056937
CG17332 CG5476 -3.000314
CG17332 CG5532 -0.528036
CG17332 CG5660 -0.007139
CG17332 CG5819 -2.790473
CG17332 CG5903 2.496542
CG17332 CG5949 0.734076
CG17332 CG5961 3.913266
CG17332 CG6030 1.653303
CG17332 CG6345 -0.485609
CG17332 CG6375 -0.365967
CG17332 CG6501 -12.654494
CG17332 CG6521 -2.777869
CG17332 CG6647 -0.291578
CG17332 CG6666 -5.655659
CG17332 CG6769 -0.191368
CG17332 CG6949 2.182538
CG17332 CG7062 -0.175758
CG17332 CG7071 3.458428
CG17332 CG7107 -2.242053
CG17332 CG7176 2.399231
CG17332 CG7178 1.057410
CG17332 CG7279 0.434048
CG17332 CG7354 0.943562
CG17332 CG7361 -12.898140
CG17332 CG7502 0.246849
CG17332 CG7698 -0.796720
CG17332 CG7807 1.033354
CG17332 CG7920 -6.493481
CG17332 CG7981 -0.767115
CG17332 CG8048 -9.191386
CG17332 CG8173 -0.281337
CG17332 CG8186 -3.346401
CG17332 CG8235 -0.113486
CG17332 CG8766 -1.754274
CG17332 CG8788 -2.272519
CG17332 CG8946 -4.004959
CG17332 CG9262 0.020145
CG17332 CG9527 3.703908
CG17332 CG9743 0.430700
CG17332 CG9762 3.347171
CG17332 CG9977 -2.892371
CG17334 CG2969 -0.664112
CG17334 CG33113 -0.688232
CG17334 CG3903 0.403809
CG17334 CG5486 -0.357423
CG17334 CG6778 -0.090157
CG17334 CG9175 -0.693719
CG17348 CG2835 -0.236795
CG17348 CG3001 -0.377406
CG17348 CG31332 0.262921
CG17348 CG4125 -0.807591
CG17348 CG4843 0.477269
CG17348 CG7073 -0.134812
CG17348 CG7638 0.542765
CG17348 CG8635 -1.258246
CG17369 CG1746 -1.429390
CG17369 CG1785 0.487075
CG17369 CG2221 -7.769935
CG17369 CG2263 0.398663
CG17369 CG2674 0.089517
CG17369 CG2863 1.445245
CG17369 CG2867 1.397380
CG17369 CG3224 -1.149700
CG17369 CG32253 -0.082806
CG17369 CG3278 -1.043804
CG17369 CG33104 -0.741848
CG17369 CG33217 -0.732365
CG17369 CG3992 0.052131
CG17369 CG4307 -8.252828
CG17369 CG4457 -1.278795
CG17369 CG4912 0.670820
CG17369 CG4972 0.592610
CG17369 CG5258 -2.102169
CG17369 CG5277 -1.246335
CG17369 CG5374 -0.476147
CG17369 CG5382 1.465729
CG17369 CG5824 -8.340540
CG17369 CG5904 2.042438
CG17369 CG6022 -0.635472
CG17369 CG6105 4.444531
CG17369 CG6148 -1.045472
CG17369 CG6226 -1.036376
CG17369 CG6343 -3.924766
CG17369 CG6455 -3.719163
CG17369 CG7033 2.235085
CG17369 CG7413 2.210125
CG17369 CG7519 -5.618510
CG17369 CG7712 -2.283689
CG17369 CG7839 0.466992
CG17369 CG7935 0.397069
CG17369 CG8039 -0.454358
CG17369 CG8231 -4.659116
CG17369 CG8286 0.509310
CG17369 CG8309 1.003675
CG17369 CG8366 -1.337220
CG17369 CG8444 -1.315731
CG17369 CG8525 0.728699
CG17369 CG8920 -3.038371
CG17369 CG8978 0.070360
CG17369 CG9006 -0.590815
CG17369 CG9149 -0.640442
CG17369 CG9172 -0.628157
CG17369 CG9300 0.579273
CG17369 CG9306 1.921126
CG17369 CG9630 0.975694
CG1743 CG17754 -1.209451
CG1743 CG18111 0.360574
CG1743 CG2098 -4.890507
CG1743 CG2198 1.404405
CG1743 CG2762 -0.287184
CG1743 CG30011 -0.284496
CG1743 CG3006 0.689288
CG1743 CG31098 -0.948442
CG1743 CG31775 -0.967663
CG1743 CG33099 1.566337
CG1743 CG3380 -2.386122
CG1743 CG3767 -0.377250
CG1743 CG3829 -1.500551
CG1743 CG3989 0.798304
CG1743 CG4162 -8.402777
CG1743 CG4306 0.216066
CG1743 CG4696 0.096691
CG1743 CG4781 0.304912
CG1743 CG5210 1.016925
CG1743 CG7088 0.082122
CG1743 CG7241 1.771668
CG1743 CG7678 0.131194
CG1743 CG7936 1.195515
CG1743 CG8050 1.542862
CG1743 CG8066 0.074201
CG1743 CG8665 3.124590
CG1743 CG8669 0.197448
CG17437 CG2928 -0.813341
CG1746 CG2184 -2.141623
CG1746 CG2263 1.545192
CG1746 CG2863 3.374517
CG1746 CG3001 -1.427114
CG1746 CG32464 -0.078280
CG1746 CG3278 0.186801
CG1746 CG3401 -0.042481
CG1746 CG4307 -7.246835
CG1746 CG4781 -0.781237
CG1746 CG4972 1.962303
CG1746 CG5033 2.593421
CG1746 CG5258 2.340109
CG1746 CG5374 -0.220687
CG1746 CG5558 3.815580
CG1746 CG5594 -0.316113
CG1746 CG5824 4.134717
CG1746 CG6022 2.456571
CG1746 CG6105 3.132326
CG1746 CG6343 0.563862
CG1746 CG6455 -1.030786
CG1746 CG7519 -6.011520
CG1746 CG7610 -0.476118
CG1746 CG7834 0.211305
CG1746 CG7839 1.618729
CG1746 CG7935 -5.925329
CG1746 CG7993 3.199787
CG1746 CG8039 -9.401176
CG1746 CG8231 -1.581588
CG1746 CG8327 2.087387
CG1746 CG8446 2.727205
CG1746 CG8525 -0.023393
CG1746 CG8759 -0.557437
CG1746 CG8780 -1.063856
CG1746 CG8978 -0.446771
CG1746 CG9006 -0.805998
CG1746 CG9140 1.360789
CG1746 CG9300 -0.943603
CG1746 CG9306 -0.678879
CG1746 CG9630 -0.499734
CG1749 CG17646 -0.078071
CG1749 CG18507 0.392495
CG1749 CG18817 -1.073972
CG1749 CG2918 0.356005
CG1749 CG3008 1.698688
CG1749 CG30291 -0.326471
CG1749 CG31121 0.109641
CG1749 CG3171 0.339610
CG1749 CG3265 0.656846
CG1749 CG33104 -2.446763
CG1749 CG33183 -0.215879
CG1749 CG3359 -0.108231
CG1749 CG3664 -0.581351
CG1749 CG3722 0.478437
CG1749 CG3766 0.147293
CG1749 CG3991 0.264310
CG1749 CG4006 -1.910797
CG1749 CG4204 0.475302
CG1749 CG4457 0.807496
CG1749 CG4552 0.581315
CG1749 CG4966 -0.595664
CG1749 CG5021 -1.079371
CG1749 CG6202 0.736320
CG1749 CG6668 0.719839
CG1749 CG6766 0.409664
CG1749 CG6822 -1.780709
CG1749 CG7073 0.839455
CG1749 CG7748 -0.322736
CG1749 CG7892 0.264748
CG1749 CG7961 -1.296402
CG1749 CG8144 0.981659
CG1749 CG8156 1.250683
CG1749 CG8268 -0.491285
CG1749 CG8308 0.419136
CG1749 CG8312 -1.040475
CG1749 CG8430 -0.977785
CG1749 CG9035 -2.018078
CG1749 CG9322 -1.924267
CG1749 CG9416 -0.001573
CG1749 CG9796 -0.049196
CG1749 TE20108 -0.659768
CG17492 CG17800 0.642864
CG17492 CG17943 1.004548
CG17492 CG18111 0.842609
CG17492 CG18250 2.660012
CG17492 CG1837 3.855901
CG17492 CG18657 0.613190
CG17492 CG1910 -2.375239
CG17492 CG2051 0.923047
CG17492 CG2374 1.632604
CG17492 CG3001 0.678782
CG17492 CG3048 0.789365
CG17492 CG31022 -1.579546
CG17492 CG31045 -9.848790
CG17492 CG31332 -4.429016
CG17492 CG32164 -0.382080
CG17492 CG32244 0.477530
CG17492 CG32464 1.151972
CG17492 CG33149 -3.632156
CG17492 CG3371 -0.317358
CG17492 CG3624 1.837641
CG17492 CG3725 0.442826
CG17492 CG4003 -1.195198
CG17492 CG40049 0.380528
CG17492 CG4125 -1.169088
CG17492 CG4169 0.216595
CG17492 CG4170 0.351389
CG17492 CG4204 -2.046499
CG17492 CG4300 -0.950682
CG17492 CG4511 0.690083
CG17492 CG4692 -0.194447
CG17492 CG4696 2.070075
CG17492 CG4843 0.167470
CG17492 CG4966 0.217974
CG17492 CG4994 -1.026803
CG17492 CG5183 2.704083
CG17492 CG5193 1.043736
CG17492 CG5320 -7.520982
CG17492 CG5353 1.737737
CG17492 CG5374 -0.225225
CG17492 CG5596 0.474794
CG17492 CG5776 1.842573
CG17492 CG5809 -1.683470
CG17492 CG6017 -4.566620
CG17492 CG6668 4.556779
CG17492 CG6766 0.139803
CG17492 CG6844 -2.007778
CG17492 CG6877 -2.159808
CG17492 CG6972 0.230819
CG17492 CG7033 -3.519682
CG17492 CG7073 0.920370
CG17492 CG7173 1.664019
CG17492 CG7199 -0.656182
CG17492 CG7262 -0.125633
CG17492 CG7296 0.839976
CG17492 CG7299 -0.321059
CG17492 CG7430 0.370976
CG17492 CG7433 -1.179849
CG17492 CG7610 2.525416
CG17492 CG7638 -0.668334
CG17492 CG7893 1.975476
CG17492 CG7915 -5.705852
CG17492 CG7920 2.260197
CG17492 CG7987 -7.096527
CG17492 CG8182 -1.704299
CG17492 CG8186 1.675787
CG17492 CG8231 1.416499
CG17492 CG8289 5.495023
CG17492 CG8306 1.297258
CG17492 CG8312 1.236613
CG17492 CG8430 -0.633854
CG17492 CG8553 -0.272439
CG17492 CG8635 0.999973
CG17492 CG8759 -5.169832
CG17492 CG8977 4.812221
CG17492 CG9194 0.338764
CG17492 CG9281 1.423021
CG17492 CG9322 0.054116
CG17492 CG9710 -1.788969
CG17492 CG9762 -6.102141
CG17492 CG9811 0.340314
CG17492 CG9866 2.281535
CG17492 CG9985 2.349733
CG17492 CR31696 -0.913268
CG17492 TE19126 -2.097730
CG17508 CG1782 -0.172526
CG17508 CG18290 -0.666258
CG17508 CG18374 -0.315682
CG17508 CG1882 1.047898
CG17508 CG1884 -0.036173
CG17508 CG3008 0.431212
CG17508 CG3048 -0.009046
CG17508 CG3127 -0.572080
CG17508 CG31605 0.319973
CG17508 CG32244 0.087248
CG17508 CG33149 -0.241179
CG17508 CG33502 0.265043
CG17508 CG3960 -0.264329
CG17508 CG4169 0.992274
CG17508 CG4364 -1.556083
CG17508 CG4376 -0.419067
CG17508 CG4679 -0.067812
CG17508 CG4692 -0.211985
CG17508 CG4726 -0.264704
CG17508 CG5661 -0.455028
CG17508 CG6521 -0.199658
CG17508 CG6666 0.355064
CG17508 CG7033 0.371682
CG17508 CG7071 0.836538
CG17508 CG7107 -0.760425
CG17508 CG7433 0.075662
CG17508 CG7920 -1.311687
CG17508 CG8182 -0.449607
CG17508 CG8186 0.436628
CG17508 CG9194 -0.486639
CG17508 CG9253 0.062632
CG17508 CG9811 -1.098887
CG17508 CG9977 -0.802984
CG1753 CG3935 -1.324063
CG17530 CG6113 -1.296278
CG17530 CG7266 -1.791918
CG17530 CG7438 -2.960432
CG17530 CG9184 -1.275159
CG1759 CG31463 -0.262180
CG1759 CG3734 0.210711
CG1759 CG4199 0.488781
CG1759 CG4280 -0.453666
CG1759 CG6830 0.236228
CG1759 CG7399 -1.261626
CG1759 CG9568 -0.423812
CG17597 CG31536 -0.410948
CG17597 CG31692 0.572975
CG17597 CG3434 -1.060036
CG17597 CG3743 -0.652944
CG17597 CG6223 -0.507984
CG17597 CG6981 -0.624200
CG17597 CG7702 0.586205
CG17597 CG8258 0.275037
CG17597 CG9836 0.029184
CG1764 CG8587 -1.092249
CG17642 CG2161 0.037806
CG17642 CG2713 0.617058
CG17642 CG30349 0.025790
CG17642 CG3249 -0.138016
CG17642 CG32920 -2.664711
CG17642 CG33502 0.411088
CG17642 CG3499 0.064677
CG17642 CG3884 -0.421815
CG17642 CG4086 0.695860
CG17642 CG4169 -1.179617
CG17642 CG4233 -0.869127
CG17642 CG4247 -1.904481
CG17642 CG4364 0.163981
CG17642 CG4600 -0.482121
CG17642 CG5012 1.009421
CG17642 CG5590 -0.035802
CG17642 CG5660 -0.181859
CG17642 CG5904 1.307825
CG17642 CG5949 -0.216463
CG17642 CG6028 -0.846551
CG17642 CG6030 -0.276081
CG17642 CG6178 -0.280850
CG17642 CG6439 0.424783
CG17642 CG6666 -0.247900
CG17642 CG6769 0.659490
CG17642 CG7328 0.254731
CG17642 CG8402 1.358518
CG17642 CG8470 -1.037729
CG17642 CG8766 0.444252
CG17646 CG31349 -0.318313
CG17646 CG4006 0.207320
CG17646 CG5433 0.054069
CG17646 CG7961 -1.103103
CG17646 CG8156 -0.482277
CG1771 CG1882 1.340621
CG1771 CG18854 -1.932534
CG1771 CG1891 1.026558
CG1771 CG2674 0.613882
CG1771 CG3028 -0.066761
CG1771 CG31170 -4.118767
CG1771 CG3127 -0.953555
CG1771 CG3171 -0.903436
CG1771 CG3224 1.446867
CG1771 CG3267 -1.220166
CG1771 CG33071 0.215592
CG1771 CG33183 -0.415421
CG1771 CG33502 -0.192528
CG1771 CG3499 0.255890
CG1771 CG4217 0.024793
CG1771 CG4311 -0.181680
CG1771 CG4364 -1.265750
CG1771 CG4376 -0.383536
CG1771 CG4427 -0.254190
CG1771 CG4552 -1.749353
CG1771 CG4726 -1.794465
CG1771 CG4901 -0.994594
CG1771 CG4994 0.043037
CG1771 CG5170 0.144268
CG1771 CG5525 0.712392
CG1771 CG5590 -0.267308
CG1771 CG5596 -0.893356
CG1771 CG5903 -0.143102
CG1771 CG5904 2.457015
CG1771 CG5961 -0.181550
CG1771 CG5992 -0.110244
CG1771 CG6202 -1.730768
CG1771 CG6345 -0.093632
CG1771 CG6501 1.825962
CG1771 CG6521 0.693338
CG1771 CG6705 -0.185367
CG1771 CG6708 1.561869
CG1771 CG6769 -1.135287
CG1771 CG7176 -0.469327
CG1771 CG7361 0.213246
CG1771 CG7430 0.866305
CG1771 CG7458 1.226229
CG1771 CG7554 -0.029183
CG1771 CG7920 0.944966
CG1771 CG8048 0.437540
CG1771 CG8058 0.791859
CG1771 CG8144 1.684048
CG1771 CG8235 -0.750538
CG1771 CG8268 0.268996
CG1771 CG8309 0.144932
CG1771 CG8430 0.004165
CG1771 CG8446 -0.104287
CG1771 CG8531 -0.220697
CG1771 CG9149 0.528549
CG1771 CG9527 1.166535
CG1771 CG9743 -1.239794
CG1771 CG9762 -0.717042
CG1771 CR31808 0.085525
CG17724 CG18740 0.077709
CG17724 CG2207 -1.157562
CG17724 CG31357 -0.325650
CG17724 CG32046 0.073730
CG17724 CG32505 0.699393
CG17724 CG3269 0.222629
CG17724 CG3408 -0.068395
CG17724 CG5175 -0.289533
CG17724 CG5358 -2.447545
CG17724 CG5545 -1.597990
CG17724 CG7358 -1.126305
CG17724 CG7471 0.109022
CG17724 CG7659 -0.168931
CG17724 CG9704 1.277807
CG17724 CG9999 0.525666
CG17754 CG18111 0.033397
CG17754 CG1837 -0.556297
CG17754 CG18657 -0.307539
CG17754 CG2098 1.014415
CG17754 CG2198 -0.424208
CG17754 CG2718 -0.021266
CG17754 CG30011 -1.272970
CG17754 CG32464 0.067228
CG17754 CG33113 0.015988
CG17754 CG3380 -0.978536
CG17754 CG3767 -0.804780
CG17754 CG3829 -0.015783
CG17754 CG3989 -0.708924
CG17754 CG4162 1.564086
CG17754 CG4533 0.782978
CG17754 CG6844 0.139083
CG17754 CG7296 -0.244185
CG17754 CG8066 -0.552321
CG17754 CG8665 -1.755298
CG17754 CG8977 0.268169
CG17754 CG9238 0.372687
CG17786 CG1919 -0.847238
CG17786 CG3097 -0.662673
CG1780 CG1934 -0.209611
CG1780 CG2718 -0.345804
CG1780 CG2969 -0.227138
CG1780 CG33113 -0.672014
CG1780 CG3989 -0.373554
CG1780 CG4183 -0.188700
CG1780 CG4405 -0.054904
CG1780 CG4533 0.520166
CG1780 CG5345 1.256857
CG1780 CG6155 -0.278485
CG1780 CG6778 -0.282675
CG17800 CG18250 1.220422
CG17800 CG1837 -0.045023
CG17800 CG2051 0.351599
CG17800 CG2969 -1.188739
CG17800 CG3048 -0.019816
CG17800 CG31045 -0.405026
CG17800 CG31692 -0.016474
CG17800 CG32425 -0.551157
CG17800 CG33549 -0.423254
CG17800 CG3644 -0.666420
CG17800 CG3725 0.080789
CG17800 CG4204 0.099145
CG17800 CG4511 -0.445671
CG17800 CG5320 0.333989
CG17800 CG5486 0.200920
CG17800 CG5776 -0.368181
CG17800 CG7987 -0.284428
CG17800 CG8276 -0.249376
CG17800 CG8289 -0.340134
CG17800 CG9022 -0.097686
CG17800 CG9985 0.487742
CG17800 CR31696 -0.237629
CG1782 CG17903 0.207739
CG1782 CG18250 2.699958
CG1782 CG18783 -0.836866
CG1782 CG1884 -3.308646
CG1782 CG2072 0.620617
CG1782 CG2161 -0.175561
CG1782 CG2374 1.466357
CG1782 CG2774 -0.429169
CG1782 CG3008 1.331849
CG1782 CG3033 -0.103443
CG1782 CG3039 -1.398939
CG1782 CG31649 -0.167784
CG1782 CG3198 -0.443641
CG1782 CG32425 2.082389
CG1782 CG33097 -1.966226
CG1782 CG33261 0.616014
CG1782 CG33549 -1.947641
CG1782 CG3371 -0.204081
CG1782 CG3542 -0.965594
CG1782 CG3624 -0.939880
CG1782 CG3644 0.371033
CG1782 CG3722 -1.431068
CG1782 CG3725 2.867003
CG1782 CG4086 0.612612
CG1782 CG4145 0.080087
CG1782 CG4169 1.725120
CG1782 CG4204 -0.102312
CG1782 CG4552 0.569827
CG1782 CG4672 -2.500478
CG1782 CG5186 0.044228
CG1782 CG5454 -0.477628
CG1782 CG5514 -1.792196
CG1782 CG6521 0.148731
CG1782 CG6647 0.392632
CG1782 CG6654 -0.886751
CG1782 CG6775 -1.773037
CG1782 CG6877 0.151554
CG1782 CG7187 -0.433724
CG1782 CG7269 -1.102580
CG1782 CG7279 0.189639
CG1782 CG7375 -0.719746
CG1782 CG7379 0.276477
CG1782 CG7413 1.226673
CG1782 CG7433 -3.779033
CG1782 CG7524 -0.129396
CG1782 CG7664 0.093410
CG1782 CG7920 0.418897
CG1782 CG8173 -2.081222
CG1782 CG8200 -0.439174
CG1782 CG8209 0.604621
CG1782 CG8965 -0.229883
CG1782 CG8974 -0.163985
CG1782 CG9022 -1.958060
CG1782 CG9175 0.951946
CG1782 CG9262 -0.164696
CG1782 CG9318 0.458282
CG1782 CG9346 0.590765
CG1782 CG9743 -1.247739
CG1782 TE20108 -0.054636
CG1785 CG2003 1.523042
CG1785 CG2078 -1.103750
CG1785 CG2221 -1.982584
CG1785 CG2674 0.972248
CG1785 CG2863 -2.317172
CG1785 CG2867 3.185127
CG1785 CG31175 -1.472112
CG1785 CG32264 7.770193
CG1785 CG32409 -2.276998
CG1785 CG3267 4.273120
CG1785 CG32813 3.132665
CG1785 CG33217 -7.174833
CG1785 CG3588 0.169233
CG1785 CG3593 3.312932
CG1785 CG3884 1.217357
CG1785 CG4033 -4.187116
CG1785 CG4217 -3.051046
CG1785 CG4307 -12.017877
CG1785 CG4567 -0.903714
CG1785 CG4742 2.227418
CG1785 CG4753 0.607954
CG1785 CG4781 -2.669646
CG1785 CG4901 -5.298745
CG1785 CG4912 -5.106661
CG1785 CG5010 -3.974801
CG1785 CG5277 2.349519
CG1785 CG5525 -0.719112
CG1785 CG5558 2.607337
CG1785 CG5824 2.411806
CG1785 CG5904 8.386943
CG1785 CG6022 4.975240
CG1785 CG6105 1.613360
CG1785 CG6226 1.340226
CG1785 CG6343 1.677390
CG1785 CG6455 0.699216
CG1785 CG6459 -2.468150
CG1785 CG6767 -5.309489
CG1785 CG7176 1.065547
CG1785 CG7421 -3.839484
CG1785 CG7519 -11.765909
CG1785 CG7554 -0.588668
CG1785 CG7712 -3.487895
CG1785 CG7841 0.702599
CG1785 CG8039 1.963619
CG1785 CG8058 -7.485258
CG1785 CG8309 1.651267
CG1785 CG8327 0.255085
CG1785 CG8386 1.689651
CG1785 CG8443 2.057480
CG1785 CG8444 -5.529006
CG1785 CG8525 -9.162062
CG1785 CG8788 -1.060420
CG1785 CG8920 -12.239909
CG1785 CG9149 -4.321230
CG1785 CG9172 1.276315
CG1785 CG9300 -1.538487
CG1785 CG9306 4.202450
CG1785 CG9446 -2.543094
CG1785 CG9527 0.383811
CG1785 CG9577 -1.620839
CG17903 CG2161 0.109225
CG17903 CG3008 0.300850
CG17903 CG3028 -0.814345
CG17903 CG31368 -0.609850
CG17903 CG3171 -0.914985
CG17903 CG3198 -0.801616
CG17903 CG3265 0.229081
CG17903 CG33097 0.478567
CG17903 CG33261 -0.088698
CG17903 CG3436 -0.226586
CG17903 CG3624 0.571051
CG17903 CG3969 -0.020190
CG17903 CG4169 0.133937
CG17903 CG4376 -0.055100
CG17903 CG6775 -1.691240
CG17903 CG7023 -1.252859
CG17903 CG7361 -0.010508
CG17903 CG7413 1.124590
CG17903 CG7433 0.337682
CG17903 CG7698 0.047967
CG17903 CG8173 -0.256746
CG17903 CG8553 -0.308664
CG17932 CG4061 -0.862584
CG17943 CG2374 0.360551
CG17943 CG30115 -0.217558
CG17943 CG3048 -0.418235
CG17943 CG31332 -0.038745
CG17943 CG31605 -0.738452
CG17943 CG32043 -0.432037
CG17943 CG3436 0.243297
CG17943 CG4125 -0.158505
CG17943 CG6972 -0.134432
CG17943 CG6988 -0.365407
CG17943 CG7638 -0.596591
CG17943 CG9480 -0.518890
CG17943 CG9854 -0.422501
CG17943 CR31696 0.339148
CG17960 CG2150 -0.383833
CG17960 CG7713 -0.687738
CG17960 CG8587 -0.552292
CG1809 CG18173 0.312603
CG1809 CG31233 -1.926304
CG1809 CG31259 0.813958
CG1809 CG31605 -0.494397
CG1809 CG3734 -1.886700
CG1809 CG4199 1.863797
CG1809 CG5660 -0.085348
CG1809 CG5961 -0.245242
CG1809 CG6830 -1.881053
CG1809 CG8048 -0.415923
CG1809 CG9568 0.964200
CG1809 CG9977 -0.178413
CG18111 CG1837 2.913696
CG18111 CG18657 -0.775849
CG18111 CG1910 -4.533026
CG18111 CG2184 1.328458
CG18111 CG2198 -0.597327
CG18111 CG2718 0.037652
CG18111 CG2969 1.720855
CG18111 CG3001 -2.731846
CG18111 CG30427 -0.109834
CG18111 CG3048 1.178557
CG18111 CG31692 -1.285788
CG18111 CG32464 -0.016963
CG18111 CG3278 -0.130576
CG18111 CG33149 0.247344
CG18111 CG3380 -0.228908
CG18111 CG3767 0.078942
CG18111 CG3960 -0.280722
CG18111 CG3989 -0.428482
CG18111 CG4115 -0.625934
CG18111 CG4170 0.081786
CG18111 CG4300 1.033513
CG18111 CG4354 0.167673
CG18111 CG4533 0.436365
CG18111 CG4679 1.630704
CG18111 CG4692 0.079256
CG18111 CG4696 -1.890352
CG18111 CG4700 0.892319
CG18111 CG4746 -0.825399
CG18111 CG4843 -1.696089
CG18111 CG5320 -5.928568
CG18111 CG5330 0.877446
CG18111 CG5776 1.981061
CG18111 CG5828 -0.349733
CG18111 CG6803 0.509982
CG18111 CG7173 0.741457
CG18111 CG7241 0.410370
CG18111 CG7296 -1.304820
CG18111 CG7481 0.191182
CG18111 CG7915 0.652340
CG18111 CG7987 1.318174
CG18111 CG8258 0.441942
CG18111 CG8977 -1.094999
CG18111 CG9020 -0.037383
CG18111 CG9194 -2.101055
CG18111 CG9866 0.928632
CG18111 TE19126 2.367585
CG18140 CG18290 -0.395565
CG18140 CG1910 1.001305
CG18140 CG2016 0.144908
CG18140 CG2051 0.603499
CG18140 CG2108 0.032642
CG18140 CG2928 -0.169356
CG18140 CG3140 0.717093
CG18140 CG31999 -0.543146
CG18140 CG32244 0.236798
CG18140 CG32548 0.111988
CG18140 CG32625 0.305280
CG18140 CG32701 -0.100779
CG18140 CG33549 0.731915
CG18140 CG3359 -0.503840
CG18140 CG3365 -0.088289
CG18140 CG3416 -0.270556
CG18140 CG3903 0.581194
CG18140 CG3992 -0.400896
CG18140 CG4051 -0.715460
CG18140 CG4354 -0.521725
CG18140 CG4533 0.308139
CG18140 CG4679 -1.038715
CG18140 CG4692 0.258522
CG18140 CG4700 0.160896
CG18140 CG4778 -0.553173
CG18140 CG5330 0.465401
CG18140 CG5809 0.584200
CG18140 CG6708 0.947785
CG18140 CG7173 -0.013289
CG18140 CG7481 -0.000954
CG18140 CG7526 0.320584
CG18140 CG7563 0.050645
CG18140 CG7935 -0.295485
CG18140 CG8402 0.880806
CG18140 CG9035 -0.378943
CG18140 CG9089 -0.411147
CG18140 CG9238 -0.665261
CG18140 CG9322 0.438380
CG18140 CG9423 0.032569
CG18140 CG9539 0.657598
CG18140 CG9985 -0.898579
CG18140 TE19126 -0.644694
CG18173 CG31233 -0.062614
CG18173 CG31463 2.034220
CG18173 CG3734 -2.283597
CG18173 CG4199 -0.964559
CG18173 CG6830 -1.565467
CG18173 CG9568 -1.651376
CG1825 CG18740 -0.197462
CG1825 CG32046 -0.417784
CG1825 CG4050 0.756475
CG1825 CG5175 -0.789362
CG1825 CG6703 1.313144
CG1825 CG7576 -1.030538
CG18250 CG1910 1.775795
CG18250 CG2048 1.521439
CG18250 CG2051 0.595160
CG18250 CG2374 4.225123
CG18250 CG2656 0.565567
CG18250 CG2835 3.586506
CG18250 CG3033 0.003762
CG18250 CG3039 0.018493
CG18250 CG31045 1.024488
CG18250 CG31332 -16.248359
CG18250 CG3198 -0.707626
CG18250 CG32031 -0.962849
CG18250 CG3265 -6.297014
CG18250 CG32701 2.252095
CG18250 CG33097 -10.354408
CG18250 CG3371 -1.536649
CG18250 CG3416 1.957345
CG18250 CG3436 -7.212178
CG18250 CG3542 -4.158905
CG18250 CG3624 -13.851813
CG18250 CG3664 3.434590
CG18250 CG3722 2.063055
CG18250 CG3725 3.239836
CG18250 CG3800 -0.393483
CG18250 CG40049 -0.136712
CG18250 CG4006 0.433437
CG18250 CG4170 -0.524701
CG18250 CG4204 -4.703042
CG18250 CG4551 -2.236670
CG18250 CG4677 -1.246479
CG18250 CG4700 -5.124729
CG18250 CG5183 -1.232974
CG18250 CG5215 1.483870
CG18250 CG5320 0.395879
CG18250 CG5454 2.006156
CG18250 CG5809 -6.640358
CG18250 CG6017 0.134014
CG18250 CG6177 -1.133287
CG18250 CG6210 0.480070
CG18250 CG6775 5.655332
CG18250 CG6844 1.055649
CG18250 CG6877 -3.577469
CG18250 CG7254 -1.154821
CG18250 CG7262 -0.511071
CG18250 CG7379 1.684248
CG18250 CG7752 0.014422
CG18250 CG7893 1.209949
CG18250 CG7987 2.580211
CG18250 CG8209 0.475797
CG18250 CG8276 -4.536965
CG18250 CG8289 -0.348010
CG18250 CG8306 -2.268015
CG18250 CG8312 -0.155706
CG18250 CG8411 1.088677
CG18250 CG8416 -0.130689
CG18250 CG8553 1.815900
CG18250 CG8759 -0.666316
CG18250 CG8933 0.722200
CG18250 CG8965 2.865410
CG18250 CG9022 -4.561720
CG18250 CG9128 -3.484314
CG18250 CG9256 0.724980
CG18250 CG9318 1.626367
CG18250 CG9322 4.070698
CG18250 CG9403 -4.314168
CG18250 CG9423 2.628791
CG18250 CG9677 1.824991
CG18250 CG9710 -0.637202
CG18250 CG9712 0.276567
CG18250 CG9750 2.993047
CG18250 CG9866 3.283489
CG18250 CG9985 1.159275
CG18250 CR31696 1.154343
CG18290 CG2108 -0.242747
CG18290 CG3008 -1.176981
CG18290 CG30497 0.075404
CG18290 CG32244 0.196914
CG18290 CG32701 -1.388598
CG18290 CG33097 0.323467
CG18290 CG33149 -0.304605
CG18290 CG33549 -0.502697
CG18290 CG3359 0.082272
CG18290 CG3725 -0.220305
CG18290 CG3800 0.064771
CG18290 CG3903 0.175112
CG18290 CG4169 0.670284
CG18290 CG4364 0.439736
CG18290 CG4376 0.110334
CG18290 CG4679 0.262838
CG18290 CG4692 0.886840
CG18290 CG5320 1.585785
CG18290 CG5661 -0.313422
CG18290 CG5809 0.937084
CG18290 CG6382 -0.811546
CG18290 CG6668 0.760972
CG18290 CG6877 0.139663
CG18290 CG7071 -0.751455
CG18290 CG7199 -0.373436
CG18290 CG7433 0.497344
CG18290 CG7526 -0.060813
CG18290 CG8182 -0.856328
CG18290 CG8965 -0.506652
CG18290 CG8974 0.290092
CG18290 CG9022 0.350306
CG18290 CG9253 -0.062014
CG18290 CG9322 -0.163599
CG18290 CG9811 -0.029082
CG18362 CG2108 0.780969
CG18362 CG2210 -0.563730
CG18362 CG2837 -1.035311
CG18362 CG2928 -0.992174
CG18362 CG32548 -0.047480
CG18362 CG4311 0.066022
CG18362 CG5170 -0.018908
CG18362 CG6816 -0.694669
CG18362 CG7266 0.340087
CG18362 CG7941 -0.591332
CG18362 CG9446 -0.729105
CG18362 CG9517 -0.313240
CG18362 TE18870 -0.241794
CG1837 CG18657 1.987032
CG1837 CG1910 -1.474550
CG1837 CG1934 0.118718
CG1837 CG2098 0.693362
CG1837 CG2198 -1.068728
CG1837 CG2718 -3.119245
CG1837 CG2969 2.883669
CG1837 CG30011 0.471495
CG1837 CG30497 0.122008
CG1837 CG32164 -1.782536
CG1837 CG32464 -2.265313
CG1837 CG33113 -0.439474
CG1837 CG33149 -1.281147
CG1837 CG3371 -0.272756
CG1837 CG3644 -0.159342
CG1837 CG3960 -0.837887
CG1837 CG3989 -1.853225
CG1837 CG4183 0.952237
CG1837 CG4300 1.762247
CG1837 CG4427 -2.622376
CG1837 CG4511 0.213132
CG1837 CG4533 -3.689286
CG1837 CG4679 0.983570
CG1837 CG4696 1.238900
CG1837 CG4746 0.167463
CG1837 CG5033 2.502432
CG1837 CG5183 0.865615
CG1837 CG5320 -10.243144
CG1837 CG5330 1.016697
CG1837 CG5345 -2.210052
CG1837 CG5353 1.026985
CG1837 CG5476 6.747226
CG1837 CG5671 -0.197013
CG1837 CG5776 1.153062
CG1837 CG5809 2.414242
CG1837 CG6647 -0.501387
CG1837 CG6668 0.578572
CG1837 CG6803 -3.878475
CG1837 CG6844 -1.824902
CG1837 CG7173 -0.612955
CG1837 CG7296 -0.281922
CG1837 CG7299 -0.157031
CG1837 CG7433 0.596337
CG1837 CG7481 -0.985417
CG1837 CG7915 1.247952
CG1837 CG7987 -3.942343
CG1837 CG8186 -0.592943
CG1837 CG8665 4.723392
CG1837 CG8977 -2.627108
CG1837 CG9020 0.603404
CG1837 CG9070 0.504530
CG1837 CG9238 1.265577
CG1837 CG9985 -6.646310
CG1837 CR31696 0.353746
CG1837 TE19126 2.169622
CG18374 CG2210 -0.575706
CG18374 CG2977 -2.797692
CG18374 CG30349 0.052887
CG18374 CG31233 -0.041812
CG18374 CG3127 0.258529
CG18374 CG31431 0.641381
CG18374 CG31605 0.258823
CG18374 CG33502 -0.095316
CG18374 CG5288 -1.662736
CG18374 CG5532 -1.608727
CG18374 CG5819 0.334249
CG18374 CG5961 -0.388548
CG18374 CG6417 -0.590846
CG18374 CG6459 1.678598
CG18374 CG6666 -0.916162
CG18374 CG7354 0.565103
CG18374 CG7361 0.489647
CG18374 CG7502 -1.061884
CG18374 CG8048 0.864733
CG18374 CG8186 1.262076
CG18374 CG8766 0.540841
CG18374 CG8788 -1.989055
CG18374 CG8804 1.702678
CG18374 CG8946 0.034957
CG18374 CG9066 -0.494088
CG18374 CG9331 -2.574721
CG18374 CG9527 1.913782
CG18374 CG9568 0.491055
CG18374 CG9762 -0.217818
CG18374 CG9977 -0.824135
CG18377 CG2157 -1.561906
CG18446 CG18593 -0.604071
CG18446 CG1882 1.040914
CG18446 CG2003 -0.520361
CG18446 CG2140 -0.955176
CG18446 CG2198 -0.530873
CG18446 CG2837 -0.820241
CG18446 CG30011 0.611572
CG18446 CG30497 -0.167385
CG18446 CG31098 1.059177
CG18446 CG31175 0.339598
CG18446 CG32164 -2.360468
CG18446 CG32499 -0.390247
CG18446 CG32548 -0.525668
CG18446 CG3267 -3.736433
CG18446 CG33217 0.209678
CG18446 CG3960 -0.157427
CG18446 CG3989 0.899593
CG18446 CG4033 -1.249672
CG18446 CG4051 0.638222
CG18446 CG4354 -0.279706
CG18446 CG4533 -0.557935
CG18446 CG4567 1.308540
CG18446 CG4679 -0.716020
CG18446 CG4692 -0.827302
CG18446 CG4726 0.201179
CG18446 CG5330 0.179994
CG18446 CG5476 0.041314
CG18446 CG5532 0.052398
CG18446 CG5594 0.292897
CG18446 CG6459 -0.495995
CG18446 CG6521 0.430618
CG18446 CG6668 -0.717976
CG18446 CG7062 0.756631
CG18446 CG7088 0.789941
CG18446 CG7107 -3.780231
CG18446 CG7266 0.126590
CG18446 CG7421 0.870215
CG18446 CG7807 -0.391928
CG18446 CG7915 -0.097830
CG18446 CG7981 0.195797
CG18446 CG8050 -0.710059
CG18446 CG8186 0.174107
CG18446 CG8235 0.444612
CG18446 CG8309 0.382512
CG18446 CG8402 -0.526442
CG18446 CG8439 -1.786068
CG18446 CG8665 -0.454752
CG18446 CG8788 1.839927
CG18446 CG8913 -0.071945
CG18446 CG8977 -0.253602
CG18446 CG9238 -0.520751
CG18446 CG9253 0.395050
CG18446 CG9281 2.066923
CG18446 CG9446 -0.298775
CG18446 CG9539 -0.239138
CG18446 CG9710 0.926388
CG18446 CR31808 -0.147424
CG18466 CG2060 -0.343886
CG18466 CG31098 -0.324693
CG18466 CG3829 -1.782390
CG18466 CG4120 -6.036997
CG18466 CG4162 -5.739929
CG18466 CG5210 -1.317733
CG18466 CG6113 -0.436987
CG18466 CG7062 -1.223679
CG18466 CG7241 1.742466
CG18466 CG7390 1.354571
CG18466 CG8050 0.667812
CG18466 CG8066 -2.353970
CG18466 CG8665 4.587031
CG18466 CG8669 1.023949
CG18466 CG8782 -1.893022
CG18466 CG8913 0.314452
CG18466 CG9184 -0.923303
CG18473 CG6028 -1.749946
CG18507 CG2051 0.252751
CG18507 CG2161 0.541462
CG18507 CG2818 0.465837
CG18507 CG2918 -1.158914
CG18507 CG3008 -0.074278
CG18507 CG31121 -0.685884
CG18507 CG32425 0.609149
CG18507 CG32625 -0.216265
CG18507 CG33104 -3.819677
CG18507 CG33183 0.733655
CG18507 CG33549 -2.114864
CG18507 CG3359 0.134797
CG18507 CG3499 -0.922811
CG18507 CG3664 -0.084489
CG18507 CG3722 -0.248178
CG18507 CG3766 -0.443919
CG18507 CG3903 -0.099100
CG18507 CG4145 0.297450
CG18507 CG4170 -1.146946
CG18507 CG4354 -0.450885
CG18507 CG4692 0.007687
CG18507 CG5021 0.206592
CG18507 CG5186 -1.541944
CG18507 CG5486 -0.346541
CG18507 CG5575 -0.258709
CG18507 CG5873 0.039131
CG18507 CG6148 0.428932
CG18507 CG6202 0.159060
CG18507 CG6433 -0.055376
CG18507 CG6512 -0.653287
CG18507 CG6668 0.385876
CG18507 CG6708 -0.716494
CG18507 CG7271 0.142049
CG18507 CG7461 1.071668
CG18507 CG7526 -0.316207
CG18507 CG7748 -0.432501
CG18507 CG8286 -0.081619
CG18507 CG8308 -0.105040
CG18507 CG9035 -0.066362
CG18507 CG9322 0.167137
CG18507 CG9330 -0.764535
CG18507 CG9423 0.740311
CG18507 CG9539 -0.860934
CG18507 CG9710 2.281866
CG18507 CG9712 0.782216
CG18507 CG9747 -0.093728
CG18507 CR31808 0.178023
CG18507 TE20108 -0.554911
CG18549 CG2003 0.872822
CG18549 CG2098 0.599749
CG18549 CG2155 0.253074
CG18549 CG30011 -0.203345
CG18549 CG30497 -0.297860
CG18549 CG31098 -3.274906
CG18549 CG31175 -0.068863
CG18549 CG31794 -0.927555
CG18549 CG32409 -0.417381
CG18549 CG32464 -0.402839
CG18549 CG4033 0.058826
CG18549 CG4427 -2.367216
CG18549 CG4475 -0.447839
CG18549 CG4533 -1.616934
CG18549 CG5033 0.806680
CG18549 CG5330 1.943532
CG18549 CG5353 -0.047340
CG18549 CG5532 -0.299725
CG18549 CG5594 -0.171920
CG18549 CG6501 -0.417889
CG18549 CG6708 -0.378291
CG18549 CG6949 -0.521467
CG18549 CG7088 -1.193626
CG18549 CG7107 0.261774
CG18549 CG7176 -0.099632
CG18549 CG7266 -2.613326
CG18549 CG7438 0.645660
CG18549 CG7458 0.545700
CG18549 CG7915 0.244917
CG18549 CG7981 0.052343
CG18549 CG8036 -0.207350
CG18549 CG8050 1.336014
CG18549 CG8058 -1.289757
CG18549 CG8144 0.283287
CG18549 CG8235 1.228126
CG18549 CG8402 -1.136042
CG18549 CG8446 -0.070831
CG18549 CG8470 2.610916
CG18549 CG8665 1.080571
CG18549 CG8766 -0.092057
CG18549 CG8788 0.804836
CG18549 CG8913 0.286344
CG18549 CG8946 0.401587
CG18549 CG9009 -1.759898
CG18593 CG1882 -0.452391
CG18593 CG2003 0.842610
CG18593 CG30011 -0.465028
CG18593 CG30349 0.197828
CG18593 CG30497 -0.395870
CG18593 CG31098 -1.793550
CG18593 CG31175 -1.302683
CG18593 CG31559 -0.304423
CG18593 CG32499 0.031769
CG18593 CG33149 -0.727540
CG18593 CG3588 -0.661740
CG18593 CG3762 0.488717
CG18593 CG3829 -0.072819
CG18593 CG4364 0.170216
CG18593 CG4376 0.293789
CG18593 CG4567 0.492436
CG18593 CG4600 0.075508
CG18593 CG5532 0.340877
CG18593 CG6871 0.012617
CG18593 CG7062 -0.475762
CG18593 CG7071 0.077994
CG18593 CG7088 -0.496617
CG18593 CG7107 1.916813
CG18593 CG7361 0.202491
CG18593 CG7807 -2.422360
CG18593 CG8050 -0.219159
CG18593 CG8066 -0.247090
CG18593 CG8144 0.714502
CG18593 CG8186 0.679290
CG18593 CG8235 0.122257
CG18593 CG8402 1.461422
CG18593 CG8439 -1.648932
CG18593 CG8470 0.757226
CG18593 CG8665 0.569268
CG18593 CG8946 0.734151
CG18593 CG9184 -0.291512
CG18593 CG9253 0.018711
CG18657 CG1891 -0.329454
CG18657 CG1910 0.346453
CG18657 CG1970 -0.566498
CG18657 CG2003 -0.965362
CG18657 CG2098 -0.197926
CG18657 CG2184 -0.785706
CG18657 CG2198 1.377439
CG18657 CG3001 -0.082478
CG18657 CG31559 0.040397
CG18657 CG32464 -0.876361
CG18657 CG32499 0.393219
CG18657 CG32813 -4.479671
CG18657 CG33149 -1.937637
CG18657 CG3371 0.854392
CG18657 CG3401 -0.119228
CG18657 CG4003 -0.364769
CG18657 CG4033 -0.516163
CG18657 CG4300 -1.110965
CG18657 CG4533 -0.389728
CG18657 CG4581 0.030661
CG18657 CG4696 0.417003
CG18657 CG4843 -0.145380
CG18657 CG4994 2.219175
CG18657 CG5033 -1.073553
CG18657 CG5320 1.502991
CG18657 CG5330 -1.525636
CG18657 CG5374 -0.575566
CG18657 CG5476 0.651616
CG18657 CG5594 0.646092
CG18657 CG5776 -1.201771
CG18657 CG5819 -0.986615
CG18657 CG5824 -3.317195
CG18657 CG6501 1.303992
CG18657 CG6844 0.244722
CG18657 CG7088 -0.065300
CG18657 CG7296 0.066772
CG18657 CG7458 1.531794
CG18657 CG7519 -3.191522
CG18657 CG7638 -0.234667
CG18657 CG7915 -1.967961
CG18657 CG7935 1.561827
CG18657 CG7987 0.664757
CG18657 CG8186 -0.132579
CG18657 CG8231 0.378149
CG18657 CG8446 1.348493
CG18657 CG8665 1.754483
CG18657 CG8766 -0.098700
CG18657 CG8946 0.213728
CG18657 CG8977 2.401342
CG18657 CG9006 1.520861
CG18657 CG9630 0.939369
CG18657 CG9762 -2.520928
CG18740 CG2083 -0.108182
CG18740 CG32505 -1.232230
CG18740 CG4022 -0.126104
CG18740 CG4050 -0.003610
CG18740 CG5175 0.549823
CG18740 CG5393 -0.651637
CG18740 CG5545 -1.431284
CG18740 CG5580 -0.695896
CG18740 CG6930 -0.175820
CG18740 CG7528 -0.607684
CG18740 CG7659 1.385480
CG18740 CG8472 0.673935
CG18783 CG1884 0.186362
CG18783 CG2072 -0.351919
CG18783 CG2374 0.221892
CG18783 CG31368 0.212664
CG18783 CG3198 -1.253568
CG18783 CG32425 0.284398
CG18783 CG33097 0.644293
CG18783 CG3542 2.234615
CG18783 CG3644 0.283558
CG18783 CG3969 0.707418
CG18783 CG4145 -1.310466
CG18783 CG4204 0.155582
CG18783 CG4672 -1.608550
CG18783 CG5215 0.733251
CG18783 CG5433 0.683099
CG18783 CG5476 -0.197926
CG18783 CG5809 0.933650
CG18783 CG6668 -0.216303
CG18783 CG6775 -2.394702
CG18783 CG6844 -0.068330
CG18783 CG7071 0.304368
CG18783 CG7187 -0.188388
CG18783 CG7375 1.185992
CG18783 CG7433 -0.001067
CG18783 CG7752 0.096045
CG18783 CG8173 -0.070750
CG18783 CG8749 -0.664384
CG18783 CG8974 -1.344984
CG18783 CG9070 -0.509294
CG18783 CG9346 -1.664321
CG18783 CG9985 -0.223034
CG1882 CG2003 1.604122
CG1882 CG30011 0.706114
CG1882 CG30349 0.316679
CG1882 CG30497 -2.558555
CG1882 CG31004 0.460520
CG1882 CG31175 -0.051728
CG1882 CG3127 1.108919
CG1882 CG31431 -0.217835
CG1882 CG3267 0.516271
CG1882 CG33071 0.675436
CG1882 CG33502 -1.019102
CG1882 CG3499 0.644411
CG1882 CG3960 0.926139
CG1882 CG4169 0.821557
CG1882 CG4233 0.388408
CG1882 CG4364 -3.050995
CG1882 CG4427 3.926624
CG1882 CG4567 -0.500881
CG1882 CG4600 -0.118418
CG1882 CG4679 0.267822
CG1882 CG4692 0.810270
CG1882 CG4726 -1.251304
CG1882 CG5353 0.363638
CG1882 CG5590 0.420292
CG1882 CG5596 0.550052
CG1882 CG5819 -0.110783
CG1882 CG6030 -0.172486
CG1882 CG6666 1.390254
CG1882 CG6705 -0.764071
CG1882 CG6949 -1.294558
CG1882 CG7062 -0.020425
CG1882 CG7071 -0.048853
CG1882 CG7088 0.677299
CG1882 CG7107 -3.710473
CG1882 CG7266 0.197236
CG1882 CG7271 0.705809
CG1882 CG7279 -1.504451
CG1882 CG7438 0.519035
CG1882 CG7458 -1.664762
CG1882 CG7461 -0.442707
CG1882 CG7807 0.635501
CG1882 CG7915 -0.751996
CG1882 CG7920 -0.771419
CG1882 CG7981 0.803673
CG1882 CG8144 -1.057029
CG1882 CG8182 -0.077398
CG1882 CG8186 -1.682650
CG1882 CG8235 -3.620199
CG1882 CG8268 -0.121768
CG1882 CG8402 -3.336484
CG1882 CG8430 0.101255
CG1882 CG8439 -0.299793
CG1882 CG8446 -0.633311
CG1882 CG8531 0.116159
CG1882 CG8946 2.013433
CG1882 CG9238 -0.656854
CG1882 CG9253 0.470463
CG1882 CG9762 0.089327
CG1882 CG9811 -0.876843
CG1882 CR31808 -0.017822
CG1882 TE19126 0.481818
CG1884 CG2072 -2.652174
CG1884 CG2161 -0.641740
CG1884 CG3008 0.998005
CG1884 CG3033 0.343754
CG1884 CG3039 -0.925080
CG1884 CG31649 0.191322
CG1884 CG31999 -0.961768
CG1884 CG32425 -0.292725
CG1884 CG33097 -6.205554
CG1884 CG33549 2.204742
CG1884 CG3542 -4.886812
CG1884 CG3624 -0.917088
CG1884 CG3722 0.359354
CG1884 CG3725 -2.552777
CG1884 CG3800 1.624164
CG1884 CG3903 0.338517
CG1884 CG3969 0.434732
CG1884 CG4145 -0.033504
CG1884 CG4552 -0.800765
CG1884 CG4672 0.651746
CG1884 CG5021 0.081464
CG1884 CG5186 0.004096
CG1884 CG5454 0.323862
CG1884 CG5486 -0.103374
CG1884 CG5514 -2.765873
CG1884 CG6647 0.515182
CG1884 CG6654 -1.400623
CG1884 CG6775 1.766997
CG1884 CG7375 1.245777
CG1884 CG7379 1.741701
CG1884 CG7433 0.608992
CG1884 CG7524 -0.405291
CG1884 CG7664 0.472533
CG1884 CG7893 0.802346
CG1884 CG7920 -0.810875
CG1884 CG7981 0.199612
CG1884 CG8173 -1.228416
CG1884 CG8965 -0.152157
CG1884 CG9022 -3.717458
CG1884 CG9175 -1.342393
CG1884 CG9194 0.059210
CG1884 CG9318 -0.754759
CG1884 CG9346 2.104253
CG1884 CG9712 1.142927
CG1884 CG9743 -0.267168
CG1884 CR31696 -0.275889
CG1884 TE20108 -0.859381
CG18854 CG1970 -1.150982
CG18854 CG2158 0.099669
CG18854 CG2221 -2.615916
CG18854 CG2263 3.696144
CG18854 CG2674 1.709988
CG18854 CG2863 -0.956461
CG18854 CG2867 -2.267334
CG18854 CG31160 0.987049
CG18854 CG31170 2.438181
CG18854 CG3140 3.443444
CG18854 CG31794 1.269072
CG18854 CG32030 0.933796
CG18854 CG3224 -5.212000
CG18854 CG32409 -11.647760
CG18854 CG32813 3.855278
CG18854 CG33071 1.720175
CG18854 CG3499 -2.418029
CG18854 CG3861 -1.109493
CG18854 CG4217 -1.194523
CG18854 CG4427 -2.465001
CG18854 CG4457 -5.556628
CG18854 CG4552 1.404289
CG18854 CG4665 -5.633766
CG18854 CG4746 1.363421
CG18854 CG4912 -4.640802
CG18854 CG5033 6.146602
CG18854 CG5220 0.864568
CG18854 CG5277 -2.298450
CG18854 CG5353 -8.855355
CG18854 CG5382 -3.805488
CG18854 CG5824 -3.671456
CG18854 CG5904 -12.586003
CG18854 CG5992 -6.909074
CG18854 CG6148 -2.867959
CG18854 CG6199 -0.075191
CG18854 CG6202 -7.564253
CG18854 CG6226 4.978498
CG18854 CG6708 -4.219500
CG18854 CG6904 -4.798774
CG18854 CG7073 2.535013
CG18854 CG7279 1.478707
CG18854 CG7413 -2.517680
CG18854 CG7430 -7.781785
CG18854 CG7458 -2.272936
CG18854 CG7461 -5.754749
CG18854 CG7519 0.586093
CG18854 CG7993 0.105449
CG18854 CG8058 -3.489397
CG18854 CG8144 -4.816073
CG18854 CG8235 -2.632130
CG18854 CG8268 0.447448
CG18854 CG8286 -1.221684
CG18854 CG8309 1.440791
CG18854 CG8386 0.954315
CG18854 CG8446 -6.027170
CG18854 CG8531 2.820958
CG18854 CG8920 0.574023
CG18854 CG8978 -0.254321
CG18854 CG9009 1.860615
CG18854 CG9140 2.129591
CG18854 CG9281 3.359650
CG18854 CG9630 4.261481
CG18854 CG9743 0.801905
CG18854 CG9750 1.740753
CG1891 CG30115 0.259528
CG1891 CG31022 -0.875317
CG1891 CG31368 -0.362286
CG1891 CG3265 0.599383
CG1891 CG32982 -0.406916
CG1891 CG3861 -0.459466
CG1891 CG4003 -0.427974
CG1891 CG4376 0.357609
CG1891 CG4457 0.810941
CG1891 CG4552 -1.899674
CG1891 CG4966 -1.873515
CG1891 CG4994 0.397258
CG1891 CG5258 1.099021
CG1891 CG6375 -0.448770
CG1891 CG6647 0.018453
CG1891 CG7413 1.615173
CG1891 CG7554 0.115128
CG1891 CG7638 -0.299030
CG1891 CG7675 -0.080436
CG1891 CG7698 0.090688
CG1891 CG8209 0.249359
CG1891 CG8231 -0.037894
CG1891 CG8780 -0.400768
CG1891 CG9172 -0.273932
CG1891 CG9262 -0.059658
CG1891 CG9854 -1.351575
CG1910 CG2051 -1.176866
CG1910 CG30427 -0.374076
CG1910 CG3127 0.874656
CG1910 CG31794 0.117464
CG1910 CG3198 1.048921
CG1910 CG32164 -1.034201
CG1910 CG32244 -1.876924
CG1910 CG33009 0.050372
CG1910 CG33149 1.826950
CG1910 CG33549 1.486699
CG1910 CG3371 -1.674715
CG1910 CG3624 -0.427609
CG1910 CG3725 1.096362
CG1910 CG3960 0.845429
CG1910 CG4115 0.754439
CG1910 CG4125 3.313451
CG1910 CG4169 -0.952276
CG1910 CG4170 -1.323065
CG1910 CG4300 -3.868294
CG1910 CG4376 -1.245709
CG1910 CG4511 0.546790
CG1910 CG4533 0.599283
CG1910 CG4679 -2.964239
CG1910 CG4692 1.232466
CG1910 CG4726 2.204769
CG1910 CG4994 0.555248
CG1910 CG5320 -3.689251
CG1910 CG5330 -0.172474
CG1910 CG5374 -0.446052
CG1910 CG5476 -1.802323
CG1910 CG6501 1.887334
CG1910 CG6666 -1.177910
CG1910 CG6668 1.245449
CG1910 CG6803 -0.990730
CG1910 CG6844 0.683706
CG1910 CG7033 -1.748186
CG1910 CG7071 0.553161
CG1910 CG7107 -3.004070
CG1910 CG7173 1.015685
CG1910 CG7433 -1.491095
CG1910 CG7481 0.716811
CG1910 CG7915 0.067123
CG1910 CG7920 -2.139744
CG1910 CG7987 -3.767911
CG1910 CG8186 2.343580
CG1910 CG8276 -0.100901
CG1910 CG8402 0.012354
CG1910 CG8439 2.385689
CG1910 CG8759 2.377041
CG1910 CG8977 -1.175918
CG1910 CG9022 -1.200668
CG1910 CG9194 -1.221981
CG1910 CG9238 2.076201
CG1910 CG9494 -0.385849
CG1910 CG9710 -0.178121
CG1910 CG9750 0.113662
CG1910 CG9762 -1.049325
CG1910 CG9985 -1.001599
CG1910 CR31696 -1.283989
CG1910 TE19126 -8.959875
CG1919 CG8587 0.130168
CG1934 CG2969 0.243420
CG1934 CG31692 -0.191099
CG1934 CG32425 0.605663
CG1934 CG3644 -0.441051
CG1934 CG3725 -0.626375
CG1934 CG3989 -0.762282
CG1934 CG4183 0.048122
CG1934 CG4405 -0.413979
CG1934 CG5320 1.028555
CG1934 CG5671 -0.918371
CG1934 CG5809 0.587645
CG1934 CG6778 -0.238827
CG1934 CG6844 0.085185
CG1934 CG7481 -1.254332
CG1934 CG7987 -0.269580
CG1934 CG8276 0.537606
CG1934 CG9020 -0.106152
CG1934 CG9985 -0.252349
CG1941 CG5558 -0.116215
CG1941 CG5849 -1.570293
CG1941 CG8039 0.449413
CG1941 CG9577 -1.052379
CG1957 CG2656 0.240263
CG1957 CG31108 -0.247103
CG1957 CG32505 0.342067
CG1957 CG4303 0.255925
CG1957 CG5499 0.194476
CG1957 CG5813 0.021508
CG1957 CG6617 0.041931
CG1957 CG6889 0.820426
CG1957 CG6987 -2.019052
CG1957 CG7358 -0.852914
CG1957 CG9704 -0.264653
CG1957 CG9705 -1.533107
CG1957 CG9797 0.258302
CG1970 CG2003 -0.028879
CG1970 CG2098 0.189117
CG1970 CG2155 0.698409
CG1970 CG2198 -0.211711
CG1970 CG31160 -0.704986
CG1970 CG3140 0.745417
CG1970 CG3174 -1.368165
CG1970 CG32409 0.760256
CG1970 CG3297 -0.561653
CG1970 CG3593 -0.414718
CG1970 CG4033 0.191492
CG1970 CG4233 -0.643109
CG1970 CG4427 2.063050
CG1970 CG4475 0.057280
CG1970 CG4665 -0.904085
CG1970 CG4746 -0.665812
CG1970 CG5033 -1.633995
CG1970 CG5220 -2.098178
CG1970 CG5353 1.216526
CG1970 CG5776 0.918904
CG1970 CG5824 -0.294894
CG1970 CG6148 -0.677552
CG1970 CG6415 1.155282
CG1970 CG7227 0.331780
CG1970 CG7299 -0.774270
CG1970 CG7458 -0.147775
CG1970 CG7461 -0.384421
CG1970 CG7702 0.389410
CG1970 CG7780 -0.092499
CG1970 CG7915 0.539563
CG1970 CG7993 0.304104
CG1970 CG8036 -2.863041
CG1970 CG8058 -0.177353
CG1970 CG8402 0.682595
CG1970 CG8446 0.493659
CG1970 CG8531 0.249069
CG1970 CG9006 1.108645
CG1970 CG9148 -0.236653
CG1970 CG9280 0.920724
CG2003 CG2098 1.371301
CG2003 CG2155 -0.257358
CG2003 CG2184 -2.925857
CG2003 CG2198 -2.802922
CG2003 CG2863 -0.168879
CG2003 CG3001 0.025659
CG2003 CG30011 1.984212
CG2003 CG3006 -0.284148
CG2003 CG31098 -1.244262
CG2003 CG31160 -1.057098
CG2003 CG31175 -2.673107
CG2003 CG3127 0.487340
CG2003 CG31431 -2.100735
CG2003 CG31559 -0.335257
CG2003 CG3174 -0.733379
CG2003 CG31775 0.817541
CG2003 CG32164 0.367257
CG2003 CG32409 5.938022
CG2003 CG32464 1.481105
CG2003 CG32499 -0.652596
CG2003 CG3267 2.022221
CG2003 CG32813 -0.774845
CG2003 CG3297 0.005349
CG2003 CG33009 1.519734
CG2003 CG33071 -0.439733
CG2003 CG33217 -1.211942
CG2003 CG3960 0.179244
CG2003 CG3992 -0.822551
CG2003 CG3999 0.241258
CG2003 CG4033 -4.289604
CG2003 CG4051 1.111770
CG2003 CG4233 2.129112
CG2003 CG4307 4.615667
CG2003 CG4427 -6.711689
CG2003 CG4533 -0.580896
CG2003 CG4567 -0.983103
CG2003 CG4912 0.599630
CG2003 CG4994 -0.279610
CG2003 CG5033 8.585299
CG2003 CG5277 0.131711
CG2003 CG5330 4.869270
CG2003 CG5374 0.330588
CG2003 CG5594 -1.580678
CG2003 CG5596 -0.172801
CG2003 CG5819 1.779430
CG2003 CG5824 -5.202764
CG2003 CG5828 0.217642
CG2003 CG5904 -3.746295
CG2003 CG5992 4.582773
CG2003 CG6105 2.248115
CG2003 CG6226 -1.734215
CG2003 CG6417 1.235309
CG2003 CG6501 6.386589
CG2003 CG6708 -0.018130
CG2003 CG6871 0.363686
CG2003 CG6949 -5.406084
CG2003 CG7088 -4.723015
CG2003 CG7107 -0.140747
CG2003 CG7421 -2.219213
CG2003 CG7458 -7.700048
CG2003 CG7461 1.254551
CG2003 CG7519 3.601032
CG2003 CG7841 -0.612927
CG2003 CG7915 -0.987823
CG2003 CG7935 -5.309016
CG2003 CG7936 0.556036
CG2003 CG8050 2.737624
CG2003 CG8058 2.604046
CG2003 CG8144 1.676082
CG2003 CG8235 0.618006
CG2003 CG8309 0.445011
CG2003 CG8402 -3.086081
CG2003 CG8439 -3.911439
CG2003 CG8443 -2.223399
CG2003 CG8446 -1.378517
CG2003 CG8470 1.859378
CG2003 CG8525 -4.973698
CG2003 CG8531 2.794618
CG2003 CG8665 1.601960
CG2003 CG8788 -3.359325
CG2003 CG8946 -1.906784
CG2003 CG8977 -10.067361
CG2003 CG9009 0.871184
CG2003 CG9172 -0.102070
CG2003 CG9281 5.577952
CG2003 CG9446 0.493333
CG2003 CG9527 1.755144
CG2003 CG9630 3.257687
CG2003 CG9663 -3.856790
CG2003 CG9762 2.783539
CG2003 TE19126 -0.476428
CG2016 CG32625 0.466642
CG2016 CG33104 -1.307024
CG2016 CG33183 0.263507
CG2016 CG3499 0.582257
CG2016 CG4051 0.027529
CG2016 CG4700 -0.394346
CG2016 CG4742 -0.296641
CG2016 CG4972 0.124051
CG2016 CG5193 -0.168569
CG2016 CG5873 -0.400772
CG2016 CG6177 -0.125406
CG2016 CG6708 0.137542
CG2016 CG7033 0.146312
CG2016 CG8366 -0.359358
CG2016 CG8965 -0.108134
CG2016 CG9330 -0.308010
CG2016 CG9423 -0.167867
CG2016 CG9710 0.355851
CG2016 TE18870 -0.137800
CG2048 CG32043 -5.102290
CG2048 CG3352 0.084201
CG2048 CG3625 -3.687125
CG2048 CG3644 -0.196885
CG2048 CG3725 -0.215057
CG2048 CG40147 -0.739057
CG2048 CG4209 -0.612259
CG2048 CG4677 -1.365091
CG2048 CG5215 1.034888
CG2048 CG5320 -0.365857
CG2048 CG5680 -1.234987
CG2048 CG6866 1.298674
CG2048 CG6877 -0.929850
CG2048 CG7481 -0.344704
CG2048 CG7664 -0.850751
CG2048 CG8276 0.464849
CG2048 CG8933 0.721367
CG2048 CG8974 1.155753
CG2048 CG9022 0.383219
CG2048 CG9261 -0.774478
CG2048 CG9267 -0.137052
CG2048 CG9666 0.797936
CG2051 CG2330 -0.237435
CG2051 CG2969 -4.557449
CG2051 CG3001 1.108416
CG2051 CG30291 0.318447
CG2051 CG3039 1.034154
CG2051 CG31794 -0.815921
CG2051 CG32425 3.335947
CG2051 CG32701 0.464155
CG2051 CG3278 -0.241644
CG2051 CG33113 -0.065517
CG2051 CG33549 -6.250773
CG2051 CG3359 -0.369183
CG2051 CG3722 -4.224851
CG2051 CG3725 -3.397775
CG2051 CG3800 0.403048
CG2051 CG3903 -3.437136
CG2051 CG3989 1.240014
CG2051 CG4145 2.783810
CG2051 CG4170 2.021024
CG2051 CG4204 0.278904
CG2051 CG4405 0.494542
CG2051 CG4672 0.741811
CG2051 CG4677 0.706887
CG2051 CG4679 2.015523
CG2051 CG4700 1.501932
CG2051 CG4752 0.817246
CG2051 CG5183 -0.185650
CG2051 CG5320 -1.872797
CG2051 CG5353 -2.688680
CG2051 CG5486 0.887181
CG2051 CG5809 1.042992
CG2051 CG6601 -0.261138
CG2051 CG6778 0.832703
CG2051 CG6844 -0.442949
CG2051 CG7227 0.598968
CG2051 CG7262 -0.438264
CG2051 CG7481 1.094124
CG2051 CG7748 0.345037
CG2051 CG7867 0.019371
CG2051 CG7987 -0.914388
CG2051 CG8258 0.248298
CG2051 CG8276 -0.520879
CG2051 CG8289 0.577035
CG2051 CG9022 1.474681
CG2051 CG9035 0.446640
CG2051 CG9128 1.261663
CG2051 CG9238 -2.535822
CG2051 CG9256 -1.765361
CG2051 CG9423 -0.078924
CG2051 CG9539 0.710760
CG2051 CG9677 -1.588427
CG2051 CG9916 -0.587019
CG2051 CG9985 -0.174875
CG2051 TE19126 1.909222
CG2060 CG2065 0.083751
CG2060 CG3829 1.082582
CG2060 CG4120 -1.186620
CG2060 CG6113 0.255484
CG2060 CG6957 -1.209266
CG2060 CG7390 -3.234302
CG2060 CG8066 0.441393
CG2060 CG8782 -1.325763
CG2060 CG9184 0.202753
CG2065 CG6957 -0.862998
CG2065 CG7390 -1.508661
CG2072 CG32425 -1.387729
CG2072 CG33097 1.036002
CG2072 CG33549 -0.386420
CG2072 CG3542 -0.220006
CG2072 CG3644 0.706200
CG2072 CG3722 -0.570739
CG2072 CG3725 -0.152573
CG2072 CG3903 1.184971
CG2072 CG4145 -0.399910
CG2072 CG4672 -0.176397
CG2072 CG5021 -0.197627
CG2072 CG5514 -0.034337
CG2072 CG6654 0.012710
CG2072 CG7098 0.197836
CG2072 CG8974 -0.009010
CG2072 CG9022 1.228211
CG2072 CG9175 0.264791
CG2072 CG9346 -0.286298
CG2078 CG2867 0.021530
CG2078 CG32264 -1.847719
CG2078 CG3593 -0.940256
CG2078 CG4781 -0.229314
CG2078 CG5010 0.946101
CG2078 CG5288 0.745129
CG2078 CG5824 1.158474
CG2078 CG6022 1.128239
CG2078 CG6343 -0.487676
CG2078 CG6767 -0.363968
CG2078 CG7519 -0.060445
CG2078 CG7712 -0.291992
CG2078 CG8327 1.932604
CG2078 CG8525 -2.708594
CG2078 CG8669 -0.088535
CG2078 CG8766 -0.358559
CG2078 CG8920 1.541507
CG2078 CG9006 -0.635427
CG2078 CG9066 -1.291172
CG2083 CG31088 1.104769
CG2083 CG31181 -0.125550
CG2083 CG32486 0.574669
CG2083 CG32505 -1.054947
CG2083 CG3258 1.614531
CG2083 CG3269 -2.019249
CG2083 CG32858 0.065592
CG2083 CG3625 -0.838780
CG2083 CG40147 -0.125531
CG2083 CG4029 -0.267624
CG2083 CG4050 1.452388
CG2083 CG4532 -4.247715
CG2083 CG5215 1.552561
CG2083 CG5433 0.493769
CG2083 CG5499 -0.046319
CG2083 CG5545 -0.694446
CG2083 CG5580 -3.237164
CG2083 CG5588 0.764763
CG2083 CG6174 -2.131359
CG2083 CG6418 0.369660
CG2083 CG6617 -1.706702
CG2083 CG6860 -0.230856
CG2083 CG6866 -0.186315
CG2083 CG6889 -0.347076
CG2083 CG6930 0.409892
CG2083 CG6987 1.369030
CG2083 CG7375 -0.799916
CG2083 CG7471 0.268482
CG2083 CG7528 0.152412
CG2083 CG8200 1.064139
CG2083 CG8472 -2.329501
CG2083 CG8567 -0.298377
CG2083 CG8974 0.285204
CG2083 CG9135 0.862590
CG2083 CG9346 0.305910
CG2083 CG9666 -1.171738
CG2098 CG2155 -0.523294
CG2098 CG2198 -3.937467
CG2098 CG2718 0.451831
CG2098 CG2762 -0.501398
CG2098 CG30011 -0.404772
CG2098 CG31098 2.462565
CG2098 CG31775 0.836622
CG2098 CG32464 0.302921
CG2098 CG32813 0.632602
CG2098 CG3283 -0.782938
CG2098 CG33009 0.748114
CG2098 CG3380 -0.010279
CG2098 CG3829 0.471842
CG2098 CG3989 -4.393888
CG2098 CG4162 2.374832
CG2098 CG4233 1.262643
CG2098 CG4354 0.457705
CG2098 CG4427 3.138053
CG2098 CG4475 -0.909324
CG2098 CG4533 1.073933
CG2098 CG4600 0.289622
CG2098 CG4696 1.202547
CG2098 CG5033 -5.075082
CG2098 CG5220 1.959049
CG2098 CG5330 0.767987
CG2098 CG5345 1.747717
CG2098 CG5594 -1.761274
CG2098 CG5776 -1.576592
CG2098 CG6803 -0.227940
CG2098 CG6844 -0.175724
CG2098 CG6871 1.366211
CG2098 CG7062 0.185047
CG2098 CG7088 1.544926
CG2098 CG7227 0.588474
CG2098 CG7393 1.215994
CG2098 CG7702 -0.070888
CG2098 CG7935 0.373954
CG2098 CG7987 -3.854677
CG2098 CG8036 -2.576703
CG2098 CG8050 -0.935637
CG2098 CG8258 0.479986
CG2098 CG8402 0.947026
CG2098 CG8470 1.890615
CG2098 CG8665 -6.627491
CG2098 CG8977 1.225476
CG2098 CG9006 0.620703
CG2098 CG9238 0.918928
CG2098 CG9306 0.749872
CG2108 CG2727 -0.535945
CG2108 CG2837 -2.182873
CG2108 CG2928 -1.762043
CG2108 CG30497 -0.294758
CG2108 CG31121 0.011962
CG2108 CG31973 -0.330112
CG2108 CG31999 -0.130491
CG2108 CG32244 -1.483658
CG2108 CG32473 0.455983
CG2108 CG3365 -1.081558
CG2108 CG3903 0.561941
CG2108 CG4679 1.039817
CG2108 CG5873 0.203223
CG2108 CG6040 -0.053844
CG2108 CG6879 -0.578295
CG2108 CG7071 0.400838
CG2108 CG7107 -0.262235
CG2108 CG7526 -0.160224
CG2108 CG7563 -0.632811
CG2108 CG8965 0.597915
CG2108 CG9089 0.392012
CG2108 CG9322 0.305186
CG2108 CG9517 -0.688863
CG2108 CG9747 0.146317
CG2125 CG2330 -0.124830
CG2125 CG6934 -0.713320
CG2125 CG8258 -0.009102
CG2125 CG8983 -0.448529
CG2125 CG9847 -1.086238
CG2140 CG3267 0.254856
CG2140 CG6668 0.276616
CG2140 CG9253 -1.022277
CG2150 CG7080 -0.766749
CG2150 CG8587 -1.511419
CG2155 CG31160 -0.119782
CG2155 CG3140 1.020213
CG2155 CG3174 -0.085562
CG2155 CG32548 -2.096556
CG2155 CG3297 0.256510
CG2155 CG33009 -0.269788
CG2155 CG4051 0.172469
CG2155 CG4427 -2.308039
CG2155 CG4475 -1.321489
CG2155 CG4533 -1.216092
CG2155 CG4679 1.198402
CG2155 CG5033 1.413503
CG2155 CG5193 0.793575
CG2155 CG5594 -0.242213
CG2155 CG6415 0.565456
CG2155 CG6459 1.278813
CG2155 CG6708 -0.623056
CG2155 CG7227 0.282480
CG2155 CG7299 -1.230141
CG2155 CG7393 -0.493570
CG2155 CG7987 1.532159
CG2155 CG8036 -2.217966
CG2155 CG8402 0.763524
CG2155 CG8913 -1.785036
CG2155 CG9127 -1.055979
CG2155 CG9148 -2.394934
CG2155 CG9280 -2.582492
CG2157 CG4311 -0.688116
CG2157 CG7941 -0.806338
CG2158 CG2263 2.707279
CG2158 CG2713 0.981354
CG2158 CG2827 -3.923368
CG2158 CG31170 -1.887669
CG2158 CG3140 -3.214918
CG2158 CG3224 0.099034
CG2158 CG32409 1.386523
CG2158 CG3499 -1.561297
CG2158 CG3624 0.740265
CG2158 CG4003 -0.493390
CG2158 CG4199 0.039468
CG2158 CG4217 1.088764
CG2158 CG4427 -1.579933
CG2158 CG4511 -1.389355
CG2158 CG4581 -0.115316
CG2158 CG4665 0.226823
CG2158 CG4752 -1.387850
CG2158 CG4912 0.089687
CG2158 CG5033 -2.987552
CG2158 CG5193 0.861136
CG2158 CG5220 -0.295647
CG2158 CG5353 0.250562
CG2158 CG5382 1.382485
CG2158 CG5454 0.177446
CG2158 CG5992 -0.708891
CG2158 CG6202 -0.548805
CG2158 CG6708 0.580291
CG2158 CG6904 -3.411509
CG2158 CG7393 -2.435382
CG2158 CG7461 -0.697906
CG2158 CG7698 -0.087958
CG2158 CG7780 -0.412854
CG2158 CG7839 1.235130
CG2158 CG7987 0.638808
CG2158 CG7993 -1.572560
CG2158 CG8036 1.394645
CG2158 CG8058 1.145965
CG2158 CG8430 0.649438
CG2158 CG8531 -2.143485
CG2158 CG8583 -1.650395
CG2158 CG8636 -5.833999
CG2158 CG9006 3.818003
CG2158 CG9280 0.407409
CG2158 CG9750 -0.538398
CG2161 CG2818 -0.216629
CG2161 CG3008 0.566862
CG2161 CG3028 -0.001112
CG2161 CG31170 -1.791816
CG2161 CG3140 1.493440
CG2161 CG31649 0.050944
CG2161 CG3171 -0.753713
CG2161 CG31794 1.071833
CG2161 CG31999 -5.283957
CG2161 CG32425 1.290671
CG2161 CG32473 0.456506
CG2161 CG32920 -1.664045
CG2161 CG33183 0.654984
CG2161 CG33549 -3.897350
CG2161 CG3499 -1.343354
CG2161 CG3539 0.360645
CG2161 CG3542 0.662904
CG2161 CG3624 -0.042568
CG2161 CG3722 -1.119674
CG2161 CG3800 0.607086
CG2161 CG3903 1.651042
CG2161 CG4086 -0.595488
CG2161 CG4145 0.229849
CG2161 CG4169 -1.434685
CG2161 CG4233 -0.761038
CG2161 CG4364 -0.045194
CG2161 CG4729 -0.189782
CG2161 CG4752 0.098235
CG2161 CG4984 0.092818
CG2161 CG5186 -0.238527
CG2161 CG5353 1.753240
CG2161 CG5590 0.897802
CG2161 CG6199 -2.024090
CG2161 CG6345 0.023314
CG2161 CG6775 0.534874
CG2161 CG7107 -0.652236
CG2161 CG7271 0.845305
CG2161 CG7279 -0.195195
CG2161 CG7748 0.398873
CG2161 CG7981 -1.748753
CG2161 CG8173 -0.476734
CG2161 CG8402 2.142205
CG2161 CG8965 0.472936
CG2161 CG9022 0.849229
CG2161 CG9175 -1.127901
CG2161 CG9743 -0.308343
CG2161 TE20108 -0.437116
CG2184 CG2863 -2.867940
CG2184 CG3001 -2.135582
CG2184 CG31004 -1.036419
CG2184 CG31175 1.976959
CG2184 CG31775 -0.698844
CG2184 CG32464 1.397383
CG2184 CG32813 -3.925082
CG2184 CG33071 -1.437194
CG2184 CG3380 0.181674
CG2184 CG3401 -2.946166
CG2184 CG4033 -9.366113
CG2184 CG4125 1.263289
CG2184 CG4300 -2.474033
CG2184 CG4307 0.859123
CG2184 CG4581 0.194041
CG2184 CG4843 -5.302838
CG2184 CG4901 1.644839
CG2184 CG4994 -0.106756
CG2184 CG5525 2.187709
CG2184 CG5594 1.230056
CG2184 CG5596 -4.263906
CG2184 CG5819 0.311617
CG2184 CG5828 0.100599
CG2184 CG5961 1.392340
CG2184 CG5992 -0.742276
CG2184 CG6105 -2.305639
CG2184 CG6417 0.688238
CG2184 CG6501 -1.067326
CG2184 CG6949 2.236023
CG2184 CG6972 -0.110799
CG2184 CG7088 -0.382999
CG2184 CG7241 -0.514360
CG2184 CG7296 -0.509977
CG2184 CG7421 0.642214
CG2184 CG7458 2.293609
CG2184 CG7502 -1.766124
CG2184 CG7519 1.054276
CG2184 CG7915 0.432405
CG2184 CG7930 -0.695829
CG2184 CG7936 -0.613682
CG2184 CG8301 0.095260
CG2184 CG8446 -5.444459
CG2184 CG8525 2.295425
CG2184 CG8635 3.158212
CG2184 CG8759 -1.277060
CG2184 CG8780 -0.457210
CG2184 CG8946 2.694327
CG2184 CG8977 8.914944
CG2184 CG9066 -0.294910
CG2184 CG9281 4.127687
CG2184 CG9630 0.261525
CG2184 CG9663 0.806132
CG2184 CG9762 -2.858055
CG2198 CG2277 0.871626
CG2198 CG2330 0.856607
CG2198 CG2718 0.596937
CG2198 CG2969 -0.162530
CG2198 CG3001 -3.299540
CG2198 CG31692 0.941905
CG2198 CG31775 0.231427
CG2198 CG32253 0.046822
CG2198 CG32464 -0.524829
CG2198 CG3278 1.682924
CG2198 CG3297 -0.848765
CG2198 CG33113 1.217219
CG2198 CG3434 -0.956618
CG2198 CG3767 0.243188
CG2198 CG3842 0.046855
CG2198 CG3989 -1.512635
CG2198 CG4354 0.780218
CG2198 CG4427 3.017521
CG2198 CG4533 -0.559232
CG2198 CG4679 1.961422
CG2198 CG4696 -1.091521
CG2198 CG4746 -4.091737
CG2198 CG5033 -4.523641
CG2198 CG5183 -1.773076
CG2198 CG5220 -2.564453
CG2198 CG5330 -3.395129
CG2198 CG5345 -2.118367
CG2198 CG5594 -0.475776
CG2198 CG5776 -0.641051
CG2198 CG5824 0.392833
CG2198 CG6148 0.048324
CG2198 CG6844 -0.137625
CG2198 CG7088 0.714002
CG2198 CG7227 -1.040790
CG2198 CG7299 -0.819153
CG2198 CG7702 -1.964902
CG2198 CG7915 -2.656246
CG2198 CG7935 1.052545
CG2198 CG8258 -0.804914
CG2198 CG8583 0.563264
CG2198 CG8665 1.824292
CG2198 CG8977 1.549136
CG2198 CG9006 -1.307418
CG2198 CG9539 -0.311956
CG2198 CG9663 0.592737
CG2198 CG9836 -0.031150
CG2198 CG9866 1.240681
CG2207 CG31043 -0.073798
CG2207 CG5358 0.838247
CG2207 CG6703 0.699400
CG2207 CG7358 -0.075074
CG2207 CG7659 0.978535
CG2207 CG9797 -0.947468
CG2207 CG9999 0.380177
CG2210 CG2977 0.555537
CG2210 CG31170 -0.366909
CG2210 CG31431 -0.391015
CG2210 CG32548 0.321148
CG2210 CG3267 -0.165302
CG2210 CG32920 -0.809106
CG2210 CG33502 -3.875863
CG2210 CG4061 0.197109
CG2210 CG5130 0.246441
CG2210 CG5170 -0.944299
CG2210 CG5660 1.959082
CG2210 CG5949 0.116711
CG2210 CG6028 -0.839144
CG2210 CG6030 0.122459
CG2210 CG6459 -2.206529
CG2210 CG6666 0.297447
CG2210 CG7107 -0.180291
CG2210 CG7328 0.967568
CG2210 CG7354 -3.004081
CG2210 CG7361 -0.065166
CG2210 CG7807 0.247954
CG2210 CG8402 -0.009106
CG2210 CG8443 0.155779
CG2210 CG8766 -0.032339
CG2210 CG8788 1.544601
CG2210 CG9127 0.198296
CG2210 CG9131 -0.020584
CG2210 CG9331 -0.284582
CG2210 CG9527 0.204063
CG2210 CR31808 0.338427
CG2210 TE18870 -0.002268
CG2221 CG2263 -3.891048
CG2221 CG2674 -2.021837
CG2221 CG2867 -1.634187
CG2221 CG3224 1.882634
CG2221 CG32409 3.268405
CG2221 CG33104 0.698360
CG2221 CG33217 2.500606
CG2221 CG4217 1.813820
CG2221 CG4307 0.857281
CG2221 CG4457 0.139202
CG2221 CG4742 1.071929
CG2221 CG4912 -0.799343
CG2221 CG4966 0.259700
CG2221 CG5258 1.954014
CG2221 CG5277 -5.976040
CG2221 CG5382 0.070973
CG2221 CG5525 0.734464
CG2221 CG5824 -1.674717
CG2221 CG6022 -0.228531
CG2221 CG6105 -1.280214
CG2221 CG6148 -0.439255
CG2221 CG6202 1.057463
CG2221 CG6455 3.257069
CG2221 CG6708 -0.787346
CG2221 CG6767 1.107355
CG2221 CG6904 4.742351
CG2221 CG7413 -2.979227
CG2221 CG7461 0.917476
CG2221 CG7519 2.459678
CG2221 CG7554 0.292087
CG2221 CG7712 -1.678412
CG2221 CG8144 1.709098
CG2221 CG8286 -4.457297
CG2221 CG8309 -1.166421
CG2221 CG8386 -2.783646
CG2221 CG8444 1.261223
CG2221 CG8920 -2.516750
CG2221 CG8978 0.065116
CG2221 CG9006 2.714529
CG2221 CG9149 -1.429017
CG2221 CG9172 -0.804992
CG2221 CG9326 0.392497
CG2221 CG9330 0.472580
CG2263 CG2674 -1.449130
CG2263 CG2827 -3.287140
CG2263 CG2867 -1.015998
CG2263 CG31045 0.059556
CG2263 CG3224 -5.211163
CG2263 CG33071 -0.248968
CG2263 CG3664 0.123836
CG2263 CG4003 -3.146847
CG2263 CG4457 -5.198536
CG2263 CG4665 -1.891704
CG2263 CG4912 1.374472
CG2263 CG4972 1.547726
CG2263 CG5193 1.414522
CG2263 CG5220 -2.794799
CG2263 CG5258 -2.653181
CG2263 CG5277 -2.361336
CG2263 CG5382 -5.367194
CG2263 CG5537 1.452575
CG2263 CG5824 0.184416
CG2263 CG5904 3.292127
CG2263 CG5992 2.980995
CG2263 CG6022 0.901892
CG2263 CG6105 2.534334
CG2263 CG6148 0.916091
CG2263 CG6202 -0.976501
CG2263 CG6415 -1.136734
CG2263 CG6455 -1.418802
CG2263 CG6708 -3.814537
CG2263 CG6904 -5.976844
CG2263 CG7073 2.577581
CG2263 CG7393 -0.155310
CG2263 CG7461 4.111813
CG2263 CG7519 -7.090976
CG2263 CG7780 1.950703
CG2263 CG7834 0.059629
CG2263 CG7839 1.267558
CG2263 CG7993 -5.541444
CG2263 CG8039 1.362081
CG2263 CG8058 2.207440
CG2263 CG8231 0.937008
CG2263 CG8286 -0.710094
CG2263 CG8309 1.104704
CG2263 CG8327 -0.129154
CG2263 CG8444 0.895834
CG2263 CG8446 1.160064
CG2263 CG8525 3.026340
CG2263 CG8531 1.304702
CG2263 CG8583 0.755466
CG2263 CG8636 -4.074311
CG2263 CG8759 1.609112
CG2263 CG8978 -3.714454
CG2263 CG9006 1.691058
CG2263 CG9035 0.783480
CG2263 CG9140 -2.212346
CG2263 CG9630 -4.160945
CG2263 CG9750 0.616562
CG2277 CG2330 -0.105923
CG2277 CG31692 0.161246
CG2277 CG32030 -0.310155
CG2277 CG32464 0.432675
CG2277 CG4204 -0.048639
CG2277 CG4746 -1.607298
CG2277 CG4752 -0.032161
CG2277 CG4912 -0.420668
CG2277 CG5033 -1.187768
CG2277 CG5220 -0.376236
CG2277 CG5345 1.333376
CG2277 CG5382 -0.353341
CG2277 CG5537 -0.236335
CG2277 CG5776 -1.789752
CG2277 CG5824 1.977780
CG2277 CG6148 0.777414
CG2277 CG7227 0.748995
CG2277 CG7393 -1.837532
CG2277 CG7461 0.524815
CG2277 CG7702 -4.506006
CG2277 CG7987 1.382434
CG2277 CG8258 -1.064998
CG2277 CG8583 -1.675566
CG2277 CG9006 -0.901188
CG2277 CG9677 -0.630927
CG2277 CG9916 -0.106963
CG2330 CG2718 0.050187
CG2330 CG2969 -1.409020
CG2330 CG31692 0.128294
CG2330 CG3278 -1.641900
CG2330 CG3434 -0.523139
CG2330 CG3902 0.173626
CG2330 CG4696 -0.789816
CG2330 CG4746 -1.000351
CG2330 CG5183 0.453771
CG2330 CG5486 0.911052
CG2330 CG6148 -0.555746
CG2330 CG6210 -0.228605
CG2330 CG6981 0.018869
CG2330 CG7702 0.333247
CG2330 CG8258 -1.873866
CG2330 CG9256 -0.119500
CG2330 CG9677 -0.240028
CG2330 CG9847 -0.613721
CG2330 CG9866 -1.321863
CG2330 CG9916 0.294604
CG2374 CG2774 0.095784
CG2374 CG3039 -1.169364
CG2374 CG31022 -0.722428
CG2374 CG31349 -0.250307
CG2374 CG31368 0.292018
CG2374 CG3198 -4.193535
CG2374 CG32043 -3.149306
CG2374 CG32244 -1.234392
CG2374 CG32486 -0.710149
CG2374 CG3265 0.767294
CG2374 CG33097 -0.933271
CG2374 CG3371 0.993900
CG2374 CG3969 -0.036928
CG2374 CG4006 1.912730
CG2374 CG4125 0.312339
CG2374 CG4376 0.309104
CG2374 CG5215 -2.199213
CG2374 CG5433 -0.100730
CG2374 CG6174 1.859716
CG2374 CG6654 0.442465
CG2374 CG6775 1.144424
CG2374 CG6877 -2.776201
CG2374 CG7071 -1.404556
CG2374 CG7187 -0.010459
CG2374 CG7375 -0.561588
CG2374 CG7379 2.261253
CG2374 CG7433 -0.494078
CG2374 CG7638 0.722113
CG2374 CG8173 -1.219348
CG2374 CG8209 1.476224
CG2374 CG8567 0.902767
CG2374 CG8749 -1.272434
CG2374 CG9022 0.496924
CG2374 CG9267 0.745523
CG2374 CG9322 0.499547
CG2374 CG9666 0.335760
CG2374 CG9854 -0.543867
CG2374 CG9894 -0.820383
CG2522 CG3722 -0.695323
CG2522 CG4364 -0.567672
CG2522 CG6654 -0.624639
CG2656 CG2835 0.190012
CG2656 CG31108 0.387800
CG2656 CG31181 0.315068
CG2656 CG31349 -0.226697
CG2656 CG32031 0.353834
CG2656 CG32434 -0.217683
CG2656 CG3258 0.025328
CG2656 CG3625 0.167942
CG2656 CG4303 -5.152077
CG2656 CG5215 0.459173
CG2656 CG5433 0.782231
CG2656 CG5813 -1.435353
CG2656 CG6174 0.339459
CG2656 CG6617 0.579041
CG2656 CG6866 0.008418
CG2656 CG6889 -0.006251
CG2656 CG6987 0.932619
CG2656 CG7254 -0.541752
CG2656 CG7538 0.338515
CG2656 CG7752 -0.281699
CG2656 CG8276 -0.388619
CG2656 CG8416 0.537290
CG2656 CG8472 -0.072371
CG2656 CG8933 1.125453
CG2656 CG9135 -2.088933
CG2656 CG9705 -2.080149
CG2674 CG2713 -1.167903
CG2674 CG2867 -0.349535
CG2674 CG31170 -1.967049
CG2674 CG3224 -1.976240
CG2674 CG32409 -2.755422
CG2674 CG3267 -1.485336
CG2674 CG33183 0.344925
CG2674 CG33217 -0.115893
CG2674 CG3499 0.356554
CG2674 CG3861 0.347810
CG2674 CG4217 -0.829776
CG2674 CG4311 -0.231291
CG2674 CG4427 2.302758
CG2674 CG4552 0.613445
CG2674 CG4665 -1.260683
CG2674 CG4742 -1.461570
CG2674 CG4901 1.716716
CG2674 CG4912 -1.754107
CG2674 CG5130 -1.073692
CG2674 CG5170 0.261605
CG2674 CG5193 -0.811171
CG2674 CG5277 0.600084
CG2674 CG5525 -3.391354
CG2674 CG5903 -0.169178
CG2674 CG5904 -2.880726
CG2674 CG6022 0.511152
CG2674 CG6105 0.063675
CG2674 CG6202 0.230186
CG2674 CG6226 1.686887
CG2674 CG6455 -0.023310
CG2674 CG6459 -0.036182
CG2674 CG6521 -0.097134
CG2674 CG6708 -2.689131
CG2674 CG6904 -3.034357
CG2674 CG7361 -0.001793
CG2674 CG7393 -0.273511
CG2674 CG7413 -0.386222
CG2674 CG7421 0.870298
CG2674 CG7461 1.420024
CG2674 CG7519 0.673595
CG2674 CG7554 0.089837
CG2674 CG7712 -0.198165
CG2674 CG7993 1.314474
CG2674 CG8058 -2.359790
CG2674 CG8235 -0.617161
CG2674 CG8286 -0.697022
CG2674 CG8309 -1.117267
CG2674 CG8366 0.902247
CG2674 CG8386 -0.477128
CG2674 CG8443 -0.227809
CG2674 CG8444 -1.505808
CG2674 CG8531 1.288859
CG2674 CG8636 -0.183386
CG2674 CG8788 0.551600
CG2674 CG8920 1.003678
CG2674 CG8978 -0.584357
CG2674 CG9140 -0.284185
CG2674 CG9149 -0.848058
CG2674 CG9330 0.491306
CG2674 CG9446 0.112245
CG2674 CG9743 -0.127208
CG2674 CG9750 1.746894
CG2674 CR31808 -0.306122
CG2713 CG31160 -0.761712
CG2713 CG31170 -0.694031
CG2713 CG3140 0.263069
CG2713 CG32409 3.400198
CG2713 CG3249 -0.442239
CG2713 CG3283 -6.596013
CG2713 CG32920 1.105213
CG2713 CG33009 0.972366
CG2713 CG33217 0.464352
CG2713 CG3499 0.112383
CG2713 CG3593 1.311608
CG2713 CG3714 -1.666321
CG2713 CG3884 -0.267170
CG2713 CG4003 1.623522
CG2713 CG4051 -3.125328
CG2713 CG4061 -0.339979
CG2713 CG4217 -3.957409
CG2713 CG4233 -2.139773
CG2713 CG4427 -3.463000
CG2713 CG4475 -1.014299
CG2713 CG4567 2.194991
CG2713 CG4665 -1.202723
CG2713 CG4742 -1.577713
CG2713 CG4972 0.238633
CG2713 CG4984 0.195641
CG2713 CG5010 0.128108
CG2713 CG5130 0.727011
CG2713 CG5558 -1.930366
CG2713 CG5660 2.995670
CG2713 CG5903 0.195566
CG2713 CG5904 -13.112198
CG2713 CG6022 1.870869
CG2713 CG6028 0.537928
CG2713 CG6105 3.522034
CG2713 CG6226 -2.185511
CG2713 CG6343 -8.010059
CG2713 CG6345 -2.068701
CG2713 CG6415 0.899557
CG2713 CG6459 0.694307
CG2713 CG6501 1.351879
CG2713 CG6666 -1.795580
CG2713 CG6769 0.990687
CG2713 CG6904 -0.929140
CG2713 CG6949 0.078966
CG2713 CG7176 0.677857
CG2713 CG7178 -1.045401
CG2713 CG7361 -4.429949
CG2713 CG7393 0.542304
CG2713 CG7421 -3.401091
CG2713 CG7698 -1.931115
CG2713 CG7839 -4.995142
CG2713 CG7935 1.134684
CG2713 CG7993 -3.048920
CG2713 CG8036 0.182240
CG2713 CG8039 5.115437
CG2713 CG8058 1.793080
CG2713 CG8366 0.853058
CG2713 CG8439 0.622979
CG2713 CG8443 -2.372606
CG2713 CG8444 3.704163
CG2713 CG8470 -1.160443
CG2713 CG8531 0.378892
CG2713 CG8636 -0.407506
CG2713 CG8766 -2.250043
CG2713 CG8788 1.919540
CG2713 CG9127 -1.038937
CG2713 CG9140 1.200779
CG2713 CG9149 0.860712
CG2713 CG9280 1.352336
CG2713 CG9306 0.066045
CG2713 CG9527 1.997788
CG2713 CG9577 -0.210751
CG2718 CG2969 -0.226481
CG2718 CG30011 -0.329776
CG2718 CG30497 -0.010557
CG2718 CG32464 0.105026
CG2718 CG3297 -0.084922
CG2718 CG33113 -0.236583
CG2718 CG3829 0.432219
CG2718 CG3989 -1.248914
CG2718 CG4183 -0.425218
CG2718 CG4533 1.123749
CG2718 CG4679 0.026935
CG2718 CG4696 -0.348761
CG2718 CG4746 -1.349307
CG2718 CG5320 1.114863
CG2718 CG5345 0.586443
CG2718 CG6803 0.414854
CG2718 CG7088 -0.287426
CG2718 CG8050 0.637406
CG2718 CG8066 -1.405766
CG2718 CG8665 0.426776
CG2718 CG9238 -0.787230
CG2718 TE19126 -0.039133
CG2727 CG32473 -0.301069
CG2727 CG5873 -0.474428
CG2727 CG6040 -0.082517
CG2727 CG7563 -0.051378
CG2727 CG8965 0.134164
CG2727 CG9322 -0.064288
CG2727 CG9747 -0.219045
CG2762 CG3380 -0.568538
CG2762 CG4162 0.450877
CG2762 CG7062 -0.585852
CG2762 CG7241 -0.768219
CG2762 CG8665 0.370288
CG2762 CG8669 -0.334910
CG2774 CG31088 -0.671240
CG2774 CG3184 -0.146185
CG2774 CG3198 1.344062
CG2774 CG3625 0.171681
CG2774 CG3722 0.246275
CG2774 CG3792 -0.511326
CG2774 CG3969 -0.384138
CG2774 CG4006 0.677711
CG2774 CG4303 0.919257
CG2774 CG4672 0.595815
CG2774 CG5215 -1.146595
CG2774 CG5433 -0.140924
CG2774 CG6418 -0.113335
CG2774 CG6654 0.179559
CG2774 CG6775 0.310727
CG2774 CG6877 -1.650730
CG2774 CG7187 -0.079773
CG2774 CG7269 -0.393926
CG2774 CG7375 -0.426232
CG2774 CG7379 1.010502
CG2774 CG7752 -1.974072
CG2774 CG8156 -0.097057
CG2774 CG8200 -0.392596
CG2774 CG8209 0.433640
CG2774 CG8749 -0.587616
CG2774 CG8933 -0.369647
CG2774 CG8974 0.766041
CG2774 CG9666 0.537272
CG2774 CG9894 -0.084184
CG2774 CG9924 -0.340921
CG2791 CG6889 -1.062409
CG2818 CG2918 -0.768649
CG2818 CG3008 -0.004567
CG2818 CG3028 -1.180426
CG2818 CG3033 -0.256517
CG2818 CG31170 0.498155
CG2818 CG3171 -0.617726
CG2818 CG32473 -2.753732
CG2818 CG33183 0.851293
CG2818 CG33261 -0.317166
CG2818 CG3539 0.061776
CG2818 CG3542 1.051051
CG2818 CG3991 -0.741075
CG2818 CG4280 0.045335
CG2818 CG4299 -0.314406
CG2818 CG4552 0.165677
CG2818 CG5021 0.086346
CG2818 CG5186 0.147862
CG2818 CG5873 0.240963
CG2818 CG6040 1.246149
CG2818 CG6055 0.163204
CG2818 CG6199 0.176606
CG2818 CG6775 0.276398
CG2818 CG6816 -0.431109
CG2818 CG7563 0.270713
CG2818 CG8156 -1.834499
CG2818 CG8627 -0.027476
CG2818 CG8965 -0.856723
CG2818 CG9297 -0.529539
CG2818 CG9598 -0.453566
CG2818 CG9712 0.553173
CG2818 CG9743 0.030249
CG2818 TE20108 0.132722
CG2827 CG2867 -0.447696
CG2827 CG32264 1.224412
CG2827 CG32409 -2.821722
CG2827 CG3593 -1.428742
CG2827 CG4003 2.783509
CG2827 CG4217 -5.716600
CG2827 CG4581 -3.222588
CG2827 CG4665 -0.566447
CG2827 CG4753 0.918751
CG2827 CG4912 4.135606
CG2827 CG5220 2.249224
CG2827 CG5558 2.425804
CG2827 CG5824 -3.138749
CG2827 CG5904 0.852833
CG2827 CG6022 -1.746301
CG2827 CG6105 3.330161
CG2827 CG6904 1.791107
CG2827 CG7178 -0.698161
CG2827 CG7393 0.858916
CG2827 CG7519 1.028629
CG2827 CG7780 -1.787546
CG2827 CG7839 -7.351963
CG2827 CG7993 -0.871405
CG2827 CG8039 3.833888
CG2827 CG8327 1.478835
CG2827 CG8525 -9.031049
CG2827 CG8531 -0.139299
CG2827 CG8583 -0.464780
CG2827 CG8636 -2.816241
CG2827 CG8827 -0.105969
CG2827 CG9006 -4.235664
CG2827 CG9306 1.829828
CG2827 CG9577 -4.024621
CG2827 CG9630 3.323591
CG2835 CG31108 -1.094551
CG2835 CG31332 -2.715465
CG2835 CG31349 0.222022
CG2835 CG32031 -0.365801
CG2835 CG32043 0.614199
CG2835 CG32434 -0.454563
CG2835 CG32556 -0.569489
CG2835 CG3436 -1.937387
CG2835 CG3625 0.401693
CG2835 CG3800 0.002155
CG2835 CG4303 -0.149112
CG2835 CG4677 -0.334650
CG2835 CG5809 0.962504
CG2835 CG6617 1.039205
CG2835 CG6866 -1.458590
CG2835 CG6889 -0.025356
CG2835 CG6987 -0.642517
CG2835 CG7638 0.364471
CG2835 CG7893 0.000074
CG2835 CG8092 0.657664
CG2835 CG8411 0.527369
CG2835 CG8416 -2.247278
CG2835 CG8933 -0.274568
CG2835 CG9128 0.017372
CG2835 CG9403 -0.854164
CG2835 CG9677 0.328480
CG2837 CG2928 0.844175
CG2837 CG31121 -0.365622
CG2837 CG31559 -0.368851
CG2837 CG32244 0.348099
CG2837 CG32548 0.642560
CG2837 CG3267 0.976538
CG2837 CG4051 -1.381825
CG2837 CG4692 0.029531
CG2837 CG5330 0.253674
CG2837 CG5873 -0.250411
CG2837 CG6668 -0.123413
CG2837 CG7062 0.043169
CG2837 CG7071 0.101813
CG2837 CG7107 1.924938
CG2837 CG7176 0.796657
CG2837 CG7266 0.056571
CG2837 CG7807 -0.339567
CG2837 CG9253 -0.043842
CG2837 CG9330 -0.057117
CG2837 CG9710 0.253787
CG2837 CG9748 -0.578037
CG2863 CG2867 2.895348
CG2863 CG31175 -0.983008
CG2863 CG31775 0.463324
CG2863 CG32164 3.227484
CG2863 CG32409 7.790301
CG2863 CG32813 -5.490243
CG2863 CG33071 -1.058484
CG2863 CG33217 -0.614249
CG2863 CG3401 1.311945
CG2863 CG3593 1.010517
CG2863 CG3999 -0.055406
CG2863 CG4033 -3.118000
CG2863 CG4217 1.056220
CG2863 CG4300 2.117843
CG2863 CG4307 -8.919082
CG2863 CG4457 -2.297267
CG2863 CG4581 -1.252190
CG2863 CG4665 -0.276397
CG2863 CG4843 -1.259980
CG2863 CG4901 -6.944102
CG2863 CG4912 -3.229683
CG2863 CG4944 -0.604807
CG2863 CG4972 1.698149
CG2863 CG4994 0.894478
CG2863 CG5033 0.214388
CG2863 CG5258 2.063238
CG2863 CG5277 -4.307946
CG2863 CG5374 -0.738280
CG2863 CG5525 1.190519
CG2863 CG5558 1.264060
CG2863 CG5594 1.064744
CG2863 CG5596 0.739005
CG2863 CG5824 5.789645
CG2863 CG5903 2.219359
CG2863 CG5904 1.316918
CG2863 CG5961 3.411719
CG2863 CG5992 -3.247760
CG2863 CG6022 0.730886
CG2863 CG6105 -5.210702
CG2863 CG6226 -11.674348
CG2863 CG6501 -0.777489
CG2863 CG6512 0.313932
CG2863 CG6904 -4.706104
CG2863 CG6949 -7.991179
CG2863 CG6972 0.167490
CG2863 CG7033 3.370553
CG2863 CG7088 1.262290
CG2863 CG7176 0.373328
CG2863 CG7421 4.386553
CG2863 CG7430 5.531571
CG2863 CG7458 -5.614355
CG2863 CG7461 -2.137985
CG2863 CG7519 -11.270023
CG2863 CG7554 0.967044
CG2863 CG7610 0.057690
CG2863 CG7712 0.655121
CG2863 CG7834 -1.963541
CG2863 CG7841 -2.079069
CG2863 CG7993 4.215321
CG2863 CG8058 1.283514
CG2863 CG8231 -4.044816
CG2863 CG8301 -0.032714
CG2863 CG8327 -0.728961
CG2863 CG8443 2.986895
CG2863 CG8446 6.603265
CG2863 CG8503 -0.235366
CG2863 CG8525 -5.668942
CG2863 CG8531 2.300331
CG2863 CG8759 4.893998
CG2863 CG8920 -1.352725
CG2863 CG8977 -4.446092
CG2863 CG9009 0.079930
CG2863 CG9140 4.726220
CG2863 CG9172 1.321829
CG2863 CG9281 -7.808459
CG2863 CG9527 2.297955
CG2863 CG9630 -1.988022
CG2863 CG9663 -1.587039
CG2863 CG9762 1.066569
CG2867 CG3224 -0.829059
CG2867 CG32253 -0.878404
CG2867 CG32409 2.102325
CG2867 CG3593 0.614135
CG2867 CG3999 -0.532111
CG2867 CG4217 1.870925
CG2867 CG4665 -0.485344
CG2867 CG4912 -6.592494
CG2867 CG5220 0.035653
CG2867 CG5258 1.524600
CG2867 CG5277 3.741445
CG2867 CG5525 -2.269549
CG2867 CG5824 -1.277563
CG2867 CG5904 3.873974
CG2867 CG6022 4.299538
CG2867 CG6226 -0.901332
CG2867 CG6455 -3.911174
CG2867 CG6767 0.959339
CG2867 CG6904 3.158170
CG2867 CG7519 -8.477218
CG2867 CG7712 0.196971
CG2867 CG7780 -2.164366
CG2867 CG7841 -0.473680
CG2867 CG7993 0.999760
CG2867 CG8058 -2.298154
CG2867 CG8286 0.537423
CG2867 CG8327 -1.206797
CG2867 CG8525 -6.186272
CG2867 CG8636 0.842452
CG2867 CG8920 -5.296735
CG2867 CG9300 3.288233
CG2867 CG9306 0.048487
CG2867 CG9630 -1.188552
CG2913 CG3039 -0.977454
CG2913 CG5454 -0.005868
CG2913 CG7893 0.254667
CG2913 CG8186 -0.315277
CG2913 CG8430 -0.429953
CG2913 CG9330 0.418841
CG2913 CG9416 -0.525782
CG2913 CG9710 0.237683
CG2918 CG3008 -0.338344
CG2918 CG3171 0.298956
CG2918 CG32425 0.275151
CG2918 CG33104 0.531396
CG2918 CG33549 0.242296
CG2918 CG3539 -0.679978
CG2918 CG4364 0.054021
CG2918 CG4670 -0.915221
CG2918 CG4729 0.024339
CG2918 CG5186 -0.223761
CG2918 CG7748 -0.609766
CG2918 CG7961 -0.259132
CG2918 CG8156 0.231182
CG2918 CG8268 -0.431984
CG2918 CG8308 -0.051857
CG2928 CG32473 0.155559
CG2928 CG32548 -0.564090
CG2928 CG32920 0.260707
CG2928 CG3365 -3.436097
CG2928 CG3903 1.481449
CG2928 CG4742 0.661134
CG2928 CG4778 -1.101233
CG2928 CG6040 -0.342574
CG2928 CG6055 -0.160558
CG2928 CG7266 -0.207693
CG2928 CG7563 -1.073208
CG2928 CG9089 -0.031396
CG2928 CG9517 -0.345279
CG2928 CG9539 0.564732
CG2969 CG31692 -2.492108
CG2969 CG32425 0.542913
CG2969 CG3278 -0.193493
CG2969 CG33113 0.563421
CG2969 CG33549 1.081585
CG2969 CG3644 -0.244929
CG2969 CG3722 1.508488
CG2969 CG3725 -2.779977
CG2969 CG3743 -0.242321
CG2969 CG3800 0.445048
CG2969 CG3902 0.718222
CG2969 CG3903 -2.536953
CG2969 CG3989 -0.664363
CG2969 CG4183 0.359626
CG2969 CG4354 0.018160
CG2969 CG4405 -0.283349
CG2969 CG4533 0.121224
CG2969 CG4677 -2.066625
CG2969 CG4679 0.627434
CG2969 CG4696 0.825544
CG2969 CG4746 1.601707
CG2969 CG4769 -0.006691
CG2969 CG5183 0.926037
CG2969 CG5320 0.672424
CG2969 CG5345 0.112893
CG2969 CG5486 -1.878309
CG2969 CG6601 0.160237
CG2969 CG6778 -1.564698
CG2969 CG7481 -2.174986
CG2969 CG8258 0.409667
CG2969 CG8276 0.583543
CG2969 CG9020 -0.370992
CG2969 CG9238 0.718362
CG2969 CG9256 0.377438
CG2969 CG9423 0.494739
[truncated: 252,239 more chars]
