# Supplementary material for: GINI: From ISH Images to Gene Interaction Networks
Source: PLoS Comput Biol. 2013 Oct 10;9(10):e1003227. doi: 10.1371/journal.pcbi.1003227 (PMC3794902; doi:10.1371/journal.pcbi.1003227)
Supplement: Dataset S1 — Networks predicted by GINI for the 9–10 and 13–16 development stages. For the data at each stage, multiple networks were predicted by varying the tuning parameter , between 0.5 and 1, as described in the paper. The network for each value is stored in a separate file in the dataset, in a format readable by Cytoscape. (BZ2) [file pcbi.1003227.s001.bz2 › Dataset_S1_Networks/GINI_network_stage13-16_lambda0.7.txt]

CG10002 CG10473 -0.345811
CG10002 CG2072 -0.613381
CG10002 CG5700 -0.521808
CG10002 CG6055 -0.786945
CG10002 CG7098 -0.455308
CG10009 CG10206 0.112772
CG10009 CG10287 -1.095524
CG10009 CG11134 1.400554
CG10009 CG11471 -0.018601
CG10009 CG11567 2.202712
CG10009 CG1157 -3.713587
CG10009 CG11771 -0.965625
CG10009 CG11785 1.285875
CG10009 CG12101 0.295506
CG10009 CG12141 -0.338090
CG10009 CG12151 -7.028529
CG10009 CG12172 -1.601351
CG10009 CG12400 -0.607204
CG10009 CG12785 3.748156
CG10009 CG1309 3.160663
CG10009 CG13506 0.513355
CG10009 CG14048 4.047890
CG10009 CG14996 -0.464935
CG10009 CG15005 -0.101718
CG10009 CG15162 -0.860092
CG10009 CG16765 2.042669
CG10009 CG1685 0.867583
CG10009 CG17369 4.452537
CG10009 CG1785 1.489408
CG10009 CG18549 0.544916
CG10009 CG18854 -0.904454
CG10009 CG1970 -0.115963
CG10009 CG2221 -1.287042
CG10009 CG2263 1.527241
CG10009 CG2674 0.848710
CG10009 CG2713 0.607770
CG10009 CG2863 2.427938
CG10009 CG2867 1.001409
CG10009 CG31160 -0.478622
CG10009 CG31175 -1.292552
CG10009 CG32409 -1.864643
CG10009 CG3267 -1.523741
CG10009 CG32813 1.627878
CG10009 CG3283 -0.573123
CG10009 CG33217 -0.374499
CG10009 CG3593 -1.993877
CG10009 CG4033 -0.378791
CG10009 CG4217 -1.253207
CG10009 CG4307 -6.291397
CG10009 CG4427 -0.479780
CG10009 CG4475 -1.498409
CG10009 CG4665 -1.034892
CG10009 CG4742 -1.748968
CG10009 CG5010 0.886853
CG10009 CG5033 1.514106
CG10009 CG5220 0.243209
CG10009 CG5277 -7.092084
CG10009 CG5525 1.295904
CG10009 CG6022 -9.253444
CG10009 CG6105 3.309401
CG10009 CG6148 0.069422
CG10009 CG6202 -1.392664
CG10009 CG6226 0.361554
CG10009 CG6343 -0.026451
CG10009 CG6415 0.856095
CG10009 CG6459 -0.325008
CG10009 CG6708 -3.428430
CG10009 CG6767 3.410590
CG10009 CG6904 5.014121
CG10009 CG7176 0.609147
CG10009 CG7178 0.310751
CG10009 CG7361 -2.273581
CG10009 CG7413 -0.426525
CG10009 CG7421 0.312646
CG10009 CG7461 1.571243
CG10009 CG7519 -0.874262
CG10009 CG7712 -1.941250
CG10009 CG7993 -2.278592
CG10009 CG8058 -2.063242
CG10009 CG8144 1.854300
CG10009 CG8235 3.060619
CG10009 CG8309 0.219821
CG10009 CG8386 -2.979859
CG10009 CG8446 -0.282882
CG10009 CG8531 -1.808085
CG10009 CG8920 -5.161610
CG10009 CG9006 0.312433
CG10009 CG9127 0.850009
CG10009 CG9149 -4.183096
CG10009 CG9306 0.248198
CG10021 CG12052 -0.676657
CG10021 CG1298 -0.751113
CG10021 CG17272 -0.731823
CG10021 CG6394 -0.784417
CG10021 CG8156 -0.034552
CG10021 CG8600 -0.244201
CG10021 CG9924 -0.167007
CG10026 CG10072 -0.572043
CG10026 CG10361 -0.142033
CG10026 CG1151 -0.468969
CG10026 CG11654 0.203515
CG10026 CG11992 -1.032225
CG10026 CG1259 -0.485080
CG10026 CG12723 0.352295
CG10026 CG1322 -1.203601
CG10026 CG13850 0.314543
CG10026 CG1486 -1.048252
CG10026 CG15022 -1.467585
CG10026 CG15188 0.215963
CG10026 CG16712 -1.086044
CG10026 CG17246 0.188334
CG10026 CG17320 -0.511402
CG10026 CG2155 0.416502
CG10026 CG2161 0.014287
CG10026 CG2342 -0.891743
CG10026 CG31536 -0.046384
CG10026 CG31999 -0.257190
CG10026 CG32548 -0.179759
CG10026 CG32625 -0.483040
CG10026 CG3365 0.056181
CG10026 CG3903 0.929625
CG10026 CG4427 1.605572
CG10026 CG4679 0.521383
CG10026 CG4742 0.137413
CG10026 CG5330 -0.662243
CG10026 CG5345 0.418985
CG10026 CG6155 -0.780021
CG10026 CG6816 -0.173093
CG10026 CG7227 -0.364060
CG10026 CG7266 0.627182
CG10026 CG7702 0.168549
CG10026 CG7981 -0.223325
CG10026 CG9148 -2.031690
CG10026 CG9280 -0.334456
CG10026 CG9446 -0.158116
CG10026 CG9539 0.083394
CG10026 TE18870 -0.041382
CG10045 CG10160 -0.491547
CG10045 CG10236 -0.485589
CG10045 CG10535 -0.242364
CG10045 CG2051 -0.079680
CG10045 CG2969 -0.655343
CG10045 CG3903 0.127882
CG10045 CG8258 -0.391561
CG10047 CG10726 0.154320
CG10047 CG11798 -2.619643
CG10047 CG11849 -0.223207
CG10047 CG1221 -1.614461
CG10047 CG12767 0.755907
CG10047 CG13920 0.651219
CG10047 CG13928 -0.303528
CG10047 CG14041 3.348704
CG10047 CG14762 -2.543654
CG10047 CG15651 -2.014890
CG10047 CG17724 0.184071
CG10047 CG1825 -0.231863
CG10047 CG2207 -0.328491
CG10047 CG31088 -0.185788
CG10047 CG31181 1.822048
CG10047 CG32046 -1.509748
CG10047 CG32169 -0.922915
CG10047 CG3703 -1.044787
CG10047 CG4050 0.977792
CG10047 CG4133 -0.692630
CG10047 CG4684 1.836485
CG10047 CG5545 -4.314811
CG10047 CG6703 -8.362810
CG10047 CG7576 -1.323380
CG10047 CG7659 -0.145161
CG10047 CG7851 1.249307
CG10047 CG8625 -0.461142
CG10047 CG9666 1.961872
CG10060 CG1109 -0.429137
CG10060 CG11494 -0.942839
CG10060 CG5499 -1.002682
CG10060 CG6889 0.057378
CG10060 CG6987 -0.457886
CG10060 CG7471 -0.269287
CG10067 CG10361 0.199289
CG10067 CG10565 1.263944
CG10067 CG11107 0.472413
CG10067 CG11134 -2.721906
CG10067 CG12055 -2.302485
CG10067 CG12203 -0.985706
CG10067 CG12576 -0.468736
CG10067 CG1259 0.119178
CG10067 CG13348 -0.130737
CG10067 CG13993 -0.853045
CG10067 CG14066 0.921381
CG10067 CG14207 -0.961282
CG10067 CG15212 0.599326
CG10067 CG15598 -0.223366
CG10067 CG17166 -0.402609
CG10067 CG17320 0.700621
CG10067 CG17508 0.352610
CG10067 CG1771 0.795869
CG10067 CG1782 -0.230003
CG10067 CG18507 -1.787515
CG10067 CG1882 1.101340
CG10067 CG1884 0.500695
CG10067 CG2161 0.310287
CG10067 CG2913 -1.613676
CG10067 CG3008 1.774384
CG10067 CG30115 -0.014473
CG10067 CG3033 -0.319946
CG10067 CG3039 0.469989
CG10067 CG31170 0.078168
CG10067 CG31649 0.370883
CG10067 CG3171 -1.082358
CG10067 CG32244 0.766720
CG10067 CG3267 1.035144
CG10067 CG33104 0.665765
CG10067 CG33183 -0.883837
CG10067 CG33502 0.509095
CG10067 CG3499 -1.956460
CG10067 CG4086 0.045415
CG10067 CG4364 -0.948362
CG10067 CG4552 0.485696
CG10067 CG4567 0.655473
CG10067 CG4726 -3.236399
CG10067 CG5186 0.257702
CG10067 CG5454 -0.248194
CG10067 CG5961 0.057500
CG10067 CG6521 -1.209454
CG10067 CG6654 -0.107377
CG10067 CG6668 1.305031
CG10067 CG6708 0.386048
CG10067 CG6766 1.723335
CG10067 CG7033 1.499670
CG10067 CG7071 0.959512
CG10067 CG7107 -0.892516
CG10067 CG7154 -0.415049
CG10067 CG7271 -0.370832
CG10067 CG7279 -0.786363
CG10067 CG7361 0.761164
CG10067 CG7461 -1.126838
CG10067 CG7526 0.652990
CG10067 CG7893 0.215987
CG10067 CG8173 -1.112467
CG10067 CG8182 0.286670
CG10067 CG8186 -0.205758
CG10067 CG8430 -0.077531
CG10067 CG8531 0.612882
CG10067 CG8965 -0.425172
CG10067 CG9022 -0.658569
CG10067 CG9322 -0.601080
CG10067 CG9330 -0.637970
CG10067 CG9416 -0.739222
CG10067 CG9710 -6.461384
CG10067 CG9712 -0.557319
CG10067 CG9743 -0.165626
CG10067 CR31696 0.083063
CG10067 TE19126 0.879265
CG10072 CG10236 0.244354
CG10072 CG10578 -0.063689
CG10072 CG11444 0.283631
CG10072 CG1322 -0.391911
CG10072 CG1403 -1.817592
CG10072 CG17124 0.021265
CG10072 CG17246 -0.520478
CG10072 CG2016 -1.034032
CG10072 CG2161 0.195504
CG10072 CG2818 -0.394295
CG10072 CG3028 -0.110782
CG10072 CG32425 0.954947
CG10072 CG32625 -1.067154
CG10072 CG33104 0.373039
CG10072 CG33549 -0.022981
CG10072 CG3416 0.209435
CG10072 CG3542 0.031715
CG10072 CG3722 -0.211174
CG10072 CG4145 0.383103
CG10072 CG4204 -0.668022
CG10072 CG4742 -0.013252
CG10072 CG5193 -0.021315
CG10072 CG7227 0.229856
CG10072 CG7393 -0.584857
CG10072 CG9346 -0.321220
CG10072 CG9423 0.077128
CG10072 CG9750 0.582508
CG10072 TE18870 -0.291679
CG10075 CG10335 1.377640
CG10075 CG10655 3.017003
CG10075 CG10691 1.405930
CG10075 CG10756 0.545425
CG10075 CG11107 1.078997
CG10075 CG11134 1.465870
CG10075 CG11151 2.703265
CG10075 CG11217 0.649822
CG10075 CG11255 -0.441053
CG10075 CG11267 -7.316171
CG10075 CG11334 0.254946
CG10075 CG12400 0.863951
CG10075 CG13220 -1.584706
CG10075 CG13551 -1.246467
CG10075 CG15102 0.741382
CG10075 CG15304 -3.443983
CG10075 CG1582 -1.433712
CG10075 CG16787 -0.684383
CG10075 CG16944 0.498486
CG10075 CG17320 0.556398
CG10075 CG17332 -1.760897
CG10075 CG17642 0.266934
CG10075 CG1771 0.423849
CG10075 CG1882 0.222711
CG10075 CG2161 0.752979
CG10075 CG2210 -1.361812
CG10075 CG2713 -3.147392
CG10075 CG30349 -2.029971
CG10075 CG31004 0.738295
CG10075 CG31170 -0.854557
CG10075 CG3127 0.873377
CG10075 CG31999 0.152511
CG10075 CG3249 -1.178921
CG10075 CG3283 -0.266554
CG10075 CG32920 -6.058813
CG10075 CG33502 -3.509293
CG10075 CG3499 0.711222
CG10075 CG4051 -0.153469
CG10075 CG4086 0.599910
CG10075 CG4169 0.761680
CG10075 CG4233 -3.345299
CG10075 CG4247 -1.450498
CG10075 CG4364 -0.461795
CG10075 CG4567 -3.066448
CG10075 CG4984 0.856550
CG10075 CG5012 -1.821782
CG10075 CG5130 -0.501805
CG10075 CG5170 -0.299641
CG10075 CG5590 0.056916
CG10075 CG5660 -4.750660
CG10075 CG5903 0.373451
CG10075 CG5949 -0.442417
CG10075 CG6028 0.525194
CG10075 CG6030 -0.710279
CG10075 CG6345 -3.162841
CG10075 CG6439 1.020118
CG10075 CG6666 -0.227629
CG10075 CG6769 -4.130160
CG10075 CG6949 -1.425434
CG10075 CG7107 0.283640
CG10075 CG7328 -2.312383
CG10075 CG7354 2.726565
CG10075 CG7361 3.170635
CG10075 CG7421 1.361838
CG10075 CG7698 -0.203765
CG10075 CG7807 0.118567
CG10075 CG7920 0.474400
CG10075 CG8058 1.203851
CG10075 CG8235 0.605402
CG10075 CG8443 1.481775
CG10075 CG8470 3.820316
CG10075 CG9527 2.964648
CG10075 CR31808 0.337156
CG10082 CG10121 -0.173922
CG10082 CG10334 1.250591
CG10082 CG10620 1.020054
CG10082 CG11280 -1.516510
CG10082 CG11347 0.760105
CG10082 CG11861 -0.174504
CG10082 CG11949 0.195782
CG10082 CG12084 0.527372
CG10082 CG12091 -1.566651
CG10082 CG12287 0.137275
CG10082 CG12360 -2.605464
CG10082 CG12369 -3.439238
CG10082 CG12592 0.391374
CG10082 CG12676 -0.800907
CG10082 CG1345 -0.346319
CG10082 CG13912 -0.158349
CG10082 CG14025 0.041556
CG10082 CG14122 0.260994
CG10082 CG1422 2.111195
CG10082 CG1429 -0.588715
CG10082 CG1444 -4.391608
CG10082 CG14622 -0.657364
CG10082 CG1463 0.117916
CG10082 CG16721 1.147291
CG10082 CG17158 0.490490
CG10082 CG17492 2.360329
CG10082 CG18111 -0.330170
CG10082 CG18250 1.581160
CG10082 CG1934 0.585823
CG10082 CG2048 -2.019952
CG10082 CG2051 -0.628289
CG10082 CG2656 -0.512718
CG10082 CG2835 -0.015200
CG10082 CG2969 0.602948
CG10082 CG31108 -0.099614
CG10082 CG31332 -1.654881
CG10082 CG31692 -0.518639
CG10082 CG32043 2.209734
CG10082 CG3371 1.539817
CG10082 CG3416 -0.743288
CG10082 CG3436 0.232230
CG10082 CG3625 1.213517
CG10082 CG3644 -0.584920
CG10082 CG3725 -0.533625
CG10082 CG3743 0.275839
CG10082 CG40147 0.029679
CG10082 CG4303 1.567573
CG10082 CG4405 -0.519230
CG10082 CG4677 0.154823
CG10082 CG4696 0.065586
CG10082 CG5183 -0.945053
CG10082 CG5215 -0.633911
CG10082 CG5320 -0.243028
CG10082 CG5809 -0.678706
CG10082 CG6844 -1.467519
CG10082 CG6866 -1.836422
CG10082 CG7254 -0.277397
CG10082 CG7481 -1.634401
CG10082 CG7752 0.485442
CG10082 CG8276 -2.881898
CG10082 CG8416 -1.117530
CG10082 CG8933 -0.384032
CG10082 CG9020 0.440083
CG10082 CG9070 -0.206626
CG10082 CG9128 -0.243379
CG10082 CG9677 0.306828
CG10082 CG9985 1.705689
CG10106 CG11324 -0.580766
CG10106 CG13624 -1.094680
CG10106 CG14622 0.238984
CG10106 CG31022 -0.612930
CG10106 CG31349 -0.759953
CG10106 CG3265 -0.083924
CG10106 CG8571 -0.641485
CG10106 CG9666 0.436657
CG10106 CG9894 -0.348770
CG10107 CG10229 -0.708147
CG10107 CG10571 -0.395883
CG10107 CG10578 -0.719052
CG10107 CG10620 1.805249
CG10107 CG1109 -1.220785
CG10107 CG11100 0.353768
CG10107 CG12006 0.338222
CG10107 CG12084 -0.454029
CG10107 CG12091 -1.126973
CG10107 CG1228 -0.720846
CG10107 CG12287 -1.745025
CG10107 CG12360 -1.997095
CG10107 CG12369 0.221311
CG10107 CG12592 -1.042063
CG10107 CG12701 -0.147999
CG10107 CG14026 -0.639314
CG10107 CG1422 -0.575325
CG10107 CG1444 1.071184
CG10107 CG14712 0.032803
CG10107 CG14883 0.028102
CG10107 CG16721 -1.068766
CG10107 CG17158 1.459514
CG10107 CG1782 -0.724105
CG10107 CG18250 -4.903077
CG10107 CG3033 0.230263
CG10107 CG31045 0.419819
CG10107 CG31332 2.942711
CG10107 CG32031 0.005373
CG10107 CG32425 0.923370
CG10107 CG3265 0.506016
CG10107 CG32701 -0.007324
CG10107 CG33097 2.188891
CG10107 CG3416 0.656615
CG10107 CG3436 1.484232
CG10107 CG3542 -0.753708
CG10107 CG3624 -1.486122
CG10107 CG3664 -0.624675
CG10107 CG3722 -0.360999
CG10107 CG4003 0.604952
CG10107 CG4006 0.002060
CG10107 CG4204 0.580235
CG10107 CG4303 1.125029
CG10107 CG4700 0.837141
CG10107 CG5215 0.452221
CG10107 CG5454 -0.147099
CG10107 CG5499 -0.683504
CG10107 CG5809 -0.724171
CG10107 CG6017 -0.195750
CG10107 CG6877 0.810277
CG10107 CG7262 0.902377
CG10107 CG7379 -3.225944
CG10107 CG7752 -0.228819
CG10107 CG8209 -0.480310
CG10107 CG8276 0.387906
CG10107 CG8289 -2.678656
CG10107 CG8416 -0.268498
CG10107 CG8571 -0.541134
CG10107 CG8933 -0.211989
CG10107 CG8978 0.440008
CG10107 CG9128 -0.448475
CG10107 CG9318 -2.026575
CG10107 CG9677 0.106705
CG10107 CG9750 1.244319
CG10107 CG9985 0.257944
CG10120 CG11765 -0.730723
CG10120 CG12403 -0.096235
CG10120 CG14629 -0.902064
CG10120 CG15282 -0.213579
CG10120 CG15828 -0.349670
CG10120 CG17754 -0.353942
CG10120 CG1837 0.297741
CG10120 CG2718 -0.667572
CG10120 CG33113 0.030631
CG10120 CG3829 -0.952293
CG10120 CG3989 0.445587
CG10120 CG6803 -0.599354
CG10120 CG8066 0.070666
CG10120 CG8665 0.557865
CG10121 CG10620 2.992112
CG10121 CG11280 -2.782494
CG10121 CG11652 -1.213067
CG10121 CG11861 0.739723
CG10121 CG11949 -0.144812
CG10121 CG12006 -1.917645
CG10121 CG12091 1.106246
CG10121 CG12360 -1.139201
CG10121 CG12676 -1.104374
CG10121 CG14122 0.885785
CG10121 CG1444 -1.917868
CG10121 CG14622 -0.012746
CG10121 CG14883 -0.077327
CG10121 CG15105 1.296449
CG10121 CG15811 1.479609
CG10121 CG16721 -1.198875
CG10121 CG17158 -0.550629
CG10121 CG1721 -0.974510
CG10121 CG17492 -3.478223
CG10121 CG17943 -0.740305
CG10121 CG18250 -0.366921
CG10121 CG1910 -0.615018
CG10121 CG2048 1.374779
CG10121 CG2374 2.168958
CG10121 CG2835 -0.578422
CG10121 CG3033 -0.360197
CG10121 CG3048 0.782389
CG10121 CG31022 -0.293672
CG10121 CG31332 2.620138
CG10121 CG3198 -1.195553
CG10121 CG32031 0.256413
CG10121 CG32043 -5.905291
CG10121 CG33097 -0.709145
CG10121 CG33149 -1.924461
CG10121 CG3371 2.171828
CG10121 CG3436 -0.902166
CG10121 CG3624 0.858771
CG10121 CG3625 0.749126
CG10121 CG3644 0.446803
CG10121 CG3725 -0.159443
CG10121 CG3969 0.160852
CG10121 CG4125 1.208678
CG10121 CG4300 0.033453
CG10121 CG5215 -1.913462
CG10121 CG5320 1.306823
CG10121 CG5809 -3.997299
CG10121 CG6647 0.220135
CG10121 CG6844 0.224779
CG10121 CG6877 0.587849
CG10121 CG7254 -1.873961
CG10121 CG7379 0.248350
CG10121 CG7433 -0.751748
CG10121 CG7481 -0.261344
CG10121 CG7638 -0.996906
CG10121 CG7752 0.537702
CG10121 CG8276 1.122955
CG10121 CG8933 -1.029111
CG10121 CG9480 -0.405441
CG10121 CG9854 0.464981
CG10121 CG9985 0.501726
CG10121 CR31696 0.593259
CG10145 CG10967 -0.432940
CG10145 CG11324 -0.189117
CG10145 CG11652 0.349995
CG10145 CG12249 -0.236009
CG10145 CG1447 -0.854158
CG10145 CG14622 0.106861
CG10145 CG14883 0.195103
CG10145 CG1624 -0.441425
CG10145 CG17943 -0.380032
CG10145 CG2374 0.074957
CG10145 CG31721 -0.486466
CG10145 CG32043 -0.956444
CG10145 CG3269 -0.104411
CG10145 CG8092 0.080637
CG10145 CG8567 -1.048845
CG10145 CG9666 0.436530
CG10145 CG9854 0.017958
CG10145 CG9894 -0.720048
CG10160 CG10206 5.385395
CG10160 CG10335 -0.027334
CG10160 CG10367 -2.476883
CG10160 CG10535 -2.245351
CG10160 CG10922 -0.292714
CG10160 CG11051 -3.360645
CG10160 CG1151 0.134083
CG10160 CG12172 -1.176675
CG10160 CG12262 1.573191
CG10160 CG12286 0.438265
CG10160 CG12403 -1.468797
CG10160 CG13005 0.820150
CG10160 CG1309 1.299866
CG10160 CG1371 0.324018
CG10160 CG14025 0.957607
CG10160 CG14048 0.023620
CG10160 CG14243 0.060873
CG10160 CG14629 -0.277468
CG10160 CG1475 -5.299797
CG10160 CG14968 -1.438909
CG10160 CG15095 0.421364
CG10160 CG15105 0.332625
CG10160 CG15117 -5.529910
CG10160 CG15188 0.597976
CG10160 CG15282 -0.664839
CG10160 CG1548 -1.252353
CG10160 CG15717 -3.063941
CG10160 CG1648 -4.500495
CG10160 CG17325 1.118517
CG10160 CG1743 3.215759
CG10160 CG18111 -1.911023
CG10160 CG1837 -0.872600
CG10160 CG18549 -1.053328
CG10160 CG18657 0.655543
CG10160 CG1910 1.990581
CG10160 CG2003 -1.362820
CG10160 CG2098 -3.557370
CG10160 CG2155 -1.019229
CG10160 CG2198 -0.110959
CG10160 CG2969 -0.072512
CG10160 CG3001 0.356885
CG10160 CG30011 -1.453405
CG10160 CG30427 -0.168257
CG10160 CG3140 1.334799
CG10160 CG31775 0.282758
CG10160 CG32464 -1.137408
CG10160 CG3278 1.146135
CG10160 CG33009 -0.729475
CG10160 CG3903 0.476778
CG10160 CG3960 -0.390827
CG10160 CG3989 -3.435306
CG10160 CG4354 0.011581
CG10160 CG4427 1.447112
CG10160 CG4511 0.619948
CG10160 CG4533 -7.472887
CG10160 CG4679 4.529494
CG10160 CG4696 0.348075
CG10160 CG5033 -6.209208
CG10160 CG5220 1.222540
CG10160 CG5320 5.324583
CG10160 CG5330 -4.640173
CG10160 CG5345 1.198769
CG10160 CG5476 -0.128004
CG10160 CG5594 1.270556
CG10160 CG5776 1.399131
CG10160 CG6501 -1.210502
CG10160 CG6803 -0.536369
CG10160 CG7062 2.408476
CG10160 CG7088 0.774954
CG10160 CG7227 -0.126401
CG10160 CG7481 0.356204
CG10160 CG7915 0.079470
CG10160 CG7935 0.028986
CG10160 CG7987 -8.672343
CG10160 CG8036 0.938628
CG10160 CG8050 0.314610
CG10160 CG8258 1.661771
CG10160 CG8402 0.176035
CG10160 CG8665 4.145201
CG10160 CG8977 2.312273
CG10160 CG9006 -0.375844
CG10160 CG9009 0.437170
CG10160 CG9194 0.653947
CG10160 CG9238 -0.844171
CG10160 CG9985 2.348469
CG10206 CG10287 -1.448955
CG10206 CG10335 2.264516
CG10206 CG10367 -0.251885
CG10206 CG10379 1.196252
CG10206 CG10479 -0.115119
CG10206 CG10565 -2.050087
CG10206 CG10602 0.122516
CG10206 CG10746 -3.357240
CG10206 CG11051 -4.713984
CG10206 CG11134 -0.510691
CG10206 CG11267 -0.552482
CG10206 CG11334 -0.623499
CG10206 CG11471 -2.991369
CG10206 CG11992 1.121283
CG10206 CG12101 -0.818599
CG10206 CG12141 10.877043
CG10206 CG12157 1.855272
CG10206 CG12172 -4.115131
CG10206 CG12262 -1.268582
CG10206 CG12286 0.369479
CG10206 CG1309 2.256528
CG10206 CG13220 5.247220
CG10206 CG13506 -3.348601
CG10206 CG13704 1.692352
CG10206 CG14048 1.138021
CG10206 CG14243 -0.116471
CG10206 CG1475 -0.423358
CG10206 CG15095 -1.447699
CG10206 CG15117 -3.824353
CG10206 CG15162 0.698036
CG10206 CG15188 0.119649
CG10206 CG15304 -4.954847
CG10206 CG15347 1.270946
CG10206 CG15433 1.895783
CG10206 CG1548 -0.087026
CG10206 CG15717 -3.663787
CG10206 CG16765 -1.100836
CG10206 CG1685 -0.696501
CG10206 CG17166 2.157290
CG10206 CG17320 -0.441022
CG10206 CG17325 2.545624
CG10206 CG1743 2.571710
CG10206 CG18446 0.082854
CG10206 CG18549 2.626931
CG10206 CG18657 1.819791
CG10206 CG1882 -1.254775
CG10206 CG1970 -2.237819
CG10206 CG2003 -9.121677
CG10206 CG2098 -9.018839
CG10206 CG2155 -0.671562
CG10206 CG2198 3.613517
CG10206 CG2713 -3.329235
CG10206 CG30011 -4.309016
CG10206 CG31004 -3.415372
CG10206 CG31098 -4.408301
CG10206 CG31160 -0.821059
CG10206 CG31175 -1.089761
CG10206 CG3140 0.437304
CG10206 CG31431 1.292402
CG10206 CG3174 1.074824
CG10206 CG31775 0.517239
CG10206 CG32164 -1.225603
CG10206 CG32409 6.211218
CG10206 CG32499 0.112236
CG10206 CG3267 0.371392
CG10206 CG32813 -5.920322
CG10206 CG3283 0.486303
CG10206 CG3297 0.051493
CG10206 CG33009 -1.093713
CG10206 CG3593 -0.768647
CG10206 CG4033 -10.285095
CG10206 CG4051 -1.657193
CG10206 CG4233 -12.180378
CG10206 CG4300 0.742952
CG10206 CG4354 -0.289938
CG10206 CG4427 -6.089685
CG10206 CG4475 0.147702
CG10206 CG4533 -2.469348
CG10206 CG4567 -4.656515
CG10206 CG4600 -1.348656
CG10206 CG4665 0.321092
CG10206 CG5033 -17.580902
CG10206 CG5330 -1.926778
CG10206 CG5353 -0.098989
CG10206 CG5374 -1.291025
CG10206 CG5558 -2.767622
CG10206 CG5590 0.896857
CG10206 CG5594 6.230353
CG10206 CG5819 -0.548743
CG10206 CG5904 0.021703
CG10206 CG5992 -2.739602
CG10206 CG6226 5.305949
CG10206 CG6501 -4.774949
CG10206 CG6871 -3.626771
CG10206 CG6949 8.515665
CG10206 CG7088 2.092779
CG10206 CG7176 1.555118
CG10206 CG7266 -0.189837
CG10206 CG7421 -5.443772
CG10206 CG7438 0.226470
CG10206 CG7458 2.388732
CG10206 CG7461 1.105855
CG10206 CG7915 -4.086297
CG10206 CG7935 2.134829
CG10206 CG7987 1.126502
CG10206 CG7993 1.174145
CG10206 CG8036 1.023463
CG10206 CG8050 4.161330
CG10206 CG8058 -5.531250
CG10206 CG8144 1.633995
CG10206 CG8182 0.272087
CG10206 CG8235 9.075986
CG10206 CG8309 0.342518
CG10206 CG8402 -5.709775
CG10206 CG8439 4.081852
CG10206 CG8443 -2.299638
CG10206 CG8446 -6.598656
CG10206 CG8470 4.334364
CG10206 CG8531 0.622017
CG10206 CG8665 3.914226
CG10206 CG8766 0.543470
CG10206 CG8946 1.188479
CG10206 CG8977 9.180734
CG10206 CG9009 -1.714513
CG10206 CG9238 -1.131530
CG10206 CG9280 -0.059789
CG10206 CG9281 -2.229710
CG10212 CG10364 -0.655573
CG10212 CG10726 0.284238
CG10212 CG1130 -1.569932
CG10212 CG3408 -0.405003
CG10212 CG3938 -1.191764
CG10212 CG5358 -0.684859
CG10212 CG5753 -0.930021
CG10212 CG5940 -0.959241
CG10212 CG7358 -0.179445
CG10212 CG7659 0.205146
CG10212 CG9704 0.718707
CG10212 CG9797 -0.154618
CG10229 CG10620 -1.353094
CG10229 CG11306 0.311974
CG10229 CG11652 -1.238745
CG10229 CG11861 0.995288
CG10229 CG12006 0.327368
CG10229 CG12360 0.420774
CG10229 CG12576 0.446227
CG10229 CG12592 -0.630074
CG10229 CG13005 1.006023
CG10229 CG14026 -0.156883
CG10229 CG14206 2.452047
CG10229 CG1422 0.478504
CG10229 CG14712 -4.359101
CG10229 CG14883 0.158433
CG10229 CG17943 0.032639
CG10229 CG18250 4.025997
CG10229 CG1891 -0.468850
CG10229 CG2263 0.471201
CG10229 CG30115 -1.161431
CG10229 CG31045 0.503565
CG10229 CG31332 -2.008244
CG10229 CG3265 -2.209494
CG10229 CG3436 -1.756619
CG10229 CG3624 -2.911153
CG10229 CG3664 -0.551378
CG10229 CG4003 -0.384544
CG10229 CG4006 -0.517224
CG10229 CG4457 -4.587609
CG10229 CG4551 -1.406975
CG10229 CG4966 0.213679
CG10229 CG4972 -1.537070
CG10229 CG5021 0.377684
CG10229 CG5183 0.534883
CG10229 CG5258 -0.887145
CG10229 CG5382 0.984327
CG10229 CG5454 0.829840
CG10229 CG7073 0.141883
CG10229 CG7610 0.193182
CG10229 CG7638 0.260597
CG10229 CG7893 -0.104762
CG10229 CG8209 0.893754
CG10229 CG8231 1.864497
CG10229 CG8289 0.055827
CG10229 CG8301 -1.267118
CG10229 CG8306 -0.946337
CG10229 CG8366 -0.313289
CG10229 CG8416 0.948885
CG10229 CG8430 0.447534
CG10229 CG8553 0.634020
CG10229 CG8635 -0.255214
CG10229 CG8759 -2.563123
CG10229 CG8978 1.173399
CG10229 CG9035 -0.006707
CG10229 CG9128 -0.876625
CG10229 CG9140 0.096802
CG10229 CG9750 2.436183
CG10229 CG9854 0.204248
CG10229 CG9866 0.300988
CG10236 CG10287 0.125997
CG10236 CG10334 1.192071
CG10236 CG10379 -0.977971
CG10236 CG10535 -1.855140
CG10236 CG10578 -0.312516
CG10236 CG10620 1.290409
CG10236 CG10701 -1.072271
CG10236 CG10917 -0.735272
CG10236 CG10992 -0.031563
CG10236 CG11015 0.868671
CG10236 CG12131 0.077770
CG10236 CG12676 0.027671
CG10236 CG13005 -1.660751
CG10236 CG1309 1.336030
CG10236 CG1322 -1.814404
CG10236 CG1403 1.024163
CG10236 CG1648 1.939855
CG10236 CG17032 -0.562455
CG10236 CG17121 0.573917
CG10236 CG17124 -0.770848
CG10236 CG17246 -0.220988
CG10236 CG18140 -1.545999
CG10236 CG18507 0.651128
CG10236 CG2051 -1.158910
CG10236 CG2330 -0.203111
CG10236 CG2969 0.518075
CG10236 CG31536 -0.738273
CG10236 CG31999 2.353998
CG10236 CG32425 4.729436
CG10236 CG32625 0.838326
CG10236 CG3278 -0.453496
CG10236 CG33104 -2.497789
CG10236 CG33549 -2.613729
CG10236 CG3359 -0.450289
CG10236 CG3365 0.510643
CG10236 CG3722 0.336554
CG10236 CG3902 -1.703607
CG10236 CG3903 -9.539209
CG10236 CG3992 -0.329871
CG10236 CG4035 0.184249
CG10236 CG4145 1.455367
CG10236 CG4170 1.508249
CG10236 CG4354 -0.496206
CG10236 CG4679 2.130473
CG10236 CG4778 -0.203432
CG10236 CG5183 -0.611588
CG10236 CG5330 0.656979
CG10236 CG5345 0.966285
CG10236 CG5486 -0.900693
CG10236 CG6148 0.349226
CG10236 CG6433 -0.558008
CG10236 CG6512 0.710167
CG10236 CG6778 0.615758
CG10236 CG7227 -2.205327
CG10236 CG7563 0.177514
CG10236 CG7702 -0.233226
CG10236 CG8258 -0.925196
CG10236 CG8308 -0.281820
CG10236 CG8983 -0.216507
CG10236 CG9035 -0.779190
CG10236 CG9089 0.172697
CG10236 CG9238 0.271460
CG10236 CG9256 -0.095405
CG10236 CG9423 -0.728482
CG10236 CG9539 -3.781163
CG10236 CG9916 0.689245
CG10278 CG10425 1.023482
CG10278 CG10655 -4.024225
CG10278 CG10691 -1.040581
CG10278 CG11151 -3.605690
CG10278 CG11255 -1.117048
CG10278 CG11267 5.259547
CG10278 CG11453 0.576686
CG10278 CG11576 0.648865
CG10278 CG12400 -2.050187
CG10278 CG1246 0.765414
CG10278 CG13284 0.497619
CG10278 CG13704 -3.846924
CG10278 CG14066 -0.120251
CG10278 CG14792 -3.985257
CG10278 CG14902 0.576762
CG10278 CG15347 -0.740456
CG10278 CG1809 -1.574596
CG10278 CG2827 -0.018820
CG10278 CG2977 -0.447399
CG10278 CG31004 -1.197796
CG10278 CG31170 0.604932
CG10278 CG31233 -0.600029
CG10278 CG31259 -2.462797
CG10278 CG33502 1.340265
CG10278 CG3714 -0.411162
CG10278 CG4061 1.399525
CG10278 CG4199 -0.242011
CG10278 CG4217 1.801444
CG10278 CG4247 -0.687041
CG10278 CG4581 -0.800169
CG10278 CG4753 2.745526
CG10278 CG5012 -0.914495
CG10278 CG5660 -1.447032
CG10278 CG5819 -0.163987
CG10278 CG5903 1.471809
CG10278 CG5961 -0.054173
CG10278 CG6028 2.283211
CG10278 CG6178 -0.014489
CG10278 CG6375 0.095093
CG10278 CG6417 -0.336814
CG10278 CG6769 1.080171
CG10278 CG6830 0.360598
CG10278 CG7328 -1.081292
CG10278 CG7354 0.212605
CG10278 CG7458 -0.019796
CG10278 CG7834 -0.518678
CG10278 CG8048 -2.295628
CG10278 CG8827 -0.265288
CG10278 CG9331 3.130574
CG10278 CG9527 -2.774958
CG10278 CG9568 -1.398624
CG10278 CG9577 -0.732503
CG10287 CG10367 -0.409737
CG10287 CG10379 0.290333
CG10287 CG10479 0.206177
CG10287 CG10565 0.079271
CG10287 CG10669 -0.126897
CG10287 CG11444 0.243058
CG10287 CG11567 -0.758033
CG10287 CG1157 -0.183904
CG10287 CG11642 -0.018029
CG10287 CG11793 -0.046093
CG10287 CG11905 -1.040160
CG10287 CG12151 -1.328371
CG10287 CG12172 0.220568
CG10287 CG1309 -1.185621
CG10287 CG15105 -1.510129
CG10287 CG15188 -2.359675
CG10287 CG15212 0.049886
CG10287 CG17121 0.159763
CG10287 CG17246 -0.830039
CG10287 CG18140 -0.079324
CG10287 CG18549 -0.749135
CG10287 CG1970 0.044739
CG10287 CG2098 1.468812
CG10287 CG2155 0.065630
CG10287 CG2198 -0.042501
CG10287 CG2713 1.293959
CG10287 CG30011 0.676213
CG10287 CG32499 -1.300186
CG10287 CG32548 0.392585
CG10287 CG33104 0.527638
CG10287 CG4051 0.781190
CG10287 CG4233 -1.636922
CG10287 CG4354 0.237202
CG10287 CG4427 0.787734
CG10287 CG4475 0.779972
CG10287 CG4679 2.229409
CG10287 CG4742 0.465937
CG10287 CG4778 -0.873873
CG10287 CG5193 0.387875
CG10287 CG5277 0.718430
CG10287 CG5330 -1.411080
CG10287 CG5353 0.289181
CG10287 CG5594 0.523188
CG10287 CG6148 -0.707374
CG10287 CG6708 -2.061767
CG10287 CG6844 -0.423851
CG10287 CG6871 0.316376
CG10287 CG7173 0.470391
CG10287 CG7266 0.646792
CG10287 CG7421 0.283120
CG10287 CG7915 0.259853
CG10287 CG7935 -0.924646
CG10287 CG7993 0.625838
CG10287 CG8036 -1.700108
CG10287 CG8235 1.223898
CG10287 CG8309 -0.616450
CG10287 CG8386 0.390335
CG10287 CG8402 1.012217
CG10287 CG8439 0.020325
CG10287 CG8766 -0.007974
CG10287 CG9009 -0.918383
CG10287 CG9280 -0.091927
CG10287 CG9539 -1.158542
CG10287 TE18870 -0.105985
CG10315 CG10535 0.984863
CG10315 CG11334 0.241640
CG10315 CG11444 -1.591486
CG10315 CG11642 -0.099072
CG10315 CG14430 0.698255
CG10315 CG14813 0.473998
CG10315 CG1582 0.218934
CG10315 CG1716 -0.748436
CG10315 CG17271 0.801085
CG10315 CG1749 -0.158391
CG10315 CG18854 1.018216
CG10315 CG2051 0.052866
CG10315 CG2161 -1.068455
CG10315 CG30291 -1.493146
CG10315 CG31794 -0.497808
CG10315 CG33549 0.555497
CG10315 CG3499 -0.676940
CG10315 CG3722 -1.906270
CG10315 CG3766 -1.518861
CG10315 CG4145 0.886944
CG10315 CG4169 0.640414
CG10315 CG4204 0.886213
CG10315 CG4233 1.229065
CG10315 CG4457 0.608973
CG10315 CG4729 -1.292125
CG10315 CG4752 -0.215282
CG10315 CG5021 0.145562
CG10315 CG5353 -4.210461
CG10315 CG5382 -0.836486
CG10315 CG6120 0.005298
CG10315 CG6199 -0.976852
CG10315 CG6202 -3.112093
CG10315 CG6708 1.912819
CG10315 CG6822 -2.245675
CG10315 CG7413 0.417682
CG10315 CG7461 1.105079
CG10315 CG7748 -2.363091
CG10315 CG7867 0.107969
CG10315 CG7993 -0.334470
CG10315 CG8363 0.560839
CG10315 CG8430 0.454515
CG10327 CG10545 0.133813
CG10327 CG11100 0.092871
CG10327 CG13316 -0.735468
CG10327 CG13624 -0.124632
CG10327 CG13906 0.343988
CG10327 CG13928 -0.835672
CG10327 CG18740 0.245644
CG10327 CG18783 -0.077972
CG10327 CG2083 0.044495
CG10327 CG31088 0.051226
CG10327 CG31181 -0.028503
CG10327 CG3180 -2.144777
CG10327 CG3625 -0.579515
CG10327 CG4022 -1.409510
CG10327 CG4050 0.766091
CG10327 CG5580 -0.000462
CG10327 CG6181 -1.854901
CG10327 CG6889 0.149666
CG10327 CG7375 0.330568
CG10327 CG7528 -1.442299
CG10327 CG8200 -0.585800
CG10327 CG8472 -1.028231
CG10327 CG8933 0.008206
CG10327 CG8974 -0.034202
CG10327 CG9261 0.205993
CG10327 CG9346 -0.419926
CG10327 CG9666 0.392946
CG10334 CG10620 3.298655
CG10334 CG11347 0.022885
CG10334 CG11949 -0.723872
CG10334 CG12131 1.333241
CG10334 CG12369 -0.053059
CG10334 CG1259 -1.717003
CG10334 CG12676 -0.647779
CG10334 CG12701 0.629300
CG10334 CG13005 2.625851
CG10334 CG13850 -2.334885
CG10334 CG13912 -2.095020
CG10334 CG1403 1.933842
CG10334 CG1444 -1.002106
CG10334 CG1463 -0.971590
CG10334 CG14636 -0.612522
CG10334 CG1475 -1.222184
CG10334 CG14805 0.544220
CG10334 CG1648 -5.165492
CG10334 CG17124 0.815871
CG10334 CG17158 0.459344
CG10334 CG17597 -0.824036
CG10334 CG17800 -0.177910
CG10334 CG18250 -4.838090
CG10334 CG1837 -0.046666
CG10334 CG1910 2.171074
CG10334 CG2051 -2.466635
CG10334 CG2330 0.037778
CG10334 CG2969 0.484218
CG10334 CG30427 -1.015466
CG10334 CG31045 1.280427
CG10334 CG31536 0.038792
CG10334 CG31692 1.096719
CG10334 CG32425 -1.578100
CG10334 CG32625 -0.750223
CG10334 CG3278 3.093757
CG10334 CG33549 2.893972
CG10334 CG3365 1.423041
CG10334 CG3542 -1.894379
CG10334 CG3624 0.859089
CG10334 CG3722 2.357138
CG10334 CG3725 1.213295
CG10334 CG3743 0.590681
CG10334 CG3902 -2.690868
CG10334 CG3903 -6.628478
CG10334 CG3989 0.172392
CG10334 CG4035 0.119304
CG10334 CG4145 0.675559
CG10334 CG4170 -1.322018
CG10334 CG4204 -1.343729
CG10334 CG4551 -1.866046
CG10334 CG4679 -3.215879
CG10334 CG4700 -1.630328
CG10334 CG4746 0.109080
CG10334 CG4769 0.086330
CG10334 CG5183 -0.470491
CG10334 CG5320 0.522494
CG10334 CG5330 2.711642
CG10334 CG5486 -2.956184
CG10334 CG6210 -0.212110
CG10334 CG6668 -0.253640
CG10334 CG6778 1.527265
CG10334 CG6803 0.010443
CG10334 CG7227 -2.974152
CG10334 CG7299 -0.143537
CG10334 CG7702 0.601890
CG10334 CG8258 -1.753827
CG10334 CG8276 -1.357175
CG10334 CG8965 -0.155070
CG10334 CG9022 0.446067
CG10334 CG9194 1.996340
CG10334 CG9256 -0.325771
CG10334 CG9403 2.101053
CG10334 CG9539 -0.161213
CG10334 CG9836 0.233732
CG10334 CG9866 -1.501068
CG10334 CG9916 0.299659
CG10334 CG9985 -0.390011
CG10335 CG10535 -0.186814
CG10335 CG10565 -0.402100
CG10335 CG10627 -0.335515
CG10335 CG10746 -0.002311
CG10335 CG11334 -0.911011
CG10335 CG11793 0.640000
CG10335 CG12233 0.160173
CG10335 CG12262 -2.307263
CG10335 CG13220 0.026073
CG10335 CG1371 0.764779
CG10335 CG1403 0.253979
CG10335 CG14629 0.161100
CG10335 CG15105 -2.272292
CG10335 CG15117 0.359438
CG10335 CG15282 0.562089
CG10335 CG15304 0.357380
CG10335 CG1582 -0.655947
CG10335 CG1648 1.079827
CG10335 CG17246 0.603230
CG10335 CG18140 -1.097644
CG10335 CG1882 0.097296
CG10335 CG1910 0.591986
CG10335 CG2155 0.777744
CG10335 CG2161 0.243639
CG10335 CG2928 0.174700
CG10335 CG30497 -0.596925
CG10335 CG3140 -1.680203
CG10335 CG31794 -0.218734
CG10335 CG31999 -0.320576
CG10335 CG32425 1.144967
CG10335 CG3249 0.050622
CG10335 CG32548 0.124641
CG10335 CG32920 -0.172680
CG10335 CG33549 0.138598
CG10335 CG3359 -0.111511
CG10335 CG3903 -3.038133
CG10335 CG4145 0.932337
CG10335 CG4169 0.806236
CG10335 CG4183 -0.585236
CG10335 CG4233 -2.546052
CG10335 CG4354 0.299105
CG10335 CG4427 2.808320
CG10335 CG4475 -0.353588
CG10335 CG4533 -0.570189
CG10335 CG4679 1.282100
CG10335 CG5330 -0.177963
CG10335 CG5353 -0.092450
CG10335 CG6439 -0.765594
CG10335 CG6666 -2.454781
CG10335 CG7266 -0.662495
CG10335 CG7748 -0.266173
CG10335 CG7981 -0.372620
CG10335 CG7987 0.288320
CG10335 CG8036 -0.591025
CG10335 CG8235 1.576498
CG10335 CG8402 -2.366649
CG10335 CG9148 -1.246940
CG10335 CG9280 -1.566280
CG10335 CG9494 -0.602308
CG10335 CG9985 0.317949
CG10341 CG10425 2.343783
CG10341 CG10660 0.392951
CG10341 CG11738 5.919022
CG10341 CG11771 1.241965
CG10341 CG12101 -2.239653
CG10341 CG12141 6.424014
CG10341 CG12530 2.970977
CG10341 CG12785 -4.107838
CG10341 CG1381 -2.501436
CG10341 CG14447 0.674075
CG10341 CG14996 -3.929748
CG10341 CG1685 -7.054993
CG10341 CG17136 -3.081613
CG10341 CG17369 -2.118839
CG10341 CG1746 -1.841445
CG10341 CG1785 -2.135253
CG10341 CG18657 1.919811
CG10341 CG2221 -0.308975
CG10341 CG2263 -0.152565
CG10341 CG2827 -1.359402
CG10341 CG2863 5.703603
CG10341 CG2867 1.701115
CG10341 CG32253 0.775373
CG10341 CG32264 -5.040237
CG10341 CG32409 8.206095
CG10341 CG32813 -1.660361
CG10341 CG33217 -1.514905
CG10341 CG3593 -0.852084
CG10341 CG4217 -1.983832
CG10341 CG4581 -1.118658
CG10341 CG4753 3.035587
CG10341 CG4781 0.428844
CG10341 CG4912 -1.453137
CG10341 CG5010 -2.831804
CG10341 CG5258 2.475520
CG10341 CG5558 -1.393313
CG10341 CG5824 -14.928721
CG10341 CG5904 -1.151331
CG10341 CG6022 -4.046186
CG10341 CG6105 -4.679128
CG10341 CG6343 8.073498
CG10341 CG6455 0.637910
CG10341 CG6767 0.811050
CG10341 CG7519 -15.537426
CG10341 CG7712 1.499352
CG10341 CG7780 -0.107359
CG10341 CG7834 -1.239559
CG10341 CG7839 -13.290050
CG10341 CG7935 3.235580
CG10341 CG7993 7.099255
CG10341 CG8039 -1.241060
CG10341 CG8327 -6.361776
CG10341 CG8443 0.509651
CG10341 CG8444 -1.774908
CG10341 CG8525 -2.120146
CG10341 CG8583 0.735712
CG10341 CG8780 -1.503984
CG10341 CG8827 -0.498837
CG10341 CG8920 4.833286
CG10341 CG9006 6.607093
CG10341 CG9119 0.689403
CG10341 CG9300 -2.873486
CG10341 CG9306 0.477922
CG10341 CG9577 -1.272206
CG10341 CG9630 -2.729612
CG10360 CG11444 -0.153139
CG10360 CG12094 -0.077237
CG10360 CG14430 -0.252604
CG10360 CG1582 -0.326482
CG10360 CG17158 0.752466
CG10360 CG17218 -0.322491
CG10360 CG17271 -0.153192
CG10360 CG1749 -0.076375
CG10360 CG2674 0.416227
CG10360 CG2818 -1.392104
CG10360 CG3008 0.128409
CG10360 CG3028 0.113866
CG10360 CG3033 -0.262954
CG10360 CG31170 -0.048976
CG10360 CG3171 -0.309878
CG10360 CG32473 0.314788
CG10360 CG33104 0.404447
CG10360 CG33183 -1.505628
CG10360 CG3624 0.546060
CG10360 CG3664 -0.009107
CG10360 CG3991 -0.248714
CG10360 CG4003 0.327978
CG10360 CG4006 -0.310127
CG10360 CG4552 -0.983393
CG10360 CG4966 -0.223210
CG10360 CG5021 -1.017995
CG10360 CG5873 -0.045026
CG10360 CG6708 -0.415552
CG10360 CG6775 -0.760733
CG10360 CG7271 0.490441
CG10360 CG7413 0.193037
CG10360 CG7893 0.058243
CG10360 CG8156 0.231052
CG10360 CG8268 0.424487
CG10360 CG8286 -0.418507
CG10360 CG8366 -0.385785
CG10360 CG8430 -0.629518
CG10360 CG8965 -0.664531
CG10360 CG8978 0.173076
CG10360 CG9035 0.137661
CG10360 CG9322 0.048391
CG10360 CG9712 0.611306
CG10360 TE20108 0.306171
CG10361 CG10504 0.399509
CG10361 CG11107 0.150975
CG10361 CG13850 -0.566610
CG10361 CG15105 -0.405251
CG10361 CG1648 0.058152
CG10361 CG17320 -0.327434
CG10361 CG17325 -0.931366
CG10361 CG1837 0.052572
CG10361 CG1884 -0.156363
CG10361 CG1910 0.348126
CG10361 CG2161 -0.360914
CG10361 CG2718 -0.367995
CG10361 CG3960 -0.353678
CG10361 CG4427 0.528365
CG10361 CG4679 -1.723123
CG10361 CG4692 0.278459
CG10361 CG4726 -2.142275
CG10361 CG4746 -0.639776
CG10361 CG5186 -0.191174
CG10361 CG5330 0.209253
CG10361 CG5345 0.146090
CG10361 CG5486 -0.056510
CG10361 CG6668 1.073978
CG10361 CG7107 0.943191
CG10361 CG7279 -0.377351
CG10361 CG7981 0.029823
CG10361 CG9985 0.101883
CG10361 CR31696 0.221298
CG10364 CG10897 -0.923241
CG10364 CG1130 0.019743
CG10364 CG1957 0.034830
CG10364 CG2207 0.410301
CG10364 CG32505 0.490055
CG10364 CG3408 -1.524981
CG10364 CG6617 0.662638
CG10364 CG6987 -1.433892
CG10364 CG7358 -1.492397
CG10364 CG7538 -0.113863
CG10364 CG9704 -0.744848
CG10364 CG9797 -0.541059
CG10367 CG10627 0.266414
CG10367 CG10680 -0.522598
CG10367 CG10922 0.045557
CG10367 CG11051 -0.390580
CG10367 CG11793 0.434580
CG10367 CG12403 0.861134
CG10367 CG1309 -0.704737
CG10367 CG14243 -0.206996
CG10367 CG14629 0.192902
CG10367 CG14968 -0.298209
CG10367 CG15005 -0.589860
CG10367 CG15105 -1.758375
CG10367 CG15117 2.309867
CG10367 CG15188 -0.538098
CG10367 CG1548 0.122514
CG10367 CG15717 1.032614
CG10367 CG1743 -0.518085
CG10367 CG17754 0.045716
CG10367 CG18111 -0.716225
CG10367 CG18140 0.107324
CG10367 CG18446 -0.484282
CG10367 CG18549 0.167678
CG10367 CG2098 1.780764
CG10367 CG2155 0.132339
CG10367 CG2198 -1.123600
CG10367 CG30011 0.137086
CG10367 CG31098 -0.008181
CG10367 CG33009 -0.540489
CG10367 CG33113 -0.517421
CG10367 CG3960 0.252550
CG10367 CG3989 -1.351838
CG10367 CG4162 0.262468
CG10367 CG4354 -1.026751
CG10367 CG4533 2.310198
CG10367 CG4679 -1.645231
CG10367 CG4692 1.102069
CG10367 CG5330 0.664341
CG10367 CG5345 1.382725
CG10367 CG5532 -0.113916
CG10367 CG5828 -0.103622
CG10367 CG6113 -0.306924
CG10367 CG7062 -1.440898
CG10367 CG7241 0.408000
CG10367 CG7266 -0.033097
CG10367 CG7438 -0.764817
CG10367 CG7915 0.426620
CG10367 CG8050 0.112481
CG10367 CG8402 0.071083
CG10367 CG8665 -2.872933
CG10367 CG8669 -0.421169
CG10367 CG8766 0.359069
CG10367 CG9184 0.550976
CG10367 CG9238 -0.086907
CG10367 CG9539 -0.572879
CG10367 TE18870 -0.152523
CG10379 CG10504 0.932582
CG10379 CG10535 1.410488
CG10379 CG10565 -2.551374
CG10379 CG10620 1.853639
CG10379 CG10627 0.358407
CG10379 CG10701 -2.812371
CG10379 CG11015 1.325697
CG10379 CG11076 0.193890
CG10379 CG11471 -1.580990
CG10379 CG12131 2.818023
CG10379 CG12676 -1.332465
CG10379 CG12792 0.051070
CG10379 CG13005 -2.871853
CG10379 CG1309 -0.913279
CG10379 CG13289 -0.883334
CG10379 CG14025 2.532993
CG10379 CG1429 -3.403831
CG10379 CG14687 -0.818613
CG10379 CG1475 -2.579256
CG10379 CG15433 2.499730
CG10379 CG17032 -1.120877
CG10379 CG17121 0.842910
CG10379 CG17124 1.573679
CG10379 CG17166 1.359807
CG10379 CG1721 1.168089
CG10379 CG1749 0.088771
CG10379 CG17492 0.042199
CG10379 CG18507 -0.053800
CG10379 CG2051 1.296719
CG10379 CG2330 0.941592
CG10379 CG2969 -2.363099
CG10379 CG3001 2.336980
CG10379 CG3008 -0.152185
CG10379 CG31045 -3.367957
CG10379 CG32425 -3.127748
CG10379 CG32701 -0.148142
CG10379 CG3278 -3.952533
CG10379 CG33104 -0.730244
CG10379 CG33549 -2.368847
CG10379 CG3359 -0.021377
CG10379 CG3624 1.305698
CG10379 CG4115 -0.025625
CG10379 CG4170 0.100773
CG10379 CG4204 1.267058
CG10379 CG4354 -2.865163
CG10379 CG4427 2.197846
CG10379 CG4679 1.245300
CG10379 CG4692 0.354109
CG10379 CG4944 -0.053793
CG10379 CG5033 1.165359
CG10379 CG5183 -1.147094
CG10379 CG5258 -1.786330
CG10379 CG5353 0.659019
CG10379 CG5374 -4.401502
CG10379 CG5590 -0.428613
CG10379 CG5594 0.416336
CG10379 CG5809 0.479775
CG10379 CG6017 0.387097
CG10379 CG6148 -1.384994
CG10379 CG6512 -7.531103
CG10379 CG6668 -2.203964
CG10379 CG6708 0.256289
CG10379 CG7199 -0.160998
CG10379 CG7227 1.354489
CG10379 CG7262 -0.190979
CG10379 CG7430 -2.597619
CG10379 CG7610 -3.368069
CG10379 CG7654 0.667707
CG10379 CG7915 -1.134587
CG10379 CG7935 1.863766
CG10379 CG8144 0.950446
CG10379 CG8231 5.631921
CG10379 CG8289 0.133683
CG10379 CG8306 1.443127
CG10379 CG8309 -2.684425
CG10379 CG8312 -1.691578
CG10379 CG8402 1.057286
CG10379 CG8430 0.487681
CG10379 CG8439 1.247150
CG10379 CG8446 -0.087211
CG10379 CG8759 1.866907
CG10379 CG8977 0.550909
CG10379 CG8978 0.013078
CG10379 CG9009 -1.840053
CG10379 CG9020 0.883045
CG10379 CG9035 -0.303843
CG10379 CG9238 0.271250
CG10379 CG9281 -2.587951
CG10379 CG9330 2.198095
CG10379 CG9423 0.932721
CG10379 CG9677 2.166984
CG10379 CG9866 -3.387197
CG10379 CG9916 -0.551965
CG10379 TE19126 0.052351
CG10382 CG12038 -0.196339
CG10382 CG12858 -0.125251
CG10382 CG13894 -0.558876
CG10382 CG15097 -1.255667
CG10382 CG31634 -1.036817
CG10382 CG5545 -0.257049
CG10382 CG9135 -0.352584
CG10382 CG9261 0.234406
CG10391 CG13977 -0.074461
CG10391 CG1600 -1.307897
CG10391 CG18466 1.614685
CG10391 CG2060 0.425960
CG10391 CG3829 -0.468606
CG10391 CG4120 -2.872069
CG10391 CG7390 -0.438221
CG10391 CG8782 -2.131166
CG10425 CG10660 -1.293346
CG10425 CG10691 -4.103447
CG10425 CG11151 -0.957608
CG10425 CG11241 -0.343885
CG10425 CG11255 -1.253677
CG10425 CG12338 -0.402689
CG10425 CG12400 -0.247822
CG10425 CG12785 -0.857180
CG10425 CG14996 0.269154
CG10425 CG15304 2.071513
CG10425 CG15347 -1.760897
CG10425 CG1785 0.929604
CG10425 CG2713 0.019714
CG10425 CG2827 -0.113187
CG10425 CG31160 0.195418
CG10425 CG3140 0.603496
CG10425 CG3283 -0.493452
CG10425 CG3714 -0.457631
CG10425 CG4061 0.010251
CG10425 CG4217 1.159326
CG10425 CG4753 1.113334
CG10425 CG5010 -1.321745
CG10425 CG5558 1.714042
CG10425 CG5904 -0.740785
CG10425 CG6028 -0.357986
CG10425 CG6226 0.174127
CG10425 CG6343 -0.012798
CG10425 CG6904 -0.318847
CG10425 CG7712 1.010689
CG10425 CG7834 -0.399466
CG10425 CG7839 -1.698920
CG10425 CG7993 0.480560
CG10425 CG8039 -1.154078
CG10425 CG8058 0.891860
CG10425 CG8327 -1.972657
CG10425 CG8443 0.041796
CG10425 CG8444 -1.039853
CG10425 CG8525 -0.468244
CG10425 CG8827 0.079076
CG10425 CG9527 0.971374
CG10425 CG9577 -0.888203
CG10446 CG13920 -1.613611
CG10446 CG14762 -0.570288
CG10446 CG7576 -0.570199
CG10449 CG3766 -0.202135
CG10449 CG6822 -1.126799
CG10449 CG7748 -0.551883
CG10449 CG7867 -0.406396
CG10449 CG8363 -0.445519
CG10473 CG1169 -0.119602
CG10473 CG1884 0.073893
CG10473 CG2072 -1.168925
CG10473 CG3539 -1.750315
CG10473 CG4672 -0.257554
CG10473 CG7098 -0.486210
CG10473 CG9175 -0.366005
CG10473 CG9177 -0.495476
CG10473 CG9346 0.193998
CG10479 CG11793 -0.554032
CG10479 CG12286 -0.509217
CG10479 CG12403 -1.169120
CG10479 CG15105 0.975313
CG10479 CG15117 -0.175685
CG10479 CG15188 -1.580942
CG10479 CG1837 1.480787
CG10479 CG18657 -0.224437
CG10479 CG2098 0.264902
CG10479 CG32499 -0.441765
CG10479 CG3989 0.599878
CG10479 CG4051 0.016743
CG10479 CG4300 -0.702834
CG10479 CG4533 -2.058119
CG10479 CG5320 0.578737
CG10479 CG5330 0.901619
CG10479 CG5476 0.718080
CG10479 CG6803 -0.796355
CG10479 CG6844 -1.568273
CG10479 CG7987 0.289740
CG10479 CG8665 0.592769
CG10479 CG9985 -0.662549
CG1049 CG12055 -0.095772
CG1049 CG1228 0.395958
CG1049 CG12701 -1.930430
CG1049 CG14883 -0.028681
CG1049 CG1539 -0.923607
CG1049 CG1884 -0.060545
CG1049 CG3033 -0.748461
CG1049 CG33097 0.267550
CG1049 CG3436 -0.003071
CG1049 CG3542 0.720416
CG1049 CG3624 0.962700
CG1049 CG3969 0.183277
CG1049 CG5514 -0.463105
CG1049 CG6654 -0.326108
CG1049 CG7379 -0.243357
CG1049 CG7893 -0.230605
CG1049 CG8156 -0.400265
CG1049 CG8200 -0.385882
CG1049 CG8965 -0.931209
CG1049 CG9318 -0.441863
CG1049 CG9712 0.298853
CG10504 CG10565 -2.226542
CG10504 CG10578 -0.882888
CG10504 CG10669 0.304273
CG10504 CG10724 -3.521548
CG10504 CG11107 -4.120313
CG10504 CG11444 4.044717
CG10504 CG11642 0.201414
CG10504 CG12084 0.636513
CG10504 CG12091 -1.204970
CG10504 CG12131 -0.027703
CG10504 CG12206 1.128986
CG10504 CG12262 -4.127076
CG10504 CG12403 -1.917685
CG10504 CG12582 -0.722851
CG10504 CG1345 0.033726
CG10504 CG1371 2.625421
CG10504 CG14207 0.888599
CG10504 CG1429 0.643727
CG10504 CG14687 -0.656976
CG10504 CG1475 -19.686547
CG10504 CG15102 0.307804
CG10504 CG15105 1.429266
CG10504 CG15212 0.002207
CG10504 CG15282 -0.975279
CG10504 CG1648 -0.743064
CG10504 CG16765 -0.152891
CG10504 CG16885 0.183228
CG10504 CG17158 -0.185244
CG10504 CG1721 -0.515369
CG10504 CG17325 -2.461428
CG10504 CG17332 2.952474
CG10504 CG17492 -0.095655
CG10504 CG17508 0.772827
CG10504 CG1771 0.571614
CG10504 CG1782 -3.611577
CG10504 CG18290 -0.860139
CG10504 CG1837 2.306474
CG10504 CG18783 1.174913
CG10504 CG1882 1.373386
CG10504 CG1884 -0.045702
CG10504 CG1910 -0.415615
CG10504 CG2051 0.984059
CG10504 CG2161 1.684099
CG10504 CG3008 -0.885696
CG10504 CG30291 0.587059
CG10504 CG3033 0.400464
CG10504 CG3127 1.928480
CG10504 CG31794 -2.240144
CG10504 CG3198 2.819562
CG10504 CG32425 -3.596599
CG10504 CG32701 0.337719
CG10504 CG32813 -0.791233
CG10504 CG33009 -0.032188
CG10504 CG33104 0.858058
CG10504 CG33113 -0.146784
CG10504 CG33149 -0.704739
CG10504 CG33183 0.541150
CG10504 CG33549 1.012312
CG10504 CG3371 -0.501753
CG10504 CG3499 3.009750
CG10504 CG3624 3.021603
CG10504 CG3644 -1.331990
CG10504 CG3722 1.191205
CG10504 CG3725 -2.867918
CG10504 CG4115 -0.401696
CG10504 CG4145 -1.013878
CG10504 CG4169 -1.211835
CG10504 CG4183 1.051302
CG10504 CG4364 -0.483384
CG10504 CG4376 2.145586
CG10504 CG4427 -0.011328
CG10504 CG4511 1.618860
CG10504 CG4552 -6.593227
CG10504 CG4672 0.039576
CG10504 CG4679 -0.385568
CG10504 CG4692 -2.781416
CG10504 CG4726 -4.665506
CG10504 CG4994 -0.436248
CG10504 CG5186 -0.127802
CG10504 CG5320 2.102377
CG10504 CG5330 4.307745
CG10504 CG5353 2.780267
CG10504 CG5374 0.402758
CG10504 CG5476 2.316885
CG10504 CG5809 0.798887
CG10504 CG6512 1.143532
CG10504 CG6521 0.029189
CG10504 CG6647 -1.479115
CG10504 CG6668 -1.990828
CG10504 CG6708 0.291228
CG10504 CG6775 -4.227015
CG10504 CG6877 0.146369
CG10504 CG7033 -0.883045
CG10504 CG7071 -2.610658
CG10504 CG7107 -0.988330
CG10504 CG7173 -0.931497
CG10504 CG7187 0.173128
CG10504 CG7199 0.259990
CG10504 CG7271 3.358745
CG10504 CG7279 -0.357785
CG10504 CG7361 -0.202789
CG10504 CG7413 -5.898640
CG10504 CG7430 -3.830728
CG10504 CG7433 1.672201
CG10504 CG7610 0.404436
CG10504 CG7654 0.032167
CG10504 CG7915 0.461011
CG10504 CG7920 -6.558516
CG10504 CG7981 -2.174387
CG10504 CG8209 -0.339385
CG10504 CG8231 -1.769209
CG10504 CG8235 -0.364781
CG10504 CG8289 1.869808
CG10504 CG8439 -1.842917
CG10504 CG8965 0.676374
CG10504 CG8977 2.289045
CG10504 CG9022 -2.939899
CG10504 CG9070 -0.070665
CG10504 CG9172 1.215215
CG10504 CG9238 -0.717064
CG10504 CG9262 0.681228
CG10504 CG9281 2.136077
CG10504 CG9322 1.261924
CG10504 CG9743 0.475703
CG10504 CG9811 -0.227958
CG10504 CG9985 0.964273
CG10504 CR31696 2.112714
CG10504 TE19126 1.448527
CG10535 CG10627 0.409225
CG10535 CG10922 0.343406
CG10535 CG10992 0.143067
CG10535 CG11444 -0.425982
CG10535 CG12113 0.739576
CG10535 CG13005 -0.530646
CG10535 CG1309 -0.629233
CG10535 CG13289 -0.127002
CG10535 CG13850 0.330762
CG10535 CG1404 -0.753119
CG10535 CG14629 1.032520
CG10535 CG1463 -0.542020
CG10535 CG14788 -0.653924
CG10535 CG14805 -0.353526
CG10535 CG16788 -0.992137
CG10535 CG17124 0.564897
CG10535 CG1780 -0.843648
CG10535 CG2051 0.999831
CG10535 CG2277 -0.543340
CG10535 CG2330 0.258386
CG10535 CG2969 -3.859307
CG10535 CG31692 -0.080000
CG10535 CG31999 -0.603996
CG10535 CG32425 -3.718190
CG10535 CG3278 -1.866754
CG10535 CG33113 0.931688
CG10535 CG33549 -1.910709
CG10535 CG3542 2.268355
CG10535 CG3722 -1.646875
CG10535 CG3725 0.092273
CG10535 CG3766 -0.778207
CG10535 CG3800 0.694445
CG10535 CG3902 -1.655290
CG10535 CG3903 -0.806815
CG10535 CG3989 3.051737
CG10535 CG4145 1.197642
CG10535 CG4170 0.963315
CG10535 CG4183 -0.004823
CG10535 CG4354 -1.023457
CG10535 CG4533 0.561425
CG10535 CG4746 0.786956
CG10535 CG4752 -1.237912
CG10535 CG4769 0.616507
CG10535 CG5033 0.287617
CG10535 CG5183 -0.806989
CG10535 CG5220 0.560750
CG10535 CG5330 1.407117
CG10535 CG5345 -5.319692
CG10535 CG5353 -0.426118
CG10535 CG5486 0.087661
CG10535 CG6148 -1.230181
CG10535 CG6778 -0.071758
CG10535 CG7227 -0.459050
CG10535 CG7393 0.220809
CG10535 CG7702 2.626384
CG10535 CG7748 0.299631
CG10535 CG7935 0.731373
CG10535 CG7987 0.701948
CG10535 CG8036 -0.484609
CG10535 CG8258 -1.271286
CG10535 CG9035 0.492766
CG10535 CG9128 0.246973
CG10535 CG9256 -1.373973
CG10535 CG9280 0.234374
CG10535 CG9539 1.350490
CG10535 CG9677 -0.817082
CG10535 CG9916 -1.081660
CG10535 CG9985 1.772274
CG10545 CG11324 -1.612404
CG10545 CG11494 1.078356
CG10545 CG11798 0.727400
CG10545 CG11987 -0.490558
CG10545 CG12249 1.000905
CG10545 CG12858 -0.261542
CG10545 CG13624 -1.582884
CG10545 CG13894 -0.187336
CG10545 CG14622 1.716534
CG10545 CG1483 0.259881
CG10545 CG15811 -2.315069
CG10545 CG2083 0.159830
CG10545 CG2656 -0.038175
CG10545 CG2774 0.165730
CG10545 CG31043 -1.229095
CG10545 CG31088 -4.161281
CG10545 CG31108 -0.649861
CG10545 CG31181 -0.716275
CG10545 CG31349 -0.712527
CG10545 CG32043 1.852257
CG10545 CG32158 0.735652
CG10545 CG32486 0.771989
CG10545 CG3269 0.638828
CG10545 CG3352 -0.473944
CG10545 CG3625 0.474836
CG10545 CG3792 -0.274540
CG10545 CG3967 1.037582
CG10545 CG4050 -0.105555
CG10545 CG4303 -0.802362
CG10545 CG5433 0.018892
CG10545 CG5545 1.197738
CG10545 CG5580 0.236711
CG10545 CG5813 0.846452
CG10545 CG6174 -2.176888
CG10545 CG6418 1.031998
CG10545 CG6703 0.408603
CG10545 CG6866 -1.662997
CG10545 CG6877 0.528583
CG10545 CG6889 0.603405
CG10545 CG6930 -0.300561
CG10545 CG6987 -1.830125
CG10545 CG7358 -0.349179
CG10545 CG7375 -0.993219
CG10545 CG7851 -0.197855
CG10545 CG8092 0.386655
CG10545 CG8472 0.661378
CG10545 CG8567 -2.867889
CG10545 CG8933 0.802650
CG10545 CG9135 -0.859419
CG10545 CG9261 -0.928834
CG10545 CG9267 -0.053756
CG10545 CG9666 -1.466290
CG10545 CG9894 -0.738105
CG10565 CG10627 -0.593172
CG10565 CG11015 -2.190232
CG10565 CG11076 4.306971
CG10565 CG11134 -0.405462
CG10565 CG11334 -1.565247
CG10565 CG11444 3.126931
CG10565 CG11471 3.100442
CG10565 CG11567 -0.899648
CG10565 CG11785 0.000857
CG10565 CG11979 0.898161
CG10565 CG11992 0.404067
CG10565 CG12151 3.427733
CG10565 CG12262 -1.469947
CG10565 CG1273 0.077255
CG10565 CG13005 -0.532382
CG10565 CG13220 1.340325
CG10565 CG13506 -3.327027
CG10565 CG1403 1.558525
CG10565 CG14048 2.595321
CG10565 CG1475 -4.970227
CG10565 CG1486 0.406768
CG10565 CG15105 4.349069
CG10565 CG15212 0.511290
CG10565 CG15282 0.315033
CG10565 CG15433 -1.027708
CG10565 CG1582 -0.145699
CG10565 CG16765 3.970320
CG10565 CG17032 0.086115
CG10565 CG17121 -3.646230
CG10565 CG17166 -14.844356
CG10565 CG1721 -0.745882
CG10565 CG17246 -3.402123
CG10565 CG18140 -0.991847
CG10565 CG18446 1.575213
CG10565 CG18507 0.566543
CG10565 CG2155 0.030352
CG10565 CG2161 -1.742616
CG10565 CG2713 2.876397
CG10565 CG3008 -3.728587
CG10565 CG30291 -0.043901
CG10565 CG31170 1.723320
CG10565 CG3140 -2.912434
CG10565 CG3171 1.435458
CG10565 CG31999 -0.852260
CG10565 CG32164 -9.846703
CG10565 CG32425 -4.565251
CG10565 CG32499 0.912312
CG10565 CG32548 -1.823600
CG10565 CG32625 1.342119
CG10565 CG3267 -3.061090
CG10565 CG33009 -0.148372
CG10565 CG33104 -6.580825
CG10565 CG33183 1.233353
CG10565 CG33549 -0.106188
CG10565 CG3499 -3.235025
CG10565 CG3624 -0.687111
CG10565 CG3762 2.725855
CG10565 CG3861 0.328551
CG10565 CG3903 -2.249571
CG10565 CG3960 1.930651
CG10565 CG3992 -0.749677
CG10565 CG40049 0.416476
CG10565 CG4051 -3.000417
CG10565 CG4145 0.479839
CG10565 CG4169 2.081452
CG10565 CG4170 2.493565
CG10565 CG4233 -0.657538
CG10565 CG4300 0.315615
CG10565 CG4354 -0.752253
CG10565 CG4364 -0.639325
CG10565 CG4427 -10.249438
CG10565 CG4552 2.855502
CG10565 CG4567 4.027353
CG10565 CG4679 -1.879443
CG10565 CG4692 -0.016661
CG10565 CG4726 4.222261
CG10565 CG4742 0.387728
CG10565 CG4972 -1.678771
CG10565 CG4994 3.771011
CG10565 CG5033 -5.483456
CG10565 CG5193 1.074332
CG10565 CG5330 -2.881274
CG10565 CG5353 4.873682
CG10565 CG5374 -5.034068
CG10565 CG5476 0.691709
CG10565 CG5590 0.599882
CG10565 CG5809 -0.092646
CG10565 CG6177 0.417960
CG10565 CG6501 -0.570906
CG10565 CG6512 0.996505
CG10565 CG6521 -1.194383
CG10565 CG6668 -7.504465
CG10565 CG6708 -2.587647
CG10565 CG6775 0.793316
CG10565 CG6871 -0.808699
CG10565 CG7033 -5.118626
CG10565 CG7107 0.729658
CG10565 CG7173 -0.940922
CG10565 CG7176 -0.192340
CG10565 CG7227 0.696607
CG10565 CG7271 -2.956908
CG10565 CG7361 -5.671192
CG10565 CG7413 0.301990
CG10565 CG7421 1.946501
CG10565 CG7430 -4.952348
CG10565 CG7461 3.732445
CG10565 CG7526 1.130519
CG10565 CG7610 -0.761641
CG10565 CG7915 1.777409
CG10565 CG7935 -1.530465
CG10565 CG7981 1.908068
CG10565 CG7987 2.028268
CG10565 CG8144 0.790774
CG10565 CG8173 0.056766
CG10565 CG8182 0.659264
CG10565 CG8186 1.187520
CG10565 CG8231 1.978467
CG10565 CG8235 -6.477330
CG10565 CG8309 1.200034
CG10565 CG8402 -2.349324
CG10565 CG8430 0.218621
CG10565 CG8439 -8.504703
CG10565 CG8788 0.874463
CG10565 CG8965 0.998012
CG10565 CG8977 14.448216
CG10565 CG9009 -0.686122
CG10565 CG9140 1.944532
CG10565 CG9172 -2.346074
CG10565 CG9238 1.382451
CG10565 CG9280 1.397491
CG10565 CG9281 0.999841
CG10565 CG9322 -0.071463
CG10565 CG9330 -2.327545
CG10565 CG9416 1.679556
CG10565 CG9539 1.377759
CG10565 CG9710 -2.089920
CG10565 CG9985 -0.195470
CG10565 CR31808 2.083679
CG10565 TE18870 0.121857
CG10571 CG11306 0.398557
CG10571 CG11471 1.570464
CG10571 CG12084 -0.726009
CG10571 CG12151 -1.417859
CG10571 CG12287 -0.164258
CG10571 CG12530 1.310251
CG10571 CG1309 2.688582
CG10571 CG13289 -0.174413
CG10571 CG14788 0.333991
CG10571 CG14805 -1.002255
CG10571 CG17124 -0.827026
CG10571 CG17369 1.250401
CG10571 CG18854 0.303238
CG10571 CG2158 -0.902353
CG10571 CG2221 -3.330467
CG10571 CG2263 -2.064456
CG10571 CG2277 -0.395490
CG10571 CG2674 0.599578
CG10571 CG2827 0.026033
CG10571 CG3224 0.235973
CG10571 CG32409 -0.278542
CG10571 CG3902 0.030684
CG10571 CG4003 0.062639
CG10571 CG4457 0.312551
CG10571 CG4511 -0.108313
CG10571 CG4700 1.325454
CG10571 CG4746 -0.321437
CG10571 CG4912 -2.195863
CG10571 CG5033 3.223333
CG10571 CG5183 -0.384498
CG10571 CG5193 0.327824
CG10571 CG5220 0.871291
CG10571 CG5277 0.425520
CG10571 CG5382 -0.267341
CG10571 CG5824 -0.731122
CG10571 CG6022 0.626300
CG10571 CG6148 0.316399
CG10571 CG6177 -0.015464
CG10571 CG6202 -0.010146
CG10571 CG6708 0.054544
CG10571 CG6904 0.414331
CG10571 CG7393 -3.660226
CG10571 CG7461 -0.792102
CG10571 CG7839 0.951997
CG10571 CG8286 0.670407
CG10571 CG8289 0.584465
CG10571 CG8583 -0.368138
CG10571 CG8636 0.116226
CG10571 CG8978 -2.105801
CG10571 CG9006 -4.003179
CG10571 CG9128 0.275452
CG10571 CG9318 -1.460027
CG10571 CG9677 0.324608
CG10571 CG9750 -1.158869
CG10578 CG11015 0.644181
CG10578 CG11642 0.302626
CG10578 CG12091 -0.590098
CG10578 CG12131 0.165620
CG10578 CG12151 -0.112405
CG10578 CG12262 0.813423
CG10578 CG12287 -0.358540
CG10578 CG12403 -1.058019
CG10578 CG12592 -0.016491
CG10578 CG13005 -0.226426
CG10578 CG1309 -0.234885
CG10578 CG13289 -0.620936
CG10578 CG1403 0.127090
CG10578 CG1422 -0.641986
CG10578 CG1475 -0.274714
CG10578 CG14805 -1.123853
CG10578 CG16721 0.002553
CG10578 CG17124 -0.214155
CG10578 CG17158 0.405615
CG10578 CG17246 -0.422958
CG10578 CG17492 0.123871
CG10578 CG18140 0.100870
CG10578 CG18250 0.816477
CG10578 CG1837 -0.454827
CG10578 CG2016 -0.132910
CG10578 CG2051 -0.168582
CG10578 CG2158 -0.230924
CG10578 CG31368 -1.869404
CG10578 CG32425 0.157151
CG10578 CG32625 0.441550
CG10578 CG3265 -0.256887
CG10578 CG32701 -1.396224
CG10578 CG3278 0.207740
CG10578 CG33104 -0.112024
CG10578 CG33113 -0.130685
CG10578 CG33549 -0.281598
CG10578 CG3371 1.183617
CG10578 CG3416 -1.797999
CG10578 CG3624 0.253551
CG10578 CG3644 0.378344
CG10578 CG3722 0.469851
CG10578 CG3861 0.548491
CG10578 CG3992 0.085574
CG10578 CG4003 0.447870
CG10578 CG4115 -0.126152
CG10578 CG4204 -0.370022
CG10578 CG4427 0.878961
CG10578 CG4551 0.601819
CG10578 CG4700 -1.286976
CG10578 CG5183 -0.494978
CG10578 CG5258 -0.215067
CG10578 CG5320 2.130757
CG10578 CG5330 0.918578
CG10578 CG5454 -0.873871
CG10578 CG5809 -0.659319
CG10578 CG6177 -0.108843
CG10578 CG6708 -0.574241
CG10578 CG6844 -0.821741
CG10578 CG7393 0.322623
CG10578 CG7413 -1.333816
CG10578 CG7433 -0.463797
CG10578 CG7481 -0.041665
CG10578 CG7654 -0.025854
CG10578 CG7702 0.744104
CG10578 CG7987 -1.560032
CG10578 CG8209 0.886685
CG10578 CG8416 0.404986
CG10578 CG8553 1.169333
CG10578 CG9006 -0.107019
CG10578 CG9238 0.179919
CG10578 CG9318 0.345993
CG10578 CG9423 -1.913611
CG10578 CG9677 1.014546
CG10578 CG9750 0.515688
CG10578 CG9985 -0.773326
CG10580 CG1298 -0.910501
CG10580 CG13875 -0.881995
CG10580 CG4089 -0.915333
CG10580 CG6394 -0.726077
CG10580 CG8600 -0.429258
CG10580 CG8983 -0.491520
CG10591 CG11326 0.062792
CG10591 CG1157 -0.415173
CG10591 CG12157 -1.377831
CG10591 CG13279 0.371181
CG10591 CG13551 0.448133
CG10591 CG14639 -0.899213
CG10591 CG14643 0.196340
CG10591 CG15162 0.842251
CG10591 CG15347 1.696759
CG10591 CG17332 0.619052
CG10591 CG18374 -0.214728
CG10591 CG2977 1.921773
CG10591 CG3006 0.556552
CG10591 CG31098 1.013864
CG10591 CG31233 -0.823142
CG10591 CG3884 -0.269393
CG10591 CG4753 -2.282318
CG10591 CG4779 -1.081912
CG10591 CG5010 0.179409
CG10591 CG5288 -0.669424
CG10591 CG5476 0.004322
CG10591 CG5532 -0.616224
CG10591 CG5819 -0.641835
CG10591 CG6459 0.520340
CG10591 CG7176 -0.165544
CG10591 CG7178 0.073477
CG10591 CG7241 -0.611341
CG10591 CG7502 -1.580643
CG10591 CG8048 -1.951657
CG10591 CG8788 0.877552
CG10591 CG8804 -3.471601
CG10591 CG9066 -0.426515
CG10591 CG9331 1.153675
CG10591 CG9977 -0.526660
CG10602 CG10691 1.065713
CG10602 CG10746 0.431014
CG10602 CG11051 -0.305683
CG10602 CG11267 1.449496
CG10602 CG11793 -0.241903
CG10602 CG12157 0.331670
CG10602 CG12262 -0.202609
CG10602 CG12403 0.050193
CG10602 CG14243 0.539974
CG10602 CG14968 -0.158540
CG10602 CG15095 0.804453
CG10602 CG15117 0.364288
CG10602 CG15304 -1.178768
CG10602 CG15717 1.074653
CG10602 CG1837 -0.247376
CG10602 CG2977 -1.139937
CG10602 CG31098 -1.252101
CG10602 CG31431 -1.225061
CG10602 CG3283 -0.511325
CG10602 CG4162 0.660714
CG10602 CG4753 0.620846
CG10602 CG5210 -0.197014
CG10602 CG5288 0.191793
CG10602 CG5532 -0.181027
CG10602 CG5819 -0.632921
CG10602 CG5828 -0.100250
CG10602 CG5949 -0.146422
CG10602 CG6417 0.201767
CG10602 CG6459 -0.350358
CG10602 CG6666 0.228038
CG10602 CG7062 -0.827628
CG10602 CG8050 0.349181
CG10602 CG8066 0.221579
CG10602 CG8470 -1.973723
CG10602 CG8665 -1.078394
CG10602 CG8766 -1.281762
CG10602 CG8788 0.546179
CG10602 CG8804 0.167056
CG10602 CG8913 -0.032761
CG10602 CG8946 -0.704031
CG10602 CG9184 -0.455224
CG10602 CG9331 0.104979
CG10620 CG10701 -2.721246
CG10620 CG10917 -0.402433
CG10620 CG11015 -0.047573
CG10620 CG11280 -2.141950
CG10620 CG11347 1.036656
CG10620 CG11652 -2.957011
CG10620 CG11861 -2.584646
CG10620 CG11949 -3.743764
CG10620 CG12091 -4.835611
CG10620 CG12129 0.284471
CG10620 CG12131 0.377606
CG10620 CG12360 -3.579213
CG10620 CG12369 -2.802720
CG10620 CG12676 -7.123024
CG10620 CG13912 -4.038892
CG10620 CG14025 1.056878
CG10620 CG1404 -0.587252
CG10620 CG14122 1.504381
CG10620 CG14207 0.187504
CG10620 CG1422 -6.030728
CG10620 CG1429 0.535507
CG10620 CG1444 5.119273
CG10620 CG14813 -1.111500
CG10620 CG14883 -1.164661
CG10620 CG15002 -0.385498
CG10620 CG1648 -0.284943
CG10620 CG16721 -1.720334
CG10620 CG17158 2.110228
CG10620 CG1716 -1.470409
CG10620 CG1749 1.627918
CG10620 CG17492 -3.948659
CG10620 CG18140 0.340449
CG10620 CG18250 -21.425888
CG10620 CG18290 0.697247
CG10620 CG18507 0.203459
CG10620 CG2051 -5.574587
CG10620 CG2835 -2.771107
CG10620 CG2969 1.382182
CG10620 CG3033 0.311652
CG10620 CG3039 -2.572694
CG10620 CG31045 -5.772318
CG10620 CG31121 -0.035067
CG10620 CG31332 8.942778
CG10620 CG31349 -0.949714
CG10620 CG32031 0.733603
CG10620 CG3265 4.039928
CG10620 CG32701 -0.846757
CG10620 CG33097 -0.700952
CG10620 CG33549 -1.141982
CG10620 CG3359 -0.679672
CG10620 CG3436 3.028808
CG10620 CG3542 1.350094
CG10620 CG3624 2.828436
CG10620 CG3664 -3.275192
CG10620 CG3722 1.674345
CG10620 CG3725 1.595492
CG10620 CG3800 -2.603803
CG10620 CG3903 0.188922
CG10620 CG4006 -2.220027
CG10620 CG4115 -0.344948
CG10620 CG4170 2.482593
CG10620 CG4204 0.154369
CG10620 CG4551 0.231700
CG10620 CG4677 -3.428981
CG10620 CG4700 1.223195
CG10620 CG5183 -4.262590
CG10620 CG5433 1.987882
CG10620 CG5809 -2.856427
CG10620 CG6017 0.472034
CG10620 CG6223 0.275762
CG10620 CG6877 -1.100332
CG10620 CG7073 0.763042
CG10620 CG7199 1.127592
CG10620 CG7262 -0.610555
CG10620 CG7379 2.198217
CG10620 CG7526 -1.417581
CG10620 CG7752 0.313624
CG10620 CG7892 0.224734
CG10620 CG7893 -4.286168
CG10620 CG8276 -1.348129
CG10620 CG8289 0.349565
CG10620 CG8306 3.672658
CG10620 CG8312 1.771365
CG10620 CG8411 1.384517
CG10620 CG8416 0.745984
CG10620 CG8600 0.518850
CG10620 CG8759 1.623182
CG10620 CG8933 2.867015
CG10620 CG9022 0.859397
CG10620 CG9035 -1.083543
CG10620 CG9128 0.377646
CG10620 CG9256 1.478678
CG10620 CG9318 0.242021
CG10620 CG9322 -2.696818
CG10620 CG9403 -0.013944
CG10620 CG9423 0.942620
CG10620 CG9677 2.175501
CG10620 CG9712 2.265327
CG10620 CG9866 -4.344732
CG10620 CG9924 -0.743095
CG10620 CR31696 0.933326
CG10620 TE19126 0.610296
CG10627 CG10724 0.586193
CG10627 CG10992 -0.551077
CG10627 CG11347 1.426377
CG10627 CG11567 0.719749
CG10627 CG1169 -1.229090
CG10627 CG11992 0.410636
CG10627 CG12203 0.055878
CG10627 CG12233 -0.643636
CG10627 CG12262 1.475196
CG10627 CG1403 0.741060
CG10627 CG14629 -0.420200
CG10627 CG1486 -0.255095
CG10627 CG15105 -2.432549
CG10627 CG17032 -0.169111
CG10627 CG17121 -0.161245
CG10627 CG18140 0.493512
CG10627 CG18290 -0.178813
CG10627 CG18507 0.664100
CG10627 CG2108 -0.286137
CG10627 CG2161 1.377320
CG10627 CG2918 -0.444625
CG10627 CG2969 0.426588
CG10627 CG3008 -1.131834
CG10627 CG30497 -0.005483
CG10627 CG31999 -2.935761
CG10627 CG32425 -1.841084
CG10627 CG33549 -1.987960
CG10627 CG3499 0.060354
CG10627 CG3644 0.036912
CG10627 CG3725 0.159984
CG10627 CG3903 0.315576
CG10627 CG3960 -0.600769
CG10627 CG4145 1.039808
CG10627 CG4169 -0.031651
CG10627 CG4354 -2.668227
CG10627 CG4364 -1.038303
CG10627 CG4533 1.220637
CG10627 CG4679 -3.201239
CG10627 CG4692 -1.752598
CG10627 CG5330 1.933988
CG10627 CG5345 0.032953
CG10627 CG5486 -1.501815
CG10627 CG6668 1.377506
CG10627 CG6778 0.472247
CG10627 CG7062 -0.157352
CG10627 CG7266 -1.653134
CG10627 CG7438 0.137372
CG10627 CG7526 -0.334602
CG10627 CG7981 0.494784
CG10627 CG8402 -0.363515
CG10627 CG8439 0.487265
CG10627 CG8965 -0.250443
CG10627 CG9020 -0.058845
CG10627 CG9194 0.832538
CG10627 CG9280 0.254561
CG10627 CG9423 0.623649
CG10627 CG9539 -0.112357
CG10627 CG9811 -0.252422
CG10627 TE18870 0.003213
CG1064 CG7892 -0.872587
CG1064 CG8092 -1.229308
CG10655 CG10660 -0.132325
CG10655 CG10691 -2.796456
CG10655 CG11107 -1.426767
CG10655 CG11151 1.642023
CG10655 CG11217 1.463492
CG10655 CG11255 -2.068917
CG10655 CG11267 -13.834034
CG10655 CG11979 0.154006
CG10655 CG12141 4.049421
CG10655 CG12157 0.712990
CG10655 CG12400 -0.315057
CG10655 CG12582 -0.028344
CG10655 CG12785 0.064764
CG10655 CG13220 1.364291
CG10655 CG13506 1.818715
CG10655 CG13551 -2.599253
CG10655 CG13704 -3.014580
CG10655 CG1371 -4.081585
CG10655 CG14048 1.749955
CG10655 CG14066 -0.623930
CG10655 CG15095 -6.792350
CG10655 CG15102 -0.084216
CG10655 CG15304 5.825798
CG10655 CG15347 4.948198
CG10655 CG1685 -3.677285
CG10655 CG16944 -0.128506
CG10655 CG17332 1.316054
CG10655 CG17642 -3.263623
CG10655 CG1771 -2.236896
CG10655 CG18854 2.820212
CG10655 CG2713 3.428004
CG10655 CG2863 1.217543
CG10655 CG30349 0.143193
CG10655 CG31004 0.753855
CG10655 CG31098 2.152480
CG10655 CG3127 3.005039
CG10655 CG3140 0.772228
CG10655 CG32164 1.416700
CG10655 CG3249 -1.425746
CG10655 CG32813 3.950407
CG10655 CG3283 0.206736
CG10655 CG32920 -0.196466
CG10655 CG33502 -1.590877
CG10655 CG3714 0.596825
CG10655 CG3884 0.007897
CG10655 CG4169 1.230045
CG10655 CG4217 -7.202047
CG10655 CG4233 -3.212463
CG10655 CG4247 1.499077
CG10655 CG4581 3.594575
CG10655 CG4600 -0.518959
CG10655 CG4901 1.474415
CG10655 CG4994 -0.093347
CG10655 CG5130 0.569549
CG10655 CG5558 -3.372669
CG10655 CG5590 -0.440693
CG10655 CG5660 -1.603516
CG10655 CG5819 -0.030785
CG10655 CG5903 -1.860216
CG10655 CG5904 -6.398921
CG10655 CG5992 -1.676763
CG10655 CG6028 -0.045470
CG10655 CG6178 -0.692133
CG10655 CG6226 1.535412
CG10655 CG6345 0.097226
CG10655 CG6375 -0.794698
CG10655 CG6417 -1.357371
CG10655 CG6501 -9.049786
CG10655 CG6666 2.956395
CG10655 CG6769 -8.775070
CG10655 CG6949 -0.575750
CG10655 CG7178 -2.248038
CG10655 CG7361 -3.253555
CG10655 CG7421 1.897784
CG10655 CG7430 -1.280599
CG10655 CG7610 -0.349633
CG10655 CG7698 -2.122414
CG10655 CG7834 -0.135278
CG10655 CG7920 2.066960
CG10655 CG7993 -1.454439
CG10655 CG8039 0.944527
CG10655 CG8048 -4.156474
CG10655 CG8235 2.561619
CG10655 CG8443 1.729324
CG10655 CG8470 5.263887
CG10655 CG8766 -1.086376
CG10655 CG8946 3.231564
CG10655 CG9527 2.960878
CG10655 CG9577 1.415587
CG10660 CG11241 -0.196991
CG10660 CG11771 0.423349
CG10660 CG12101 2.955259
CG10660 CG12400 2.007177
CG10660 CG12785 -7.322692
CG10660 CG13551 0.734992
CG10660 CG14048 -2.934899
CG10660 CG14066 -0.747697
CG10660 CG14996 -0.571830
CG10660 CG1685 1.195230
CG10660 CG17136 -0.469220
CG10660 CG17369 0.714843
CG10660 CG1785 -6.704630
CG10660 CG2078 -0.224603
CG10660 CG2674 -0.767539
CG10660 CG2827 0.801211
CG10660 CG2867 -0.925892
CG10660 CG32264 0.432801
CG10660 CG32409 1.508304
CG10660 CG33217 3.075130
CG10660 CG3593 -3.191644
CG10660 CG4217 -0.904204
CG10660 CG4753 -0.348941
CG10660 CG4781 0.301728
CG10660 CG4912 1.798167
CG10660 CG5010 -2.718020
CG10660 CG5525 5.109324
CG10660 CG5824 -0.354094
CG10660 CG5904 -4.370959
CG10660 CG6022 -2.518507
CG10660 CG6105 2.179104
CG10660 CG6226 -0.204725
CG10660 CG6417 0.611746
CG10660 CG6767 -2.071354
CG10660 CG7178 -1.402798
CG10660 CG7519 4.000273
CG10660 CG7698 1.097672
CG10660 CG7712 -3.488087
CG10660 CG7780 0.661942
CG10660 CG8039 0.703220
CG10660 CG8058 1.548044
CG10660 CG8327 -2.499038
CG10660 CG8444 1.244533
CG10660 CG8470 -0.008087
CG10660 CG8525 -1.232328
CG10660 CG8636 0.610997
CG10660 CG8766 1.901100
CG10660 CG8788 -0.112747
CG10660 CG8827 -1.053630
CG10660 CG8920 -0.843052
CG10660 CG9306 -0.076431
CG10660 CG9527 -1.262512
CG10660 CG9577 -3.417614
CG10669 CG11444 0.153535
CG10669 CG11567 -0.306916
CG10669 CG11979 0.046598
CG10669 CG12151 -0.118600
CG10669 CG1309 -1.013449
CG10669 CG1475 0.719188
CG10669 CG15105 0.636550
CG10669 CG15212 -0.334581
CG10669 CG17246 0.210816
CG10669 CG17325 -0.396275
CG10669 CG2674 -0.261050
CG10669 CG3224 -0.233305
CG10669 CG32548 0.048083
CG10669 CG33217 -0.945625
CG10669 CG4033 0.381291
CG10669 CG4233 0.384928
CG10669 CG4427 -0.265799
CG10669 CG4552 -0.942789
CG10669 CG4679 -1.175593
CG10669 CG4692 -1.009091
CG10669 CG4994 0.116896
CG10669 CG5330 1.380080
CG10669 CG5353 -0.081056
CG10669 CG6148 0.112322
CG10669 CG6708 -0.041764
CG10669 CG7033 0.651194
CG10669 CG7361 0.655600
CG10669 CG7430 -1.538581
CG10669 CG7915 -0.133172
CG10669 CG7935 -0.130636
CG10669 CG7981 -0.828207
CG10669 CG8235 0.345060
CG10669 CG8402 -0.288315
CG10669 CG8446 0.038964
CG10680 CG3829 -0.672440
CG10680 CG5532 -0.962606
CG10680 CG8050 0.283364
CG10680 CG8669 -0.694303
CG10691 CG10746 0.610698
CG10691 CG11134 0.178424
CG10691 CG11151 2.038721
CG10691 CG11255 0.335267
CG10691 CG11267 -5.480237
CG10691 CG1157 0.269296
CG10691 CG12141 -6.861560
CG10691 CG12157 -4.960356
CG10691 CG12400 -11.302778
CG10691 CG1246 -0.276112
CG10691 CG13220 3.665923
CG10691 CG13551 0.606596
CG10691 CG13704 0.028009
CG10691 CG14243 0.827544
CG10691 CG14792 -0.632622
CG10691 CG14996 2.149529
CG10691 CG15095 8.299343
CG10691 CG15304 -8.774837
CG10691 CG15347 -0.633313
CG10691 CG1582 3.223487
CG10691 CG1685 -0.537086
CG10691 CG17642 -0.013613
CG10691 CG2003 3.384962
CG10691 CG2713 -10.173836
CG10691 CG2977 0.619869
CG10691 CG31004 0.884189
CG10691 CG31098 -2.912961
CG10691 CG31160 -2.622627
CG10691 CG31170 0.311020
CG10691 CG3140 -4.159389
CG10691 CG3249 -1.512749
CG10691 CG3283 1.014440
CG10691 CG32920 -4.116505
CG10691 CG33009 -0.548906
CG10691 CG3593 1.112131
CG10691 CG3714 -2.644053
CG10691 CG3884 -0.570597
CG10691 CG4061 0.544233
CG10691 CG4217 5.438233
CG10691 CG4233 0.174021
CG10691 CG4247 0.426439
CG10691 CG4475 -2.124326
CG10691 CG4567 1.735294
CG10691 CG4665 0.862514
CG10691 CG4753 -1.582795
CG10691 CG4901 3.639345
CG10691 CG4984 -0.546839
CG10691 CG5010 0.867289
CG10691 CG5012 0.095439
CG10691 CG5130 0.614322
CG10691 CG5558 0.845815
CG10691 CG5660 -2.170647
CG10691 CG5819 0.169782
CG10691 CG5903 -1.153878
CG10691 CG5904 -0.137190
CG10691 CG6028 0.230894
CG10691 CG6030 0.084704
CG10691 CG6105 -1.542718
CG10691 CG6226 -2.474532
CG10691 CG6343 1.329977
CG10691 CG6345 -0.150983
CG10691 CG6415 -1.149769
CG10691 CG6417 2.687551
CG10691 CG6459 0.983820
CG10691 CG6501 9.094261
CG10691 CG6666 6.026020
CG10691 CG6769 -5.610656
CG10691 CG6904 5.700404
CG10691 CG6949 -8.734973
CG10691 CG7178 2.202635
CG10691 CG7328 -2.875110
CG10691 CG7421 0.462013
CG10691 CG7438 1.495917
CG10691 CG7834 1.669949
CG10691 CG7841 -1.007503
CG10691 CG7993 2.105848
CG10691 CG8039 -2.625754
CG10691 CG8048 -4.483816
CG10691 CG8058 -4.035835
CG10691 CG8402 4.773522
CG10691 CG8443 -5.347441
CG10691 CG8470 -12.719151
CG10691 CG8766 -1.032132
CG10691 CG8788 1.393185
CG10691 CG8946 0.252081
CG10691 CG9127 1.581528
CG10691 CG9140 0.103789
CG10691 CG9331 -1.019546
CG10691 CG9527 -6.182300
CG10691 CG9577 1.980136
CG10698 CG11128 -1.597080
CG10698 CG1546 -2.765416
CG10701 CG11015 -3.574518
CG10701 CG11076 0.134443
CG10701 CG12052 0.213724
CG10701 CG12091 1.272676
CG10701 CG12129 -0.382441
CG10701 CG12131 1.392275
CG10701 CG12676 -0.975598
CG10701 CG13005 1.407564
CG10701 CG15002 0.529870
CG10701 CG17121 -0.270155
CG10701 CG18250 -1.445337
CG10701 CG3008 -1.104875
CG10701 CG31045 1.687562
CG10701 CG32425 1.298605
CG10701 CG32701 0.196575
CG10701 CG33097 0.874224
CG10701 CG33104 1.180185
CG10701 CG33549 -0.658011
CG10701 CG3359 -0.209675
CG10701 CG3416 0.673092
CG10701 CG3624 1.020995
CG10701 CG3800 0.555625
CG10701 CG4006 -0.139189
CG10701 CG4170 -2.304763
CG10701 CG4204 -0.732141
CG10701 CG4354 0.188760
CG10701 CG4677 -0.069111
CG10701 CG4700 0.230341
CG10701 CG4944 -0.306024
CG10701 CG4972 -0.424914
CG10701 CG5183 1.116771
CG10701 CG5486 0.830778
CG10701 CG5809 -3.104319
CG10701 CG6017 -0.754684
CG10701 CG6177 0.410003
CG10701 CG6512 0.602560
CG10701 CG6944 -0.780486
CG10701 CG7199 -0.269211
CG10701 CG7230 -0.505097
CG10701 CG7526 0.158532
CG10701 CG7892 -0.845721
CG10701 CG7893 1.871447
CG10701 CG7961 -0.048409
CG10701 CG8258 -0.551716
CG10701 CG8276 -0.949709
CG10701 CG8308 -0.977724
CG10701 CG8312 -0.165495
CG10701 CG8933 1.273686
CG10701 CG9020 -0.892482
CG10701 CG9281 0.612488
CG10701 CG9330 0.570340
CG10701 CG9403 -0.968463
CG10701 CG9423 -1.103671
CG10701 CG9712 -0.299421
CG10701 CG9866 0.207415
CG10717 CG4089 -1.615900
CG10719 CG4230 -2.586249
CG10724 CG10746 0.801011
CG10724 CG11372 -1.613835
CG10724 CG1151 -1.336220
CG10724 CG11793 0.124531
CG10724 CG12203 0.282127
CG10724 CG12262 -1.271800
CG10724 CG12403 -2.741359
CG10724 CG1250 -0.592296
CG10724 CG1345 0.053132
CG10724 CG1371 -0.374913
CG10724 CG1403 -0.070251
CG10724 CG15095 1.225355
CG10724 CG15105 -4.931279
CG10724 CG15117 0.742166
CG10724 CG15212 0.012925
CG10724 CG15282 -0.503557
CG10724 CG15717 0.895596
CG10724 CG16885 -0.958807
CG10724 CG17325 -1.060600
CG10724 CG17332 -0.383680
CG10724 CG18140 0.161856
CG10724 CG18290 0.405857
CG10724 CG1837 1.797544
CG10724 CG18549 0.299062
CG10724 CG18593 -0.770860
CG10724 CG1910 2.964570
CG10724 CG30011 -2.200573
CG10724 CG30497 -0.254832
CG10724 CG31098 -3.338280
CG10724 CG31794 0.182030
CG10724 CG32164 -0.695256
CG10724 CG32499 -0.346597
CG10724 CG32548 0.354616
CG10724 CG32972 -0.993055
CG10724 CG33009 -0.282245
CG10724 CG33149 3.032505
CG10724 CG3644 0.121358
CG10724 CG3725 1.970203
CG10724 CG4051 0.027385
CG10724 CG4169 0.889438
CG10724 CG4183 -0.034577
CG10724 CG4376 -0.217075
CG10724 CG4511 -0.236362
CG10724 CG4533 -1.589538
CG10724 CG4679 -2.285130
CG10724 CG4692 -0.184105
CG10724 CG5320 -4.286734
CG10724 CG5330 1.712302
CG10724 CG5476 0.886495
CG10724 CG5532 -0.389344
CG10724 CG5671 -0.601388
CG10724 CG6647 -2.779577
CG10724 CG6666 0.258971
CG10724 CG6668 2.441337
CG10724 CG6803 0.328706
CG10724 CG7062 -2.198213
CG10724 CG7071 -0.192334
CG10724 CG7107 0.454374
CG10724 CG7173 -0.461692
CG10724 CG7361 -0.307735
CG10724 CG7433 1.365339
CG10724 CG7807 0.043713
CG10724 CG7920 -0.480800
CG10724 CG7981 0.862893
CG10724 CG8050 0.425192
CG10724 CG8182 0.096637
CG10724 CG8186 -0.305439
CG10724 CG8235 1.038060
CG10724 CG8402 -1.587862
CG10724 CG8665 2.104405
CG10724 CG8766 0.045108
CG10724 CG8946 1.199913
CG10724 CG9177 0.024439
CG10724 CG9184 0.505467
CG10724 CG9238 1.451697
CG10726 CG10967 -0.477185
CG10726 CG1130 0.193366
CG10726 CG11324 -0.003447
CG10726 CG11494 0.421264
CG10726 CG11849 -0.141958
CG10726 CG12249 -0.054862
CG10726 CG1434 0.041308
CG10726 CG14513 -1.246941
CG10726 CG1624 0.019464
CG10726 CG17724 -1.140952
CG10726 CG2207 -4.126941
CG10726 CG31043 -0.145902
CG10726 CG32505 0.610659
CG10726 CG5175 0.478254
CG10726 CG5358 -2.504189
CG10726 CG5940 -0.080496
CG10726 CG6703 0.286637
CG10726 CG7358 -0.693243
CG10726 CG7659 -1.190650
CG10726 CG9704 0.143203
CG10726 CG9797 0.613806
CG10726 CG9999 -1.198829
CG10746 CG11051 0.120138
CG10746 CG11134 -0.177992
CG10746 CG11267 5.123346
CG10746 CG11992 -0.190864
CG10746 CG12151 -1.180775
CG10746 CG12157 0.956714
CG10746 CG12172 1.231169
CG10746 CG12262 -2.107194
CG10746 CG13551 0.426146
CG10746 CG14021 1.387931
CG10746 CG14243 0.139625
CG10746 CG14629 -0.406757
CG10746 CG14996 0.327888
CG10746 CG15095 -2.527686
CG10746 CG15117 3.815050
CG10746 CG15717 -11.178000
CG10746 CG1600 -2.918165
CG10746 CG18446 -0.695281
CG10746 CG18466 0.751847
CG10746 CG18549 -1.376941
CG10746 CG18593 -1.695386
CG10746 CG1882 -0.208228
CG10746 CG1970 0.313209
CG10746 CG2003 -2.747796
CG10746 CG2098 0.116731
CG10746 CG30011 -1.673900
CG10746 CG30497 0.087958
CG10746 CG31098 -0.384562
CG10746 CG31175 1.448154
CG10746 CG31431 -0.148759
CG10746 CG32499 0.321058
CG10746 CG3267 1.200709
CG10746 CG3588 -0.489185
CG10746 CG3829 -0.991314
CG10746 CG4233 0.045762
CG10746 CG4427 5.721793
CG10746 CG4475 -0.095361
CG10746 CG4533 0.396003
CG10746 CG4567 0.718758
CG10746 CG4600 -0.501120
CG10746 CG5210 -0.899162
CG10746 CG5330 2.156016
CG10746 CG5345 0.836193
CG10746 CG5594 0.334674
CG10746 CG5949 0.034269
CG10746 CG6459 -0.939141
CG10746 CG6871 -1.091965
CG10746 CG7062 -3.195887
CG10746 CG7088 1.734134
CG10746 CG7266 -1.016784
CG10746 CG7421 -1.348667
CG10746 CG7438 0.033068
CG10746 CG7807 1.098427
CG10746 CG8050 0.331530
CG10746 CG8058 1.099187
CG10746 CG8066 -0.043094
CG10746 CG8144 -0.498599
CG10746 CG8235 -3.824375
CG10746 CG8402 -0.998299
CG10746 CG8443 0.170819
CG10746 CG8446 1.648447
CG10746 CG8470 -6.331733
CG10746 CG8665 0.027755
CG10746 CG8782 -0.823844
CG10746 CG8913 1.769371
CG10746 CG8946 -2.006726
CG10746 CG9009 -0.268795
CG10746 CG9184 0.734568
CG10756 CG10960 -0.159582
CG10756 CG11217 -2.724571
CG10756 CG11453 -0.124564
CG10756 CG11567 0.168351
CG10756 CG12055 0.731995
CG10756 CG12338 0.022078
CG10756 CG12723 0.285797
CG10756 CG14066 -0.204053
CG10756 CG15444 -0.416195
CG10756 CG1582 -0.585087
CG10756 CG16787 0.430155
CG10756 CG17332 0.523357
CG10756 CG2161 -0.575608
CG10756 CG2210 -0.257913
CG10756 CG2818 -1.224107
CG10756 CG3008 0.149877
CG10756 CG3028 0.277957
CG10756 CG31649 -0.486661
CG10756 CG3171 0.490589
CG10756 CG32473 0.618939
CG10756 CG32548 0.134076
CG10756 CG32920 0.037162
CG10756 CG33261 0.091902
CG10756 CG4280 -0.249898
CG10756 CG4552 0.167669
CG10756 CG4742 -0.073588
CG10756 CG4984 -0.152387
CG10756 CG5130 0.018512
CG10756 CG5903 0.683971
CG10756 CG6040 -1.663779
CG10756 CG6199 0.233233
CG10756 CG6345 -0.260734
CG10756 CG6378 -0.913356
CG10756 CG6521 -0.936661
CG10756 CG6775 0.395963
CG10756 CG7107 0.064201
CG10756 CG7802 -1.055862
CG10756 CG8173 -1.832965
CG10756 CG9322 -0.046364
CG10756 CG9743 -0.377811
CG1082 CG11453 0.060975
CG1082 CG11576 -0.132033
CG1082 CG2977 -0.177582
CG1082 CG31259 -2.739019
CG1082 CG4061 -0.605511
CG1082 CG6830 -0.399208
CG1082 CG7328 0.202924
CG1082 CG7354 0.172824
CG1082 CG9331 -0.217035
CG1082 CG9568 -0.418868
CG10897 CG1434 -0.420882
CG10897 CG32505 0.317761
CG10897 CG4050 -0.852622
CG10897 CG5393 -1.511655
CG10897 CG5813 0.453201
CG10897 CG6889 -0.293077
CG10897 CG6987 0.197354
CG10897 CG7358 -0.957644
CG10897 CG7538 -0.309959
CG10897 CG7659 0.386396
CG10897 CG9704 -0.863857
CG10917 CG12369 -0.706636
CG10917 CG5183 -0.103292
CG10917 CG9403 -0.265257
CG10922 CG11051 0.551982
CG10922 CG1151 0.511308
CG10922 CG11793 1.022298
CG10922 CG13005 0.715341
CG10922 CG1309 0.779843
CG10922 CG1403 -0.214601
CG10922 CG14629 0.066777
CG10922 CG14805 -0.180180
CG10922 CG15105 -0.671047
CG10922 CG15117 0.492489
CG10922 CG15188 -0.174721
CG10922 CG15828 0.399372
CG10922 CG1648 0.092657
CG10922 CG1780 -0.331373
CG10922 CG18111 -2.613794
CG10922 CG2198 0.066756
CG10922 CG2969 0.135263
CG10922 CG32548 -0.682225
CG10922 CG3434 0.066534
CG10922 CG3960 -0.060746
CG10922 CG3989 -0.380908
CG10922 CG4354 -0.723843
CG10922 CG4533 -2.948541
CG10922 CG4679 -2.310399
CG10922 CG4692 -1.398351
CG10922 CG5320 4.091912
CG10922 CG5330 -1.334893
CG10922 CG5345 -0.972710
CG10922 CG5532 -1.017204
CG10922 CG5594 -2.411574
CG10922 CG6803 -0.794813
CG10922 CG7062 -0.060884
CG10922 CG7227 -0.353807
CG10922 CG7935 -0.906984
CG10922 CG7981 0.046650
CG10922 CG8402 3.415864
CG10922 CG8665 0.017970
CG10922 CG9194 0.271585
CG10922 CG9836 -1.028529
CG10924 CG11051 1.650383
CG10924 CG14021 0.428329
CG10924 CG1743 -2.551408
CG10924 CG18466 -0.338081
CG10924 CG2977 0.524168
CG10924 CG3006 -1.851043
CG10924 CG31098 0.670159
CG10924 CG31431 -0.574807
CG10924 CG3588 -0.630088
CG10924 CG3829 0.594864
CG10924 CG4162 0.835209
CG10924 CG5210 -0.689590
CG10924 CG5288 0.010860
CG10924 CG7241 0.129378
CG10924 CG7678 -0.654624
CG10924 CG7936 -1.289942
CG10924 CG8066 -1.533098
CG10924 CG8669 -0.442125
CG10960 CG11453 0.057116
CG10960 CG13102 -0.113232
CG10960 CG3171 0.246127
CG10960 CG33261 -0.946673
CG10960 CG3734 -0.707130
CG10960 CG4199 -0.317060
CG10960 CG4280 -0.549821
CG10960 CG6178 -0.640831
CG10960 CG8173 -0.234704
CG10967 CG11324 -0.482302
CG10967 CG9854 -0.614035
CG10967 CG9894 -0.711201
CG10988 CG1109 -0.116999
CG10988 CG12052 -0.146653
CG10988 CG33097 -0.181341
CG10988 CG3542 0.443313
CG10988 CG3625 -0.710071
CG10988 CG4532 -1.215868
CG10988 CG5215 0.020537
CG10988 CG6617 0.151344
CG10988 CG6860 -0.152071
CG10988 CG6889 -0.186136
CG10988 CG8276 -0.182347
CG10988 CG9346 -0.763258
CG1099 CG32423 -1.734989
CG1099 CG7187 -1.243534
CG10992 CG11347 -0.870098
CG10992 CG1404 -1.463573
CG10992 CG2969 0.198375
CG10992 CG31999 0.124876
CG10992 CG33097 0.717881
CG10992 CG33549 0.331770
CG10992 CG3365 -0.353189
CG10992 CG3542 0.984845
CG10992 CG3644 -0.010594
CG10992 CG3800 0.092824
CG10992 CG3903 -0.895619
CG10992 CG3941 -0.666189
CG10992 CG5486 -0.776381
CG10992 CG6778 -0.735682
CG10992 CG8276 0.185237
CG10992 CG8974 -0.344402
CG10992 CG9175 -0.453735
CG10992 CG9423 0.243669
CG11015 CG11076 -1.313722
CG11015 CG11471 0.158320
CG11015 CG11949 0.515001
CG11015 CG12091 -3.470428
CG11015 CG12131 -1.587865
CG11015 CG12592 -0.696872
CG11015 CG12676 0.595681
CG11015 CG12792 -1.840482
CG11015 CG13005 -2.152713
CG11015 CG13289 0.290831
CG11015 CG14026 -0.572217
CG11015 CG14207 1.480717
CG11015 CG14712 0.205378
CG11015 CG14813 -0.022668
CG11015 CG15433 4.223970
CG11015 CG17032 -0.548118
CG11015 CG17121 0.344228
CG11015 CG17124 1.796111
CG11015 CG17158 0.232163
CG11015 CG17166 -0.708918
CG11015 CG1721 0.333842
CG11015 CG17246 0.946816
CG11015 CG18250 1.401137
CG11015 CG3008 -2.246332
CG11015 CG3033 0.921021
CG11015 CG31045 -0.064026
CG11015 CG31332 -0.325165
CG11015 CG32425 -0.262936
CG11015 CG32625 -1.511545
CG11015 CG3265 -3.548936
CG11015 CG32701 0.405823
CG11015 CG3278 -1.510640
CG11015 CG33104 -2.222085
CG11015 CG33183 0.789611
CG11015 CG33549 0.484625
CG11015 CG3416 -1.279422
CG11015 CG3499 1.207395
CG11015 CG3624 -0.186721
CG11015 CG3664 0.193145
CG11015 CG3992 0.211558
CG11015 CG4006 0.794304
CG11015 CG4170 1.747208
CG11015 CG4204 0.129960
CG11015 CG4300 0.747330
CG11015 CG4551 2.314338
CG11015 CG4700 -6.644498
CG11015 CG4912 2.603553
CG11015 CG4944 0.558565
CG11015 CG4972 -2.812028
CG11015 CG5021 -0.031920
CG11015 CG5183 2.250338
CG11015 CG5186 1.084165
CG11015 CG5258 0.360196
CG11015 CG5374 3.126464
CG11015 CG5454 -0.254113
CG11015 CG5486 0.094947
CG11015 CG5809 0.935781
CG11015 CG6177 -0.294432
CG11015 CG6512 -10.942703
CG11015 CG6668 1.793349
CG11015 CG6766 0.235007
CG11015 CG7033 -0.770975
CG11015 CG7230 0.398343
CG11015 CG7413 -3.689932
CG11015 CG7430 1.952890
CG11015 CG7526 -0.397604
CG11015 CG7654 -2.198192
CG11015 CG7892 1.138424
CG11015 CG7893 -4.678366
CG11015 CG8231 -5.869737
CG11015 CG8308 -0.416552
CG11015 CG8312 -1.434767
CG11015 CG8411 -0.393297
CG11015 CG8416 0.972713
CG11015 CG8553 1.776935
CG11015 CG8965 1.014502
CG11015 CG8978 0.493007
CG11015 CG9020 0.263321
CG11015 CG9035 0.289913
CG11015 CG9128 0.282337
CG11015 CG9172 -2.149606
CG11015 CG9281 -2.459213
CG11015 CG9318 -0.600636
CG11015 CG9322 -0.340148
CG11015 CG9330 -4.336401
CG11015 CG9403 -0.245898
CG11015 CG9416 0.132846
CG11015 CG9423 -0.033957
CG11015 CG9677 -1.257331
CG11015 CG9710 1.211391
CG11015 CG9712 -0.444519
CG11015 CG9748 -0.051284
CG11015 CG9750 4.059856
CG11015 CG9866 3.125135
CG11051 CG11267 1.577620
CG11051 CG12172 0.100093
CG11051 CG12286 -0.027766
CG11051 CG1309 0.671933
CG11051 CG14021 0.588977
CG11051 CG14243 -0.016189
CG11051 CG14968 -1.287588
CG11051 CG15095 1.389963
CG11051 CG15117 -1.428924
CG11051 CG15188 0.669090
CG11051 CG15304 -0.227874
CG11051 CG1548 0.042977
CG11051 CG15717 2.369235
CG11051 CG1743 -5.255826
CG11051 CG17754 0.521054
CG11051 CG1837 0.407645
CG11051 CG18657 -0.266879
CG11051 CG2003 0.156345
CG11051 CG2098 -1.157031
CG11051 CG2198 0.220329
CG11051 CG30011 1.804142
CG11051 CG3006 -0.437680
CG11051 CG31098 -0.393605
CG11051 CG31775 -0.286098
CG11051 CG32813 0.180144
CG11051 CG33009 -0.380626
CG11051 CG3960 0.519394
CG11051 CG3989 -0.657021
CG11051 CG4033 1.230714
CG11051 CG4162 -0.026132
CG11051 CG4533 -0.053631
CG11051 CG4753 1.175923
CG11051 CG4781 -0.318418
CG11051 CG5033 0.107307
CG11051 CG5210 -1.488975
CG11051 CG5330 -0.069243
CG11051 CG5594 -0.867175
CG11051 CG5828 -0.201606
CG11051 CG6803 0.460735
CG11051 CG7062 1.477632
CG11051 CG7088 -0.620308
CG11051 CG7241 -0.348933
CG11051 CG7936 -1.583950
CG11051 CG7987 0.971445
CG11051 CG8050 -3.038008
CG11051 CG8066 1.055859
CG11051 CG8402 -0.148844
CG11051 CG8443 0.109448
CG11051 CG8470 -3.340341
CG11051 CG8665 -3.240032
CG11051 CG8669 1.156716
CG11051 CG8766 0.537073
CG11076 CG12576 -0.286848
CG11076 CG13993 -1.406699
CG11076 CG14207 -0.772828
CG11076 CG15433 -0.974437
CG11076 CG16765 0.691050
CG11076 CG17121 -0.547286
CG11076 CG17166 -3.955101
CG11076 CG1749 -0.528522
CG11076 CG17492 0.676232
CG11076 CG3008 -4.991190
CG11076 CG3171 0.890817
CG11076 CG32164 -0.086860
CG11076 CG32244 -0.575043
CG11076 CG33071 0.640827
CG11076 CG33104 -0.589860
CG11076 CG33183 1.668464
CG11076 CG40049 -0.577993
CG11076 CG4125 -0.607459
CG11076 CG4169 1.252930
CG11076 CG4170 0.300888
CG11076 CG4300 0.724246
CG11076 CG4364 0.200272
CG11076 CG4376 0.761163
CG11076 CG4567 0.952601
CG11076 CG4726 0.947591
CG11076 CG4944 -0.836333
CG11076 CG4966 -2.105424
CG11076 CG4972 -0.432790
CG11076 CG4994 -4.940326
CG11076 CG5258 -0.272999
CG11076 CG5374 -4.095697
CG11076 CG6512 1.523874
CG11076 CG6668 -0.541799
CG11076 CG6766 -1.408765
CG11076 CG7413 2.047990
CG11076 CG7610 0.861344
CG11076 CG7675 1.054730
CG11076 CG7893 0.254378
CG11076 CG7961 0.136126
CG11076 CG8231 1.539377
CG11076 CG8268 -1.115219
CG11076 CG8309 0.248289
CG11076 CG8430 0.006826
CG11076 CG8439 -1.057813
CG11076 CG8553 -1.513753
CG11076 CG8977 3.024906
CG11076 CG9172 0.722772
CG11076 CG9253 0.015141
CG11076 CG9281 -4.084119
CG11076 CG9322 1.096963
CG11076 CG9330 0.316907
CG11076 CG9416 0.417465
CG11076 CG9710 -0.478509
CG11076 CG9712 0.427696
CG11076 CG9762 1.091245
CG11076 CG9811 0.042869
CG1109 CG12052 0.097001
CG1109 CG12091 -1.053579
CG1109 CG12113 -0.943261
CG1109 CG12129 -1.497494
CG1109 CG1228 0.035896
CG1109 CG12287 -1.585187
CG1109 CG12369 -1.519808
CG1109 CG12391 -1.131635
CG1109 CG12592 0.060025
CG1109 CG12701 -1.949964
CG1109 CG13777 0.196507
CG1109 CG13912 -0.928867
CG1109 CG1404 -0.446761
CG1109 CG1463 0.116422
CG1109 CG1483 -0.437565
CG1109 CG14883 1.355756
CG1109 CG18250 2.347297
CG1109 CG2656 1.272558
CG1109 CG3039 -0.696569
CG1109 CG3258 0.156856
CG1109 CG33097 2.568779
CG1109 CG3416 0.553196
CG1109 CG3436 -0.474101
CG1109 CG3542 -0.456960
CG1109 CG3625 2.091791
CG1109 CG3664 0.759517
CG1109 CG3722 0.765341
CG1109 CG3792 -0.531147
CG1109 CG3800 -2.282475
CG1109 CG4006 -0.166717
CG1109 CG4204 -1.239015
CG1109 CG4303 -6.964818
CG1109 CG4551 -0.034900
CG1109 CG5021 -0.463858
CG1109 CG5433 -2.358092
CG1109 CG5499 -2.307179
CG1109 CG5813 0.684652
CG1109 CG6617 -1.069732
CG1109 CG6889 -3.530043
CG1109 CG6987 2.776407
CG1109 CG7262 0.850058
CG1109 CG7375 1.459021
CG1109 CG7379 0.392832
CG1109 CG7752 -0.356853
CG1109 CG7892 0.258253
CG1109 CG8092 0.981053
CG1109 CG8156 0.474030
CG1109 CG8276 -1.393696
CG1109 CG8416 2.069766
CG1109 CG8571 0.446840
CG1109 CG8749 -0.512984
CG1109 CG8933 2.560071
CG1109 CG8974 -0.308118
CG1109 CG9128 -4.716615
CG1109 CG9256 -0.339732
CG1109 CG9318 0.452447
CG1109 CG9346 -0.384984
CG1109 CG9403 -0.112793
CG1109 CG9423 0.595192
CG1109 CG9677 0.957772
CG1109 CG9924 1.040741
CG11100 CG12238 0.158112
CG11100 CG12369 0.036025
CG11100 CG12701 -1.007026
CG11100 CG13624 -1.098098
CG11100 CG14883 0.862223
CG11100 CG1782 0.613216
CG11100 CG18783 -1.178691
CG11100 CG1884 -1.540923
CG11100 CG2083 -0.617111
CG11100 CG3198 -0.026575
CG11100 CG33097 3.103572
CG11100 CG3542 0.355636
CG11100 CG3969 -2.121944
CG11100 CG4672 0.138036
CG11100 CG5215 -0.992299
CG11100 CG5499 -0.909661
CG11100 CG6654 0.035933
CG11100 CG6860 0.487798
CG11100 CG6877 1.307877
CG11100 CG7375 -2.375823
CG11100 CG7379 -1.174201
CG11100 CG8200 -1.190528
CG11100 CG8209 -0.114171
CG11100 CG8749 -0.131103
CG11100 CG8974 -1.063078
CG11100 CG9346 -0.575027
CG11100 CG9666 1.290960
CG11107 CG11151 1.026439
CG11107 CG11267 -1.519990
CG11107 CG11444 -0.707273
CG11107 CG12055 0.613407
CG11107 CG12262 1.872247
CG11107 CG12582 0.457327
CG11107 CG13220 -1.765621
CG11107 CG1371 -0.446095
CG11107 CG14066 -1.404803
CG11107 CG1475 0.197546
CG11107 CG15304 0.055046
CG11107 CG1582 -0.233186
CG11107 CG17246 -0.914372
CG11107 CG17320 -1.071134
CG11107 CG17332 -0.762270
CG11107 CG17642 -1.967802
CG11107 CG1771 1.299102
CG11107 CG1782 -1.390041
CG11107 CG1882 0.325452
CG11107 CG1884 1.522946
CG11107 CG18854 0.215137
CG11107 CG1910 1.279175
CG11107 CG2158 0.503598
CG11107 CG2161 -5.502986
CG11107 CG3028 1.019391
CG11107 CG31170 -1.911921
CG11107 CG3127 -1.504110
CG11107 CG3140 -2.764603
CG11107 CG31794 0.097036
CG11107 CG31999 1.862979
CG11107 CG32164 -1.151431
CG11107 CG32425 2.663799
CG11107 CG32920 0.715517
CG11107 CG33502 -1.283105
CG11107 CG33549 2.623162
CG11107 CG3499 0.803820
CG11107 CG3624 -0.334586
CG11107 CG3714 0.985496
CG11107 CG4086 -2.146017
CG11107 CG4169 -3.934804
CG11107 CG4233 1.815158
CG11107 CG4247 0.096396
CG11107 CG4364 -0.523877
CG11107 CG4427 3.280012
CG11107 CG4552 0.370371
CG11107 CG4726 0.054986
CG11107 CG4752 0.530096
CG11107 CG4994 1.046843
CG11107 CG5353 -5.420086
CG11107 CG5590 -1.362766
CG11107 CG5903 0.753786
CG11107 CG5904 -1.001650
CG11107 CG5992 0.434189
CG11107 CG6178 -0.251546
CG11107 CG6199 0.779835
CG11107 CG6501 0.441832
CG11107 CG6647 0.613040
CG11107 CG6666 0.967089
CG11107 CG6769 -2.092158
CG11107 CG6775 1.119409
CG11107 CG6949 1.626153
CG11107 CG7033 0.676296
CG11107 CG7107 -1.939731
CG11107 CG7269 0.289063
CG11107 CG7271 -1.011006
CG11107 CG7279 -0.830237
CG11107 CG7361 1.682044
CG11107 CG7413 1.369476
CG11107 CG7430 -0.730138
CG11107 CG7458 0.312366
CG11107 CG7461 -0.733710
CG11107 CG7610 0.665292
CG11107 CG7698 0.327481
CG11107 CG7807 0.760421
CG11107 CG7920 -1.516179
CG11107 CG7981 0.399765
CG11107 CG8173 0.045876
CG11107 CG8235 -0.401283
CG11107 CG8402 -4.521222
CG11107 CG8430 -0.073637
CG11107 CG8439 2.087534
CG11107 CG8977 -0.893984
CG11107 CG9022 -3.339186
CG11107 CG9743 -0.832464
CG11107 CG9750 -1.116186
CG11107 CG9811 1.551817
CG11128 CG1546 -0.550621
CG11128 CG4798 -0.951704
CG11134 CG11267 1.625750
CG11134 CG11334 -2.908985
CG11134 CG11372 0.602860
CG11134 CG11793 -1.267933
CG11134 CG11961 0.348802
CG11134 CG12151 -0.984428
CG11134 CG12400 -1.039841
CG11134 CG12723 0.497930
CG11134 CG13220 -0.690410
CG11134 CG13506 0.356293
CG11134 CG14066 -0.652161
CG11134 CG15102 0.006272
CG11134 CG15162 -1.309737
CG11134 CG15212 -1.011841
CG11134 CG15717 -0.603105
CG11134 CG1582 0.305767
CG11134 CG17166 1.790928
CG11134 CG17246 0.260695
CG11134 CG17320 1.136210
CG11134 CG17332 2.966867
CG11134 CG1771 0.265470
CG11134 CG18446 0.373493
CG11134 CG1882 -1.047584
CG11134 CG18854 1.834399
CG11134 CG1970 -0.754200
CG11134 CG2158 2.049344
CG11134 CG2210 0.597489
CG11134 CG2674 0.632647
CG11134 CG2713 0.409193
CG11134 CG31004 -0.355089
CG11134 CG31160 -6.256202
CG11134 CG31170 -0.994390
CG11134 CG31175 2.499339
CG11134 CG3140 -2.637400
CG11134 CG3171 -0.535020
CG11134 CG32164 -3.253104
CG11134 CG32548 1.327607
CG11134 CG3267 -8.648275
CG11134 CG3283 1.010580
CG11134 CG33502 -4.181352
CG11134 CG3499 2.615986
CG11134 CG4051 -0.034117
CG11134 CG4061 -0.524261
CG11134 CG4086 0.148545
CG11134 CG4427 -5.137906
CG11134 CG4475 0.751616
CG11134 CG4567 -1.456508
CG11134 CG4665 0.918419
CG11134 CG4726 1.136444
CG11134 CG5130 -1.229685
CG11134 CG5193 1.079730
CG11134 CG5949 0.048687
CG11134 CG6028 0.640582
CG11134 CG6030 0.788860
CG11134 CG6345 -2.553623
CG11134 CG6459 -2.534579
CG11134 CG6501 2.763285
CG11134 CG6521 -0.353454
CG11134 CG6666 -0.207427
CG11134 CG6708 -0.966720
CG11134 CG6871 0.382100
CG11134 CG6949 0.980977
CG11134 CG7107 -2.462773
CG11134 CG7176 1.495991
CG11134 CG7266 0.546996
CG11134 CG7271 1.040927
CG11134 CG7279 1.082779
CG11134 CG7328 -0.833267
CG11134 CG7354 -0.808539
CG11134 CG7361 -2.503409
CG11134 CG7421 2.184083
CG11134 CG7458 1.507943
CG11134 CG7461 -4.980355
CG11134 CG7698 -2.189750
CG11134 CG7807 -0.708272
CG11134 CG8036 1.117329
CG11134 CG8058 1.473934
CG11134 CG8186 -0.132452
CG11134 CG8235 -5.201027
CG11134 CG8309 0.577742
CG11134 CG8402 3.458572
CG11134 CG8430 1.448866
CG11134 CG8531 -4.409384
CG11134 CG8766 -0.056743
CG11134 CG8788 -1.642943
CG11134 CG8946 -1.586260
CG11134 CG9127 -1.286179
CG11134 CG9148 -1.234992
CG11134 CG9280 1.475354
CG11134 CG9331 1.663550
CG11134 CG9527 3.218478
CG11134 CG9710 1.421427
CG11134 CR31808 0.775783
CG11134 TE18870 0.028251
CG11151 CG11255 -1.390897
CG11151 CG11267 -6.074934
CG11151 CG11453 0.073820
CG11151 CG12338 -0.733602
CG11151 CG12400 -1.535097
CG11151 CG13284 -0.024088
CG11151 CG13704 2.403549
CG11151 CG14066 0.173019
CG11151 CG14792 0.749605
CG11151 CG14902 -1.137815
CG11151 CG15347 -6.567433
CG11151 CG1644 -0.067357
CG11151 CG17320 -0.522802
CG11151 CG17332 1.929012
CG11151 CG17642 -2.083389
CG11151 CG1771 -0.047504
CG11151 CG1809 0.674147
CG11151 CG30349 -0.097122
CG11151 CG31170 0.103227
CG11151 CG31233 0.065755
CG11151 CG31259 1.024382
CG11151 CG3127 -0.092436
CG11151 CG31605 -0.137030
CG11151 CG33502 -6.777515
CG11151 CG3714 -1.143342
CG11151 CG3884 0.108988
CG11151 CG4061 -0.009535
CG11151 CG4199 -0.497728
CG11151 CG4217 -0.423829
CG11151 CG4247 0.207161
CG11151 CG4567 0.597460
CG11151 CG4753 2.150037
CG11151 CG4901 0.723421
CG11151 CG5012 -0.846203
CG11151 CG5660 2.272200
CG11151 CG5819 3.067378
CG11151 CG5961 -1.354300
CG11151 CG6028 -0.120441
CG11151 CG6030 -1.193141
CG11151 CG6417 -3.742477
CG11151 CG6666 1.685372
CG11151 CG6769 -0.743390
CG11151 CG6830 0.279394
CG11151 CG7328 -2.023338
CG11151 CG7458 1.471194
CG11151 CG7936 1.031102
CG11151 CG8443 2.296912
CG11151 CG8766 -0.693207
CG11151 CG9527 0.920917
CG11186 CG1258 -0.881490
CG11186 CG18740 -0.756018
CG11186 CG3408 -0.786450
CG11217 CG11255 -0.799255
CG11217 CG11567 0.279080
CG11217 CG12206 0.064521
CG11217 CG12338 0.139576
CG11217 CG13551 0.836661
CG11217 CG13993 0.301322
CG11217 CG15211 -0.994137
CG11217 CG1582 -1.223691
CG11217 CG16787 -0.777540
CG11217 CG17332 0.096052
CG11217 CG1771 0.019654
CG11217 CG2161 0.955554
CG11217 CG2818 0.357819
CG11217 CG3028 -0.130623
CG11217 CG31170 0.673734
CG11217 CG3171 -1.720680
CG11217 CG32473 0.209164
CG11217 CG32920 -1.104664
CG11217 CG33071 0.160679
CG11217 CG33261 -0.044822
CG11217 CG4311 -0.548191
CG11217 CG4364 -0.106980
CG11217 CG4376 0.358702
CG11217 CG4901 0.177745
CG11217 CG4984 0.441222
CG11217 CG5130 -0.940719
CG11217 CG5170 0.184549
CG11217 CG5660 -0.909920
CG11217 CG5903 -1.604555
CG11217 CG6028 0.500745
CG11217 CG6199 -0.285776
CG11217 CG6345 -0.772323
CG11217 CG6521 0.289291
CG11217 CG6769 -1.720385
CG11217 CG7176 -0.192389
CG11217 CG7328 -0.205906
CG11217 CG7354 1.373070
CG11217 CG7361 -1.485071
CG11217 CG7502 -0.428631
CG11217 CG7802 -0.365230
CG11217 CG8235 1.205873
CG11217 CG8309 -0.007213
CG11217 CG9127 0.041700
CG11217 CR31808 -0.651990
CG11241 CG13279 -0.418501
CG11241 CG14996 -1.473988
CG11241 CG1941 -1.012262
CG11241 CG2713 0.821150
CG11241 CG2827 0.038356
CG11241 CG3283 -0.484563
CG11241 CG4753 -0.214256
CG11241 CG5010 1.076706
CG11241 CG5558 1.172460
CG11241 CG6343 0.254461
CG11241 CG6767 0.033636
CG11241 CG7178 -0.839523
CG11241 CG7393 -0.248449
CG11241 CG7839 -1.477670
CG11241 CG8327 0.422401
CG11241 CG8636 -0.255082
CG11241 CG8827 -0.274227
CG11241 CG9577 -1.184849
CG11255 CG11267 -0.491765
CG11255 CG11453 -0.313271
CG11255 CG11576 0.046087
CG11255 CG12338 -1.257104
CG11255 CG12400 1.104170
CG11255 CG13284 -0.268291
CG11255 CG13551 0.921702
CG11255 CG14066 0.153921
CG11255 CG14792 0.643200
CG11255 CG14902 -0.805455
CG11255 CG15211 -0.535171
CG11255 CG15347 1.180307
CG11255 CG1582 0.869441
CG11255 CG16787 0.838630
CG11255 CG16944 0.217057
CG11255 CG17642 0.706080
CG11255 CG1771 -0.093736
CG11255 CG30349 0.493452
CG11255 CG31004 0.714856
CG11255 CG31170 0.180157
CG11255 CG31259 0.752005
CG11255 CG33071 0.776067
CG11255 CG33502 -0.412058
CG11255 CG3714 0.236753
CG11255 CG4061 0.898223
CG11255 CG4199 0.443987
CG11255 CG4217 -3.391695
CG11255 CG4247 -1.447236
CG11255 CG4665 -0.080406
CG11255 CG4901 -1.927931
CG11255 CG5010 0.205397
CG11255 CG5012 0.414937
CG11255 CG5130 -0.008852
CG11255 CG5525 0.436777
CG11255 CG5660 -2.325325
CG11255 CG5903 -0.321205
CG11255 CG5904 3.632028
CG11255 CG6028 -1.002810
CG11255 CG6178 -1.024182
CG11255 CG6345 -1.552671
CG11255 CG6769 -1.663982
CG11255 CG7328 -0.955761
CG11255 CG7458 -0.316209
CG11255 CG7698 -0.085355
CG11255 CG7841 -0.448306
CG11255 CG7993 -0.022540
CG11255 CG8048 1.069591
CG11255 CG8531 -0.843877
CG11255 CG9527 0.556058
CG11255 CG9568 0.138593
CG11267 CG11979 3.465997
CG11267 CG12141 1.184270
CG11267 CG12157 1.453432
CG11267 CG12262 -1.346262
CG11267 CG12400 2.060530
CG11267 CG1246 1.224649
CG11267 CG12785 0.167554
CG11267 CG13220 -4.059084
CG11267 CG13506 2.740947
CG11267 CG13551 -0.689358
CG11267 CG13704 -2.602286
CG11267 CG1371 -1.621346
CG11267 CG14048 2.614815
CG11267 CG14243 1.920376
CG11267 CG15095 4.430758
CG11267 CG15102 0.530439
CG11267 CG15304 -7.528773
CG11267 CG15347 -11.086679
CG11267 CG15717 -6.080137
CG11267 CG1685 -2.165216
CG11267 CG16944 2.747500
CG11267 CG17320 0.857521
CG11267 CG17332 -6.466249
CG11267 CG17642 1.667164
CG11267 CG1771 0.386572
CG11267 CG18593 0.253082
CG11267 CG1882 -2.315489
CG11267 CG2003 3.257020
CG11267 CG2713 6.603503
CG11267 CG2863 1.608608
CG11267 CG2977 3.459094
CG11267 CG30349 1.282381
CG11267 CG31004 -5.327130
CG11267 CG31098 -10.280164
CG11267 CG31160 -3.474461
CG11267 CG31175 1.148597
CG11267 CG3127 -4.812177
CG11267 CG3140 -0.053828
CG11267 CG32164 0.582668
CG11267 CG32409 6.697168
CG11267 CG3249 2.873555
CG11267 CG3267 -4.818241
CG11267 CG32813 -10.386665
CG11267 CG3283 -3.315903
CG11267 CG32920 2.527474
CG11267 CG33009 -0.870974
CG11267 CG33071 2.241907
CG11267 CG33502 1.503254
CG11267 CG3499 -0.709308
CG11267 CG3593 3.168195
CG11267 CG3714 -2.044960
CG11267 CG3960 1.462195
CG11267 CG4033 -6.704100
CG11267 CG4051 -2.587027
CG11267 CG4169 0.605339
CG11267 CG4217 6.470220
CG11267 CG4233 -2.657069
CG11267 CG4247 -6.741950
CG11267 CG4364 1.889038
CG11267 CG4427 4.526037
CG11267 CG4475 1.152542
CG11267 CG4567 -1.728468
CG11267 CG4600 0.301613
CG11267 CG4753 0.974460
CG11267 CG4901 1.143966
CG11267 CG4994 -7.127703
CG11267 CG5010 0.017355
CG11267 CG5012 2.319121
CG11267 CG5558 2.442781
CG11267 CG5590 0.588212
CG11267 CG5594 -0.239326
CG11267 CG5596 0.703289
CG11267 CG5660 -0.346540
CG11267 CG5819 -1.189888
CG11267 CG5903 1.802862
CG11267 CG5904 -25.400862
CG11267 CG5949 1.872831
CG11267 CG5961 2.983985
CG11267 CG5992 -0.820872
CG11267 CG6028 1.439113
CG11267 CG6030 1.782745
CG11267 CG6226 1.644697
CG11267 CG6345 0.181573
CG11267 CG6417 6.029821
CG11267 CG6459 3.227395
CG11267 CG6501 -7.332407
CG11267 CG6666 -10.443610
CG11267 CG6769 5.166514
CG11267 CG6949 -2.489238
CG11267 CG7088 2.625476
CG11267 CG7107 1.022479
CG11267 CG7176 1.761851
CG11267 CG7328 1.501856
CG11267 CG7361 -0.643113
CG11267 CG7421 -3.282155
CG11267 CG7438 0.595207
CG11267 CG7458 -4.031453
CG11267 CG7698 0.549337
CG11267 CG7807 -0.981546
CG11267 CG7841 -0.786420
CG11267 CG7920 2.451839
CG11267 CG8039 4.770067
CG11267 CG8048 6.877640
CG11267 CG8050 1.034405
CG11267 CG8058 2.603343
CG11267 CG8235 -0.573282
CG11267 CG8402 -1.527986
CG11267 CG8439 -2.599569
CG11267 CG8443 -4.009902
CG11267 CG8446 -1.156834
CG11267 CG8470 -15.979338
CG11267 CG8766 -1.758973
CG11267 CG8788 -0.094710
CG11267 CG8946 -5.792394
CG11267 CG8977 9.545053
CG11267 CG9527 -5.468595
CG11267 CG9663 -2.662735
CG11267 CG9762 2.539184
CG11267 CR31808 0.956732
CG11280 CG11652 -2.084634
CG11280 CG11861 -0.831448
CG11280 CG11949 -1.310540
CG11280 CG12006 0.374430
CG11280 CG12091 1.077443
CG11280 CG12131 -0.048569
CG11280 CG12360 0.457043
CG11280 CG12369 1.398372
CG11280 CG12676 0.612510
CG11280 CG13912 -1.886394
CG11280 CG14025 -0.355247
CG11280 CG1422 0.673421
CG11280 CG1444 0.906668
CG11280 CG14622 0.700592
CG11280 CG17348 -0.423965
CG11280 CG17492 1.580750
CG11280 CG18250 1.255755
CG11280 CG2048 -0.953125
CG11280 CG2835 -0.456384
CG11280 CG31022 0.275727
CG11280 CG31332 -2.140886
CG11280 CG31349 -0.648741
CG11280 CG32043 0.313066
CG11280 CG32434 -0.280934
CG11280 CG32556 -0.382562
CG11280 CG3352 -0.487353
CG11280 CG3625 -0.965985
CG11280 CG4006 1.152737
CG11280 CG5215 0.777068
CG11280 CG5809 0.820511
CG11280 CG6866 0.348253
CG11280 CG6877 -1.981499
CG11280 CG6988 -0.754175
CG11280 CG7073 0.321041
CG11280 CG7254 -0.201250
CG11280 CG7638 0.816700
CG11280 CG8933 -0.132902
CG11280 CG9866 0.315761
CG1130 CG17724 0.023100
CG1130 CG2207 -1.173484
CG1130 CG32505 0.911403
CG1130 CG3408 -1.033618
CG1130 CG5358 0.952576
CG1130 CG5940 -0.327013
CG1130 CG7358 -0.345045
CG1130 CG7538 -0.777702
CG1130 CG7659 -1.375053
CG1130 CG9704 -0.359272
CG1130 CG9797 -0.759061
CG1130 CG9999 -0.717346
CG11306 CG11738 0.809395
CG11306 CG12785 -0.025218
CG11306 CG13503 0.592869
CG11306 CG14206 -1.253080
CG11306 CG14207 0.210329
CG11306 CG1422 0.947244
CG11306 CG14712 0.747392
CG11306 CG17136 -2.534801
CG11306 CG17271 0.465500
CG11306 CG18854 -4.139815
CG11306 CG1891 -0.299860
CG11306 CG2158 -1.321210
CG11306 CG2221 -0.124225
CG11306 CG2263 -2.609763
CG11306 CG2827 0.709899
CG11306 CG2867 -0.400241
CG11306 CG31332 0.260157
CG11306 CG3224 0.352249
CG11306 CG33071 0.231380
CG11306 CG3861 0.012882
CG11306 CG4003 -0.122556
CG11306 CG4194 -0.078038
CG11306 CG4217 0.082728
CG11306 CG4457 -3.044750
CG11306 CG4665 -1.129484
CG11306 CG4912 -0.096991
CG11306 CG4966 0.497410
CG11306 CG5277 2.032423
CG11306 CG5382 -0.845362
CG11306 CG5525 0.152049
CG11306 CG5596 -0.546465
CG11306 CG5824 -0.685010
CG11306 CG6202 -0.067039
CG11306 CG6705 -0.513833
CG11306 CG6708 1.231995
CG11306 CG6904 2.108037
CG11306 CG7073 -2.864862
CG11306 CG7458 1.272879
CG11306 CG7461 2.503052
CG11306 CG7638 0.319812
CG11306 CG8268 -0.104911
CG11306 CG8301 -2.382440
CG11306 CG8430 -0.585523
CG11306 CG8531 -0.944645
CG11306 CG8583 -0.583515
CG11306 CG8635 -0.864568
CG11306 CG9326 -1.319996
CG11306 CG9630 3.262352
CG11324 CG11494 1.317336
CG11324 CG11849 -0.791508
CG11324 CG12249 -1.622017
CG11324 CG13624 -0.656102
CG11324 CG14622 -0.466527
CG11324 CG2207 -0.452423
CG11324 CG31043 -0.833232
CG11324 CG31088 0.941770
CG11324 CG31108 -4.156398
CG11324 CG31181 -0.607783
CG11324 CG31349 0.259424
CG11324 CG31721 -0.469510
CG11324 CG32043 -0.393579
CG11324 CG32158 -1.069540
CG11324 CG32434 -0.501381
CG11324 CG32556 -0.584795
CG11324 CG3269 -0.868303
CG11324 CG4303 2.080517
CG11324 CG6703 -0.370098
CG11324 CG6866 0.610214
CG11324 CG8567 1.913187
CG11324 CG9135 0.722963
CG11324 CG9666 0.768867
CG11324 CG9854 -0.380227
CG11326 CG1157 -0.501816
CG11326 CG11785 -0.194969
CG11326 CG11979 -4.130269
CG11326 CG12157 0.965927
CG11326 CG12206 -1.464518
CG11326 CG12785 -0.576030
CG11326 CG13037 -0.381786
CG11326 CG13503 0.327970
CG11326 CG13551 -0.298486
CG11326 CG14048 0.415834
CG11326 CG14206 -0.218703
CG11326 CG14643 -0.688246
CG11326 CG15162 -0.329027
CG11326 CG15433 1.463773
CG11326 CG15598 -0.039998
CG11326 CG1771 0.059349
CG11326 CG1785 0.057215
CG11326 CG1891 0.407391
CG11326 CG2003 0.701616
CG11326 CG2184 -2.181603
CG11326 CG2863 0.839166
CG11326 CG31175 -0.637754
CG11326 CG3127 0.447655
CG11326 CG32164 2.075087
CG11326 CG3267 -0.110116
CG11326 CG32813 0.828220
CG11326 CG33009 0.123500
CG11326 CG33071 1.174996
CG11326 CG33217 1.256837
CG11326 CG3588 -0.362561
CG11326 CG4033 -0.516849
CG11326 CG4051 0.936624
CG11326 CG4300 -0.105111
CG11326 CG4307 0.996492
CG11326 CG4376 -0.003786
CG11326 CG4726 0.203342
CG11326 CG4901 -0.271824
CG11326 CG4944 -0.405335
CG11326 CG4994 -0.479087
CG11326 CG5374 0.467033
CG11326 CG5525 -1.159432
CG11326 CG5532 -0.417763
CG11326 CG5594 -0.416008
CG11326 CG5596 0.504579
CG11326 CG5903 0.045604
CG11326 CG5961 -0.342980
CG11326 CG6105 0.689268
CG11326 CG6226 -0.664053
CG11326 CG6501 -1.913817
CG11326 CG7033 1.486229
CG11326 CG7088 0.769610
CG11326 CG7176 -1.794158
CG11326 CG7178 0.182218
CG11326 CG7296 0.038004
CG11326 CG7361 0.554624
CG11326 CG7421 -0.809579
CG11326 CG7502 0.207907
CG11326 CG7554 -1.443203
CG11326 CG7698 1.099775
CG11326 CG7915 -0.091885
CG11326 CG8048 -0.733802
CG11326 CG8231 -0.128896
CG11326 CG8309 0.123436
CG11326 CG8439 -0.480769
CG11326 CG8788 -2.656284
CG11326 CG8946 1.558203
CG11326 CG9066 -0.199680
CG11326 CG9140 0.517628
CG11326 CG9281 -3.655735
CG11326 CG9527 0.771085
CG11326 CG9762 -0.022300
CG11334 CG11444 0.522572
CG11334 CG12262 -1.381209
CG11334 CG13220 -1.716777
CG11334 CG15304 0.340122
CG11334 CG1582 -2.653735
CG11334 CG17320 -1.319332
CG11334 CG1882 0.611725
CG11334 CG2161 -0.383058
CG11334 CG2713 0.034890
CG11334 CG2918 -0.096249
CG11334 CG30291 0.059993
CG11334 CG31160 0.179108
CG11334 CG31170 -0.413118
CG11334 CG3140 1.253822
CG11334 CG3171 -0.079049
CG11334 CG31999 0.489914
CG11334 CG3283 0.023246
CG11334 CG32920 0.173468
CG11334 CG3499 0.118281
CG11334 CG3903 1.436787
CG11334 CG4145 -0.372787
CG11334 CG4169 0.947309
CG11334 CG4233 -0.392745
CG11334 CG4427 3.044998
CG11334 CG4475 0.293123
CG11334 CG4567 0.812505
CG11334 CG4752 0.038248
CG11334 CG5012 -1.165305
CG11334 CG5353 -0.413171
CG11334 CG6199 -0.044575
CG11334 CG6345 0.026706
CG11334 CG6439 -0.268906
CG11334 CG7271 0.191221
CG11334 CG7354 0.570363
CG11334 CG7748 -0.857015
CG11334 CG8036 -0.013360
CG11334 CG8173 0.290753
CG11334 CG8235 0.112115
CG11334 CG8430 -0.968768
CG11334 CG9148 0.917700
CG11334 CG9280 -2.888717
CG11347 CG1169 0.175018
CG11347 CG12052 0.822039
CG11347 CG12091 -0.385086
CG11347 CG12129 -0.549740
CG11347 CG12203 0.005279
CG11347 CG12238 0.686409
CG11347 CG1228 0.699354
CG11347 CG12369 -1.047100
CG11347 CG12403 1.090274
CG11347 CG1250 -2.440571
CG11347 CG12676 -1.241394
CG11347 CG1345 -1.540850
CG11347 CG1403 -0.479101
CG11347 CG1404 -1.495754
CG11347 CG14122 0.371627
CG11347 CG1444 -2.640330
CG11347 CG14622 -0.511002
CG11347 CG15105 2.924144
CG11347 CG15282 -0.519604
CG11347 CG1648 1.011560
CG11347 CG16721 1.228211
CG11347 CG17158 -2.031901
CG11347 CG17508 -0.373143
CG11347 CG1782 0.656360
CG11347 CG18250 4.653705
CG11347 CG18290 -0.770545
CG11347 CG18783 -0.787276
CG11347 CG1884 -0.103437
CG11347 CG2051 -0.405530
CG11347 CG2072 -0.927504
CG11347 CG2108 -0.192228
CG11347 CG2374 0.016411
CG11347 CG2969 1.487261
CG11347 CG3039 -1.552608
CG11347 CG30497 0.248419
CG11347 CG32244 -0.629054
CG11347 CG32425 4.003978
CG11347 CG33097 -7.195354
CG11347 CG33113 0.650884
CG11347 CG33549 -4.451912
CG11347 CG3365 1.015059
CG11347 CG3416 0.149772
CG11347 CG3542 -0.707534
CG11347 CG3644 -0.484512
CG11347 CG3722 1.974992
CG11347 CG3725 -3.998833
CG11347 CG3800 2.000300
CG11347 CG3903 -6.846326
CG11347 CG4145 2.608356
CG11347 CG4405 -0.677009
CG11347 CG4672 -2.914874
CG11347 CG4677 0.236351
CG11347 CG4679 0.576092
CG11347 CG4692 -1.433167
CG11347 CG5215 1.341237
CG11347 CG5320 -3.710494
CG11347 CG5433 -0.005828
CG11347 CG5486 0.508565
CG11347 CG5809 0.639388
CG11347 CG6668 2.064233
CG11347 CG6775 1.410690
CG11347 CG7071 -0.320963
CG11347 CG7173 0.069371
CG11347 CG7375 3.099355
CG11347 CG7433 0.655051
CG11347 CG7526 -0.332630
CG11347 CG8173 0.297871
CG11347 CG8276 -3.788635
CG11347 CG8965 -0.167374
CG11347 CG8974 -1.700183
CG11347 CG9020 -0.127920
CG11347 CG9022 -0.821847
CG11347 CG9177 0.428754
CG11347 CG9194 -1.626480
CG11347 CG9346 0.052791
CG11347 CG9423 0.463260
CG11347 CG9985 0.305211
CG11372 CG12203 -1.772803
CG11372 CG12206 -0.171729
CG11372 CG12262 2.750486
CG11372 CG12403 -2.027810
CG11372 CG1250 0.845831
CG11372 CG1345 0.547318
CG11372 CG13993 0.085328
CG11372 CG14643 -0.875463
CG11372 CG15102 -0.125868
CG11372 CG15105 3.075600
CG11372 CG15212 -0.823348
CG11372 CG15282 -2.361633
CG11372 CG15598 -0.256961
CG11372 CG15669 -0.021525
CG11372 CG1674 0.131421
CG11372 CG16798 0.277804
CG11372 CG16944 0.145523
CG11372 CG17332 -4.924332
CG11372 CG17508 -1.131869
CG11372 CG18290 -0.288903
CG11372 CG18374 0.067833
CG11372 CG18593 -1.716255
CG11372 CG1882 -1.292537
CG11372 CG2374 -0.193685
CG11372 CG30349 -0.914761
CG11372 CG30497 1.527404
CG11372 CG31022 -0.052929
CG11372 CG31368 -1.242518
CG11372 CG31559 -0.168630
CG11372 CG3171 -1.083993
CG11372 CG3198 1.254339
CG11372 CG32164 1.250624
CG11372 CG32244 -2.233284
CG11372 CG33149 -2.110869
CG11372 CG33502 0.828231
CG11372 CG4125 0.827420
CG11372 CG4169 -0.358269
CG11372 CG4364 0.902319
CG11372 CG4376 -3.124794
CG11372 CG4567 -0.272353
CG11372 CG4726 1.330372
CG11372 CG4994 -3.046967
CG11372 CG5320 1.967823
CG11372 CG5476 2.635414
CG11372 CG6521 0.254277
CG11372 CG6647 -0.215115
CG11372 CG6666 -0.181843
CG11372 CG7062 0.893764
CG11372 CG7071 -5.268654
CG11372 CG7107 -5.378075
CG11372 CG7271 1.740247
CG11372 CG7279 0.346750
CG11372 CG7361 5.347609
CG11372 CG7433 -0.046613
CG11372 CG7698 0.346111
CG11372 CG7807 0.625918
CG11372 CG7920 2.536337
CG11372 CG8173 1.320084
CG11372 CG8182 -0.122504
CG11372 CG8186 -3.993331
CG11372 CG8235 -1.521882
CG11372 CG9253 -0.949553
CG11372 CG9262 -0.475144
CG11372 CG9811 -0.734502
CG11372 CG9977 -0.029709
CG11395 CG2155 -0.583645
CG11395 CG9148 -1.255170
CG11395 CG9280 -0.434029
CG11415 CG4183 -1.431169
CG11437 CG1374 -3.318846
CG11444 CG11567 0.141182
CG11444 CG12151 -0.342530
CG11444 CG12701 0.983978
CG11444 CG13005 3.191573
CG11444 CG1309 1.019777
CG11444 CG13220 -0.947097
CG11444 CG1403 0.627625
CG11444 CG1475 -2.181357
CG11444 CG1582 -0.868340
CG11444 CG1648 -1.017320
CG11444 CG17124 -1.973437
CG11444 CG1716 -0.349982
CG11444 CG17246 -3.330064
CG11444 CG1782 1.027062
CG11444 CG17903 -0.343913
CG11444 CG18507 0.720257
CG11444 CG18854 -2.091119
CG11444 CG2051 1.919197
CG11444 CG2161 -2.639965
CG11444 CG2263 2.318851
CG11444 CG2674 -0.378260
CG11444 CG2713 1.808091
CG11444 CG30116 -0.329807
CG11444 CG3028 -0.177303
CG11444 CG30291 0.818957
CG11444 CG3033 0.517424
CG11444 CG31045 0.179661
CG11444 CG31170 0.780884
CG11444 CG3140 -2.199183
CG11444 CG3171 0.607183
CG11444 CG31794 -0.534505
CG11444 CG3198 1.456795
CG11444 CG31999 0.684591
CG11444 CG3224 -1.251862
CG11444 CG32425 -1.878263
CG11444 CG32625 -0.018094
CG11444 CG3278 0.139762
CG11444 CG33104 0.315092
CG11444 CG33549 -0.948609
CG11444 CG3499 -0.747695
CG11444 CG3542 -0.521416
CG11444 CG3624 -2.018470
CG11444 CG3664 -1.368098
CG11444 CG3722 0.977951
CG11444 CG3800 -0.012250
CG11444 CG4003 0.672995
CG11444 CG4051 -0.333183
CG11444 CG4086 -0.539522
CG11444 CG4169 -0.036143
CG11444 CG4170 -0.149576
CG11444 CG4204 -1.376045
CG11444 CG4233 -2.776895
CG11444 CG4457 2.590541
CG11444 CG4551 0.548783
CG11444 CG4552 -1.465321
CG11444 CG4665 0.716827
CG11444 CG4692 -0.256270
CG11444 CG4729 0.606083
CG11444 CG4752 0.768975
CG11444 CG4972 -2.391305
CG11444 CG4994 -1.294682
CG11444 CG5021 1.162165
CG11444 CG5186 -1.903559
CG11444 CG5193 0.399170
CG11444 CG5277 0.489709
CG11444 CG5353 -1.248528
CG11444 CG5374 -1.280159
CG11444 CG5382 -1.707160
CG11444 CG5903 0.271990
CG11444 CG5904 3.330462
CG11444 CG5992 1.894150
CG11444 CG6148 1.922687
CG11444 CG6199 0.122993
CG11444 CG6708 0.545907
CG11444 CG6775 -4.007676
CG11444 CG6904 -1.796526
CG11444 CG7033 0.839529
CG11444 CG7073 0.837768
CG11444 CG7227 0.997473
CG11444 CG7271 0.321056
CG11444 CG7279 -1.147617
CG11444 CG7393 0.226272
CG11444 CG7413 -2.316048
CG11444 CG7430 -3.475850
CG11444 CG7461 -1.982080
CG11444 CG7610 -2.510596
CG11444 CG7748 -0.932925
CG11444 CG7935 -2.125509
CG11444 CG7981 0.723701
CG11444 CG7993 -5.908393
CG11444 CG8209 -0.104210
CG11444 CG8231 2.410354
CG11444 CG8235 -0.307398
CG11444 CG8268 0.296290
CG11444 CG8286 1.496778
CG11444 CG8289 1.787786
CG11444 CG8366 -0.246086
CG11444 CG8430 -0.742929
CG11444 CG8439 0.847562
CG11444 CG8444 1.649370
CG11444 CG8553 0.093058
CG11444 CG8759 -2.101514
CG11444 CG8978 -3.848832
CG11444 CG9140 3.438750
CG11444 CG9677 0.602480
CG11444 CG9743 0.604702
CG11444 CG9750 -3.850340
CG11444 CG9811 0.304870
CG11444 CG9916 -3.131833
CG11444 CG9985 0.703537
CG11453 CG11576 -1.144571
CG11453 CG11961 0.094947
CG11453 CG12338 -0.458729
CG11453 CG12350 0.334086
CG11453 CG13102 -3.053080
CG11453 CG13284 0.563152
CG11453 CG14066 1.025133
CG11453 CG14902 0.822518
CG11453 CG15211 0.210292
CG11453 CG16787 -1.255385
CG11453 CG1809 -1.118116
CG11453 CG18173 0.295414
CG11453 CG31233 -1.287156
CG11453 CG31259 -0.794089
CG11453 CG33502 0.661953
CG11453 CG3734 -1.843180
CG11453 CG4061 -0.956270
CG11453 CG4199 -3.042900
CG11453 CG4280 0.317251
CG11453 CG5660 1.131755
CG11453 CG6028 0.676737
CG11453 CG6830 1.241207
CG11453 CG7154 -0.501960
CG11453 CG7328 -0.154473
CG11453 CG7354 -1.065619
CG11453 CG8627 -0.373110
CG11453 CG9331 0.841968
CG11453 CG9568 -1.323722
CG11471 CG11642 1.219009
CG11471 CG11738 2.075431
CG11471 CG11785 0.287350
CG11471 CG11992 1.463303
CG11471 CG12101 2.139099
CG11471 CG12151 0.866937
CG11471 CG12785 0.982048
CG11471 CG12792 -1.311805
CG11471 CG13005 -0.865499
CG11471 CG1309 0.430704
CG11471 CG13503 -1.688500
CG11471 CG13506 -2.234195
CG11471 CG14206 -0.022285
CG11471 CG14207 0.302149
CG11471 CG1475 -1.570238
CG11471 CG15212 -0.563973
CG11471 CG15433 -0.465375
CG11471 CG16765 3.375630
CG11471 CG17124 -0.574009
CG11471 CG17166 -0.844810
CG11471 CG17320 1.060900
CG11471 CG17369 0.978407
CG11471 CG1785 3.202925
CG11471 CG18507 1.101984
CG11471 CG18854 6.226822
CG11471 CG2003 -0.238412
CG11471 CG2221 -5.013972
CG11471 CG2674 0.970737
CG11471 CG2863 -0.028445
CG11471 CG2867 0.581973
CG11471 CG3224 -1.233399
CG11471 CG32409 -3.278278
CG11471 CG32625 -2.357248
CG11471 CG3267 1.310780
CG11471 CG32813 1.218609
CG11471 CG33104 -2.777472
CG11471 CG33183 0.244523
CG11471 CG3499 2.135406
CG11471 CG3992 2.846887
CG11471 CG4033 -0.460076
CG11471 CG4115 1.018132
CG11471 CG4170 2.000820
CG11471 CG4307 -1.403949
CG11471 CG4427 2.496030
CG11471 CG4700 3.596364
CG11471 CG4726 1.031394
CG11471 CG4912 -17.938074
CG11471 CG5033 -0.187938
CG11471 CG5183 -0.669709
CG11471 CG5258 -1.560034
CG11471 CG5277 4.456143
CG11471 CG5330 -1.897314
CG11471 CG5353 -2.795737
CG11471 CG5824 1.745887
CG11471 CG6022 0.030152
CG11471 CG6148 -1.296535
CG11471 CG6226 0.117370
CG11471 CG6512 0.177071
CG11471 CG6668 1.412336
CG11471 CG6708 -4.607728
CG11471 CG6766 0.350246
CG11471 CG7033 1.295919
CG11471 CG7088 -0.902101
CG11471 CG7413 -2.622866
CG11471 CG7430 1.036708
CG11471 CG7461 -3.936389
CG11471 CG7654 -4.372467
CG11471 CG7915 0.383061
CG11471 CG8058 -0.687291
CG11471 CG8144 -7.534395
CG11471 CG8182 -0.380026
CG11471 CG8231 1.444246
CG11471 CG8286 0.758807
CG11471 CG8306 -0.444059
CG11471 CG8309 -0.844227
CG11471 CG8439 -0.491365
CG11471 CG8583 1.137679
CG11471 CG8635 -0.737178
CG11471 CG8920 -1.150811
CG11471 CG8977 -0.512001
CG11471 CG8978 -1.168398
CG11471 CG9009 1.250795
CG11471 CG9035 0.700767
CG11471 CG9172 0.673729
CG11471 CG9281 -1.248304
CG11471 CG9326 -0.176586
CG11471 CG9330 -12.286747
CG11471 CG9416 1.257447
CG11471 CG9539 -0.326934
CG11471 CG9710 2.946171
CG11471 CG9866 -1.825909
CG11471 TE19126 0.885627
CG1148 CG1252 -1.314202
CG1148 CG13875 -1.365815
CG1148 CG14107 -0.929450
CG1148 CG2150 -0.280279
CG1148 CG8587 -0.123870
CG11494 CG12249 -0.453897
CG11494 CG13624 -2.216534
CG11494 CG13894 0.141409
CG11494 CG14041 0.142368
CG11494 CG14513 -3.409968
CG11494 CG14622 0.755314
CG11494 CG1483 -1.020967
CG11494 CG17724 -0.125398
CG11494 CG2083 -1.857615
CG11494 CG2207 -0.353775
CG11494 CG31043 -0.443095
CG11494 CG31108 -3.390714
CG11494 CG31181 0.428104
CG11494 CG32505 -0.500486
CG11494 CG3269 -1.251604
CG11494 CG4303 3.295691
CG11494 CG5358 0.456311
CG11494 CG5499 -0.714362
CG11494 CG6617 1.194327
CG11494 CG6703 -0.008683
CG11494 CG6987 -3.005368
CG11494 CG7358 0.196773
CG11494 CG7471 -0.575026
CG11494 CG8092 -1.360015
CG11494 CG8567 1.011730
CG11494 CG9666 0.224272
CG11494 CG9704 0.346522
CG11494 CG9797 -0.093686
CG11494 CG9894 -0.007992
CG1151 CG11793 0.960336
CG1151 CG11992 0.703831
CG1151 CG12262 0.221478
CG1151 CG12403 -1.463731
CG1151 CG1259 -0.305353
CG1151 CG12723 -0.245841
CG1151 CG14629 -0.082501
CG1151 CG15105 2.331957
CG1151 CG15188 0.122264
CG1151 CG15282 -0.566498
CG1151 CG15717 -0.659907
CG1151 CG1648 -1.150396
CG1151 CG16885 -0.364950
CG1151 CG17325 -0.803906
CG1151 CG1837 0.751019
CG1151 CG18783 -0.197850
CG1151 CG30011 0.545883
CG1151 CG30497 0.487503
CG1151 CG31098 0.166280
CG1151 CG32499 -0.463105
CG1151 CG32548 -0.736794
CG1151 CG33113 -0.023326
CG1151 CG3903 0.941915
CG1151 CG3989 0.863970
CG1151 CG4427 1.251727
CG1151 CG4533 -0.833113
CG1151 CG4600 -0.127108
CG1151 CG4679 -1.213216
CG1151 CG4692 0.390342
CG1151 CG5330 -2.019186
CG1151 CG5345 -1.694435
CG1151 CG5476 -0.017108
CG1151 CG5700 -0.417242
CG1151 CG6647 -0.023034
CG1151 CG6803 -0.573756
CG1151 CG7062 0.232769
CG1151 CG7107 0.250381
CG1151 CG7173 0.737761
CG1151 CG7266 -0.582911
CG1151 CG7981 -0.384680
CG1151 CG8665 -0.387568
CG1151 CG9184 -0.264778
CG1151 CG9238 -0.638399
CG1151 CG9539 0.319625
CG1155 CG2727 -1.192659
CG1155 CG6040 -1.124549
CG11567 CG11992 -0.294056
CG11567 CG12723 -1.304145
CG11567 CG1322 0.069127
CG11567 CG15005 -0.651978
CG11567 CG15022 0.855361
CG11567 CG15212 -0.571503
CG11567 CG15433 0.604432
CG11567 CG15717 2.737099
CG11567 CG1582 -0.591348
CG11567 CG16765 -0.511594
CG11567 CG16885 -0.385486
CG11567 CG17166 -0.327681
CG11567 CG17292 -0.918457
CG11567 CG18140 -0.296547
CG11567 CG18362 0.442617
CG11567 CG18446 0.572768
CG11567 CG18507 -0.361082
CG11567 CG1882 -0.135140
CG11567 CG2108 0.548075
CG11567 CG2161 0.394933
CG11567 CG2674 1.387288
CG11567 CG2837 -0.185269
CG11567 CG2928 -0.597967
CG11567 CG30497 0.229345
CG11567 CG31121 -0.412011
CG11567 CG31999 -0.168281
CG11567 CG32548 -1.352028
CG11567 CG3267 -2.346996
CG11567 CG32920 0.267253
CG11567 CG33104 0.649294
CG11567 CG33217 -1.309793
CG11567 CG3499 0.452531
CG11567 CG4051 -0.295426
CG11567 CG4233 -0.876292
CG11567 CG4307 0.217370
CG11567 CG4311 -0.422148
CG11567 CG4354 -0.052170
CG11567 CG4567 1.895669
CG11567 CG4692 -0.495827
CG11567 CG4742 -2.402484
CG11567 CG5170 1.167508
CG11567 CG5590 -0.030400
CG11567 CG6202 0.739616
CG11567 CG6708 -2.298525
CG11567 CG6871 -0.447189
CG11567 CG7107 -0.695974
CG11567 CG7266 -2.993257
CG11567 CG7271 0.489084
CG11567 CG7421 0.645146
CG11567 CG7807 -0.614260
CG11567 CG7935 -0.212979
CG11567 CG7981 0.422714
CG11567 CG8058 -0.476067
CG11567 CG8144 1.533924
CG11567 CG8235 0.111319
CG11567 CG8309 -0.449818
CG11567 CG8386 -1.746085
CG11567 CG8402 -0.549327
CG11567 CG8439 0.595682
CG11567 CG8444 -0.287503
CG11567 CG9009 -0.428701
CG11567 CG9149 0.501960
CG11567 CG9539 0.465037
CG11567 CR31808 -2.765575
CG11567 TE18870 0.416279
CG1157 CG11738 1.070174
CG1157 CG11785 -0.040539
CG1157 CG11793 0.678503
CG1157 CG11979 0.381314
CG1157 CG12141 4.373942
CG1157 CG12151 -1.034509
CG1157 CG12157 -1.419561
CG1157 CG12400 3.008380
CG1157 CG1246 -0.654730
CG1157 CG12785 0.781790
CG1157 CG13279 -1.077427
CG1157 CG13551 2.918514
CG1157 CG14048 -2.091302
CG1157 CG14206 2.347858
CG1157 CG15095 -0.735415
CG1157 CG15162 0.087646
CG1157 CG15347 0.256458
CG1157 CG1685 -1.055456
CG1157 CG1785 2.590283
CG1157 CG18549 -0.363540
CG1157 CG2003 0.281176
CG1157 CG2078 -0.363722
CG1157 CG2155 0.218817
CG1157 CG2184 0.164352
CG1157 CG2713 -2.857733
CG1157 CG2827 1.469313
CG1157 CG2863 -2.381871
CG1157 CG2977 0.356050
CG1157 CG31160 0.429664
CG1157 CG31175 1.006550
CG1157 CG32164 0.011766
CG1157 CG32409 1.032020
CG1157 CG3267 2.903568
CG1157 CG32813 -1.210076
CG1157 CG3283 0.741903
CG1157 CG33217 0.012160
CG1157 CG4033 -4.985753
CG1157 CG4051 0.973290
CG1157 CG4061 -0.875972
CG1157 CG4217 -0.102914
CG1157 CG4475 -0.882056
CG1157 CG4581 0.694270
CG1157 CG4665 -0.436713
CG1157 CG4753 0.217959
CG1157 CG4901 1.663795
CG1157 CG5010 -2.883265
CG1157 CG5130 -0.188571
CG1157 CG5193 0.306029
CG1157 CG5277 2.547362
CG1157 CG5288 -0.524472
CG1157 CG5525 -1.534143
CG1157 CG5594 -0.705201
CG1157 CG5819 0.974294
CG1157 CG5903 -1.102889
CG1157 CG6022 1.414574
CG1157 CG6105 -5.891266
CG1157 CG6226 1.533865
CG1157 CG6343 1.465765
CG1157 CG6345 0.805044
CG1157 CG6415 -0.363796
CG1157 CG6459 0.231814
CG1157 CG6501 2.310033
CG1157 CG6904 -3.056648
CG1157 CG6949 0.279555
CG1157 CG7176 -1.886615
CG1157 CG7178 -2.118500
CG1157 CG7421 -2.679753
CG1157 CG7458 1.102210
CG1157 CG7502 -2.754016
CG1157 CG7519 -1.281538
CG1157 CG7698 1.063905
CG1157 CG7712 2.155075
CG1157 CG7839 -1.235575
CG1157 CG7935 1.167141
CG1157 CG8036 0.726130
CG1157 CG8048 -1.579791
CG1157 CG8443 0.881463
CG1157 CG8525 -2.384749
CG1157 CG8531 -3.741571
CG1157 CG8636 -0.109008
CG1157 CG8766 0.549772
CG1157 CG8788 -4.851348
CG1157 CG8804 1.641874
CG1157 CG8913 -0.737682
CG1157 CG8946 0.673690
CG1157 CG9066 0.768538
CG1157 CG9127 -1.391948
CG1157 CG9331 -0.193113
CG1157 CG9527 -0.354391
CG11576 CG12350 -1.137380
CG11576 CG13102 0.393193
CG11576 CG13284 -3.350288
CG11576 CG14792 -0.828953
CG11576 CG14902 0.179879
CG11576 CG15211 -0.224594
CG11576 CG16787 -0.569496
CG11576 CG1759 -0.074840
CG11576 CG1809 -0.199005
CG11576 CG18173 0.601906
CG11576 CG31233 0.025730
CG11576 CG31259 -0.503722
CG11576 CG31463 1.117578
CG11576 CG3734 -2.434408
CG11576 CG4061 1.036499
CG11576 CG4199 1.645110
CG11576 CG5660 -0.526913
CG11576 CG6830 -1.669188
CG11576 CG7328 -0.021839
CG11576 CG7354 0.580655
CG11576 CG9568 -1.597150
CG11642 CG11949 0.888233
CG11642 CG12075 -0.598475
CG11642 CG1273 -1.067055
CG11642 CG1422 -1.686927
CG11642 CG1475 -1.917938
CG11642 CG15212 0.309563
CG11642 CG16765 -0.843013
CG11642 CG16786 -0.855860
CG11642 CG17158 0.481705
CG11642 CG17271 -0.790315
CG11642 CG1749 -1.533757
CG11642 CG17492 1.515724
CG11642 CG18549 0.046958
CG11642 CG1882 0.193226
CG11642 CG30011 -1.697865
CG11642 CG30291 -0.262178
CG11642 CG31022 0.133350
CG11642 CG31175 0.766395
CG11642 CG32701 -1.076795
CG11642 CG32982 0.171728
CG11642 CG33104 1.594610
CG11642 CG33149 -0.761432
CG11642 CG4115 0.251972
CG11642 CG4552 0.269455
CG11642 CG4966 1.952925
CG11642 CG5320 1.898345
CG11642 CG5382 0.308440
CG11642 CG6202 1.289133
CG11642 CG6647 -0.094273
CG11642 CG6668 -0.498145
CG11642 CG6708 -2.439644
CG11642 CG6766 -0.855198
CG11642 CG6822 0.480691
CG11642 CG6844 -0.281399
CG11642 CG7071 -0.211281
CG11642 CG7073 -1.245676
CG11642 CG7271 -0.577026
CG11642 CG7413 -0.144793
CG11642 CG7430 -0.347600
CG11642 CG7654 0.058667
CG11642 CG7675 -1.666898
CG11642 CG7915 -0.279191
CG11642 CG8144 -1.653345
CG11642 CG8182 -0.192277
CG11642 CG8209 -0.119705
CG11642 CG8306 -0.278583
CG11642 CG8386 -0.000182
CG11642 CG9009 0.676156
CG11642 CG9035 -0.210354
CG11642 CG9238 0.085456
CG11642 CG9322 0.248132
CG11642 CG9326 0.680760
CG11642 TE19126 0.000029
CG11652 CG11861 -5.269443
CG11652 CG11949 2.127027
CG11652 CG12006 1.755166
CG11652 CG12091 1.334061
CG11652 CG12131 0.837814
CG11652 CG12206 0.607619
CG11652 CG12287 -0.648856
CG11652 CG12360 0.681949
CG11652 CG12576 -2.551992
CG11652 CG12592 -0.078180
CG11652 CG12676 0.457031
CG11652 CG13777 -2.495134
CG11652 CG13912 1.292825
CG11652 CG14207 0.954262
CG11652 CG1422 -4.767209
CG11652 CG1444 -1.641465
CG11652 CG14622 0.471754
CG11652 CG14712 1.920134
CG11652 CG14883 -1.518313
CG11652 CG17348 0.284944
CG11652 CG17492 -1.923286
CG11652 CG17943 0.500674
CG11652 CG18250 2.781396
CG11652 CG2374 -3.222213
CG11652 CG2835 1.070287
CG11652 CG30115 1.058690
CG11652 CG3048 0.876623
CG11652 CG31022 -1.789825
CG11652 CG31045 1.578479
CG11652 CG31332 -4.340875
CG11652 CG31349 0.767322
CG11652 CG31368 0.731206
CG11652 CG3198 1.877181
CG11652 CG32043 -1.426020
CG11652 CG32244 0.295309
CG11652 CG32434 -0.172600
CG11652 CG3265 -2.385767
CG11652 CG33097 2.843520
CG11652 CG3371 -5.730448
CG11652 CG3436 2.885902
CG11652 CG3664 1.913658
CG11652 CG4006 -1.567107
CG11652 CG4125 -2.900003
CG11652 CG4194 0.991857
CG11652 CG4551 1.901624
CG11652 CG4843 1.443610
CG11652 CG4966 2.352529
CG11652 CG5215 2.171980
CG11652 CG5454 -3.748347
CG11652 CG6017 1.398111
CG11652 CG6766 -2.825516
CG11652 CG6877 -1.793065
CG11652 CG7073 -2.282049
CG11652 CG7375 -1.474783
CG11652 CG7379 -2.449274
CG11652 CG7638 -9.236645
CG11652 CG7675 1.370388
CG11652 CG7892 0.590398
CG11652 CG7893 1.043644
CG11652 CG8209 -0.523301
CG11652 CG8411 -1.394944
CG11652 CG8416 1.454358
CG11652 CG8553 0.925556
CG11652 CG8635 1.504279
CG11652 CG8749 0.983904
CG11652 CG9403 -2.164386
CG11652 CG9854 -1.841046
CG11652 CG9894 0.338708
CG11652 CR31696 0.363804
CG11652 TE19126 2.383665
CG11654 CG31536 -1.169172
CG11654 CG4769 -0.703338
CG11654 CG6155 -2.712988
CG11654 CG7625 -1.388089
CG1169 CG12233 -0.182611
CG1169 CG12723 -0.447589
CG1169 CG13993 -0.101373
CG1169 CG14356 -0.030361
CG1169 CG15105 1.546352
CG1169 CG1884 -0.431730
CG1169 CG2108 -0.414023
CG1169 CG2161 0.256434
CG1169 CG2818 0.141256
CG1169 CG31999 0.482259
CG1169 CG3539 -0.008774
CG1169 CG3644 0.175247
CG1169 CG3725 -1.383253
CG1169 CG4552 0.433873
CG1169 CG4672 0.412304
CG1169 CG4692 -0.830367
CG1169 CG5186 -0.289192
CG1169 CG5700 -0.369636
CG1169 CG7071 -0.021006
CG1169 CG7098 -0.118620
CG1169 CG7107 0.802911
CG1169 CG7526 -0.639300
CG1169 CG7807 -0.580211
CG1169 CG7981 -0.521951
CG1169 CG9022 0.689629
CG1169 CG9175 -0.585203
CG1169 CG9177 -0.840917
CG1169 CG9297 -0.817577
CG1169 CG9811 -0.672115
CG11738 CG11979 3.716502
CG11738 CG12006 -2.422268
CG11738 CG12084 2.115857
CG11738 CG12141 10.162505
CG11738 CG12530 -5.431110
CG11738 CG12785 0.779237
CG11738 CG12792 13.981721
CG11738 CG13005 -0.784085
CG11738 CG13348 0.461250
CG11738 CG13503 -2.933780
CG11738 CG1381 1.805049
CG11738 CG14048 -5.319374
CG11738 CG14206 -6.205182
CG11738 CG14447 2.004896
CG11738 CG14712 -2.016431
CG11738 CG14788 0.922153
CG11738 CG15731 -0.317114
CG11738 CG1685 1.122619
CG11738 CG17136 0.165117
CG11738 CG17369 3.674366
CG11738 CG1746 -0.219754
CG11738 CG1785 7.708271
CG11738 CG18657 1.247886
CG11738 CG18854 3.947531
CG11738 CG2003 0.934495
CG11738 CG2184 -1.756217
CG11738 CG2827 0.941007
CG11738 CG2863 -11.599899
CG11738 CG2867 1.080421
CG11738 CG32409 -0.614927
CG11738 CG32464 -4.261040
CG11738 CG32813 1.527464
CG11738 CG33071 2.404443
CG11738 CG3401 0.902289
CG11738 CG3861 -0.640849
CG11738 CG4033 -7.291702
CG11738 CG4217 -5.037200
CG11738 CG4307 -18.732110
CG11738 CG4457 0.326876
CG11738 CG4581 -0.394528
CG11738 CG4843 -3.001217
CG11738 CG4901 2.522057
CG11738 CG4912 -11.108182
CG11738 CG5258 -0.077478
CG11738 CG5277 4.192408
CG11738 CG5525 0.325802
CG11738 CG5596 1.733974
CG11738 CG5824 -11.294594
CG11738 CG5904 -0.420158
CG11738 CG5961 -1.089922
CG11738 CG5992 3.079272
CG11738 CG6022 3.005419
CG11738 CG6105 9.478658
CG11738 CG6226 -2.091893
CG11738 CG6455 2.241445
CG11738 CG6904 -1.783341
CG11738 CG6949 0.109435
CG11738 CG6972 1.161450
CG11738 CG7033 0.828671
CG11738 CG7088 -0.407251
CG11738 CG7430 -11.350143
CG11738 CG7458 -4.597234
CG11738 CG7519 -18.241456
CG11738 CG7638 3.043544
CG11738 CG7834 -0.570831
CG11738 CG7993 1.751624
CG11738 CG8231 0.840820
CG11738 CG8301 -0.696157
CG11738 CG8446 -1.631713
CG11738 CG8503 0.115156
CG11738 CG8525 -7.603243
CG11738 CG8635 -3.860726
CG11738 CG8759 -4.654785
CG11738 CG8780 -1.784827
CG11738 CG8920 2.043023
CG11738 CG8977 7.814334
CG11738 CG9306 1.522720
CG11738 CG9630 -10.732730
CG11738 CG9663 0.587382
CG11738 CG9750 2.360594
CG11738 CG9762 0.096210
CG11738 CG9866 -0.860098
CG11765 CG14629 -0.356653
CG11765 CG15022 -0.552206
CG11765 CG1600 -0.387386
CG11765 CG2060 -0.117305
CG11765 CG3829 0.297263
CG11765 CG5700 -0.574275
CG11765 CG6957 -0.738410
CG11765 CG7390 -0.388636
CG11765 CG9184 0.010640
CG11771 CG12101 -0.821257
CG11771 CG12530 1.035278
CG11771 CG12785 1.771272
CG11771 CG14996 -0.222566
CG11771 CG17136 -1.219127
CG11771 CG17369 0.597872
CG11771 CG1785 -4.861169
CG11771 CG2078 -1.286419
CG11771 CG2221 -0.670433
CG11771 CG2867 -1.137221
CG11771 CG32253 -2.381968
CG11771 CG32264 -1.815791
CG11771 CG32409 8.705716
CG11771 CG33217 2.519979
CG11771 CG4781 -0.075548
CG11771 CG4912 4.183546
CG11771 CG5010 1.767902
CG11771 CG5277 3.407517
CG11771 CG5824 -10.034722
CG11771 CG6022 -13.502624
CG11771 CG6226 -0.619944
CG11771 CG6343 1.346885
CG11771 CG6455 -0.761353
CG11771 CG6767 -1.707344
CG11771 CG7519 2.016264
CG11771 CG7712 0.972062
CG11771 CG8327 1.161400
CG11771 CG8444 0.029505
CG11771 CG8525 -0.733236
CG11771 CG8920 -9.165544
CG11771 CG9006 2.749208
CG11771 CG9300 -1.220127
CG11771 CG9306 0.403541
CG11785 CG11979 0.340977
CG11785 CG12151 -0.106786
CG11785 CG12206 0.032179
CG11785 CG12785 0.595382
CG11785 CG13503 1.165591
CG11785 CG14048 1.347073
CG11785 CG14206 1.187562
CG11785 CG15162 0.146275
CG11785 CG15212 0.221560
CG11785 CG15433 -2.484789
CG11785 CG16765 0.154510
CG11785 CG17166 1.116287
CG11785 CG17369 1.273937
CG11785 CG1785 -0.996663
CG11785 CG2221 -1.106523
CG11785 CG2674 -0.661191
CG11785 CG2863 -0.898259
CG11785 CG31175 -0.283153
CG11785 CG31559 -0.031514
CG11785 CG32409 0.597763
CG11785 CG3267 0.645848
CG11785 CG32982 -0.545100
CG11785 CG33104 -0.833686
CG11785 CG33217 -3.332791
CG11785 CG3861 -0.231051
CG11785 CG3992 0.055752
CG11785 CG4003 0.082215
CG11785 CG4051 0.463543
CG11785 CG4217 0.000992
CG11785 CG4307 1.836145
CG11785 CG4567 0.476665
CG11785 CG4901 0.238487
CG11785 CG4912 1.057455
CG11785 CG4944 -0.587830
CG11785 CG4966 0.261970
CG11785 CG4972 -0.212143
CG11785 CG5010 3.199912
CG11785 CG5258 -1.046318
CG11785 CG5277 -2.419947
CG11785 CG5525 -1.355596
CG11785 CG6022 -0.737544
CG11785 CG6105 0.090204
CG11785 CG6343 -1.060936
CG11785 CG6521 0.210791
CG11785 CG6904 0.870022
CG11785 CG7033 -0.490358
CG11785 CG7176 -1.384664
CG11785 CG7361 -0.318717
CG11785 CG7421 -0.313235
CG11785 CG7554 -1.418888
CG11785 CG7654 -0.075041
CG11785 CG7675 -1.278672
CG11785 CG7698 0.030554
CG11785 CG7712 -3.262110
CG11785 CG8231 0.277497
CG11785 CG8309 1.679663
CG11785 CG8439 0.060812
CG11785 CG8444 1.475654
CG11785 CG8788 -2.293289
CG11785 CG8920 -0.944259
CG11785 CG9009 -0.147987
CG11785 CG9149 0.564197
CG11785 CG9172 0.339350
CG11785 CG9326 0.984933
CG11785 CG9330 -1.511463
CG11785 CG9416 -0.446152
CG11785 CG9710 -0.186755
CG11793 CG12151 -0.458523
CG11793 CG12157 -0.127776
CG11793 CG12203 0.202007
CG11793 CG12723 0.631107
CG11793 CG1403 0.502433
CG11793 CG15117 2.330434
CG11793 CG15162 0.385474
CG11793 CG15188 -0.038143
CG11793 CG15212 0.698193
CG11793 CG15282 1.142015
CG11793 CG15717 3.023056
CG11793 CG17332 1.898627
CG11793 CG17508 0.117093
CG11793 CG18362 0.154890
CG11793 CG18374 -0.668542
CG11793 CG18446 -0.945055
CG11793 CG18549 -0.056242
CG11793 CG2155 0.622661
CG11793 CG2210 -1.986418
CG11793 CG2837 -0.919287
CG11793 CG2977 1.752591
CG11793 CG32164 0.997907
CG11793 CG32499 0.217468
CG11793 CG32548 -3.132175
CG11793 CG3267 -0.344840
CG11793 CG3960 -0.623235
CG11793 CG4051 1.979486
CG11793 CG4475 -0.058573
CG11793 CG4533 0.491413
CG11793 CG4679 -3.442520
CG11793 CG5288 -1.897425
CG11793 CG5330 -3.673390
CG11793 CG5476 -2.779371
CG11793 CG5532 -0.745711
CG11793 CG5594 -0.656590
CG11793 CG6459 1.688637
CG11793 CG6521 0.072096
CG11793 CG6666 -2.689253
CG11793 CG6668 1.858237
CG11793 CG6708 0.320093
CG11793 CG6803 0.552395
CG11793 CG7062 -0.664060
CG11793 CG7107 -2.121500
CG11793 CG7173 1.352871
CG11793 CG7176 -0.612970
CG11793 CG7266 -2.378136
CG11793 CG7354 1.786967
CG11793 CG7361 0.616445
CG11793 CG7981 0.175777
CG11793 CG8050 -0.945436
CG11793 CG8186 -2.170563
CG11793 CG8402 2.638698
CG11793 CG8665 -2.537098
CG11793 CG8766 -0.268498
CG11793 CG8788 -2.143698
CG11793 CG8804 1.156780
CG11793 CG8913 -0.050453
CG11793 CG8946 -0.433529
CG11793 CG9127 -1.220663
CG11793 CG9184 0.270130
CG11793 CG9331 -2.693960
CG11793 CG9494 -1.390811
CG11793 CG9539 0.503163
CG11793 TE18870 -0.621210
CG11798 CG1221 0.483267
CG11798 CG12249 -1.022208
CG11798 CG13894 -0.924730
CG11798 CG14041 -6.921348
CG11798 CG1434 0.101342
CG11798 CG18740 -0.530109
CG11798 CG2083 -0.698097
CG11798 CG31088 -0.357291
CG11798 CG31181 -1.816329
CG11798 CG3258 -0.757699
CG11798 CG3269 1.377355
CG11798 CG3625 0.413467
CG11798 CG3967 -1.372391
CG11798 CG4050 -1.237291
CG11798 CG4532 0.807369
CG11798 CG5545 2.491449
CG11798 CG5580 0.575817
CG11798 CG6418 0.069718
CG11798 CG6703 2.847873
CG11798 CG6866 0.090541
CG11798 CG6889 0.509974
CG11798 CG7528 0.206321
CG11798 CG8472 0.606587
CG11798 CG8567 0.664799
CG11798 CG9135 -1.072927
CG11798 CG9261 -2.292571
CG11798 CG9666 -1.168616
CG11849 CG15651 -0.424781
CG11849 CG17724 -0.438709
CG11849 CG2207 -0.137218
CG11849 CG31634 -1.070851
CG11849 CG32169 -0.141806
CG11861 CG12006 -3.433989
CG11861 CG12052 -0.234872
CG11861 CG12091 -0.854744
CG11861 CG12131 -0.836208
CG11861 CG12360 0.628724
CG11861 CG12576 0.421530
CG11861 CG12592 -0.696163
CG11861 CG12676 -1.639713
CG11861 CG13037 -0.266160
CG11861 CG13912 0.963091
CG11861 CG14025 -2.731317
CG11861 CG14026 0.004982
CG11861 CG14122 -2.102209
CG11861 CG14207 -0.319102
CG11861 CG1422 -0.987234
CG11861 CG1429 0.061086
CG11861 CG1444 -1.958867
CG11861 CG14712 -1.428859
CG11861 CG1648 -0.767509
CG11861 CG16721 0.690408
CG11861 CG1721 -0.259531
CG11861 CG17348 -1.955648
CG11861 CG17492 0.744815
CG11861 CG17943 0.143614
CG11861 CG18111 1.250919
CG11861 CG18250 -4.430871
CG11861 CG1910 0.133448
CG11861 CG2835 -3.355866
CG11861 CG3001 0.368330
CG11861 CG3048 1.314002
CG11861 CG31045 2.702993
CG11861 CG31332 -1.541684
CG11861 CG32043 0.185807
CG11861 CG3371 2.008512
CG11861 CG3436 0.402635
CG11861 CG4125 0.709708
CG11861 CG4551 -1.107800
CG11861 CG4700 3.424463
CG11861 CG4843 -3.874388
CG11861 CG5454 1.100327
CG11861 CG6877 1.901792
CG11861 CG6972 1.367270
CG11861 CG7073 1.613091
CG11861 CG7254 0.459103
CG11861 CG7638 -1.188852
CG11861 CG7893 1.271781
CG11861 CG8276 1.036471
CG11861 CG8416 1.145522
CG11861 CG8635 0.711585
CG11861 CG8759 -1.061478
CG11861 CG9403 -1.499997
CG11861 CG9866 1.642898
CG11861 TE19126 -0.645774
CG11874 CG1546 -1.089234
CG11874 CG3703 -0.919427
CG11874 CG9261 -0.790864
CG11902 CG32031 -0.993958
CG11902 CG3967 -1.302208
CG11905 CG4354 -0.882063
CG11949 CG12131 1.398582
CG11949 CG1228 1.734122
CG11949 CG12360 1.861187
CG11949 CG12369 -1.335338
CG11949 CG12676 -0.893682
CG11949 CG1273 0.040764
CG11949 CG13912 1.200091
CG11949 CG1422 -4.013698
CG11949 CG1444 -0.487570
CG11949 CG1475 0.154780
CG11949 CG14883 -0.582486
CG11949 CG16786 -0.041592
CG11949 CG17158 -3.517764
CG11949 CG1716 -0.430649
CG11949 CG1749 -0.724170
CG11949 CG17492 2.100116
CG11949 CG18250 -0.517089
CG11949 CG2374 -1.357213
CG11949 CG3033 0.338437
CG11949 CG31022 -0.007332
CG11949 CG31045 -0.535089
CG11949 CG31121 -0.237253
CG11949 CG31332 -5.061792
CG11949 CG31349 0.510147
CG11949 CG3265 -3.697959
CG11949 CG32701 0.139039
CG11949 CG32982 0.279712
CG11949 CG3624 -0.366930
CG11949 CG3664 2.223966
CG11949 CG3992 -0.293096
CG11949 CG4006 -2.982219
CG11949 CG4115 0.326838
CG11949 CG4194 -0.206453
CG11949 CG4966 0.817740
CG11949 CG5183 0.896468
CG11949 CG5320 2.617939
CG11949 CG5809 1.719108
CG11949 CG6017 -1.201495
CG11949 CG6223 0.329806
CG11949 CG6668 -5.380961
CG11949 CG6766 -1.252657
CG11949 CG6775 -1.394443
CG11949 CG6844 -0.693162
CG11949 CG6877 2.780160
CG11949 CG7073 0.531303
CG11949 CG7199 -0.071792
CG11949 CG7230 0.280574
CG11949 CG7254 -0.189780
CG11949 CG7262 -0.101296
CG11949 CG7271 -0.203202
CG11949 CG7379 -0.217151
CG11949 CG7675 -0.931285
CG11949 CG7752 -0.916353
CG11949 CG7892 0.059604
CG11949 CG7893 2.457017
CG11949 CG8209 0.822080
CG11949 CG8289 1.509400
CG11949 CG8306 -3.017372
CG11949 CG8312 0.277120
CG11949 CG8411 -2.043993
CG11949 CG8430 -0.222540
CG11949 CG8965 0.935627
CG11949 CG9128 1.119957
CG11949 CG9318 -0.399725
CG11949 CG9322 -0.420189
CG11949 CG9326 -0.368689
CG11949 CG9330 1.090159
CG11949 CG9710 0.744153
CG11961 CG12723 -0.782391
CG11961 CG13551 -1.160800
CG11961 CG14356 0.184513
CG11961 CG15211 0.218781
CG11961 CG16787 -1.216003
CG11961 CG18374 -1.510591
CG11961 CG2210 -0.626634
CG11961 CG2977 0.499897
CG11961 CG30349 0.387097
CG11961 CG31233 -1.481323
CG11961 CG32920 0.492029
CG11961 CG33502 -0.077525
CG11961 CG3588 -0.699604
CG11961 CG4311 -0.471840
CG11961 CG5170 -0.616833
CG11961 CG6028 0.259799
CG11961 CG6459 -1.265712
CG11961 CG7154 -0.463173
CG11961 CG7328 -1.265575
CG11961 CG7354 0.884129
CG11961 CG7361 0.146205
CG11961 CG7502 0.742271
CG11961 CG7712 0.002866
CG11961 CG8627 -1.174829
CG11961 CG8788 1.750459
CG11961 CG8804 -0.700835
CG11961 CG9149 0.430729
CG11961 CG9331 1.100410
CG11961 CG9527 -0.977423
CG11961 CG9568 0.262059
CG11979 CG12141 6.072013
CG11979 CG12157 1.915285
CG11979 CG12206 0.766339
CG11979 CG12400 1.318177
CG11979 CG12582 0.495786
CG11979 CG12785 -1.344595
CG11979 CG13005 0.432017
CG11979 CG13503 1.401025
CG11979 CG13506 0.776303
CG11979 CG13551 1.768371
CG11979 CG1371 0.783655
CG11979 CG14048 1.319020
CG11979 CG14206 -8.544423
CG11979 CG14447 0.335573
CG11979 CG15095 -1.046466
CG11979 CG15433 0.614637
CG11979 CG1685 -10.268114
CG11979 CG17325 -0.084367
CG11979 CG1785 3.994411
CG11979 CG18657 -0.360649
CG11979 CG1891 -1.627684
CG11979 CG2003 -1.792322
CG11979 CG2184 4.479431
CG11979 CG2713 2.278516
CG11979 CG2863 -9.804371
CG11979 CG31175 -1.761120
CG11979 CG3127 1.774130
CG11979 CG32164 -0.894824
CG11979 CG32499 -0.116465
CG11979 CG32813 4.305898
CG11979 CG33071 0.796970
CG11979 CG33217 -3.953754
CG11979 CG3714 -3.158665
CG11979 CG3861 0.832242
CG11979 CG4003 -2.223504
CG11979 CG4033 -4.107532
CG11979 CG4051 -2.280432
CG11979 CG4217 0.947180
CG11979 CG4233 -0.660504
CG11979 CG4300 -1.212091
CG11979 CG4307 -6.492636
CG11979 CG4427 -2.096699
CG11979 CG4457 1.122459
CG11979 CG4475 -0.078572
CG11979 CG4552 -0.147034
CG11979 CG4901 -1.987322
CG11979 CG4944 0.340349
CG11979 CG4966 0.302398
CG11979 CG4972 2.439363
CG11979 CG4994 -14.696316
CG11979 CG5258 0.179395
CG11979 CG5277 0.846015
CG11979 CG5374 -0.327219
CG11979 CG5525 3.415318
CG11979 CG5558 0.153552
CG11979 CG5594 -1.810029
CG11979 CG5903 -1.724437
CG11979 CG5904 -3.171353
CG11979 CG6105 1.328755
CG11979 CG6226 2.108788
CG11979 CG6343 0.554853
CG11979 CG6501 -12.510657
CG11979 CG6769 -2.604895
CG11979 CG6904 1.707643
CG11979 CG6949 -5.573495
CG11979 CG7033 -4.949370
CG11979 CG7176 -0.048076
CG11979 CG7178 -0.676693
CG11979 CG7361 5.184613
CG11979 CG7413 -1.191023
CG11979 CG7421 3.612087
CG11979 CG7430 -0.527828
CG11979 CG7458 2.550351
CG11979 CG7502 -1.103008
CG11979 CG7519 -4.524384
CG11979 CG7554 -1.992668
CG11979 CG7610 -7.105473
CG11979 CG7675 0.982225
CG11979 CG7698 -2.641247
CG11979 CG7915 -0.177220
CG11979 CG7920 0.822112
CG11979 CG7935 -1.906199
CG11979 CG7993 -1.072921
CG11979 CG8039 5.311757
CG11979 CG8048 2.179426
CG11979 CG8058 1.178998
CG11979 CG8231 0.717418
CG11979 CG8235 -0.391405
CG11979 CG8309 -1.781519
CG11979 CG8402 2.318864
CG11979 CG8439 6.217121
CG11979 CG8443 2.674521
CG11979 CG8444 0.476320
CG11979 CG8446 1.507400
CG11979 CG8759 1.854505
CG11979 CG8766 0.257763
CG11979 CG8780 -0.479503
CG11979 CG8788 -0.916666
CG11979 CG8977 7.084613
CG11979 CG8978 1.417636
CG11979 CG9009 -0.088886
CG11979 CG9140 -6.785768
CG11979 CG9172 -0.470197
CG11979 CG9281 6.204133
CG11979 CG9480 0.216581
CG11979 CG9527 -1.966100
CG11979 CG9710 0.811673
CG11979 CG9750 0.933143
CG11979 CG9762 0.003502
CG11987 CG13624 -0.377897
CG11987 CG15811 -0.243397
CG11987 CG1624 -0.582848
CG11987 CG31349 -0.073944
CG11987 CG32158 -0.147900
CG11987 CG32486 -0.414438
CG11987 CG3969 -0.741590
CG11987 CG4303 0.237682
CG11987 CG5433 0.271304
CG11987 CG6174 -0.183673
CG11987 CG6418 -0.565321
CG11992 CG12101 -0.043796
CG11992 CG12151 -0.827338
CG11992 CG12172 0.458467
CG11992 CG1309 0.501089
CG11992 CG1322 0.197305
CG11992 CG14048 -0.489152
CG11992 CG14243 0.712265
CG11992 CG14629 0.493792
CG11992 CG1486 0.329780
CG11992 CG15022 -1.541457
CG11992 CG15717 -8.446646
CG11992 CG16765 0.504814
CG11992 CG1685 0.084877
CG11992 CG17320 0.195752
CG11992 CG1785 0.165769
CG11992 CG18446 0.562342
CG11992 CG18549 1.082673
CG11992 CG1882 1.310518
CG11992 CG18854 0.283109
CG11992 CG1970 0.541559
CG11992 CG2161 0.033561
CG11992 CG30011 1.338054
CG11992 CG30497 -0.435503
CG11992 CG32409 -0.966687
CG11992 CG3267 -0.826821
CG11992 CG33113 0.619497
CG11992 CG3499 -1.149805
CG11992 CG4233 -1.462169
CG11992 CG4427 2.037334
CG11992 CG4600 -1.233226
CG11992 CG4679 1.391689
CG11992 CG4912 -0.553856
CG11992 CG5033 -3.114312
CG11992 CG5330 2.228330
CG11992 CG5345 -4.452399
CG11992 CG5353 -2.044628
CG11992 CG5594 1.004729
CG11992 CG5904 0.283854
CG11992 CG6148 -0.046780
CG11992 CG6767 -0.096559
CG11992 CG6871 -0.937101
CG11992 CG7266 -1.655223
CG11992 CG7279 -0.126440
CG11992 CG7438 -0.663987
CG11992 CG7461 1.929728
CG11992 CG7807 -0.200083
CG11992 CG7981 -0.809547
CG11992 CG8058 -0.812614
CG11992 CG8144 -3.410520
CG11992 CG8386 -0.518544
CG11992 CG8402 -1.127360
CG11992 CG8439 -0.513006
CG11992 CG8446 2.479351
CG11992 CG8470 2.274464
CG11992 CG8920 -0.277668
CG11992 CG9009 0.314792
CG11992 CG9238 -0.870511
CG11992 CG9446 0.223227
CG11992 CG9539 -0.919481
CG11992 TE18870 0.318905
CG12006 CG12084 -7.754694
CG12006 CG12360 -0.270942
CG12006 CG12576 0.951319
CG12006 CG12582 -0.628105
CG12006 CG12592 -0.125435
CG12006 CG13037 -0.105408
CG12006 CG13348 0.471896
CG12006 CG13503 -1.058899
CG12006 CG14025 -4.957781
CG12006 CG14026 -0.464836
CG12006 CG14122 0.456571
CG12006 CG14206 1.401850
CG12006 CG14207 2.154527
CG12006 CG1429 -0.813973
CG12006 CG1444 0.887498
CG12006 CG14447 0.261155
CG12006 CG14687 1.056144
CG12006 CG14712 -0.857003
CG12006 CG1475 5.680636
CG12006 CG1648 0.151069
CG12006 CG16721 -0.864306
CG12006 CG17136 3.245785
CG12006 CG1721 -1.785444
CG12006 CG17492 -4.367907
CG12006 CG17800 0.191805
CG12006 CG17943 -0.784526
CG12006 CG18111 2.499675
CG12006 CG18250 3.574347
CG12006 CG1891 -0.158649
CG12006 CG1910 -2.300057
CG12006 CG2184 2.141794
CG12006 CG2835 1.525259
CG12006 CG3001 1.207328
CG12006 CG3048 -7.095937
CG12006 CG31045 -0.718215
CG12006 CG31332 -0.828595
CG12006 CG32464 -1.121252
CG12006 CG33149 1.097751
CG12006 CG3371 -0.851446
CG12006 CG3436 -0.746708
CG12006 CG4115 0.177441
CG12006 CG4125 -4.758631
CG12006 CG4194 -0.396021
CG12006 CG4300 2.583848
CG12006 CG4843 -6.185317
CG12006 CG5454 1.410863
CG12006 CG5596 -0.496670
CG12006 CG5776 1.726021
CG12006 CG5961 -0.061055
CG12006 CG5992 0.046209
CG12006 CG6972 -3.099977
CG12006 CG7073 0.796327
CG12006 CG7254 -0.032795
CG12006 CG7296 -0.706883
CG12006 CG7430 -0.519817
CG12006 CG7610 1.658859
CG12006 CG7638 3.370662
CG12006 CG7920 -0.367564
CG12006 CG7930 0.545178
CG12006 CG8231 3.339620
CG12006 CG8289 -2.434554
CG12006 CG8301 -0.463394
CG12006 CG8312 -0.284713
CG12006 CG8635 0.042319
CG12006 CG8759 -11.375521
CG12006 CG8780 -2.244122
CG12006 CG8977 -0.076448
CG12006 CG9480 -0.123442
CG12006 CG9663 -0.263421
CG12006 CG9762 1.508541
CG12006 CG9866 1.723679
CG12006 CR31696 -0.890809
CG12006 TE19126 1.565099
CG12038 CG12858 0.553767
CG12038 CG13928 -1.168291
CG12038 CG15097 -1.260105
CG12038 CG15651 0.271855
CG12038 CG2048 0.737151
CG12038 CG32169 -0.849191
CG12038 CG3703 -1.616223
CG12038 CG40147 -0.970154
CG12038 CG4050 0.540002
CG12038 CG4209 -0.641837
CG12038 CG5545 -0.199609
CG12038 CG5680 -1.353554
CG12038 CG6703 0.765228
CG12038 CG6930 0.099080
CG12038 CG7851 -0.338412
CG12038 CG9261 -0.141822
CG12038 CG9666 0.164557
CG12052 CG12129 -0.052256
CG12052 CG12369 0.304513
CG12052 CG12701 0.782457
CG12052 CG13777 0.684367
CG12052 CG13912 -0.567343
CG12052 CG1404 0.736259
CG12052 CG14122 0.255858
CG12052 CG1444 -0.070656
CG12052 CG14622 -0.075796
CG12052 CG1483 -0.389254
CG12052 CG14883 -0.539635
CG12052 CG18250 2.509489
CG12052 CG2656 0.008193
CG12052 CG2835 -0.784340
CG12052 CG32486 -0.241254
CG12052 CG3258 0.301575
CG12052 CG33097 -2.543707
CG12052 CG3436 -2.161954
CG12052 CG3800 -1.144538
CG12052 CG3969 0.153135
CG12052 CG4303 0.182861
CG12052 CG4532 0.450561
CG12052 CG4677 -0.045675
CG12052 CG5215 0.981169
CG12052 CG5433 -1.112690
CG12052 CG5588 -0.322248
CG12052 CG5813 0.052131
CG12052 CG6174 -0.423672
CG12052 CG6617 -2.365514
CG12052 CG6866 -0.450066
CG12052 CG7070 -0.743478
CG12052 CG7230 -0.246842
CG12052 CG7375 1.442899
CG12052 CG7471 0.140119
CG12052 CG7526 -0.076643
CG12052 CG7892 -0.372400
CG12052 CG7893 0.928773
CG12052 CG8092 0.191772
CG12052 CG8276 -1.306965
CG12052 CG9135 0.150769
CG12052 CG9403 -2.387811
CG12052 CG9423 0.572941
CG12052 CG9712 -0.739701
CG12055 CG12338 -0.186262
CG12055 CG12576 -0.239105
CG12055 CG12701 0.723681
CG12055 CG13993 -0.019145
CG12055 CG14066 -1.443116
CG12055 CG1444 0.313118
CG12055 CG14883 -1.327314
CG12055 CG17158 1.482217
CG12055 CG1721 -0.288426
CG12055 CG1782 -0.090358
CG12055 CG17932 -1.436533
CG12055 CG1884 -0.910489
CG12055 CG2161 -0.649066
CG12055 CG2374 0.146485
CG12055 CG3033 0.679562
CG12055 CG3048 0.724094
CG12055 CG31170 -0.269922
CG12055 CG3127 -0.290787
CG12055 CG31605 -0.465801
CG12055 CG31649 -0.528482
CG12055 CG3198 -0.223699
CG12055 CG31999 0.052347
CG12055 CG33097 1.434248
CG12055 CG3499 0.919050
CG12055 CG3542 -0.244601
CG12055 CG3624 -2.420413
CG12055 CG3992 0.261219
CG12055 CG4086 0.046148
CG12055 CG4199 0.137123
CG12055 CG4376 0.468537
CG12055 CG4700 0.688750
CG12055 CG4726 -0.703795
CG12055 CG4984 -0.174954
CG12055 CG5454 -1.366342
CG12055 CG5961 -0.260610
CG12055 CG6345 0.367616
CG12055 CG6521 -0.318984
CG12055 CG6654 -0.401915
CG12055 CG7033 -0.948990
CG12055 CG7107 0.984663
CG12055 CG7893 -0.820933
CG12055 CG8173 -2.309725
CG12055 CG8965 -1.996593
CG12055 CG9022 0.118625
CG12055 CG9194 -0.816526
CG12055 CG9322 0.363926
CG12055 CG9330 0.439124
CG12055 CG9480 -0.177830
CG12055 CG9710 -0.095185
CG12055 CG9712 0.644784
CG12055 CG9750 0.456802
CG12055 CR31696 0.759305
CG12075 CG17271 -0.730033
CG12075 CG1749 -0.336482
CG12075 CG33104 -0.368444
CG12075 CG6766 -0.282658
CG12084 CG12113 0.048675
CG12084 CG12287 -0.606311
CG12084 CG12360 -1.001426
CG12084 CG12582 0.160519
CG12084 CG12592 0.470026
CG12084 CG12792 0.751981
CG12084 CG13289 -0.421885
CG12084 CG13777 -1.084057
CG12084 CG14025 -2.156793
CG12084 CG1422 0.111443
CG12084 CG1429 -2.253994
CG12084 CG1444 0.133663
CG12084 CG14447 -0.589853
CG12084 CG14712 0.706411
CG12084 CG1475 -4.758826
CG12084 CG17136 -3.019645
CG12084 CG17158 0.095379
CG12084 CG17492 6.589683
CG12084 CG18657 -0.946837
CG12084 CG1891 -0.731454
CG12084 CG2263 0.687794
CG12084 CG3001 0.683291
CG12084 CG3048 0.950154
CG12084 CG31045 -3.733350
CG12084 CG31332 -3.761062
CG12084 CG32464 -0.160003
CG12084 CG3278 1.163019
CG12084 CG3371 -0.104450
CG12084 CG3436 1.147672
CG12084 CG4003 -0.206891
CG12084 CG4194 0.374414
CG12084 CG4457 -0.586930
CG12084 CG4551 1.808745
CG12084 CG4700 -0.506610
CG12084 CG4746 1.316574
CG12084 CG4843 2.405843
CG12084 CG4912 1.213956
CG12084 CG5183 1.058907
CG12084 CG5258 -0.001375
CG12084 CG5454 -1.117828
CG12084 CG5776 -0.339034
CG12084 CG5824 -0.860005
CG12084 CG6177 0.366435
CG12084 CG7073 0.567276
CG12084 CG7654 -1.068338
CG12084 CG8231 -3.332655
CG12084 CG8289 2.253557
CG12084 CG8306 0.499131
CG12084 CG8312 0.108854
CG12084 CG8411 0.397683
CG12084 CG8416 -0.960365
CG12084 CG8583 -0.441369
CG12084 CG8759 3.574504
CG12084 CG8780 0.548864
CG12084 CG8978 -0.701167
CG12084 CG9128 0.462626
CG12084 CG9318 -0.124663
CG12084 CG9630 0.194622
CG12084 CG9677 -4.294274
CG12084 CG9750 -0.550160
CG12084 CG9866 1.670369
CG12091 CG12113 2.261280
CG12091 CG12129 -2.758790
CG12091 CG12131 1.068527
CG12091 CG1228 1.138209
CG12091 CG12287 0.355860
CG12091 CG12360 1.236414
CG12091 CG12369 2.200991
CG12091 CG12592 0.213682
CG12091 CG12676 1.584350
CG12091 CG1345 0.050016
CG12091 CG13777 0.622031
CG12091 CG14025 -1.008439
CG12091 CG14026 0.429383
CG12091 CG1404 0.637461
CG12091 CG1422 1.926659
CG12091 CG1444 1.961576
CG12091 CG1475 2.761247
CG12091 CG15811 2.094775
CG12091 CG16721 -1.636089
CG12091 CG17158 -1.614901
CG12091 CG1716 -0.637093
CG12091 CG17492 -0.487025
CG12091 CG1782 0.320875
CG12091 CG18250 -6.500000
CG12091 CG18290 -0.104352
CG12091 CG2051 -0.152102
CG12091 CG2835 -0.870130
CG12091 CG3008 0.430539
CG12091 CG3033 1.531180
CG12091 CG3039 -0.481649
CG12091 CG31349 0.886006
CG12091 CG31368 2.642284
CG12091 CG3198 2.734431
CG12091 CG3265 -0.653903
CG12091 CG32701 -4.879961
CG12091 CG33097 -2.064220
CG12091 CG33549 -0.897747
CG12091 CG3359 0.325738
CG12091 CG3371 -5.907806
CG12091 CG3416 0.081873
CG12091 CG3436 0.960951
CG12091 CG3644 -3.371510
CG12091 CG3664 0.499028
CG12091 CG3722 -0.590097
CG12091 CG3725 1.786439
CG12091 CG3800 -1.459657
CG12091 CG4006 -3.769759
CG12091 CG4169 -1.269835
CG12091 CG4170 0.126443
CG12091 CG4204 1.385368
CG12091 CG4303 -0.783007
CG12091 CG4405 1.072716
CG12091 CG4551 1.002075
CG12091 CG4672 -0.458443
CG12091 CG4677 0.854967
CG12091 CG4700 -0.745585
CG12091 CG5320 -0.563968
CG12091 CG5433 0.770295
CG12091 CG5454 -1.286739
CG12091 CG5809 1.930631
CG12091 CG6174 -1.872351
CG12091 CG6177 1.635043
CG12091 CG6766 1.344179
CG12091 CG6775 2.657460
CG12091 CG6844 0.929871
CG12091 CG6877 -6.929668
CG12091 CG6944 0.693256
CG12091 CG7199 -0.394803
CG12091 CG7375 0.209726
CG12091 CG7433 1.616338
CG12091 CG7481 0.292576
CG12091 CG7654 -0.105636
CG12091 CG7752 2.608945
CG12091 CG7892 0.061515
CG12091 CG7893 1.275669
CG12091 CG8209 -2.436287
CG12091 CG8231 0.951520
CG12091 CG8276 1.913146
CG12091 CG8312 0.040398
CG12091 CG8411 -1.685491
CG12091 CG8416 -2.239256
CG12091 CG8553 -3.761211
CG12091 CG8571 0.118847
CG12091 CG8749 0.506021
CG12091 CG8933 -5.865257
CG12091 CG8974 -0.702128
CG12091 CG9020 0.501897
CG12091 CG9128 1.058353
CG12091 CG9256 -0.607922
CG12091 CG9403 2.656339
CG12091 CG9423 -7.467283
CG12091 CG9677 -3.061446
CG12091 CG9916 0.822433
CG12091 CG9985 -3.607685
CG12094 CG14026 -0.194828
CG12094 CG17271 -0.280149
CG12094 CG2263 0.859481
CG12094 CG2674 -0.233293
CG12094 CG31170 0.382659
CG12094 CG3224 0.289394
CG12094 CG33183 -1.794588
CG12094 CG3991 -1.373194
CG12094 CG6904 -0.312354
CG12094 CG8286 -1.051563
CG12094 CG8978 -0.835215
CG12094 CG9035 0.526206
CG12094 CG9598 -1.396235
CG12101 CG12141 0.078173
CG12101 CG12172 -2.701102
CG12101 CG12400 1.072057
CG12101 CG12785 3.235348
CG12101 CG12792 -0.948654
CG12101 CG13506 -0.586743
CG12101 CG13704 -0.709149
CG12101 CG14048 2.660026
CG12101 CG15433 -0.822684
CG12101 CG1685 4.463010
CG12101 CG1785 -9.498256
CG12101 CG18854 3.057607
CG12101 CG2221 -3.873586
CG12101 CG2674 0.887452
CG12101 CG2827 -1.265418
CG12101 CG2863 -5.207602
CG12101 CG2867 -1.609373
CG12101 CG31175 1.936942
CG12101 CG3224 -0.595349
CG12101 CG32264 0.073832
CG12101 CG32409 -5.267865
CG12101 CG3267 -0.500915
CG12101 CG32813 -2.001261
CG12101 CG33217 1.230966
CG12101 CG3499 2.162697
CG12101 CG3593 -2.435092
CG12101 CG4033 -4.403056
CG12101 CG4217 -3.323009
CG12101 CG4307 0.299572
CG12101 CG4581 2.172195
CG12101 CG4901 4.185289
CG12101 CG4912 -5.459143
CG12101 CG5010 -3.031110
CG12101 CG5033 4.895764
CG12101 CG5277 3.824981
CG12101 CG5525 -3.071194
CG12101 CG5558 -2.101088
CG12101 CG5824 -0.770660
CG12101 CG5904 -4.045329
CG12101 CG6022 -3.044814
CG12101 CG6226 0.755745
CG12101 CG6459 1.313765
CG12101 CG6767 -1.297080
CG12101 CG6904 -1.103409
CG12101 CG7413 -0.910684
CG12101 CG7421 -0.742915
CG12101 CG7461 -2.123771
CG12101 CG7519 5.643020
CG12101 CG7712 1.996302
CG12101 CG7780 0.109413
CG12101 CG7993 1.699946
CG12101 CG8058 -3.415768
CG12101 CG8286 0.406696
CG12101 CG8309 -0.262970
CG12101 CG8327 -2.036455
CG12101 CG8386 -1.603814
CG12101 CG8444 1.671269
CG12101 CG8525 6.848901
CG12101 CG8531 1.043737
CG12101 CG8920 -1.286350
CG12101 CG9149 0.644608
CG12101 CG9300 0.015436
CG12113 CG12129 -0.519878
CG12113 CG1228 -0.158092
CG12113 CG12287 0.639398
CG12113 CG12592 -0.253519
CG12113 CG13777 -0.591073
CG12113 CG1404 -1.189733
CG12113 CG14712 1.390763
CG12113 CG14805 -0.146257
CG12113 CG17124 -0.088111
CG12113 CG17246 0.856346
CG12113 CG32625 0.918207
CG12113 CG3278 0.384444
CG12113 CG3416 0.195324
CG12113 CG3436 0.448954
CG12113 CG3542 1.253041
CG12113 CG3902 -0.114366
CG12113 CG4551 -0.047114
CG12113 CG4700 -2.871488
CG12113 CG5452 -1.520501
CG12113 CG5454 0.196047
CG12113 CG6177 -0.484894
CG12113 CG6210 -0.954960
CG12113 CG6455 -0.673516
CG12113 CG7413 1.544783
CG12113 CG8366 -1.868517
CG12113 CG8411 -1.058231
CG12113 CG8416 -0.350169
CG12113 CG8553 -0.046936
CG12113 CG8978 0.029617
CG12113 CG9128 0.913999
CG12113 CG9256 0.293882
CG12113 CG9403 0.542727
CG12113 CG9423 -3.529000
CG12113 CG9633 -0.825944
CG12113 CG9677 -4.099083
CG12113 CG9750 -2.348388
CG12113 CG9916 0.577446
CG12129 CG1228 -0.992832
CG12129 CG12592 -1.334824
CG12129 CG13777 -0.111457
CG12129 CG1403 -0.218277
CG12129 CG1404 -3.694346
CG12129 CG14883 -0.336549
CG12129 CG17158 1.968133
CG12129 CG18250 -0.455940
CG12129 CG3008 1.475113
CG12129 CG3039 1.587569
CG12129 CG31368 -1.009280
CG12129 CG32425 1.262067
CG12129 CG3265 1.749221
CG12129 CG32701 0.494424
CG12129 CG33097 -6.135843
CG12129 CG33549 0.243348
CG12129 CG3371 1.439779
CG12129 CG3416 0.164268
CG12129 CG3436 -0.370707
CG12129 CG3542 2.153169
CG12129 CG3644 0.810277
CG12129 CG3722 -1.768955
CG12129 CG3800 -0.093487
CG12129 CG4006 -1.915133
CG12129 CG4204 -0.813983
CG12129 CG4303 -2.224727
CG12129 CG4700 0.955730
CG12129 CG5021 -0.324549
CG12129 CG5433 0.944929
CG12129 CG5454 -0.164019
CG12129 CG5499 0.581822
CG12129 CG5809 -2.924991
CG12129 CG6174 1.518157
CG12129 CG7375 -0.227768
CG12129 CG7379 2.204726
CG12129 CG7526 -0.693133
CG12129 CG7752 -0.502241
CG12129 CG7893 -0.914823
CG12129 CG8092 0.122544
CG12129 CG8276 0.596950
CG12129 CG8411 -0.419385
CG12129 CG8416 1.083886
CG12129 CG8553 -0.921302
CG12129 CG8571 -0.729624
CG12129 CG8933 0.975286
CG12129 CG8965 0.453963
CG12129 CG8974 -0.302669
CG12129 CG9128 -0.337172
CG12129 CG9256 0.410625
CG12129 CG9403 0.084948
CG12129 CG9423 0.593673
CG12129 CG9712 0.636939
CG12129 CG9985 0.479344
CG12131 CG12592 1.215715
CG12131 CG12676 -1.573735
CG12131 CG13005 -2.903076
CG12131 CG14025 -2.220668
CG12131 CG14207 0.752320
CG12131 CG1422 -0.995461
CG12131 CG1429 0.069309
CG12131 CG1444 -0.913536
CG12131 CG14712 -1.104789
CG12131 CG1475 -0.129396
CG12131 CG15105 -1.285170
CG12131 CG15433 1.080675
CG12131 CG1648 0.768256
CG12131 CG17124 0.471380
CG12131 CG1721 0.032373
CG12131 CG17492 -1.515095
CG12131 CG18111 -0.493538
CG12131 CG18250 1.035792
CG12131 CG1837 0.845513
CG12131 CG1910 1.523480
CG12131 CG2051 -2.635289
CG12131 CG2835 -0.160472
CG12131 CG2969 1.454658
CG12131 CG3001 0.140403
CG12131 CG31045 3.454833
CG12131 CG31332 -1.117047
CG12131 CG32625 1.136505
CG12131 CG3278 1.103668
CG12131 CG3371 -2.253103
CG12131 CG3416 -0.079446
CG12131 CG3800 0.785386
CG12131 CG4115 0.172333
CG12131 CG4170 -1.754278
CG12131 CG4300 -1.368745
CG12131 CG4677 0.261862
CG12131 CG4700 -1.946574
CG12131 CG4746 0.753133
CG12131 CG4843 0.041463
CG12131 CG5183 -2.409013
CG12131 CG5320 1.922651
CG12131 CG5486 -2.181415
CG12131 CG5809 -3.870674
CG12131 CG6512 -4.340196
CG12131 CG6668 -2.465825
CG12131 CG6766 0.583744
CG12131 CG6844 0.605441
CG12131 CG7033 2.702079
CG12131 CG7073 0.021889
CG12131 CG7481 -0.668046
CG12131 CG7638 1.417134
CG12131 CG7654 -0.105321
CG12131 CG7915 -0.486500
CG12131 CG8231 0.565499
CG12131 CG8306 0.112861
CG12131 CG8312 -0.385531
CG12131 CG8759 0.709207
CG12131 CG8977 1.104320
CG12131 CG9035 0.265190
CG12131 CG9172 -1.612790
CG12131 CG9238 0.372348
CG12131 CG9256 -1.072107
CG12131 CG9281 -1.908665
CG12131 CG9330 1.426413
CG12131 CG9403 -1.797939
CG12131 CG9677 0.863744
CG12131 CG9710 -0.226687
CG12131 CG9866 -3.146242
CG12131 CG9985 0.559751
CG12131 CR31696 0.247268
CG12131 TE19126 -1.794698
CG12141 CG12172 1.714485
CG12141 CG12400 2.972373
CG12141 CG12530 0.815286
CG12141 CG12785 0.139704
CG12141 CG12792 -11.213934
CG12141 CG13005 8.389325
CG12141 CG1309 -0.134459
CG12141 CG13506 -1.566975
CG12141 CG13704 0.300090
CG12141 CG1381 1.673105
CG12141 CG14026 -1.562248
CG12141 CG14206 2.148698
CG12141 CG14447 -2.058360
CG12141 CG14788 0.044603
CG12141 CG15304 1.716565
CG12141 CG1685 -28.901033
CG12141 CG17369 1.944346
CG12141 CG1746 -10.925174
CG12141 CG1785 5.410828
CG12141 CG18549 0.730291
CG12141 CG18854 0.999592
CG12141 CG2003 -9.693113
CG12141 CG2158 4.233934
CG12141 CG2184 2.235679
CG12141 CG2263 -10.160315
CG12141 CG2674 2.438947
CG12141 CG2827 -0.512677
CG12141 CG2863 -7.528571
CG12141 CG2867 4.639147
CG12141 CG3001 2.051015
CG12141 CG3140 -2.022478
CG12141 CG31775 0.267026
CG12141 CG32409 3.345405
CG12141 CG32464 2.231605
CG12141 CG32813 8.881345
CG12141 CG33009 -0.366711
CG12141 CG33071 1.995448
CG12141 CG3593 -3.130964
CG12141 CG3714 4.868809
CG12141 CG4003 -1.994884
CG12141 CG4033 3.753741
CG12141 CG4217 -11.825704
CG12141 CG4233 4.158609
CG12141 CG4307 -9.264892
CG12141 CG4427 4.958939
CG12141 CG4457 -3.671999
CG12141 CG4475 -1.633329
CG12141 CG4581 1.077494
CG12141 CG4665 0.802013
CG12141 CG4753 3.977969
CG12141 CG4901 3.184015
CG12141 CG5033 -43.238275
CG12141 CG5220 4.511368
CG12141 CG5258 5.488892
CG12141 CG5277 4.534229
CG12141 CG5374 -3.921693
CG12141 CG5382 2.099771
CG12141 CG5537 1.300221
CG12141 CG5558 -20.845469
CG12141 CG5590 0.516913
CG12141 CG5594 1.289931
CG12141 CG5596 -1.236235
CG12141 CG5824 4.241788
CG12141 CG5904 24.791687
CG12141 CG5992 -17.375343
CG12141 CG6022 -3.197677
CG12141 CG6105 1.373808
CG12141 CG6226 -2.037249
CG12141 CG6343 4.140016
CG12141 CG6415 -1.220729
CG12141 CG6501 -18.872764
CG12141 CG6769 2.692781
CG12141 CG6904 -17.756747
CG12141 CG6949 -4.425523
CG12141 CG7088 3.807943
CG12141 CG7178 -2.139561
CG12141 CG7393 0.648873
CG12141 CG7421 2.207489
CG12141 CG7458 1.082850
CG12141 CG7461 5.740648
CG12141 CG7519 -26.525241
CG12141 CG7610 4.787472
CG12141 CG7780 -2.366463
CG12141 CG7834 -13.082262
CG12141 CG7839 0.303982
CG12141 CG7841 2.292782
CG12141 CG7935 7.543742
CG12141 CG7993 -10.159976
CG12141 CG8036 1.454872
CG12141 CG8039 -3.147233
CG12141 CG8058 -9.848058
CG12141 CG8327 -1.449685
CG12141 CG8443 -1.655406
CG12141 CG8444 2.694465
CG12141 CG8446 -19.886022
CG12141 CG8525 -14.445295
CG12141 CG8531 -2.845974
CG12141 CG8636 -2.333387
CG12141 CG8759 -11.451673
CG12141 CG8780 0.290378
CG12141 CG8977 22.888903
CG12141 CG8978 0.102746
CG12141 CG9006 -1.571027
CG12141 CG9009 -3.604471
CG12141 CG9140 -9.864965
CG12141 CG9281 -2.496585
CG12141 CG9300 1.963086
CG12141 CG9306 7.778782
CG12141 CG9577 0.045801
CG12141 CG9630 -1.453639
CG12141 CG9663 4.436549
CG12151 CG1309 -9.616476
CG12151 CG13289 -0.359061
CG12151 CG13506 0.520430
CG12151 CG1403 0.570158
CG12151 CG14048 -0.708516
CG12151 CG1475 4.901641
CG12151 CG14805 1.815103
CG12151 CG14996 -2.310620
CG12151 CG15162 -0.771846
CG12151 CG15188 0.826217
CG12151 CG15212 0.444170
CG12151 CG15717 0.725061
CG12151 CG16765 0.612075
CG12151 CG1685 0.426541
CG12151 CG17124 1.087956
CG12151 CG17246 -1.262234
CG12151 CG17369 -2.159715
CG12151 CG18446 0.332952
CG12151 CG18549 -0.258907
CG12151 CG18657 -0.648605
CG12151 CG18854 -0.073689
CG12151 CG1970 0.388319
CG12151 CG2155 0.567832
CG12151 CG2221 0.543489
CG12151 CG2674 0.804764
CG12151 CG2713 -2.972785
CG12151 CG3140 -1.071772
CG12151 CG31559 -0.051441
CG12151 CG32164 0.128073
CG12151 CG32499 -1.848711
CG12151 CG32548 -1.063476
CG12151 CG3267 -2.537038
CG12151 CG3283 0.779767
CG12151 CG33104 -3.095131
CG12151 CG33217 -0.548541
CG12151 CG3499 3.062315
CG12151 CG4003 -3.054185
CG12151 CG4051 -3.289252
CG12151 CG4233 2.700430
CG12151 CG4307 1.887579
CG12151 CG4427 -1.026036
CG12151 CG4475 -0.340980
CG12151 CG4511 0.088897
CG12151 CG4552 1.078032
CG12151 CG4665 0.454677
CG12151 CG4692 0.328185
CG12151 CG4742 0.107319
CG12151 CG4972 -0.470356
CG12151 CG5033 -3.445567
CG12151 CG5193 -3.140517
CG12151 CG5277 0.648282
CG12151 CG5330 -6.675547
CG12151 CG5345 2.434266
CG12151 CG5353 -3.288304
CG12151 CG5594 -2.237897
CG12151 CG6022 4.096712
CG12151 CG6148 -0.726044
CG12151 CG6202 0.441462
CG12151 CG6343 -1.466745
CG12151 CG6459 0.511570
CG12151 CG6708 -2.461900
CG12151 CG6871 0.836945
CG12151 CG7176 2.300172
CG12151 CG7227 0.824845
CG12151 CG7361 -5.520036
CG12151 CG7393 2.514429
CG12151 CG7413 -1.854677
CG12151 CG7421 2.603020
CG12151 CG7461 0.925956
CG12151 CG7698 0.738452
CG12151 CG7839 2.614154
CG12151 CG7935 -0.250516
CG12151 CG7981 0.842045
CG12151 CG8036 -0.863911
CG12151 CG8144 -0.956786
CG12151 CG8186 0.740514
CG12151 CG8235 -1.955177
CG12151 CG8309 -1.440806
CG12151 CG8386 1.116504
CG12151 CG8402 2.355722
CG12151 CG8439 -1.117349
CG12151 CG8446 0.885118
CG12151 CG8470 1.078267
CG12151 CG8531 1.776949
CG12151 CG8636 0.338640
CG12151 CG8766 0.148339
CG12151 CG8788 0.908058
CG12151 CG8920 0.240452
CG12151 CG9006 -2.162355
CG12151 CG9009 0.689456
CG12151 CG9148 0.796922
CG12151 CG9149 0.212614
CG12151 CG9280 -0.539253
CG12151 CG9306 1.886431
CG12151 CG9710 0.437334
CG12151 CG9762 0.814888
CG12151 TE18870 -0.228882
CG12157 CG12172 0.012582
CG12157 CG12400 -1.212999
CG12157 CG13551 -4.344165
CG12157 CG13704 -1.550526
CG12157 CG14048 -2.353130
CG12157 CG14243 -1.269427
CG12157 CG14968 -0.240804
CG12157 CG15095 -3.933283
CG12157 CG15162 -0.715200
CG12157 CG15304 -0.389426
CG12157 CG15347 -3.148381
CG12157 CG15717 3.086163
CG12157 CG1685 0.321306
CG12157 CG17325 0.273474
CG12157 CG17332 1.785708
CG12157 CG17642 0.537709
CG12157 CG18374 0.070933
CG12157 CG18446 0.165054
CG12157 CG18549 -0.103441
CG12157 CG2003 -3.095329
CG12157 CG2098 -0.148259
CG12157 CG2713 3.001225
CG12157 CG2977 -0.878627
CG12157 CG3006 -0.211233
CG12157 CG31004 0.175828
CG12157 CG31098 -5.408832
CG12157 CG31175 1.600029
CG12157 CG3127 1.459508
CG12157 CG31431 0.503873
CG12157 CG32164 -2.159031
CG12157 CG32548 -0.499832
CG12157 CG3267 0.269883
CG12157 CG32813 3.004179
CG12157 CG3283 0.951370
CG12157 CG33009 0.864620
CG12157 CG33502 0.597729
CG12157 CG3884 -1.931877
CG12157 CG3960 1.444528
CG12157 CG4033 -3.882506
CG12157 CG4051 0.353454
CG12157 CG4061 1.228634
CG12157 CG4307 -2.233731
CG12157 CG4475 -0.885546
CG12157 CG4567 -0.020590
CG12157 CG4600 0.420897
CG12157 CG4753 3.749120
CG12157 CG4901 -1.547109
CG12157 CG5010 -0.757554
CG12157 CG5288 -1.165668
CG12157 CG5476 -0.289448
CG12157 CG5532 -2.181248
CG12157 CG5594 0.623558
CG12157 CG5660 1.818259
CG12157 CG5819 -0.183261
CG12157 CG5903 1.196606
CG12157 CG5904 1.805298
CG12157 CG5961 1.430615
CG12157 CG6105 1.818097
CG12157 CG6417 0.498150
CG12157 CG6459 -3.352558
CG12157 CG6501 -15.125251
CG12157 CG6666 -6.176414
CG12157 CG6949 -2.421625
CG12157 CG7088 -0.286973
CG12157 CG7176 -1.525776
CG12157 CG7241 1.171341
CG12157 CG7328 -0.011020
CG12157 CG7361 1.532611
CG12157 CG7421 -2.695016
CG12157 CG7458 3.306225
CG12157 CG7502 0.927205
CG12157 CG8048 -0.825509
CG12157 CG8050 -2.996523
CG12157 CG8402 -2.653396
CG12157 CG8439 1.759378
CG12157 CG8443 3.348629
CG12157 CG8470 -0.656083
CG12157 CG8665 0.559180
CG12157 CG8766 1.554790
CG12157 CG8788 -2.989034
CG12157 CG8804 2.922680
CG12157 CG8913 1.640802
CG12157 CG8946 6.027424
CG12157 CG8977 2.796019
CG12157 CG9127 -0.565500
CG12157 CG9184 0.501738
CG12157 CG9331 -3.937175
CG12157 CG9527 2.476713
CG12157 CG9762 1.292215
CG12172 CG1309 -3.134209
CG12172 CG14048 0.208276
CG12172 CG14996 1.093750
CG12172 CG15095 -0.355199
CG12172 CG15188 -0.402579
CG12172 CG1548 0.735418
CG12172 CG15717 -5.651417
CG12172 CG1685 -3.118327
CG12172 CG1743 -1.914611
CG12172 CG1785 -1.247210
CG12172 CG18549 -1.820944
CG12172 CG1970 0.295285
CG12172 CG2003 -0.323411
CG12172 CG2098 -1.503679
CG12172 CG2155 0.165600
CG12172 CG2198 -0.358364
CG12172 CG2863 -1.711497
CG12172 CG30011 -0.156342
CG12172 CG31098 1.163739
CG12172 CG31175 0.934917
CG12172 CG31775 -0.724734
CG12172 CG32409 -0.125768
CG12172 CG32464 0.147851
CG12172 CG32813 -0.864314
CG12172 CG3593 -0.665184
CG12172 CG4033 0.700866
CG12172 CG4307 0.343991
CG12172 CG4427 5.296685
CG12172 CG4475 -0.575636
CG12172 CG4600 -0.381746
CG12172 CG4781 -0.006809
CG12172 CG5033 -5.572779
CG12172 CG5558 0.318209
CG12172 CG5594 0.301916
CG12172 CG5824 3.205681
CG12172 CG5904 1.010898
CG12172 CG6022 4.202769
CG12172 CG6148 0.050041
CG12172 CG6415 0.004918
CG12172 CG6871 -0.500646
CG12172 CG7088 -3.096835
CG12172 CG7266 1.577004
CG12172 CG7519 -3.071450
CG12172 CG7780 0.256162
CG12172 CG7935 1.988160
CG12172 CG7993 -0.709375
CG12172 CG8036 0.617667
CG12172 CG8058 0.940829
CG12172 CG8327 -0.588370
CG12172 CG8386 -0.426874
CG12172 CG8402 0.752064
CG12172 CG8446 2.934450
CG12172 CG8470 -1.542666
CG12172 CG8665 2.872673
CG12172 CG8920 0.137227
CG12172 CG8977 3.317838
CG12172 CG9009 -2.273224
CG12172 CG9300 -0.551023
CG12172 CG9306 -1.895486
CG12203 CG1345 -0.040019
CG12203 CG15282 -0.003961
CG12203 CG15598 -0.154574
CG12203 CG17332 1.517634
CG12203 CG17508 -1.699683
CG12203 CG18374 -0.427551
CG12203 CG1882 -0.647797
CG12203 CG2108 -0.231906
CG12203 CG30497 -0.034830
CG12203 CG33502 -0.845175
CG12203 CG4364 -0.214365
CG12203 CG4376 1.082182
CG12203 CG4679 0.034397
CG12203 CG4692 -1.264204
CG12203 CG7062 -0.193464
CG12203 CG7071 -0.648505
CG12203 CG7107 1.200272
CG12203 CG8182 -0.432078
CG12203 CG8186 -0.942651
CG12203 CG9194 0.109324
CG12203 CG9253 -0.112559
CG12203 CG9710 1.125501
CG12203 CG9977 -0.126770
CG12206 CG12576 0.191905
CG12206 CG13037 -0.458083
CG12206 CG13503 -0.909623
CG12206 CG14206 0.152695
CG12206 CG14643 -0.327942
CG12206 CG15598 0.000037
CG12206 CG16798 -0.077532
CG12206 CG17492 -1.968834
CG12206 CG17508 -0.146003
CG12206 CG1771 0.528130
CG12206 CG3008 0.263064
CG12206 CG31175 0.592521
CG12206 CG3127 0.699655
CG12206 CG31605 -0.469329
CG12206 CG32244 -1.257167
CG12206 CG32982 0.125281
CG12206 CG33071 0.192622
CG12206 CG33149 1.066377
CG12206 CG3762 -0.322452
CG12206 CG4125 0.141344
CG12206 CG4376 0.340754
CG12206 CG4552 -0.897215
CG12206 CG4726 -1.384483
CG12206 CG4966 1.241579
CG12206 CG4994 -0.594715
CG12206 CG5596 0.112386
CG12206 CG6521 -0.409101
CG12206 CG7071 -0.025620
CG12206 CG7176 0.114707
CG12206 CG7199 0.367218
CG12206 CG7361 -0.106344
CG12206 CG7502 -1.171870
CG12206 CG7554 0.176068
CG12206 CG7638 0.329911
CG12206 CG7675 -4.854396
CG12206 CG7920 -1.181532
CG12206 CG9322 -0.840325
CG12206 CG9326 1.365201
CG12206 CG9330 0.032068
CG12206 CG9480 -0.310080
CG12206 CG9710 0.690781
CG12206 CG9762 0.210494
CG1221 CG13894 -0.305764
CG1221 CG14041 -2.168308
CG1221 CG2083 0.386271
CG1221 CG32505 -0.034103
CG1221 CG3269 -0.510300
CG1221 CG4050 -0.001757
CG1221 CG5545 -0.092081
CG1221 CG5580 -0.301858
CG1221 CG6703 0.278904
CG12233 CG13220 0.507044
CG12233 CG13391 -0.503806
CG12233 CG17280 -0.475527
CG12233 CG31999 -0.287768
CG12233 CG3539 -0.586134
CG12233 CG6030 -1.055287
CG12233 CG6439 -1.095234
CG12238 CG1228 0.002913
CG12238 CG1250 -0.644458
CG12238 CG12701 -0.061887
CG12238 CG14622 0.401422
CG12238 CG14883 1.421112
CG12238 CG15811 -1.460480
CG12238 CG17158 -0.859940
CG12238 CG1782 1.448640
CG12238 CG18290 -0.205831
CG12238 CG18783 -0.691549
CG12238 CG1884 -0.072365
CG12238 CG2048 -0.036707
CG12238 CG2374 -1.224080
CG12238 CG2774 -0.870857
CG12238 CG3008 0.228527
CG12238 CG3039 0.129536
CG12238 CG3198 -0.973770
CG12238 CG32043 -0.130100
CG12238 CG32858 -0.880663
CG12238 CG33097 -2.086420
CG12238 CG33261 -0.488518
CG12238 CG3542 1.092255
CG12238 CG3644 0.629254
CG12238 CG3725 0.815914
CG12238 CG3800 -0.056910
CG12238 CG3969 -1.337809
CG12238 CG4006 0.544449
CG12238 CG4672 -2.517627
CG12238 CG5215 0.005268
CG12238 CG5433 -0.430742
CG12238 CG5514 0.472968
CG12238 CG5809 0.084397
CG12238 CG6174 -0.256113
CG12238 CG6654 -1.285494
CG12238 CG6775 -0.312691
CG12238 CG6877 0.360916
CG12238 CG7071 0.836412
CG12238 CG7187 -0.811402
CG12238 CG7375 1.265742
CG12238 CG7433 -0.859557
CG12238 CG7664 -0.273861
CG12238 CG8156 0.224306
CG12238 CG8173 0.493278
CG12238 CG8200 0.084504
CG12238 CG8209 0.507032
CG12238 CG8933 1.091683
CG12238 CG8965 0.388759
CG12238 CG8974 -1.483582
CG12238 CG9022 -1.998976
CG12238 CG9267 0.139331
CG12238 CG9346 0.223427
CG12249 CG13624 -0.177288
CG12249 CG13894 -0.659284
CG12249 CG14041 -0.168337
CG12249 CG14513 0.181528
CG12249 CG14622 -0.860772
CG12249 CG17724 0.304019
CG12249 CG2083 -0.491269
CG12249 CG2207 -1.015295
CG12249 CG2656 -0.412788
CG12249 CG31108 1.299518
CG12249 CG31181 0.299631
CG12249 CG31349 -0.215608
CG12249 CG32043 1.554016
CG12249 CG32158 0.282144
CG12249 CG32434 -0.940876
CG12249 CG32486 -0.344625
CG12249 CG3258 0.383464
CG12249 CG3269 1.251181
CG12249 CG3625 0.477036
CG12249 CG3967 -0.778780
CG12249 CG4303 0.294568
CG12249 CG4532 0.195383
CG12249 CG5588 0.504824
CG12249 CG5813 -1.055696
CG12249 CG6617 0.127182
CG12249 CG6866 -1.733739
CG12249 CG6889 0.224848
CG12249 CG6987 -2.638863
CG12249 CG7358 0.933634
CG12249 CG8567 -1.273291
CG12249 CG9135 -0.612989
CG12249 CG9666 -0.442095
CG12249 CG9704 0.477777
CG12249 CG9797 -0.030758
CG12262 CG12403 -2.633099
CG12262 CG12582 -0.315262
CG12262 CG1345 0.609436
CG12262 CG1371 -2.081481
CG12262 CG14687 0.313393
CG12262 CG1475 -6.777716
CG12262 CG15095 0.771950
CG12262 CG15102 0.116210
CG12262 CG15105 -3.744964
CG12262 CG15117 -0.542217
CG12262 CG15282 -1.799975
CG12262 CG15304 0.011390
CG12262 CG15717 5.102883
CG12262 CG17158 0.319568
CG12262 CG1721 0.635810
CG12262 CG17246 -1.483566
CG12262 CG17320 1.149992
CG12262 CG17325 1.483054
CG12262 CG17332 -2.163705
CG12262 CG17492 -1.669486
CG12262 CG17508 0.244843
CG12262 CG1771 0.057806
CG12262 CG1782 0.397419
CG12262 CG1837 -1.346976
CG12262 CG1882 -1.626366
CG12262 CG1910 0.330414
CG12262 CG2051 0.655808
CG12262 CG2158 0.330998
CG12262 CG2161 0.021059
CG12262 CG30011 0.524012
CG12262 CG30291 -0.524625
CG12262 CG30497 1.725664
CG12262 CG31098 -0.759549
CG12262 CG31170 -0.231899
CG12262 CG3127 -0.551382
CG12262 CG3140 -1.466475
CG12262 CG31794 0.125770
CG12262 CG32164 -1.121726
CG12262 CG32425 -1.563267
CG12262 CG3249 -0.106160
CG12262 CG32499 0.120398
CG12262 CG32813 -0.747208
CG12262 CG33009 -1.178655
CG12262 CG33149 1.502404
CG12262 CG33549 0.236557
CG12262 CG3499 1.265725
CG12262 CG3624 -0.445906
CG12262 CG3644 1.553529
CG12262 CG3725 0.160173
CG12262 CG3903 -0.943018
CG12262 CG4003 2.140277
CG12262 CG4051 -0.577618
CG12262 CG4145 0.879221
CG12262 CG4169 -3.551273
CG12262 CG4170 1.545962
CG12262 CG4183 -0.433875
CG12262 CG4233 2.027605
CG12262 CG4364 -1.070995
CG12262 CG4376 -0.173967
CG12262 CG4427 -9.928171
CG12262 CG4511 -1.077881
CG12262 CG4533 0.269222
CG12262 CG4552 1.801682
CG12262 CG4567 0.729812
CG12262 CG4600 -0.290755
CG12262 CG4672 0.044345
CG12262 CG4679 -1.472110
CG12262 CG4752 -0.241699
CG12262 CG4994 2.361917
CG12262 CG5320 4.769544
CG12262 CG5330 0.831233
CG12262 CG5353 -1.470684
CG12262 CG5476 -0.309262
CG12262 CG5590 -0.954995
CG12262 CG6501 3.436077
CG12262 CG6647 0.501700
CG12262 CG6666 1.327365
CG12262 CG6668 -1.413484
CG12262 CG6708 2.386112
CG12262 CG6775 1.259756
CG12262 CG6803 -0.923640
CG12262 CG6844 0.180840
CG12262 CG6871 0.126746
CG12262 CG7071 -1.500004
CG12262 CG7107 0.404492
CG12262 CG7361 3.028067
CG12262 CG7433 -2.377588
CG12262 CG7610 1.274018
CG12262 CG7915 1.311160
CG12262 CG7920 -2.145320
CG12262 CG7981 0.912537
CG12262 CG7987 -2.614980
CG12262 CG8182 -2.555674
CG12262 CG8186 -1.631303
CG12262 CG8235 -4.308816
CG12262 CG8402 -0.377058
CG12262 CG8430 0.412933
CG12262 CG8439 0.716344
CG12262 CG8766 0.529435
CG12262 CG8946 -0.186559
CG12262 CG9009 -0.303231
CG12262 CG9238 -2.861206
CG12262 CG9280 2.626729
CG12262 CG9985 0.154065
CG12262 CR31696 1.250449
CG12262 TE19126 1.587180
CG1228 CG12287 -0.012645
CG1228 CG12369 0.034167
CG1228 CG12701 -1.777481
CG1228 CG1403 -0.863852
CG1228 CG1404 1.217714
CG1228 CG14883 -1.895102
CG1228 CG16721 -0.240923
CG1228 CG17158 -3.994555
CG1228 CG1782 1.778117
CG1228 CG17903 -0.700945
CG1228 CG18250 -2.294159
CG1228 CG2374 0.874730
CG1228 CG2774 -0.208300
CG1228 CG3039 -1.738391
CG1228 CG3198 0.120445
CG1228 CG3265 -0.513100
CG1228 CG33097 -1.877782
CG1228 CG3416 -0.694888
CG1228 CG3436 2.092782
CG1228 CG3542 -1.393329
CG1228 CG3624 -0.197275
CG1228 CG3722 0.939103
CG1228 CG3969 0.884062
CG1228 CG4006 -1.585760
CG1228 CG4204 0.073486
CG1228 CG4303 -0.794106
CG1228 CG4551 0.627585
CG1228 CG5215 -0.450044
CG1228 CG5433 -0.019073
CG1228 CG5514 -0.711246
CG1228 CG5809 3.507523
CG1228 CG6775 -1.764580
CG1228 CG6877 2.464455
CG1228 CG7379 0.096306
CG1228 CG7563 0.011200
CG1228 CG7752 -0.416371
CG1228 CG7893 0.994034
CG1228 CG8276 -0.618624
CG1228 CG8308 0.047746
CG1228 CG8411 -0.823863
CG1228 CG8933 -0.717795
CG1228 CG8965 -0.319144
CG1228 CG9318 0.591885
CG1228 CG9346 -0.526230
CG1228 CG9423 -0.187384
CG1228 CG9924 -1.335622
CG12286 CG12403 0.208804
CG12286 CG14021 1.317052
CG12286 CG15117 -0.427829
CG12286 CG1548 0.136324
CG12286 CG15717 1.076283
CG12286 CG15828 -0.209474
CG12286 CG1600 -0.318993
CG12286 CG1743 -1.117574
CG12286 CG1837 -1.138200
CG12286 CG2098 -1.109709
CG12286 CG2198 -0.717172
CG12286 CG30011 0.314061
CG12286 CG33099 -0.921752
CG12286 CG3989 -0.151903
CG12286 CG4162 -1.469342
CG12286 CG4306 0.163631
CG12286 CG4533 0.320310
CG12286 CG4696 -0.131861
CG12286 CG5210 -1.047293
CG12286 CG6803 0.217554
CG12286 CG6844 0.005229
CG12286 CG7062 -0.300586
CG12286 CG8050 -1.112446
CG12286 CG8066 1.403734
CG12286 CG8665 -0.877868
CG12287 CG12360 0.884659
CG12287 CG12369 0.374561
CG12287 CG12592 -2.252982
CG12287 CG12701 0.743156
CG12287 CG13777 -0.446269
CG12287 CG13912 -0.010385
CG12287 CG1404 -0.474257
CG12287 CG1444 -0.122334
CG12287 CG14712 0.672897
CG12287 CG14883 -0.804128
CG12287 CG18250 -0.662840
CG12287 CG1910 0.094658
CG12287 CG3048 -0.112357
CG12287 CG31368 1.164553
CG12287 CG3198 -0.043899
CG12287 CG3265 -0.155769
CG12287 CG33097 1.366586
CG12287 CG3371 -1.144797
CG12287 CG3416 -0.370775
CG12287 CG3436 0.069332
CG12287 CG3624 0.609492
CG12287 CG4204 0.042280
CG12287 CG4303 0.676699
CG12287 CG4551 -0.759967
CG12287 CG4700 0.339516
CG12287 CG5215 -1.238348
CG12287 CG5454 -0.715718
CG12287 CG5499 -0.149830
CG12287 CG6766 0.279005
CG12287 CG7375 0.378422
CG12287 CG7379 -0.995027
CG12287 CG8209 -0.251841
CG12287 CG8416 -0.077581
CG12287 CG8749 -1.328705
CG12287 CG9128 0.802110
CG12287 CG9318 0.441434
CG12287 CG9403 -0.143491
CG12287 CG9677 0.615707
CG12287 CG9750 -0.917377
CG12287 CG9894 0.199740
CG12287 CG9985 0.028677
CG12338 CG12400 -0.905990
CG12338 CG12785 0.472408
CG12338 CG13102 -1.010976
CG12338 CG13284 -0.184535
CG12338 CG14066 -1.374474
CG12338 CG15211 -0.299869
CG12338 CG31605 -0.909898
CG12338 CG4061 -0.110593
CG12338 CG4199 1.002735
CG12338 CG4217 1.470548
CG12338 CG4901 0.509207
CG12338 CG5010 -0.034712
CG12338 CG5525 -1.723820
CG12338 CG5903 0.450226
CG12338 CG6345 0.423415
CG12338 CG7328 0.415201
CG12338 CG7554 -0.293791
CG12350 CG13102 -2.477792
CG12350 CG13284 4.860408
CG12350 CG18173 -2.576938
CG12350 CG31463 -17.773513
CG12350 CG3734 1.206370
CG12350 CG4199 -0.700565
CG12350 CG6830 -1.739288
CG12360 CG12369 -0.169323
CG12360 CG12592 -1.286548
CG12360 CG13777 0.210338
CG12360 CG13912 1.469353
CG12360 CG14025 0.351371
CG12360 CG1422 -2.902261
CG12360 CG1429 -0.484173
CG12360 CG1444 -0.461004
CG12360 CG16721 -0.160555
CG12360 CG17492 -0.039713
CG12360 CG17800 -0.996231
CG12360 CG18250 -0.059208
CG12360 CG1934 -1.852519
CG12360 CG2048 -0.228863
CG12360 CG2051 0.171364
CG12360 CG2656 -0.250963
CG12360 CG2835 -0.363206
CG12360 CG31045 -0.457729
CG12360 CG31332 -0.030303
CG12360 CG31692 -0.243371
CG12360 CG32031 -0.935109
CG12360 CG32043 0.086357
CG12360 CG3265 0.470892
CG12360 CG32701 0.093106
CG12360 CG3436 -1.240268
CG12360 CG3624 0.476149
CG12360 CG3644 1.110931
CG12360 CG3664 1.693904
CG12360 CG3725 -0.592079
CG12360 CG4006 0.568212
CG12360 CG4204 0.590467
CG12360 CG4303 0.474686
CG12360 CG4677 0.340062
CG12360 CG5183 2.071723
CG12360 CG5809 -0.694036
CG12360 CG6601 0.205924
CG12360 CG7073 -0.274352
CG12360 CG7262 -0.201697
CG12360 CG7375 0.829055
CG12360 CG7379 -0.441845
CG12360 CG7481 0.573441
CG12360 CG7752 0.800346
CG12360 CG7987 0.375203
CG12360 CG8209 0.037771
CG12360 CG8276 0.824917
CG12360 CG8289 -0.295458
CG12360 CG8306 -1.662754
CG12360 CG8312 0.014830
CG12360 CG8416 -0.738135
CG12360 CG8571 -0.416050
CG12360 CG8933 -1.659652
CG12360 CG9128 -3.047381
CG12360 CG9318 0.967616
CG12360 CG9677 0.672476
CG12360 CG9985 -1.043398
CG12369 CG12391 -0.134746
CG12369 CG12676 1.153236
CG12369 CG12701 1.282865
CG12369 CG13912 -3.734032
CG12369 CG1404 0.455512
CG12369 CG1422 -0.144926
CG12369 CG1444 3.360640
CG12369 CG14622 0.591784
CG12369 CG1463 0.907693
CG12369 CG17158 -0.541585
CG12369 CG17597 0.275869
CG12369 CG18250 -4.492543
CG12369 CG18783 -0.387928
CG12369 CG2048 0.295856
CG12369 CG2051 0.749211
CG12369 CG2656 -1.331260
CG12369 CG3039 0.579758
CG12369 CG31332 0.445577
CG12369 CG31349 0.724673
CG12369 CG3258 0.941485
CG12369 CG33097 3.571953
CG12369 CG3352 -0.165008
CG12369 CG3416 -0.458981
CG12369 CG3542 -3.799807
CG12369 CG3625 -0.892728
CG12369 CG3725 -0.515888
CG12369 CG3743 -1.054810
CG12369 CG3800 1.306379
CG12369 CG3969 0.125212
CG12369 CG4204 0.281644
CG12369 CG4303 1.027743
CG12369 CG4405 0.484336
CG12369 CG4672 0.694486
CG12369 CG4677 -1.210716
CG12369 CG5183 1.183941
CG12369 CG5215 -2.003702
CG12369 CG5433 -4.684374
CG12369 CG5809 0.323117
CG12369 CG6174 0.045214
CG12369 CG6210 -1.115331
CG12369 CG6223 -0.331948
CG12369 CG6601 -0.633012
CG12369 CG6617 0.201525
CG12369 CG6866 1.011964
CG12369 CG6877 0.672603
CG12369 CG6889 0.980769
CG12369 CG7375 -1.308095
CG12369 CG7379 -0.663260
CG12369 CG7752 -0.364637
CG12369 CG8276 0.314084
CG12369 CG8411 -0.559873
CG12369 CG8416 -0.120072
CG12369 CG8472 0.298076
CG12369 CG8600 -0.587866
CG12369 CG8933 -1.637064
CG12369 CG8974 -0.076920
CG12369 CG9128 -0.363690
CG12369 CG9135 -0.671808
CG12369 CG9318 -0.144549
CG12369 CG9346 1.272088
CG12369 CG9924 0.678495
CG12369 CG9985 -0.277976
CG12391 CG3033 -0.318390
CG12391 CG5433 0.088261
CG12391 CG7262 -1.679614
CG12391 CG7379 0.269416
CG12391 CG8156 -0.458748
CG12391 CG9128 0.757545
CG12391 CG9318 -0.606642
CG12400 CG12785 1.874960
CG12400 CG13220 -4.305694
CG12400 CG13506 -2.665282
CG12400 CG13551 0.774946
CG12400 CG13704 -7.449504
CG12400 CG14048 -1.679368
CG12400 CG14066 -0.103494
CG12400 CG14792 1.900687
CG12400 CG15162 -0.125689
CG12400 CG15304 0.391696
CG12400 CG15347 4.351868
CG12400 CG16787 -0.070586
CG12400 CG1685 3.507200
CG12400 CG1771 0.637066
CG12400 CG1785 -0.222575
CG12400 CG2674 1.667481
CG12400 CG2713 -2.646347
CG12400 CG2827 -0.060477
CG12400 CG2863 0.138485
CG12400 CG2977 4.733060
CG12400 CG31004 -0.500493
CG12400 CG31160 1.262356
CG12400 CG31170 0.416792
CG12400 CG31259 1.613648
CG12400 CG3140 1.911366
CG12400 CG32409 0.259634
CG12400 CG3267 1.447676
CG12400 CG3283 -1.731535
CG12400 CG33009 0.772827
CG12400 CG33217 2.934486
CG12400 CG33502 1.155959
CG12400 CG3714 -1.349991
CG12400 CG3884 0.213904
CG12400 CG4051 1.255950
CG12400 CG4061 -3.444947
CG12400 CG4217 -6.819744
CG12400 CG4307 -0.256605
CG12400 CG4567 -0.625762
CG12400 CG4581 1.629911
CG12400 CG4753 -0.056688
CG12400 CG4901 -3.680943
CG12400 CG4984 0.721284
CG12400 CG5010 -8.337839
CG12400 CG5012 1.080692
CG12400 CG5170 -0.189382
CG12400 CG5525 -0.635154
CG12400 CG5558 1.623685
CG12400 CG5660 -10.482874
CG12400 CG5903 1.444908
CG12400 CG5904 -10.293861
CG12400 CG5961 0.570915
CG12400 CG6028 1.189320
CG12400 CG6030 0.601505
CG12400 CG6105 -2.495208
CG12400 CG6226 0.753323
CG12400 CG6343 1.013453
CG12400 CG6345 -2.449594
CG12400 CG6459 -1.923432
CG12400 CG6501 -2.074255
CG12400 CG6769 1.417254
CG12400 CG6904 -3.328840
CG12400 CG6949 4.519152
CG12400 CG7176 0.020118
CG12400 CG7178 -1.112062
CG12400 CG7328 1.677107
CG12400 CG7354 0.900465
CG12400 CG7361 0.270563
CG12400 CG7421 -0.144829
CG12400 CG7554 0.348171
CG12400 CG7698 0.950814
CG12400 CG7712 -3.951112
CG12400 CG7834 0.394453
CG12400 CG7993 1.882333
CG12400 CG8039 0.875994
CG12400 CG8048 4.752807
CG12400 CG8058 0.611104
CG12400 CG8443 -7.705049
CG12400 CG8470 3.435305
CG12400 CG8525 1.136604
CG12400 CG8531 -2.391815
CG12400 CG8766 2.196867
CG12400 CG8788 -8.088698
CG12400 CG8804 1.495190
CG12400 CG8920 2.873550
CG12400 CG8946 -2.482656
CG12400 CG9127 0.996144
CG12400 CG9140 -2.816272
CG12400 CG9149 0.564032
CG12400 CG9331 -3.107179
CG12400 CG9527 0.311910
CG12400 CG9577 -2.763012
CG12403 CG1250 0.822094
CG12403 CG1345 -2.274523
CG12403 CG1371 0.494013
CG12403 CG14048 0.174935
CG12403 CG1475 2.425533
CG12403 CG15105 -2.401574
CG12403 CG15117 1.520219
CG12403 CG15282 -2.685810
CG12403 CG1548 0.437974
CG12403 CG15669 -0.261081
CG12403 CG1648 2.674603
CG12403 CG1674 -1.477341
CG12403 CG1721 1.244429
CG12403 CG17325 -1.134878
CG12403 CG17492 0.694707
CG12403 CG17508 0.109319
CG12403 CG17754 0.132444
CG12403 CG18111 1.081437
CG12403 CG1837 -8.537650
CG12403 CG18593 0.090788
CG12403 CG18657 -1.683979
CG12403 CG18783 0.419445
CG12403 CG1910 -1.924912
CG12403 CG30011 -1.036076
CG12403 CG30497 1.537741
CG12403 CG31098 -0.202927
CG12403 CG31368 -0.315929
CG12403 CG32164 0.876024
CG12403 CG32499 -0.075092
CG12403 CG32813 0.229852
CG12403 CG33009 0.673922
CG12403 CG33113 0.326545
CG12403 CG33149 -2.845769
CG12403 CG3371 -1.861056
CG12403 CG3644 0.154316
CG12403 CG3989 2.353251
CG12403 CG4183 -1.524994
CG12403 CG4300 1.423449
CG12403 CG4376 1.122704
CG12403 CG4511 -0.381217
CG12403 CG4533 1.811707
CG12403 CG4692 1.029961
CG12403 CG4994 -0.544699
CG12403 CG5320 -3.082672
CG12403 CG5330 -1.535593
CG12403 CG5476 -3.321744
CG12403 CG5671 0.533816
CG12403 CG6647 1.415136
CG12403 CG6666 1.443915
CG12403 CG6668 5.189308
CG12403 CG6803 -0.590438
CG12403 CG6844 -0.436764
CG12403 CG7062 -1.714715
CG12403 CG7071 0.282178
CG12403 CG7107 1.787374
CG12403 CG7173 1.605389
CG12403 CG7296 -0.829603
CG12403 CG7433 -5.251091
CG12403 CG7481 1.073373
CG12403 CG7920 1.288879
CG12403 CG7987 -0.049536
CG12403 CG8050 1.504854
CG12403 CG8182 0.916578
CG12403 CG8186 -1.612622
CG12403 CG8439 -0.467794
CG12403 CG8665 -2.298448
CG12403 CG8766 -0.950069
CG12403 CG9070 -0.187128
CG12403 CG9194 -0.899910
CG12403 CG9238 -1.376332
CG12403 CG9262 -1.066485
CG12403 CG9762 0.272264
CG12403 CG9985 1.744468
CG1246 CG14792 -0.898336
CG1246 CG15162 0.769509
CG1246 CG15347 -0.563552
CG1246 CG1644 -0.926326
CG1246 CG2184 -0.483125
CG1246 CG2977 -0.022210
CG1246 CG31004 -2.660513
CG1246 CG32164 -0.545119
CG1246 CG4033 0.346077
CG1246 CG4061 0.573190
CG1246 CG4581 -0.262547
CG1246 CG4753 0.984180
CG1246 CG5660 -0.602654
CG1246 CG5819 -1.808366
CG1246 CG5961 -0.594272
CG1246 CG6345 0.024405
CG1246 CG6501 1.751185
CG1246 CG7328 -0.601001
CG1246 CG7458 -1.122821
CG1246 CG8048 0.594771
CG1246 CG8531 0.532511
CG1246 CG8946 -0.624738
CG1246 CG9331 0.102563
CG1250 CG1345 -0.380551
CG1250 CG14622 -0.593137
CG1250 CG15282 -0.333201
CG1250 CG17158 0.397221
CG1250 CG1782 -0.032346
CG1250 CG18783 -0.985757
CG1250 CG1884 -0.003683
CG1250 CG2374 -0.225929
CG1250 CG31022 -0.766178
CG1250 CG33097 1.307363
CG1250 CG3644 -0.898223
CG1250 CG3725 0.831247
CG1250 CG4672 1.032632
CG1250 CG5320 0.841559
CG1250 CG5809 0.312864
CG1250 CG6647 -0.398665
CG1250 CG6668 0.103310
CG1250 CG7071 -1.173717
CG1250 CG7375 -1.097504
CG1250 CG7433 -1.865966
CG1250 CG8209 0.376171
CG1250 CG8749 -0.066723
CG1250 CG8974 -0.130687
CG1252 CG13875 0.597377
CG1252 CG1764 -0.978594
CG1252 CG1919 -2.120157
CG1252 CG31973 -1.421816
CG1252 CG8587 -0.429978
CG12530 CG12792 -2.973417
CG12530 CG1381 -8.153336
CG12530 CG14206 3.301443
CG12530 CG14447 1.767979
CG12530 CG14788 -0.364897
CG12530 CG17136 -4.411749
CG12530 CG17369 -0.716583
CG12530 CG1746 -8.065646
CG12530 CG2263 0.935336
CG12530 CG2827 0.695913
CG12530 CG2863 5.238141
CG12530 CG2867 1.569364
CG12530 CG3001 1.395558
CG12530 CG32253 -0.363424
CG12530 CG32264 3.657533
CG12530 CG32409 6.670150
CG12530 CG4307 4.726136
CG12530 CG4781 -1.359089
CG12530 CG4912 1.248542
CG12530 CG4972 -0.893557
CG12530 CG5033 1.021339
CG12530 CG5220 1.609152
CG12530 CG5258 -0.050971
CG12530 CG5277 -3.105640
CG12530 CG5824 -13.903006
CG12530 CG6022 -4.648903
CG12530 CG6105 -8.000244
CG12530 CG6226 -0.515520
CG12530 CG6455 -3.256241
CG12530 CG7519 -0.137756
CG12530 CG7780 1.703197
CG12530 CG7839 -1.786130
CG12530 CG7935 3.444576
CG12530 CG7993 -1.369490
CG12530 CG8039 5.154532
CG12530 CG8231 -1.035057
CG12530 CG8301 -2.056495
CG12530 CG8327 -2.804113
CG12530 CG8525 -7.833888
CG12530 CG8583 1.649758
CG12530 CG8759 1.796494
CG12530 CG9006 -5.582834
CG12530 CG9119 0.725468
CG12530 CG9300 -0.939068
CG12530 CG9306 -3.423808
CG12530 CG9630 1.217525
CG12530 CG9663 0.433386
CG12576 CG13503 -0.871950
CG12576 CG13993 -0.085925
CG12576 CG14206 1.536402
CG12576 CG14207 -0.124076
CG12576 CG14712 -2.059363
CG12576 CG14883 -1.648584
CG12576 CG17943 -0.172784
CG12576 CG30115 -1.430809
CG12576 CG3033 -0.059308
CG12576 CG3048 -1.995662
CG12576 CG31045 -0.506860
CG12576 CG31332 1.025173
CG12576 CG3198 -0.200624
CG12576 CG33071 -0.127366
CG12576 CG3371 1.306254
CG12576 CG3436 -1.761214
CG12576 CG3969 0.435029
CG12576 CG4125 0.843809
CG12576 CG4726 -0.278296
CG12576 CG4966 0.846148
CG12576 CG5186 0.374066
CG12576 CG5454 1.486632
CG12576 CG5596 -0.350310
CG12576 CG6877 0.429601
CG12576 CG6972 -0.707985
CG12576 CG7033 0.115716
CG12576 CG7379 1.540755
CG12576 CG7638 -1.099165
CG12576 CG7893 -0.881793
CG12576 CG7930 0.031069
CG12576 CG8231 0.012249
CG12576 CG8289 -0.782192
CG12576 CG8366 -0.056919
CG12576 CG8430 0.245954
CG12576 CG8635 -0.441874
CG12576 CG8759 0.137253
CG12576 CG9022 -0.520705
CG12576 CG9403 0.542098
CG12576 CG9480 -0.680748
CG12576 CG9710 0.341181
CG12576 CG9712 -1.356410
CG12576 CR31696 0.044212
CG1258 CG5175 -0.594404
CG1258 CG5358 -0.500112
CG1258 CG9797 -1.007816
CG12582 CG12792 0.293067
CG12582 CG1371 0.010730
CG12582 CG14447 -0.885572
CG12582 CG1475 -0.285932
CG12582 CG18657 0.232476
CG12582 CG3048 -0.677201
CG12582 CG3127 0.561429
CG12582 CG32813 -0.699056
CG12582 CG33071 -0.437073
CG12582 CG4217 -1.236643
CG12582 CG4581 1.035610
CG12582 CG4994 -0.309785
CG12582 CG5374 -0.211984
CG12582 CG5558 -0.079023
CG12582 CG5904 0.632286
CG12582 CG6501 -1.014162
CG12582 CG7033 -1.048503
CG12582 CG7413 0.001881
CG12582 CG7430 0.171417
CG12582 CG7610 -0.456887
CG12582 CG7920 -0.978773
CG12582 CG8039 0.077461
CG12582 CG8231 0.536505
CG12582 CG8439 0.447827
CG12582 CG8759 -0.225561
CG12582 CG8977 0.182334
CG12582 CG9281 0.675668
CG12582 CG9663 -0.195894
CG12582 CG9762 0.244043
CG12582 CR31696 0.168452
CG1259 CG1322 -0.054155
CG1259 CG13850 -0.680717
CG1259 CG1403 -1.387677
CG1259 CG14636 -0.188056
CG1259 CG15212 -0.324116
CG1259 CG1648 0.591330
CG1259 CG16885 -0.591203
CG1259 CG18507 0.160220
CG1259 CG18783 -0.909361
CG1259 CG2108 0.275474
CG1259 CG2837 -0.262262
CG1259 CG31121 -0.187404
CG1259 CG32425 1.912609
CG1259 CG32548 -1.273920
CG1259 CG32625 -0.506298
CG1259 CG3365 -0.711919
CG1259 CG3903 1.163070
CG1259 CG4145 0.023439
CG1259 CG4679 -1.778543
CG1259 CG5330 1.085462
CG1259 CG6668 -0.434671
CG1259 CG7173 -0.152689
CG1259 CG8173 -0.114063
CG1259 CG8965 -0.411430
CG1259 CG9539 0.073375
CG1259 CG9710 0.776798
CG12592 CG13005 0.498278
CG12592 CG13777 -0.598461
CG12592 CG14025 -1.530856
CG12592 CG14026 0.434741
CG12592 CG1404 1.782498
CG12592 CG1422 2.683365
CG12592 CG1444 0.137813
CG12592 CG14712 -2.522419
CG12592 CG1648 1.706040
CG12592 CG16721 0.838146
CG12592 CG18250 -1.674928
CG12592 CG2835 0.941615
CG12592 CG3001 -0.523989
CG12592 CG31045 0.462561
CG12592 CG31332 -1.331270
CG12592 CG31368 0.929901
CG12592 CG32625 2.202386
CG12592 CG3265 -0.859942
CG12592 CG3278 1.433334
CG12592 CG3371 -0.722634
CG12592 CG3416 -3.828791
CG12592 CG3436 -3.156919
CG12592 CG3624 0.750905
CG12592 CG4003 1.070263
CG12592 CG4204 1.286228
CG12592 CG4300 0.083286
CG12592 CG4303 0.860878
CG12592 CG4551 -0.675718
CG12592 CG4700 -4.004918
CG12592 CG4843 -0.037913
CG12592 CG4972 0.170624
CG12592 CG5183 -2.644542
CG12592 CG5258 -0.026917
CG12592 CG5454 0.293516
CG12592 CG5499 0.839016
CG12592 CG5776 0.269923
CG12592 CG5809 1.927076
CG12592 CG6177 -0.555939
CG12592 CG7073 0.718393
CG12592 CG7481 0.048494
CG12592 CG7987 -3.037015
CG12592 CG8276 -0.380088
CG12592 CG8411 0.403469
CG12592 CG8416 -2.375781
CG12592 CG8553 -0.552714
CG12592 CG8571 0.339433
CG12592 CG8759 2.124368
CG12592 CG9128 1.338610
CG12592 CG9256 0.757163
CG12592 CG9403 -0.507645
CG12592 CG9633 0.357126
CG12592 CG9677 -5.711300
CG12592 CG9750 -2.535288
CG12592 CG9866 1.168939
CG12592 CG9985 -0.494817
CG1264 CG15117 -1.071782
CG1264 CG4533 -0.307033
CG1264 CG8665 -0.415285
CG12676 CG13005 1.920461
CG12676 CG13912 0.549088
CG12676 CG14025 -0.106652
CG12676 CG14122 -0.404168
CG12676 CG14207 -0.374888
CG12676 CG1422 2.662053
CG12676 CG1429 -0.044696
CG12676 CG1444 1.323112
CG12676 CG1475 -2.024972
CG12676 CG15002 -0.279684
CG12676 CG16721 -0.562617
CG12676 CG17158 -0.759921
CG12676 CG1721 0.415609
CG12676 CG17492 3.026091
CG12676 CG18250 -6.022263
CG12676 CG18290 -0.193865
CG12676 CG1910 0.138977
CG12676 CG2051 -0.589038
CG12676 CG2835 0.514839
CG12676 CG3001 1.120381
CG12676 CG3039 -1.591310
CG12676 CG3048 -0.223127
CG12676 CG31045 -0.900236
CG12676 CG31332 -1.457507
CG12676 CG32701 -0.973742
CG12676 CG33097 2.818849
CG12676 CG33549 0.707142
CG12676 CG3624 1.422454
CG12676 CG4125 -0.845683
CG12676 CG4170 -3.962702
CG12676 CG4194 0.016615
CG12676 CG4677 -0.161602
CG12676 CG4700 -2.714951
CG12676 CG5183 -1.363978
CG12676 CG5320 -0.694189
CG12676 CG5809 1.705743
CG12676 CG6017 -1.433032
CG12676 CG6512 2.167282
CG12676 CG6668 2.729147
CG12676 CG6877 -0.038041
CG12676 CG7033 0.142111
CG12676 CG7199 -5.241480
CG12676 CG7254 -0.266343
CG12676 CG7262 0.440944
CG12676 CG7526 0.212142
CG12676 CG7638 1.553453
CG12676 CG7654 0.574072
CG12676 CG7893 -1.126654
CG12676 CG8231 -0.242460
CG12676 CG8276 1.663317
CG12676 CG8289 0.962323
CG12676 CG8306 0.870182
CG12676 CG8411 -0.538067
CG12676 CG8759 0.082113
CG12676 CG8965 0.178927
CG12676 CG9022 0.423140
CG12676 CG9035 0.768749
CG12676 CG9322 -0.651717
CG12676 CG9330 -0.399881
CG12676 CG9403 3.228204
CG12676 CG9866 -0.643143
CG12676 CR31696 0.143531
CG12676 TE19126 -2.866999
CG12701 CG1404 1.441571
CG12701 CG14883 -2.921640
CG12701 CG17158 1.761768
CG12701 CG1782 0.166381
CG12701 CG17903 0.096834
CG12701 CG18250 1.148526
CG12701 CG1884 1.119582
CG12701 CG2774 0.026889
CG12701 CG3033 1.499548
CG12701 CG3198 -0.257736
CG12701 CG33097 2.707645
CG12701 CG33261 -0.084322
CG12701 CG3436 -0.329117
CG12701 CG3542 -8.555953
CG12701 CG3624 -4.294128
CG12701 CG3722 1.805234
CG12701 CG3792 -0.038300
CG12701 CG3800 0.622146
CG12701 CG3969 -1.209617
CG12701 CG4006 -0.499946
CG12701 CG4204 -0.251442
CG12701 CG4551 -1.991405
CG12701 CG5021 0.280945
CG12701 CG5215 -0.485907
CG12701 CG5433 -0.553515
CG12701 CG5499 -0.871864
CG12701 CG5514 -0.079725
CG12701 CG6654 -0.178314
CG12701 CG6775 -0.461760
CG12701 CG7375 -0.253129
CG12701 CG7379 -0.785407
CG12701 CG7893 -0.820741
CG12701 CG8156 -0.823153
CG12701 CG8200 -0.317866
CG12701 CG8289 1.558720
CG12701 CG8749 0.192276
CG12701 CG8965 0.650755
CG12701 CG9022 -1.693180
CG12701 CG9128 0.347199
CG12701 CG9346 1.221626
CG12701 CG9712 -0.085480
CG12701 TE20108 0.112534
CG12723 CG14356 -1.861695
CG12723 CG15022 -0.661154
CG12723 CG15212 -0.425037
CG12723 CG15444 -0.521613
CG12723 CG15592 -1.363215
CG12723 CG1582 -0.631762
CG12723 CG18362 -0.249780
CG12723 CG2210 -0.909419
CG12723 CG2837 0.123629
CG12723 CG2928 0.510044
CG12723 CG32548 -0.147197
CG12723 CG3267 0.568268
CG12723 CG32920 0.056415
CG12723 CG33217 0.254362
CG12723 CG3588 0.440353
CG12723 CG4311 0.027914
CG12723 CG4742 0.210039
CG12723 CG6459 -0.569637
CG12723 CG6521 -0.435445
CG12723 CG7107 0.975548
CG12723 CG7266 0.132837
CG12723 CG7361 0.332961
CG12723 CG7807 -1.835005
CG12723 CG9446 -0.271636
CG12723 CR31808 0.112329
CG12723 TE18870 -0.358498
CG1273 CG1403 -0.424952
CG1273 CG15212 -0.110166
CG1273 CG16765 0.275254
CG1273 CG16786 -0.608343
CG1273 CG17158 -0.089022
CG1273 CG1749 0.001869
CG1273 CG30011 -0.424330
CG1273 CG31022 -0.024130
CG1273 CG3171 -0.683797
CG1273 CG32164 0.295935
CG1273 CG33104 -0.354036
CG1273 CG3762 -0.634630
CG1273 CG4204 -0.163564
CG1273 CG5809 0.063286
CG1273 CG6668 0.232201
CG1273 CG6775 0.026401
CG1273 CG6844 -0.215936
CG1273 CG7071 -0.685207
CG1273 CG7271 0.409993
CG1273 CG8182 -0.477986
CG1273 CG8235 0.639136
CG12767 CG13906 -0.872899
CG12767 CG13928 -0.101739
CG12767 CG1825 -1.815401
CG12767 CG18740 -1.158789
CG12767 CG31181 -0.101630
CG12767 CG32505 0.506792
CG12767 CG4022 -0.005234
CG12767 CG4050 -1.233468
CG12767 CG5175 -1.455541
CG12767 CG5358 0.659788
CG12767 CG5545 -0.417801
CG12767 CG6181 -0.857101
CG12767 CG6703 -0.063276
CG12767 CG7528 -0.069880
CG12767 CG7576 -0.590141
CG12767 CG7659 -0.865748
CG12767 CG8472 0.582266
CG12785 CG12792 3.711180
CG12785 CG13503 -1.926928
CG12785 CG13506 0.715515
CG12785 CG13551 -0.979797
CG12785 CG13969 -0.273805
CG12785 CG14048 4.854384
CG12785 CG14066 0.392936
CG12785 CG14206 -3.028714
CG12785 CG14447 0.034699
CG12785 CG15162 -0.771215
CG12785 CG15347 1.087920
CG12785 CG15731 -0.499022
CG12785 CG1685 4.740262
CG12785 CG17136 -4.059497
CG12785 CG17332 -0.423493
CG12785 CG1771 -2.133122
CG12785 CG1785 -8.537488
CG12785 CG18657 1.506243
CG12785 CG18854 3.403760
CG12785 CG2003 1.933700
CG12785 CG2078 0.039089
CG12785 CG2158 1.106649
CG12785 CG2221 -2.628366
CG12785 CG2263 1.259268
CG12785 CG2674 0.625135
CG12785 CG2827 4.438450
CG12785 CG2863 -0.039656
CG12785 CG2867 -3.978297
CG12785 CG31170 1.829184
CG12785 CG3127 -1.103444
CG12785 CG31605 -1.589702
CG12785 CG3224 -1.910331
CG12785 CG32409 -3.925819
CG12785 CG32813 -4.725409
CG12785 CG33217 -1.393081
CG12785 CG3499 2.561010
CG12785 CG3593 -0.082727
CG12785 CG3861 -1.219531
CG12785 CG4033 -3.678366
CG12785 CG4217 -11.800072
CG12785 CG4581 -0.415673
CG12785 CG4753 -0.906345
CG12785 CG4901 1.691505
CG12785 CG4912 -4.665425
CG12785 CG5010 5.657823
CG12785 CG5258 2.055218
CG12785 CG5525 -4.129227
CG12785 CG5819 0.687288
CG12785 CG5824 0.146828
CG12785 CG5903 0.956641
CG12785 CG5904 -10.623817
CG12785 CG5961 1.106747
CG12785 CG6022 -11.193491
CG12785 CG6105 6.518215
CG12785 CG6226 2.045747
CG12785 CG6375 0.731626
CG12785 CG6501 4.063693
CG12785 CG6708 -0.915513
CG12785 CG6767 0.779712
CG12785 CG6904 -2.548737
CG12785 CG6949 0.398457
CG12785 CG7033 2.290290
CG12785 CG7178 0.848752
CG12785 CG7361 -3.467849
CG12785 CG7458 -0.082690
CG12785 CG7519 -1.871813
CG12785 CG7554 -0.182653
CG12785 CG7698 -1.024138
CG12785 CG7712 -1.603499
CG12785 CG8039 3.545105
CG12785 CG8058 -4.543898
CG12785 CG8327 5.593280
CG12785 CG8443 1.288162
CG12785 CG8444 2.221502
CG12785 CG8525 -6.144782
CG12785 CG8531 -1.031975
CG12785 CG8636 -4.089459
CG12785 CG8766 -1.561096
CG12785 CG8788 -5.748224
CG12785 CG8920 4.209643
CG12785 CG8946 2.098957
CG12785 CG9149 1.319483
CG12785 CG9527 1.719729
CG12785 CG9577 -3.071901
CG12785 CG9630 3.563844
CG12785 CG9663 -0.640903
CG12792 CG13005 -3.419212
CG12792 CG13289 1.098798
CG12792 CG13503 -4.597140
CG12792 CG13506 0.515425
CG12792 CG14026 -0.554776
CG12792 CG14206 -1.657473
CG12792 CG14207 -1.977662
CG12792 CG1429 0.121550
CG12792 CG14447 1.795467
CG12792 CG14712 0.028198
CG12792 CG14788 2.051156
CG12792 CG15433 -12.987816
CG12792 CG1685 2.734435
CG12792 CG17032 -0.778021
CG12792 CG17124 3.555711
CG12792 CG17136 -0.379224
CG12792 CG17369 5.995834
CG12792 CG1746 -1.050450
CG12792 CG1785 0.532311
CG12792 CG18854 4.441815
CG12792 CG2003 3.403370
CG12792 CG2221 -1.065343
CG12792 CG2263 1.460844
CG12792 CG2863 -4.021466
CG12792 CG2867 0.038559
CG12792 CG3001 -2.031901
CG12792 CG3224 -0.058141
CG12792 CG32409 -4.115474
CG12792 CG3278 -8.945480
CG12792 CG32813 0.422585
CG12792 CG33104 0.056736
CG12792 CG33183 1.057749
CG12792 CG3401 -1.051018
CG12792 CG4033 -5.573407
CG12792 CG4115 0.327181
CG12792 CG4170 4.268552
CG12792 CG4307 -13.883236
CG12792 CG4457 -8.738988
CG12792 CG4700 2.648447
CG12792 CG4746 0.875928
CG12792 CG4843 1.277340
CG12792 CG4912 -15.311229
CG12792 CG4972 3.429058
CG12792 CG5033 1.185903
CG12792 CG5258 -4.737139
CG12792 CG5277 -2.277591
CG12792 CG5374 6.910349
CG12792 CG5382 2.282148
CG12792 CG5537 0.188527
CG12792 CG5596 3.609570
CG12792 CG5824 -16.274134
CG12792 CG5904 -3.239846
CG12792 CG5992 3.538034
CG12792 CG6022 0.275875
CG12792 CG6105 4.318771
CG12792 CG6148 -2.462306
CG12792 CG6226 0.976611
CG12792 CG6455 -1.933225
CG12792 CG6512 -5.503005
CG12792 CG6904 1.062000
CG12792 CG7033 0.140446
CG12792 CG7088 0.479049
CG12792 CG7430 -6.358458
CG12792 CG7461 2.774775
CG12792 CG7519 -2.692384
CG12792 CG7610 3.770774
CG12792 CG7654 2.437437
CG12792 CG7834 2.446175
CG12792 CG7935 -0.374191
CG12792 CG7993 1.401813
CG12792 CG8058 1.091860
CG12792 CG8231 0.080462
CG12792 CG8286 -1.517970
CG12792 CG8309 5.525240
CG12792 CG8446 -3.938921
CG12792 CG8503 -0.871302
CG12792 CG8525 3.095886
CG12792 CG8635 0.491443
CG12792 CG8759 -11.324012
CG12792 CG8920 2.299214
CG12792 CG8977 2.808461
CG12792 CG8978 -7.072666
CG12792 CG9006 2.105189
CG12792 CG9009 1.167655
CG12792 CG9035 0.341644
CG12792 CG9140 1.440990
CG12792 CG9172 6.740959
CG12792 CG9281 -4.597491
CG12792 CG9330 2.620514
CG12792 CG9630 1.561717
CG12792 CG9663 -2.323474
CG12792 CG9677 2.602564
CG12792 CG9866 -4.384252
CG12858 CG15097 -2.722708
CG12858 CG32169 -0.057873
CG12858 CG3703 -0.736195
CG12858 CG4209 -0.657738
CG12858 CG7851 -0.334234
CG12858 CG9261 0.171750
CG1298 CG17218 -0.601509
CG1298 CG8156 -0.220324
CG1298 CG8600 -0.980353
CG1298 CG9924 -0.214397
CG13005 CG1309 1.327164
CG13005 CG13289 0.140605
CG13005 CG14025 -1.066853
CG13005 CG14026 -3.728662
CG13005 CG1403 -0.706303
CG13005 CG14048 0.063823
CG13005 CG1429 2.311132
CG13005 CG14712 0.045299
CG13005 CG1475 2.735836
CG13005 CG14788 1.964311
CG13005 CG14805 0.934887
CG13005 CG1648 -1.970415
CG13005 CG17032 0.740774
CG13005 CG17121 0.397820
CG13005 CG17124 -1.182130
CG13005 CG1721 -0.843219
CG13005 CG17246 -6.820512
CG13005 CG17320 -0.703232
CG13005 CG17492 4.174856
CG13005 CG18140 -0.590925
CG13005 CG18250 -7.915784
CG13005 CG1910 1.155164
CG13005 CG2003 0.139209
CG13005 CG2016 0.545214
CG13005 CG2051 -3.641966
CG13005 CG2155 -0.506999
CG13005 CG2158 2.524080
CG13005 CG2198 1.610547
CG13005 CG3001 -1.965115
CG13005 CG31045 -1.090278
CG13005 CG31332 3.396940
CG13005 CG3140 -1.626587
CG13005 CG31999 -1.113367
CG13005 CG32409 0.413603
CG13005 CG32464 2.012935
CG13005 CG32625 1.886000
CG13005 CG3278 -6.931397
CG13005 CG33104 -0.319185
CG13005 CG33549 3.248896
CG13005 CG3499 1.714685
CG13005 CG3624 -2.169206
CG13005 CG3903 2.605897
CG13005 CG3992 -1.769768
CG13005 CG4003 1.699759
CG13005 CG4033 2.072304
CG13005 CG4051 -0.139358
CG13005 CG4115 -0.004266
CG13005 CG4170 -6.818213
CG13005 CG4300 0.511563
CG13005 CG4354 1.030970
CG13005 CG4427 -0.710922
CG13005 CG4457 1.813155
CG13005 CG4533 -1.658453
CG13005 CG4551 -1.878546
CG13005 CG4679 -2.751589
CG13005 CG4700 -4.890514
CG13005 CG4912 0.812237
CG13005 CG4972 0.554400
CG13005 CG5033 -7.911513
CG13005 CG5183 -0.771430
CG13005 CG5220 -1.742042
CG13005 CG5258 -1.642660
CG13005 CG5277 -2.167882
CG13005 CG5330 5.587607
CG13005 CG5353 -1.963580
CG13005 CG5374 1.779242
CG13005 CG5486 2.248332
CG13005 CG5594 -3.689656
CG13005 CG5776 2.906960
CG13005 CG5824 -1.466197
CG13005 CG5904 4.114288
CG13005 CG5992 -1.600141
CG13005 CG6177 2.210554
CG13005 CG6226 0.103143
CG13005 CG6512 1.760515
CG13005 CG6904 -5.932116
CG13005 CG7033 -12.627457
CG13005 CG7227 -5.147600
CG13005 CG7299 -0.205784
CG13005 CG7393 2.120029
CG13005 CG7430 0.334523
CG13005 CG7461 -0.199337
CG13005 CG7610 0.792704
CG13005 CG7915 0.783713
CG13005 CG7935 -0.120745
CG13005 CG7987 -11.099244
CG13005 CG8036 0.083700
CG13005 CG8231 6.244972
CG13005 CG8289 1.981082
CG13005 CG8306 -1.348500
CG13005 CG8439 1.917103
CG13005 CG8636 -0.812705
CG13005 CG8759 -10.018196
CG13005 CG8977 -6.900790
CG13005 CG8978 -2.430497
CG13005 CG9006 -2.016707
CG13005 CG9035 0.578476
CG13005 CG9140 -2.860645
CG13005 CG9194 0.929157
CG13005 CG9280 1.180341
CG13005 CG9281 5.868261
CG13005 CG9330 4.730912
CG13005 CG9403 4.296905
CG13005 CG9663 2.192200
CG13005 CG9677 3.347513
CG13005 CG9710 -1.572917
CG13005 CG9750 -3.116883
CG13005 CG9866 -3.505831
CG13005 CG9916 0.838880
CG13005 CG9985 0.559713
CG13005 TE19126 -1.720741
CG13037 CG14122 -0.251632
CG13037 CG14206 0.791715
CG13037 CG17492 0.604481
CG13037 CG18111 -1.674291
CG13037 CG2184 -1.613033
CG13037 CG3001 0.767015
CG13037 CG4125 -1.492650
CG13037 CG4843 0.441556
CG13037 CG5596 0.163626
CG13037 CG7296 0.041908
CG13037 CG7638 0.175570
CG13037 CG9762 -0.274853
CG1309 CG13289 -0.111679
CG1309 CG14048 0.702088
CG1309 CG1475 -2.964116
CG1309 CG14805 -5.045229
CG1309 CG14996 -1.434491
CG1309 CG15188 -0.143179
CG1309 CG1548 0.140313
CG1309 CG15717 2.673950
CG1309 CG1685 -1.707973
CG1309 CG17124 -1.923557
CG1309 CG17246 -2.206708
CG1309 CG17369 1.401557
CG1309 CG18657 -0.548247
CG1309 CG1970 -0.275644
CG1309 CG2098 -4.815493
CG1309 CG2155 0.289263
CG1309 CG2198 3.134085
CG1309 CG2221 -1.010513
CG1309 CG2263 -0.687972
CG1309 CG2713 1.857304
CG1309 CG3140 1.073063
CG1309 CG32253 -1.664912
CG1309 CG32264 3.099230
CG1309 CG32425 0.781795
CG1309 CG32499 0.942237
CG1309 CG3278 -0.687113
CG1309 CG32813 0.995993
CG1309 CG3283 -0.120675
CG1309 CG33009 0.088260
CG1309 CG33104 -0.126559
CG1309 CG33113 0.345079
CG1309 CG33217 1.275759
CG1309 CG3593 1.103348
CG1309 CG3989 0.132862
CG1309 CG4003 1.780600
CG1309 CG4233 -1.319975
CG1309 CG4354 0.026681
CG1309 CG4427 -6.264328
CG1309 CG4475 -0.302134
CG1309 CG4692 0.925607
CG1309 CG4742 -1.358690
CG1309 CG4778 0.545804
CG1309 CG4972 1.455342
CG1309 CG5033 -0.573905
CG1309 CG5193 2.324954
CG1309 CG5220 3.497136
CG1309 CG5277 3.816839
CG1309 CG5330 1.244253
CG1309 CG5345 -3.955532
CG1309 CG5353 -0.403119
CG1309 CG5374 1.104839
CG1309 CG5594 -1.664797
CG1309 CG6022 -8.109943
CG1309 CG6148 -3.495567
CG1309 CG6177 0.657237
CG1309 CG6343 0.173974
CG1309 CG6767 0.248404
CG1309 CG6844 -0.434716
CG1309 CG7227 -0.495597
CG1309 CG7393 -8.245314
CG1309 CG7413 0.609548
CG1309 CG7519 1.859463
CG1309 CG7702 1.505463
CG1309 CG7839 0.011536
CG1309 CG7935 -5.123244
CG1309 CG7981 -0.096869
CG1309 CG7987 1.937211
CG1309 CG7993 -0.235273
CG1309 CG8036 0.890606
CG1309 CG8309 -0.212306
CG1309 CG8402 -0.513064
CG1309 CG8446 -0.300585
CG1309 CG8920 0.880379
CG1309 CG8977 -0.780947
CG1309 CG8978 -0.030482
CG1309 CG9006 -3.396930
CG1309 CG9009 0.378276
CG1309 CG9306 -1.003663
CG1309 TE18870 -0.219120
CG13102 CG13284 -0.088800
CG13102 CG1809 1.442052
CG13102 CG18173 0.189938
CG13102 CG31259 0.066345
CG13102 CG31463 1.353532
CG13102 CG3734 -2.923468
CG13102 CG4199 1.229091
CG13102 CG4280 -0.602824
CG13102 CG6830 -1.421202
CG1322 CG15022 0.532271
CG1322 CG17320 -0.112811
CG1322 CG17437 -0.627123
CG1322 CG2161 -0.162179
CG1322 CG2928 0.190461
CG1322 CG32625 -0.458668
CG1322 CG33104 0.499912
CG1322 CG33549 0.849944
CG1322 CG3365 -0.616351
CG1322 CG3903 0.997372
CG1322 CG4145 -0.899799
CG1322 CG4742 -0.368712
CG1322 CG6433 -0.442399
CG1322 CG6871 -0.310278
CG1322 CG7227 0.486434
CG1322 CG9089 -0.506840
CG1322 CG9539 -0.853414
CG13220 CG13506 -1.704888
CG13220 CG1371 0.199667
CG13220 CG15304 0.231200
CG13220 CG1582 0.456104
CG13220 CG17246 0.088338
CG13220 CG17320 0.710613
CG13220 CG1882 -1.043513
CG13220 CG2161 1.402013
CG13220 CG2210 0.736347
CG13220 CG2713 0.597590
CG13220 CG31004 -1.805977
CG13220 CG31170 -4.114137
CG13220 CG3127 0.675141
CG13220 CG3140 -2.250862
CG13220 CG3171 0.995304
CG13220 CG31999 -1.021099
CG13220 CG32164 2.164266
CG13220 CG3267 1.818311
CG13220 CG32920 1.124413
CG13220 CG33009 -0.943073
CG13220 CG33071 -0.969655
CG13220 CG33502 -0.100120
CG13220 CG3499 -3.421369
CG13220 CG3714 -1.811047
CG13220 CG3960 1.154345
CG13220 CG4003 -0.187210
CG13220 CG4169 -1.251403
CG13220 CG4233 -6.634923
CG13220 CG4247 0.568617
CG13220 CG4364 1.659017
CG13220 CG4427 -0.769695
CG13220 CG4475 -0.118212
CG13220 CG4567 -2.545310
CG13220 CG4994 -2.676774
CG13220 CG5012 -1.789601
CG13220 CG5374 -1.324833
CG13220 CG5590 -0.322670
CG13220 CG5596 1.448142
CG13220 CG5660 1.764576
CG13220 CG5903 0.037162
CG13220 CG5904 9.998457
CG13220 CG5992 -0.668801
CG13220 CG6028 -0.190940
CG13220 CG6030 -0.987670
CG13220 CG6345 0.551768
CG13220 CG6439 -1.547043
CG13220 CG6501 3.035178
CG13220 CG6666 -2.597198
CG13220 CG6769 -2.416892
CG13220 CG6904 1.932000
CG13220 CG6949 -5.847303
CG13220 CG7033 -0.996373
CG13220 CG7354 -0.357570
CG13220 CG7361 1.135237
CG13220 CG7421 0.066895
CG13220 CG7458 0.031276
CG13220 CG7610 -0.895598
CG13220 CG7920 0.055239
CG13220 CG7981 0.687234
CG13220 CG7993 -0.388425
CG13220 CG8058 -0.618362
CG13220 CG8235 1.288982
CG13220 CG8366 0.313514
CG13220 CG8402 -0.563238
CG13220 CG8430 -0.777274
CG13220 CG8439 2.026400
CG13220 CG8443 -5.985397
CG13220 CG8531 0.444098
CG13220 CG8766 2.133081
CG13220 CG9140 0.580287
CG13220 CG9194 -0.090664
CG13220 CG9280 0.553668
CG13220 CG9281 -1.051294
CG13220 CG9527 3.201973
CG13220 CG9710 0.775517
CG13220 CG9762 -1.701312
CG13220 CG9811 -1.571877
CG13279 CG2155 -0.280103
CG13279 CG2713 0.061861
CG13279 CG2977 1.433213
CG13279 CG3283 -0.325193
CG13279 CG4475 -0.017076
CG13279 CG5010 0.340963
CG13279 CG5288 -0.765821
CG13279 CG6459 -0.377968
CG13279 CG7176 0.253605
CG13279 CG7178 -0.840889
CG13279 CG8766 -0.075593
CG13279 CG8788 0.613544
CG13279 CG8804 -3.103923
CG13279 CG8913 -0.047212
CG13279 CG8946 0.321852
CG13279 CG9127 -0.530820
CG13279 CG9331 -0.375582
CG13284 CG14066 -0.333990
CG13284 CG14792 -1.783199
CG13284 CG14902 0.119582
CG13284 CG15211 0.800117
CG13284 CG1759 -2.175970
CG13284 CG1809 -1.440410
CG13284 CG31233 1.113294
CG13284 CG31463 -5.832523
CG13284 CG3734 -0.622375
CG13284 CG4061 0.778287
CG13284 CG4199 -1.875117
CG13284 CG4280 -0.318019
CG13284 CG6830 -0.070986
CG13284 CG9568 -1.193092
CG13289 CG14025 0.811924
CG13289 CG1422 0.647289
CG13289 CG1429 -0.017456
CG13289 CG1475 -0.048899
CG13289 CG14788 0.624006
CG13289 CG14805 -0.142611
CG13289 CG17124 0.364315
CG13289 CG1837 0.173687
CG13289 CG2155 -0.983445
CG13289 CG2277 -0.209820
CG13289 CG2330 -0.520341
CG13289 CG3001 0.209964
CG13289 CG31045 0.950948
CG13289 CG32425 0.902202
CG13289 CG32464 -0.396251
CG13289 CG3278 -1.866609
CG13289 CG4003 0.297596
CG13289 CG4204 0.088357
CG13289 CG4427 -2.321049
CG13289 CG4511 -0.211180
CG13289 CG4746 -0.624106
CG13289 CG5033 1.991765
CG13289 CG5183 -1.513311
CG13289 CG5277 -0.282609
CG13289 CG5353 -0.027916
CG13289 CG5374 0.790625
CG13289 CG5776 -0.221907
CG13289 CG6148 -0.130791
CG13289 CG6512 -0.451357
CG13289 CG6708 0.824519
CG13289 CG6844 0.257573
CG13289 CG7227 0.191858
CG13289 CG7262 -0.200114
CG13289 CG7299 -0.192359
CG13289 CG7393 0.385941
CG13289 CG7702 -0.624504
CG13289 CG7987 -0.725238
CG13289 CG8036 0.311624
CG13289 CG8258 0.490932
CG13289 CG8289 -0.328523
CG13289 CG8306 -0.511989
CG13289 CG8759 -1.654022
CG13289 CG9006 -1.920371
CG13289 CG9128 -0.599047
CG13289 CG9280 0.662836
CG13289 CG9281 0.420862
CG13289 CG9677 0.997870
CG13289 CG9866 0.055730
CG13289 CG9985 -0.385822
CG13316 CG13928 0.004397
CG13316 CG3703 -1.549077
CG13316 CG4050 -0.117496
CG13316 CG6930 -0.910306
CG13321 CG1463 0.046085
CG13321 CG15101 -0.739873
CG13321 CG17597 -0.216554
CG13321 CG31692 -0.675592
CG13321 CG3434 -0.567225
CG13321 CG3743 -0.602354
CG13321 CG6981 0.026668
CG13321 CG9836 -0.186252
CG13348 CG13503 -1.277567
CG13348 CG14025 0.116302
CG13348 CG14206 2.539716
CG13348 CG14207 0.020163
CG13348 CG14447 -0.813482
CG13348 CG15731 -1.256130
CG13348 CG3048 -3.343890
CG13348 CG31605 0.009895
CG13348 CG32409 -1.154585
CG13348 CG4125 -0.225434
CG13348 CG4581 0.439335
CG13348 CG4843 0.082424
CG13348 CG4912 -0.933549
CG13348 CG5961 -3.092431
CG13348 CG7033 1.719794
CG13348 CG7458 1.109327
CG13348 CG7638 0.604663
CG13348 CG7930 -0.276681
CG13348 CG8301 -1.593430
CG13348 CG8635 0.324930
CG13348 CG8780 0.142834
CG13348 CG9663 -1.141104
CG13377 CG3267 -0.166311
CG13377 CG33217 -0.143010
CG13377 CG3588 -0.782316
CG13377 CG7712 -0.310122
CG13377 CG9149 -0.627696
CG13391 CG17280 -0.887090
CG13391 CG3539 -0.898705
CG13391 CG6439 0.060850
CG13391 CG6816 -1.070562
CG1345 CG1475 1.673353
CG1345 CG15105 0.014731
CG1345 CG15117 0.140675
CG1345 CG15282 -0.374191
CG1345 CG1648 0.050675
CG1345 CG17158 -0.088677
CG1345 CG17492 0.636595
CG1345 CG18111 0.211143
CG1345 CG18290 -0.901054
CG1345 CG1837 0.893810
CG1345 CG1910 -0.734940
CG1345 CG2051 -0.659453
CG1345 CG2374 -0.219000
CG1345 CG30011 0.533605
CG1345 CG30497 -0.576600
CG1345 CG32244 0.689305
CG1345 CG33149 0.205610
CG1345 CG33549 1.455344
CG1345 CG3644 -1.742209
CG1345 CG3725 1.170833
CG1345 CG3989 0.299200
CG1345 CG4183 -0.196415
CG1345 CG4672 -0.301933
CG1345 CG4679 -1.791120
CG1345 CG4692 -0.156143
CG1345 CG5320 -3.516928
CG1345 CG5476 -0.515704
CG1345 CG6668 -0.411132
CG1345 CG6844 -0.441527
CG1345 CG7071 -1.113823
CG1345 CG7173 0.765315
CG1345 CG7433 1.814099
CG1345 CG7481 0.458831
CG1345 CG8182 -0.084648
CG1345 CG8186 0.304125
CG1345 CG8974 0.673834
CG1345 CG9070 -0.484844
CG1345 CG9238 -0.381729
CG1345 CG9253 -0.698120
CG1345 CG9985 -0.072262
CG1345 TE19126 -0.301132
CG13463 CG1546 -1.725865
CG13503 CG13506 0.665968
CG13503 CG14206 -10.064103
CG13503 CG14207 -2.907241
CG13503 CG14447 -0.253611
CG13503 CG14712 2.077946
CG13503 CG15162 0.612545
CG13503 CG15433 -1.061642
CG13503 CG15731 -0.414162
CG13503 CG16765 1.053206
CG13503 CG17136 0.904714
CG13503 CG1771 -2.145625
CG13503 CG18657 0.449119
CG13503 CG18854 1.927673
CG13503 CG1891 -1.466230
CG13503 CG2184 -1.618059
CG13503 CG2221 -1.010725
CG13503 CG2263 0.441459
CG13503 CG2863 1.692080
CG13503 CG30115 0.436104
CG13503 CG3048 0.907940
CG13503 CG31045 0.616779
CG13503 CG31175 0.044796
CG13503 CG3224 -0.679548
CG13503 CG33071 -0.556730
CG13503 CG33183 -0.029428
CG13503 CG3401 -0.971943
CG13503 CG4033 -0.113966
CG13503 CG4115 0.672902
CG13503 CG4125 -0.417452
CG13503 CG4194 1.387744
CG13503 CG4217 1.469700
CG13503 CG4307 0.721544
CG13503 CG4457 -3.348057
CG13503 CG4552 1.772495
CG13503 CG4581 0.339756
CG13503 CG4726 -0.533676
CG13503 CG4843 -0.120238
CG13503 CG4901 -1.431119
CG13503 CG4912 2.483776
CG13503 CG4966 -2.221171
CG13503 CG4994 0.213586
CG13503 CG5258 -1.405533
CG13503 CG5277 1.614235
CG13503 CG5525 -4.662902
CG13503 CG5596 0.070102
CG13503 CG5961 2.677889
CG13503 CG5992 -3.018909
CG13503 CG6512 2.454738
CG13503 CG6708 -1.565725
CG13503 CG6972 -0.385633
CG13503 CG7033 1.102951
CG13503 CG7088 0.611362
CG13503 CG7430 -2.220992
CG13503 CG7458 -0.585418
CG13503 CG7461 2.939588
CG13503 CG7502 1.601851
CG13503 CG7554 -2.296278
CG13503 CG7638 0.289527
CG13503 CG7654 -1.614725
CG13503 CG7675 -1.840748
CG13503 CG7915 -0.018101
CG13503 CG7930 -0.850054
CG13503 CG8231 -3.493033
CG13503 CG8301 0.317496
CG13503 CG8309 1.706476
CG13503 CG8446 0.701707
CG13503 CG8531 -0.772029
CG13503 CG8635 -2.469721
CG13503 CG8759 7.803063
CG13503 CG8978 1.413837
CG13503 CG9172 0.343417
CG13503 CG9281 -3.688296
CG13503 CG9326 -0.986950
CG13503 CG9330 -0.896963
CG13503 CG9416 0.794383
CG13503 CG9630 4.102081
CG13503 CG9663 -1.215308
CG13503 CG9762 0.315628
CG13503 CG9866 -1.830194
CG13503 TE19126 1.257188
CG13506 CG13551 1.691899
CG13506 CG13704 -1.069944
CG13506 CG14207 -0.619753
CG13506 CG15162 -2.282775
CG13506 CG15212 0.871939
CG13506 CG15433 -1.494443
CG13506 CG16765 0.507992
CG13506 CG17121 0.996115
CG13506 CG17166 -0.785212
CG13506 CG17332 -0.635750
CG13506 CG1771 -2.544988
CG13506 CG1785 2.072673
CG13506 CG1882 -1.019329
CG13506 CG18854 2.530275
CG13506 CG2221 -1.156737
CG13506 CG2263 -0.799625
CG13506 CG2713 3.091666
CG13506 CG2863 1.067526
CG13506 CG31004 -1.426896
CG13506 CG31170 0.535060
CG13506 CG31175 -1.721545
CG13506 CG3140 -0.553249
CG13506 CG32164 0.711125
CG13506 CG3267 -1.858229
CG13506 CG32813 -2.594838
CG13506 CG3283 -0.683011
CG13506 CG33009 -0.311343
CG13506 CG33071 1.116803
CG13506 CG33104 1.548821
CG13506 CG33183 -1.302488
CG13506 CG33502 1.265021
CG13506 CG3499 -0.511846
CG13506 CG4033 2.289465
CG13506 CG4051 -6.425276
CG13506 CG4217 -4.825236
CG13506 CG4233 0.285917
CG13506 CG4307 -2.795743
CG13506 CG4427 -3.131865
CG13506 CG4457 -0.745270
CG13506 CG4475 0.217800
CG13506 CG4567 0.242020
CG13506 CG4581 1.446174
CG13506 CG4665 -0.284835
CG13506 CG4901 -0.699221
CG13506 CG4912 1.772789
CG13506 CG4972 -0.227444
CG13506 CG4994 1.786078
CG13506 CG5033 2.816851
CG13506 CG5170 -0.877384
CG13506 CG5193 -0.195749
CG13506 CG5525 1.290803
CG13506 CG5558 1.271033
CG13506 CG5596 0.539734
CG13506 CG5904 -3.999318
CG13506 CG6105 -0.097944
CG13506 CG6345 0.159084
CG13506 CG6501 -0.937909
CG13506 CG6708 1.433262
CG13506 CG6769 0.822655
CG13506 CG6904 0.525887
CG13506 CG6949 -5.410092
CG13506 CG7033 0.570604
CG13506 CG7176 3.770688
CG13506 CG7279 -0.220251
CG13506 CG7361 -5.395776
CG13506 CG7413 0.668897
CG13506 CG7421 -0.441790
CG13506 CG7430 0.535204
CG13506 CG7438 -0.063457
CG13506 CG7461 -0.768127
CG13506 CG7610 1.523905
CG13506 CG7698 1.490980
CG13506 CG7712 0.741162
CG13506 CG7993 0.970381
CG13506 CG8058 -1.122700
CG13506 CG8144 -0.580376
CG13506 CG8182 -0.036317
CG13506 CG8186 0.269024
CG13506 CG8235 0.696011
CG13506 CG8268 -0.868551
CG13506 CG8309 -1.648026
CG13506 CG8402 3.203921
CG13506 CG8430 -0.593212
CG13506 CG8443 3.042056
CG13506 CG8446 0.149635
CG13506 CG8531 -0.274073
CG13506 CG8788 1.394714
CG13506 CG8946 2.545050
CG13506 CG8978 0.473673
CG13506 CG9009 1.439312
CG13506 CG9140 -0.566018
CG13506 CG9149 -1.104583
CG13506 CG9172 -0.720272
CG13506 CG9281 -1.837699
CG13506 CG9326 0.282441
CG13506 CG9330 -0.393931
CG13506 CG9527 -1.608419
CG13506 CG9710 1.675224
CG13506 CG9762 -0.837780
CG13506 CR31808 0.092351
CG13551 CG13704 -0.042468
CG13551 CG14243 0.279365
CG13551 CG14643 0.786866
CG13551 CG14996 -0.962624
CG13551 CG15095 -3.908533
CG13551 CG15102 -0.077906
CG13551 CG15162 -1.600427
CG13551 CG1685 0.066496
CG13551 CG17332 -4.168649
CG13551 CG1785 5.025406
CG13551 CG18374 0.873752
CG13551 CG18593 0.494516
CG13551 CG2210 0.390747
CG13551 CG2977 -4.319485
CG13551 CG30349 -1.660051
CG13551 CG31098 -2.977127
CG13551 CG31175 -0.969461
CG13551 CG31233 1.031658
CG13551 CG31559 0.389691
CG13551 CG3267 0.357328
CG13551 CG32813 -1.581023
CG13551 CG3283 2.165708
CG13551 CG33217 1.111518
CG13551 CG33502 -0.728479
CG13551 CG3588 -4.682310
CG13551 CG3593 -0.352251
CG13551 CG3762 0.082068
CG13551 CG3884 0.848366
CG13551 CG4033 0.570144
CG13551 CG4217 -1.259266
CG13551 CG4311 0.029973
CG13551 CG4567 2.434755
CG13551 CG4753 4.783959
CG13551 CG4901 -3.565853
CG13551 CG5010 -9.079955
CG13551 CG5130 -0.890242
CG13551 CG5170 1.231788
CG13551 CG5288 2.153979
CG13551 CG5525 4.146491
CG13551 CG5532 0.640829
CG13551 CG5819 0.699508
CG13551 CG5903 -0.107618
CG13551 CG5949 0.475285
CG13551 CG6028 -0.561508
CG13551 CG6105 -2.476272
CG13551 CG6417 -0.944682
CG13551 CG6459 -0.081391
CG13551 CG6501 7.141342
CG13551 CG6666 2.434193
CG13551 CG6769 -0.550791
CG13551 CG6949 -2.317454
CG13551 CG7176 -0.255067
CG13551 CG7328 0.352873
CG13551 CG7361 -6.214632
CG13551 CG7421 -2.346964
CG13551 CG7502 -4.132468
CG13551 CG7698 0.350961
CG13551 CG7712 0.097894
CG13551 CG7807 -1.127131
CG13551 CG7841 0.141462
CG13551 CG8048 -1.235193
CG13551 CG8235 2.326598
CG13551 CG8443 0.806032
CG13551 CG8470 -0.872246
CG13551 CG8766 1.438363
CG13551 CG8788 -2.277539
CG13551 CG8804 -2.331756
CG13551 CG8946 0.388121
CG13551 CG9149 -1.050366
CG13551 CG9331 1.405640
CG13551 CG9527 -1.888577
CG13551 CG9577 -0.610658
CG13551 CR31808 -0.340521
CG13624 CG14513 0.587045
CG13624 CG14622 -2.882692
CG13624 CG14883 0.443248
CG13624 CG15811 -0.055171
CG13624 CG2083 -0.065173
CG13624 CG31043 -0.347664
CG13624 CG31088 0.803050
CG13624 CG31108 1.130677
CG13624 CG31181 0.114789
CG13624 CG31349 0.642219
CG13624 CG32043 1.014206
CG13624 CG32158 -0.091233
CG13624 CG32486 -1.821195
CG13624 CG3269 -0.418528
CG13624 CG3625 0.468344
CG13624 CG3969 0.657403
CG13624 CG4303 -2.799252
CG13624 CG5215 -0.716805
CG13624 CG5499 0.347421
CG13624 CG6174 1.495993
CG13624 CG6617 -1.390191
CG13624 CG6703 0.187714
CG13624 CG6889 0.576854
CG13624 CG6987 0.931720
CG13624 CG7375 -0.049020
CG13624 CG8472 -0.589951
CG13624 CG8567 1.177207
CG13624 CG8571 -0.127066
CG13624 CG8749 0.405775
CG13624 CG8933 -0.073551
CG13624 CG8974 0.204589
CG13624 CG9135 0.984082
CG13624 CG9666 -2.408317
CG13624 CG9704 0.597395
CG13624 CG9797 -0.706179
CG13624 CG9894 0.591582
CG13643 CG13875 -0.325272
CG13643 CG4089 -0.954689
CG13643 CG8587 -0.802760
CG13651 CG14296 -0.881576
CG13651 CG15651 -0.877470
CG13651 CG4684 -0.491688
CG13695 CG2108 -0.911628
CG13695 CG2818 -0.909236
CG13704 CG14048 -0.719446
CG13704 CG14792 -1.553748
CG13704 CG14968 0.932385
CG13704 CG15095 1.052667
CG13704 CG15162 2.030739
CG13704 CG15304 -1.440085
CG13704 CG15347 -4.400346
CG13704 CG1685 -0.651280
CG13704 CG17320 -0.107517
CG13704 CG17332 2.202961
CG13704 CG17642 1.175536
CG13704 CG2827 -0.180354
CG13704 CG2977 -3.889305
CG13704 CG31004 -3.876961
CG13704 CG31098 1.490168
CG13704 CG31233 -0.171802
CG13704 CG31259 -0.475822
CG13704 CG3140 1.244905
CG13704 CG32409 -2.227031
CG13704 CG3249 -1.080454
CG13704 CG32813 -0.697797
CG13704 CG3283 -1.490801
CG13704 CG33009 0.282574
CG13704 CG33502 -1.833230
CG13704 CG3593 -0.118210
CG13704 CG3714 2.246349
CG13704 CG3884 0.405170
CG13704 CG4217 1.287391
CG13704 CG4581 -1.844711
CG13704 CG4600 0.031236
CG13704 CG4753 -3.117231
CG13704 CG5010 3.018983
CG13704 CG5558 -3.555042
CG13704 CG5660 3.389113
CG13704 CG5819 1.188727
CG13704 CG5904 4.276614
CG13704 CG5949 -0.716950
CG13704 CG6028 -2.543911
CG13704 CG6417 -3.475855
CG13704 CG6459 0.247317
CG13704 CG6501 -2.328570
CG13704 CG6949 4.044833
CG13704 CG7178 0.144410
CG13704 CG7328 2.106372
CG13704 CG7421 -0.367289
CG13704 CG7458 2.952974
CG13704 CG7698 0.937000
CG13704 CG7780 -0.220000
CG13704 CG7834 -0.110307
CG13704 CG7936 0.877057
CG13704 CG8048 -2.516405
CG13704 CG8443 0.539768
CG13704 CG8470 -1.505471
CG13704 CG8531 -0.414353
CG13704 CG8766 -1.660858
CG13704 CG8788 3.092124
CG13704 CG8804 -1.091611
CG13704 CG8827 -1.063041
CG13704 CG8946 1.061871
CG13704 CG9331 2.647553
CG13704 CG9527 -2.233580
CG13704 CG9577 3.592195
CG1371 CG14687 -0.439164
CG1371 CG1475 -2.478265
CG1371 CG15095 0.033825
CG1371 CG15105 -0.495567
CG1371 CG15117 -0.909053
CG1371 CG15282 -1.514445
CG1371 CG15304 -0.475509
CG1371 CG16944 0.188191
CG1371 CG1721 -0.239123
CG1371 CG17325 -2.079409
CG1371 CG17332 2.501778
CG1371 CG17642 0.707717
CG1371 CG1837 0.946292
CG1371 CG30011 -0.693741
CG1371 CG31004 1.080560
CG1371 CG31098 -0.155721
CG1371 CG3127 0.821443
CG1371 CG3140 0.288520
CG1371 CG31794 -0.668729
CG1371 CG32164 2.045337
CG1371 CG3249 -0.314240
CG1371 CG32813 2.448773
CG1371 CG33009 0.779716
CG1371 CG33149 -0.391154
CG1371 CG4169 -1.023010
CG1371 CG4183 -0.544182
CG1371 CG4233 -1.013752
CG1371 CG4533 0.140093
CG1371 CG4994 -1.119040
CG1371 CG5320 1.807133
CG1371 CG5353 0.218983
CG1371 CG5476 1.142566
CG1371 CG5558 0.491023
CG1371 CG5590 0.320377
CG1371 CG5819 -0.039151
CG1371 CG5992 0.023713
CG1371 CG6501 -4.348746
CG1371 CG6647 -0.809457
CG1371 CG6666 -1.069673
CG1371 CG6769 0.413556
CG1371 CG6803 -0.145754
CG1371 CG7610 1.059727
CG1371 CG7920 -3.643443
CG1371 CG7981 -0.235937
CG1371 CG7987 -1.101843
CG1371 CG8048 -0.030068
CG1371 CG8235 1.314994
CG1371 CG9480 0.169406
CG1374 CG1447 -1.183151
CG1374 CG15669 -1.256225
CG13777 CG14712 -0.272743
CG13777 CG14883 1.972011
CG13777 CG2835 -0.870274
CG13777 CG31108 -0.529922
CG13777 CG31332 1.995387
CG13777 CG3371 1.251270
CG13777 CG3436 -4.288746
CG13777 CG4303 -0.728275
CG13777 CG5215 0.044667
CG13777 CG5454 0.359252
CG13777 CG5499 -0.532714
CG13777 CG6866 -0.568275
CG13777 CG6987 0.226238
CG13777 CG7375 -0.464328
CG13777 CG7379 0.268874
CG13777 CG8092 0.584153
CG13777 CG8411 0.004607
CG13777 CG8416 -0.458405
CG13777 CG8553 0.157044
CG13777 CG8749 0.229239
CG13777 CG9128 -0.172016
CG13777 CG9403 -0.229084
CG13777 CG9633 -1.062442
CG13777 CG9666 0.380096
CG13777 CG9677 0.395424
CG13777 CG9854 0.174513
CG13777 CG9894 -1.140473
CG1381 CG14447 0.003476
CG1381 CG14788 -3.466407
CG1381 CG1548 -0.238812
CG1381 CG17136 5.110239
CG1381 CG1746 -0.910133
CG1381 CG32253 -1.212217
CG1381 CG32464 -0.193910
CG1381 CG5220 -0.274053
CG1381 CG5537 -1.268562
CG1381 CG5776 -0.211653
CG1381 CG5824 4.720016
CG1381 CG6455 2.530429
CG1381 CG7519 0.541709
CG1381 CG7780 -1.363766
CG1381 CG8301 0.571053
CG1381 CG8327 -0.222341
CG1381 CG8446 0.388374
CG1381 CG8525 3.952339
CG1381 CG8583 -1.220096
CG1381 CG9006 0.117909
CG1381 CG9119 -0.960730
CG1381 CG9300 -1.119967
CG1381 CG9306 1.277793
CG1381 CG9630 -15.428073
CG1381 CG9663 0.075838
CG13850 CG1463 -0.338228
CG13850 CG1475 3.375541
CG13850 CG14805 0.354852
CG13850 CG17597 0.174997
CG13850 CG1837 -0.032042
CG13850 CG18783 -0.011439
CG13850 CG2051 -1.046135
CG13850 CG2072 0.063194
CG13850 CG2718 0.107217
CG13850 CG31536 -0.444427
CG13850 CG32425 -9.643721
CG13850 CG32625 0.749873
CG13850 CG33113 -0.895847
CG13850 CG33549 1.535101
CG13850 CG3542 1.555047
CG13850 CG3644 1.541155
CG13850 CG3722 1.228207
CG13850 CG3725 1.524281
CG13850 CG3743 -1.000656
CG13850 CG3903 2.778641
CG13850 CG3989 0.410284
CG13850 CG4145 -2.455939
CG13850 CG4183 -0.151659
CG13850 CG4204 1.407384
CG13850 CG4672 -1.679522
CG13850 CG4679 -0.097514
CG13850 CG4746 -0.880671
CG13850 CG4752 -0.536762
CG13850 CG5320 -0.948725
CG13850 CG5345 -0.330771
CG13850 CG5353 0.227488
CG13850 CG6778 0.368717
CG13850 CG6844 -1.418774
CG13850 CG7227 0.165741
CG13850 CG7702 0.434596
CG13850 CG7981 0.618641
CG13850 CG8363 -0.329318
CG13850 CG8776 -0.250459
CG13850 CG9148 -1.882348
CG13850 CG9256 -1.121564
CG13850 CG9280 0.811888
CG13850 CG9836 -0.280553
CG13850 CG9985 0.340401
CG13875 CG17786 -1.470289
CG13875 CG17960 -0.746621
CG13875 CG1919 -1.193249
CG13875 CG2150 -0.302547
CG13875 CG3097 -1.799139
CG13875 CG3242 -0.685047
CG13875 CG4089 -0.070372
CG13875 CG7080 -1.509975
CG13875 CG7713 -1.281653
CG13875 CG8587 -1.167738
CG13894 CG14041 1.417401
CG13894 CG1483 0.517687
CG13894 CG17724 -0.627190
CG13894 CG18740 0.460937
CG13894 CG2083 -1.613943
CG13894 CG2207 0.162722
CG13894 CG32505 -0.153169
CG13894 CG3258 0.006278
CG13894 CG3269 -1.964705
CG13894 CG3408 0.053284
CG13894 CG4050 -0.419385
CG13894 CG4532 1.611264
CG13894 CG5545 0.043456
CG13894 CG5580 -1.928505
CG13894 CG5588 -0.675224
CG13894 CG5813 -0.190457
CG13894 CG6617 -1.162208
CG13894 CG6866 0.438861
CG13894 CG6889 0.154526
CG13894 CG6930 -0.264520
CG13894 CG6987 0.975133
CG13894 CG7358 -0.884675
CG13894 CG7538 0.327527
CG13894 CG9135 -2.454295
CG13894 CG9666 1.111443
CG13906 CG13928 -1.818544
CG13906 CG1825 -0.052517
CG13906 CG18740 -1.358126
CG13906 CG3180 -0.829095
CG13906 CG4050 1.173377
CG13906 CG5545 0.108001
CG13906 CG6181 -0.816117
CG13906 CG7528 -0.076493
CG13906 CG8472 -0.699172
CG13912 CG1444 -4.954985
CG13912 CG1463 -1.013168
CG13912 CG1483 -0.019325
CG13912 CG14883 1.032530
CG13912 CG17597 -0.322182
CG13912 CG18250 1.919382
CG13912 CG2048 -0.711905
CG13912 CG2330 -0.599430
CG13912 CG3039 -0.152751
CG13912 CG31137 -0.367911
CG13912 CG31332 0.111176
CG13912 CG31692 -0.714477
CG13912 CG3258 -2.446721
CG13912 CG3625 0.407817
CG13912 CG3743 0.123959
CG13912 CG3800 0.186823
CG13912 CG4204 0.907933
CG13912 CG4532 0.129747
CG13912 CG4551 1.208362
CG13912 CG4677 0.630206
CG13912 CG5433 0.780681
CG13912 CG6866 -0.204310
CG13912 CG6877 0.773449
CG13912 CG8258 1.208230
CG13912 CG8276 1.690051
CG13912 CG8776 -0.607858
CG13912 CG9128 0.000450
CG13912 CG9135 0.583477
CG13912 CG9256 -0.811751
CG13912 CG9403 -1.643675
CG13920 CG13928 -0.972841
CG13920 CG14762 -0.235944
CG13920 CG15651 -1.161522
CG13920 CG3703 -0.255610
CG13920 CG4684 0.070451
CG13920 CG7576 0.028172
CG13920 CG8625 -0.529427
CG13928 CG15651 -0.180408
CG13928 CG1825 -2.095532
CG13928 CG18740 -0.749622
CG13928 CG31181 0.705461
CG13928 CG32169 0.589011
CG13928 CG32505 1.121714
CG13928 CG3703 -0.041553
CG13928 CG4050 -4.437531
CG13928 CG5545 -0.444697
CG13928 CG6181 0.414909
CG13928 CG6703 -0.323272
CG13928 CG6930 -0.226934
CG13928 CG7576 0.558699
CG13928 CG8472 0.398948
CG13928 CG9261 0.056729
CG13969 CG14968 -0.223911
CG13969 CG15717 0.502476
CG13969 CG2078 -0.569240
CG13969 CG3006 -0.205859
CG13969 CG31775 -0.335367
CG13969 CG33099 -0.555432
CG13969 CG4753 0.242793
CG13969 CG4781 -0.171946
CG13969 CG5288 0.983125
CG13969 CG5330 0.183484
CG13969 CG6022 0.309776
CG13969 CG7062 -0.846829
CG13969 CG8050 -0.101739
CG13969 CG8669 0.210281
CG13969 CG8766 0.472648
CG13969 CG8788 -1.789656
CG13969 CG8804 -0.939741
CG13969 CG8946 0.737603
CG13969 CG9066 -0.421039
CG13969 CG9977 -0.677105
CG13977 CG1600 -1.475260
CG13977 CG18466 0.286833
CG13977 CG2060 0.437711
CG13977 CG3829 -0.072257
CG13977 CG4120 -2.023165
CG13977 CG4559 -1.770264
CG13977 CG7390 -0.611781
CG13993 CG17508 0.196085
CG13993 CG1771 0.623749
CG13993 CG1782 -0.077723
CG13993 CG3008 0.470567
CG13993 CG30115 -0.094968
CG13993 CG3028 -0.641817
CG13993 CG3171 -1.581002
CG13993 CG3198 0.228137
CG13993 CG33261 -1.391377
CG13993 CG33502 -0.309016
CG13993 CG4169 1.349564
CG13993 CG4364 -1.228073
CG13993 CG4376 -2.716071
CG13993 CG4552 -0.563115
CG13993 CG4567 0.313404
CG13993 CG4726 -0.041675
CG13993 CG4966 0.185216
CG13993 CG4994 1.484840
CG13993 CG5186 -0.308388
CG13993 CG6766 -0.296769
CG13993 CG7071 -0.402986
CG13993 CG7107 0.339110
CG13993 CG7154 -1.092663
CG13993 CG7271 1.122010
CG13993 CG8173 0.499774
CG13993 CG8268 -0.384452
CG13993 CG8430 0.672082
CG13993 CG8965 0.369451
CG13993 CG9710 -0.506978
CG13993 CG9743 -0.132392
CG13993 CG9811 -1.426975
CG13993 CG9894 -0.008364
CG14021 CG14968 -0.191460
CG14021 CG15095 -1.982303
CG14021 CG15117 1.945842
CG14021 CG1548 -0.580385
CG14021 CG15717 0.738833
CG14021 CG1600 -0.687987
CG14021 CG17323 -0.831907
CG14021 CG1743 -3.388487
CG14021 CG18466 0.245598
CG14021 CG3006 -0.477023
CG14021 CG31098 -0.257758
CG14021 CG33099 -5.102814
CG14021 CG3829 0.914797
CG14021 CG4162 -2.038832
CG14021 CG4306 -0.398322
CG14021 CG4753 0.350894
CG14021 CG4781 -0.328176
CG14021 CG5210 -2.867604
CG14021 CG5828 -0.265353
CG14021 CG7062 -0.709975
CG14021 CG7241 0.150302
CG14021 CG7936 -0.609730
CG14021 CG8050 -3.646768
CG14021 CG8066 0.440436
CG14021 CG8470 0.781340
CG14021 CG8665 -0.056439
CG14021 CG8669 1.628981
CG14021 CG8782 -0.059161
CG14025 CG14122 0.855117
CG14025 CG14207 0.558586
CG14025 CG1429 -0.888297
CG14025 CG1444 -0.246975
CG14025 CG14447 -0.547490
CG14025 CG1475 1.559165
CG14025 CG14788 2.030808
CG14025 CG15105 3.142114
CG14025 CG15117 1.478027
CG14025 CG1548 1.611915
CG14025 CG1648 -0.634923
CG14025 CG16721 -0.613666
CG14025 CG17348 0.279470
CG14025 CG17492 -2.877344
CG14025 CG17800 -0.541690
CG14025 CG18111 -7.540378
CG14025 CG1837 -7.626113
CG14025 CG1910 3.955660
CG14025 CG2051 1.145159
CG14025 CG2198 0.823892
CG14025 CG2330 1.855956
CG14025 CG2718 -0.220329
CG14025 CG2969 -9.236808
CG14025 CG3001 -5.347740
CG14025 CG3048 -3.039113
CG14025 CG31045 1.726424
CG14025 CG31332 1.856083
CG14025 CG31692 0.247908
CG14025 CG32464 -2.328668
CG14025 CG3278 -1.370215
CG14025 CG3371 -0.135653
CG14025 CG3960 -0.089783
CG14025 CG4115 1.113310
CG14025 CG4125 3.046184
CG14025 CG4300 -0.502255
CG14025 CG4533 0.282251
CG14025 CG4677 0.346031
CG14025 CG4696 -1.755999
CG14025 CG4700 -1.689650
CG14025 CG4746 -4.555234
CG14025 CG4843 1.754303
CG14025 CG5183 0.241326
CG14025 CG5320 -3.427581
CG14025 CG5486 1.541044
CG14025 CG5776 -2.391021
CG14025 CG6512 0.170773
CG14025 CG7073 -1.347044
CG14025 CG7296 0.696348
CG14025 CG7299 0.087844
CG14025 CG7481 1.793140
CG14025 CG7654 0.813147
CG14025 CG7915 0.118991
CG14025 CG7987 2.431596
CG14025 CG8258 2.092595
CG14025 CG8312 0.948438
CG14025 CG8503 0.954006
CG14025 CG8635 1.413384
CG14025 CG8759 0.156085
CG14025 CG8977 4.997217
CG14025 CG9020 -0.118746
CG14025 CG9194 0.257631
CG14025 CG9663 -1.025864
CG14025 CG9677 4.413583
CG14025 CG9866 -11.713332
CG14025 CG9985 1.185756
CG14025 CR31696 -0.552659
CG14025 TE19126 -5.023031
CG14026 CG14207 -0.855641
CG14026 CG17032 -1.123472
CG14026 CG18250 0.574845
CG14026 CG2051 -0.146920
CG14026 CG3001 0.893249
CG14026 CG3140 -0.401072
CG14026 CG3278 0.970224
CG14026 CG33104 1.103932
CG14026 CG33183 -2.281111
CG14026 CG3624 0.914118
CG14026 CG4457 0.580900
CG14026 CG4551 -0.985812
CG14026 CG4581 -0.901293
CG14026 CG4912 0.211518
CG14026 CG4972 -0.322347
CG14026 CG5033 1.482776
CG14026 CG5258 -1.208061
CG14026 CG5374 0.461556
CG14026 CG5454 0.013833
CG14026 CG5558 0.096018
CG14026 CG6177 -0.811605
CG14026 CG6904 0.945784
CG14026 CG7033 1.751036
CG14026 CG7461 0.348424
CG14026 CG7610 -2.543843
CG14026 CG7839 -0.349615
CG14026 CG7987 -0.333648
CG14026 CG8039 0.461100
CG14026 CG8231 0.624857
CG14026 CG8289 0.576658
CG14026 CG8312 -0.320565
CG14026 CG8366 0.004034
CG14026 CG8553 0.039706
CG14026 CG8583 -0.345260
CG14026 CG8759 -1.120714
CG14026 CG8978 0.235973
CG14026 CG9035 0.036978
CG14026 CG9140 1.230357
CG14026 CG9663 0.268275
CG14026 CG9750 0.065564
CG14026 TE19126 0.522587
CG14026 TE20108 0.015943
CG1403 CG1404 -0.674399
CG1403 CG15105 -0.247328
CG1403 CG15212 -0.237785
CG1403 CG1648 0.157088
CG1403 CG17124 -0.045064
CG1403 CG17158 0.642693
CG1403 CG17246 -1.307855
CG1403 CG17903 -0.430321
CG1403 CG18140 -1.077162
CG1403 CG18250 -0.606992
CG1403 CG18290 0.166049
CG1403 CG18783 0.172677
CG1403 CG1910 0.231122
CG1403 CG2016 -0.230251
CG1403 CG2108 -1.437673
CG1403 CG2161 -0.582250
CG1403 CG3008 -0.440158
CG1403 CG3198 -0.176653
CG1403 CG31999 0.849840
CG1403 CG32425 -2.966902
CG1403 CG32548 -0.651955
CG1403 CG32625 0.461885
CG1403 CG3265 0.270644
CG1403 CG33097 2.246838
CG1403 CG33549 1.607854
CG1403 CG3365 1.620049
CG1403 CG3416 -0.696480
CG1403 CG3542 0.115404
CG1403 CG3624 -0.827423
CG1403 CG3722 0.148769
CG1403 CG3725 1.051971
CG1403 CG3903 -5.980344
CG1403 CG3992 0.161043
CG1403 CG4051 0.342024
CG1403 CG4145 -0.354987
CG1403 CG4204 0.469104
CG1403 CG4533 0.592407
CG1403 CG4551 0.278841
CG1403 CG4679 -1.353836
CG1403 CG4692 0.109882
CG1403 CG4700 0.528125
CG1403 CG5193 0.387649
CG1403 CG5320 0.461519
CG1403 CG5330 0.372998
CG1403 CG5809 -2.323613
CG1403 CG6647 -0.290337
CG1403 CG6668 0.729166
CG1403 CG6775 0.087606
CG1403 CG7071 0.604447
CG1403 CG7107 -1.292212
CG1403 CG7227 -0.624944
CG1403 CG7433 -0.604208
CG1403 CG7563 -0.115722
CG1403 CG7981 0.320453
CG1403 CG8173 0.195247
CG1403 CG8965 -0.546780
CG1403 CG9022 0.385388
CG1403 CG9280 0.527831
CG1403 CG9322 -0.542029
CG1403 CG9710 -1.476836
CG1403 CG9985 0.317158
CG1404 CG16788 -0.593840
CG1404 CG17124 0.073468
CG1404 CG18250 1.413255
CG1404 CG1884 1.045987
CG1404 CG2072 -0.275608
CG1404 CG31536 -0.209000
CG1404 CG32425 -1.238177
CG1404 CG33097 -3.587719
CG1404 CG33549 1.087368
CG1404 CG3371 -0.151529
CG1404 CG3416 -1.866966
CG1404 CG3436 -0.902288
CG1404 CG3542 -7.236678
CG1404 CG3722 1.574940
CG1404 CG3725 -0.019555
CG1404 CG3800 -1.545567
CG1404 CG3903 1.728219
CG1404 CG3941 0.108848
CG1404 CG4204 0.957293
CG1404 CG4551 -0.026982
CG1404 CG4672 1.013877
CG1404 CG4700 -0.769203
CG1404 CG5021 -0.361875
CG1404 CG5454 0.746999
CG1404 CG5486 0.891394
CG1404 CG5499 -0.742020
CG1404 CG5809 2.650739
CG1404 CG6617 0.237749
CG1404 CG6778 -0.704853
CG1404 CG7375 0.170163
CG1404 CG7526 -0.079949
CG1404 CG7893 1.404287
CG1404 CG8553 0.600351
CG1404 CG8965 0.000037
CG1404 CG8974 -0.093168
CG1404 CG9128 -0.517664
CG1404 CG9256 0.723356
CG1404 CG9346 -0.337191
CG1404 CG9403 -3.491753
CG1404 CG9423 -0.224591
CG1404 CG9712 1.167771
CG1404 CG9750 -0.462398
CG14041 CG1434 -0.443864
CG14041 CG14513 0.328496
CG14041 CG14622 0.709099
CG14041 CG17724 -0.071183
CG14041 CG18740 0.583653
CG14041 CG2083 0.081676
CG14041 CG31181 0.103659
CG14041 CG32158 -0.873901
CG14041 CG32505 0.482421
CG14041 CG3258 0.100416
CG14041 CG3269 -4.237665
CG14041 CG3967 0.976404
CG14041 CG4050 -0.273637
CG14041 CG4532 -2.399325
CG14041 CG5545 -2.757477
CG14041 CG6617 1.634209
CG14041 CG6703 -2.727306
CG14041 CG6860 -0.005660
CG14041 CG6866 0.317258
CG14041 CG7471 -0.436100
CG14041 CG7538 -0.021868
CG14041 CG8200 0.604116
CG14041 CG8472 -1.871157
CG14041 CG8567 0.125127
CG14041 CG9135 -1.423530
CG14041 CG9261 1.387721
CG14041 CG9666 1.521969
CG14041 CG9704 -0.843814
CG14041 CG9797 0.009635
CG14048 CG14968 0.028887
CG14048 CG14996 1.307274
CG14048 CG15095 -0.802856
CG14048 CG15188 -0.505091
CG14048 CG15304 0.168506
CG14048 CG15347 0.336577
CG14048 CG1685 -1.166532
CG14048 CG17246 -5.782016
CG14048 CG17325 -0.480013
CG14048 CG1785 -1.373097
CG14048 CG2098 0.147020
CG14048 CG2674 -0.380462
CG14048 CG2713 -0.097963
CG14048 CG2863 1.223587
CG14048 CG3140 1.486215
CG14048 CG32164 0.012237
CG14048 CG32264 0.436383
CG14048 CG32409 -2.518191
CG14048 CG3267 2.514435
CG14048 CG32813 -0.874611
CG14048 CG3283 -0.994139
CG14048 CG33009 0.565200
CG14048 CG33217 -4.142594
CG14048 CG3714 -0.322399
CG14048 CG3861 0.731808
CG14048 CG3884 -0.508179
CG14048 CG4033 -3.256838
CG14048 CG4051 -1.927770
CG14048 CG4061 0.342643
CG14048 CG4217 -3.331328
CG14048 CG4307 -2.729287
CG14048 CG4427 -1.663537
CG14048 CG4567 -0.156892
CG14048 CG4581 1.469972
CG14048 CG4753 -0.053613
CG14048 CG4781 -0.531841
CG14048 CG4912 -0.204493
CG14048 CG5010 1.744251
CG14048 CG5033 -0.522994
CG14048 CG5277 -0.483884
CG14048 CG5330 -0.864044
CG14048 CG5532 1.343877
CG14048 CG5594 -2.456740
CG14048 CG5824 2.456668
CG14048 CG5904 -4.334685
CG14048 CG6022 -4.134751
CG14048 CG6028 0.035054
CG14048 CG6105 0.919091
CG14048 CG6226 1.453432
CG14048 CG6343 0.191851
CG14048 CG6417 -0.361802
CG14048 CG6459 0.706623
CG14048 CG6501 -5.286510
CG14048 CG6666 0.931861
CG14048 CG6767 0.226617
CG14048 CG6904 4.323937
CG14048 CG7033 -1.558274
CG14048 CG7176 0.744783
CG14048 CG7361 -0.493877
CG14048 CG7421 0.400497
CG14048 CG7519 2.466525
CG14048 CG7554 0.145261
CG14048 CG7698 -2.234447
CG14048 CG7712 1.472213
CG14048 CG7839 -0.801810
CG14048 CG7935 1.135636
CG14048 CG8039 0.300412
CG14048 CG8048 0.760340
CG14048 CG8402 2.407888
CG14048 CG8439 0.211304
CG14048 CG8443 1.066847
CG14048 CG8525 1.755530
CG14048 CG8766 -4.998817
CG14048 CG8788 -10.422770
CG14048 CG8920 -5.124223
CG14048 CG8946 3.988799
CG14048 CG8977 4.214128
CG14048 CG9306 -2.238721
CG14048 CG9527 1.883690
CG14048 CG9750 -0.737581
CG14048 CG9762 -0.228526
CG14066 CG14792 -0.430993
CG14066 CG14902 1.121776
CG14066 CG17332 -2.835953
CG14066 CG1771 0.022478
CG14066 CG1782 0.178262
CG14066 CG1809 -0.933597
CG14066 CG18854 1.350699
CG14066 CG2158 -1.590047
CG14066 CG2161 0.989594
CG14066 CG2674 0.820300
CG14066 CG3028 0.340772
CG14066 CG31170 -1.288637
CG14066 CG3127 0.128559
CG14066 CG3140 0.581380
CG14066 CG31605 0.009061
CG14066 CG31649 -0.342793
CG14066 CG32409 -2.241932
CG14066 CG33183 -0.274445
CG14066 CG33502 1.316157
CG14066 CG3499 -0.527106
CG14066 CG3624 -0.299822
CG14066 CG3861 -0.079210
CG14066 CG4086 -0.416188
CG14066 CG4199 -4.647161
CG14066 CG4217 -2.348528
CG14066 CG4581 0.820544
CG14066 CG4984 -0.494105
CG14066 CG5454 -0.222304
CG14066 CG5660 1.022578
CG14066 CG5903 0.195504
CG14066 CG5904 2.052552
CG14066 CG5961 -1.944108
CG14066 CG6178 0.612095
CG14066 CG6345 -2.697892
CG14066 CG6375 0.148491
CG14066 CG6501 2.546163
CG14066 CG6521 -0.741784
CG14066 CG6830 0.879382
CG14066 CG6904 -2.486268
CG14066 CG7033 0.845176
CG14066 CG7178 0.803646
CG14066 CG7361 1.006824
CG14066 CG7698 -1.533840
CG14066 CG7920 0.395399
CG14066 CG8048 -0.299971
CG14066 CG8173 0.222374
CG14066 CG8531 1.195615
CG14066 CG8636 0.771151
CG14066 CG8788 1.033571
CG14066 CG9140 -0.054519
CG14066 CG9577 -0.098922
CG14066 CG9743 -0.856827
CG14066 CG9750 0.709721
CG14080 CG31605 -0.589542
CG14080 CG4217 0.600410
CG14080 CG4581 -1.358044
CG14080 CG6375 -0.698853
CG14080 CG8430 -0.547086
CG14107 CG2150 -0.687422
CG14107 CG8587 -0.592372
CG14110 CG15211 -1.284859
CG14110 CG2157 -1.152975
CG14122 CG1444 -1.428280
CG14122 CG14883 0.727911
CG14122 CG1648 0.201806
CG14122 CG16721 0.140373
CG14122 CG17492 -0.176425
CG14122 CG17800 -0.424349
CG14122 CG18111 -1.440565
CG14122 CG18250 1.035099
CG14122 CG1910 1.365501
CG14122 CG3001 -0.296690
CG14122 CG3048 0.100426
CG14122 CG31045 -1.448215
CG14122 CG31332 0.150220
CG14122 CG31692 -0.032140
CG14122 CG3436 -1.196871
CG14122 CG3725 -0.014313
CG14122 CG3960 0.452051
CG14122 CG4170 0.003389
CG14122 CG4677 -0.395072
CG14122 CG5486 0.183451
CG14122 CG5596 0.206206
CG14122 CG6017 -0.196682
CG14122 CG7070 -0.898192
CG14122 CG7254 -1.130371
CG14122 CG7526 -0.468569
CG14122 CG7987 -0.708611
CG14122 CG8276 -0.929064
CG14122 CG8759 1.020783
CG14122 CG9022 -0.041408
CG14122 CG9194 -1.780240
CG14122 CG9480 -0.727841
CG14122 CR31696 -0.021875
CG14206 CG14447 -1.161454
CG14206 CG14712 -1.971906
CG14206 CG14788 1.005713
CG14206 CG15162 -0.078238
CG14206 CG15433 -0.136080
CG14206 CG15731 -1.116805
CG14206 CG17136 -1.087725
CG14206 CG1746 3.018879
CG14206 CG18657 -0.871469
CG14206 CG1891 1.477572
CG14206 CG2003 -0.164385
CG14206 CG2184 -5.414766
CG14206 CG2221 1.794120
CG14206 CG2263 -2.192351
CG14206 CG2863 -3.999329
CG14206 CG3001 -4.297387
CG14206 CG3048 -0.739680
CG14206 CG31045 -1.671252
CG14206 CG31175 1.056201
CG14206 CG31605 1.268662
CG14206 CG32813 3.252734
CG14206 CG33071 -4.192815
CG14206 CG3401 1.188458
CG14206 CG4003 -1.576774
CG14206 CG4033 -2.940367
CG14206 CG4125 2.033373
CG14206 CG4217 2.726593
CG14206 CG4307 6.175848
CG14206 CG4457 -0.448317
CG14206 CG4581 0.534788
CG14206 CG4843 2.639351
CG14206 CG4901 4.041577
CG14206 CG4912 4.050544
CG14206 CG4966 1.613710
CG14206 CG4994 2.363908
CG14206 CG5258 2.201305
CG14206 CG5277 -7.372360
CG14206 CG5374 1.534872
CG14206 CG5525 -3.376750
CG14206 CG5596 -2.220258
CG14206 CG5824 -5.328553
CG14206 CG5961 -5.287871
CG14206 CG5992 0.889297
CG14206 CG6105 -13.444049
CG14206 CG6501 0.791518
CG14206 CG6904 1.800953
CG14206 CG6949 3.845421
CG14206 CG6972 -1.907227
CG14206 CG7033 1.143083
CG14206 CG7088 -0.223208
CG14206 CG7430 1.133099
CG14206 CG7458 1.307065
CG14206 CG7519 1.312654
CG14206 CG7554 1.595170
CG14206 CG7610 4.808703
CG14206 CG7638 -3.518035
CG14206 CG7675 -2.992963
CG14206 CG7915 0.373543
CG14206 CG7930 1.205296
CG14206 CG8231 -6.095976
CG14206 CG8301 -3.259391
CG14206 CG8446 -0.350607
CG14206 CG8525 1.270256
CG14206 CG8531 -0.512738
CG14206 CG8635 -7.465324
CG14206 CG8759 -6.675818
CG14206 CG8780 0.225959
CG14206 CG8977 -2.084522
CG14206 CG8978 -0.065384
CG14206 CG9140 -0.972030
CG14206 CG9172 0.644409
CG14206 CG9281 -2.752743
CG14206 CG9326 1.471151
CG14206 CG9630 -3.065243
CG14206 CG9663 2.267781
CG14206 CG9762 -4.688014
CG14206 CG9866 5.846018
CG14207 CG1429 -0.044860
CG14207 CG1475 0.605825
CG14207 CG15433 0.369057
CG14207 CG15731 -0.228247
CG14207 CG17166 -0.207681
CG14207 CG17492 -0.722175
CG14207 CG1771 0.774776
CG14207 CG18507 -0.247586
CG14207 CG1882 -1.929416
CG14207 CG2051 -0.418145
CG14207 CG3039 -0.073665
CG14207 CG3048 -0.998899
CG14207 CG31045 0.811640
CG14207 CG31170 0.694332
CG14207 CG31332 0.799976
CG14207 CG32813 -1.210125
CG14207 CG33104 0.214170
CG14207 CG33183 -2.342391
CG14207 CG3371 -1.459746
CG14207 CG4125 -0.924345
CG14207 CG4170 -1.745461
CG14207 CG4364 0.767311
CG14207 CG4457 2.035068
CG14207 CG4551 0.172946
CG14207 CG4581 -0.592940
CG14207 CG4726 -2.181682
CG14207 CG4843 -0.676887
CG14207 CG4912 2.160981
CG14207 CG4966 0.746006
CG14207 CG4994 1.889840
CG14207 CG5186 0.231375
CG14207 CG5258 1.811755
CG14207 CG5374 0.838038
CG14207 CG5382 1.058975
CG14207 CG5454 0.599460
CG14207 CG5596 -0.782966
CG14207 CG5992 0.993170
CG14207 CG6512 -0.681101
CG14207 CG6668 1.449923
CG14207 CG6766 -1.862706
CG14207 CG7033 -3.978784
CG14207 CG7073 -1.757979
CG14207 CG7279 0.258084
CG14207 CG7430 -2.822889
CG14207 CG7458 3.275199
CG14207 CG7461 -7.245554
CG14207 CG7610 0.190218
CG14207 CG7638 -0.261081
CG14207 CG7654 0.127910
CG14207 CG7893 -0.808979
CG14207 CG7915 1.472450
CG14207 CG8182 -0.264303
CG14207 CG8231 -1.677976
CG14207 CG8430 -0.686173
CG14207 CG8531 0.847911
CG14207 CG8583 -0.304224
CG14207 CG8635 -0.404290
CG14207 CG8759 -3.401959
CG14207 CG8977 3.395069
CG14207 CG9281 3.766726
CG14207 CG9330 0.513000
CG14207 CG9416 -0.003710
CG14207 CG9663 -2.736373
CG14207 CG9710 2.928656
CG14207 CG9866 1.507340
CG14207 TE19126 -5.411046
CG1422 CG1429 1.080660
CG1422 CG14712 -0.499852
CG1422 CG1475 -1.716063
CG1422 CG14813 0.776803
CG1422 CG16786 0.238013
CG1422 CG17158 0.661093
CG1422 CG1716 1.298131
CG1422 CG1749 -0.527649
CG1422 CG17492 -3.511637
CG1422 CG18250 3.542566
CG1422 CG2835 2.245184
CG1422 CG3001 1.503478
CG1422 CG3033 0.439062
CG1422 CG31045 3.825810
CG1422 CG31332 -10.223990
CG1422 CG31368 -0.214765
CG1422 CG32556 -0.494779
CG1422 CG3265 0.362160
CG1422 CG32701 0.097138
CG1422 CG3371 1.895193
CG1422 CG3624 -0.454508
CG1422 CG3664 -3.040269
CG1422 CG4003 -0.499133
CG1422 CG4006 0.944978
CG1422 CG4115 -0.428798
CG1422 CG4194 -2.033536
CG1422 CG4204 1.431204
CG1422 CG4457 -1.583760
CG1422 CG4966 -4.650796
CG1422 CG5183 -4.765430
CG1422 CG5258 0.176925
CG1422 CG5382 1.802991
CG1422 CG5809 -0.973675
CG1422 CG6017 -1.039908
CG1422 CG6223 -0.641352
CG1422 CG6766 1.340463
CG1422 CG6844 0.935240
CG1422 CG6877 -2.019548
CG1422 CG7073 -11.099725
CG1422 CG7262 0.353665
CG1422 CG7379 1.670739
CG1422 CG7638 2.281287
CG1422 CG7654 0.392341
CG1422 CG7675 2.523025
CG1422 CG7915 2.252739
CG1422 CG8209 -0.886314
CG1422 CG8289 -1.774056
CG1422 CG8306 -4.327692
CG1422 CG8312 -0.939318
CG1422 CG8411 -1.919132
CG1422 CG8416 -3.315358
CG1422 CG8430 1.350417
CG1422 CG8635 1.148984
CG1422 CG8759 1.811497
CG1422 CG9035 -1.966361
CG1422 CG9128 -1.409735
CG1422 CG9318 -0.828225
CG1422 CG9677 -1.657944
CG1422 CG9854 1.049788
CG1422 CG9866 0.577216
CG1422 CG9916 0.032293
CG1422 TE19126 1.392746
CG14243 CG14968 -1.020869
CG14243 CG14996 -0.210383
CG14243 CG15095 0.204729
CG14243 CG15304 0.269478
CG14243 CG1548 -0.622111
CG14243 CG15717 -0.590358
CG14243 CG18549 0.374601
CG14243 CG2003 1.317537
CG14243 CG2977 0.042734
CG14243 CG30011 -0.020835
CG14243 CG3006 0.469826
CG14243 CG31098 -2.528245
CG14243 CG31431 -1.217989
CG14243 CG3267 0.061435
CG14243 CG33009 0.292062
CG14243 CG4162 -0.040941
CG14243 CG4233 -0.935217
CG14243 CG4475 -0.203031
CG14243 CG5170 -0.378067
CG14243 CG5210 0.440387
CG14243 CG5288 0.258593
CG14243 CG5330 -0.001543
CG14243 CG5532 -0.035595
CG14243 CG5828 -0.068616
CG14243 CG6417 0.933826
CG14243 CG6459 0.992429
CG14243 CG6949 -0.212290
CG14243 CG7062 -0.690868
CG14243 CG7266 -1.005837
CG14243 CG7421 -0.540389
CG14243 CG7438 -1.951841
CG14243 CG7935 -0.224622
CG14243 CG8050 1.690472
CG14243 CG8066 -0.084991
CG14243 CG8402 1.149395
CG14243 CG8443 -1.584159
CG14243 CG8446 0.814933
CG14243 CG8470 -1.082785
CG14243 CG8665 -0.476228
CG14243 CG8669 -0.789827
CG14243 CG8766 -0.644817
CG14243 CG8788 -1.378781
CG14243 CG8804 0.410781
CG14243 CG8913 0.161760
CG14243 CG8946 -0.655783
CG14243 CG9009 -0.405326
CG14243 CG9184 -0.206576
CG14243 CG9527 0.371617
CG14254 CG32029 -1.501443
CG14254 CG9036 -2.056620
CG1429 CG1444 0.364103
CG1429 CG14687 -0.942149
CG1429 CG1475 -1.636653
CG1429 CG15105 0.462357
CG1429 CG1648 0.084241
CG1429 CG1721 -3.411737
CG1429 CG17492 -10.290794
CG1429 CG18111 0.312723
CG1429 CG18250 0.134866
CG1429 CG1837 -2.202963
CG1429 CG18657 0.834745
CG1429 CG1910 2.339710
CG1429 CG2051 -2.114733
CG1429 CG2198 1.095101
CG1429 CG2330 -0.557167
CG1429 CG2718 0.545114
CG1429 CG2969 1.736356
CG1429 CG3001 -6.093206
CG1429 CG31045 4.109228
CG1429 CG31332 0.995385
CG1429 CG32164 1.648068
CG1429 CG32464 -1.078089
CG1429 CG3278 -2.015626
CG1429 CG32813 0.785290
CG1429 CG3297 -0.291144
CG1429 CG33149 1.581528
CG1429 CG3371 1.373773
CG1429 CG4125 1.647181
CG1429 CG4300 -2.326014
CG1429 CG4696 -1.928565
CG1429 CG4746 -0.953369
CG1429 CG4843 -3.887322
CG1429 CG4994 0.190814
CG1429 CG5183 -1.533048
CG1429 CG5320 -1.762362
CG1429 CG5374 1.711557
CG1429 CG5596 0.039442
CG1429 CG5776 -0.313077
CG1429 CG5809 0.254646
CG1429 CG5992 -0.575327
CG1429 CG6017 0.647925
CG1429 CG6512 3.203344
CG1429 CG6844 0.831925
CG1429 CG6972 0.792318
CG1429 CG7073 -1.739325
CG1429 CG7296 0.077261
CG1429 CG7430 -2.468868
CG1429 CG7654 -0.361284
CG1429 CG7915 1.271290
CG1429 CG7987 2.324285
CG1429 CG8289 -2.154638
CG1429 CG8306 -0.671593
CG1429 CG8312 -0.091092
CG1429 CG8446 2.645631
CG1429 CG8635 2.736770
CG1429 CG8759 1.837681
CG1429 CG8977 -5.223879
CG1429 CG9020 -0.076259
CG1429 CG9281 -0.423377
CG1429 CG9677 0.170354
CG1429 CG9762 1.120840
CG1429 CG9866 -1.419921
CG1429 CG9916 0.440105
CG1429 CG9985 0.556698
CG1429 CR31696 1.453673
CG1429 TE19126 -1.333582
CG14296 CG15651 -0.347666
CG14296 CG3703 -0.195110
CG14296 CG4684 -0.344662
CG14296 CG7851 -1.674637
CG1430 CG4311 -0.290732
CG1430 CG5130 -0.664318
CG1430 CG5170 -1.252382
CG1430 CG8850 -1.515679
CG1430 CR31808 -0.263793
CG1434 CG1624 -0.682198
CG1434 CG17724 -1.488531
CG1434 CG18740 -0.102312
CG1434 CG2207 0.219876
CG1434 CG32046 -0.823754
CG1434 CG5545 0.444412
CG1434 CG5580 -0.103492
CG1434 CG7358 0.095602
CG1434 CG7538 -0.248645
CG1434 CG9704 -0.640150
CG14356 CG15022 -1.220732
CG14356 CG15444 0.149951
CG14356 CG15786 -1.005866
CG14356 CG17437 -0.589127
CG14356 CG18362 -1.268544
CG14356 CG2210 0.236762
CG14356 CG2928 0.164870
CG14356 CG32920 0.010898
CG14356 CG7941 -0.552677
CG14430 CG14813 -0.681564
CG14430 CG16858 -0.301369
CG14430 CG17218 -2.119337
CG14430 CG17271 0.230341
CG14430 CG1749 0.076535
CG14430 CG18507 -0.217109
CG14430 CG2818 0.459459
CG14430 CG2918 0.146133
CG14430 CG32473 -0.254237
CG14430 CG33183 0.341425
CG14430 CG3722 0.787205
CG14430 CG3991 -0.467536
CG14430 CG5021 -0.125796
CG14430 CG5873 -0.067776
CG14430 CG6055 -0.548656
CG14430 CG6199 -0.015098
CG14430 CG6433 -0.046362
CG14430 CG6822 -0.587203
CG14430 CG7563 -0.014498
CG14430 CG7748 -1.356964
CG14430 CG8156 -0.636452
CG14430 CG8983 -0.502664
CG14430 CG9035 -0.298934
CG14430 CG9322 0.254302
CG14430 CG9796 -0.047175
CG14430 CG9968 -1.335890
CG1444 CG14622 -0.354861
CG1444 CG1475 0.128215
CG1444 CG14883 -5.492180
CG1444 CG1648 1.585545
CG1444 CG16721 -3.713113
CG1444 CG17158 1.487382
CG1444 CG1716 -0.426213
CG1444 CG1721 0.336732
CG1444 CG17492 -6.523943
CG1444 CG17800 -0.343958
CG1444 CG17943 0.003382
CG1444 CG18250 -21.478830
CG1444 CG1837 2.188352
CG1444 CG1910 -1.147021
CG1444 CG2048 -0.135406
CG1444 CG2051 1.723511
CG1444 CG2374 -1.186027
CG1444 CG3039 -0.088012
CG1444 CG3048 -2.667498
CG1444 CG31022 0.982980
CG1444 CG31045 0.852020
CG1444 CG31332 -2.644425
CG1444 CG32043 -1.578329
CG1444 CG33097 4.791096
CG1444 CG3371 -8.820875
CG1444 CG3436 2.597327
CG1444 CG3624 1.326088
CG1444 CG3725 -0.959180
CG1444 CG3800 0.771008
CG1444 CG4204 0.295927
CG1444 CG4300 1.675086
CG1444 CG4551 -0.916929
CG1444 CG5215 -1.297728
CG1444 CG5320 -3.052727
CG1444 CG5454 1.451289
CG1444 CG5809 7.837767
CG1444 CG6844 1.922588
CG1444 CG6877 0.782880
CG1444 CG7254 -0.090383
CG1444 CG7379 1.879274
CG1444 CG7433 -0.598467
CG1444 CG7638 2.968630
CG1444 CG7987 -0.928331
CG1444 CG8276 1.424037
CG1444 CG8289 0.031417
CG1444 CG8749 0.304601
CG1444 CG9022 0.939921
CG1444 CG9128 1.314112
CG1444 CG9194 0.358440
CG1444 CG9403 4.259189
CG1444 CG9710 0.675268
CG1444 CG9985 -5.346123
CG1444 CR31696 -3.264486
CG1444 TE19126 1.264359
CG14447 CG14788 -0.596135
CG14447 CG1548 -1.201768
CG14447 CG15731 -0.065744
CG14447 CG17136 0.749067
CG14447 CG1746 -1.896478
CG14447 CG18657 -0.162533
CG14447 CG2003 1.803404
CG14447 CG2184 -0.358607
CG14447 CG2863 -1.106136
CG14447 CG3001 -0.439623
CG14447 CG3048 0.660920
CG14447 CG31775 0.794378
CG14447 CG32464 0.807235
CG14447 CG32813 -1.781667
CG14447 CG3401 -0.414393
CG14447 CG4217 0.926086
CG14447 CG4581 0.565257
CG14447 CG4746 0.397347
CG14447 CG4781 -0.492783
CG14447 CG4843 0.171491
CG14447 CG4912 1.167716
CG14447 CG5258 0.942061
CG14447 CG5374 1.219175
CG14447 CG5558 -2.597246
CG14447 CG5594 -0.063378
CG14447 CG5596 1.129759
CG14447 CG5776 0.330082
CG14447 CG5824 -2.381749
CG14447 CG5992 1.136738
CG14447 CG6501 2.622105
CG14447 CG7088 -2.201320
CG14447 CG7519 -0.076689
CG14447 CG7610 -0.226383
CG14447 CG7654 0.024462
CG14447 CG7834 0.445269
CG14447 CG8039 1.186810
CG14447 CG8231 -3.046334
CG14447 CG8301 0.644963
CG14447 CG8446 0.203369
CG14447 CG8503 -0.488898
CG14447 CG8525 2.782980
CG14447 CG8635 0.424585
CG14447 CG8759 1.149496
CG14447 CG8780 -3.880038
CG14447 CG8977 -1.637501
CG14447 CG9630 -6.983665
CG14447 CG9663 -5.801331
CG1447 CG14622 -0.156818
CG1447 CG31108 -0.254163
CG1447 CG32043 -0.400809
CG1447 CG32423 -0.965041
CG1447 CG4125 -0.361037
CG1448 CG4590 -1.471141
CG14513 CG1624 -1.768337
CG14513 CG17724 -0.122949
CG14513 CG2083 0.903841
CG14513 CG2207 0.580687
CG14513 CG31181 -0.094162
CG14513 CG32158 0.195219
CG14513 CG3269 -0.397183
CG14513 CG5358 -1.627478
CG14513 CG5499 0.495119
CG14513 CG6860 0.236359
CG14513 CG7471 -2.874241
CG14513 CG8092 -0.865459
CG14513 CG8567 -0.004502
CG14513 CG9894 -0.107459
CG14622 CG1483 -0.530360
CG14622 CG14883 -1.597026
CG14622 CG2083 0.774935
CG14622 CG2374 -1.070416
CG14622 CG2656 -0.540175
CG14622 CG31043 0.764403
CG14622 CG31108 -2.922889
CG14622 CG31181 0.068639
CG14622 CG31349 -1.184885
CG14622 CG3198 1.001269
CG14622 CG32043 -1.471534
CG14622 CG32158 0.786356
CG14622 CG32486 0.982692
CG14622 CG3258 1.452307
CG14622 CG3269 0.166658
CG14622 CG33097 1.032561
CG14622 CG3371 -0.729998
CG14622 CG3436 0.316934
CG14622 CG40147 -0.734970
CG14622 CG4303 -0.056430
CG14622 CG4532 -1.134004
CG14622 CG5215 -0.830403
CG14622 CG5433 0.753412
CG14622 CG5588 0.220815
CG14622 CG6174 -2.782639
CG14622 CG6617 0.606762
CG14622 CG6866 0.558193
CG14622 CG7375 -1.232507
CG14622 CG7379 0.161084
CG14622 CG7433 0.423430
CG14622 CG8567 -1.680379
CG14622 CG8933 0.782780
CG14622 CG8974 -0.148559
CG14622 CG9135 -3.478714
CG14622 CG9666 -0.243353
CG14622 CG9894 0.891681
CG14626 CG7563 -1.378821
CG14629 CG15105 1.029097
CG14629 CG15117 1.744912
CG14629 CG15282 0.509232
CG14629 CG15717 1.522491
CG14629 CG15828 -0.825017
CG14629 CG1780 -0.864104
CG14629 CG1837 0.644856
CG14629 CG2198 -0.493339
CG14629 CG2718 -0.540662
CG14629 CG2969 -1.387779
CG14629 CG30497 -1.810548
CG14629 CG33113 -1.198602
CG14629 CG3829 0.110327
CG14629 CG3903 -0.737165
CG14629 CG3989 -2.246464
CG14629 CG4183 -1.086891
CG14629 CG4405 0.269831
CG14629 CG4533 -1.661210
CG14629 CG4679 -2.193281
CG14629 CG4692 0.891951
CG14629 CG5330 1.834254
CG14629 CG5345 -3.444433
CG14629 CG5700 -0.165000
CG14629 CG6778 0.138599
CG14629 CG6803 0.719238
CG14629 CG7062 -1.508569
CG14629 CG7266 0.092061
CG14629 CG7981 0.087055
CG14629 CG8050 0.169507
CG14629 CG8066 0.365009
CG14629 CG8258 0.762090
CG14629 CG8665 -1.779807
CG14629 CG9238 1.007215
CG14629 CG9539 0.625939
CG1463 CG14805 2.114763
CG1463 CG15101 -0.094675
CG1463 CG15828 -1.179837
CG1463 CG17597 -0.572690
CG1463 CG2125 -0.698209
CG1463 CG2330 -0.023907
CG1463 CG2969 1.092775
CG1463 CG31137 -0.744585
CG1463 CG31536 0.162739
CG1463 CG31692 -4.732718
CG1463 CG32425 0.143675
CG1463 CG3434 0.233626
CG1463 CG3743 -1.833683
CG1463 CG3902 -0.048836
CG1463 CG4204 -0.425382
CG1463 CG4746 1.653199
CG1463 CG4769 -0.054569
CG1463 CG5345 1.479993
CG1463 CG6601 -0.012034
CG1463 CG6778 -2.008178
CG1463 CG6934 -1.149411
CG1463 CG7702 -4.168874
CG1463 CG8258 0.031068
CG1463 CG8276 0.930711
CG1463 CG8776 -0.582417
CG1463 CG9256 -0.387618
CG1463 CG9836 0.038571
CG1463 CG9916 0.330940
CG14636 CG16858 -0.322491
CG14636 CG2818 0.038441
CG14636 CG31973 -0.804539
CG14636 CG32029 -1.722777
CG14636 CG3365 0.312530
CG14636 CG3542 0.010810
CG14636 CG3902 -0.140291
CG14636 CG3903 0.883470
CG14636 CG6608 -0.387336
CG14636 CG7563 -0.253202
CG14636 CG8156 -0.523590
CG14636 CG8308 -0.304930
CG14636 CG8600 -0.493552
CG14636 CG8965 -0.258147
CG14636 CG9089 -0.737433
CG14636 CG9747 -1.573778
CG14636 CG9924 0.226486
CG14639 CG14643 -1.057544
CG14639 CG18374 -0.680391
CG14639 CG5532 0.496036
CG14639 CG7241 -0.474035
CG14639 CG7502 -0.372609
CG14639 CG9977 -0.233639
CG14643 CG15102 0.016310
CG14643 CG15162 0.584420
CG14643 CG15598 -0.759428
CG14643 CG15731 -0.419337
CG14643 CG16798 -0.459988
CG14643 CG16944 -0.998949
CG14643 CG17325 -1.296547
CG14643 CG17332 -2.593987
CG14643 CG17508 0.478231
CG14643 CG18374 0.088488
CG14643 CG1910 1.501730
CG14643 CG31175 0.791264
CG14643 CG3127 -0.560819
CG14643 CG31605 -0.232211
CG14643 CG3198 0.302037
CG14643 CG32164 -2.426966
CG14643 CG32244 -0.801537
CG14643 CG33149 -0.886290
CG14643 CG33502 0.889143
CG14643 CG3762 0.020358
CG14643 CG4125 -0.204796
CG14643 CG4300 0.912637
CG14643 CG4376 -1.916562
CG14643 CG4726 0.355507
CG14643 CG4994 -1.273022
CG14643 CG5476 -1.474588
CG14643 CG5819 -1.140595
CG14643 CG5903 -0.219707
CG14643 CG6501 2.100939
CG14643 CG6521 -0.128081
CG14643 CG6647 0.905775
CG14643 CG6666 1.237324
CG14643 CG7071 1.015680
CG14643 CG7107 -0.279966
CG14643 CG7173 -0.997999
CG14643 CG7176 0.168305
CG14643 CG7361 1.728779
CG14643 CG7502 -1.236763
CG14643 CG7554 -0.251321
CG14643 CG7638 -0.073164
CG14643 CG7675 -0.255833
CG14643 CG7698 -0.264498
CG14643 CG7807 -0.253123
CG14643 CG7920 0.100297
CG14643 CG8048 -0.195813
CG14643 CG8186 0.869064
CG14643 CG9262 -0.512655
CG14643 CG9480 0.307411
CG14687 CG1475 2.699847
CG14687 CG15105 0.358682
CG14687 CG1721 -1.329127
CG14687 CG17492 -0.852808
CG14687 CG2003 -0.225316
CG14687 CG31045 -0.328401
CG14687 CG4003 0.005656
CG14687 CG4169 0.014243
CG14687 CG4457 0.662158
CG14687 CG4511 -0.679801
CG14687 CG4798 -0.582839
CG14687 CG4994 -0.302025
CG14687 CG5353 -0.937003
CG14687 CG5374 -0.346284
CG14687 CG5992 -0.989039
CG14687 CG7430 0.018573
CG14687 CG7610 -0.171718
CG14687 CG8235 0.450358
CG14687 CG8289 -1.506033
CG14687 CG8430 0.269310
CG14687 CG8446 -0.596707
CG14687 CG8759 -0.579453
CG14687 CG8977 0.404464
CG14687 CG9281 1.433246
CG14687 CR31696 -0.040813
CG14712 CG17136 -1.726904
CG14712 CG18250 -0.067281
CG14712 CG1891 0.051794
CG14712 CG2835 -0.421835
CG14712 CG2863 -0.502194
CG14712 CG3048 0.594843
CG14712 CG31045 -0.146551
CG14712 CG31332 1.825188
CG14712 CG3265 -0.090965
CG14712 CG3371 1.361529
CG14712 CG3436 0.269279
CG14712 CG3624 1.914380
CG14712 CG3861 0.314007
CG14712 CG4457 -1.367149
CG14712 CG4551 1.291888
CG14712 CG4700 -3.817786
CG14712 CG4843 0.532561
CG14712 CG4912 0.497434
CG14712 CG4972 0.964079
CG14712 CG5183 1.272183
CG14712 CG5258 0.384968
CG14712 CG5277 0.102500
CG14712 CG5382 0.022877
CG14712 CG5454 -2.806484
CG14712 CG5824 0.809302
CG14712 CG6226 0.177921
CG14712 CG6512 0.060925
CG14712 CG7033 0.024835
CG14712 CG7073 -1.104145
CG14712 CG7413 0.329037
CG14712 CG7430 -0.504993
CG14712 CG7638 -2.204648
CG14712 CG7654 0.454242
CG14712 CG7893 1.107595
CG14712 CG8209 -0.850386
CG14712 CG8231 -1.913578
CG14712 CG8301 0.987889
CG14712 CG8306 0.792829
CG14712 CG8366 -0.724327
CG14712 CG8411 -0.086764
CG14712 CG8553 0.870409
CG14712 CG8635 -1.720994
CG14712 CG8759 0.488116
CG14712 CG8978 -0.407879
CG14712 CG9172 -0.075382
CG14712 CG9281 1.329553
CG14712 CG9403 -1.226376
CG14712 CG9630 0.955669
CG14712 CG9677 0.106414
CG14712 CG9750 -2.663539
CG14712 CG9866 -0.569824
CG1475 CG15105 -1.500722
CG1475 CG15117 1.075616
CG1475 CG15212 0.022575
CG1475 CG15282 5.270128
CG1475 CG1648 -0.586193
CG1475 CG17158 -1.818898
CG1475 CG1716 0.877372
CG1475 CG1721 2.027142
CG1475 CG17325 1.034054
CG1475 CG17492 -7.515426
CG1475 CG18111 1.185765
CG1475 CG18250 3.272803
CG1475 CG1837 -2.216927
CG1475 CG18657 -2.782427
CG1475 CG1910 -4.235724
CG1475 CG2051 -5.418106
CG1475 CG2198 2.963502
CG1475 CG3001 -1.611798
CG1475 CG30011 3.306965
CG1475 CG30291 0.879356
CG1475 CG30427 0.430723
CG1475 CG3048 0.341502
CG1475 CG31045 -3.858844
CG1475 CG31332 3.266968
CG1475 CG3140 0.352286
CG1475 CG31794 -1.616343
CG1475 CG32164 5.543812
CG1475 CG32425 -5.934285
CG1475 CG32464 0.301540
CG1475 CG3278 -0.261545
CG1475 CG32813 -1.012619
CG1475 CG33009 2.589457
CG1475 CG33104 3.619020
CG1475 CG33149 0.822268
CG1475 CG33549 4.642724
CG1475 CG3371 -5.938914
CG1475 CG3624 -3.072488
CG1475 CG3725 1.090681
CG1475 CG3989 1.270730
CG1475 CG4003 -2.351523
CG1475 CG4115 1.255435
CG1475 CG4169 1.794270
CG1475 CG4170 -8.960249
CG1475 CG4183 0.979856
CG1475 CG4204 1.398073
CG1475 CG4300 2.003758
CG1475 CG4427 -6.153430
CG1475 CG4511 -2.513509
CG1475 CG4533 5.188752
CG1475 CG4552 0.357605
CG1475 CG4679 -4.630808
CG1475 CG4692 3.653403
CG1475 CG4696 1.913362
CG1475 CG4746 1.988429
CG1475 CG4994 -3.143109
CG1475 CG5033 10.400505
CG1475 CG5183 -0.468401
CG1475 CG5193 2.177668
CG1475 CG5320 -21.158501
CG1475 CG5330 -13.350390
CG1475 CG5353 -14.416184
CG1475 CG5374 1.393468
CG1475 CG5476 -0.112871
CG1475 CG5594 -1.649336
CG1475 CG5776 -5.661052
CG1475 CG5809 0.955996
CG1475 CG5992 1.070310
CG1475 CG6017 2.132683
CG1475 CG6501 -1.483764
CG1475 CG6512 1.741166
CG1475 CG6668 -10.349214
CG1475 CG6708 -1.384311
CG1475 CG6766 0.440260
CG1475 CG6775 1.290764
CG1475 CG6803 1.252093
CG1475 CG6844 -0.839490
CG1475 CG7033 4.232618
CG1475 CG7071 2.718469
CG1475 CG7073 1.019692
CG1475 CG7088 0.617557
CG1475 CG7173 1.717140
CG1475 CG7199 1.854249
CG1475 CG7227 0.499604
CG1475 CG7271 0.450728
CG1475 CG7279 -0.245892
CG1475 CG7299 -0.212875
CG1475 CG7413 -3.141442
CG1475 CG7430 1.479196
CG1475 CG7433 2.437726
CG1475 CG7461 0.894108
CG1475 CG7610 -1.423698
CG1475 CG7654 -0.541499
CG1475 CG7915 -3.125971
CG1475 CG7920 2.834290
CG1475 CG7987 -4.898440
CG1475 CG8182 3.421598
CG1475 CG8186 -3.639633
CG1475 CG8231 -0.270341
CG1475 CG8235 3.812434
CG1475 CG8289 -5.859620
CG1475 CG8306 -5.027146
CG1475 CG8312 -0.301026
CG1475 CG8402 9.146855
CG1475 CG8430 -1.187136
CG1475 CG8583 0.747495
CG1475 CG8759 0.651980
CG1475 CG8977 -22.659370
CG1475 CG9022 2.122199
CG1475 CG9172 1.871402
CG1475 CG9194 0.928040
CG1475 CG9238 2.988222
CG1475 CG9281 -0.997274
CG1475 CG9677 -1.390337
CG1475 CG9710 2.598802
CG1475 CG9750 2.676567
CG1475 CG9762 0.354405
CG1475 CG9866 2.537783
CG1475 CG9916 0.316419
CG1475 CG9985 -1.239826
CG1475 CR31696 -3.035030
CG1475 TE19126 -8.600208
CG14762 CG15651 -0.591085
CG14762 CG1825 0.280528
CG14762 CG32046 -0.253603
CG14762 CG32169 1.519273
CG14762 CG4133 -1.367763
CG14762 CG4684 -3.185247
CG14762 CG6703 1.255203
CG14762 CG7576 -1.357397
CG14762 CG8625 -0.719929
CG14788 CG14805 0.588957
CG14788 CG1746 -0.242826
CG14788 CG18111 -0.473060
CG14788 CG2198 1.746896
CG14788 CG2263 -2.683432
CG14788 CG2277 0.396415
CG14788 CG3001 -5.410839
CG14788 CG31045 -0.412817
CG14788 CG31692 -1.989580
CG14788 CG32464 -1.173500
CG14788 CG3278 -1.563210
CG14788 CG4003 0.816629
CG14788 CG4457 0.376622
CG14788 CG4696 1.130014
CG14788 CG4746 -3.189193
CG14788 CG5033 4.990965
CG14788 CG5183 0.690643
CG14788 CG5220 -5.087680
CG14788 CG5277 -1.968021
CG14788 CG5382 0.532013
CG14788 CG5537 -1.842996
CG14788 CG5596 0.472662
CG14788 CG5776 -1.461564
CG14788 CG5824 -2.436942
CG14788 CG6148 1.055241
CG14788 CG7073 0.238646
CG14788 CG7393 -0.088476
CG14788 CG7519 3.092131
CG14788 CG7935 -1.212572
CG14788 CG8258 0.991440
CG14788 CG8312 0.759215
CG14788 CG8446 -1.292082
CG14788 CG8503 0.102837
CG14788 CG8583 0.532056
CG14788 CG8635 -1.293723
CG14788 CG8759 -4.500255
CG14788 CG9006 -2.854102
CG14788 CG9128 -0.095520
CG14788 CG9630 2.546899
CG14788 CG9663 0.774121
CG14788 CG9677 0.577520
CG14788 CG9866 -0.221106
CG14788 CG9916 0.486032
CG14792 CG14902 -1.181282
CG14792 CG15347 -0.578657
CG14792 CG1809 1.173980
CG14792 CG2977 1.715645
CG14792 CG31004 0.585946
CG14792 CG31233 -0.099952
CG14792 CG31259 0.983606
CG14792 CG31463 -0.033541
CG14792 CG3734 0.764593
CG14792 CG4061 -1.215179
CG14792 CG4199 -0.355374
CG14792 CG4753 0.195820
CG14792 CG5660 -1.097828
CG14792 CG6345 -0.059921
CG14792 CG6830 -1.650336
CG14792 CG7328 -0.659678
CG14792 CG8048 1.677808
CG14792 CG8804 -0.589322
CG14792 CG9331 -2.182735
CG14792 CG9568 1.126039
CG14801 CG9628 -1.438177
CG14805 CG17124 -0.091107
CG14805 CG17369 1.287325
CG14805 CG17597 0.054129
CG14805 CG18111 0.854552
CG14805 CG2198 -2.784092
CG14805 CG2277 1.657510
CG14805 CG2330 0.662800
CG14805 CG3001 -0.283977
CG14805 CG31536 -0.414133
CG14805 CG31692 -1.778880
CG14805 CG32253 -0.367880
CG14805 CG32425 -2.482280
CG14805 CG32625 1.143985
CG14805 CG3278 -4.442471
CG14805 CG3434 -0.627995
CG14805 CG3743 -0.040885
CG14805 CG3902 -0.942483
CG14805 CG3989 1.257171
CG14805 CG4170 -0.440093
CG14805 CG4204 1.115725
CG14805 CG4354 0.173131
CG14805 CG4427 2.362635
CG14805 CG4551 0.460446
CG14805 CG4692 1.051933
CG14805 CG4700 -0.187295
CG14805 CG4746 -4.778796
CG14805 CG4912 -1.145971
CG14805 CG5033 4.569414
CG14805 CG5183 1.305243
CG14805 CG5193 -3.263293
CG14805 CG5220 -3.058382
CG14805 CG5277 -2.118027
CG14805 CG5330 -7.035768
CG14805 CG5345 2.346236
CG14805 CG5353 0.974360
CG14805 CG5486 0.758502
CG14805 CG5776 3.324868
CG14805 CG5824 2.428139
CG14805 CG6022 3.225662
CG14805 CG6148 1.346490
CG14805 CG6177 -0.567298
CG14805 CG6778 0.654181
CG14805 CG6844 0.210568
CG14805 CG6981 0.071054
CG14805 CG7227 -1.270785
CG14805 CG7299 0.549683
CG14805 CG7393 6.842122
CG14805 CG7702 -8.912360
CG14805 CG7935 0.846526
CG14805 CG8258 -3.129460
CG14805 CG8583 0.539344
CG14805 CG9006 -12.426173
CG14805 CG9280 -0.087584
CG14805 CG9403 -0.014444
CG14805 CG9423 0.271990
CG14805 CG9677 -1.249576
CG14805 CG9836 -1.091741
CG14813 CG16858 0.127904
CG14813 CG17158 0.014837
CG14813 CG17218 -0.996014
CG14813 CG1749 0.545362
CG14813 CG18250 1.254214
CG14813 CG33104 0.729621
CG14813 CG33183 -0.816916
CG14813 CG3722 -1.240475
CG14813 CG3991 0.006997
CG14813 CG4006 -0.271729
CG14813 CG4145 0.268685
CG14813 CG4457 -0.723246
CG14813 CG5021 -0.722755
CG14813 CG5183 0.482419
CG14813 CG6223 -0.087562
CG14813 CG6822 -0.774601
CG14813 CG7262 -0.380188
CG14813 CG7748 0.086743
CG14813 CG7893 -0.425818
CG14813 CG8289 -0.401384
CG14813 CG8430 0.380347
CG14813 CG8978 0.766602
CG14813 CG8983 -0.128952
CG14813 CG9035 -3.103212
CG14813 CG9128 0.202205
CG14813 CG9318 -0.388160
CG14813 CG9416 0.287402
CG1483 CG15811 0.181361
CG1483 CG2083 -1.170693
CG1483 CG31108 0.625611
CG1483 CG3258 -0.567267
CG1483 CG3269 -0.219671
CG1483 CG4303 0.006821
CG1483 CG4532 0.271176
CG1483 CG5433 -1.249569
CG1483 CG5580 -0.318454
CG1483 CG5588 -0.139078
CG1483 CG6174 -0.421434
CG1483 CG6617 -1.302346
CG1483 CG6860 0.038028
CG1483 CG6866 -0.651781
CG1483 CG6889 0.637212
CG1483 CG7375 0.753327
CG1483 CG8092 0.177170
CG1483 CG8567 0.346971
CG1483 CG9135 0.713028
CG1483 CG9666 -0.879139
CG1486 CG15022 -0.242966
CG1486 CG2161 -0.179121
CG1486 CG31999 -0.359497
CG1486 CG32625 0.324957
CG1486 CG3499 -1.098545
CG1486 CG4700 -0.569970
CG1486 CG4742 -0.287231
CG1486 CG5330 0.254097
CG1486 CG6155 -0.478057
CG1486 CG7033 0.596553
CG1486 CG7107 -0.121814
CG1486 CG8366 -0.298477
CG1486 CG8920 -0.217018
CG1486 CG9330 -0.189166
CG1486 CG9750 0.078849
CG14866 CG6055 -0.921692
CG14866 CG6433 -0.965654
CG14866 CG6608 -0.891774
CG14883 CG16721 1.605908
CG14883 CG17158 2.785291
CG14883 CG17943 -0.774657
CG14883 CG18250 0.085269
CG14883 CG2374 -3.331501
CG14883 CG30115 0.117729
CG14883 CG3039 2.203614
CG14883 CG31045 0.161625
CG14883 CG31332 1.926760
CG14883 CG3198 -2.131777
CG14883 CG32043 1.690220
CG14883 CG3265 0.748657
CG14883 CG33097 -2.084150
CG14883 CG33261 0.592175
CG14883 CG3371 4.746183
CG14883 CG3436 -8.929197
CG14883 CG3542 0.678214
CG14883 CG3624 -0.065280
CG14883 CG3969 -3.399065
CG14883 CG4006 -0.199966
CG14883 CG4532 -1.125533
CG14883 CG5215 -0.840366
CG14883 CG5433 -1.001737
CG14883 CG5454 1.164892
CG14883 CG6654 -0.075259
CG14883 CG6775 1.609685
CG14883 CG6877 0.125973
CG14883 CG7375 2.930261
CG14883 CG7379 -4.718462
CG14883 CG7893 -0.710419
CG14883 CG8092 1.302889
CG14883 CG8173 0.194899
CG14883 CG8200 0.360336
CG14883 CG8289 0.268749
CG14883 CG8571 -0.286903
CG14883 CG8749 -1.680854
CG14883 CG8965 0.650773
CG14883 CG9022 -1.518784
CG14883 CG9480 0.279805
CG14883 CG9710 0.085056
CG14883 CG9712 -1.148580
CG14883 CG9854 0.773352
CG14883 CG9894 -1.667404
CG14883 CR31696 0.299204
CG14888 CG5873 -1.446137
CG14902 CG1809 -1.612999
CG14902 CG18173 0.682968
CG14902 CG31233 0.356845
CG14902 CG31463 -0.284920
CG14902 CG3734 -1.722459
CG14902 CG4199 -2.068559
CG14902 CG6830 -0.827315
CG14902 CG8048 0.255329
CG14968 CG15117 0.275096
CG14968 CG15347 0.129287
CG14968 CG1548 0.583716
CG14968 CG15717 0.823832
CG14968 CG18374 0.628166
CG14968 CG2977 -0.058307
CG14968 CG3006 -0.187676
CG14968 CG31098 1.112598
CG14968 CG31775 -1.141328
CG14968 CG33009 -0.017666
CG14968 CG33099 0.207652
CG14968 CG4033 0.287541
CG14968 CG4162 -1.153855
CG14968 CG4306 -0.235974
CG14968 CG4753 -3.040037
CG14968 CG4781 0.509287
CG14968 CG5210 0.410045
CG14968 CG5288 -2.754353
CG14968 CG5532 -0.626071
CG14968 CG5819 -0.435780
CG14968 CG5828 -1.341963
CG14968 CG5961 -0.038479
CG14968 CG6417 -0.997763
CG14968 CG6949 0.415797
CG14968 CG7241 0.033772
CG14968 CG7936 0.127456
CG14968 CG8050 -1.655367
CG14968 CG8443 -0.910658
CG14968 CG8470 0.654482
CG14968 CG8665 2.234523
CG14968 CG8669 0.232302
CG14968 CG8766 -1.232176
CG14968 CG8788 1.989990
CG14968 CG8804 0.058518
CG14968 CG8946 0.053100
CG14968 CG9066 0.354782
CG14968 CG9331 0.496322
CG14996 CG15095 3.632482
CG14996 CG15717 1.510802
CG14996 CG1685 -2.878137
CG14996 CG17369 0.434662
CG14996 CG1785 -0.845033
CG14996 CG2078 0.166879
CG14996 CG2713 0.423352
CG14996 CG31098 -4.850373
CG14996 CG32264 -1.622567
CG14996 CG3283 -0.350637
CG14996 CG33217 -2.762414
CG14996 CG3593 -1.541247
CG14996 CG4742 1.815494
CG14996 CG4753 2.720336
CG14996 CG4781 -0.967217
CG14996 CG5010 -3.037868
CG14996 CG5288 0.150876
CG14996 CG5558 -1.219684
CG14996 CG6022 5.987801
CG14996 CG6343 -4.968276
CG14996 CG6417 0.084519
CG14996 CG6459 -0.352196
CG14996 CG6767 -6.932133
CG14996 CG7421 1.339885
CG14996 CG7519 2.996405
CG14996 CG7712 -0.400061
CG14996 CG7780 -0.413503
CG14996 CG7839 -0.523205
CG14996 CG7935 1.166621
CG14996 CG8039 3.662347
CG14996 CG8327 -0.220521
CG14996 CG8386 -0.516565
CG14996 CG8443 -2.335742
CG14996 CG8444 0.306809
CG14996 CG8470 -5.092427
CG14996 CG8766 -0.871718
CG14996 CG8788 2.775683
CG14996 CG8827 0.236333
CG14996 CG8913 0.403252
CG14996 CG8920 2.688023
CG14996 CG9006 1.799396
CG14996 CG9149 0.141687
CG14996 CG9300 1.741158
CG14996 CG9306 -6.138597
CG14996 CG9577 -2.139030
CG15002 CG17121 0.189373
CG15002 CG18140 -0.919777
CG15002 CG18290 -0.356233
CG15002 CG18507 -0.010197
CG15002 CG2108 0.030282
CG15002 CG2727 -0.272317
CG15002 CG3008 -0.084629
CG15002 CG31649 -0.674964
CG15002 CG32244 -0.131784
CG15002 CG33183 -0.252931
CG15002 CG3903 1.006209
CG15002 CG5873 -0.409659
CG15002 CG6040 -0.231187
CG15002 CG7230 -0.481189
CG15002 CG7526 -0.397721
CG15002 CG7563 -0.537280
CG15002 CG8965 0.596373
CG15002 CG9322 -1.459439
CG15002 CG9747 -0.095061
CG15005 CG15212 -0.332068
CG15005 CG3267 0.356547
CG15005 CG33217 -0.000322
CG15005 CG4311 -0.054459
CG15005 CG5170 -0.754414
CG15005 CG6708 0.003344
CG15005 CG7266 -0.210154
CG15005 CG7361 0.351612
CG15005 CG8309 -0.080346
CG15005 CG9149 -0.734297
CG15022 CG15717 2.250065
CG15022 CG17437 -0.542719
CG15022 CG17530 -1.236637
CG15022 CG18362 0.140297
CG15022 CG2342 -0.695229
CG15022 CG2928 0.019273
CG15022 CG4742 -0.267184
CG15022 CG5700 -0.236956
CG15022 CG6816 -0.379944
CG15022 CG7098 -0.082979
CG15022 CG7266 -1.850022
CG15022 CG7438 0.540296
CG15022 CG7807 -0.077700
CG15022 CG7981 0.643429
CG15022 CG9184 -0.973508
CG15022 CG9446 -0.483031
CG15022 TE18870 -0.119183
CG15095 CG15117 -2.206235
CG15095 CG15162 0.147848
CG15095 CG15304 -1.960416
CG15095 CG15347 -4.852669
CG15095 CG15717 6.099592
CG15095 CG1685 0.654361
CG15095 CG17325 -0.986631
CG15095 CG17332 0.403528
CG15095 CG1743 1.048778
CG15095 CG18549 0.313861
CG15095 CG18593 -0.026045
CG15095 CG18657 0.959903
CG15095 CG1882 0.390339
CG15095 CG2003 1.088453
CG15095 CG2098 -2.670723
CG15095 CG2184 -0.529944
CG15095 CG2977 3.858292
CG15095 CG30011 1.185063
CG15095 CG30349 0.677921
CG15095 CG31004 1.552231
CG15095 CG31098 -9.539545
CG15095 CG31175 -2.182836
CG15095 CG32164 1.889829
CG15095 CG32499 -0.266877
CG15095 CG32813 -6.741652
CG15095 CG3283 -2.675949
CG15095 CG33009 0.981706
CG15095 CG3593 0.839742
CG15095 CG4033 0.578158
CG15095 CG4162 0.456661
CG15095 CG4233 1.602360
CG15095 CG4475 -2.808899
CG15095 CG4533 -0.101923
CG15095 CG4600 -0.164137
CG15095 CG4753 1.106399
CG15095 CG5010 3.179784
CG15095 CG5210 1.088849
CG15095 CG5532 0.781795
CG15095 CG5558 -0.853361
CG15095 CG5594 0.631258
CG15095 CG5819 -1.591242
CG15095 CG5949 -0.647195
CG15095 CG6417 -0.145538
CG15095 CG6501 3.433138
CG15095 CG6666 -1.054827
CG15095 CG6949 0.546407
CG15095 CG7062 0.764763
CG15095 CG7088 -1.491865
CG15095 CG7178 1.045725
CG15095 CG7241 -0.608281
CG15095 CG7421 -1.604065
CG15095 CG7438 0.777151
CG15095 CG7936 0.941687
CG15095 CG8048 -1.481544
CG15095 CG8050 -2.565509
CG15095 CG8066 2.412420
CG15095 CG8402 -1.300012
CG15095 CG8443 -3.566244
CG15095 CG8446 3.086172
CG15095 CG8470 -13.926167
CG15095 CG8665 -2.690194
CG15095 CG8766 1.017116
CG15095 CG8788 3.638726
CG15095 CG8913 0.855526
CG15095 CG8946 -8.566356
CG15095 CG9009 -0.421138
CG15097 CG2048 -0.085815
CG15097 CG31634 -0.591960
CG15097 CG32169 -1.184776
CG15097 CG3703 1.136058
CG15097 CG9261 -2.982603
CG15101 CG17597 -0.634071
CG15101 CG3743 -0.415441
CG15101 CG4769 -0.501925
CG15101 CG6934 -0.322601
CG15101 CG6981 -1.227372
CG15101 CG9836 0.078610
CG15102 CG16765 0.574669
CG15102 CG17166 -0.918272
CG15102 CG18593 -0.359602
CG15102 CG1882 -0.528939
CG15102 CG30349 -2.192279
CG15102 CG31098 -0.449736
CG15102 CG31175 0.047601
CG15102 CG33502 0.577154
CG15102 CG3588 0.004385
CG15102 CG3714 -0.197403
CG15102 CG4233 0.378224
CG15102 CG4364 -0.291843
CG15102 CG4376 0.402805
CG15102 CG4567 -0.553897
CG15102 CG4600 -0.186279
CG15102 CG4994 -0.538854
CG15102 CG6769 -1.856564
CG15102 CG6871 -0.231706
CG15102 CG7071 -0.315923
CG15102 CG7107 -0.190155
CG15102 CG7328 -0.176010
CG15102 CG7361 1.376750
CG15102 CG7807 -1.078090
CG15102 CG8235 -0.318130
CG15102 CG9253 -0.292779
CG15102 CG9527 0.372745
CG15105 CG15117 -2.589132
CG15105 CG15188 1.194550
CG15105 CG15282 -2.802488
CG15105 CG1548 0.817300
CG15105 CG1648 -3.343986
CG15105 CG1674 -2.048083
CG15105 CG16885 0.187823
CG15105 CG1721 -2.509112
CG15105 CG17246 0.574498
CG15105 CG17325 1.212733
CG15105 CG17492 0.445393
CG15105 CG17508 0.380857
CG15105 CG18111 -0.365525
CG15105 CG18140 -0.564588
CG15105 CG18290 -2.751500
CG15105 CG1837 -1.233745
CG15105 CG18446 1.903123
CG15105 CG18593 -0.501531
CG15105 CG1910 -5.800318
CG15105 CG1934 -0.698800
CG15105 CG2051 2.459108
CG15105 CG2718 0.130053
CG15105 CG2969 -2.053254
CG15105 CG30011 0.502081
CG15105 CG30427 0.419225
CG15105 CG30497 -1.134486
CG15105 CG3127 -0.825492
CG15105 CG31794 0.150372
CG15105 CG32164 1.252436
CG15105 CG32425 6.531953
CG15105 CG32499 0.921178
CG15105 CG33113 1.106489
CG15105 CG33149 -8.313545
CG15105 CG33549 -6.757095
CG15105 CG3644 -4.856493
CG15105 CG3725 -6.232272
CG15105 CG3903 1.861244
CG15105 CG3960 -3.377664
CG15105 CG3989 1.409719
CG15105 CG40049 0.055030
CG15105 CG4169 -1.947778
CG15105 CG4170 1.814325
CG15105 CG4183 -2.786244
CG15105 CG4233 0.930975
CG15105 CG4300 0.897267
CG15105 CG4354 -0.934172
CG15105 CG4376 0.137031
CG15105 CG4405 1.065073
CG15105 CG4511 0.220046
CG15105 CG4533 -8.149470
CG15105 CG4679 -4.588170
CG15105 CG4692 -6.166950
CG15105 CG5320 -0.330998
CG15105 CG5330 -0.136659
CG15105 CG5353 0.333676
CG15105 CG5374 0.753329
CG15105 CG5476 2.923603
CG15105 CG5486 1.297908
CG15105 CG5594 1.684520
CG15105 CG5671 0.332341
CG15105 CG5809 0.695928
CG15105 CG6647 -0.774415
CG15105 CG6666 1.601670
CG15105 CG6668 -2.687150
CG15105 CG6803 -0.409926
CG15105 CG6844 -0.449577
CG15105 CG6871 -0.226683
CG15105 CG7062 3.689411
CG15105 CG7071 0.973069
CG15105 CG7107 -2.688660
CG15105 CG7173 -4.672155
CG15105 CG7433 2.142270
CG15105 CG7481 0.534843
CG15105 CG7526 0.672533
CG15105 CG7807 0.395549
CG15105 CG7915 -2.237240
CG15105 CG7920 4.214276
CG15105 CG7981 -0.069430
CG15105 CG7987 1.643698
CG15105 CG8050 -0.059809
CG15105 CG8235 -0.454063
CG15105 CG8402 -2.708544
CG15105 CG8439 -3.137593
CG15105 CG8665 -0.107018
CG15105 CG9020 -0.522829
CG15105 CG9194 0.782229
CG15105 CG9238 0.458259
CG15105 CG9480 0.843266
CG15105 CG9539 2.290069
CG15105 CG9811 -1.122696
CG15105 CG9985 -1.429014
CG15105 CR31696 0.183000
CG15105 TE19126 0.417075
CG15117 CG15282 2.967047
CG15117 CG1548 -0.188466
CG15117 CG15717 0.248439
CG15117 CG15828 0.436535
CG15117 CG1674 -0.031426
CG15117 CG17325 1.280136
CG15117 CG1743 -3.249462
CG15117 CG17754 0.340565
CG15117 CG18111 -1.388389
CG15117 CG1837 -4.097540
CG15117 CG18657 -3.342634
CG15117 CG1882 0.076210
CG15117 CG1910 2.704124
CG15117 CG2003 -3.344414
CG15117 CG2098 4.592394
CG15117 CG2155 1.176609
CG15117 CG2198 -3.200856
CG15117 CG2718 -1.170451
CG15117 CG3001 0.829524
CG15117 CG30011 -1.704336
CG15117 CG30427 -0.868426
CG15117 CG30497 0.139030
CG15117 CG31098 4.104928
CG15117 CG31775 0.438618
CG15117 CG32464 0.232050
CG15117 CG32813 1.837341
CG15117 CG3297 -0.463792
CG15117 CG33009 -0.464909
CG15117 CG33149 0.398986
CG15117 CG3380 0.544170
CG15117 CG3960 -0.674387
CG15117 CG3989 -1.422879
CG15117 CG4162 0.478868
CG15117 CG4183 -0.526997
CG15117 CG4533 1.659753
CG15117 CG4679 -7.108865
CG15117 CG4692 1.221493
CG15117 CG4696 -0.565011
CG15117 CG5320 -4.547428
CG15117 CG5330 5.485982
CG15117 CG5476 -2.826059
CG15117 CG5532 1.061961
CG15117 CG5594 -3.066658
CG15117 CG5776 1.138202
CG15117 CG5819 -1.401117
CG15117 CG5828 -0.012950
CG15117 CG6501 0.863713
CG15117 CG6803 -0.247519
CG15117 CG6844 0.903078
CG15117 CG7062 -7.035557
CG15117 CG7088 1.361311
CG15117 CG7173 1.416798
CG15117 CG7241 -0.918848
CG15117 CG7296 0.290094
CG15117 CG7299 -0.036172
CG15117 CG7915 0.449082
CG15117 CG7987 -0.172234
CG15117 CG8050 -1.530056
CG15117 CG8066 0.746576
CG15117 CG8186 -1.642910
CG15117 CG8402 3.190141
CG15117 CG8665 -12.549735
CG15117 CG8946 -2.136851
CG15117 CG9238 1.755793
CG15117 CG9494 -1.042886
CG15117 TE19126 -1.410705
CG15162 CG15347 0.114800
CG15162 CG17332 2.324030
CG15162 CG18374 0.036489
CG15162 CG18657 -1.260761
CG15162 CG2003 2.362618
CG15162 CG2184 -2.960703
CG15162 CG2713 0.132625
CG15162 CG2977 1.344593
CG15162 CG3006 0.448819
CG15162 CG31004 -2.937223
CG15162 CG31098 4.248805
CG15162 CG31160 -0.879049
CG15162 CG31175 -4.629052
CG15162 CG31259 -1.458723
CG15162 CG31559 -0.711938
CG15162 CG31605 -0.128039
CG15162 CG32164 0.394244
CG15162 CG3267 -0.115614
CG15162 CG3283 0.338820
CG15162 CG33502 1.390341
CG15162 CG3588 0.727530
CG15162 CG4033 -1.498212
CG15162 CG4051 0.757877
CG15162 CG4061 1.857462
CG15162 CG4217 4.148290
CG15162 CG4427 2.975149
CG15162 CG4475 1.221282
CG15162 CG4567 -0.160965
CG15162 CG4581 -0.778465
CG15162 CG4665 0.724897
CG15162 CG4753 0.271795
CG15162 CG4901 6.776951
CG15162 CG5010 0.033511
CG15162 CG5288 -0.522439
CG15162 CG5525 -6.418686
CG15162 CG5819 -4.333361
CG15162 CG5961 0.887823
CG15162 CG6105 -1.592650
CG15162 CG6459 1.523170
CG15162 CG6501 -4.419907
CG15162 CG6708 0.227427
CG15162 CG6949 2.930294
CG15162 CG7176 -2.225108
CG15162 CG7178 -0.032755
CG15162 CG7361 -0.555306
CG15162 CG7421 -2.695607
CG15162 CG7458 2.324783
CG15162 CG7502 -2.115679
CG15162 CG7698 0.278368
CG15162 CG8048 0.329170
CG15162 CG8182 0.448108
CG15162 CG8186 -1.517832
CG15162 CG8235 1.190323
CG15162 CG8309 2.943912
CG15162 CG8446 0.946489
CG15162 CG8531 -7.349764
CG15162 CG8788 -0.065923
CG15162 CG8804 0.624074
CG15162 CG8946 -8.854168
CG15162 CG9066 -0.622332
CG15162 CG9127 -2.365480
CG15162 CG9326 0.959699
CG15162 CG9331 -1.669121
CG15162 CG9527 -3.502203
CG15162 CG9762 -0.804619
CG15188 CG17246 0.581789
CG15188 CG17325 -0.241662
CG15188 CG2098 -3.499582
CG15188 CG2155 -0.173418
CG15188 CG2198 1.408458
CG15188 CG2342 -0.751160
CG15188 CG2713 -0.357218
CG15188 CG30011 -0.436165
CG15188 CG32164 0.347942
CG15188 CG32499 0.185390
CG15188 CG3989 -0.219888
CG15188 CG4051 -1.436210
CG15188 CG4233 0.097579
CG15188 CG4354 0.086196
CG15188 CG4427 1.868631
CG15188 CG4533 0.522244
CG15188 CG4778 -0.368190
CG15188 CG5033 1.124954
CG15188 CG5330 -2.886754
CG15188 CG6844 0.308262
CG15188 CG6871 -0.543940
CG15188 CG7173 -1.286598
CG15188 CG7176 0.665692
CG15188 CG7227 0.017125
CG15188 CG7702 -0.518018
CG15188 CG7935 -0.159002
CG15188 CG8402 -0.221493
CG15188 CG8665 0.084039
CG15188 CG9184 -0.150521
CG15188 CG9238 0.072285
CG15211 CG16787 -0.865724
CG15211 CG1759 -1.569947
CG15211 CG4280 -0.617223
CG15211 CG4311 -0.672544
CG15211 CG4901 0.362749
CG15211 CG5130 0.140593
CG15211 CG5170 -0.030883
CG15211 CG5525 0.069039
CG15211 CG7712 -0.365363
CG15211 CG9149 0.076641
CG15212 CG15598 -0.358998
CG15212 CG16765 0.727802
CG15212 CG16885 0.163748
CG15212 CG17166 -1.356441
CG15212 CG17332 2.296477
CG15212 CG18446 0.587587
CG15212 CG1882 0.668793
CG15212 CG2016 -0.263164
CG15212 CG2108 -0.341947
CG15212 CG2674 0.147758
CG15212 CG2837 -0.902718
CG15212 CG30497 0.123841
CG15212 CG31121 0.083781
CG15212 CG31175 0.126255
CG15212 CG31559 -0.630905
CG15212 CG3171 1.197895
CG15212 CG32244 0.515009
CG15212 CG32548 -1.663680
CG15212 CG32625 0.478267
CG15212 CG3267 -0.335118
CG15212 CG33104 0.025911
CG15212 CG33217 0.725349
CG15212 CG4051 -1.281102
CG15212 CG4427 1.796088
CG15212 CG4552 -0.042531
CG15212 CG4567 0.762550
CG15212 CG4679 -0.584857
CG15212 CG4692 1.180514
CG15212 CG4742 -0.001614
CG15212 CG4994 2.347638
CG15212 CG5193 -0.215323
CG15212 CG5330 -2.417699
CG15212 CG5476 -0.492966
CG15212 CG6459 1.564022
CG15212 CG6521 -0.389414
CG15212 CG6668 0.547166
CG15212 CG6708 -1.784584
CG15212 CG7071 -1.076419
CG15212 CG7107 -1.570802
CG15212 CG7173 -1.182105
CG15212 CG7176 1.490287
CG15212 CG7266 -0.265267
CG15212 CG7271 -1.818695
CG15212 CG7279 -0.560247
CG15212 CG7361 -5.109131
CG15212 CG7413 1.193060
CG15212 CG7807 -0.218296
CG15212 CG7981 0.329988
CG15212 CG8144 0.315922
CG15212 CG8186 -0.024046
CG15212 CG8235 -1.718767
CG15212 CG8309 1.018984
CG15212 CG8402 0.945569
CG15212 CG8788 -2.849461
CG15212 CG9172 -0.531347
CG15212 CG9330 -0.526696
CG15212 CG9539 0.456769
CG15212 CG9710 0.069463
CG15212 TE18870 -0.251865
CG15282 CG1648 0.065722
CG15282 CG1674 -0.045654
CG15282 CG17325 2.414364
CG15282 CG17332 0.618397
CG15282 CG17508 0.249987
CG15282 CG18290 -0.065515
CG15282 CG1837 -0.402511
CG15282 CG18593 0.438997
CG15282 CG1882 0.962986
CG15282 CG1910 -0.655748
CG15282 CG2718 0.182394
CG15282 CG30011 -0.185268
CG15282 CG30427 0.571664
CG15282 CG30497 -1.518711
CG15282 CG31098 1.950915
CG15282 CG32164 -0.778799
CG15282 CG32244 1.085782
CG15282 CG33149 0.503029
CG15282 CG3644 0.420279
CG15282 CG3903 -1.016406
CG15282 CG3960 -2.455522
CG15282 CG3989 -2.410343
CG15282 CG4169 0.409049
CG15282 CG4183 0.732095
CG15282 CG4376 -0.392916
CG15282 CG4511 -0.968312
CG15282 CG4533 3.032318
CG15282 CG4679 -2.179972
CG15282 CG4692 0.706634
CG15282 CG5320 -3.565564
CG15282 CG5330 2.008121
CG15282 CG5476 -5.184257
CG15282 CG6647 -1.062896
CG15282 CG6666 -1.458637
CG15282 CG6668 -2.488519
CG15282 CG6803 -0.008629
CG15282 CG7062 -2.414566
CG15282 CG7071 1.190919
CG15282 CG7107 -0.673361
CG15282 CG7173 0.240873
CG15282 CG7433 2.094639
CG15282 CG7920 0.580045
CG15282 CG7981 -0.738410
CG15282 CG8050 -2.279012
CG15282 CG8066 1.283083
CG15282 CG8182 0.716362
CG15282 CG8186 -0.382918
CG15282 CG8402 1.640022
CG15282 CG8665 -2.600493
CG15282 CG9020 0.141740
CG15282 CG9184 0.451109
CG15282 CG9194 0.403717
CG15282 CG9238 -0.036871
CG15282 CG9253 -0.981595
CG15282 CR31696 0.927831
CG15304 CG15347 -1.777196
CG15304 CG15717 -0.513095
CG15304 CG1582 0.456379
CG15304 CG1685 1.644671
CG15304 CG17246 2.129043
CG15304 CG17320 -1.102190
CG15304 CG17332 0.690223
CG15304 CG17642 -2.565854
CG15304 CG1882 1.517403
CG15304 CG2003 0.934078
CG15304 CG2210 0.025168
CG15304 CG2713 -2.947506
CG15304 CG31004 -0.220002
CG15304 CG31098 3.099172
CG15304 CG31160 0.643837
CG15304 CG31170 0.228642
CG15304 CG3127 1.495588
CG15304 CG3140 -2.792435
CG15304 CG31999 -2.249993
CG15304 CG3249 -1.643754
CG15304 CG3283 0.581084
CG15304 CG32920 2.377561
CG15304 CG33009 0.340102
CG15304 CG33502 -0.038804
CG15304 CG3499 -1.639117
CG15304 CG3714 0.675346
CG15304 CG3884 0.510396
CG15304 CG3960 0.574844
CG15304 CG4051 -0.171437
CG15304 CG4061 1.563121
CG15304 CG4086 0.151503
CG15304 CG4169 0.517805
CG15304 CG4233 -1.733215
CG15304 CG4247 -1.353367
CG15304 CG4427 1.482778
CG15304 CG4475 0.744925
CG15304 CG4567 0.811282
CG15304 CG4752 -0.231707
CG15304 CG4753 -2.993544
CG15304 CG5033 1.236936
CG15304 CG5353 1.382779
CG15304 CG5558 -0.793645
CG15304 CG5590 0.181722
CG15304 CG5594 -0.830856
CG15304 CG5660 -0.293793
CG15304 CG5819 2.320730
CG15304 CG5903 1.263771
CG15304 CG5904 -1.305106
CG15304 CG6028 -0.304426
CG15304 CG6030 1.296725
CG15304 CG6226 -0.041533
CG15304 CG6345 0.608039
CG15304 CG6439 -0.504512
CG15304 CG6459 -1.783112
CG15304 CG6501 -2.728588
CG15304 CG6666 -1.494124
CG15304 CG6769 -1.878280
CG15304 CG6904 0.587176
CG15304 CG6949 -6.634428
CG15304 CG7421 3.960641
CG15304 CG7438 -0.643720
CG15304 CG7458 0.882994
CG15304 CG7610 0.552555
CG15304 CG7920 0.260414
CG15304 CG7993 0.491111
CG15304 CG8039 0.093978
CG15304 CG8048 -1.096874
CG15304 CG8058 -0.205643
CG15304 CG8402 -4.262990
CG15304 CG8439 -1.549813
CG15304 CG8443 -2.139714
CG15304 CG8470 1.190971
CG15304 CG8766 -1.240248
CG15304 CG8788 2.019602
CG15304 CG8946 2.566632
CG15304 CG9140 -2.778899
CG15304 CG9280 -0.827342
CG15304 CG9331 0.362273
CG15304 CG9527 2.049444
CG15347 CG1644 -1.907652
CG15347 CG2003 -3.825535
CG15347 CG2184 -0.356201
CG15347 CG2977 -0.569438
CG15347 CG3006 0.886612
CG15347 CG31004 2.439704
CG15347 CG31098 5.398718
CG15347 CG31160 -0.012155
CG15347 CG31259 -1.425189
CG15347 CG3127 1.126520
CG15347 CG31605 -2.188049
CG15347 CG32409 -2.299687
CG15347 CG32813 4.115998
CG15347 CG3283 0.645153
CG15347 CG33502 3.348339
CG15347 CG3714 -2.205986
CG15347 CG3884 -0.050442
CG15347 CG4033 0.909916
CG15347 CG4061 -1.897307
CG15347 CG4217 -5.081178
CG15347 CG4247 0.987086
CG15347 CG4581 3.014232
CG15347 CG4753 -17.405831
CG15347 CG5010 0.387783
CG15347 CG5558 2.813779
CG15347 CG5660 -2.727157
CG15347 CG5819 -7.897442
CG15347 CG5904 -0.373940
CG15347 CG5961 0.559434
CG15347 CG6028 0.936244
CG15347 CG6375 -0.006193
CG15347 CG6417 2.138955
CG15347 CG6501 -3.116000
CG15347 CG6666 3.382120
CG15347 CG7328 0.224415
CG15347 CG7458 -3.156291
CG15347 CG7936 -4.485164
CG15347 CG8039 2.508082
CG15347 CG8048 -4.835655
CG15347 CG8443 0.355939
CG15347 CG8470 5.392180
CG15347 CG8766 -0.506379
CG15347 CG8788 0.381162
CG15347 CG8946 6.226207
CG15347 CG9331 -0.414138
CG15347 CG9527 2.392778
CG15347 CG9663 1.634839
CG1539 CG8156 -0.454167
CG1539 CG9924 -0.664716
CG15427 CG1825 -0.858001
CG15427 CG7576 -0.904684
CG15433 CG16765 -4.375244
CG15433 CG1685 -0.091729
CG15433 CG17121 0.486610
CG15433 CG17166 -4.160854
CG15433 CG17369 -1.207031
CG15433 CG1785 -1.896956
CG15433 CG18446 -1.435147
CG15433 CG2003 -1.909515
CG15433 CG2184 0.512085
CG15433 CG2221 6.063296
CG15433 CG2863 0.816749
CG15433 CG3001 -0.426225
CG15433 CG31175 -5.239018
CG15433 CG32164 5.193902
CG15433 CG3267 2.265055
CG15433 CG3278 1.892234
CG15433 CG32813 1.884173
CG15433 CG33071 -1.261768
CG15433 CG33104 -0.178313
CG15433 CG33183 1.179361
CG15433 CG33217 2.463580
CG15433 CG3401 -0.139874
CG15433 CG3499 -0.282008
CG15433 CG3762 1.469716
CG15433 CG3992 1.814759
CG15433 CG4033 -6.300712
CG15433 CG4051 0.347821
CG15433 CG4170 -0.504189
CG15433 CG4300 -0.308108
CG15433 CG4307 -0.452806
CG15433 CG4457 2.700225
CG15433 CG4567 -4.022477
CG15433 CG4726 -0.004225
CG15433 CG4901 -1.057928
CG15433 CG4912 0.575973
CG15433 CG4944 -0.040876
CG15433 CG4966 -1.835624
CG15433 CG4994 -5.572338
CG15433 CG5033 2.607371
CG15433 CG5258 0.173274
CG15433 CG5277 4.074807
CG15433 CG5374 -0.972749
CG15433 CG5525 3.554059
CG15433 CG5590 -0.459476
CG15433 CG5596 0.229024
CG15433 CG6226 1.469400
CG15433 CG6512 -7.182754
CG15433 CG6766 1.694310
CG15433 CG6871 0.843918
CG15433 CG7033 2.682154
CG15433 CG7088 -0.289036
CG15433 CG7176 -0.999029
CG15433 CG7271 0.266705
CG15433 CG7413 5.315735
CG15433 CG7421 -3.226436
CG15433 CG7430 0.774876
CG15433 CG7461 -5.089063
CG15433 CG7554 -0.511415
CG15433 CG7654 -2.445725
CG15433 CG7675 0.775766
CG15433 CG7915 0.645527
CG15433 CG8058 0.004513
CG15433 CG8144 2.742311
CG15433 CG8231 -2.816951
CG15433 CG8235 4.141941
CG15433 CG8268 1.502351
CG15433 CG8309 -10.809041
CG15433 CG8439 2.362704
CG15433 CG8446 0.860390
CG15433 CG8759 3.553052
CG15433 CG8920 -0.161403
CG15433 CG8977 0.873618
CG15433 CG9009 -4.288030
CG15433 CG9172 -13.262649
CG15433 CG9281 -7.902707
CG15433 CG9326 -0.107030
CG15433 CG9330 -6.625702
CG15433 CG9416 -1.457447
CG15433 CG9710 0.510976
CG15433 CR31808 0.792356
CG15433 TE19126 -0.866496
CG15444 CG15786 -0.793686
CG15444 CG1582 0.256808
CG15444 CG2928 -0.578206
CG15444 CG32473 -0.288471
CG15444 CG32920 -0.942689
CG15444 CG6055 -0.473774
CG1546 CG4798 -0.581858
CG1546 CG6120 -0.726022
CG1548 CG15717 -2.202758
CG1548 CG1685 0.323394
CG1548 CG1743 -2.692569
CG1548 CG1746 0.634839
CG1548 CG17754 0.495872
CG1548 CG18111 -0.306951
CG1548 CG1837 -1.548009
CG1548 CG2003 -0.389659
CG1548 CG2098 0.589384
CG1548 CG2198 -0.381534
CG1548 CG2969 -0.149113
CG1548 CG3001 -0.155352
CG1548 CG31098 0.562017
CG1548 CG31775 -2.541649
CG1548 CG32464 -3.544872
CG1548 CG32813 -0.799568
CG1548 CG3989 -1.700210
CG1548 CG4162 1.676173
CG1548 CG4533 -0.831564
CG1548 CG4696 -0.178723
CG1548 CG4746 -0.434424
CG1548 CG4781 -0.442394
CG1548 CG5033 0.695006
CG1548 CG5210 -0.194658
CG1548 CG5330 1.403382
CG1548 CG5345 0.146514
CG1548 CG5558 -0.965323
CG1548 CG5776 0.832000
CG1548 CG5828 0.103527
CG1548 CG7062 0.963804
CG1548 CG7088 1.253356
CG1548 CG7678 -0.416291
CG1548 CG7935 -0.603724
CG1548 CG7987 1.323854
CG1548 CG8050 -0.093125
CG1548 CG8066 1.052863
CG1548 CG8402 0.279039
CG1548 CG8446 0.642703
CG1548 CG8665 -3.338033
CG1548 CG8977 0.418113
CG1548 CG9006 -0.482503
CG1548 CG9119 -0.424318
CG1548 CG9300 0.280880
CG1548 CG9306 -0.159983
CG1548 CG9663 0.112719
CG15592 CG18362 -0.805312
CG15598 CG17166 -0.452383
CG15598 CG17332 1.053334
CG15598 CG18374 0.259138
CG15598 CG2108 0.576285
CG15598 CG2837 -1.621664
CG15598 CG31559 -0.720981
CG15598 CG32244 -1.663561
CG15598 CG3267 0.841192
CG15598 CG33502 -0.530510
CG15598 CG3588 -0.082873
CG15598 CG4051 1.614098
CG15598 CG4376 -0.806796
CG15598 CG4726 -0.246823
CG15598 CG5476 0.846781
CG15598 CG6521 -0.114912
CG15598 CG7071 0.955795
CG15598 CG7107 -1.685131
CG15598 CG7176 -1.866528
CG15598 CG7502 0.255791
CG15598 CG7807 0.162647
CG15598 CG8788 -0.321836
CG15598 CG9710 0.810968
CG15598 CG9977 -0.560967
CG15598 CR31808 -0.482560
CG15651 CG31043 0.022014
CG15651 CG32169 -2.434990
CG15651 CG3703 0.764610
CG15651 CG4050 1.297133
CG15651 CG4684 -3.130889
CG15651 CG6703 0.292224
CG15651 CG7576 0.439130
CG15651 CG7851 -2.239827
CG15651 CG8625 -0.081151
CG15669 CG17754 -0.187058
CG15669 CG31022 -0.285907
CG15669 CG33149 -0.252087
CG15669 CG3380 -0.735624
CG15669 CG4125 -0.337436
CG15669 CG7296 -0.881682
CG15717 CG1600 1.780432
CG15717 CG1685 4.263467
CG15717 CG17325 -1.160070
CG15717 CG1743 0.696960
CG15717 CG18446 -2.607934
CG15717 CG18549 -1.305397
CG15717 CG18593 0.425513
CG15717 CG1882 -4.317044
CG15717 CG1970 -1.740437
CG15717 CG2003 -4.876298
CG15717 CG2098 -0.817216
CG15717 CG2155 -0.548675
CG15717 CG2198 0.601576
CG15717 CG2718 0.574673
CG15717 CG30011 1.999442
CG15717 CG3006 -0.475028
CG15717 CG30497 1.254213
CG15717 CG31098 -11.738961
CG15717 CG31160 0.156211
CG15717 CG31175 0.352594
CG15717 CG31431 0.471215
CG15717 CG31775 0.519994
CG15717 CG32409 -1.553167
CG15717 CG32499 0.366091
CG15717 CG3267 0.556115
CG15717 CG32813 1.723628
CG15717 CG33009 -0.420051
CG15717 CG3593 0.372317
CG15717 CG3829 1.309364
CG15717 CG3960 0.268340
CG15717 CG4033 3.602868
CG15717 CG4233 3.022636
CG15717 CG4427 -18.424732
CG15717 CG4475 -0.760678
CG15717 CG4533 2.225942
CG15717 CG4600 1.200082
CG15717 CG4679 -6.277285
CG15717 CG4753 3.505969
CG15717 CG5033 1.527083
CG15717 CG5210 -0.789882
CG15717 CG5330 0.742532
CG15717 CG5345 -3.125635
CG15717 CG5353 3.228314
CG15717 CG5532 -1.674431
CG15717 CG5594 -1.842040
CG15717 CG5949 1.111677
CG15717 CG6417 -1.411942
CG15717 CG6459 -0.975814
CG15717 CG6708 1.846352
CG15717 CG6871 0.716716
CG15717 CG6949 5.715499
CG15717 CG7062 -0.737442
CG15717 CG7088 -5.210613
CG15717 CG7107 2.509320
CG15717 CG7266 -8.431802
CG15717 CG7421 2.852095
CG15717 CG7438 -1.757605
CG15717 CG7807 -1.301674
CG15717 CG7981 0.537668
CG15717 CG8036 1.709121
CG15717 CG8050 -6.436580
CG15717 CG8058 0.877229
CG15717 CG8066 0.197659
CG15717 CG8144 0.701307
CG15717 CG8235 3.804886
CG15717 CG8386 0.055349
CG15717 CG8402 -7.431200
CG15717 CG8439 1.900838
CG15717 CG8443 -1.965972
CG15717 CG8446 -6.143463
CG15717 CG8470 -9.316677
CG15717 CG8665 -8.444203
CG15717 CG8766 1.758705
CG15717 CG8782 -0.561888
CG15717 CG8788 -3.059967
CG15717 CG8913 -1.272914
CG15717 CG8946 -1.037777
CG15717 CG9009 0.664371
CG15717 CG9148 1.418555
CG15717 CG9184 2.052002
CG15717 CG9280 -0.413065
CG15717 CG9446 -1.164798
CG15717 CG9539 1.860119
CG15717 CG9663 1.764518
CG15717 CR31808 -0.863666
CG15731 CG17332 -0.325134
CG15731 CG2184 0.961056
CG15731 CG2863 0.631396
CG15731 CG3048 0.518046
CG15731 CG3127 -0.270424
CG15731 CG32409 0.047934
CG15731 CG32813 -0.453659
CG15731 CG33071 0.168471
CG15731 CG3401 -0.434920
CG15731 CG4033 0.061362
CG15731 CG4217 0.791915
CG15731 CG4581 -0.832497
CG15731 CG4726 -0.217830
CG15731 CG4843 0.225506
CG15731 CG4901 -1.162928
CG15731 CG4912 -0.591474
CG15731 CG5525 0.631906
CG15731 CG5596 -0.494098
CG15731 CG5824 1.107747
CG15731 CG5961 0.404273
CG15731 CG6417 -0.364473
CG15731 CG6501 2.265002
CG15731 CG6949 -0.131745
CG15731 CG7033 0.840693
CG15731 CG7088 -0.438160
CG15731 CG7279 -0.519993
CG15731 CG7430 0.472891
CG15731 CG7458 -1.622490
CG15731 CG7461 0.815664
CG15731 CG7638 0.065568
CG15731 CG7930 -0.595794
CG15731 CG8301 0.823025
CG15731 CG8635 -0.437437
CG15731 CG8977 -1.617233
CG15731 CG9630 -1.028975
CG15731 CG9663 0.259869
CG15786 CG32920 -0.376256
CG15786 CG7941 -0.744857
CG15811 CG17158 0.833932
CG15811 CG2048 1.508990
CG15811 CG2774 -0.984640
CG15811 CG2835 -1.109394
CG15811 CG31088 0.547284
CG15811 CG31108 0.894953
CG15811 CG31349 -0.220829
CG15811 CG32031 -0.449105
CG15811 CG32043 -4.832600
CG15811 CG32158 -1.277070
CG15811 CG32486 -1.127944
CG15811 CG33097 1.303587
CG15811 CG3625 -2.968706
CG15811 CG3969 -0.937734
CG15811 CG4006 -0.694514
CG15811 CG4303 -2.680182
CG15811 CG5215 2.031724
CG15811 CG5433 -0.733328
CG15811 CG6174 -1.884985
CG15811 CG6418 -1.596117
CG15811 CG6866 2.059941
CG15811 CG6877 -1.827549
CG15811 CG6889 0.475851
CG15811 CG7187 -0.161662
CG15811 CG7375 1.009708
CG15811 CG7379 -0.795292
CG15811 CG7752 1.536633
CG15811 CG7961 -1.131189
CG15811 CG8092 0.690518
CG15811 CG8156 0.444562
CG15811 CG8472 0.491604
CG15811 CG8567 0.641358
CG15811 CG8933 -1.788559
CG15811 CG9261 0.691935
CG15811 CG9924 0.252656
CG1582 CG17320 0.430098
CG1582 CG17642 -0.058529
CG1582 CG2161 0.256890
CG1582 CG2210 -0.085997
CG1582 CG2713 -2.624643
CG1582 CG2818 -0.289248
CG1582 CG30116 -0.212970
CG1582 CG3028 -0.297032
CG1582 CG30291 -0.171854
CG1582 CG31170 0.106378
CG1582 CG3140 -1.736759
CG1582 CG3171 -0.769610
CG1582 CG31999 -0.417403
CG1582 CG32548 -0.157122
CG1582 CG3283 0.766640
CG1582 CG32920 -2.742550
CG1582 CG3499 -1.779342
CG1582 CG4051 0.967833
CG1582 CG4086 -0.108122
CG1582 CG4169 0.579405
CG1582 CG4233 -0.552323
CG1582 CG4247 0.076245
CG1582 CG4427 1.422789
CG1582 CG4475 -0.488374
CG1582 CG4552 0.719374
CG1582 CG4742 0.002619
CG1582 CG4984 -0.037754
CG1582 CG5012 0.569764
CG1582 CG5130 0.499997
CG1582 CG5590 -0.000463
CG1582 CG5660 -1.070154
CG1582 CG6028 -0.913910
CG1582 CG6199 -1.428793
CG1582 CG6345 -1.340616
CG1582 CG6439 1.278152
CG1582 CG6521 0.346905
CG1582 CG6769 -0.118762
CG1582 CG6775 0.438185
CG1582 CG7271 0.250606
CG1582 CG7354 0.661038
CG1582 CG7413 0.810892
CG1582 CG7698 0.545546
CG1582 CG7748 0.689364
CG1582 CG8173 0.408979
CG1582 CG8235 -1.856968
CG1582 CG8430 0.344147
CG1582 CG9127 0.146301
CG1582 CG9131 -0.493083
CG1582 CG9280 0.438813
CG15828 CG17754 -0.397937
CG15828 CG1837 1.467753
CG15828 CG2198 -0.994958
CG15828 CG2718 -0.682247
CG15828 CG31692 0.586836
CG15828 CG33113 0.090914
CG15828 CG3434 -0.521446
CG15828 CG3767 -0.747636
CG15828 CG3989 -3.210435
CG15828 CG4405 -0.298988
CG15828 CG4769 -0.245917
CG15828 CG5345 -0.471878
CG15828 CG6778 0.789911
CG15828 CG6844 -0.025201
CG15828 CG7702 0.589799
CG15828 CG8665 1.025187
CG15828 CG9444 -1.478108
CG15828 CG9836 -0.914282
CG1600 CG17323 0.280542
CG1600 CG1743 1.294932
CG1600 CG18466 -4.423343
CG1600 CG2060 -2.008824
CG1600 CG31098 1.160380
CG1600 CG3829 -2.022320
CG1600 CG4120 0.235185
CG1600 CG4162 -0.811028
CG1600 CG5210 0.454379
CG1600 CG7062 1.701093
CG1600 CG7390 1.945994
CG1600 CG8050 -0.495494
CG1600 CG8066 1.193320
CG1600 CG8665 -2.792529
CG1600 CG8782 0.863508
CG1600 CG8913 -1.437600
CG1600 CG9184 0.024696
CG1624 CG17724 0.109377
CG1624 CG32158 -1.872347
CG1624 CG32486 -0.520424
CG1624 CG3269 0.451426
CG1624 CG7471 0.118741
CG1624 CG8092 0.028599
CG1624 CG8200 -0.185582
CG1624 CG8567 0.565480
CG1644 CG2977 -1.234911
CG1644 CG3006 -0.558001
CG1644 CG4061 -0.631702
CG1644 CG4753 0.502894
CG1644 CG5819 1.022483
CG1644 CG6417 0.048217
CG1644 CG7241 -0.106644
CG1644 CG7328 0.110372
CG1644 CG7458 0.149403
CG1644 CG7936 -1.140364
CG1644 CG9331 0.824214
CG1648 CG17158 0.296195
CG1648 CG1721 -2.114518
CG1648 CG17325 0.051846
CG1648 CG17800 -0.345061
CG1648 CG18111 0.205853
CG1648 CG18140 -1.643902
CG1648 CG18250 1.475987
CG1648 CG1837 -0.657440
CG1648 CG1910 -5.808396
CG1648 CG1934 -0.184843
CG1648 CG2051 1.172503
CG1648 CG2969 0.019366
CG1648 CG30427 -0.770275
CG1648 CG31045 -0.191036
CG1648 CG31794 -0.174131
CG1648 CG31999 1.601910
CG1648 CG32244 -0.366583
CG1648 CG32425 2.985751
CG1648 CG32625 0.869423
CG1648 CG3265 -0.225159
CG1648 CG3278 -2.388340
CG1648 CG33149 1.507382
CG1648 CG33549 0.899108
CG1648 CG3371 -0.024884
CG1648 CG3624 -0.026052
CG1648 CG3725 0.330320
CG1648 CG3800 0.190494
CG1648 CG3903 -6.088103
CG1648 CG3989 2.745008
CG1648 CG4051 0.321341
CG1648 CG4115 -1.077592
CG1648 CG4354 0.877562
CG1648 CG4533 1.385026
CG1648 CG4551 -0.190079
CG1648 CG4679 3.304535
CG1648 CG4692 -0.875355
CG1648 CG4700 -3.438183
CG1648 CG5320 -4.417084
CG1648 CG5330 -0.162143
CG1648 CG5476 -1.820380
CG1648 CG5486 1.058342
CG1648 CG6177 0.058863
CG1648 CG6668 2.177977
CG1648 CG6803 0.424011
CG1648 CG7033 2.972676
CG1648 CG7173 -1.176042
CG1648 CG7227 -0.138450
CG1648 CG7279 -0.036510
CG1648 CG7481 -0.186975
CG1648 CG7526 0.141649
CG1648 CG7981 -0.016737
CG1648 CG7987 3.592912
CG1648 CG8276 -0.467492
CG1648 CG8759 -0.202397
CG1648 CG8977 0.616491
CG1648 CG9020 -0.459173
CG1648 CG9022 -1.274759
CG1648 CG9194 -4.756051
CG1648 CG9238 -1.661415
CG1648 CG9750 -0.392088
CG1648 CG9985 -2.884267
CG1648 CR31696 2.170242
CG1648 TE19126 1.920559
CG16712 CG6155 -1.117778
CG16721 CG17158 0.193412
CG16721 CG1721 0.784365
CG16721 CG17492 -0.682617
CG16721 CG17800 -0.378455
CG16721 CG18250 4.889296
CG16721 CG18290 -0.319629
CG16721 CG2969 0.166567
CG16721 CG3008 0.951671
CG16721 CG3039 0.522750
CG16721 CG3048 0.446379
CG16721 CG31045 1.560375
CG16721 CG32031 -1.186574
CG16721 CG32043 -0.005878
CG16721 CG32425 1.197565
CG16721 CG3265 0.447622
CG16721 CG32701 -0.124636
CG16721 CG33097 -3.134787
CG16721 CG33549 -0.197411
CG16721 CG3371 1.782071
CG16721 CG3436 -2.382590
CG16721 CG3624 -2.135189
CG16721 CG3644 -0.806294
CG16721 CG3725 -0.579572
CG16721 CG3800 1.077607
CG16721 CG3903 -0.042995
CG16721 CG4006 -0.176244
CG16721 CG4169 -0.773080
CG16721 CG4511 -0.187371
CG16721 CG4677 -0.615557
CG16721 CG5215 0.622412
CG16721 CG5320 0.545449
CG16721 CG5454 -0.369625
CG16721 CG5809 -0.705698
CG16721 CG6177 -0.211294
CG16721 CG7379 0.325493
CG16721 CG7433 -0.096712
CG16721 CG7481 0.097148
CG16721 CG7987 0.131447
CG16721 CG8276 -3.834344
CG16721 CG8933 0.791376
CG16721 CG8974 1.005167
CG16721 CG9022 -0.282883
CG16721 CG9194 -0.203316
CG16721 CG9322 -0.318658
CG16721 CG9423 -0.079577
CG16721 CG9985 0.269084
CG1674 CG17492 -0.666372
CG1674 CG17508 -0.510652
CG1674 CG1910 0.962958
CG1674 CG33149 -0.273864
CG1674 CG3644 -0.064626
CG1674 CG3725 0.426624
CG1674 CG4376 -0.553339
CG1674 CG5320 2.019695
CG1674 CG6647 0.266024
CG1674 CG7071 0.261928
CG1674 CG7433 -1.653981
CG1674 CG9194 -0.090656
CG1674 CG9811 -0.660422
CG16765 CG17166 -6.259316
CG16765 CG17271 2.039557
CG16765 CG17369 1.056128
CG16765 CG1749 -0.561524
CG16765 CG1771 -3.038678
CG16765 CG1785 1.156256
CG16765 CG18446 1.009726
CG16765 CG18593 -0.403888
CG16765 CG1882 -0.028952
CG16765 CG18854 0.183661
CG16765 CG2003 -0.549237
CG16765 CG2221 -3.004037
CG16765 CG30011 -0.480742
CG16765 CG31175 0.905780
CG16765 CG31559 -0.931276
CG16765 CG3171 1.903967
CG16765 CG32499 0.305319
CG16765 CG3267 1.190545
CG16765 CG32813 -2.364676
CG16765 CG33104 -7.258066
CG16765 CG33183 0.546041
CG16765 CG3762 -2.862603
CG16765 CG4051 0.890494
CG16765 CG4307 1.100014
CG16765 CG4427 -0.595203
CG16765 CG4552 -0.603745
CG16765 CG4567 1.888698
CG16765 CG4600 -0.100281
CG16765 CG4726 -0.399843
CG16765 CG4944 0.185377
CG16765 CG4966 -1.563827
CG16765 CG4994 2.627860
CG16765 CG5590 0.016109
CG16765 CG6148 2.182444
CG16765 CG6202 -1.630286
CG16765 CG6668 1.551919
CG16765 CG6708 5.201015
CG16765 CG6766 0.154779
CG16765 CG6871 1.686711
CG16765 CG7088 1.483682
CG16765 CG7176 -0.279092
CG16765 CG7266 1.615422
CG16765 CG7271 -1.319796
CG16765 CG7361 0.214654
CG16765 CG7413 1.446168
CG16765 CG7421 0.702736
CG16765 CG7430 -3.079509
CG16765 CG7461 0.028089
CG16765 CG7654 -0.562649
CG16765 CG7675 0.778835
CG16765 CG7807 -0.669700
CG16765 CG7915 0.547188
CG16765 CG8144 -16.533879
CG16765 CG8231 1.079295
CG16765 CG8235 -3.021379
CG16765 CG8268 -1.978015
CG16765 CG8309 -2.023047
CG16765 CG8386 -0.604831
CG16765 CG8439 -4.841172
CG16765 CG8446 -2.275966
CG16765 CG9009 -1.732479
CG16765 CG9149 -4.208146
CG16765 CG9172 -1.703266
CG16765 CG9281 2.749892
CG16765 CG9416 1.303609
CG16765 CR31808 -1.725432
CG16786 CG16798 -0.856124
CG16786 CG1749 -0.110815
CG16786 CG31368 -0.069414
CG16786 CG32982 -0.655924
CG16786 CG7675 -0.294349
CG16787 CG2210 0.704140
CG16787 CG30349 -0.224157
CG16787 CG31170 0.144221
CG16787 CG31233 0.330394
CG16787 CG31649 -0.422496
CG16787 CG32920 -0.307110
CG16787 CG33502 0.048995
CG16787 CG4199 0.378645
CG16787 CG4311 0.072679
CG16787 CG4984 -0.760732
CG16787 CG5012 -0.081421
CG16787 CG5170 -0.251412
CG16787 CG5660 -0.702840
CG16787 CG6030 -0.020294
CG16787 CG6345 0.671716
CG16787 CG7328 0.272554
CG16787 CG7354 -3.128407
CG16787 CG9331 0.983226
CG16788 CG3542 -0.468916
CG16798 CG31368 -0.088646
CG16798 CG32164 0.557233
CG16798 CG32244 -0.447475
CG16798 CG32982 -0.239670
CG16798 CG4051 -0.452380
CG16798 CG4125 0.117804
CG16798 CG4194 -0.275268
CG16798 CG7176 -0.410504
CG16798 CG7199 -0.146474
CG16798 CG7638 -0.211704
CG16798 CG7675 -0.188709
CG16798 CG8182 -0.684835
CG16798 CG8186 -0.104288
CG16798 CG9322 -0.001975
CG16798 TE19126 0.163327
CG1685 CG17369 2.187996
CG1685 CG1746 4.276379
CG1685 CG1785 -11.382999
CG1685 CG18854 1.774819
CG1685 CG2003 1.186676
CG1685 CG2713 1.868640
CG1685 CG2863 1.455716
CG1685 CG31098 -1.459069
CG1685 CG31175 1.203470
CG1685 CG3140 2.096924
CG1685 CG32409 -3.989876
CG1685 CG3267 -4.660753
CG1685 CG32813 -4.478098
CG1685 CG33009 0.592452
CG1685 CG33217 -0.235796
CG1685 CG3593 0.619768
CG1685 CG3714 -0.238796
CG1685 CG3884 0.160661
CG1685 CG4033 -4.089424
CG1685 CG4217 3.803995
CG1685 CG4233 -0.807607
CG1685 CG4300 -0.871316
CG1685 CG4307 -4.971163
CG1685 CG4427 -0.865839
CG1685 CG4475 1.356770
CG1685 CG4567 2.828267
CG1685 CG4600 0.355094
CG1685 CG4753 -0.610334
CG1685 CG4901 3.156490
CG1685 CG4994 4.712546
CG1685 CG5010 -6.399628
CG1685 CG5033 3.235466
CG1685 CG5277 0.453789
CG1685 CG5374 -0.570848
CG1685 CG5558 -3.799519
CG1685 CG5594 3.785485
CG1685 CG5824 0.399658
CG1685 CG5904 -17.164655
CG1685 CG5992 0.925578
CG1685 CG6022 0.822891
CG1685 CG6105 4.834154
CG1685 CG6226 -4.073562
CG1685 CG6343 -4.789024
CG1685 CG6415 -0.858487
CG1685 CG6417 0.779998
CG1685 CG6501 4.092032
CG1685 CG6767 2.478650
CG1685 CG6871 0.138627
CG1685 CG6904 -0.290612
CG1685 CG6949 10.382312
CG1685 CG7033 5.010755
CG1685 CG7088 -0.075995
CG1685 CG7176 1.136873
CG1685 CG7421 0.779028
CG1685 CG7430 -1.285052
CG1685 CG7519 2.588701
CG1685 CG7610 5.790436
CG1685 CG7712 2.541617
CG1685 CG7834 4.544173
CG1685 CG7839 4.280687
CG1685 CG7841 -1.702260
CG1685 CG7935 -5.603423
CG1685 CG7993 6.428784
CG1685 CG8039 -5.301715
CG1685 CG8058 0.635161
CG1685 CG8309 -0.469595
CG1685 CG8327 2.781299
CG1685 CG8402 -2.804170
CG1685 CG8439 -7.143367
CG1685 CG8443 -3.592552
CG1685 CG8444 0.349865
CG1685 CG8446 -2.258485
CG1685 CG8470 -4.135302
CG1685 CG8525 2.297192
CG1685 CG8766 -0.103051
CG1685 CG8920 -1.136181
CG1685 CG8977 -9.202636
CG1685 CG9009 1.813037
CG1685 CG9140 2.069282
CG1685 CG9172 -2.566122
CG1685 CG9281 2.471044
CG1685 CG9300 -0.975036
CG1685 CG9306 -1.442124
CG1685 CG9527 -0.289164
CG1685 CG9577 1.634946
CG16858 CG1884 0.185744
CG16858 CG2072 -0.309577
CG16858 CG2161 -0.740748
CG16858 CG2818 -0.428005
CG16858 CG31999 0.108342
CG16858 CG32425 0.424302
CG16858 CG33549 1.562493
CG16858 CG3542 -0.645177
CG16858 CG3722 -1.400389
CG16858 CG3725 -0.170677
CG16858 CG3903 0.006783
CG16858 CG4145 -2.360941
CG16858 CG4670 -0.457741
CG16858 CG4672 0.623942
CG16858 CG4729 -0.275877
CG16858 CG5021 0.253898
CG16858 CG6055 -0.243146
CG16858 CG6199 -0.217450
CG16858 CG7748 0.113665
CG16858 CG8156 -0.694613
CG16858 CG8965 -0.577730
CG16858 CG9022 0.369158
CG16858 CG9346 -0.390597
CG16858 CG9924 0.435804
CG16876 CG18740 -0.611873
CG16876 CG4022 -0.473796
CG16876 CG5393 -0.589094
CG16876 CG5580 -0.988650
CG16876 CG6889 -0.288093
CG16876 CG8200 -0.251537
CG16885 CG2928 -0.897803
CG16885 CG32548 -0.044348
CG16885 CG33113 -0.164192
CG16885 CG4679 0.252113
CG16885 CG7173 -0.385789
CG16885 CG9539 -0.314688
CG16944 CG17332 -1.868228
CG16944 CG17642 0.127642
CG16944 CG3127 0.375214
CG16944 CG32164 0.801284
CG16944 CG33502 -0.192035
CG16944 CG4086 0.705110
CG16944 CG4169 -0.775351
CG16944 CG4247 -2.997270
CG16944 CG4376 -0.496736
CG16944 CG4994 -0.077799
CG16944 CG5012 0.468518
CG16944 CG5660 -0.212823
CG16944 CG6178 -0.594775
CG16944 CG6647 -0.214806
CG16944 CG6666 -2.312278
CG16944 CG7269 -0.209227
CG16944 CG7698 -0.088990
CG16944 CG7920 -0.796833
CG16944 CG8048 -0.100387
CG16944 CG9480 -0.231956
CG17032 CG17121 -2.169484
CG17032 CG1749 -0.101522
CG17032 CG18140 0.563019
CG17032 CG18507 -0.446327
CG17032 CG2051 -0.481147
CG17032 CG2727 -0.358915
CG17032 CG2918 -0.125541
CG17032 CG3001 0.155296
CG17032 CG3008 0.364133
CG17032 CG3278 -0.306668
CG17032 CG33104 -0.746389
CG17032 CG33183 -0.768795
CG17032 CG33549 1.227075
CG17032 CG3359 -0.295194
CG17032 CG3903 -0.063348
CG17032 CG4051 -0.130552
CG17032 CG4354 0.667242
CG17032 CG4457 0.559854
CG17032 CG5374 -1.073812
CG17032 CG5486 0.240395
CG17032 CG5590 -0.228218
CG17032 CG7610 0.676506
CG17032 CG7748 -0.503424
CG17032 CG8759 1.607883
CG17032 CG9009 0.029051
CG17032 CG9035 -0.370805
CG17032 CG9238 -0.858911
CG17032 CG9281 -0.339881
CG17032 CG9322 -0.362930
CG17032 CG9330 1.544168
CG17032 CG9423 -0.631184
CG17032 TE20108 -0.331433
CG17109 CG5779 -1.423920
CG17121 CG17166 1.806392
CG17121 CG17246 -0.429809
CG17121 CG17492 0.202576
CG17121 CG18140 -0.944446
CG17121 CG18507 -0.231721
CG17121 CG2108 -0.035857
CG17121 CG3001 -1.310410
CG17121 CG3008 0.792464
CG17121 CG31045 -0.672651
CG17121 CG31999 -0.140132
CG17121 CG32244 0.233628
CG17121 CG32425 0.677058
CG17121 CG3267 -0.912910
CG17121 CG3278 -0.009267
CG17121 CG33009 -0.481149
CG17121 CG33104 0.742744
CG17121 CG3359 -0.667654
CG17121 CG3903 0.277315
CG17121 CG3992 0.012665
CG17121 CG4051 -0.654445
CG17121 CG4170 0.153166
CG17121 CG4354 -1.621393
CG17121 CG4692 0.012130
CG17121 CG5170 0.149390
CG17121 CG5193 -0.007493
CG17121 CG5330 0.482512
CG17121 CG5374 0.692682
CG17121 CG5596 -0.353937
CG17121 CG6512 0.702045
CG17121 CG6708 0.187289
CG17121 CG6904 -0.435650
CG17121 CG7033 1.694469
CG17121 CG7176 0.343923
CG17121 CG7230 -0.254358
CG17121 CG7421 0.667153
CG17121 CG7438 -0.387937
CG17121 CG7526 -0.931346
CG17121 CG7563 0.185985
CG17121 CG7935 -0.171502
CG17121 CG8235 0.875461
CG17121 CG8309 -1.433346
CG17121 CG8402 1.885115
CG17121 CG8439 0.131394
CG17121 CG8446 1.293410
CG17121 CG8759 1.009784
CG17121 CG8965 0.076931
CG17121 CG9009 -0.835402
CG17121 CG9035 0.086938
CG17121 CG9194 -0.830897
CG17121 CG9281 -4.076699
CG17121 CG9322 -0.759948
CG17121 CG9330 -0.565638
CG17121 CG9416 -0.230186
CG17121 CG9762 -0.310296
CG17121 CR31808 -0.488104
CG17124 CG17246 1.372667
CG17124 CG17369 -3.398904
CG17124 CG18250 0.717020
CG17124 CG18854 0.805435
CG17124 CG2221 3.078850
CG17124 CG31045 1.184984
CG17124 CG3224 1.252958
CG17124 CG32253 -1.538312
CG17124 CG32425 -0.150140
CG17124 CG32625 -1.844079
CG17124 CG3278 -2.363000
CG17124 CG33104 -0.791250
CG17124 CG3416 0.407742
CG17124 CG3434 0.159831
CG17124 CG3722 -0.128198
CG17124 CG3902 -0.877894
CG17124 CG3992 0.459419
CG17124 CG4035 -0.549455
CG17124 CG4115 -0.268381
CG17124 CG4551 -1.037672
CG17124 CG4692 -0.694057
CG17124 CG4700 -1.363203
CG17124 CG4746 0.614545
CG17124 CG4912 -2.897173
CG17124 CG4972 -0.796338
CG17124 CG5183 -2.676743
CG17124 CG5277 -3.097709
CG17124 CG5345 0.044001
CG17124 CG5353 0.877088
CG17124 CG5824 2.267325
CG17124 CG6148 -3.052472
CG17124 CG6210 -0.492596
CG17124 CG6455 0.244984
CG17124 CG6512 -1.580040
CG17124 CG6766 0.355735
CG17124 CG6981 0.014473
CG17124 CG7227 -0.882549
CG17124 CG7413 -1.130669
CG17124 CG7430 -0.542381
CG17124 CG7461 0.401058
CG17124 CG7702 0.990901
CG17124 CG7935 2.096433
CG17124 CG8231 1.721364
CG17124 CG8286 -1.143292
CG17124 CG8306 -0.002525
CG17124 CG8366 0.709998
CG17124 CG8920 1.163812
CG17124 CG8978 -2.255979
CG17124 CG9035 -0.185997
CG17124 CG9172 0.179772
CG17124 CG9403 0.365585
CG17124 CG9423 0.410248
CG17124 CG9539 0.313474
CG17124 CG9677 -0.359922
CG17124 CG9710 -0.577659
CG17124 CG9750 -0.858523
CG17124 CG9866 -0.435358
CG17124 CG9916 0.877907
CG17136 CG17369 -0.128632
CG17136 CG1746 1.307687
CG17136 CG1785 5.292307
CG17136 CG18854 -1.122846
CG17136 CG1891 -0.317374
CG17136 CG2221 -0.132453
CG17136 CG2263 2.309660
CG17136 CG2827 -0.252754
CG17136 CG2863 -1.884838
CG17136 CG2867 1.442406
CG17136 CG3224 -0.299288
CG17136 CG32409 3.070147
CG17136 CG4217 -4.730640
CG17136 CG4457 0.898315
CG17136 CG4581 1.821709
CG17136 CG4843 -1.983357
CG17136 CG4912 1.273946
CG17136 CG5258 -0.141424
CG17136 CG5277 0.485944
CG17136 CG5525 -0.038714
CG17136 CG5824 -0.740826
CG17136 CG5904 7.120807
CG17136 CG5992 0.560353
CG17136 CG6022 3.297096
CG17136 CG6105 1.746176
CG17136 CG6226 -2.647546
CG17136 CG6455 0.934948
CG17136 CG6904 -1.531146
CG17136 CG6972 -0.427130
CG17136 CG7519 -0.240505
CG17136 CG7780 0.935903
CG17136 CG8039 -1.428904
CG17136 CG8231 1.404867
CG17136 CG8301 -0.090260
CG17136 CG8327 -1.916974
CG17136 CG8366 0.050857
CG17136 CG8444 -0.192497
CG17136 CG8525 1.331819
CG17136 CG8759 0.609956
CG17136 CG8780 -1.241095
CG17136 CG8920 -7.423811
CG17136 CG9300 0.493287
CG17136 CG9630 -15.271076
CG17136 CG9663 0.171274
CG17136 CG9750 -1.571631
CG17158 CG1716 -0.229948
CG17158 CG1721 0.626220
CG17158 CG1749 0.307057
CG17158 CG17492 -1.830793
CG17158 CG1782 -2.422258
CG17158 CG18250 -12.107239
CG17158 CG18290 -0.725953
CG17158 CG1884 2.701525
CG17158 CG2051 0.568100
CG17158 CG2374 -4.996196
CG17158 CG2774 -0.639846
CG17158 CG3008 2.225231
CG17158 CG3033 0.769876
CG17158 CG3039 3.471092
CG17158 CG31045 -0.595080
CG17158 CG31332 3.190694
CG17158 CG3198 3.422368
CG17158 CG32425 3.786161
CG17158 CG3265 1.880890
CG17158 CG32701 -0.348540
CG17158 CG33097 -2.649616
CG17158 CG33183 0.348536
CG17158 CG33549 1.941788
CG17158 CG3542 1.229410
CG17158 CG3624 -1.818397
CG17158 CG3664 -0.797998
CG17158 CG3722 -3.148524
CG17158 CG3725 -5.959518
CG17158 CG3800 0.483481
CG17158 CG3969 -0.528769
CG17158 CG4006 -1.464920
CG17158 CG4115 0.583498
CG17158 CG4145 -0.554782
CG17158 CG4204 -1.201322
CG17158 CG4552 -0.074676
CG17158 CG4672 2.351925
CG17158 CG4677 1.410942
CG17158 CG4700 1.164531
CG17158 CG5215 0.625599
CG17158 CG5433 -0.256117
CG17158 CG5454 0.891571
CG17158 CG5514 0.008345
CG17158 CG5809 -1.706369
CG17158 CG6017 -0.191230
CG17158 CG6174 0.927244
CG17158 CG6647 -0.322933
CG17158 CG6654 -0.576780
CG17158 CG6668 1.459656
CG17158 CG6775 -8.609812
CG17158 CG6877 -0.679114
CG17158 CG7071 0.882630
CG17158 CG7199 -0.833329
CG17158 CG7254 -0.335972
CG17158 CG7262 0.759307
CG17158 CG7375 -0.685240
CG17158 CG7379 -1.684762
CG17158 CG7433 -1.338854
CG17158 CG7752 -1.135542
CG17158 CG7893 -3.133186
CG17158 CG8173 0.080806
CG17158 CG8209 -0.521764
CG17158 CG8289 0.490433
CG17158 CG8308 0.736547
CG17158 CG8411 -0.433968
CG17158 CG8416 0.341047
CG17158 CG8430 1.221661
CG17158 CG8933 -2.305633
CG17158 CG8965 -5.062768
CG17158 CG8974 3.090599
CG17158 CG9022 -1.611341
CG17158 CG9035 -0.705804
CG17158 CG9318 -1.792000
CG17158 CG9322 -2.903512
CG17158 CG9423 -1.627789
CG17158 CG9712 1.986979
CG17158 CG9924 0.448148
CG17158 CG9985 0.201251
CG17158 TE20108 -0.114149
CG1716 CG1749 -0.045578
CG1716 CG1782 -0.039836
CG1716 CG18250 2.330939
CG1716 CG2051 -0.525149
CG1716 CG2072 -0.114522
CG1716 CG2774 -0.487513
CG1716 CG3039 0.056388
CG1716 CG31045 0.248347
CG1716 CG31794 -0.078169
CG1716 CG32030 -0.245571
CG1716 CG32701 0.238891
CG1716 CG3542 -1.576701
CG1716 CG3664 0.107822
CG1716 CG3722 -0.118947
CG1716 CG3792 -0.564358
CG1716 CG3800 0.733677
CG1716 CG4006 0.077194
CG1716 CG4204 0.058348
CG1716 CG4672 -0.048203
CG1716 CG4729 -0.324102
CG1716 CG5353 0.274394
CG1716 CG5382 0.934526
CG1716 CG5454 -0.085833
CG1716 CG6601 -0.064516
CG1716 CG6654 -0.237379
CG1716 CG6766 0.156701
CG1716 CG6775 0.361293
CG1716 CG6877 -0.559656
CG1716 CG7073 -2.553681
CG1716 CG7262 -0.345582
CG1716 CG7375 -0.095683
CG1716 CG7752 0.072006
CG1716 CG8289 -0.250086
CG1716 CG8430 0.078864
CG1716 CG8776 -0.347494
CG1716 CG8974 0.209366
CG1716 CG9022 0.116461
CG1716 CG9128 -0.455975
CG1716 CG9256 -0.179769
CG1716 CG9677 -0.090003
CG1716 CG9916 -0.043937
CG1716 CG9985 0.137024
CG17166 CG1771 2.094332
CG17166 CG18446 -1.772244
CG17166 CG18507 0.246036
CG17166 CG1882 1.280189
CG17166 CG2140 -0.399984
CG17166 CG2837 -0.195082
CG17166 CG3008 2.407727
CG17166 CG31175 2.383057
CG17166 CG3171 -2.372550
CG17166 CG32164 3.141391
CG17166 CG3267 -11.600547
CG17166 CG33104 -1.758365
CG17166 CG33183 -2.336368
CG17166 CG3499 1.043545
CG17166 CG3588 0.365428
CG17166 CG3762 -3.021683
CG17166 CG4051 -0.862181
CG17166 CG4307 0.204437
CG17166 CG4364 -1.718128
CG17166 CG4567 -5.649256
CG17166 CG4726 -3.459953
CG17166 CG4966 1.671306
CG17166 CG4994 -7.003872
CG17166 CG5170 0.602184
CG17166 CG5374 3.733402
CG17166 CG5575 -0.428355
CG17166 CG6512 -1.536241
CG17166 CG6521 0.132495
CG17166 CG6668 0.788606
CG17166 CG6766 1.125449
CG17166 CG6871 -1.119242
CG17166 CG7033 3.127003
CG17166 CG7071 0.833944
CG17166 CG7107 1.397663
CG17166 CG7176 1.420747
CG17166 CG7271 0.850915
CG17166 CG7361 0.811558
CG17166 CG7413 0.246962
CG17166 CG7421 4.862058
CG17166 CG7430 2.286072
CG17166 CG7807 0.037052
CG17166 CG8144 1.604180
CG17166 CG8182 -0.191693
CG17166 CG8231 0.068795
CG17166 CG8235 3.427903
CG17166 CG8309 -1.454634
CG17166 CG8402 2.826758
CG17166 CG8439 1.522691
CG17166 CG9149 -0.120843
CG17166 CG9172 -0.564568
CG17166 CG9253 -0.494552
CG17166 CG9281 -1.216468
CG17166 CG9330 0.915613
CG17166 CG9416 -0.500282
CG17166 CG9446 1.144728
CG17166 CG9710 0.303618
CG17166 CR31808 0.062294
CG1721 CG17492 -0.157499
CG1721 CG18250 -1.552953
CG1721 CG1837 0.753519
CG1721 CG1910 -0.306354
CG1721 CG1934 0.117691
CG1721 CG3001 1.988136
CG1721 CG30427 -0.686844
CG1721 CG3048 0.287366
CG1721 CG31045 0.417640
CG1721 CG3127 -0.922752
CG1721 CG31332 -0.293692
CG1721 CG3198 0.531015
CG1721 CG32164 -0.942186
CG1721 CG32244 0.059487
CG1721 CG32425 1.306731
CG1721 CG3265 0.352542
CG1721 CG33149 -1.528887
CG1721 CG3371 -0.717807
CG1721 CG3624 -1.295145
CG1721 CG3644 0.046609
CG1721 CG4125 0.086250
CG1721 CG4169 -1.021293
CG1721 CG4300 -0.638358
CG1721 CG4700 -0.061582
CG1721 CG4726 0.031401
CG1721 CG4843 2.250617
CG1721 CG4994 -1.978414
CG1721 CG5320 -0.339932
CG1721 CG5374 0.089750
CG1721 CG5476 0.796754
CG1721 CG5596 0.779527
CG1721 CG5809 -1.676272
CG1721 CG5992 1.311599
CG1721 CG6501 1.127560
CG1721 CG6647 -0.139576
CG1721 CG6668 -0.816059
CG1721 CG6775 -0.697106
CG1721 CG6803 -0.882502
CG1721 CG6972 -1.587747
CG1721 CG7033 1.018664
CG1721 CG7173 1.278419
CG1721 CG7430 -0.872070
CG1721 CG7433 -1.186375
CG1721 CG7920 1.278325
CG1721 CG7987 -0.691697
CG1721 CG8209 0.247477
CG1721 CG8289 -0.268661
CG1721 CG8439 0.011746
CG1721 CG8759 0.338619
CG1721 CG8977 -3.109232
CG1721 CG9020 -0.324407
CG1721 CG9022 0.609516
CG1721 CG9194 -0.150875
CG1721 CG9281 -0.946299
CG1721 CG9322 0.196169
CG1721 CG9480 -0.519799
CG1721 CG9710 1.584902
CG1721 CG9985 1.713712
CG1721 CR31696 -1.109668
CG1721 TE19126 0.881196
CG17218 CG1749 -1.342769
CG17218 CG17646 -1.218647
CG17218 CG3171 0.049896
CG17218 CG32473 0.077372
CG17218 CG33183 -0.303482
CG17218 CG3991 0.029283
CG17218 CG4006 -0.154947
CG17218 CG5021 0.607753
CG17218 CG5873 -0.611471
CG17218 CG7893 0.542729
CG17218 CG7961 -0.071604
CG17218 CG8156 -1.817786
CG17218 CG8308 -0.228761
CG17218 CG9035 0.933642
CG17218 CG9322 0.488575
CG17218 CG9416 -0.163623
CG17218 CG9712 -0.167565
CG17218 CG9796 -1.031945
CG17218 CG9924 0.871243
CG17218 CG9968 0.313922
CG17246 CG17320 0.583222
CG17246 CG18140 -0.372937
CG17246 CG2016 -0.630114
CG17246 CG2158 0.537038
CG17246 CG2161 1.500369
CG17246 CG2674 -1.738215
CG17246 CG2713 -2.204748
CG17246 CG3008 1.451841
CG17246 CG31170 -1.408391
CG17246 CG3140 -3.966368
CG17246 CG31999 -1.905312
CG17246 CG3224 0.830385
CG17246 CG32409 1.649359
CG17246 CG32425 -0.289137
CG17246 CG32548 1.130907
CG17246 CG32625 -0.239066
CG17246 CG3267 0.016772
CG17246 CG3278 1.149974
CG17246 CG3283 0.634497
CG17246 CG33104 1.175039
CG17246 CG33217 -0.023710
CG17246 CG33549 -4.553912
CG17246 CG3499 -4.839329
CG17246 CG3624 1.315771
CG17246 CG3861 -1.199477
CG17246 CG3903 2.886310
CG17246 CG3992 -0.050632
CG17246 CG4003 -0.837738
CG17246 CG4051 -0.465387
CG17246 CG4169 1.521326
CG17246 CG4170 1.059964
CG17246 CG4233 0.398559
CG17246 CG4427 3.610538
CG17246 CG4567 -0.813556
CG17246 CG4679 0.159685
CG17246 CG4692 0.066973
CG17246 CG4742 0.359172
CG17246 CG4912 2.112108
CG17246 CG4972 -0.477526
CG17246 CG4994 1.012451
CG17246 CG5033 0.743849
CG17246 CG5330 -2.425902
CG17246 CG5353 1.671232
CG17246 CG5374 -0.158431
CG17246 CG5594 1.714085
CG17246 CG5904 5.974246
CG17246 CG6022 -0.220058
CG17246 CG6177 -0.837318
CG17246 CG6226 -2.615557
CG17246 CG6343 -0.604642
CG17246 CG6439 0.359747
CG17246 CG6708 1.075747
CG17246 CG6904 -4.271024
CG17246 CG6949 0.106786
CG17246 CG7033 -2.061375
CG17246 CG7107 0.828558
CG17246 CG7227 -0.046730
CG17246 CG7361 -0.008240
CG17246 CG7413 -1.359159
CG17246 CG7430 0.721028
CG17246 CG7610 0.192858
CG17246 CG7698 1.710751
CG17246 CG7839 2.389087
CG17246 CG7935 -0.640882
CG17246 CG7981 -0.111040
CG17246 CG7987 2.460835
CG17246 CG8058 0.848248
CG17246 CG8231 -0.125328
CG17246 CG8235 1.735819
CG17246 CG8366 0.198278
CG17246 CG8402 -2.786676
CG17246 CG8439 -0.710807
CG17246 CG8443 -2.910038
CG17246 CG8444 -0.635801
CG17246 CG8636 -0.195863
CG17246 CG8766 -2.556290
CG17246 CG8788 3.783379
CG17246 CG8978 1.083450
CG17246 CG9140 -0.032976
CG17246 CG9194 0.045729
CG17246 CG9280 -1.386721
CG17246 CG9281 0.362867
CG17246 CG9423 -0.151209
CG17246 CG9750 -1.872036
CG17246 CG9985 -0.064042
CG17246 TE18870 0.073625
CG17271 CG1749 -0.786662
CG17271 CG18507 -0.329654
CG17271 CG18854 2.286515
CG17271 CG2221 0.341472
CG17271 CG2263 0.079350
CG17271 CG32030 0.054101
CG17271 CG33183 0.319305
CG17271 CG3664 0.324923
CG17271 CG3991 -0.797488
CG17271 CG4457 0.390806
CG17271 CG4665 -0.434918
CG17271 CG4966 -0.049783
CG17271 CG5382 -2.939311
CG17271 CG5946 0.194708
CG17271 CG6202 -4.053118
CG17271 CG6708 2.896369
CG17271 CG6822 -2.767292
CG17271 CG7073 0.708115
CG17271 CG7461 0.475387
CG17271 CG8144 -2.223050
CG17271 CG8268 -1.122837
CG17271 CG8286 -1.601293
CG17271 CG8386 -0.367637
CG17271 CG8430 -0.055149
CG17271 CG9035 0.103714
CG17271 CG9326 -2.119065
CG17272 CG2727 -0.663726
CG17272 CG2818 -0.344984
CG17272 CG6040 -0.392016
CG17272 CG8156 -0.197373
CG17272 CG9712 -0.361626
CG17280 CG6030 -0.058237
CG17280 CG6439 -1.192162
CG17280 CG9131 -0.730335
CG17292 CG2928 -0.884263
CG17320 CG17642 0.483698
CG17320 CG1882 -0.370630
CG17320 CG18854 0.886207
CG17320 CG1970 -0.891726
CG17320 CG2158 0.206861
CG17320 CG2161 -0.444601
CG17320 CG31160 -1.049981
CG17320 CG31170 -1.701222
CG17320 CG3140 -1.698625
CG17320 CG3224 0.825173
CG17320 CG32409 -0.990323
CG17320 CG32625 0.062135
CG17320 CG33502 0.369774
CG17320 CG3499 -1.102566
CG17320 CG4061 -0.076708
CG17320 CG4086 0.266637
CG17320 CG4233 0.117331
CG17320 CG4247 -0.621512
CG17320 CG4427 -1.093437
CG17320 CG4567 0.300763
CG17320 CG4600 -0.170280
CG17320 CG4665 1.258598
CG17320 CG4752 -0.109711
CG17320 CG5033 2.574343
CG17320 CG5353 -1.225043
CG17320 CG5590 -1.558589
CG17320 CG5904 3.542531
CG17320 CG5992 -0.080605
CG17320 CG6028 -0.707571
CG17320 CG6871 0.334143
CG17320 CG7458 -0.855403
CG17320 CG7461 -4.365004
CG17320 CG8036 0.378154
CG17320 CG8058 -2.039608
CG17320 CG8402 -0.377349
CG17320 CG8531 0.053481
CG17320 CG9148 -0.931075
CG17320 CG9280 1.174777
CG17323 CG18466 -0.725935
CG17323 CG2060 -0.752615
CG17323 CG33099 0.277129
CG17323 CG4162 0.800000
CG17323 CG4306 -1.178966
CG17323 CG5210 0.534183
CG17323 CG6113 -0.392900
CG17323 CG7062 -0.069278
CG17323 CG7390 -0.515557
CG17323 CG8050 -0.833243
CG17323 CG8066 -0.365488
CG17323 CG8782 -0.059673
CG17325 CG17332 0.085790
CG17325 CG17754 -0.184759
CG17325 CG1837 -3.494304
CG17325 CG18657 -1.794044
CG17325 CG1910 -2.717955
CG17325 CG2718 0.243062
CG17325 CG30011 -0.025087
CG17325 CG30427 0.421522
CG17325 CG31098 0.694943
CG17325 CG3127 -1.484450
CG17325 CG32164 -4.453595
CG17325 CG32499 -0.093111
CG17325 CG32548 1.117645
CG17325 CG32813 -2.979124
CG17325 CG33009 0.099228
CG17325 CG33149 0.169566
CG17325 CG4376 0.639807
CG17325 CG4427 -1.147830
CG17325 CG4533 -0.864503
CG17325 CG4600 -0.043278
CG17325 CG4994 2.692382
CG17325 CG5320 4.719263
CG17325 CG5330 1.143835
CG17325 CG5476 -5.188915
CG17325 CG5532 -0.516078
CG17325 CG5819 0.655436
CG17325 CG6501 1.677185
CG17325 CG6666 -0.342394
CG17325 CG6803 -1.467373
CG17325 CG7088 -0.009429
CG17325 CG7107 0.864241
CG17325 CG7173 -3.043548
CG17325 CG7296 0.446656
CG17325 CG7698 0.444342
CG17325 CG7807 -0.578570
CG17325 CG7920 1.450678
CG17325 CG7981 -0.704771
CG17325 CG8050 1.632284
CG17325 CG8186 1.133948
CG17325 CG8402 0.132754
CG17325 CG8665 -3.230000
CG17325 CG8766 0.526797
CG17325 CG8977 2.172925
CG17325 CG9184 -0.099134
CG17325 CG9238 -0.827195
CG17332 CG17508 0.192258
CG17332 CG17642 -1.098460
CG17332 CG1771 -2.703764
CG17332 CG18374 -2.233913
CG17332 CG18593 -0.505831
CG17332 CG1882 -1.235344
CG17332 CG2210 1.450901
CG17332 CG2977 1.809929
CG17332 CG30349 -0.946035
CG17332 CG31004 2.166221
CG17332 CG31098 2.768416
CG17332 CG31170 2.919765
CG17332 CG31233 -1.020255
CG17332 CG3127 -1.295695
CG17332 CG31605 1.125172
CG17332 CG32164 6.626874
CG17332 CG3249 -0.381299
CG17332 CG32813 2.271824
CG17332 CG32920 -0.501402
CG17332 CG33009 0.794298
CG17332 CG33502 -11.226817
CG17332 CG3762 -0.178359
CG17332 CG4051 0.822694
CG17332 CG4169 4.394671
CG17332 CG4199 0.314426
CG17332 CG4217 1.850375
CG17332 CG4247 3.047354
CG17332 CG4364 -3.626367
CG17332 CG4376 0.167503
CG17332 CG4567 2.994285
CG17332 CG4984 -0.003139
CG17332 CG4994 2.726380
CG17332 CG5012 -1.227947
CG17332 CG5130 -0.103453
CG17332 CG5476 -3.456605
CG17332 CG5532 -0.347160
CG17332 CG5660 -0.028770
CG17332 CG5819 -2.454743
CG17332 CG5903 3.117363
CG17332 CG5949 0.686738
CG17332 CG5961 4.052869
CG17332 CG6030 1.619013
CG17332 CG6345 -0.594678
CG17332 CG6375 -0.339213
CG17332 CG6501 -15.129172
CG17332 CG6521 -2.814382
CG17332 CG6647 -0.276335
CG17332 CG6666 -5.409318
CG17332 CG6769 -1.165746
CG17332 CG6949 2.097420
CG17332 CG7062 -0.209352
CG17332 CG7071 3.296423
CG17332 CG7107 -3.621208
CG17332 CG7176 2.035095
CG17332 CG7279 0.374451
CG17332 CG7354 1.114664
CG17332 CG7361 -16.622693
CG17332 CG7502 0.763918
CG17332 CG7698 -0.630926
CG17332 CG7807 1.433709
CG17332 CG7920 -9.918721
CG17332 CG7981 -1.004085
CG17332 CG8048 -9.632562
CG17332 CG8173 -1.306090
CG17332 CG8186 -4.211840
CG17332 CG8235 0.083806
CG17332 CG8439 3.158268
CG17332 CG8766 -1.818537
CG17332 CG8788 -3.456082
CG17332 CG8946 -3.182120
CG17332 CG9262 0.256249
CG17332 CG9527 4.088035
CG17332 CG9743 0.590871
CG17332 CG9762 3.343528
CG17332 CG9977 -2.465911
CG17334 CG2969 -0.611914
CG17334 CG33113 -0.717796
CG17334 CG5486 -0.357805
CG17334 CG9175 -0.693601
CG17348 CG2835 -0.259136
CG17348 CG3001 -0.392845
CG17348 CG31332 0.432998
CG17348 CG4125 -0.664237
CG17348 CG4843 0.663593
CG17348 CG7073 -0.156011
CG17348 CG7638 0.513431
CG17348 CG8635 -1.247344
CG17369 CG1746 -1.441625
CG17369 CG1785 0.312398
CG17369 CG2221 -7.411025
CG17369 CG2263 0.559685
CG17369 CG2674 0.168097
CG17369 CG2863 0.544799
CG17369 CG2867 1.443721
CG17369 CG3224 -1.031305
CG17369 CG32253 -0.010060
CG17369 CG3278 -0.936057
CG17369 CG33104 -0.694653
CG17369 CG33217 -0.653200
CG17369 CG3992 0.066706
CG17369 CG4307 -7.559247
CG17369 CG4457 -1.138194
CG17369 CG4912 1.408783
CG17369 CG4972 0.967733
CG17369 CG5258 -2.216730
CG17369 CG5277 -0.820134
CG17369 CG5374 -0.446823
CG17369 CG5382 1.208631
CG17369 CG5824 -8.170247
CG17369 CG5904 0.383515
CG17369 CG6022 -0.014100
CG17369 CG6105 4.559777
CG17369 CG6148 -0.980707
CG17369 CG6226 -0.980969
CG17369 CG6343 -4.027436
CG17369 CG6455 -3.585269
CG17369 CG7033 1.944387
CG17369 CG7413 1.981183
CG17369 CG7519 -5.204130
CG17369 CG7712 -2.518537
CG17369 CG7839 0.634963
CG17369 CG7935 0.317360
CG17369 CG8039 0.098958
CG17369 CG8231 -4.319434
CG17369 CG8286 0.531261
CG17369 CG8309 0.947715
CG17369 CG8366 -1.294542
CG17369 CG8444 -1.042484
CG17369 CG8525 0.798673
CG17369 CG8920 -3.130465
CG17369 CG8978 0.101199
CG17369 CG9006 -1.458772
CG17369 CG9149 -0.648993
CG17369 CG9172 -0.789412
CG17369 CG9300 0.538108
CG17369 CG9306 1.756626
CG17369 CG9630 1.010824
CG1743 CG17754 -1.443989
CG1743 CG18111 0.262074
CG1743 CG2098 -5.128717
CG1743 CG2198 1.245320
CG1743 CG2762 -0.614947
CG1743 CG30011 -0.066357
CG1743 CG3006 0.650765
CG1743 CG31098 -1.201275
CG1743 CG31775 -0.908396
CG1743 CG33099 1.822485
CG1743 CG3380 -1.876677
CG1743 CG3767 -0.377913
CG1743 CG3829 -1.516130
CG1743 CG3989 1.050599
CG1743 CG4162 -8.592335
CG1743 CG4306 0.239323
CG1743 CG4696 0.230212
CG1743 CG4781 0.215931
CG1743 CG5210 0.548575
CG1743 CG7062 2.785723
CG1743 CG7088 0.191297
CG1743 CG7241 1.662226
CG1743 CG7678 0.076943
CG1743 CG7936 1.153034
CG1743 CG8050 1.436619
CG1743 CG8066 0.149349
CG1743 CG8665 1.787410
CG1743 CG8669 -0.103032
CG17437 CG2928 -0.929616
CG1746 CG2184 -2.409184
CG1746 CG2263 1.781457
CG1746 CG2863 3.211293
CG1746 CG3001 -1.242560
CG1746 CG32464 -0.454382
CG1746 CG3278 0.033233
CG1746 CG4307 -7.149161
CG1746 CG4781 -0.529597
CG1746 CG4972 1.817748
CG1746 CG5033 3.198876
CG1746 CG5258 2.288777
CG1746 CG5374 -0.306088
CG1746 CG5558 4.471683
CG1746 CG5594 -0.199766
CG1746 CG5824 4.623215
CG1746 CG6022 2.587075
CG1746 CG6105 3.363599
CG1746 CG6343 0.447466
CG1746 CG6455 -0.672533
CG1746 CG7519 -5.524869
CG1746 CG7610 -0.390736
CG1746 CG7834 0.109726
CG1746 CG7839 2.201175
CG1746 CG7935 -6.338319
CG1746 CG7993 3.078491
CG1746 CG8039 -9.551159
CG1746 CG8231 -2.044267
CG1746 CG8327 2.230574
CG1746 CG8446 2.753336
CG1746 CG8525 0.166538
CG1746 CG8759 -0.314668
CG1746 CG8780 -1.106895
CG1746 CG8978 -0.383095
CG1746 CG9006 -1.256738
CG1746 CG9140 1.132643
CG1746 CG9300 -1.117365
CG1746 CG9306 -0.829079
CG1746 CG9630 -1.056148
CG1749 CG17646 -0.130263
CG1749 CG18507 0.471301
CG1749 CG3008 1.660246
CG1749 CG30291 -0.418172
CG1749 CG3171 0.014997
CG1749 CG3265 0.821131
CG1749 CG33104 -2.426821
CG1749 CG33183 -0.324551
CG1749 CG3359 -0.114371
CG1749 CG3664 -0.367622
CG1749 CG3722 0.573609
CG1749 CG3766 0.228668
CG1749 CG3991 0.295014
CG1749 CG4006 -2.012407
CG1749 CG4204 0.469839
CG1749 CG4457 0.787221
CG1749 CG4552 0.502201
CG1749 CG4966 -0.819479
CG1749 CG5021 -1.097295
CG1749 CG6202 0.624823
CG1749 CG6668 0.601353
CG1749 CG6766 0.412864
CG1749 CG6822 -1.388991
CG1749 CG7073 0.822371
CG1749 CG7271 0.876350
CG1749 CG7748 -0.275920
CG1749 CG7961 -1.174934
CG1749 CG8144 0.987607
CG1749 CG8156 1.349264
CG1749 CG8268 -0.412437
CG1749 CG8312 -0.933279
CG1749 CG8430 -0.730719
CG1749 CG9035 -2.023354
CG1749 CG9322 -1.835591
CG1749 CG9416 -0.051318
CG1749 CG9796 -0.142557
CG1749 TE20108 -0.523503
CG17492 CG17800 0.829914
CG17492 CG17943 1.018809
CG17492 CG18111 0.998057
CG17492 CG18250 2.691461
CG17492 CG1837 3.260554
CG17492 CG18657 0.093312
CG17492 CG1910 -3.299435
CG17492 CG2051 0.263665
CG17492 CG2374 0.577257
CG17492 CG3001 1.352063
CG17492 CG3048 1.519988
CG17492 CG31022 -1.879443
CG17492 CG31045 -12.540303
CG17492 CG31332 -6.331961
CG17492 CG32043 2.222173
CG17492 CG32164 -0.358001
CG17492 CG32244 0.430582
CG17492 CG32464 0.981186
CG17492 CG33149 -3.831889
CG17492 CG3371 0.525887
CG17492 CG3624 1.547230
CG17492 CG3725 1.197110
CG17492 CG4003 -1.578750
CG17492 CG40049 0.224017
CG17492 CG4125 -1.893967
CG17492 CG4169 0.176959
CG17492 CG4170 -0.073458
CG17492 CG4204 -1.693046
CG17492 CG4300 -0.972198
CG17492 CG4511 0.715733
CG17492 CG4692 0.067252
CG17492 CG4843 0.940051
CG17492 CG4966 -0.260850
CG17492 CG4994 -1.120935
CG17492 CG5183 3.041045
CG17492 CG5193 0.667388
CG17492 CG5320 -6.010692
CG17492 CG5353 0.149409
CG17492 CG5374 -0.005745
CG17492 CG5596 0.004024
CG17492 CG5776 2.464235
CG17492 CG5809 -3.793208
CG17492 CG6017 -3.962637
CG17492 CG6668 3.964425
CG17492 CG6766 -0.217328
CG17492 CG6844 -1.992420
CG17492 CG6877 -2.194635
CG17492 CG6972 0.320623
CG17492 CG7033 -3.644643
CG17492 CG7071 0.135758
CG17492 CG7073 0.437437
CG17492 CG7173 1.735045
CG17492 CG7199 -1.343142
CG17492 CG7262 -0.484853
CG17492 CG7296 1.031901
CG17492 CG7299 -0.379916
CG17492 CG7430 0.581630
CG17492 CG7433 -0.875615
CG17492 CG7610 2.468808
CG17492 CG7638 -1.377631
CG17492 CG7675 1.345461
CG17492 CG7893 1.745816
CG17492 CG7915 -5.653546
CG17492 CG7920 2.527228
CG17492 CG7987 -6.721279
CG17492 CG8182 -1.589182
CG17492 CG8186 1.472438
CG17492 CG8231 -0.195028
CG17492 CG8289 6.148812
CG17492 CG8306 1.587967
CG17492 CG8312 1.327188
CG17492 CG8430 -0.384520
CG17492 CG8553 -0.293842
CG17492 CG8635 1.346687
CG17492 CG8759 -2.754637
CG17492 CG8977 5.045744
CG17492 CG9194 0.111166
CG17492 CG9281 1.669521
CG17492 CG9322 -0.094865
CG17492 CG9710 -1.388622
CG17492 CG9762 -5.551321
CG17492 CG9811 0.426909
CG17492 CG9866 2.626749
CG17492 CG9985 3.564361
CG17492 CR31696 -1.044901
CG17492 TE19126 -1.404196
CG17508 CG1782 -0.198843
CG17508 CG18290 -0.725118
CG17508 CG18374 -0.324643
CG17508 CG1882 0.995660
CG17508 CG1884 -0.000494
CG17508 CG3008 0.384701
CG17508 CG3048 0.004215
CG17508 CG3127 -0.461982
CG17508 CG32244 0.110650
CG17508 CG33149 -0.171344
CG17508 CG33502 0.132487
CG17508 CG3960 -0.173241
CG17508 CG4169 1.143127
CG17508 CG4364 -1.684136
CG17508 CG4376 -0.540102
CG17508 CG4679 -0.225401
CG17508 CG4692 -0.130579
CG17508 CG4726 -0.258151
CG17508 CG6521 -0.173026
CG17508 CG6666 0.418150
CG17508 CG7033 0.442403
CG17508 CG7071 0.749240
CG17508 CG7107 -0.797370
CG17508 CG7433 0.135898
CG17508 CG7920 -1.455564
CG17508 CG8182 -0.398798
CG17508 CG8186 0.339173
CG17508 CG9194 -0.589770
CG17508 CG9253 0.026706
CG17508 CG9811 -0.810722
CG17508 CG9977 -0.708604
CG17530 CG6113 -0.881194
CG17530 CG7266 0.178765
CG17530 CG7438 -1.035589
CG1759 CG31463 -0.128654
CG1759 CG3734 0.379431
CG1759 CG4280 -0.359061
CG1759 CG9568 -0.210714
CG17597 CG31536 -0.337254
CG17597 CG31692 0.403607
CG17597 CG3434 -1.111031
CG17597 CG3743 -0.704944
CG17597 CG6223 -0.555279
CG17597 CG6981 -0.507745
CG17597 CG8258 0.481258
CG17597 CG9836 -0.025842
CG1764 CG8587 -1.092250
CG17642 CG2161 0.065752
CG17642 CG2713 0.798024
CG17642 CG30349 0.029545
CG17642 CG3249 -0.061795
CG17642 CG32920 -2.499676
CG17642 CG33502 0.685577
CG17642 CG3499 -0.024681
CG17642 CG3884 -0.411579
CG17642 CG4086 0.713726
CG17642 CG4169 -0.863648
CG17642 CG4233 -0.891402
CG17642 CG4247 -1.541793
CG17642 CG4364 0.015690
CG17642 CG4600 -0.516433
CG17642 CG5590 -0.031696
CG17642 CG5660 0.639442
CG17642 CG5904 1.197903
CG17642 CG5949 -0.197270
CG17642 CG6028 -0.943963
CG17642 CG6030 -0.140375
CG17642 CG6178 -0.140856
CG17642 CG6439 0.547352
CG17642 CG6666 -0.583873
CG17642 CG6769 0.832813
CG17642 CG7328 0.337185
CG17642 CG8402 1.320548
CG17642 CG8470 -1.051062
CG17642 CG8766 0.392588
CG17646 CG4006 0.035388
CG17646 CG7961 -1.141976
CG17646 CG8156 -0.604399
CG1771 CG1882 1.148087
CG1771 CG18854 -2.578651
CG1771 CG2674 0.774288
CG1771 CG3028 -0.037384
CG1771 CG31170 -4.422624
CG1771 CG3127 -0.745637
CG1771 CG3171 -1.233671
CG1771 CG3224 1.262458
CG1771 CG3267 -1.218219
CG1771 CG33071 0.151591
CG1771 CG33183 -0.300181
CG1771 CG33502 -0.162206
CG1771 CG3499 -0.131839
CG1771 CG4217 0.067175
CG1771 CG4311 0.096692
CG1771 CG4364 -1.176847
CG1771 CG4376 -0.358325
CG1771 CG4427 0.175762
CG1771 CG4552 -1.361835
CG1771 CG4726 -1.995892
CG1771 CG4901 -0.854623
CG1771 CG4994 0.136304
CG1771 CG5170 0.195496
CG1771 CG5525 0.437055
CG1771 CG5590 -0.272444
CG1771 CG5596 -0.917408
CG1771 CG5903 -0.133057
CG1771 CG5904 2.412323
CG1771 CG5961 -0.089274
CG1771 CG5992 -0.006464
CG1771 CG6202 -1.688940
CG1771 CG6345 -0.052978
CG1771 CG6501 2.346728
CG1771 CG6521 0.749943
CG1771 CG6705 -0.030650
CG1771 CG6708 1.455511
CG1771 CG6769 -0.993748
CG1771 CG7176 -0.715135
CG1771 CG7361 0.544672
CG1771 CG7413 0.896687
CG1771 CG7430 0.844687
CG1771 CG7458 1.234035
CG1771 CG7554 0.090120
CG1771 CG7920 0.280543
CG1771 CG8048 0.172144
CG1771 CG8058 0.435271
CG1771 CG8144 1.787740
CG1771 CG8235 -1.425755
CG1771 CG8268 0.316979
CG1771 CG8309 0.508812
CG1771 CG8430 0.162940
CG1771 CG8446 -0.249095
CG1771 CG8531 -0.272762
CG1771 CG9149 0.313529
CG1771 CG9527 0.872322
CG1771 CG9743 -1.098376
CG1771 CG9762 -0.675935
CG1771 CR31808 0.166754
CG17724 CG18740 0.375267
CG17724 CG2207 -1.146954
CG17724 CG31357 -0.457947
CG17724 CG32046 -0.005137
CG17724 CG32505 0.669407
CG17724 CG3269 0.297784
CG17724 CG3408 0.014790
CG17724 CG5175 -0.142842
CG17724 CG5358 -1.873975
CG17724 CG5545 -1.040025
CG17724 CG7358 -0.894458
CG17724 CG7471 -0.118002
CG17724 CG7659 -0.426804
CG17724 CG9704 0.906923
CG17754 CG18111 0.037493
CG17754 CG1837 -0.272540
CG17754 CG18657 -0.290865
CG17754 CG2098 0.881999
CG17754 CG2198 -0.346258
CG17754 CG2718 -0.002849
CG17754 CG30011 -0.982801
CG17754 CG32464 0.001996
CG17754 CG3380 -1.066422
CG17754 CG3767 -0.805714
CG17754 CG3829 -0.083773
CG17754 CG3989 -0.547629
CG17754 CG4162 1.600326
CG17754 CG4533 0.566912
CG17754 CG7296 -0.370430
CG17754 CG8066 -0.481952
CG17754 CG8665 -1.800265
CG17754 CG8977 0.195635
CG1780 CG2718 -0.401919
CG1780 CG2969 -0.197365
CG1780 CG33113 -0.771430
CG1780 CG3989 -0.350121
CG1780 CG4183 -0.227724
CG1780 CG5345 1.366052
CG1780 CG6778 -0.346532
CG17800 CG18250 1.129013
CG17800 CG1837 0.201137
CG17800 CG2051 0.158258
CG17800 CG2969 -0.780924
CG17800 CG31045 -0.455317
CG17800 CG31692 0.041976
CG17800 CG32425 -0.221495
CG17800 CG33549 -0.060756
CG17800 CG3644 -0.580157
CG17800 CG3725 0.199432
CG17800 CG4511 -0.407723
CG17800 CG5320 0.459149
CG17800 CG5776 -0.281049
CG17800 CG7987 -0.332448
CG17800 CG8276 -0.280039
CG17800 CG8289 -0.343408
CG17800 CG9022 -0.198568
CG17800 CG9985 0.477735
CG17800 CR31696 -0.171068
CG1782 CG17903 0.127078
CG1782 CG18250 2.854181
CG1782 CG18783 -0.811751
CG1782 CG1884 -2.852244
CG1782 CG2072 0.702454
CG1782 CG2161 -0.103855
CG1782 CG2374 1.143612
CG1782 CG2774 -0.562906
CG1782 CG3008 1.235646
CG1782 CG3033 -0.009697
CG1782 CG3039 -1.604194
CG1782 CG31649 -0.041951
CG1782 CG3198 -0.889548
CG1782 CG32425 1.937402
CG1782 CG33097 -1.691998
CG1782 CG33261 0.547118
CG1782 CG33549 -1.711090
CG1782 CG3371 -0.188058
CG1782 CG3542 -1.230544
CG1782 CG3624 -1.039245
CG1782 CG3644 0.342050
CG1782 CG3722 -1.283029
CG1782 CG3725 2.945636
CG1782 CG4086 0.693502
CG1782 CG4145 0.499996
CG1782 CG4169 1.300276
CG1782 CG4204 -0.332774
CG1782 CG4552 0.625608
CG1782 CG4672 -2.692709
CG1782 CG5186 -0.037021
CG1782 CG5454 -0.560214
CG1782 CG5514 -1.607095
CG1782 CG6521 0.246415
CG1782 CG6647 0.734935
CG1782 CG6654 -0.984611
CG1782 CG6775 -2.055014
CG1782 CG6877 1.046567
CG1782 CG7071 1.686397
CG1782 CG7187 -0.414222
CG1782 CG7269 -1.086016
CG1782 CG7279 0.158689
CG1782 CG7375 -0.834724
CG1782 CG7379 0.101911
CG1782 CG7413 0.718383
CG1782 CG7433 -3.927467
CG1782 CG7664 0.028688
CG1782 CG7893 0.610864
CG1782 CG7920 0.190545
CG1782 CG8173 -2.203557
CG1782 CG8200 -0.315905
CG1782 CG8209 0.616521
CG1782 CG8965 0.133702
CG1782 CG8974 -0.176305
CG1782 CG9022 -2.175466
CG1782 CG9262 -0.202788
CG1782 CG9318 0.520742
CG1782 CG9346 0.787418
CG1782 CG9743 -1.255999
CG1782 TE20108 -0.083140
CG1785 CG2003 0.214005
CG1785 CG2078 -1.127891
CG1785 CG2221 -2.606133
CG1785 CG2674 1.356008
CG1785 CG2863 -2.720075
CG1785 CG2867 3.215829
CG1785 CG31175 -1.283190
CG1785 CG32264 7.947551
CG1785 CG32409 -1.944775
CG1785 CG3267 4.374411
CG1785 CG32813 2.790351
CG1785 CG33217 -6.410632
CG1785 CG3588 0.202802
CG1785 CG3593 3.574447
CG1785 CG3884 1.484440
CG1785 CG4033 -4.059731
CG1785 CG4217 -3.476659
CG1785 CG4307 -11.002784
CG1785 CG4567 -0.665936
CG1785 CG4742 2.043722
CG1785 CG4753 0.857516
CG1785 CG4781 -2.763468
CG1785 CG4901 -5.298573
CG1785 CG4912 -4.571710
CG1785 CG5010 -4.578295
CG1785 CG5277 2.151998
CG1785 CG5525 -0.295254
CG1785 CG5558 2.316525
CG1785 CG5824 2.446033
CG1785 CG5904 6.564094
CG1785 CG6022 5.243305
CG1785 CG6105 1.494577
CG1785 CG6226 1.470767
CG1785 CG6343 1.691267
CG1785 CG6455 0.375005
CG1785 CG6459 -2.585559
CG1785 CG6767 -5.827006
CG1785 CG7176 0.783809
CG1785 CG7421 -3.557966
CG1785 CG7519 -11.174609
CG1785 CG7554 -0.553158
CG1785 CG7712 -4.081794
CG1785 CG7841 0.428699
CG1785 CG8039 1.812590
CG1785 CG8058 -6.827977
CG1785 CG8309 0.975526
CG1785 CG8327 0.451980
CG1785 CG8386 2.490113
CG1785 CG8443 2.239686
CG1785 CG8444 -5.460440
CG1785 CG8525 -9.708492
CG1785 CG8788 -1.532140
CG1785 CG8920 -11.035922
CG1785 CG9149 -3.687555
CG1785 CG9172 0.866512
CG1785 CG9300 -1.149021
CG1785 CG9306 3.039399
CG1785 CG9446 -2.719867
CG1785 CG9527 -0.065264
CG1785 CG9577 -1.332297
CG17903 CG2161 0.160125
CG17903 CG3008 0.310149
CG17903 CG3028 -0.742244
CG17903 CG31368 -0.607027
CG17903 CG3171 -0.824831
CG17903 CG3198 -0.690148
CG17903 CG3265 0.201533
CG17903 CG33097 0.325050
CG17903 CG33261 -0.144412
CG17903 CG3436 -0.234726
CG17903 CG3624 0.617059
CG17903 CG3969 0.069879
CG17903 CG4169 0.023671
CG17903 CG4376 -0.006436
CG17903 CG6775 -1.536497
CG17903 CG7361 0.163403
CG17903 CG7433 0.388326
CG17903 CG7698 0.245586
CG17903 CG8173 -0.234743
CG17943 CG2374 0.377355
CG17943 CG30115 -0.200244
CG17943 CG3048 -0.332734
CG17943 CG31332 -0.038169
CG17943 CG31605 -0.662759
CG17943 CG32043 -0.537747
CG17943 CG3436 0.225313
CG17943 CG4125 -0.258402
CG17943 CG6972 -0.060454
CG17943 CG7638 -0.715887
CG17943 CG9480 -0.455895
CG17943 CG9854 -0.477332
CG17960 CG8587 -1.043893
CG1809 CG18173 0.258002
CG1809 CG31233 -1.816997
CG1809 CG31605 -0.315382
CG1809 CG3734 -1.892450
CG1809 CG4199 1.795311
CG1809 CG5660 0.530987
CG1809 CG5961 -0.179714
CG1809 CG6830 -1.713875
CG1809 CG8048 -0.584685
CG1809 CG9568 1.081883
CG18111 CG1837 3.413622
CG18111 CG18657 -0.812573
CG18111 CG1910 -4.904211
CG18111 CG2184 1.144346
CG18111 CG2198 -0.647164
CG18111 CG2718 0.042506
CG18111 CG2969 1.922487
CG18111 CG3001 -3.379815
CG18111 CG30427 -0.054734
CG18111 CG3048 0.980386
CG18111 CG31692 -1.083734
CG18111 CG32464 -0.020137
CG18111 CG3278 0.078251
CG18111 CG33149 0.245067
CG18111 CG3380 -0.117842
CG18111 CG3767 0.075902
CG18111 CG3960 -0.227279
CG18111 CG3989 -0.260815
CG18111 CG4115 -0.604273
CG18111 CG4170 0.133160
CG18111 CG4300 1.106558
CG18111 CG4354 0.072860
CG18111 CG4533 0.433645
CG18111 CG4679 1.478259
CG18111 CG4692 0.051137
CG18111 CG4696 -1.912009
CG18111 CG4700 0.953983
CG18111 CG4746 -0.837859
CG18111 CG4843 -1.919993
CG18111 CG5320 -5.784544
CG18111 CG5330 0.787914
CG18111 CG5776 2.175694
CG18111 CG5828 -0.281585
CG18111 CG6803 0.550943
CG18111 CG7173 0.761530
CG18111 CG7241 0.359594
CG18111 CG7296 -1.316364
CG18111 CG7481 0.112594
CG18111 CG7915 0.865195
CG18111 CG7987 1.203346
CG18111 CG8258 -0.082877
CG18111 CG8977 -1.607519
CG18111 CG9020 -0.018978
CG18111 CG9194 -2.149369
CG18111 CG9762 1.070935
CG18111 CG9866 1.286263
CG18111 TE19126 2.451326
CG18140 CG18290 -0.429687
CG18140 CG1910 0.759341
CG18140 CG2051 0.416558
CG18140 CG2108 -0.013162
CG18140 CG2928 -0.042253
CG18140 CG3140 0.689701
CG18140 CG31999 -0.538956
CG18140 CG32244 0.214720
CG18140 CG32548 0.025570
CG18140 CG32625 0.340768
CG18140 CG32701 0.047726
CG18140 CG33549 0.763115
CG18140 CG3359 -0.514091
CG18140 CG3365 -0.138072
CG18140 CG3416 -0.200959
CG18140 CG3903 0.580938
CG18140 CG3992 -0.385631
CG18140 CG4051 -0.665766
CG18140 CG4354 -0.564770
CG18140 CG4533 -0.075836
CG18140 CG4679 -1.177018
CG18140 CG4692 0.329997
CG18140 CG4700 0.302256
CG18140 CG4778 -0.483521
CG18140 CG5320 1.860044
CG18140 CG5330 0.436777
CG18140 CG5809 0.400743
CG18140 CG6708 0.856106
CG18140 CG7173 -0.235076
CG18140 CG7481 -0.121435
CG18140 CG7526 0.270881
CG18140 CG7563 0.055094
CG18140 CG7935 -0.357686
CG18140 CG8402 1.250953
CG18140 CG9035 -0.410094
CG18140 CG9089 -0.371969
CG18140 CG9238 -0.745504
CG18140 CG9322 0.403807
CG18140 CG9423 0.080647
CG18140 CG9539 0.606341
CG18140 CG9985 -1.245285
CG18140 TE19126 -0.882331
CG18173 CG31233 -0.018504
CG18173 CG31463 2.120797
CG18173 CG3734 -2.411095
CG18173 CG4199 -1.096809
CG18173 CG6830 -1.616870
CG18173 CG9568 -1.693854
CG1825 CG18740 0.044299
CG1825 CG32046 -0.210487
CG1825 CG4050 1.051363
CG1825 CG5175 -0.650755
CG1825 CG7576 -1.176434
CG18250 CG1910 -0.550696
CG18250 CG2048 1.567627
CG18250 CG2051 -0.257349
CG18250 CG2374 4.257482
CG18250 CG2835 4.114113
CG18250 CG3033 0.053217
CG18250 CG3039 -0.538395
CG18250 CG31045 0.217674
CG18250 CG31332 -17.275090
CG18250 CG3198 0.832000
CG18250 CG32031 -0.806411
CG18250 CG32425 5.848758
CG18250 CG3265 -5.275240
CG18250 CG32701 2.210608
CG18250 CG33097 -11.737928
CG18250 CG33549 2.048068
CG18250 CG3371 -1.981972
CG18250 CG3416 1.930055
CG18250 CG3436 -6.782270
CG18250 CG3542 -5.918992
CG18250 CG3624 -17.345003
CG18250 CG3664 3.355249
CG18250 CG3722 0.236759
CG18250 CG3725 2.470561
CG18250 CG3800 -0.468632
CG18250 CG40049 -0.210803
CG18250 CG4006 -0.021847
CG18250 CG4145 2.660511
CG18250 CG4170 -0.391013
CG18250 CG4204 -6.220202
CG18250 CG4303 1.184474
CG18250 CG4551 -0.633191
CG18250 CG4677 -1.041590
CG18250 CG4700 -3.523392
CG18250 CG5183 -2.580708
CG18250 CG5215 1.819404
CG18250 CG5320 1.205731
CG18250 CG5454 1.467006
CG18250 CG5809 -15.799013
CG18250 CG6017 1.470553
CG18250 CG6177 -1.091651
CG18250 CG6210 0.524720
CG18250 CG6775 5.920683
CG18250 CG6844 0.749520
CG18250 CG6877 -5.131075
CG18250 CG7199 2.366558
CG18250 CG7254 -0.946167
CG18250 CG7262 0.062257
CG18250 CG7379 -0.405151
CG18250 CG7481 2.098384
CG18250 CG7638 1.927267
CG18250 CG7752 0.306004
CG18250 CG7893 0.946042
CG18250 CG7987 2.205564
CG18250 CG8209 0.096676
CG18250 CG8276 -5.574664
CG18250 CG8289 -1.371778
CG18250 CG8306 -2.258806
CG18250 CG8312 -0.214297
CG18250 CG8411 1.193699
CG18250 CG8416 -0.508941
CG18250 CG8553 1.807500
CG18250 CG8759 0.379882
CG18250 CG8933 -0.592239
CG18250 CG8965 3.071257
CG18250 CG9022 -6.478807
CG18250 CG9128 -4.329626
CG18250 CG9256 1.313613
CG18250 CG9318 1.373306
CG18250 CG9322 4.233749
CG18250 CG9403 -9.706702
CG18250 CG9423 2.169948
CG18250 CG9677 1.845491
CG18250 CG9710 -1.465386
CG18250 CG9712 0.435880
CG18250 CG9750 2.707838
CG18250 CG9866 3.953021
CG18250 CG9985 3.590398
CG18250 CR31696 1.028276
CG18290 CG2108 -0.134722
CG18290 CG3008 -1.362905
CG18290 CG32244 0.092510
CG18290 CG32701 -1.388473
CG18290 CG33097 0.310171
CG18290 CG33149 -0.150372
CG18290 CG33549 -0.488929
CG18290 CG3725 -0.237934
CG18290 CG3800 0.069695
CG18290 CG3903 0.281388
CG18290 CG4169 0.670524
CG18290 CG4364 0.301061
CG18290 CG4376 0.129687
CG18290 CG4679 0.248503
CG18290 CG4692 0.796907
CG18290 CG5320 1.568865
CG18290 CG5809 0.914619
CG18290 CG6668 0.491076
CG18290 CG6877 0.077493
CG18290 CG7071 -0.714366
CG18290 CG7107 1.014975
CG18290 CG7199 -0.284390
CG18290 CG7433 0.210633
CG18290 CG7526 -0.048692
CG18290 CG8182 -0.707136
CG18290 CG8965 -0.547784
CG18290 CG8974 0.339962
CG18290 CG9022 0.218161
CG18290 CG9253 0.020682
CG18290 CG9322 -0.109986
CG18290 CG9811 0.093508
CG18362 CG2210 -0.483952
CG18362 CG2837 -0.652178
CG18362 CG2928 -0.637717
CG18362 CG32548 -0.067441
CG18362 CG4311 0.136300
CG18362 CG5170 -0.107054
CG18362 CG6816 -0.714491
CG18362 CG7266 0.291213
CG18362 CG7941 -0.547549
CG18362 CG9446 -0.732512
CG18362 TE18870 -0.273256
CG1837 CG18657 1.472943
CG1837 CG1910 -1.451576
CG1837 CG1934 0.101513
CG1837 CG2098 0.862720
CG1837 CG2198 -1.487930
CG1837 CG2718 -3.102176
CG1837 CG2969 3.201961
CG1837 CG30011 0.709626
CG1837 CG30497 -0.766799
CG1837 CG32164 -1.704911
CG1837 CG32464 -2.220906
CG1837 CG32813 1.273172
CG1837 CG33113 0.090257
CG1837 CG33149 -1.678031
CG1837 CG3371 -0.476383
CG1837 CG3644 -0.528492
CG1837 CG3960 -0.996466
CG1837 CG3989 -2.615409
CG1837 CG4183 0.973821
CG1837 CG4300 1.701329
CG1837 CG4427 -2.396962
CG1837 CG4511 0.210956
CG1837 CG4533 -4.143277
CG1837 CG4679 0.230964
CG1837 CG4696 0.675917
CG1837 CG4746 0.297773
CG1837 CG5033 1.439416
CG1837 CG5183 0.956497
CG1837 CG5320 -10.263712
CG1837 CG5330 2.141150
CG1837 CG5345 -2.442556
CG1837 CG5353 0.375411
CG1837 CG5476 7.250597
CG1837 CG5776 1.405986
CG1837 CG5809 2.849189
CG1837 CG6647 -0.537461
CG1837 CG6668 -0.757810
CG1837 CG6803 -3.565972
CG1837 CG6844 -1.746086
CG1837 CG7173 -0.563731
CG1837 CG7296 -0.357098
CG1837 CG7299 -0.108717
CG1837 CG7433 0.709713
CG1837 CG7481 -0.778467
CG1837 CG7915 1.382970
CG1837 CG7987 -3.903948
CG1837 CG8186 -0.882040
CG1837 CG8665 4.004977
CG1837 CG8977 -2.843215
CG1837 CG9020 0.561560
CG1837 CG9238 2.042928
CG1837 CG9985 -7.137983
CG1837 CR31696 0.524682
CG1837 TE19126 2.409154
CG18374 CG2210 -0.575691
CG18374 CG2977 -2.556024
CG18374 CG31233 0.211116
CG18374 CG3127 0.114155
CG18374 CG31605 0.295559
CG18374 CG33502 -0.217812
CG18374 CG5288 -1.537185
CG18374 CG5532 -1.595322
CG18374 CG5819 0.457753
CG18374 CG5961 -0.239578
CG18374 CG6417 -0.280262
CG18374 CG6459 1.804461
CG18374 CG6666 -0.717777
CG18374 CG7354 0.592496
CG18374 CG7361 0.227820
CG18374 CG7502 -1.011802
CG18374 CG8048 0.680125
CG18374 CG8186 1.215257
CG18374 CG8766 0.592526
CG18374 CG8788 -2.085977
CG18374 CG8804 1.461503
CG18374 CG8946 -0.039139
CG18374 CG9066 -0.359115
CG18374 CG9331 -2.463403
CG18374 CG9527 1.868736
CG18374 CG9762 -0.155810
CG18374 CG9977 -0.797784
CG18377 CG2157 -1.561906
CG18446 CG18593 -0.574491
CG18446 CG1882 1.097930
CG18446 CG2003 -0.720849
CG18446 CG2140 -0.819577
CG18446 CG2198 -0.515938
CG18446 CG2837 -0.765421
CG18446 CG30011 0.627953
CG18446 CG30497 -0.254146
CG18446 CG31098 0.923565
CG18446 CG31175 0.255711
CG18446 CG32164 -2.211738
CG18446 CG32499 -0.424034
CG18446 CG32548 -0.403108
CG18446 CG3267 -3.761878
CG18446 CG33217 0.167994
CG18446 CG3960 -0.194891
CG18446 CG3989 0.623630
CG18446 CG4033 -1.106447
CG18446 CG4051 0.563565
CG18446 CG4354 -0.320147
CG18446 CG4533 -0.464059
CG18446 CG4567 1.232177
CG18446 CG4679 -0.921947
CG18446 CG4692 -0.565489
CG18446 CG4726 0.092751
CG18446 CG5330 -0.394148
CG18446 CG5476 0.194721
CG18446 CG5532 -0.065209
CG18446 CG5594 0.393344
CG18446 CG6459 -0.532547
CG18446 CG6521 0.379770
CG18446 CG6668 -0.962180
CG18446 CG7062 0.774675
CG18446 CG7088 0.865273
CG18446 CG7107 -3.680256
CG18446 CG7266 0.185748
CG18446 CG7421 1.056269
CG18446 CG7807 -0.408129
CG18446 CG7915 -0.093776
CG18446 CG7981 0.207421
CG18446 CG8050 -0.621548
CG18446 CG8186 0.142878
CG18446 CG8235 0.646413
CG18446 CG8309 0.164842
CG18446 CG8402 -0.404940
CG18446 CG8439 -2.074878
CG18446 CG8665 -0.334423
CG18446 CG8788 2.413413
CG18446 CG8913 -0.122117
CG18446 CG8977 -0.586188
CG18446 CG9238 -0.443465
CG18446 CG9253 0.429336
CG18446 CG9281 2.250553
CG18446 CG9446 -0.334428
CG18446 CG9539 -0.079381
CG18446 CG9710 1.014675
CG18446 CR31808 -0.095168
CG18466 CG2060 -0.415348
CG18466 CG3829 -1.927539
CG18466 CG4120 -4.545547
CG18466 CG4162 -3.824002
CG18466 CG5210 -1.266861
CG18466 CG6113 -0.445352
CG18466 CG7062 -1.477910
CG18466 CG7241 1.559511
CG18466 CG7390 0.882505
CG18466 CG8050 0.483327
CG18466 CG8066 -2.053608
CG18466 CG8665 4.138940
CG18466 CG8669 0.867332
CG18466 CG8782 -2.156968
CG18466 CG8913 0.177918
CG18466 CG9184 -0.291641
CG18473 CG6028 -1.749967
CG18507 CG2051 0.168506
CG18507 CG2161 0.539458
CG18507 CG2818 0.429533
CG18507 CG2918 -1.213198
CG18507 CG3008 -0.014564
CG18507 CG31121 -0.594227
CG18507 CG32425 0.727272
CG18507 CG32625 -0.177933
CG18507 CG33104 -3.851024
CG18507 CG33183 0.772221
CG18507 CG33549 -2.283882
CG18507 CG3359 0.013949
CG18507 CG3499 -0.765921
CG18507 CG3722 -0.073600
CG18507 CG3766 -0.252315
CG18507 CG3903 -0.626934
CG18507 CG4145 0.423470
CG18507 CG4170 -0.961777
CG18507 CG4354 -0.575412
CG18507 CG4679 1.261699
CG18507 CG4692 -0.356952
CG18507 CG5021 0.143243
CG18507 CG5186 -1.526741
CG18507 CG5486 -0.284298
CG18507 CG5873 -0.031920
CG18507 CG6202 0.118730
CG18507 CG6512 -0.748446
CG18507 CG6668 0.094351
CG18507 CG6708 -0.731290
CG18507 CG7271 0.069249
CG18507 CG7461 1.039005
CG18507 CG7526 -0.339600
CG18507 CG7748 -0.526243
CG18507 CG8286 -0.110859
CG18507 CG8308 -0.073071
CG18507 CG9035 -0.150013
CG18507 CG9322 0.284216
CG18507 CG9330 -0.734943
CG18507 CG9423 0.809935
CG18507 CG9539 -1.060916
CG18507 CG9710 2.255743
CG18507 CG9712 0.763650
CG18507 TE20108 -0.472850
CG18549 CG2003 0.970357
CG18549 CG2155 0.446527
CG18549 CG30011 -0.273195
CG18549 CG30497 -0.397552
CG18549 CG31098 -3.306194
CG18549 CG31175 -0.122178
CG18549 CG31794 -0.832990
CG18549 CG32409 -0.442284
CG18549 CG32464 -0.483620
CG18549 CG4033 -0.546490
CG18549 CG4427 -2.524568
CG18549 CG4475 -0.333723
CG18549 CG4533 -1.584811
CG18549 CG5033 1.155795
CG18549 CG5330 1.862377
CG18549 CG5353 -0.260522
CG18549 CG5532 -0.181331
CG18549 CG5594 -0.028381
CG18549 CG6501 -0.354092
CG18549 CG6708 -0.659332
CG18549 CG6949 -1.050051
CG18549 CG7088 -1.184695
CG18549 CG7107 0.069090
CG18549 CG7176 0.001852
CG18549 CG7266 -2.465677
CG18549 CG7458 0.673333
CG18549 CG7915 0.239623
CG18549 CG7981 0.084774
CG18549 CG8036 -0.245095
CG18549 CG8050 1.439114
CG18549 CG8058 -1.035906
CG18549 CG8144 0.329034
CG18549 CG8235 1.563906
CG18549 CG8402 -0.902915
CG18549 CG8446 0.458739
CG18549 CG8470 2.513791
CG18549 CG8665 1.167833
CG18549 CG8766 -0.111342
CG18549 CG8788 1.093528
CG18549 CG8946 0.286276
CG18549 CG9009 -1.888641
CG18593 CG1882 -0.398704
CG18593 CG2003 0.857029
CG18593 CG30011 -0.422165
CG18593 CG30497 -0.330337
CG18593 CG31098 -1.842667
CG18593 CG31175 -1.318471
CG18593 CG31559 -0.252375
CG18593 CG33149 -0.484570
CG18593 CG3588 -0.690427
CG18593 CG3762 0.496127
CG18593 CG3829 -0.117771
CG18593 CG4364 0.169707
CG18593 CG4376 0.293247
CG18593 CG4567 0.558255
CG18593 CG4600 0.066261
CG18593 CG5532 0.387147
CG18593 CG7062 -0.618626
CG18593 CG7071 0.166074
CG18593 CG7088 -0.465876
CG18593 CG7107 2.054529
CG18593 CG7361 -0.064318
CG18593 CG7807 -2.426864
CG18593 CG8050 -0.271621
CG18593 CG8066 -0.245682
CG18593 CG8144 0.728697
CG18593 CG8186 0.656890
CG18593 CG8235 0.204956
CG18593 CG8402 1.389593
CG18593 CG8439 -1.713822
CG18593 CG8470 0.579719
CG18593 CG8665 0.595778
CG18593 CG8946 0.770449
CG18593 CG9184 -0.082671
CG18657 CG1891 -0.247251
CG18657 CG1910 0.338506
CG18657 CG1970 -0.545432
CG18657 CG2003 -1.243887
CG18657 CG2098 -0.014635
CG18657 CG2184 -0.647695
CG18657 CG2198 1.679155
CG18657 CG3001 -0.011616
CG18657 CG31559 0.020084
CG18657 CG32164 0.985973
CG18657 CG32464 -0.950886
CG18657 CG32813 -4.284180
CG18657 CG33149 -1.836080
CG18657 CG3371 1.054372
CG18657 CG4003 -0.436368
CG18657 CG4033 -0.586725
CG18657 CG4300 -1.363939
CG18657 CG4427 2.888317
CG18657 CG4533 -0.381120
CG18657 CG4581 -0.065577
CG18657 CG4696 0.318218
CG18657 CG4843 -0.228466
CG18657 CG4994 1.569227
CG18657 CG5033 -2.120712
CG18657 CG5320 1.804854
CG18657 CG5330 -1.708085
CG18657 CG5374 -0.682971
CG18657 CG5476 0.541969
CG18657 CG5594 0.708277
CG18657 CG5776 -1.380846
CG18657 CG5819 -0.817751
CG18657 CG5824 -4.701198
CG18657 CG6501 0.123454
CG18657 CG6844 0.232393
CG18657 CG7088 0.033579
CG18657 CG7296 0.124945
CG18657 CG7458 1.635232
CG18657 CG7519 -3.314228
CG18657 CG7638 -0.034881
CG18657 CG7915 -2.359754
CG18657 CG7935 1.907431
CG18657 CG7987 0.512531
CG18657 CG8186 -0.170799
CG18657 CG8231 0.678848
CG18657 CG8446 1.478674
CG18657 CG8665 1.374651
CG18657 CG8766 -0.294454
CG18657 CG8946 -0.000676
CG18657 CG8977 2.945587
CG18657 CG9006 2.147748
CG18657 CG9630 1.738626
CG18657 CG9762 -2.418816
CG18740 CG2083 -0.107399
CG18740 CG32505 -0.626644
CG18740 CG4022 -0.072298
CG18740 CG4050 -0.034208
CG18740 CG5393 -0.603987
CG18740 CG5545 -1.106815
CG18740 CG5580 -0.676114
CG18740 CG6930 -0.132066
CG18740 CG7528 -0.467852
CG18740 CG8472 0.540908
CG18783 CG1884 0.151691
CG18783 CG2072 -0.327057
CG18783 CG2374 0.178673
CG18783 CG31368 0.120419
CG18783 CG3198 -1.055311
CG18783 CG32425 0.597154
CG18783 CG33097 0.570147
CG18783 CG3542 2.213134
CG18783 CG3644 0.053095
CG18783 CG3969 0.613506
CG18783 CG4145 -1.215781
CG18783 CG4204 0.149157
CG18783 CG4672 -1.571141
CG18783 CG5215 0.812587
CG18783 CG5476 0.074763
CG18783 CG5809 0.728614
CG18783 CG6668 -0.356364
CG18783 CG6775 -2.554888
CG18783 CG6844 -0.146328
CG18783 CG7071 0.337306
CG18783 CG7187 -0.096696
CG18783 CG7375 1.490940
CG18783 CG7433 -0.082805
CG18783 CG7752 0.382853
CG18783 CG8173 -0.046524
CG18783 CG8749 -0.658430
CG18783 CG8974 -1.528506
CG18783 CG9070 -0.525778
CG18783 CG9346 -1.807766
CG18783 CG9985 -0.102997
CG1882 CG2003 1.154645
CG1882 CG30011 0.605187
CG1882 CG30349 0.274719
CG1882 CG30497 -3.174036
CG1882 CG31004 0.434846
CG1882 CG31175 -0.079621
CG1882 CG3127 1.109180
CG1882 CG31431 -0.139088
CG1882 CG3267 -0.427234
CG1882 CG33071 0.476406
CG1882 CG33502 -1.177722
CG1882 CG3499 1.059720
CG1882 CG3960 1.137673
CG1882 CG4169 0.679818
CG1882 CG4233 0.340397
CG1882 CG4364 -3.184492
CG1882 CG4427 4.365565
CG1882 CG4567 -0.719009
CG1882 CG4600 -0.072232
CG1882 CG4679 0.491608
CG1882 CG4692 0.810243
CG1882 CG4726 -1.181477
CG1882 CG5353 0.491315
CG1882 CG5590 0.413752
CG1882 CG5596 0.508484
CG1882 CG5819 -0.153971
CG1882 CG6030 -0.238882
CG1882 CG6666 1.677091
CG1882 CG6705 -0.476579
CG1882 CG6949 -1.335051
CG1882 CG7062 0.161927
CG1882 CG7071 0.110937
CG1882 CG7088 0.640343
CG1882 CG7107 -3.464115
CG1882 CG7266 0.479343
CG1882 CG7271 0.851253
CG1882 CG7279 -1.424405
CG1882 CG7421 1.709945
CG1882 CG7458 -1.238757
CG1882 CG7461 -0.737538
CG1882 CG7807 0.767445
CG1882 CG7915 -0.810294
CG1882 CG7920 -1.336941
CG1882 CG7981 0.948589
CG1882 CG8144 -0.636951
CG1882 CG8182 0.091578
CG1882 CG8186 -1.748554
CG1882 CG8235 -3.796435
CG1882 CG8268 -0.188634
CG1882 CG8402 -4.019510
CG1882 CG8430 0.261916
CG1882 CG8439 -0.346430
CG1882 CG8446 -0.468734
CG1882 CG8531 -0.368659
CG1882 CG8946 2.410513
CG1882 CG9238 -0.627904
CG1882 CG9253 0.542791
CG1882 CG9762 0.308267
CG1882 CG9811 -0.788562
CG1882 CR31808 0.229563
CG1882 TE19126 0.171334
CG1884 CG2072 -2.812474
CG1884 CG2161 -0.948346
CG1884 CG3008 1.097988
CG1884 CG3033 0.360351
CG1884 CG3039 -0.922633
CG1884 CG31999 -0.919958
CG1884 CG32425 -0.234960
CG1884 CG33097 -5.825958
CG1884 CG33549 2.178587
CG1884 CG3542 -4.549037
CG1884 CG3624 -0.765507
CG1884 CG3722 0.463115
CG1884 CG3725 -2.755814
CG1884 CG3800 1.573756
CG1884 CG3903 0.433154
CG1884 CG3969 0.451941
CG1884 CG4145 -0.124033
CG1884 CG4552 -0.794552
CG1884 CG4672 0.466128
CG1884 CG5021 0.094597
CG1884 CG5186 -0.091550
CG1884 CG5454 0.362865
CG1884 CG5486 -0.148440
CG1884 CG5514 -2.795778
CG1884 CG6654 -1.352265
CG1884 CG6775 1.525458
CG1884 CG7375 1.107709
CG1884 CG7379 1.421666
CG1884 CG7433 0.909093
CG1884 CG7664 0.475082
CG1884 CG7893 0.492899
CG1884 CG7920 -0.957588
CG1884 CG7981 0.416514
CG1884 CG8173 -0.804761
CG1884 CG8965 -0.516052
CG1884 CG9022 -3.498556
CG1884 CG9175 -0.729800
CG1884 CG9194 0.147848
CG1884 CG9318 -0.680167
CG1884 CG9346 1.758878
CG1884 CG9712 1.083430
CG1884 CG9743 -0.226659
CG1884 CR31696 -0.137825
CG1884 TE20108 -0.595290
CG18854 CG1970 -1.525989
CG18854 CG2003 2.184845
CG18854 CG2158 0.402507
CG18854 CG2221 -2.764475
CG18854 CG2263 3.658041
CG18854 CG2674 1.491671
CG18854 CG2863 -1.244027
CG18854 CG2867 -2.735354
CG18854 CG31160 0.961742
CG18854 CG31170 2.107223
CG18854 CG3140 3.918513
CG18854 CG31794 1.135280
CG18854 CG3224 -3.964193
CG18854 CG32409 -13.457665
CG18854 CG32813 2.689007
CG18854 CG33071 1.437430
CG18854 CG3499 -1.655831
CG18854 CG3861 -1.255863
CG18854 CG4217 -1.175953
CG18854 CG4427 -1.218360
CG18854 CG4457 -6.116581
CG18854 CG4552 1.299094
CG18854 CG4665 -4.761727
CG18854 CG4746 1.472482
CG18854 CG4912 -5.171609
CG18854 CG5033 9.592303
CG18854 CG5220 0.537860
CG18854 CG5277 -3.043409
CG18854 CG5353 -12.633207
CG18854 CG5382 -2.864199
CG18854 CG5525 0.483806
CG18854 CG5824 -6.508447
CG18854 CG5904 -13.830909
CG18854 CG5992 -6.639946
CG18854 CG6148 -2.374166
CG18854 CG6199 -0.032002
CG18854 CG6202 -7.738572
CG18854 CG6226 4.724330
CG18854 CG6708 -5.554301
CG18854 CG6904 -4.094826
CG18854 CG7073 2.484152
CG18854 CG7271 2.040872
CG18854 CG7279 1.520594
CG18854 CG7413 -2.920916
CG18854 CG7430 -8.158802
CG18854 CG7458 -3.663649
CG18854 CG7461 -7.549210
CG18854 CG7519 1.286142
CG18854 CG7993 1.274808
CG18854 CG8058 -5.803292
CG18854 CG8144 -4.545855
CG18854 CG8235 -2.915259
CG18854 CG8268 0.208559
CG18854 CG8286 -1.169653
CG18854 CG8309 1.519961
CG18854 CG8386 0.860599
CG18854 CG8430 1.322971
CG18854 CG8446 -5.430635
CG18854 CG8531 3.076109
CG18854 CG8920 1.221943
CG18854 CG8978 -0.442283
CG18854 CG9009 1.877304
CG18854 CG9140 2.217868
CG18854 CG9281 3.470649
CG18854 CG9630 4.772805
CG18854 CG9743 0.841215
CG18854 CG9750 2.309719
CG1891 CG30115 0.273594
CG1891 CG31022 -0.894907
CG1891 CG31368 -0.369280
CG1891 CG3265 0.588231
CG1891 CG32982 -0.356328
CG1891 CG3861 -0.503641
CG1891 CG4003 -0.324274
CG1891 CG4376 0.512783
CG1891 CG4457 0.797758
CG1891 CG4552 -1.493092
CG1891 CG4966 -1.846420
CG1891 CG4994 0.480227
CG1891 CG5258 1.027487
CG1891 CG6375 -0.398389
CG1891 CG6647 0.060221
CG1891 CG7413 1.466302
CG1891 CG7554 0.117433
CG1891 CG7638 -0.218418
CG1891 CG7675 -0.056363
CG1891 CG7698 0.193594
CG1891 CG8209 0.258408
CG1891 CG8231 -0.123101
CG1891 CG8780 -0.303132
CG1891 CG9172 -0.234760
CG1891 CG9262 -0.099906
CG1891 CG9854 -1.291106
CG1910 CG2051 -0.913757
CG1910 CG30427 -0.283831
CG1910 CG31045 2.420853
CG1910 CG3127 0.738795
CG1910 CG31794 0.274615
CG1910 CG3198 1.144178
CG1910 CG32164 -0.275809
CG1910 CG32244 -1.810371
CG1910 CG33009 -0.235464
CG1910 CG33149 1.843507
CG1910 CG33549 1.059508
CG1910 CG3371 -2.246530
CG1910 CG3624 -1.057221
CG1910 CG3725 1.102525
CG1910 CG3960 0.871008
CG1910 CG4115 0.629108
CG1910 CG4125 3.404901
CG1910 CG4169 -1.080076
CG1910 CG4170 -1.023725
CG1910 CG4300 -3.870909
CG1910 CG4376 -1.258665
CG1910 CG4511 0.684280
CG1910 CG4533 0.616176
CG1910 CG4679 -2.479389
CG1910 CG4692 1.204736
CG1910 CG4726 2.450691
CG1910 CG4843 1.077938
CG1910 CG4994 0.321642
CG1910 CG5320 -3.760447
CG1910 CG5330 0.522557
CG1910 CG5374 -0.195657
CG1910 CG5476 -1.111298
CG1910 CG5809 3.220898
CG1910 CG6501 1.354905
CG1910 CG6666 -1.598412
CG1910 CG6668 0.066204
CG1910 CG6803 -1.063637
CG1910 CG6844 0.460263
CG1910 CG7033 -2.159327
CG1910 CG7071 0.542112
CG1910 CG7107 -2.700926
CG1910 CG7173 0.545549
CG1910 CG7433 -1.973430
CG1910 CG7481 0.451345
CG1910 CG7915 -0.164668
CG1910 CG7920 -1.933809
CG1910 CG7987 -3.318350
CG1910 CG8186 2.264486
CG1910 CG8276 -0.247643
CG1910 CG8402 -1.081133
CG1910 CG8439 2.321895
CG1910 CG8759 1.605225
CG1910 CG8977 -0.427667
CG1910 CG9022 -1.483408
CG1910 CG9194 -1.128745
CG1910 CG9238 2.158821
CG1910 CG9494 -0.221981
CG1910 CG9710 -0.407656
CG1910 CG9750 0.405033
CG1910 CG9762 -1.082509
CG1910 CG9985 -1.818615
CG1910 CR31696 -1.437594
CG1910 TE19126 -9.171212
CG1934 CG2969 0.171149
CG1934 CG31692 -0.158517
CG1934 CG32425 0.609027
CG1934 CG3644 -0.534141
CG1934 CG3725 -0.587538
CG1934 CG3989 -0.646279
CG1934 CG4183 0.023754
CG1934 CG4405 -0.439211
CG1934 CG5320 0.932479
CG1934 CG5671 -0.914933
CG1934 CG5809 0.786896
CG1934 CG6778 -0.155031
CG1934 CG6844 -0.005667
CG1934 CG7481 -1.076469
CG1934 CG7987 -0.084557
CG1934 CG9985 -0.257942
CG1941 CG5849 -1.570293
CG1941 CG9577 -0.764073
CG1957 CG4303 0.021733
CG1957 CG6617 0.077127
CG1957 CG6987 -1.536337
CG1957 CG7358 -0.697172
CG1957 CG9704 -0.132891
CG1957 CG9705 -1.287379
CG1970 CG2003 -0.356306
CG1970 CG2098 0.126653
CG1970 CG2155 0.649671
CG1970 CG2198 -0.086299
CG1970 CG31160 -0.729957
CG1970 CG3140 0.787591
CG1970 CG3174 -1.090321
CG1970 CG32409 1.172387
CG1970 CG3297 -0.711079
CG1970 CG3593 -0.488510
CG1970 CG4033 0.217307
CG1970 CG4233 -0.703778
CG1970 CG4427 1.804879
CG1970 CG4475 -0.052081
CG1970 CG4665 -1.030090
CG1970 CG4746 -0.508341
CG1970 CG5033 -1.984124
CG1970 CG5220 -2.321537
CG1970 CG5353 1.465232
CG1970 CG5776 0.877934
CG1970 CG5824 -0.121122
CG1970 CG6148 -0.591713
CG1970 CG6415 1.072691
CG1970 CG7227 0.322172
CG1970 CG7299 -0.445779
CG1970 CG7458 -0.091721
CG1970 CG7461 -0.192844
CG1970 CG7780 -0.100067
CG1970 CG7915 0.551127
CG1970 CG7993 0.424814
CG1970 CG8036 -2.318735
CG1970 CG8058 0.034505
CG1970 CG8402 0.632076
CG1970 CG8446 0.617618
CG1970 CG8531 0.170101
CG1970 CG9006 1.119968
CG1970 CG9148 -0.331376
CG1970 CG9280 0.748073
CG2003 CG2098 1.096391
CG2003 CG2155 -0.456942
CG2003 CG2184 -2.945812
CG2003 CG2198 -3.136054
CG2003 CG2863 -0.880067
CG2003 CG3001 0.093416
CG2003 CG30011 2.151813
CG2003 CG3006 -0.526264
CG2003 CG31098 -1.807229
CG2003 CG31160 -1.074957
CG2003 CG31175 -3.095488
CG2003 CG3127 -0.091730
CG2003 CG31431 -1.912977
CG2003 CG31559 -0.402470
CG2003 CG3174 -0.605083
CG2003 CG31775 0.761426
CG2003 CG32164 0.732607
CG2003 CG32409 6.604075
CG2003 CG32464 0.974533
CG2003 CG32499 -0.692076
CG2003 CG3267 1.432127
CG2003 CG32813 -1.785290
CG2003 CG3297 0.186619
CG2003 CG33009 1.563411
CG2003 CG33071 -1.182134
CG2003 CG33217 -1.008173
CG2003 CG3960 0.138162
CG2003 CG3992 -0.740243
CG2003 CG3999 0.123828
CG2003 CG4033 -6.197775
CG2003 CG4051 1.120981
CG2003 CG4233 1.893768
CG2003 CG4307 3.972196
CG2003 CG4427 -6.942400
CG2003 CG4533 -0.423290
CG2003 CG4567 -1.247466
CG2003 CG4753 1.909762
CG2003 CG4901 3.671228
CG2003 CG4912 0.248807
CG2003 CG4994 -0.406229
CG2003 CG5033 11.009722
CG2003 CG5277 0.649561
CG2003 CG5330 5.409054
CG2003 CG5374 0.794784
CG2003 CG5532 1.775087
CG2003 CG5594 -1.838817
CG2003 CG5596 -0.309829
CG2003 CG5819 1.916833
CG2003 CG5824 -5.490651
CG2003 CG5828 0.024781
CG2003 CG5904 -5.976090
CG2003 CG5992 4.176653
CG2003 CG6105 2.394928
CG2003 CG6226 -2.383616
CG2003 CG6417 1.042373
CG2003 CG6459 2.082460
CG2003 CG6501 8.274394
CG2003 CG6708 -1.307711
CG2003 CG6871 0.388376
CG2003 CG6949 -4.511029
CG2003 CG7088 -4.672156
CG2003 CG7107 0.410295
CG2003 CG7421 -1.989908
CG2003 CG7458 -7.335742
CG2003 CG7461 0.319231
CG2003 CG7519 3.459145
CG2003 CG7841 -0.779404
CG2003 CG7915 -0.595558
CG2003 CG7935 -5.720378
CG2003 CG7936 0.811959
CG2003 CG8050 2.731696
CG2003 CG8058 2.412582
CG2003 CG8144 1.927966
CG2003 CG8235 0.781625
CG2003 CG8309 0.863362
CG2003 CG8402 -3.764780
CG2003 CG8439 -3.831377
CG2003 CG8443 -1.887718
CG2003 CG8446 -1.334727
CG2003 CG8470 1.169455
CG2003 CG8525 -6.768576
CG2003 CG8531 2.011881
CG2003 CG8665 1.236870
CG2003 CG8788 -6.301825
CG2003 CG8946 -2.957041
CG2003 CG8977 -9.741342
CG2003 CG9009 0.486221
CG2003 CG9172 0.041165
CG2003 CG9280 0.359186
CG2003 CG9281 5.301166
CG2003 CG9446 0.615022
CG2003 CG9527 0.748370
CG2003 CG9630 3.696219
CG2003 CG9663 -4.254851
CG2003 CG9762 2.090966
CG2003 TE19126 -0.791715
CG2016 CG32625 0.493801
CG2016 CG33104 -1.171777
CG2016 CG4051 0.048987
CG2016 CG4700 -0.486129
CG2016 CG4742 -0.291108
CG2016 CG5193 -0.203875
CG2016 CG6708 0.177575
CG2016 CG7033 0.315107
CG2016 CG8366 -0.238635
CG2016 CG8965 -0.151390
CG2016 CG9330 -0.152804
CG2016 CG9423 -0.177981
CG2016 CG9710 0.393996
CG2048 CG32043 -5.018273
CG2048 CG3625 -3.842811
CG2048 CG3644 -0.273120
CG2048 CG3725 0.085424
CG2048 CG40147 -0.903539
CG2048 CG4209 -0.634683
CG2048 CG4677 -1.130167
CG2048 CG5215 1.017107
CG2048 CG5320 -0.307918
CG2048 CG5680 -1.402526
CG2048 CG6866 1.330634
CG2048 CG6877 -0.861431
CG2048 CG7481 -0.264017
CG2048 CG7664 -0.842644
CG2048 CG8276 0.562435
CG2048 CG8933 0.550340
CG2048 CG8974 1.095194
CG2048 CG9261 -0.820019
CG2048 CG9267 -0.115693
CG2048 CG9666 0.961864
CG2051 CG2330 -0.395872
CG2051 CG2969 -4.602623
CG2051 CG3001 0.710682
CG2051 CG3039 1.033267
CG2051 CG31794 -0.578209
CG2051 CG32425 1.019615
CG2051 CG32701 0.492655
CG2051 CG3278 0.639172
CG2051 CG33113 -0.203078
CG2051 CG33549 -6.182888
CG2051 CG3359 -0.319858
CG2051 CG3644 2.454842
CG2051 CG3722 -3.912774
CG2051 CG3725 -4.768359
CG2051 CG3800 0.515192
CG2051 CG3903 -3.426534
CG2051 CG3989 0.931955
CG2051 CG4145 2.833532
CG2051 CG4170 2.009221
CG2051 CG4204 0.695630
CG2051 CG4405 0.305638
CG2051 CG4672 0.478539
CG2051 CG4677 0.791022
CG2051 CG4679 2.893609
CG2051 CG4700 1.759806
CG2051 CG4752 0.875798
CG2051 CG5183 0.203059
CG2051 CG5320 -3.396567
CG2051 CG5353 -4.216299
CG2051 CG5486 0.784639
CG2051 CG5809 1.038463
CG2051 CG6601 -0.098788
CG2051 CG6668 2.941321
CG2051 CG6778 0.845148
CG2051 CG6844 -0.628488
CG2051 CG7073 0.944128
CG2051 CG7227 0.989861
CG2051 CG7262 -0.397543
CG2051 CG7481 0.723132
CG2051 CG7748 0.272175
CG2051 CG7987 -0.215302
CG2051 CG8258 0.222305
CG2051 CG8276 -0.345586
CG2051 CG8289 0.388958
CG2051 CG9022 2.328963
CG2051 CG9035 0.006433
CG2051 CG9128 1.453580
CG2051 CG9238 -2.788296
CG2051 CG9256 -1.945389
CG2051 CG9423 -0.107723
CG2051 CG9539 0.614471
CG2051 CG9677 -2.831461
CG2051 CG9866 2.116783
CG2051 CG9916 -0.969843
CG2051 CG9985 0.139349
CG2051 TE19126 1.309005
CG2060 CG2065 -0.054553
CG2060 CG3829 1.166841
CG2060 CG4120 -1.210736
CG2060 CG6957 -1.168695
CG2060 CG7390 -3.176633
CG2060 CG8066 0.677966
CG2060 CG8782 -1.309613
CG2065 CG6957 -0.988899
CG2065 CG7390 -1.604374
CG2072 CG32425 -1.113233
CG2072 CG33097 1.039408
CG2072 CG33549 -0.365027
CG2072 CG3542 0.067611
CG2072 CG3722 -0.473967
CG2072 CG3725 0.166713
CG2072 CG3903 1.100245
CG2072 CG4145 -0.306689
CG2072 CG4672 -0.369830
CG2072 CG5021 -0.199808
CG2072 CG6654 0.028655
CG2072 CG8974 0.267114
CG2072 CG9022 1.089935
CG2072 CG9346 -0.435322
CG2078 CG32264 -1.791245
CG2078 CG3593 -0.670582
CG2078 CG4781 0.050871
CG2078 CG5010 0.847328
CG2078 CG5288 0.650482
CG2078 CG5824 0.715416
CG2078 CG6022 1.674338
CG2078 CG6343 -0.469835
CG2078 CG6767 -0.450352
CG2078 CG7519 0.535370
CG2078 CG7712 -0.413539
CG2078 CG8525 -1.480781
CG2078 CG8669 -0.052324
CG2078 CG8766 -0.360013
CG2078 CG8920 1.583037
CG2078 CG9006 -0.605604
CG2078 CG9066 -1.266115
CG2083 CG31088 1.187028
CG2083 CG31181 -0.063804
CG2083 CG32486 0.620783
CG2083 CG32505 -0.907496
CG2083 CG3258 1.582040
CG2083 CG3269 -1.677384
CG2083 CG3625 -0.940241
CG2083 CG40147 0.006004
CG2083 CG4029 -0.621059
CG2083 CG4050 1.373173
CG2083 CG4303 1.207026
CG2083 CG4532 -3.644694
CG2083 CG5215 1.315044
CG2083 CG5433 0.103095
CG2083 CG5499 -0.212056
CG2083 CG5545 -0.648422
CG2083 CG5580 -3.008973
CG2083 CG5588 0.693697
CG2083 CG6174 -2.054438
CG2083 CG6418 0.339329
CG2083 CG6617 -1.640408
CG2083 CG6860 -0.311210
CG2083 CG6866 -0.334138
CG2083 CG6889 -0.384754
CG2083 CG6930 0.429997
CG2083 CG6987 0.796445
CG2083 CG7375 -1.254792
CG2083 CG7471 0.452037
CG2083 CG7528 0.138129
CG2083 CG8200 0.784601
CG2083 CG8472 -1.978773
CG2083 CG8567 -0.616577
CG2083 CG8974 0.633812
CG2083 CG9135 0.889757
CG2083 CG9346 0.355678
CG2083 CG9666 -1.004435
CG2098 CG2155 -0.600587
CG2098 CG2198 -3.635992
CG2098 CG30011 -0.304429
CG2098 CG31098 2.800769
CG2098 CG31775 0.795328
CG2098 CG32464 0.383592
CG2098 CG32813 0.500581
CG2098 CG3283 -0.866061
CG2098 CG33009 0.616902
CG2098 CG3380 0.236910
CG2098 CG3989 -5.386579
CG2098 CG4162 2.355106
CG2098 CG4233 1.048006
CG2098 CG4354 0.512609
CG2098 CG4427 3.412009
CG2098 CG4475 -0.720386
CG2098 CG4533 1.207544
CG2098 CG4600 0.344587
CG2098 CG4696 1.053009
CG2098 CG5033 -5.748918
CG2098 CG5220 1.785459
CG2098 CG5330 1.559653
CG2098 CG5345 1.874594
CG2098 CG5594 -1.600578
CG2098 CG5776 -1.003631
CG2098 CG6501 0.462502
CG2098 CG6803 -0.401436
CG2098 CG6844 -0.071856
CG2098 CG6871 1.311511
CG2098 CG7062 -0.611174
CG2098 CG7088 1.674570
CG2098 CG7227 0.650314
CG2098 CG7393 2.058307
CG2098 CG7702 -0.089624
CG2098 CG7935 0.468645
CG2098 CG7987 -4.795197
CG2098 CG8036 -2.286100
CG2098 CG8050 -0.960391
CG2098 CG8258 0.634886
CG2098 CG8402 0.541665
CG2098 CG8470 2.073902
CG2098 CG8665 -6.120958
CG2098 CG8977 1.487671
CG2098 CG9006 -0.435693
CG2098 CG9238 1.160918
CG2098 CG9306 0.643404
CG2108 CG2727 -0.476515
CG2108 CG2837 -1.630072
CG2108 CG2928 -1.065881
CG2108 CG30497 -0.216649
CG2108 CG31999 -0.209537
CG2108 CG32244 -1.382964
CG2108 CG3365 -0.943515
CG2108 CG3903 0.384263
CG2108 CG4679 1.197614
CG2108 CG6040 -0.034138
CG2108 CG6879 -1.380596
CG2108 CG7071 0.478345
CG2108 CG7107 -0.034431
CG2108 CG7526 -0.014943
CG2108 CG7563 -0.681614
CG2108 CG9089 0.392199
CG2108 CG9322 0.504136
CG2108 CG9517 -0.925744
CG2108 CG9747 0.211267
CG2125 CG6934 -0.748433
CG2125 CG9847 -1.293437
CG2140 CG9253 -0.958907
CG2150 CG8587 -1.656347
CG2155 CG31160 -0.034151
CG2155 CG3140 1.024191
CG2155 CG32548 -1.956149
CG2155 CG33009 -0.297533
CG2155 CG4051 0.113384
CG2155 CG4427 -2.286563
CG2155 CG4475 -0.753032
CG2155 CG4533 -1.157489
CG2155 CG4679 1.105168
CG2155 CG5033 1.473066
CG2155 CG5193 0.829605
CG2155 CG5594 -0.264028
CG2155 CG6459 1.325223
CG2155 CG6708 -0.603381
CG2155 CG7227 0.205495
CG2155 CG7299 -0.967937
CG2155 CG7393 -0.574992
CG2155 CG7987 1.523302
CG2155 CG8036 -2.158619
CG2155 CG8402 0.800647
CG2155 CG8913 -1.759205
CG2155 CG9127 -1.016471
CG2155 CG9148 -2.001895
CG2155 CG9280 -2.693301
CG2157 CG4311 -0.821196
CG2157 CG7941 -0.996070
CG2158 CG2263 2.663548
CG2158 CG2713 0.807562
CG2158 CG2827 -4.825459
CG2158 CG31170 -1.958885
CG2158 CG3140 -3.294859
CG2158 CG3224 0.308339
CG2158 CG32409 2.224077
CG2158 CG3499 -1.253057
CG2158 CG3624 0.635448
CG2158 CG4003 -0.685591
CG2158 CG4199 0.046757
CG2158 CG4217 1.337264
CG2158 CG4427 -1.751737
CG2158 CG4511 -1.333562
CG2158 CG4581 -0.133104
CG2158 CG4665 0.099886
CG2158 CG4752 -1.438035
CG2158 CG4912 -0.360807
CG2158 CG5033 -5.674709
CG2158 CG5193 0.725040
CG2158 CG5220 -0.334998
CG2158 CG5353 0.150576
CG2158 CG5454 0.158114
CG2158 CG5992 -1.004662
CG2158 CG6202 -0.499558
CG2158 CG6708 0.512150
CG2158 CG6904 -4.667712
CG2158 CG7393 -2.139604
CG2158 CG7461 -0.062300
CG2158 CG7698 -0.199018
CG2158 CG7780 -0.398368
CG2158 CG7839 1.601723
CG2158 CG7987 0.922012
CG2158 CG7993 -1.108118
CG2158 CG8036 1.324185
CG2158 CG8058 1.340827
CG2158 CG8430 0.620611
CG2158 CG8531 -2.214834
CG2158 CG8583 -1.474146
CG2158 CG8636 -5.239383
CG2158 CG9006 4.317807
CG2158 CG9280 0.537783
CG2158 CG9750 -0.672849
CG2161 CG2818 -0.228401
CG2161 CG3008 0.594260
CG2161 CG3028 0.003511
CG2161 CG31170 -1.970583
CG2161 CG3140 1.556462
CG2161 CG31649 0.152438
CG2161 CG3171 -0.903628
CG2161 CG31794 0.593443
CG2161 CG31999 -4.853856
CG2161 CG32425 0.523502
CG2161 CG32473 0.416262
CG2161 CG32920 -1.684225
CG2161 CG33183 0.837817
CG2161 CG33549 -3.453527
CG2161 CG3499 -1.382065
CG2161 CG3542 0.696471
CG2161 CG3624 0.246888
CG2161 CG3722 -1.473118
CG2161 CG3800 0.722647
CG2161 CG3903 1.428702
CG2161 CG4086 -0.533596
CG2161 CG4145 0.145535
CG2161 CG4169 -1.804886
CG2161 CG4233 -0.976369
CG2161 CG4364 0.044179
CG2161 CG4729 -0.183348
CG2161 CG4984 0.053840
CG2161 CG5186 -0.267186
CG2161 CG5353 2.114968
CG2161 CG5590 0.890278
CG2161 CG6199 -1.514018
CG2161 CG6345 -0.102137
CG2161 CG6775 0.463779
CG2161 CG7107 -0.763361
CG2161 CG7271 0.511722
CG2161 CG7279 -0.125818
CG2161 CG7748 0.382540
CG2161 CG7981 -2.002154
CG2161 CG8173 -0.651776
CG2161 CG8402 2.366147
CG2161 CG8965 0.402537
CG2161 CG9022 0.845579
CG2161 CG9175 -0.969006
CG2161 CG9743 -0.269598
CG2161 TE20108 -0.224641
CG2184 CG2863 -1.215427
CG2184 CG3001 -1.901085
CG2184 CG31004 -1.046193
CG2184 CG31175 1.966827
CG2184 CG31775 -0.738410
CG2184 CG32464 1.519734
CG2184 CG32813 -3.025470
CG2184 CG33071 -1.374366
CG2184 CG3401 -2.447111
CG2184 CG4033 -9.601472
CG2184 CG4125 1.048019
CG2184 CG4300 -2.134903
CG2184 CG4307 0.438357
CG2184 CG4581 0.160751
CG2184 CG4843 -5.219981
CG2184 CG4901 1.188512
CG2184 CG4994 -0.019037
CG2184 CG5374 0.280825
CG2184 CG5525 2.227139
CG2184 CG5594 1.248245
CG2184 CG5596 -4.386040
CG2184 CG5819 0.435719
CG2184 CG5828 0.210421
CG2184 CG5961 1.529230
CG2184 CG5992 -0.500443
CG2184 CG6105 -2.015746
CG2184 CG6417 0.716009
CG2184 CG6501 -1.334630
CG2184 CG6949 2.578767
CG2184 CG6972 -0.129311
CG2184 CG7088 -0.414474
CG2184 CG7241 -0.495984
CG2184 CG7296 -0.422299
CG2184 CG7421 0.471885
CG2184 CG7458 2.050665
CG2184 CG7502 -1.680694
CG2184 CG7519 1.146275
CG2184 CG7915 0.431421
CG2184 CG7930 -0.511118
CG2184 CG7936 -0.525684
CG2184 CG8301 0.097921
CG2184 CG8446 -5.904492
CG2184 CG8525 2.477079
CG2184 CG8635 3.317018
CG2184 CG8759 -1.774781
CG2184 CG8780 -0.463382
CG2184 CG8946 2.945794
CG2184 CG8977 7.536204
CG2184 CG9066 -0.549947
CG2184 CG9281 4.933692
CG2184 CG9630 0.039601
CG2184 CG9663 0.751226
CG2184 CG9762 -2.730583
CG2198 CG2277 0.809376
CG2198 CG2330 0.828384
CG2198 CG2718 0.788535
CG2198 CG2969 -0.128235
CG2198 CG3001 -2.662056
CG2198 CG31692 0.716320
CG2198 CG31775 0.280279
CG2198 CG32253 0.020193
CG2198 CG32464 -0.312236
CG2198 CG3278 1.988078
CG2198 CG3297 -0.598717
CG2198 CG33113 1.124645
CG2198 CG3434 -0.980740
CG2198 CG3767 0.241949
CG2198 CG3842 -0.438495
CG2198 CG3989 -1.753170
CG2198 CG4354 0.786833
CG2198 CG4427 1.629686
CG2198 CG4533 -0.631293
CG2198 CG4679 1.000021
CG2198 CG4696 -0.783322
CG2198 CG4746 -3.915589
CG2198 CG5033 -5.197785
CG2198 CG5183 -2.016100
CG2198 CG5220 -2.645611
CG2198 CG5330 -3.731967
CG2198 CG5345 -2.696216
CG2198 CG5353 0.685040
CG2198 CG5594 -0.560318
CG2198 CG5776 -1.068472
CG2198 CG5824 0.232591
CG2198 CG6148 -0.297212
CG2198 CG6844 -0.264871
CG2198 CG7088 0.895709
CG2198 CG7227 -1.125473
CG2198 CG7299 -0.882740
CG2198 CG7702 -1.635506
CG2198 CG7915 -3.091975
CG2198 CG7935 0.764014
CG2198 CG8258 -0.440901
CG2198 CG8402 1.268437
CG2198 CG8583 0.587850
CG2198 CG8665 1.580234
CG2198 CG8977 -0.084783
CG2198 CG9006 -0.914882
CG2198 CG9539 -0.363223
CG2198 CG9663 0.400530
CG2198 CG9836 -0.060497
CG2198 CG9866 1.218580
CG2207 CG31043 -0.030497
CG2207 CG5358 0.737561
CG2207 CG7358 -0.327678
CG2207 CG7659 0.928461
CG2207 CG9797 -0.922779
CG2207 CG9999 0.333143
CG2210 CG2977 0.431572
CG2210 CG31170 -0.243685
CG2210 CG32548 0.292397
CG2210 CG3267 -0.144893
CG2210 CG32920 -0.625734
CG2210 CG33502 -3.704769
CG2210 CG4061 0.535648
CG2210 CG5170 -0.985788
CG2210 CG5660 1.959571
CG2210 CG6028 -0.824410
CG2210 CG6030 0.063138
CG2210 CG6459 -2.058449
CG2210 CG6666 0.355108
CG2210 CG7107 -0.252981
CG2210 CG7328 0.968709
CG2210 CG7354 -2.904552
CG2210 CG7361 -0.062924
CG2210 CG7807 0.228100
CG2210 CG8402 -0.163526
CG2210 CG8443 0.160435
CG2210 CG8766 -0.057441
CG2210 CG8788 1.434687
CG2210 CG9127 0.253653
CG2210 CG9331 -0.455878
CG2210 CG9527 -0.144708
CG2210 CR31808 0.485171
CG2210 TE18870 0.001007
CG2221 CG2263 -3.714914
CG2221 CG2674 -2.344874
CG2221 CG2863 3.063719
CG2221 CG2867 -1.514084
CG2221 CG3224 2.036710
CG2221 CG32409 3.806507
CG2221 CG33104 0.569275
CG2221 CG33217 2.664992
CG2221 CG4217 1.033521
CG2221 CG4307 -1.656426
CG2221 CG4457 -0.116602
CG2221 CG4742 1.170284
CG2221 CG4912 -1.787961
CG2221 CG4966 0.196037
CG2221 CG5258 2.158707
CG2221 CG5277 -6.622963
CG2221 CG5382 0.407985
CG2221 CG5525 0.305173
CG2221 CG5824 -2.688083
CG2221 CG5904 4.195351
CG2221 CG6022 0.268888
CG2221 CG6105 -1.746893
CG2221 CG6148 -0.648211
CG2221 CG6202 1.104567
CG2221 CG6455 3.236372
CG2221 CG6708 -0.852137
CG2221 CG6767 1.042924
CG2221 CG6904 3.405161
CG2221 CG7413 -3.454207
CG2221 CG7461 0.565969
CG2221 CG7519 1.404785
CG2221 CG7712 -0.145240
CG2221 CG8144 1.923790
CG2221 CG8286 -4.507201
CG2221 CG8309 -0.857487
CG2221 CG8386 -2.561599
CG2221 CG8444 0.572024
CG2221 CG8920 -3.123756
CG2221 CG8978 -0.086038
CG2221 CG9006 3.535751
CG2221 CG9149 -1.630705
CG2221 CG9172 -0.589860
CG2221 CG9326 0.388217
CG2221 CG9330 0.444320
CG2263 CG2674 -1.661673
CG2263 CG2827 -3.415108
CG2263 CG2867 -1.686637
CG2263 CG31045 0.126976
CG2263 CG3224 -4.594998
CG2263 CG33071 -0.444206
CG2263 CG3664 0.172699
CG2263 CG4003 -3.180963
CG2263 CG4217 1.774153
CG2263 CG4457 -4.750741
CG2263 CG4665 -0.804002
CG2263 CG4912 1.510829
CG2263 CG4972 1.675486
CG2263 CG5193 1.543731
CG2263 CG5220 -2.593778
CG2263 CG5258 -3.045246
CG2263 CG5277 -2.992004
CG2263 CG5382 -4.837244
CG2263 CG5824 2.423913
CG2263 CG5904 2.256837
CG2263 CG5992 3.454567
CG2263 CG6022 0.997486
CG2263 CG6105 2.471031
CG2263 CG6148 1.172864
CG2263 CG6202 -0.963301
CG2263 CG6415 -1.152387
CG2263 CG6455 -0.979585
CG2263 CG6708 -3.766631
CG2263 CG6904 -5.706958
CG2263 CG7073 2.293176
CG2263 CG7393 -0.322616
CG2263 CG7461 2.521351
CG2263 CG7519 -6.764523
CG2263 CG7780 2.066036
CG2263 CG7834 -0.175524
CG2263 CG7839 1.589888
CG2263 CG7993 -5.129351
CG2263 CG8039 1.459569
CG2263 CG8058 2.030186
CG2263 CG8231 0.686236
CG2263 CG8286 -0.885637
CG2263 CG8309 1.398192
CG2263 CG8327 0.065985
CG2263 CG8444 1.039034
CG2263 CG8446 1.666160
CG2263 CG8525 3.125923
CG2263 CG8531 1.864875
CG2263 CG8583 0.805606
CG2263 CG8636 -3.342216
CG2263 CG8759 1.390410
CG2263 CG8978 -3.604098
CG2263 CG9006 0.108051
CG2263 CG9035 0.929186
CG2263 CG9140 -1.966967
CG2263 CG9630 -5.136013
CG2263 CG9750 0.634285
CG2277 CG2330 -0.094338
CG2277 CG31692 0.668353
CG2277 CG32030 -0.295355
CG2277 CG32464 0.286639
CG2277 CG4204 0.031794
CG2277 CG4746 -1.721205
CG2277 CG5033 -1.379349
CG2277 CG5220 -0.351608
CG2277 CG5345 1.130269
CG2277 CG5382 -0.463156
CG2277 CG5537 -0.240648
CG2277 CG5776 -1.641784
CG2277 CG5824 1.616184
CG2277 CG6148 0.772313
CG2277 CG7227 0.674829
CG2277 CG7393 -2.080845
CG2277 CG7461 0.550761
CG2277 CG7702 -3.786719
CG2277 CG7987 1.592650
CG2277 CG8258 -1.075470
CG2277 CG8583 -1.776370
CG2277 CG9006 -0.325777
CG2277 CG9677 -0.672231
CG2277 CG9916 -0.050185
CG2330 CG2718 0.057218
CG2330 CG2969 -1.927282
CG2330 CG31692 0.052257
CG2330 CG3278 -1.404269
CG2330 CG3434 -0.540934
CG2330 CG3902 0.215949
CG2330 CG4696 -0.826399
CG2330 CG4746 -0.889833
CG2330 CG5183 0.916037
CG2330 CG5486 0.843132
CG2330 CG6148 -0.366036
CG2330 CG7702 0.318371
CG2330 CG8258 -1.834579
CG2330 CG9256 -0.033747
CG2330 CG9677 -0.287120
CG2330 CG9847 -1.005716
CG2330 CG9866 -2.249383
CG2330 CG9916 0.281138
CG2374 CG2774 0.080810
CG2374 CG3039 -1.023900
CG2374 CG31022 -0.713896
CG2374 CG31349 0.084214
CG2374 CG31368 0.260626
CG2374 CG3198 -4.320745
CG2374 CG32043 -2.953109
CG2374 CG32244 -1.199096
CG2374 CG32486 -0.775604
CG2374 CG3265 0.477286
CG2374 CG33097 -1.165960
CG2374 CG3371 0.865593
CG2374 CG3969 0.063756
CG2374 CG4006 1.591896
CG2374 CG4125 0.248964
CG2374 CG4376 0.497542
CG2374 CG5215 -2.225779
CG2374 CG5433 0.119368
CG2374 CG6174 1.605136
CG2374 CG6654 0.293598
CG2374 CG6775 1.281048
CG2374 CG6877 -1.717702
CG2374 CG7071 -1.103657
CG2374 CG7187 0.272994
CG2374 CG7375 -0.495361
CG2374 CG7379 2.400765
CG2374 CG7433 -0.425003
CG2374 CG7638 0.680480
CG2374 CG8173 -1.057562
CG2374 CG8209 1.480547
CG2374 CG8567 1.204641
CG2374 CG8749 -1.202009
CG2374 CG9022 0.345456
CG2374 CG9322 0.587386
CG2374 CG9666 0.909675
CG2374 CG9854 -0.329553
CG2374 CG9894 -0.865414
CG2522 CG3722 -1.415559
CG2656 CG2835 0.238790
CG2656 CG31108 0.278160
CG2656 CG31181 0.267188
CG2656 CG31349 -0.121718
CG2656 CG3258 0.203483
CG2656 CG3625 0.120437
CG2656 CG4303 -5.948085
CG2656 CG5215 0.275746
CG2656 CG5433 0.968797
CG2656 CG5813 -1.436889
CG2656 CG6174 0.450533
CG2656 CG6617 0.852253
CG2656 CG6866 0.167000
CG2656 CG6889 0.066754
CG2656 CG6987 1.078612
CG2656 CG7538 0.456341
CG2656 CG7752 -0.161401
CG2656 CG8276 -0.211723
CG2656 CG8416 0.569908
CG2656 CG8933 1.118555
CG2656 CG9135 -2.816961
CG2656 CG9705 -2.003721
CG2674 CG2713 -1.221980
CG2674 CG2867 -0.040847
CG2674 CG31170 -2.354823
CG2674 CG3224 -1.544249
CG2674 CG32409 -2.461976
CG2674 CG3267 -1.586775
CG2674 CG33183 0.356081
CG2674 CG33217 -0.056771
CG2674 CG3499 0.393655
CG2674 CG3861 0.228764
CG2674 CG4217 -0.938991
CG2674 CG4311 0.004721
CG2674 CG4427 2.530647
CG2674 CG4552 0.722953
CG2674 CG4665 -0.611591
CG2674 CG4742 -1.591467
CG2674 CG4901 1.883060
CG2674 CG4912 -2.531464
CG2674 CG5130 -1.080496
CG2674 CG5170 0.241072
CG2674 CG5193 -0.793633
CG2674 CG5277 0.521852
CG2674 CG5525 -3.183540
CG2674 CG5903 -0.244548
CG2674 CG5904 -3.222716
CG2674 CG6022 0.320401
CG2674 CG6105 0.335328
CG2674 CG6202 0.051199
CG2674 CG6226 1.355492
CG2674 CG6455 -0.091478
CG2674 CG6459 -0.169507
CG2674 CG6521 -0.158881
CG2674 CG6708 -2.420492
CG2674 CG6904 -3.166187
CG2674 CG7033 1.322655
CG2674 CG7361 0.269587
CG2674 CG7413 -0.206354
CG2674 CG7421 0.576398
CG2674 CG7461 0.906949
CG2674 CG7519 0.872782
CG2674 CG7554 -0.010302
CG2674 CG7712 -1.201165
CG2674 CG7993 1.263724
CG2674 CG8058 -2.349342
CG2674 CG8235 -1.555092
CG2674 CG8286 -0.550818
CG2674 CG8309 -0.999176
CG2674 CG8366 0.795451
CG2674 CG8386 -0.350045
CG2674 CG8443 -0.245796
CG2674 CG8444 -1.181947
CG2674 CG8531 1.133053
CG2674 CG8636 -0.139656
CG2674 CG8788 0.177473
CG2674 CG8920 1.707929
CG2674 CG8978 -0.890622
CG2674 CG9140 -0.123311
CG2674 CG9149 -0.971906
CG2674 CG9330 0.325212
CG2674 CG9743 -0.129787
CG2674 CG9750 1.561087
CG2674 CR31808 -0.340539
CG2713 CG2827 1.594272
CG2713 CG31160 -1.103154
CG2713 CG31170 -0.006096
CG2713 CG3140 -0.042253
CG2713 CG32409 2.851817
CG2713 CG3249 -0.090041
CG2713 CG3283 -6.534390
CG2713 CG32920 1.488050
CG2713 CG33009 0.968215
CG2713 CG33217 -0.914080
CG2713 CG3499 -0.053071
CG2713 CG3593 1.108420
CG2713 CG3714 -1.728081
CG2713 CG3884 0.101680
CG2713 CG4003 1.263035
CG2713 CG4051 -3.441961
CG2713 CG4061 0.751630
CG2713 CG4217 -4.766544
CG2713 CG4233 -1.107101
CG2713 CG4427 -5.675639
CG2713 CG4475 -0.324406
CG2713 CG4567 2.636267
CG2713 CG4665 -0.749436
CG2713 CG4742 -1.588151
CG2713 CG4972 0.227879
CG2713 CG4984 0.195195
CG2713 CG5010 0.418902
CG2713 CG5033 3.397053
CG2713 CG5130 0.791102
CG2713 CG5558 -1.631091
CG2713 CG5660 3.359360
CG2713 CG5903 0.472303
CG2713 CG5904 -12.326126
CG2713 CG6022 1.628939
CG2713 CG6028 0.475654
CG2713 CG6105 3.434318
CG2713 CG6226 -2.401291
CG2713 CG6343 -7.362689
CG2713 CG6345 -1.880400
CG2713 CG6415 0.506380
CG2713 CG6459 0.697496
CG2713 CG6501 0.558728
CG2713 CG6666 -2.679516
CG2713 CG6769 1.264487
CG2713 CG6904 -0.811148
CG2713 CG6949 0.029442
CG2713 CG7176 0.279874
CG2713 CG7178 -1.342579
CG2713 CG7361 -5.592137
CG2713 CG7393 0.088100
CG2713 CG7421 -3.574347
CG2713 CG7698 -2.099038
CG2713 CG7839 -5.125398
CG2713 CG7935 0.226898
CG2713 CG7993 -3.506693
CG2713 CG8036 -0.115607
CG2713 CG8039 5.646747
CG2713 CG8058 0.961912
CG2713 CG8309 1.722403
CG2713 CG8366 0.870424
CG2713 CG8439 -0.145953
CG2713 CG8443 -1.775769
CG2713 CG8444 3.691908
CG2713 CG8470 -1.489037
CG2713 CG8531 0.069852
CG2713 CG8636 -0.521817
CG2713 CG8766 -2.439051
CG2713 CG8788 3.118510
CG2713 CG9127 -1.165937
CG2713 CG9140 0.081393
CG2713 CG9149 0.541695
CG2713 CG9280 1.595951
CG2713 CG9306 -0.027173
CG2713 CG9527 0.820626
CG2713 CG9577 -0.522394
CG2718 CG2969 -0.184546
CG2718 CG30011 -0.169109
CG2718 CG30497 -0.003058
CG2718 CG32464 0.138787
CG2718 CG33113 -0.293691
CG2718 CG3989 -1.132765
CG2718 CG4183 -0.452046
CG2718 CG4533 1.446380
CG2718 CG4679 0.068703
CG2718 CG4696 -0.351758
CG2718 CG4746 -1.264086
CG2718 CG5320 1.230101
CG2718 CG5345 0.517986
CG2718 CG6803 0.456924
CG2718 CG7088 -0.396564
CG2718 CG8066 -0.779192
CG2718 CG8665 0.668593
CG2718 CG9238 -0.735688
CG2718 TE19126 -0.133304
CG2727 CG32473 -0.255560
CG2727 CG5873 -0.465618
CG2727 CG6040 -0.086940
CG2727 CG7563 -0.072443
CG2727 CG9322 0.012457
CG2727 CG9747 -0.225412
CG2762 CG3380 -0.552360
CG2762 CG4162 0.477026
CG2762 CG7062 -0.713421
CG2762 CG7241 -0.875428
CG2774 CG31088 -0.500782
CG2774 CG3198 1.311125
CG2774 CG3625 0.142405
CG2774 CG3722 0.310361
CG2774 CG3792 -0.568452
CG2774 CG3969 -0.234828
CG2774 CG4006 0.663655
CG2774 CG4303 1.024034
CG2774 CG4672 0.611249
CG2774 CG5215 -1.050146
CG2774 CG5433 -0.235649
CG2774 CG6418 0.005548
CG2774 CG6775 0.157926
CG2774 CG6877 -1.666378
CG2774 CG7375 -0.473718
CG2774 CG7379 0.960778
CG2774 CG7752 -1.939393
CG2774 CG8156 -0.091245
CG2774 CG8200 -0.410875
CG2774 CG8209 0.351850
CG2774 CG8749 -0.517847
CG2774 CG8933 -0.428012
CG2774 CG8974 0.818956
CG2774 CG9924 -0.286755
CG2791 CG6889 -1.429034
CG2818 CG2918 -0.775990
CG2818 CG3008 -0.075322
CG2818 CG3028 -1.195491
CG2818 CG3033 -0.366508
CG2818 CG31170 0.412424
CG2818 CG3171 -0.609233
CG2818 CG32473 -2.781645
CG2818 CG33183 0.834042
CG2818 CG33261 -0.315812
CG2818 CG3539 0.024211
CG2818 CG3542 1.042281
CG2818 CG3991 -0.871693
CG2818 CG4552 0.061445
CG2818 CG5021 0.036323
CG2818 CG5186 0.221006
CG2818 CG5873 0.272567
CG2818 CG6040 1.196905
CG2818 CG6199 0.254649
CG2818 CG6775 0.238141
CG2818 CG6816 -0.442279
CG2818 CG7563 0.343640
CG2818 CG8156 -1.813136
CG2818 CG8965 -0.877301
CG2818 CG9297 -0.648033
CG2818 CG9712 0.550728
CG2818 CG9743 0.033568
CG2818 TE20108 0.151621
CG2827 CG2867 0.056706
CG2827 CG32264 1.194737
CG2827 CG32409 -5.067883
CG2827 CG3593 -1.718020
CG2827 CG4003 2.789803
CG2827 CG4217 -5.237232
CG2827 CG4581 -3.365241
CG2827 CG4665 -0.722252
CG2827 CG4753 0.699163
CG2827 CG4912 3.477532
CG2827 CG5033 5.938730
CG2827 CG5220 1.441730
CG2827 CG5558 1.941215
CG2827 CG5824 -3.794563
CG2827 CG5904 0.151005
CG2827 CG6022 -0.815668
CG2827 CG6105 3.102856
CG2827 CG6904 2.453951
CG2827 CG7178 -0.831264
CG2827 CG7393 0.561886
CG2827 CG7519 1.609562
CG2827 CG7780 -1.128342
CG2827 CG7839 -8.684780
CG2827 CG7993 -1.254506
CG2827 CG8039 4.618560
CG2827 CG8327 1.105844
CG2827 CG8525 -8.352696
CG2827 CG8531 -0.440257
CG2827 CG8583 -0.848728
CG2827 CG8636 -2.865353
CG2827 CG8827 -0.103235
CG2827 CG9006 -5.801597
CG2827 CG9306 1.106311
CG2827 CG9577 -3.732884
CG2827 CG9630 2.621697
CG2835 CG31108 -0.662160
CG2835 CG31332 -2.865614
CG2835 CG31349 0.085669
CG2835 CG32031 -0.334941
CG2835 CG32043 0.389925
CG2835 CG32434 -0.461947
CG2835 CG32556 -0.202341
CG2835 CG3436 -2.266234
CG2835 CG3625 0.378524
CG2835 CG3800 0.100525
CG2835 CG4303 -0.149357
CG2835 CG4677 -0.275387
CG2835 CG5809 0.795924
CG2835 CG6617 0.963885
CG2835 CG6866 -1.284528
CG2835 CG6889 0.225404
CG2835 CG6987 -0.405333
CG2835 CG7638 0.478760
CG2835 CG7893 0.130053
CG2835 CG8092 0.714998
CG2835 CG8411 0.574076
CG2835 CG8416 -2.385159
CG2835 CG8933 -0.314248
CG2835 CG9128 -0.015732
CG2835 CG9403 -1.126023
CG2835 CG9677 0.487237
CG2837 CG31121 -0.394890
CG2837 CG31559 -0.421250
CG2837 CG32244 0.365712
CG2837 CG32548 0.556535
CG2837 CG3267 0.923253
CG2837 CG4051 -1.581999
CG2837 CG5330 0.339673
CG2837 CG5873 -0.242479
CG2837 CG6668 -0.446624
CG2837 CG7071 0.042946
CG2837 CG7107 2.013431
CG2837 CG7176 0.967671
CG2837 CG7807 -0.353517
CG2837 CG9330 -0.133794
CG2837 CG9710 0.246585
CG2863 CG2867 1.639036
CG2863 CG31175 -0.831297
CG2863 CG31775 0.376179
CG2863 CG32164 2.998946
CG2863 CG32409 7.807281
CG2863 CG32813 -6.288300
CG2863 CG33071 -0.734279
CG2863 CG33217 -0.078365
CG2863 CG3593 1.215441
CG2863 CG3999 0.003061
CG2863 CG4033 -1.587579
CG2863 CG4217 1.272077
CG2863 CG4300 2.099995
CG2863 CG4307 -8.295611
CG2863 CG4457 -2.683418
CG2863 CG4581 -1.464486
CG2863 CG4665 -0.102295
CG2863 CG4843 -2.669403
CG2863 CG4901 -7.962118
CG2863 CG4912 -3.903639
CG2863 CG4944 -0.526079
CG2863 CG4972 1.693207
CG2863 CG4994 0.866993
CG2863 CG5033 2.050984
CG2863 CG5258 1.868864
CG2863 CG5277 -5.809398
CG2863 CG5374 -0.438059
CG2863 CG5525 1.975588
CG2863 CG5558 1.255958
CG2863 CG5594 1.466858
CG2863 CG5596 0.658272
CG2863 CG5824 8.578420
CG2863 CG5903 2.165525
CG2863 CG5904 2.426112
CG2863 CG5961 3.098459
CG2863 CG5992 -3.349784
CG2863 CG6022 0.701512
CG2863 CG6105 -5.166573
CG2863 CG6226 -11.557154
CG2863 CG6501 -0.473099
CG2863 CG6512 -0.004007
CG2863 CG6904 -3.595982
CG2863 CG6949 -7.309140
CG2863 CG6972 0.683764
CG2863 CG7033 3.426985
CG2863 CG7088 1.403290
CG2863 CG7176 0.307503
CG2863 CG7421 4.523364
CG2863 CG7430 7.057421
CG2863 CG7458 -5.513411
CG2863 CG7461 -3.040703
CG2863 CG7519 -10.929118
CG2863 CG7554 0.899557
CG2863 CG7610 0.120821
CG2863 CG7712 0.671143
CG2863 CG7834 -1.878187
CG2863 CG7841 -1.847231
CG2863 CG7993 3.607246
CG2863 CG8058 0.816321
CG2863 CG8231 -3.644808
CG2863 CG8301 -0.868798
CG2863 CG8327 -0.486958
CG2863 CG8443 2.988417
CG2863 CG8446 6.247370
CG2863 CG8503 0.106927
CG2863 CG8525 -5.321986
CG2863 CG8531 1.695736
CG2863 CG8635 4.572652
CG2863 CG8759 4.220348
CG2863 CG8920 -1.428786
CG2863 CG8977 -4.830678
CG2863 CG9009 -1.053855
CG2863 CG9140 4.599837
CG2863 CG9172 1.331788
CG2863 CG9281 -7.133177
CG2863 CG9527 2.040277
CG2863 CG9630 -1.704992
CG2863 CG9663 -0.965406
CG2863 CG9762 0.588843
CG2867 CG3224 -0.568872
CG2867 CG32253 0.069800
CG2867 CG32409 2.255643
CG2867 CG3593 0.359096
CG2867 CG3999 -0.631792
CG2867 CG4217 0.842603
CG2867 CG4665 -0.088258
CG2867 CG4912 -6.034421
CG2867 CG5220 0.308176
CG2867 CG5258 1.424429
CG2867 CG5277 3.168285
CG2867 CG5525 -1.805823
CG2867 CG5824 -2.783394
CG2867 CG5904 3.238315
CG2867 CG6022 2.698707
CG2867 CG6226 -1.207272
CG2867 CG6455 -3.092403
CG2867 CG6767 0.757609
CG2867 CG6904 2.794985
CG2867 CG7519 -8.689256
CG2867 CG7712 0.489504
CG2867 CG7780 -2.371995
CG2867 CG7993 0.358863
CG2867 CG8058 -2.948554
CG2867 CG8286 0.441822
CG2867 CG8327 -0.283420
CG2867 CG8525 -6.992891
CG2867 CG8920 -3.903086
CG2867 CG9306 0.880885
CG2867 CG9630 -0.066217
CG2913 CG3039 -0.966432
CG2913 CG7893 0.288296
CG2913 CG8186 -0.292791
CG2913 CG8430 -0.403900
CG2913 CG9416 -0.416998
CG2913 CG9710 0.408208
CG2918 CG3008 -0.363195
CG2918 CG3171 0.294358
CG2918 CG32425 0.242439
CG2918 CG33104 0.574761
CG2918 CG33549 0.280627
CG2918 CG3539 -0.694633
CG2918 CG4364 0.038862
CG2918 CG4670 -0.983050
CG2918 CG5186 -0.204354
CG2918 CG7748 -0.520074
CG2918 CG7961 -0.316457
CG2918 CG8156 0.225147
CG2918 CG8268 -0.406201
CG2928 CG32473 0.324258
CG2928 CG32548 0.009935
CG2928 CG3365 -2.999786
CG2928 CG3903 1.748020
CG2928 CG4778 -0.989678
CG2928 CG6040 -0.484254
CG2928 CG6055 -0.197035
CG2928 CG7266 0.054826
CG2928 CG7563 -0.971413
CG2928 CG9089 -0.014610
CG2928 CG9517 -0.625149
CG2969 CG31692 -2.478885
CG2969 CG32425 0.887979
CG2969 CG3278 -0.062764
CG2969 CG33113 0.562883
CG2969 CG33549 1.108310
CG2969 CG3644 -1.014971
CG2969 CG3722 1.219151
CG2969 CG3725 -2.284498
CG2969 CG3743 -0.259777
CG2969 CG3800 0.320787
CG2969 CG3902 0.576278
CG2969 CG3903 -2.400331
CG2969 CG3989 -1.871188
CG2969 CG4183 0.384253
CG2969 CG4354 0.191762
CG2969 CG4405 -0.246773
CG2969 CG4533 0.047296
CG2969 CG4677 -2.345860
CG2969 CG4679 0.121622
CG2969 CG4692 0.378840
CG2969 CG4696 1.042180
CG2969 CG4746 1.129440
CG2969 CG4769 -0.032588
CG2969 CG5183 -0.216691
CG2969 CG5320 0.828626
CG2969 CG5345 0.475937
CG2969 CG5486 -1.836615
CG2969 CG6601 0.137328
CG2969 CG6778 -1.401369
CG2969 CG7481 -1.930586
CG2969 CG8258 0.250521
CG2969 CG8276 0.524278
CG2969 CG9020 -0.392130
CG2969 CG9238 0.726362
CG2969 CG9256 0.125833
CG2969 CG9423 0.511039
CG2969 CG9677 0.756731
CG2969 CG9866 3.216604
CG2969 CG9985 -0.229268
CG2977 CG3006 0.072898
CG2977 CG30349 0.753902
CG2977 CG31004 0.253954
CG2977 CG31098 1.656692
CG2977 CG31233 -0.595425
CG2977 CG31259 -0.932798
CG2977 CG31431 -2.093334
CG2977 CG33502 -0.794633
CG2977 CG3588 0.368942
CG2977 CG4061 0.233803
CG2977 CG4753 1.614567
CG2977 CG5288 -5.631095
CG2977 CG5532 -0.403546
CG2977 CG5660 -1.966937
CG2977 CG5819 -3.703165
CG2977 CG5949 -0.485507
CG2977 CG6028 0.920523
CG2977 CG6030 0.109706
CG2977 CG6417 -1.173419
CG2977 CG6459 -0.691327
CG2977 CG6666 -2.790726
CG2977 CG6949 2.042857
CG2977 CG7062 1.326673
CG2977 CG7241 -0.748246
CG2977 CG7328 -1.698018
CG2977 CG7354 1.453138
CG2977 CG7502 -0.876281
CG2977 CG7936 0.650990
CG2977 CG8048 3.306908
CG2977 CG8066 -0.181603
CG2977 CG8443 -2.705243
CG2977 CG8470 -3.098813
CG2977 CG8766 0.718558
CG2977 CG8788 2.599283
CG2977 CG8804 -0.794036
CG2977 CG8913 0.876660
CG2977 CG8946 -10.071285
CG2977 CG9066 0.927329
CG2977 CG9127 0.227333
CG2977 CG9331 -9.131235
CG2977 CG9527 -3.485008
CG2977 CG9568 -0.185708
CG3001 CG31045 -3.902447
CG3001 CG31332 -2.625473
CG3001 CG31692 1.822390
CG3001 CG31775 -0.351610
CG3001 CG32464 -0.319734
CG3001 CG3278 -2.314425
CG3001 CG32813 1.041852
CG3001 CG3401 0.364429
CG3001 CG3842 -0.658879
CG3001 CG3989 0.698184
CG3001 CG4003 1.688659
CG3001 CG4125 -2.208028
CG3001 CG4170 1.324090
CG3001 CG4194 0.189533
CG3001 CG4300 0.264962
CG3001 CG4354 -0.229418
CG3001 CG4457 0.062756
CG3001 CG4511 -0.692022
CG3001 CG4696 -0.632956
CG3001 CG4700 1.457908
CG3001 CG4746 4.200914
CG3001 CG4843 0.052168
CG3001 CG5033 -4.078399
CG3001 CG5183 -0.519925
CG3001 CG5193 0.185375
CG3001 CG5220 3.784844
CG3001 CG5258 -2.415710
CG3001 CG5277 2.950094
CG3001 CG5320 2.941703
CG3001 CG5374 0.074969
CG3001 CG5594 0.026721
CG3001 CG5596 -0.148207
CG3001 CG5776 -0.220651
CG3001 CG6017 -1.104862
CG3001 CG6177 -0.996883
CG3001 CG6501 0.759525
CG3001 CG6512 -1.082787
CG3001 CG7073 0.635892
CG3001 CG7296 0.819296
CG3001 CG7610 -1.020055
CG3001 CG7915 -3.144349
CG3001 CG7935 0.132887
CG3001 CG7987 -3.655573
CG3001 CG8231 4.510116
CG3001 CG8258 -0.170962
CG3001 CG8289 2.759436
CG3001 CG8301 1.010055
CG3001 CG8306 1.702159
CG3001 CG8312 -3.371452
CG3001 CG8446 0.316467
CG3001 CG8635 0.518094
CG3001 CG8759 -5.054631
CG3001 CG8977 -0.326664
CG3001 CG9006 -1.135129
CG3001 CG9009 -0.287945
CG3001 CG9194 1.415512
CG3001 CG9281 -1.277980
CG3001 CG9663 1.621294
CG3001 CG9762 -2.317254
CG3001 CG9866 -0.507117
CG3001 CR31696 0.090038
CG3001 TE19126 0.974696
CG30011 CG30497 -0.936616
CG30011 CG31098 -1.540848
CG30011 CG31175 0.744804
CG30011 CG31559 0.236151
CG30011 CG32164 -1.792622
CG30011 CG32464 0.278589
CG30011 CG32499 -0.581802
CG30011 CG32813 -0.409940
CG30011 CG33149 0.068391
CG30011 CG3762 -0.265959
CG30011 CG3829 -0.519240
CG30011 CG3989 -0.614632
CG30011 CG4051 0.801304
CG30011 CG4233 0.384035
CG30011 CG4533 0.488314
CG30011 CG4600 -0.526699
CG30011 CG5320 -1.937896
CG30011 CG5476 0.369614
CG30011 CG5594 -0.150793
CG30011 CG6501 2.026524
CG30011 CG6668 -2.328654
CG30011 CG6844 0.300574
CG30011 CG6871 -0.315550
CG30011 CG7062 2.364301
CG30011 CG7071 0.907796
CG30011 CG7088 -1.412488
CG30011 CG7173 0.368562
CG30011 CG7176 -1.043563
CG30011 CG7266 -0.715008
CG30011 CG7807 -0.028042
CG30011 CG7915 -0.074045
CG30011 CG8050 -1.826028
CG30011 CG8066 1.627577
CG30011 CG8144 0.365118
CG30011 CG8182 0.296684
CG30011 CG8186 1.155961
CG30011 CG8402 0.842064
CG30011 CG8439 -0.391442
CG30011 CG8665 -2.430525
CG30011 CG8977 -0.877005
CG30011 CG9009 -1.719011
CG30011 CG9238 -1.967417
CG30011 TE19126 -0.139710
CG3006 CG31098 -1.766930
CG3006 CG31175 0.215682
CG3006 CG31775 -0.966907
CG3006 CG33099 -0.229157
CG3006 CG4162 0.854443
CG3006 CG4306 0.015545
CG3006 CG4753 -1.917843
CG3006 CG5210 1.038376
CG3006 CG5288 -2.200898
CG3006 CG5532 -0.020001
CG3006 CG5819 -0.729008
CG3006 CG5828 -0.626895
CG3006 CG6417 0.559416
CG3006 CG6459 -0.103623
CG3006 CG7241 -1.044631
CG3006 CG7936 0.099005
CG3006 CG8050 0.048662
CG3006 CG8066 0.323466
CG3006 CG8470 0.925334
CG3006 CG8669 -1.929427
CG3006 CG8788 0.793197
CG3006 CG8804 0.753440
CG3006 CG8913 0.075996
CG3006 CG8946 0.886366
CG3006 CG9066 -0.433972
CG3006 CG9331 -0.054399
CG3006 CG9527 -0.381421
CG3008 CG3028 -0.576219
CG3008 CG3033 -0.454727
CG3008 CG3039 1.354110
CG3008 CG31649 0.132302
CG3008 CG3171 -2.004725
CG3008 CG3198 0.227013
CG3008 CG32244 1.129311
CG3008 CG32425 1.704555
CG3008 CG3265 1.927137
CG3008 CG32701 0.349212
CG3008 CG33097 -6.183348
CG3008 CG33104 -1.545835
CG3008 CG33183 -3.422881
CG3008 CG33261 0.403350
CG3008 CG33549 -2.503651
CG3008 CG3499 -0.622725
CG3008 CG3722 -0.347203
CG3008 CG3800 0.913671
CG3008 CG3969 0.456694
CG3008 CG40049 0.077142
CG3008 CG4006 -1.241843
CG3008 CG4169 -1.793909
CG3008 CG4170 1.215921
CG3008 CG4364 -2.111889
CG3008 CG4376 -0.428875
CG3008 CG4692 0.541941
CG3008 CG4726 -0.575590
CG3008 CG4944 -0.154142
CG3008 CG4972 0.572102
CG3008 CG4994 2.532173
CG3008 CG5021 1.619863
CG3008 CG5186 -1.558770
CG3008 CG5374 1.057367
CG3008 CG5454 0.748155
CG3008 CG5661 -0.616865
CG3008 CG5809 -1.277126
CG3008 CG6174 0.672006
CG3008 CG6177 0.318015
CG3008 CG6521 -1.378625
CG3008 CG6668 0.547099
CG3008 CG6766 2.173087
CG3008 CG6775 -1.877764
CG3008 CG7033 -2.922916
CG3008 CG7071 1.116800
CG3008 CG7199 -0.886332
CG3008 CG7230 0.258736
CG3008 CG7413 0.873637
CG3008 CG7526 -0.575291
CG3008 CG7610 -2.168962
CG3008 CG7893 -0.060064
CG3008 CG7961 -1.042556
CG3008 CG8173 0.015784
CG3008 CG8231 2.111501
CG3008 CG8308 1.457326
CG3008 CG8430 0.999209
CG3008 CG8439 1.890734
CG3008 CG8553 -1.147975
CG3008 CG8965 -0.050399
CG3008 CG9022 -2.052117
CG3008 CG9281 0.332544
CG3008 CG9322 -4.277442
CG3008 CG9330 1.184468
CG3008 CG9416 -0.444605
CG3008 CG9423 -1.032130
CG3008 CG9480 0.447965
CG3008 CG9710 -2.857317
CG3008 CG9712 -3.294165
CG3008 CG9748 -0.153266
CG3008 CG9811 0.625227
CG3008 TE20108 -1.153953
CG30115 CG31605 -0.303364
CG30115 CG3171 -0.882834
CG30115 CG33071 -0.775014
CG30115 CG4125 0.045699
CG30115 CG4457 0.714160
CG30115 CG4966 -1.815646
CG30115 CG4994 0.903705
CG30115 CG7271 0.219008
CG30115 CG7638 -1.242255
CG30115 CG7675 0.265914
CG30115 CG7893 0.418715
CG30115 CG8366 -0.161962
CG30115 CG8430 -0.013339
CG30115 CG9322 0.271583
CG30115 CG9326 -0.522587
CG30115 CG9710 0.074661
CG30115 CG9854 -0.841553
CG30116 CG33549 0.377480
CG30116 CG3624 0.238932
CG30116 CG4145 -0.396170
CG30116 CG4752 -0.601180
CG30116 CG6199 -0.422874
CG30116 CG6775 -1.383770
CG3028 CG31170 -1.221641
CG3028 CG31368 0.054478
CG3028 CG3171 0.344374
CG3028 CG3198 0.792732
CG3028 CG3265 0.235981
CG3028 CG33183 0.369523
CG3028 CG33261 -0.198714
CG3028 CG3499 1.128479
CG3028 CG3861 0.198661
CG3028 CG4051 0.188428
CG3028 CG4086 -0.883965
CG3028 CG4169 -1.743908
CG3028 CG4364 0.419904
CG3028 CG4376 -0.317448
CG3028 CG4552 -0.387678
CG3028 CG5186 -0.066933
CG3028 CG6775 -0.543437
CG3028 CG7269 0.199452
CG3028 CG7271 -0.021100
CG3028 CG7361 1.137404
CG3028 CG7413 -0.256825
CG3028 CG7610 0.542429
CG3028 CG7698 -1.323670
CG3028 CG8209 -0.335622
CG3028 CG8366 -1.749396
CG3028 CG8749 -0.221738
CG3028 CG8965 0.288039
CG3028 CG9743 -0.482420
CG3028 CG9811 0.536087
CG3028 TE20108 -0.210598
CG30291 CG3171 0.271085
CG30291 CG31794 -1.254569
CG30291 CG32425 0.265361
CG30291 CG3766 -0.446823
CG30291 CG4204 -0.198835
CG30291 CG4233 0.444141
CG30291 CG4427 0.201689
CG30291 CG4457 -0.520061
CG30291 CG4552 -0.749341
CG30291 CG4729 0.216799
CG30291 CG5353 -0.793025
CG30291 CG6199 -1.260833
CG30291 CG6202 0.747919
CG30291 CG6822 -0.196503
CG30291 CG7073 -0.069345
CG30291 CG7748 -0.076978
CG30291 CG7867 -1.154220
CG30291 CG8235 -0.945304
CG30291 CG8363 0.142497
CG30291 CG8430 0.121915
CG30291 CG9322 0.241007
CG3033 CG31045 0.321256
CG3033 CG3171 -0.840265
CG3033 CG3198 -0.177272
CG3033 CG3265 -0.088927
CG3033 CG33097 0.341518
CG3033 CG3542 -1.087170
CG3033 CG3624 -2.706733
CG3033 CG3664 0.096572
CG3033 CG3969 -1.018073
CG3033 CG4006 -1.646367
CG3033 CG4204 0.487329
CG3033 CG4299 -1.182752
CG3033 CG4552 -0.686617
CG3033 CG4966 -0.310421
CG3033 CG5186 -0.215840
CG3033 CG6199 0.201144
CG3033 CG6512 -0.686339
CG3033 CG6521 0.091254
CG3033 CG6766 0.308335
CG3033 CG6775 0.250550
CG3033 CG6877 -1.417572
CG3033 CG7269 -0.380897
CG3033 CG7271 -0.126554
CG3033 CG7379 0.020735
CG3033 CG7413 -0.852264
CG3033 CG7430 -0.206375
CG3033 CG7526 -0.588428
CG3033 CG7893 -1.800620
CG3033 CG8156 0.167158
CG3033 CG8209 -0.333054
CG3033 CG8430 0.325604
CG3033 CG8965 0.033123
CG3033 CG9022 -0.281936
CG3033 CG9318 -0.159763
CG3033 CG9322 0.233778
CG3033 CG9710 0.587630
CG3033 CG9712 0.948910
CG30349 CG31233 -0.180917
CG30349 CG32920 0.140391
CG30349 CG33502 -1.160168
CG30349 CG3588 -0.010866
CG30349 CG4364 0.596899
CG30349 CG4376 -0.060288
CG30349 CG4567 -0.945287
CG30349 CG5130 0.094381
CG30349 CG5660 0.444046
CG30349 CG5819 -0.624969
CG30349 CG5903 -0.187152
CG30349 CG5949 -0.481201
CG30349 CG6028 0.242751
CG30349 CG6178 -0.951743
CG30349 CG6345 0.316932
CG30349 CG6666 0.745863
CG30349 CG6769 -0.743927
CG30349 CG7107 0.257353
CG30349 CG7328 -0.983981
CG30349 CG7354 -0.408365
CG30349 CG7807 0.339753
CG30349 CG8235 0.787885
CG30349 CG8946 -0.560663
CG30349 CG9527 0.815724
CG3039 CG33097 -7.686981
CG3039 CG33549 -0.182415
CG3039 CG3371 0.804443
CG3039 CG3542 2.266815
CG3039 CG3722 -2.160247
CG3039 CG4006 1.504740
CG3039 CG4170 0.030058
CG3039 CG4532 -0.132673
CG3039 CG4672 -0.054423
CG3039 CG4677 -0.166624
CG3039 CG5215 -0.295534
CG3039 CG5433 -1.733378
CG3039 CG5514 0.739332
CG3039 CG5809 1.291124
CG3039 CG6017 0.073450
CG3039 CG6174 1.261059
CG3039 CG6654 -0.478233
CG3039 CG6877 -1.236519
CG3039 CG7262 -0.346589
CG3039 CG7375 1.574252
CG3039 CG7379 -0.895657
CG3039 CG7893 -1.902896
CG3039 CG8276 0.347114
CG3039 CG8965 0.653801
CG3039 CG8974 0.834734
CG3039 CG9022 -0.556427
CG3039 CG9346 -0.403191
CG3039 CG9403 -0.202991
CG3039 CG9712 0.409196
CG3039 CG9924 0.442119
CG3039 TE20108 -0.498232
CG30427 CG31332 0.336073
CG30427 CG32244 0.215390
CG30427 CG3960 -0.478447
CG30427 CG4170 0.527690
CG30427 CG4427 0.244183
CG30427 CG4533 0.132471
CG30427 CG4679 0.441670
CG30427 CG4726 0.017649
CG30427 CG5320 1.177453
CG30427 CG5330 0.153360
CG30427 CG5476 -1.637244
CG30427 CG5486 -0.621189
CG30427 CG6501 0.494067
CG30427 CG6668 -0.964521
CG30427 CG6803 -0.458229
CG30427 CG7107 0.492757
CG30427 CG7173 -0.272830
CG30427 CG8977 0.342147
CG30427 CG9194 0.178748
CG30427 CG9281 -0.981653
CG30427 CG9710 -0.426252
CG30427 CR31696 -0.810523
CG30427 TE19126 -0.369639
CG3048 CG31045 -0.975283
CG3048 CG3127 0.399772
CG3048 CG31332 0.014298
CG3048 CG31605 1.259258
CG3048 CG33149 0.236826
CG3048 CG3371 0.084846
CG3048 CG3436 0.936604
CG3048 CG4125 -1.415822
CG3048 CG4300 -1.403122
CG3048 CG4700 0.419706
CG3048 CG4726 -0.384342
CG3048 CG4843 1.546244
CG3048 CG4994 1.541261
CG3048 CG5454 -2.356544
CG3048 CG5596 -0.723359
CG3048 CG5961 -0.567890
CG3048 CG6972 1.912384
CG3048 CG7033 0.191830
CG3048 CG7296 0.010697
CG3048 CG7638 -4.750652
CG3048 CG7893 -0.513816
CG3048 CG7920 0.181427
CG3048 CG7930 -1.785715
CG3048 CG8231 -1.645975
CG3048 CG8301 0.749743
CG3048 CG8635 0.471902
CG3048 CG8759 3.801548
CG3048 CG8780 0.330506
CG3048 CG8977 -0.085093
CG3048 CG9022 0.069264
CG3048 CG9194 -1.327066
CG3048 CG9663 0.711010
CG3048 CG9710 -0.059811
CG3048 CG9762 -3.196025
CG3048 CG9977 -0.506930
CG3048 CR31696 -0.248693
CG3048 TE19126 1.722464
CG30497 CG33113 0.840122
CG30497 CG3903 0.675355
CG30497 CG3960 0.203851
CG30497 CG3989 2.794414
CG30497 CG4183 0.367194
CG30497 CG4533 0.618876
CG30497 CG4672 0.169086
CG30497 CG4679 -1.530381
CG30497 CG4692 -0.424886
CG30497 CG5320 0.578265
CG30497 CG5330 0.244529
CG30497 CG5345 -3.037095
CG30497 CG6668 1.368688
CG30497 CG6871 -0.112069
CG30497 CG7062 -1.532025
CG30497 CG7071 -0.938582
CG30497 CG7107 -0.432927
CG30497 CG7266 -0.994452
CG30497 CG7279 -0.348238
CG30497 CG7807 0.412313
CG30497 CG7981 -0.133632
CG30497 CG8182 -0.299257
CG30497 CG8186 -1.018148
CG30497 CG8402 1.605917
CG30497 CG8665 -0.457240
CG30497 CG9238 -1.427545
CG30497 CG9253 -0.360696
CG30497 CG9539 -0.396012
CG3097 CG4089 -0.588855
CG3097 CG7713 -0.469057
CG31004 CG31098 2.154952
CG31004 CG31160 0.843764
CG31004 CG31175 -1.869534
CG31004 CG31259 0.529448
CG31004 CG3127 0.849824
CG31004 CG31775 -0.297292
CG31004 CG32164 -0.887989
CG31004 CG32813 4.341609
CG31004 CG33071 -0.199333
CG31004 CG33502 -0.180361
CG31004 CG3714 -0.516661
CG31004 CG4033 2.998190
CG31004 CG4217 -0.878257
CG31004 CG4233 1.679178
CG31004 CG4475 -0.537741
CG31004 CG4567 1.087553
CG31004 CG4581 0.589995
CG31004 CG4665 -0.298967
CG31004 CG4753 0.261838
CG31004 CG4901 0.126503
CG31004 CG5012 -0.461994
CG31004 CG5596 0.252797
CG31004 CG5660 -0.881947
CG31004 CG5819 -3.406140
CG31004 CG5903 -0.986821
CG31004 CG5949 -0.688314
CG31004 CG5961 1.067328
CG31004 CG5992 0.292770
CG31004 CG6345 -1.007797
CG31004 CG6501 -6.105470
CG31004 CG6666 2.620061
CG31004 CG6949 -2.010146
CG31004 CG7178 0.403539
CG31004 CG7328 -0.912230
CG31004 CG7421 1.124102
CG31004 CG7458 -4.173103
CG31004 CG7502 -0.200405
CG31004 CG8048 -2.731264
CG31004 CG8443 1.768702
CG31004 CG8446 0.777810
CG31004 CG8531 1.937200
CG31004 CG8946 -4.821178
CG31004 CG9127 -0.252149
CG31004 CG9331 -0.065575
CG31004 CG9527 2.632252
CG31004 CG9762 2.102889
CG31022 CG31368 0.250916
CG31022 CG3198 1.195225
CG31022 CG32043 -0.369586
CG31022 CG3265 0.067749
CG31022 CG32982 -0.868384
CG31022 CG33149 0.144700
CG31022 CG3371 -0.004330
CG31022 CG4115 -0.480532
CG31022 CG4125 0.442487
CG31022 CG4376 -0.911892
CG31022 CG4552 1.091485
CG31022 CG4726 0.647497
CG31022 CG4966 -0.644333
CG31022 CG5320 0.677040
CG31022 CG6647 -0.465196
CG31022 CG6668 0.155637
CG31022 CG6766 -0.517291
CG31022 CG6877 0.854482
CG31022 CG7071 -1.487474
CG31022 CG7073 0.616190
CG31022 CG7271 -0.456180
CG31022 CG7433 0.323565
CG31022 CG7638 1.215355
CG31022 CG7675 -0.264330
CG31022 CG8209 -2.440262
CG31022 CG8749 -0.210892
CG31022 CG9262 -0.165826
CG31022 CG9710 0.908615
CG31022 CG9854 0.371980
CG31022 CG9894 0.265899
CG31022 CR31696 -0.420250
CG31022 TE19126 -0.625387
CG31043 CG31088 0.173035
CG31043 CG31108 -2.118794
CG31043 CG31181 -0.181374
CG31043 CG6703 -0.814865
CG31043 CG6987 0.032504
CG31043 CG7358 -0.222710
CG31043 CG7851 -0.240213
CG31043 CG8092 -0.330525
CG31043 CG9666 1.183814
CG31043 CG9894 -0.175051
CG31045 CG31332 -3.706321
CG31045 CG31794 2.133858
CG31045 CG3224 -0.051629
CG31045 CG32425 -3.169579
CG31045 CG3265 0.773614
CG31045 CG3278 4.256883
CG31045 CG33071 0.862577
CG31045 CG3436 0.440676
CG31045 CG3624 -3.536762
CG31045 CG3664 -0.480919
CG31045 CG3992 0.817880
CG31045 CG4003 -0.526246
CG31045 CG4006 -0.195566
CG31045 CG4115 -1.229295
CG31045 CG4170 0.708906
CG31045 CG4204 2.339480
CG31045 CG4457 1.838302
CG31045 CG4511 1.230353
CG31045 CG4551 -4.691523
CG31045 CG4552 0.070583
CG31045 CG4677 0.861001
CG31045 CG4700 -2.395239
CG31045 CG4966 -0.710264
CG31045 CG5183 -2.838089
CG31045 CG5258 1.880139
CG31045 CG5353 0.207356
CG31045 CG5374 1.191911
CG31045 CG5596 1.196605
CG31045 CG6017 -0.315069
CG31045 CG6512 -1.635275
CG31045 CG6668 0.874478
CG31045 CG6708 -1.526086
CG31045 CG6766 -0.658789
CG31045 CG7033 1.591298
CG31045 CG7073 -1.890126
CG31045 CG7230 -0.050847
CG31045 CG7262 0.076431
CG31045 CG7299 -0.151745
CG31045 CG7430 0.821399
CG31045 CG7526 0.334958
CG31045 CG7610 -1.395874
CG31045 CG7654 1.372782
CG31045 CG7675 1.216293
CG31045 CG7893 -0.152413
CG31045 CG7915 0.772012
CG31045 CG7987 3.073907
CG31045 CG8231 -2.994404
CG31045 CG8289 -5.639347
CG31045 CG8306 -4.003771
CG31045 CG8312 -0.945811
CG31045 CG8411 1.214240
CG31045 CG8430 0.391383
CG31045 CG8635 -0.213387
CG31045 CG8759 -9.706200
CG31045 CG8977 2.480962
CG31045 CG8978 0.555822
CG31045 CG9022 1.649112
CG31045 CG9035 -0.156061
CG31045 CG9128 -0.775145
CG31045 CG9194 -0.919968
CG31045 CG9281 -0.014979
CG31045 CG9318 -0.507703
CG31045 CG9322 0.704301
CG31045 CG9480 0.833750
CG31045 CG9677 0.637770
CG31045 CG9710 -1.289988
CG31045 CG9712 -0.033136
CG31045 CG9750 0.446307
CG31045 CG9762 1.554098
CG31045 CG9866 -3.606188
CG31045 CG9916 -1.618506
CG31045 CR31696 -3.410085
CG31045 TE19126 1.632515
CG31088 CG31181 -1.094787
CG31088 CG31349 -0.647287
CG31088 CG32046 -0.455490
CG31088 CG32505 0.620656
CG31088 CG3269 -0.777131
CG31088 CG3967 -1.278913
CG31088 CG4050 -0.890165
CG31088 CG4303 0.978061
CG31088 CG5215 -0.009677
CG31088 CG5433 -1.234678
CG31088 CG5545 -1.018649
CG31088 CG5580 -1.757312
CG31088 CG6418 -1.466581
CG31088 CG6703 0.874931
CG31088 CG6889 0.086975
CG31088 CG6930 0.274628
CG31088 CG7375 1.124638
CG31088 CG7851 -0.975765
CG31088 CG8200 0.008121
CG31088 CG8472 -1.272062
CG31088 CG8567 2.269993
CG31088 CG9135 1.118987
CG31088 CG9261 0.147026
CG31088 CG9267 0.120917
CG31088 CG9666 -2.782491
CG31088 CG9894 0.408691
CG31098 CG31175 -6.701837
CG31098 CG31431 -0.401988
CG31098 CG32499 0.376028
CG31098 CG32813 3.176627
CG31098 CG3283 0.694223
CG31098 CG33009 -1.492190
CG31098 CG3588 0.916057
CG31098 CG3829 1.135178
CG31098 CG4033 1.846055
CG31098 CG4162 0.129391
CG31098 CG4475 3.999680
CG31098 CG4533 2.342237
CG31098 CG4600 -0.348558
CG31098 CG4753 -7.404815
CG31098 CG5010 2.653106
CG31098 CG5210 -0.832482
CG31098 CG5288 -3.267585
CG31098 CG5476 -1.209548
CG31098 CG5532 0.140980
CG31098 CG5558 1.082659
CG31098 CG5819 -3.070442
CG31098 CG5828 -0.498028
CG31098 CG5949 -3.038860
CG31098 CG6417 -3.442617
CG31098 CG6459 0.425859
CG31098 CG6501 -3.483615
CG31098 CG6666 2.142956
CG31098 CG6871 0.896821
CG31098 CG7062 0.524512
CG31098 CG7088 5.296117
CG31098 CG7241 1.963259
CG31098 CG7266 3.303330
CG31098 CG7421 1.536048
CG31098 CG7438 0.444610
CG31098 CG7807 1.206600
CG31098 CG7936 -1.498847
CG31098 CG8048 2.234644
CG31098 CG8050 -7.041935
CG31098 CG8066 -4.089637
CG31098 CG8402 5.032041
CG31098 CG8443 1.879879
CG31098 CG8446 -1.014050
CG31098 CG8470 3.875278
CG31098 CG8665 -4.944870
CG31098 CG8669 1.269130
CG31098 CG8766 -2.714593
CG31098 CG8782 1.349333
CG31098 CG8788 2.990823
CG31098 CG8804 0.583700
CG31098 CG8913 -2.606934
CG31098 CG8946 -11.296996
CG31098 CG9009 1.461909
CG31098 CG9184 -1.221109
CG31098 CG9527 2.733233
CG31098 CG9577 0.778763
CG31108 CG31181 -0.365639
CG31108 CG31368 0.059536
CG31108 CG32043 -0.448764
CG31108 CG32434 0.090212
CG31108 CG3269 0.444891
CG31108 CG3436 0.511181
CG31108 CG40147 0.132621
CG31108 CG4209 -0.534103
CG31108 CG4303 -3.838515
CG31108 CG5499 0.284294
CG31108 CG5680 -0.161838
CG31108 CG6174 0.751507
CG31108 CG6703 1.101686
CG31108 CG6866 -0.891639
CG31108 CG6987 1.663530
CG31108 CG7375 1.428298
CG31108 CG8092 0.657870
CG31108 CG8416 0.052373
CG31108 CG8567 -0.080412
CG31108 CG9135 0.559073
CG31108 CG9666 -3.530869
CG31108 CG9894 1.089986
CG31121 CG4115 -0.386816
CG31121 CG6668 0.142662
CG31121 CG7199 -0.415785
CG31121 CG7271 -0.055640
CG31121 CG7526 -0.431718
CG31121 CG7563 -0.204111
CG31121 CG8306 0.148621
CG31121 CG9035 -0.097945
CG31137 CG31692 -0.165793
CG31137 CG4551 -0.481642
CG31137 CG9128 -0.507651
CG31145 CG7872 -1.380356
CG31160 CG31175 -0.536904
CG31160 CG3140 1.400321
CG31160 CG32164 0.414266
CG31160 CG32409 -0.685386
CG31160 CG3267 2.586020
CG31160 CG3283 -0.127500
CG31160 CG4033 0.838244
CG31160 CG4051 0.068815
CG31160 CG4061 -1.792779
CG31160 CG4427 -0.443669
CG31160 CG4475 -1.101225
CG31160 CG4567 0.366242
CG31160 CG4665 -1.502373
CG31160 CG5130 -0.063328
CG31160 CG5949 -0.467420
CG31160 CG6028 0.053417
CG31160 CG6345 0.917276
CG31160 CG6459 -1.222386
CG31160 CG6871 -0.304530
CG31160 CG6949 1.358021
CG31160 CG7328 0.399448
CG31160 CG7421 -0.381843
CG31160 CG7458 -0.647181
CG31160 CG7461 1.854361
CG31160 CG7698 0.752093
CG31160 CG8036 -0.568860
CG31160 CG8058 -1.423558
CG31160 CG8443 0.416589
CG31160 CG8470 2.050925
CG31160 CG8531 0.750657
CG31160 CG8766 0.404376
CG31160 CG8788 1.356642
CG31160 CG8946 0.588688
CG31160 CG9127 0.411106
CG31160 CG9280 -0.092305
CG31160 CG9527 -0.204825
CG31170 CG3127 0.567435
CG31170 CG3140 -0.048516
CG31170 CG3171 0.966936
CG31170 CG31999 0.384663
CG31170 CG3224 -1.706793
CG31170 CG32409 -0.299790
CG31170 CG3249 -0.176882
CG31170 CG3267 1.157894
CG31170 CG32920 -0.522105
[truncated: 224,237 more chars]
