# Supplementary material for: GINI: From ISH Images to Gene Interaction Networks
Source: PLoS Comput Biol. 2013 Oct 10;9(10):e1003227. doi: 10.1371/journal.pcbi.1003227 (PMC3794902; doi:10.1371/journal.pcbi.1003227)
Supplement: Dataset S1 — Networks predicted by GINI for the 9–10 and 13–16 development stages. For the data at each stage, multiple networks were predicted by varying the tuning parameter , between 0.5 and 1, as described in the paper. The network for each value is stored in a separate file in the dataset, in a format readable by Cytoscape. (BZ2) [file pcbi.1003227.s001.bz2 › Dataset_S1_Networks/GINI_network_stage13-16_lambda0.725.txt]

CG10009 CG10206 -0.007754
CG10009 CG10287 -0.700874
CG10009 CG11134 1.659462
CG10009 CG11471 -1.133434
CG10009 CG11567 2.008179
CG10009 CG1157 -3.316379
CG10009 CG11771 -2.369872
CG10009 CG11785 1.178312
CG10009 CG12101 -0.410644
CG10009 CG12141 0.476134
CG10009 CG12151 -6.582073
CG10009 CG12172 -1.041987
CG10009 CG12400 -1.771143
CG10009 CG12785 3.764269
CG10009 CG1309 3.048412
CG10009 CG13506 0.169414
CG10009 CG14048 4.311904
CG10009 CG14996 -0.310196
CG10009 CG15162 -0.682471
CG10009 CG15433 2.063426
CG10009 CG16765 1.848727
CG10009 CG1685 0.069133
CG10009 CG17369 3.904131
CG10009 CG1785 2.364833
CG10009 CG18549 0.480167
CG10009 CG18854 -1.893731
CG10009 CG1970 -0.256221
CG10009 CG2221 -1.189799
CG10009 CG2263 2.467201
CG10009 CG2674 0.306709
CG10009 CG2713 0.185903
CG10009 CG2863 3.322923
CG10009 CG2867 -0.117757
CG10009 CG31160 -0.416826
CG10009 CG31175 -1.530435
CG10009 CG32409 -5.499990
CG10009 CG3267 -0.419752
CG10009 CG32813 2.114989
CG10009 CG3283 -0.090109
CG10009 CG33217 -0.276573
CG10009 CG3593 -1.986441
CG10009 CG4033 -0.051408
CG10009 CG4217 -2.251104
CG10009 CG4307 -8.351362
CG10009 CG4427 -0.316517
CG10009 CG4475 -1.282655
CG10009 CG4665 -0.696268
CG10009 CG4742 -1.696637
CG10009 CG5010 0.885381
CG10009 CG5033 0.665237
CG10009 CG5277 -9.605982
CG10009 CG5525 2.164899
CG10009 CG5824 9.130462
CG10009 CG5904 6.840353
CG10009 CG6022 -8.744538
CG10009 CG6105 3.678607
CG10009 CG6148 0.171748
CG10009 CG6202 -1.355570
CG10009 CG6226 -0.903537
CG10009 CG6343 0.729857
CG10009 CG6415 1.132996
CG10009 CG6459 0.194648
CG10009 CG6708 -3.725160
CG10009 CG6767 3.394250
CG10009 CG6904 4.450527
CG10009 CG7176 0.544521
CG10009 CG7178 0.602901
CG10009 CG7361 -3.079207
CG10009 CG7413 -0.545413
CG10009 CG7421 -1.596882
CG10009 CG7461 1.716571
CG10009 CG7519 -6.446653
CG10009 CG7712 -1.629232
CG10009 CG7993 -2.130935
CG10009 CG8058 -3.053270
CG10009 CG8144 2.216252
CG10009 CG8235 3.127395
CG10009 CG8309 -0.103657
CG10009 CG8386 -2.985167
CG10009 CG8446 -0.669778
CG10009 CG8531 -2.570647
CG10009 CG8920 -4.376612
CG10009 CG9006 -1.035395
CG10009 CG9149 -4.267271
CG10009 CG9306 0.085405
CG10021 CG12052 -0.778354
CG10021 CG1298 -0.947488
CG10021 CG6394 -0.990170
CG10021 CG9924 -0.387646
CG10026 CG10072 -0.577869
CG10026 CG1151 -0.473963
CG10026 CG11992 -1.008891
CG10026 CG1259 -0.534610
CG10026 CG12723 0.293633
CG10026 CG1322 -1.035420
CG10026 CG1486 -1.209592
CG10026 CG15022 -1.149523
CG10026 CG16712 -1.086044
CG10026 CG17246 0.190479
CG10026 CG17320 -0.614709
CG10026 CG2155 0.253458
CG10026 CG2161 0.106372
CG10026 CG2342 -1.100660
CG10026 CG31536 0.073020
CG10026 CG32548 0.046277
CG10026 CG32625 -0.367795
CG10026 CG4427 1.540339
CG10026 CG4679 0.891549
CG10026 CG4742 -0.014521
CG10026 CG5330 -0.704407
CG10026 CG5345 0.514548
CG10026 CG6155 -0.888101
CG10026 CG7227 0.027998
CG10026 CG7266 0.378196
CG10026 CG7702 0.059808
CG10026 CG7981 0.001977
CG10026 CG9148 -1.737614
CG10026 CG9280 -0.324498
CG10026 CG9539 0.110620
CG10026 TE18870 -0.179494
CG10045 CG10535 -0.839741
CG10045 CG2969 -1.035132
CG10047 CG11798 -0.271811
CG10047 CG1221 -0.844154
CG10047 CG12767 0.644380
CG10047 CG13928 -0.375414
CG10047 CG14762 -2.118160
CG10047 CG15651 -2.305911
CG10047 CG17724 0.067354
CG10047 CG1825 -0.150443
CG10047 CG31088 -0.417189
CG10047 CG31181 1.595525
CG10047 CG32046 -1.261629
CG10047 CG32169 -0.150048
CG10047 CG3703 -0.636554
CG10047 CG4050 0.049254
CG10047 CG4133 -0.692630
CG10047 CG4684 1.590549
CG10047 CG5545 -2.826050
CG10047 CG6703 -7.112791
CG10047 CG7576 -1.383110
CG10047 CG7659 0.148878
CG10047 CG7851 1.502888
CG10047 CG8625 -0.514052
CG10047 CG9666 1.633462
CG10060 CG1109 -0.434999
CG10060 CG11494 -1.094422
CG10060 CG5499 -1.013893
CG10060 CG6987 -0.456363
CG10067 CG10361 0.195038
CG10067 CG10565 1.587363
CG10067 CG11107 0.437351
CG10067 CG11134 -2.270540
CG10067 CG11372 0.809498
CG10067 CG12055 -2.184019
CG10067 CG12203 -0.820588
CG10067 CG12576 -0.483374
CG10067 CG13993 -1.270700
CG10067 CG14066 0.848011
CG10067 CG14207 -0.929845
CG10067 CG15212 0.542838
CG10067 CG15598 -0.377294
CG10067 CG17166 -0.589441
CG10067 CG17508 0.152327
CG10067 CG1771 0.720428
CG10067 CG1782 -0.436326
CG10067 CG18507 -1.624101
CG10067 CG1882 0.893152
CG10067 CG1884 0.573664
CG10067 CG2161 0.461129
CG10067 CG2913 -1.592163
CG10067 CG3008 1.750052
CG10067 CG30115 0.000628
CG10067 CG3033 0.011538
CG10067 CG3039 0.418874
CG10067 CG31170 0.270878
CG10067 CG3171 -1.329301
CG10067 CG32244 0.487625
CG10067 CG3267 1.011630
CG10067 CG33104 0.642290
CG10067 CG33183 -0.809255
CG10067 CG33502 0.480594
CG10067 CG3499 -2.561028
CG10067 CG4086 0.027663
CG10067 CG4364 -1.077064
CG10067 CG4376 1.822417
CG10067 CG4552 0.393952
CG10067 CG4567 0.904024
CG10067 CG4726 -3.552929
CG10067 CG5186 0.278542
CG10067 CG5454 -0.383713
CG10067 CG6521 -1.357725
CG10067 CG6654 -0.139854
CG10067 CG6668 1.682185
CG10067 CG6708 0.462337
CG10067 CG6766 1.759424
CG10067 CG7033 1.599300
CG10067 CG7071 0.301248
CG10067 CG7107 -1.307742
CG10067 CG7154 -0.530255
CG10067 CG7271 -0.250135
CG10067 CG7279 -0.493802
CG10067 CG7361 0.871452
CG10067 CG7461 -0.702235
CG10067 CG7893 0.143456
CG10067 CG8173 -1.166160
CG10067 CG8186 -0.704046
CG10067 CG8430 -0.006996
CG10067 CG8531 0.379740
CG10067 CG8965 -0.193539
CG10067 CG9022 -0.585398
CG10067 CG9322 -0.481751
CG10067 CG9330 -0.550778
CG10067 CG9416 -0.730135
CG10067 CG9710 -6.591666
CG10067 CG9712 -0.267147
CG10067 CG9743 0.021810
CG10067 CR31696 0.147960
CG10067 TE19126 0.890738
CG10072 CG10578 -0.036681
CG10072 CG1322 -0.315903
CG10072 CG1403 -1.686591
CG10072 CG17246 -0.126914
CG10072 CG2016 -1.044195
CG10072 CG2818 -0.428478
CG10072 CG32425 0.926704
CG10072 CG32625 -0.730678
CG10072 CG33104 0.453308
CG10072 CG33549 0.288386
CG10072 CG3416 0.217906
CG10072 CG3542 -0.046473
CG10072 CG3722 -0.009715
CG10072 CG4204 -0.538811
CG10072 CG4742 -0.159430
CG10072 CG5193 -0.054027
CG10072 CG7393 -0.437983
CG10075 CG10335 1.371375
CG10075 CG10655 2.721515
CG10075 CG10691 0.823845
CG10075 CG10756 0.626684
CG10075 CG11107 0.732158
CG10075 CG11134 1.206916
CG10075 CG11217 0.651503
CG10075 CG11255 0.127546
CG10075 CG11267 -5.867779
CG10075 CG11334 0.468528
CG10075 CG12400 1.324340
CG10075 CG13220 -1.826357
CG10075 CG13551 -1.247583
CG10075 CG15102 0.780497
CG10075 CG15304 -3.238082
CG10075 CG1582 -1.744524
CG10075 CG16787 -0.910444
CG10075 CG16944 0.829225
CG10075 CG17332 -1.441380
CG10075 CG17642 0.697218
CG10075 CG1771 0.285012
CG10075 CG1882 0.285671
CG10075 CG2161 0.734797
CG10075 CG2210 -1.222742
CG10075 CG2713 -3.272032
CG10075 CG30349 -2.113580
CG10075 CG31004 0.540902
CG10075 CG31170 -0.469202
CG10075 CG3127 1.304893
CG10075 CG31999 0.176748
CG10075 CG3249 -0.561090
CG10075 CG3267 -0.640905
CG10075 CG3283 -0.191368
CG10075 CG32920 -6.493984
CG10075 CG33502 -2.375406
CG10075 CG3499 1.016432
CG10075 CG4051 0.134376
CG10075 CG4086 0.522660
CG10075 CG4169 0.742481
CG10075 CG4233 -3.283551
CG10075 CG4247 -1.348258
CG10075 CG4364 -0.271784
CG10075 CG4567 -3.534053
CG10075 CG4984 0.970588
CG10075 CG5012 -1.617335
CG10075 CG5130 -0.642166
CG10075 CG5170 -0.319670
CG10075 CG5660 -4.879927
CG10075 CG5903 0.309024
CG10075 CG5949 -0.499179
CG10075 CG6028 0.572487
CG10075 CG6030 -0.281740
CG10075 CG6345 -3.050302
CG10075 CG6439 1.591333
CG10075 CG6459 0.279089
CG10075 CG6666 -0.917181
CG10075 CG6769 -3.815664
CG10075 CG6949 -1.994597
CG10075 CG7107 0.004833
CG10075 CG7328 -1.437798
CG10075 CG7354 2.580600
CG10075 CG7361 2.040424
CG10075 CG7421 1.622995
CG10075 CG7698 0.005811
CG10075 CG7807 0.015596
CG10075 CG7920 0.176543
CG10075 CG8058 1.482045
CG10075 CG8235 1.454714
CG10075 CG8443 1.134747
CG10075 CG8470 3.540542
CG10075 CG9527 3.475183
CG10075 CR31808 0.285836
CG10082 CG10121 -0.413449
CG10082 CG10334 1.146532
CG10082 CG10620 0.787100
CG10082 CG11280 -1.518092
CG10082 CG11347 0.822761
CG10082 CG11861 -0.253533
CG10082 CG11949 0.140639
CG10082 CG12084 0.387600
CG10082 CG12091 -1.652891
CG10082 CG12287 0.211008
CG10082 CG12360 -2.733914
CG10082 CG12369 -3.479386
CG10082 CG12592 0.389754
CG10082 CG12676 -0.661544
CG10082 CG1345 -0.400542
CG10082 CG13912 0.132180
CG10082 CG14025 0.028025
CG10082 CG14122 0.365422
CG10082 CG1422 2.435395
CG10082 CG1429 -0.407440
CG10082 CG1444 -4.457197
CG10082 CG14622 -0.753252
CG10082 CG1463 0.574315
CG10082 CG16721 1.065800
CG10082 CG17158 0.286111
CG10082 CG17492 2.523891
CG10082 CG18111 -0.248733
CG10082 CG18250 2.086172
CG10082 CG1934 0.573605
CG10082 CG2048 -2.054852
CG10082 CG2051 -0.545951
CG10082 CG2656 -0.572222
CG10082 CG2835 0.126139
CG10082 CG2969 0.612956
CG10082 CG31108 0.042273
CG10082 CG31332 -2.237528
CG10082 CG31692 -0.811063
CG10082 CG32043 2.243451
CG10082 CG3371 1.392515
CG10082 CG3416 -0.841296
CG10082 CG3436 0.375445
CG10082 CG3625 1.212818
CG10082 CG3644 -0.598487
CG10082 CG3725 -0.454809
CG10082 CG4303 1.471786
CG10082 CG4405 -0.438592
CG10082 CG4677 0.194481
CG10082 CG4696 0.019287
CG10082 CG5183 -1.005132
CG10082 CG5215 -0.622619
CG10082 CG5320 -0.443232
CG10082 CG5809 -0.551639
CG10082 CG6844 -1.330033
CG10082 CG6866 -1.862727
CG10082 CG7254 -0.204039
CG10082 CG7481 -1.688592
CG10082 CG7752 0.438058
CG10082 CG8276 -2.743057
CG10082 CG8416 -1.010716
CG10082 CG8933 -0.193572
CG10082 CG9128 -0.236485
CG10082 CG9677 0.433735
CG10082 CG9985 1.578099
CG10106 CG11324 -0.450180
CG10106 CG13624 -1.004672
CG10106 CG14622 0.283882
CG10106 CG31022 -0.598586
CG10106 CG31349 -0.702254
CG10106 CG3265 -0.120230
CG10106 CG8571 -0.634274
CG10106 CG9894 -0.149466
CG10107 CG10229 -0.605052
CG10107 CG10571 -0.345614
CG10107 CG10578 -0.646612
CG10107 CG10620 1.818812
CG10107 CG1109 -1.165473
CG10107 CG12006 0.501217
CG10107 CG12084 -1.016215
CG10107 CG12091 -1.015831
CG10107 CG1228 -0.628704
CG10107 CG12287 -1.757878
CG10107 CG12360 -1.644318
CG10107 CG12369 0.409354
CG10107 CG12592 -0.826496
CG10107 CG12701 0.231161
CG10107 CG14026 -0.654641
CG10107 CG1422 -0.796590
CG10107 CG1444 0.563539
CG10107 CG14712 -0.076393
CG10107 CG1475 1.824697
CG10107 CG14883 0.196297
CG10107 CG16721 -0.967520
CG10107 CG17158 1.179406
CG10107 CG1782 -0.733167
CG10107 CG18250 -5.225072
CG10107 CG3033 0.195667
CG10107 CG31045 0.124109
CG10107 CG31332 2.906777
CG10107 CG32031 0.009544
CG10107 CG32425 0.092405
CG10107 CG3265 0.810876
CG10107 CG32701 -0.034469
CG10107 CG33097 2.078413
CG10107 CG3436 1.345548
CG10107 CG3542 -0.771906
CG10107 CG3624 -1.647175
CG10107 CG3664 -0.472682
CG10107 CG3722 -0.252165
CG10107 CG4006 -0.175296
CG10107 CG4204 1.024076
CG10107 CG4303 1.042565
CG10107 CG4700 0.686640
CG10107 CG5215 0.568072
CG10107 CG5454 -0.152199
CG10107 CG5499 -0.428915
CG10107 CG5809 -0.695750
CG10107 CG6017 0.206717
CG10107 CG6877 0.728255
CG10107 CG7379 -3.113607
CG10107 CG7752 -0.045004
CG10107 CG8209 -0.440141
CG10107 CG8276 0.420735
CG10107 CG8289 -2.713552
CG10107 CG8416 -0.287611
CG10107 CG8571 -0.505827
CG10107 CG8933 -0.078795
CG10107 CG8978 0.451440
CG10107 CG9128 -0.218032
CG10107 CG9318 -1.626515
CG10107 CG9677 0.258616
CG10107 CG9750 1.344559
CG10107 CG9985 0.294922
CG10120 CG11765 -0.777581
CG10120 CG14629 -0.922540
CG10120 CG2718 -0.729668
CG10120 CG3829 -0.980809
CG10120 CG3989 -0.076658
CG10120 CG8665 0.292724
CG10121 CG10620 3.255415
CG10121 CG11280 -2.718300
CG10121 CG11652 -1.904712
CG10121 CG11861 1.096935
CG10121 CG11949 0.141518
CG10121 CG12006 -2.080600
CG10121 CG12091 0.943377
CG10121 CG12360 -1.079601
CG10121 CG12676 -1.289106
CG10121 CG1444 -1.899286
CG10121 CG14622 0.030105
CG10121 CG14883 0.116982
CG10121 CG15105 1.304678
CG10121 CG15811 1.829999
CG10121 CG16721 -1.317314
CG10121 CG17158 -0.547620
CG10121 CG1721 -1.050445
CG10121 CG17492 -3.301495
CG10121 CG17943 -0.838902
CG10121 CG18250 -0.873834
CG10121 CG1910 -0.612698
CG10121 CG2048 1.725126
CG10121 CG2374 2.218397
CG10121 CG2835 -0.054964
CG10121 CG3033 -0.371290
CG10121 CG3048 0.818045
CG10121 CG31022 -0.084491
CG10121 CG31332 2.438481
CG10121 CG3198 -1.337833
CG10121 CG32031 0.269523
CG10121 CG32043 -6.030871
CG10121 CG33097 -1.195227
CG10121 CG33149 -1.572689
CG10121 CG3371 2.685533
CG10121 CG3436 -1.041454
CG10121 CG3624 1.026665
CG10121 CG3644 0.385497
CG10121 CG3725 -0.101151
CG10121 CG3969 0.311093
CG10121 CG4125 1.051192
CG10121 CG4300 0.004458
CG10121 CG5215 -1.699375
CG10121 CG5320 1.204972
CG10121 CG5809 -3.743118
CG10121 CG6647 0.215350
CG10121 CG6844 0.272543
CG10121 CG6877 0.533744
CG10121 CG7254 -1.185126
CG10121 CG7379 0.375673
CG10121 CG7433 -0.747335
CG10121 CG7481 -0.317611
CG10121 CG7638 -0.789678
CG10121 CG8276 1.164625
CG10121 CG8933 -0.488893
CG10121 CG9480 -0.387984
CG10121 CG9854 0.482514
CG10121 CG9985 0.483400
CG10121 CR31696 0.652989
CG10145 CG11324 -0.334004
CG10145 CG12249 -0.156549
CG10145 CG1447 -0.964253
CG10145 CG14622 0.115260
CG10145 CG14883 0.285823
CG10145 CG1624 -0.509452
CG10145 CG17943 -0.381848
CG10145 CG2374 0.049028
CG10145 CG32043 -0.764076
CG10145 CG3269 -0.092412
CG10145 CG8567 -0.923835
CG10145 CG9666 0.041205
CG10145 CG9894 -0.674737
CG10160 CG10206 4.977971
CG10160 CG10367 -2.443472
CG10160 CG10535 -2.279097
CG10160 CG10922 -0.143375
CG10160 CG11051 -3.216876
CG10160 CG1151 0.040669
CG10160 CG12172 -1.391896
CG10160 CG12262 1.250956
CG10160 CG12286 0.547298
CG10160 CG12403 -0.811327
CG10160 CG13005 0.987892
CG10160 CG1309 1.299780
CG10160 CG1371 0.474887
CG10160 CG14025 0.988438
CG10160 CG14048 -0.454778
CG10160 CG14243 0.049190
CG10160 CG14629 -0.297765
CG10160 CG1475 -6.057371
CG10160 CG14968 -1.440956
CG10160 CG15095 0.000922
CG10160 CG15105 0.064449
CG10160 CG15117 -5.495515
CG10160 CG15188 0.808703
CG10160 CG15282 -0.960645
CG10160 CG1548 -1.557651
CG10160 CG15717 -3.055581
CG10160 CG1648 -4.440083
CG10160 CG17325 0.763805
CG10160 CG1743 3.141571
CG10160 CG18111 -1.957924
CG10160 CG1837 -0.853322
CG10160 CG18549 -1.127942
CG10160 CG18657 0.330023
CG10160 CG1910 2.063563
CG10160 CG2003 -1.136959
CG10160 CG2098 -3.023740
CG10160 CG2155 -0.818911
CG10160 CG2198 0.153703
CG10160 CG2969 -0.163542
CG10160 CG3001 0.604596
CG10160 CG30011 -1.731660
CG10160 CG30427 -0.021991
CG10160 CG31098 0.646053
CG10160 CG3140 0.799419
CG10160 CG31775 0.345437
CG10160 CG32464 -1.343768
CG10160 CG3278 1.306143
CG10160 CG32813 2.996961
CG10160 CG33009 -1.062425
CG10160 CG3903 0.403218
CG10160 CG3960 -0.375912
CG10160 CG3989 -4.089703
CG10160 CG4354 0.173650
CG10160 CG4427 2.239491
CG10160 CG4511 0.475426
CG10160 CG4533 -7.741067
CG10160 CG4679 4.679335
CG10160 CG4696 0.562578
CG10160 CG5033 -7.060902
CG10160 CG5220 1.086560
CG10160 CG5320 6.047620
CG10160 CG5330 -4.458922
CG10160 CG5345 1.115867
CG10160 CG5476 -0.205781
CG10160 CG5594 0.833062
CG10160 CG5776 1.384967
CG10160 CG6501 -1.985910
CG10160 CG6803 -0.592694
CG10160 CG7062 1.848222
CG10160 CG7088 0.433650
CG10160 CG7227 -0.037345
CG10160 CG7481 0.372358
CG10160 CG7915 0.100698
CG10160 CG7935 -0.046985
CG10160 CG7987 -8.535184
CG10160 CG8036 0.902115
CG10160 CG8050 0.643484
CG10160 CG8258 1.505487
CG10160 CG8402 0.480169
CG10160 CG8665 4.291095
CG10160 CG8977 1.696937
CG10160 CG9006 -0.396390
CG10160 CG9009 0.556361
CG10160 CG9194 0.595803
CG10160 CG9238 -0.736051
CG10160 CG9985 2.377845
CG10206 CG10287 -2.829573
CG10206 CG10335 2.329804
CG10206 CG10367 -0.386262
CG10206 CG10379 0.968056
CG10206 CG10479 -0.018167
CG10206 CG10565 -4.357147
CG10206 CG10602 -0.084210
CG10206 CG10746 -4.072768
CG10206 CG11051 -4.587569
CG10206 CG11134 -1.313536
CG10206 CG11267 1.928478
CG10206 CG11334 -0.650495
CG10206 CG11471 -3.698113
CG10206 CG11567 2.248080
CG10206 CG11992 1.139927
CG10206 CG12101 -1.118223
CG10206 CG12141 10.770029
CG10206 CG12157 0.435526
CG10206 CG12172 -4.251784
CG10206 CG12262 -1.743539
CG10206 CG12286 0.498781
CG10206 CG13005 1.551673
CG10206 CG1309 2.470551
CG10206 CG13220 4.973267
CG10206 CG13506 -2.503748
CG10206 CG13704 1.439155
CG10206 CG14048 -0.852969
CG10206 CG14243 0.090049
CG10206 CG1475 -2.132180
CG10206 CG15095 -1.490128
CG10206 CG15117 -4.095636
CG10206 CG15162 0.978784
CG10206 CG15188 0.340988
CG10206 CG15304 -5.735944
CG10206 CG15347 1.111107
CG10206 CG15433 1.863751
CG10206 CG1548 -0.004982
CG10206 CG15717 -4.044738
CG10206 CG16765 -1.014109
CG10206 CG1685 -0.764526
CG10206 CG17166 1.909755
CG10206 CG17320 -0.166083
CG10206 CG17325 2.375913
CG10206 CG1743 2.626556
CG10206 CG18446 -0.130474
CG10206 CG18549 2.626421
CG10206 CG18657 1.728644
CG10206 CG1882 -1.485517
CG10206 CG1970 -2.089124
CG10206 CG2003 -8.880195
CG10206 CG2098 -8.538955
CG10206 CG2155 -0.882709
CG10206 CG2198 3.749041
CG10206 CG2713 -3.742787
CG10206 CG30011 -4.701430
CG10206 CG31004 -3.232775
CG10206 CG31098 -3.120398
CG10206 CG31160 -1.304964
CG10206 CG31175 -1.745278
CG10206 CG3140 0.963952
CG10206 CG31431 1.347382
CG10206 CG3174 1.082872
CG10206 CG31775 0.311148
CG10206 CG32164 -0.948675
CG10206 CG32409 7.685731
CG10206 CG32499 0.207445
CG10206 CG3267 -1.433142
CG10206 CG32813 -4.975038
CG10206 CG3283 -0.167198
CG10206 CG3297 0.097267
CG10206 CG33009 -1.086042
CG10206 CG3593 -0.635711
CG10206 CG4033 -10.156151
CG10206 CG4051 -2.597068
CG10206 CG4233 -15.758677
CG10206 CG4300 0.362863
CG10206 CG4354 0.063833
CG10206 CG4427 -7.537473
CG10206 CG4475 0.588647
CG10206 CG4533 -2.898388
CG10206 CG4567 -4.177768
CG10206 CG4600 -1.455117
CG10206 CG4665 0.476363
CG10206 CG5033 -22.122613
CG10206 CG5330 -0.716502
CG10206 CG5353 0.981840
CG10206 CG5374 -1.720295
CG10206 CG5558 -2.908645
CG10206 CG5590 0.803049
CG10206 CG5594 6.801260
CG10206 CG5819 -0.438750
CG10206 CG5904 -0.140956
CG10206 CG5992 -1.958117
CG10206 CG6226 6.318986
CG10206 CG6459 3.231446
CG10206 CG6501 -3.296335
CG10206 CG6668 2.806552
CG10206 CG6708 2.663357
CG10206 CG6871 -3.952673
CG10206 CG6949 8.448291
CG10206 CG7088 2.192727
CG10206 CG7176 1.131243
CG10206 CG7266 -1.052865
CG10206 CG7421 -5.018142
CG10206 CG7438 -0.029577
CG10206 CG7458 -0.505114
CG10206 CG7461 0.710552
CG10206 CG7915 -4.872315
CG10206 CG7935 2.792343
CG10206 CG7987 1.468090
CG10206 CG7993 0.481071
CG10206 CG8036 1.394759
CG10206 CG8050 4.210460
CG10206 CG8058 -6.469461
CG10206 CG8144 1.191563
CG10206 CG8182 0.475678
CG10206 CG8235 9.451295
CG10206 CG8309 -0.205992
CG10206 CG8402 -4.076356
CG10206 CG8439 4.521559
CG10206 CG8443 -1.670322
CG10206 CG8446 -5.817511
CG10206 CG8470 4.898095
CG10206 CG8531 1.318709
CG10206 CG8665 3.723474
CG10206 CG8766 0.202624
CG10206 CG8946 0.028685
CG10206 CG8977 8.632614
CG10206 CG9009 -1.689142
CG10206 CG9238 -1.160872
CG10206 CG9280 -0.241218
CG10206 CG9281 -1.590040
CG10212 CG10364 -0.523662
CG10212 CG10726 0.276648
CG10212 CG1130 -1.429648
CG10212 CG3408 -0.327106
CG10212 CG3938 -1.210061
CG10212 CG5358 -0.589638
CG10212 CG5940 -1.405524
CG10212 CG7659 0.161417
CG10212 CG9797 0.046972
CG10229 CG10620 -1.158718
CG10229 CG11306 0.402381
CG10229 CG11652 -1.088012
CG10229 CG11861 0.898342
CG10229 CG12006 0.545897
CG10229 CG12360 0.386776
CG10229 CG12576 0.415750
CG10229 CG12592 -0.573668
CG10229 CG13005 0.814093
CG10229 CG14026 -0.035186
CG10229 CG14206 1.992530
CG10229 CG1422 0.572241
CG10229 CG14712 -4.350991
CG10229 CG14883 0.212282
CG10229 CG18250 4.149058
CG10229 CG1891 -0.444580
CG10229 CG2263 0.119500
CG10229 CG30115 -1.126412
CG10229 CG31045 0.375515
CG10229 CG31332 -1.661801
CG10229 CG3265 -1.772757
CG10229 CG3436 -1.832002
CG10229 CG3624 -3.303588
CG10229 CG3664 -0.663095
CG10229 CG4003 -0.463928
CG10229 CG4006 -0.535304
CG10229 CG4457 -4.891648
CG10229 CG4551 -1.412828
CG10229 CG4966 0.308212
CG10229 CG4972 -1.742261
CG10229 CG5021 0.392583
CG10229 CG5183 0.502583
CG10229 CG5258 -1.035309
CG10229 CG5382 1.011019
CG10229 CG5454 0.616537
CG10229 CG6904 1.828838
CG10229 CG7073 0.114503
CG10229 CG7610 0.079053
CG10229 CG7638 -0.110557
CG10229 CG7893 -0.116912
CG10229 CG8231 2.511667
CG10229 CG8289 0.098541
CG10229 CG8301 -1.229210
CG10229 CG8306 -0.890146
CG10229 CG8366 -0.385583
CG10229 CG8416 0.904900
CG10229 CG8430 0.460425
CG10229 CG8553 0.675476
CG10229 CG8635 -0.081903
CG10229 CG8759 -2.956253
CG10229 CG8978 1.160366
CG10229 CG9035 0.234369
CG10229 CG9128 -0.844329
CG10229 CG9140 -0.463070
CG10229 CG9750 2.266328
CG10229 CG9854 0.442324
CG10229 CG9866 0.193657
CG10236 CG10287 -0.020920
CG10236 CG10334 1.299594
CG10236 CG10379 -0.960802
CG10236 CG10535 -1.607972
CG10236 CG10578 -0.286909
CG10236 CG10620 1.849622
CG10236 CG10701 -1.708284
CG10236 CG10917 -0.816003
CG10236 CG10992 -0.079339
CG10236 CG11015 0.734428
CG10236 CG12131 0.078979
CG10236 CG12676 0.035041
CG10236 CG13005 -1.667346
CG10236 CG1309 1.328401
CG10236 CG1322 -1.623422
CG10236 CG1403 1.130584
CG10236 CG1648 1.968144
CG10236 CG17032 -0.489209
CG10236 CG17121 0.637889
CG10236 CG17124 -0.819142
CG10236 CG17246 -0.262136
CG10236 CG18140 -1.590460
CG10236 CG18507 0.571819
CG10236 CG2051 -1.083409
CG10236 CG2330 -0.257140
CG10236 CG2969 0.367875
CG10236 CG31536 -0.457996
CG10236 CG31999 2.220257
CG10236 CG32425 4.874788
CG10236 CG32625 0.502104
CG10236 CG3278 -0.350221
CG10236 CG33104 -2.423163
CG10236 CG33549 -1.858074
CG10236 CG3359 -0.466106
CG10236 CG3365 0.449808
CG10236 CG3722 -0.127998
CG10236 CG3902 -1.734204
CG10236 CG3903 -9.703549
CG10236 CG3992 -0.245916
CG10236 CG4035 0.215234
CG10236 CG4145 1.382335
CG10236 CG4170 1.397780
CG10236 CG4354 -0.435805
CG10236 CG4679 1.868773
CG10236 CG5183 -1.074397
CG10236 CG5330 0.884562
CG10236 CG5345 0.865328
CG10236 CG5486 -0.963826
CG10236 CG6148 0.531325
CG10236 CG6433 -0.952308
CG10236 CG6512 0.905275
CG10236 CG6778 0.570016
CG10236 CG7227 -1.910148
CG10236 CG7563 0.307374
CG10236 CG7702 -0.308754
CG10236 CG8258 -0.844041
CG10236 CG8308 -0.164451
CG10236 CG8983 -0.094991
CG10236 CG9035 -0.516518
CG10236 CG9238 0.041367
CG10236 CG9256 0.153361
CG10236 CG9423 -0.751959
CG10236 CG9539 -3.699996
CG10278 CG10655 -4.271819
CG10278 CG10691 -0.482355
CG10278 CG11151 -3.345405
CG10278 CG11255 -0.931207
CG10278 CG11267 4.577619
CG10278 CG11453 0.636896
CG10278 CG11576 0.361257
CG10278 CG12400 -1.832705
CG10278 CG13284 0.571351
CG10278 CG13704 -4.143445
CG10278 CG14066 -0.085346
CG10278 CG14792 -3.907251
CG10278 CG14902 0.749699
CG10278 CG15347 -0.620157
CG10278 CG1809 -1.797750
CG10278 CG2977 -0.342706
CG10278 CG31004 -0.902519
CG10278 CG31170 0.445341
CG10278 CG31233 -0.492491
CG10278 CG31259 -2.461095
CG10278 CG33502 1.240201
CG10278 CG3714 -0.395431
CG10278 CG4061 1.352041
CG10278 CG4199 -0.329056
CG10278 CG4217 1.770263
CG10278 CG4247 -0.640958
CG10278 CG4581 -0.821470
CG10278 CG4753 2.657672
CG10278 CG5012 -0.919070
CG10278 CG5660 -1.590599
CG10278 CG5819 0.867518
CG10278 CG5903 1.614428
CG10278 CG5961 -0.068327
CG10278 CG6028 2.397069
CG10278 CG6178 0.111431
CG10278 CG6417 -0.357589
CG10278 CG6769 1.068667
CG10278 CG6830 0.662368
CG10278 CG7328 -1.020367
CG10278 CG7354 0.265159
CG10278 CG7458 -0.168837
CG10278 CG8048 -2.189052
CG10278 CG8827 -0.185996
CG10278 CG9331 2.963540
CG10278 CG9527 -2.876033
CG10278 CG9568 -1.416665
CG10278 CG9577 -0.770133
CG10287 CG10367 -0.383443
CG10287 CG10379 0.199709
CG10287 CG10565 0.191754
CG10287 CG11444 0.039970
CG10287 CG11567 -0.844627
CG10287 CG1157 -0.100049
CG10287 CG11642 0.077425
CG10287 CG11793 0.088300
CG10287 CG12151 -1.613729
CG10287 CG12172 0.030740
CG10287 CG1309 -1.447663
CG10287 CG15105 -1.405439
CG10287 CG15188 -2.354368
CG10287 CG15212 0.019939
CG10287 CG17246 -0.934070
CG10287 CG18140 -0.142492
CG10287 CG18549 -0.652381
CG10287 CG1970 -0.047619
CG10287 CG2098 1.420418
CG10287 CG2155 0.327583
CG10287 CG2198 -0.608282
CG10287 CG2713 1.780576
CG10287 CG30011 0.723320
CG10287 CG32499 -1.211617
CG10287 CG32548 0.353368
CG10287 CG33104 0.526584
CG10287 CG4051 0.934563
CG10287 CG4233 -0.682500
CG10287 CG4354 0.052553
CG10287 CG4427 -0.110442
CG10287 CG4679 2.216327
CG10287 CG4742 0.432604
CG10287 CG4778 -0.696808
CG10287 CG5033 3.109961
CG10287 CG5193 0.481500
CG10287 CG5277 0.483612
CG10287 CG5330 -1.037881
CG10287 CG5353 0.180439
CG10287 CG5594 0.336269
CG10287 CG6148 -0.547689
CG10287 CG6708 -1.985725
CG10287 CG6844 -0.326402
CG10287 CG6871 0.365994
CG10287 CG7173 0.360020
CG10287 CG7266 0.674773
CG10287 CG7421 0.363351
CG10287 CG7915 0.418729
CG10287 CG7935 -1.439583
CG10287 CG8036 -1.553187
CG10287 CG8235 1.198287
CG10287 CG8309 -0.437096
CG10287 CG8402 0.593526
CG10287 CG8439 0.009976
CG10287 CG8766 -0.093279
CG10287 CG9009 -0.655194
CG10287 CG9280 -0.175601
CG10287 CG9539 -1.190525
CG10287 TE18870 -0.139256
CG10315 CG10535 0.996959
CG10315 CG11334 0.077444
CG10315 CG11444 -1.383749
CG10315 CG11642 -0.102541
CG10315 CG14430 0.930451
CG10315 CG1582 0.546186
CG10315 CG1716 -0.712522
CG10315 CG17271 0.760109
CG10315 CG1749 -0.217413
CG10315 CG18854 0.831851
CG10315 CG2051 0.184832
CG10315 CG2161 -1.149061
CG10315 CG30291 -1.463252
CG10315 CG31794 -0.473988
CG10315 CG33549 0.493726
CG10315 CG3499 -0.628864
CG10315 CG3722 -1.776418
CG10315 CG3766 -1.286558
CG10315 CG4145 0.844097
CG10315 CG4169 0.559068
CG10315 CG4204 0.811061
CG10315 CG4233 1.299684
CG10315 CG4457 0.836183
CG10315 CG4729 -1.163363
CG10315 CG4752 -0.243812
CG10315 CG5021 0.200084
CG10315 CG5353 -4.243221
CG10315 CG5382 -0.690819
CG10315 CG6199 -0.891636
CG10315 CG6202 -3.023206
CG10315 CG6708 1.931805
CG10315 CG6822 -2.119127
CG10315 CG7413 0.315155
CG10315 CG7461 1.092221
CG10315 CG7748 -2.552939
CG10315 CG7867 0.196079
CG10315 CG7993 -0.377215
CG10315 CG8430 0.483515
CG10327 CG13906 0.194197
CG10327 CG13928 -0.370302
CG10327 CG18740 0.358293
CG10327 CG2083 0.074768
CG10327 CG31088 0.137795
CG10327 CG31181 -0.013087
CG10327 CG3180 -2.144776
CG10327 CG3625 -0.406733
CG10327 CG4022 -1.466994
CG10327 CG6181 -1.797478
CG10327 CG7528 -1.421564
CG10327 CG8200 -0.542292
CG10327 CG8472 -0.926243
CG10327 CG9346 -0.274703
CG10327 CG9666 0.439824
CG10334 CG10620 3.265876
CG10334 CG11347 -0.239025
CG10334 CG11949 -0.742706
CG10334 CG12131 1.341211
CG10334 CG12369 -0.161505
CG10334 CG1259 -1.523020
CG10334 CG12676 -0.627782
CG10334 CG12701 0.689099
CG10334 CG13005 2.724109
CG10334 CG13850 -2.238593
CG10334 CG13912 -1.534083
CG10334 CG1403 1.822110
CG10334 CG1444 -1.464334
CG10334 CG1463 -0.930229
CG10334 CG14636 -0.125540
CG10334 CG1475 -1.593822
CG10334 CG14805 0.455585
CG10334 CG1648 -5.248861
CG10334 CG17124 0.857083
CG10334 CG17158 -0.024571
CG10334 CG17597 -0.733160
CG10334 CG18250 -4.790589
CG10334 CG1837 -0.171963
CG10334 CG1910 2.146761
CG10334 CG2051 -2.459833
CG10334 CG2330 -0.050096
CG10334 CG2969 0.343397
CG10334 CG30427 -0.874763
CG10334 CG31045 1.374820
CG10334 CG31692 0.836076
CG10334 CG32425 -1.804465
CG10334 CG32625 -0.568106
CG10334 CG3278 3.152743
CG10334 CG33549 3.075725
CG10334 CG3542 -1.984975
CG10334 CG3624 1.086100
CG10334 CG3722 2.212899
CG10334 CG3725 1.469560
CG10334 CG3743 0.546585
CG10334 CG3902 -2.774741
CG10334 CG3903 -5.750872
CG10334 CG3989 0.113144
CG10334 CG4145 0.471019
CG10334 CG4170 -1.304841
CG10334 CG4204 -1.428539
CG10334 CG4551 -1.612554
CG10334 CG4679 -3.340571
CG10334 CG4700 -1.616575
CG10334 CG4746 -0.083621
CG10334 CG4769 0.342380
CG10334 CG5183 -0.132683
CG10334 CG5320 1.016869
CG10334 CG5330 2.907134
CG10334 CG5486 -3.201663
CG10334 CG6668 -0.024177
CG10334 CG6778 1.629424
CG10334 CG7227 -3.141522
CG10334 CG7702 0.566005
CG10334 CG8258 -1.286472
CG10334 CG8276 -1.031535
CG10334 CG8965 -0.046004
CG10334 CG9022 0.637090
CG10334 CG9194 1.940666
CG10334 CG9256 -0.430438
CG10334 CG9403 1.809705
CG10334 CG9539 0.019105
CG10334 CG9866 -1.856286
CG10334 CG9916 0.346339
CG10334 CG9985 -0.251986
CG10335 CG10535 -0.201094
CG10335 CG10565 -0.428705
CG10335 CG10627 -0.220184
CG10335 CG10746 0.040715
CG10335 CG11334 -0.948678
CG10335 CG11793 0.631375
CG10335 CG12262 -2.468443
CG10335 CG13220 -0.328606
CG10335 CG1371 0.816180
CG10335 CG1403 0.362701
CG10335 CG15105 -2.399031
CG10335 CG15117 0.353658
CG10335 CG15282 0.594905
CG10335 CG15304 0.381702
CG10335 CG1582 -0.504416
CG10335 CG1648 0.996341
CG10335 CG17246 0.624906
CG10335 CG18140 -1.102203
CG10335 CG1882 0.083902
CG10335 CG1910 0.554117
CG10335 CG2155 0.752487
CG10335 CG2161 0.172771
CG10335 CG30497 -0.547662
CG10335 CG3140 -1.684920
CG10335 CG31794 -0.189038
CG10335 CG31999 -0.306476
CG10335 CG32425 0.912525
CG10335 CG3249 0.037659
CG10335 CG32548 0.328530
CG10335 CG32920 -0.256474
CG10335 CG33549 0.319518
CG10335 CG3903 -3.081085
CG10335 CG4145 0.935115
CG10335 CG4169 1.029012
CG10335 CG4183 -0.502981
CG10335 CG4233 -2.467928
CG10335 CG4354 0.181069
CG10335 CG4427 2.814367
CG10335 CG4475 -0.344573
CG10335 CG4533 -0.395751
CG10335 CG4679 1.167472
CG10335 CG5330 0.038177
CG10335 CG5353 0.034376
CG10335 CG6439 -0.603023
CG10335 CG6666 -2.462180
CG10335 CG7266 -0.698315
CG10335 CG7748 -0.252287
CG10335 CG7981 -0.549504
CG10335 CG7987 0.178498
CG10335 CG8036 -0.652987
CG10335 CG8235 1.698754
CG10335 CG8402 -2.431703
CG10335 CG9148 -1.160045
CG10335 CG9280 -1.714967
CG10335 CG9494 -0.540943
CG10335 CG9985 0.376594
CG10341 CG10425 2.290579
CG10341 CG10660 0.371111
CG10341 CG11738 5.803438
CG10341 CG11771 1.025502
CG10341 CG12101 -2.236072
CG10341 CG12141 5.689697
CG10341 CG12530 3.977878
CG10341 CG12785 -4.683462
CG10341 CG1381 -2.368488
CG10341 CG14447 0.424493
CG10341 CG14996 -4.702029
CG10341 CG1685 -6.411048
CG10341 CG17136 -3.328905
CG10341 CG17369 -2.541760
CG10341 CG1746 -2.694102
CG10341 CG1785 -1.674802
CG10341 CG18657 1.864639
CG10341 CG2221 -0.242477
CG10341 CG2263 1.383836
CG10341 CG2827 -0.766615
CG10341 CG2863 5.541746
CG10341 CG2867 1.586421
CG10341 CG32253 0.646286
CG10341 CG32264 -3.071872
CG10341 CG32409 7.280192
CG10341 CG32813 -1.386349
CG10341 CG33217 -1.420502
CG10341 CG3593 -0.524285
CG10341 CG4217 -1.356847
CG10341 CG4581 -1.422983
CG10341 CG4753 3.233111
CG10341 CG4781 0.564496
CG10341 CG4912 -1.394366
CG10341 CG5010 -3.581221
CG10341 CG5258 2.071183
CG10341 CG5558 -1.190846
CG10341 CG5824 -13.386172
CG10341 CG5904 -1.652445
CG10341 CG6022 -4.618284
CG10341 CG6105 -4.739771
CG10341 CG6343 8.170800
CG10341 CG6455 0.744694
CG10341 CG6767 1.260482
CG10341 CG7519 -15.578325
CG10341 CG7712 1.523715
CG10341 CG7780 -0.284052
CG10341 CG7834 -1.109589
CG10341 CG7839 -12.393702
CG10341 CG7935 4.095004
CG10341 CG7993 7.033122
CG10341 CG8039 -1.065607
CG10341 CG8327 -6.813615
CG10341 CG8443 0.417212
CG10341 CG8444 -1.826469
CG10341 CG8525 -1.713062
CG10341 CG8780 -0.721634
CG10341 CG8827 -0.497979
CG10341 CG8920 4.973664
CG10341 CG9006 5.119393
CG10341 CG9300 -3.058642
CG10341 CG9306 0.452124
CG10341 CG9577 -1.371911
CG10341 CG9630 -2.763148
CG10360 CG11444 -0.097506
CG10360 CG12094 -0.082760
CG10360 CG14430 -0.223795
CG10360 CG1582 -0.273129
CG10360 CG17158 0.799288
CG10360 CG17218 -0.345785
CG10360 CG17271 -0.013193
CG10360 CG1749 -0.058923
CG10360 CG2818 -1.470669
CG10360 CG3008 0.313215
CG10360 CG3028 0.109297
CG10360 CG3033 -0.270725
CG10360 CG31170 0.127146
CG10360 CG3171 -0.229953
CG10360 CG32473 0.346327
CG10360 CG33104 0.522979
CG10360 CG33183 -1.670599
CG10360 CG3624 0.578651
CG10360 CG3664 0.131507
CG10360 CG3991 -0.271831
CG10360 CG4006 -0.295181
CG10360 CG4552 -0.959031
CG10360 CG4966 -0.139726
CG10360 CG5021 -0.852123
CG10360 CG6708 -0.343883
CG10360 CG6775 -0.808484
CG10360 CG7271 0.532345
CG10360 CG7413 0.072948
CG10360 CG7893 0.238046
CG10360 CG8156 0.266105
CG10360 CG8286 -0.392213
CG10360 CG8366 -0.306140
CG10360 CG8430 -0.485016
CG10360 CG8965 -0.595442
CG10360 CG8978 0.401977
CG10360 CG9322 0.063300
CG10360 TE20108 0.397126
CG10361 CG10504 0.493276
CG10361 CG11107 0.072477
CG10361 CG13850 -0.552006
CG10361 CG15105 -0.400912
CG10361 CG17325 -0.806614
CG10361 CG1837 0.125825
CG10361 CG2161 -0.474874
CG10361 CG2718 -0.361891
CG10361 CG3960 -0.238021
CG10361 CG4679 -1.528338
CG10361 CG4692 0.296725
CG10361 CG4726 -2.089678
CG10361 CG4746 -0.620790
CG10361 CG5186 -0.252123
CG10361 CG5330 0.292601
CG10361 CG5345 -0.024088
CG10361 CG5486 -0.068223
CG10361 CG6668 1.100424
CG10361 CG7107 0.849229
CG10361 CG7981 0.060431
CG10361 CG9985 0.126044
CG10364 CG10897 -0.918291
CG10364 CG1130 0.045967
CG10364 CG1957 -0.006937
CG10364 CG32505 0.493263
CG10364 CG3408 -1.531809
CG10364 CG6617 0.664117
CG10364 CG6987 -1.235637
CG10364 CG7358 -1.469784
CG10364 CG7538 -0.110792
CG10364 CG9704 -0.809733
CG10364 CG9797 -0.300119
CG10367 CG10627 0.327951
CG10367 CG10922 0.052558
CG10367 CG11051 -0.332853
CG10367 CG11793 0.464620
CG10367 CG12403 0.647752
CG10367 CG1309 -0.662280
CG10367 CG14243 -0.220021
CG10367 CG14629 0.228699
CG10367 CG14968 -0.332842
CG10367 CG15005 -0.672626
CG10367 CG15105 -1.684275
CG10367 CG15117 2.367169
CG10367 CG15188 -0.525297
CG10367 CG1548 0.292646
CG10367 CG15717 1.005791
CG10367 CG1743 -0.372316
CG10367 CG18111 -0.908771
CG10367 CG18140 0.144177
CG10367 CG18446 -0.466146
CG10367 CG18549 0.191717
CG10367 CG2098 1.732395
CG10367 CG2198 -1.078793
CG10367 CG30011 0.246003
CG10367 CG31098 0.130924
CG10367 CG33009 -0.550967
CG10367 CG33113 -0.433409
CG10367 CG3960 0.353414
CG10367 CG3989 -1.253523
CG10367 CG4162 0.266113
CG10367 CG4354 -1.059066
CG10367 CG4533 2.336571
CG10367 CG4679 -1.496616
CG10367 CG4692 1.003973
CG10367 CG5330 0.690431
CG10367 CG5345 1.259585
CG10367 CG5532 -0.238963
CG10367 CG5828 -0.118916
CG10367 CG7062 -1.224385
CG10367 CG7241 0.558025
CG10367 CG7266 -0.084990
CG10367 CG7438 -0.694881
CG10367 CG7915 0.370920
CG10367 CG8050 -0.128080
CG10367 CG8402 0.110319
CG10367 CG8665 -3.023785
CG10367 CG8669 -0.638316
CG10367 CG8766 0.363439
CG10367 CG9238 -0.214873
CG10367 CG9539 -0.585416
CG10367 TE18870 -0.119565
CG10379 CG10504 0.828715
CG10379 CG10535 1.423855
CG10379 CG10565 -2.624031
CG10379 CG10620 2.168362
CG10379 CG10627 0.480812
CG10379 CG10701 -2.657955
CG10379 CG11015 1.003720
CG10379 CG11076 0.341420
CG10379 CG11471 -1.161258
CG10379 CG12131 2.758019
CG10379 CG12676 -1.208282
CG10379 CG12792 0.070438
CG10379 CG13005 -2.343210
CG10379 CG1309 -0.875711
CG10379 CG13289 -0.992166
CG10379 CG14025 2.546092
CG10379 CG1429 -2.877175
CG10379 CG14687 -0.896089
CG10379 CG1475 -2.403993
CG10379 CG15433 2.147641
CG10379 CG17032 -1.141004
CG10379 CG17121 0.618065
CG10379 CG17124 1.611465
CG10379 CG17166 1.292285
CG10379 CG1721 1.133233
CG10379 CG1749 -0.006818
CG10379 CG17492 -0.117191
CG10379 CG18507 -0.143675
CG10379 CG2051 1.161075
CG10379 CG2330 0.964367
CG10379 CG2969 -2.417150
CG10379 CG3001 1.921099
CG10379 CG3008 0.014310
CG10379 CG31045 -3.376793
CG10379 CG32425 -2.597445
CG10379 CG32701 -0.238740
CG10379 CG3278 -3.590522
CG10379 CG33104 -0.494501
CG10379 CG33549 -2.793131
CG10379 CG3359 0.118966
CG10379 CG3624 1.303547
CG10379 CG4115 0.020138
CG10379 CG4170 0.170488
CG10379 CG4204 1.029615
CG10379 CG4354 -2.738588
CG10379 CG4427 2.060688
CG10379 CG4679 1.254856
CG10379 CG4692 0.373846
CG10379 CG5033 0.877943
CG10379 CG5183 -1.460344
CG10379 CG5258 -1.861583
CG10379 CG5353 0.624376
CG10379 CG5374 -4.172100
CG10379 CG5590 -0.474480
CG10379 CG5594 0.357247
CG10379 CG5809 -0.135749
CG10379 CG6017 0.330936
CG10379 CG6148 -1.447401
CG10379 CG6512 -6.753033
CG10379 CG6668 -2.041571
CG10379 CG6708 0.360479
CG10379 CG7199 -0.192127
CG10379 CG7227 1.240679
CG10379 CG7430 -2.553644
CG10379 CG7610 -3.065591
CG10379 CG7654 0.580713
CG10379 CG7915 -1.062884
CG10379 CG7935 2.029449
CG10379 CG8144 0.797494
CG10379 CG8231 4.926626
CG10379 CG8289 0.227961
CG10379 CG8306 1.595853
CG10379 CG8309 -2.688993
CG10379 CG8312 -1.161866
CG10379 CG8402 0.514246
CG10379 CG8430 0.546766
CG10379 CG8439 1.251067
CG10379 CG8446 0.045484
CG10379 CG8759 1.590912
CG10379 CG8977 0.593409
CG10379 CG8978 -0.118044
CG10379 CG9009 -1.375556
CG10379 CG9020 0.870382
CG10379 CG9035 -0.020565
CG10379 CG9238 0.256991
CG10379 CG9281 -2.052770
CG10379 CG9330 1.977073
CG10379 CG9423 0.847935
CG10379 CG9677 1.997521
CG10379 CG9866 -3.810690
CG10379 CG9916 -0.332248
CG10379 TE19126 0.014387
CG10382 CG13894 -0.676234
CG10382 CG15097 -1.327391
CG10382 CG31634 -1.089485
CG10382 CG9135 -0.308165
CG10391 CG13977 -0.074461
CG10391 CG1600 -1.307883
CG10391 CG18466 1.614679
CG10391 CG2060 0.425961
CG10391 CG3829 -0.468603
CG10391 CG4120 -2.872068
CG10391 CG7390 -0.438221
CG10391 CG8782 -2.131168
CG10425 CG10660 -1.288512
CG10425 CG10691 -2.959850
CG10425 CG11151 -0.702959
CG10425 CG11241 -0.106797
CG10425 CG11255 -0.943645
CG10425 CG12338 -0.335988
CG10425 CG12400 0.062805
CG10425 CG12785 -0.968135
CG10425 CG14996 0.273918
CG10425 CG15347 -1.009376
CG10425 CG1785 0.591275
CG10425 CG2713 0.208415
CG10425 CG2827 -0.015840
CG10425 CG3140 0.883793
CG10425 CG3283 -0.433403
CG10425 CG3714 -0.504439
CG10425 CG4061 -0.158936
CG10425 CG4217 1.029684
CG10425 CG4753 1.076936
CG10425 CG5010 -1.295160
CG10425 CG5558 2.066243
CG10425 CG5904 -0.341892
CG10425 CG6028 -0.296186
CG10425 CG6226 0.112478
CG10425 CG6343 0.049429
CG10425 CG6904 -0.402759
CG10425 CG7712 0.999176
CG10425 CG7834 -0.396840
CG10425 CG7839 -1.642196
CG10425 CG7993 0.385917
CG10425 CG8039 -1.343188
CG10425 CG8058 1.349163
CG10425 CG8327 -1.954900
CG10425 CG8443 0.278446
CG10425 CG8444 -1.148769
CG10425 CG8525 -0.537862
CG10425 CG9527 1.016682
CG10425 CG9577 -1.122637
CG10446 CG13920 -2.106169
CG10449 CG3766 -0.810741
CG10449 CG6822 -1.418385
CG10473 CG1169 -0.278807
CG10473 CG1884 0.042487
CG10473 CG2072 -1.344007
CG10473 CG3539 -1.762981
CG10473 CG4672 -0.348221
CG10473 CG7098 -0.661450
CG10473 CG9177 -0.502672
CG10473 CG9346 0.265976
CG10479 CG11793 -0.411720
CG10479 CG12403 -0.883797
CG10479 CG15117 -0.056141
CG10479 CG15188 -1.449705
CG10479 CG1837 1.088094
CG10479 CG2098 0.380579
CG10479 CG4300 -0.666780
CG10479 CG4533 -1.427439
CG10479 CG5320 1.163839
CG10479 CG5330 0.999513
CG10479 CG6803 -0.391321
CG10479 CG6844 -1.338244
CG10479 CG9985 -0.557489
CG1049 CG1228 0.438850
CG1049 CG12701 -1.677544
CG1049 CG14883 -0.022831
CG1049 CG3033 -0.586855
CG1049 CG33097 0.218141
CG1049 CG3436 0.188637
CG1049 CG3542 0.760956
CG1049 CG3969 0.119599
CG1049 CG5514 -0.511922
CG1049 CG6654 -0.228524
CG1049 CG7379 -0.239043
CG1049 CG7893 -0.064215
CG1049 CG8156 -0.634505
CG1049 CG8200 -0.442300
CG1049 CG8965 -0.796242
CG1049 CG9318 -0.232222
CG10504 CG10565 -2.925087
CG10504 CG10578 -0.801748
CG10504 CG10669 0.273315
CG10504 CG10724 -5.532141
CG10504 CG11015 3.075987
CG10504 CG11107 -3.560334
CG10504 CG11444 4.315128
CG10504 CG11642 0.069196
CG10504 CG12084 0.093108
CG10504 CG12091 -1.930093
CG10504 CG12131 0.052405
CG10504 CG12206 1.331468
CG10504 CG12262 -4.840870
CG10504 CG12403 -1.313302
CG10504 CG12582 -0.694657
CG10504 CG1345 -0.262511
CG10504 CG1371 2.997061
CG10504 CG14207 0.870651
CG10504 CG1429 0.820915
CG10504 CG14687 -0.621686
CG10504 CG1475 -26.580284
CG10504 CG15105 1.790394
CG10504 CG15212 -0.064057
CG10504 CG15282 -1.042896
CG10504 CG1648 -1.128063
CG10504 CG16765 -0.215874
CG10504 CG16885 0.227776
CG10504 CG17158 -0.491911
CG10504 CG17166 1.194959
CG10504 CG1721 -0.351442
CG10504 CG17325 -2.400916
CG10504 CG17332 1.741399
CG10504 CG17492 -1.006950
CG10504 CG17508 0.546122
CG10504 CG1771 0.627748
CG10504 CG1782 -3.726695
CG10504 CG18290 -0.342530
CG10504 CG1837 2.221150
CG10504 CG18783 1.349988
CG10504 CG1882 0.929358
CG10504 CG1884 0.077318
CG10504 CG1910 0.492700
CG10504 CG2051 0.967248
CG10504 CG2161 1.371686
CG10504 CG3008 -1.468350
CG10504 CG30291 0.563111
CG10504 CG3033 0.524590
CG10504 CG31045 3.227837
CG10504 CG3127 2.194140
CG10504 CG31794 -1.985869
CG10504 CG3198 2.451309
CG10504 CG32425 -4.798536
CG10504 CG32701 0.377694
CG10504 CG32813 -0.222819
CG10504 CG33009 0.088225
CG10504 CG33104 -0.457756
CG10504 CG33113 -0.133346
CG10504 CG33149 -0.945873
CG10504 CG33183 0.445861
CG10504 CG33549 1.832040
CG10504 CG3371 -0.601033
CG10504 CG3499 3.034187
CG10504 CG3624 2.748969
CG10504 CG3644 -1.382239
CG10504 CG3722 1.194127
CG10504 CG3725 -3.208956
CG10504 CG4115 -0.542067
CG10504 CG4145 -0.503383
CG10504 CG4169 -1.301017
CG10504 CG4183 1.344184
CG10504 CG4364 -0.213557
CG10504 CG4376 2.075801
CG10504 CG4427 0.967579
CG10504 CG4511 1.607049
CG10504 CG4552 -6.847129
CG10504 CG4672 -0.115872
CG10504 CG4679 -0.024711
CG10504 CG4692 -3.285712
CG10504 CG4700 -0.500583
CG10504 CG4726 -7.132553
CG10504 CG4994 -0.107574
CG10504 CG5186 -0.398052
CG10504 CG5320 2.634643
CG10504 CG5330 5.202822
CG10504 CG5353 2.588740
CG10504 CG5374 0.572166
CG10504 CG5476 1.339243
CG10504 CG5809 0.480691
CG10504 CG6512 -0.183411
CG10504 CG6521 0.131869
CG10504 CG6647 -1.488486
CG10504 CG6668 -1.448359
CG10504 CG6708 0.473307
CG10504 CG6766 2.846184
CG10504 CG6775 -3.749294
CG10504 CG6877 0.162923
CG10504 CG7033 -1.263342
CG10504 CG7071 -3.829120
CG10504 CG7107 -1.419415
CG10504 CG7173 -0.516343
CG10504 CG7199 -0.204797
CG10504 CG7271 3.150997
CG10504 CG7279 -0.325886
CG10504 CG7361 -0.011026
CG10504 CG7413 -6.112420
CG10504 CG7430 -3.910244
CG10504 CG7433 2.217092
CG10504 CG7610 0.452855
CG10504 CG7654 -0.206849
CG10504 CG7915 0.491195
CG10504 CG7920 -6.185603
CG10504 CG7981 -2.085178
CG10504 CG8186 3.393174
CG10504 CG8209 -0.592778
CG10504 CG8231 -2.677989
CG10504 CG8235 0.086164
CG10504 CG8289 1.288445
CG10504 CG8439 -1.819174
CG10504 CG8965 0.766140
CG10504 CG8977 2.000731
CG10504 CG9022 -2.659746
CG10504 CG9172 1.066399
CG10504 CG9238 -0.867157
CG10504 CG9262 0.619024
CG10504 CG9281 1.743621
CG10504 CG9322 1.035980
CG10504 CG9743 0.528669
CG10504 CG9811 -0.235126
CG10504 CG9985 1.119315
CG10504 CR31696 2.196360
CG10504 TE19126 2.329266
CG10535 CG10627 0.484555
CG10535 CG10922 0.283970
CG10535 CG10992 0.127287
CG10535 CG11444 -0.151540
CG10535 CG13005 -0.113688
CG10535 CG1309 -0.245659
CG10535 CG13289 -0.061136
CG10535 CG13850 0.360299
CG10535 CG1404 -0.736584
CG10535 CG14629 1.335880
CG10535 CG1463 -0.441061
CG10535 CG14788 -0.753353
CG10535 CG14805 -0.378794
CG10535 CG16788 -1.584055
CG10535 CG17124 0.633336
CG10535 CG1780 -0.461492
CG10535 CG2051 1.159093
CG10535 CG2198 0.895481
CG10535 CG2277 -0.117017
CG10535 CG2330 0.259549
CG10535 CG2969 -3.561868
CG10535 CG31692 0.073073
CG10535 CG31999 -0.470576
CG10535 CG32425 -3.968502
CG10535 CG3278 -1.715304
CG10535 CG33549 -2.152308
CG10535 CG3542 1.950074
CG10535 CG3722 -1.356975
CG10535 CG3725 0.135695
CG10535 CG3766 -0.740060
CG10535 CG3800 0.761139
CG10535 CG3902 -1.459015
CG10535 CG3903 -0.944640
CG10535 CG3989 2.580887
CG10535 CG4145 1.144671
CG10535 CG4170 0.920652
CG10535 CG4183 0.032188
CG10535 CG4354 -0.930809
CG10535 CG4533 0.338649
CG10535 CG4746 0.597923
CG10535 CG4752 -0.949562
CG10535 CG5033 -0.669327
CG10535 CG5183 -0.936952
CG10535 CG5220 0.739789
CG10535 CG5330 1.483243
CG10535 CG5345 -4.528733
CG10535 CG5353 -0.374919
CG10535 CG5486 0.565374
CG10535 CG6148 -1.264522
CG10535 CG6778 0.093540
CG10535 CG7227 -0.526869
CG10535 CG7393 0.015989
CG10535 CG7702 2.051895
CG10535 CG7935 0.721823
CG10535 CG7987 0.759314
CG10535 CG8036 -0.503564
CG10535 CG8258 -1.455407
CG10535 CG9128 0.280421
CG10535 CG9256 -1.485732
CG10535 CG9280 0.178231
CG10535 CG9539 1.374207
CG10535 CG9677 -0.518363
CG10535 CG9916 -0.700527
CG10535 CG9985 1.762467
CG10545 CG11324 -1.105051
CG10545 CG11798 0.279642
CG10545 CG11987 -0.440727
CG10545 CG12249 0.711007
CG10545 CG12858 -0.399975
CG10545 CG13624 -0.975975
CG10545 CG13894 0.264737
CG10545 CG14622 1.424449
CG10545 CG1483 0.528221
CG10545 CG15811 -2.040573
CG10545 CG2083 -0.222059
CG10545 CG2656 0.096381
CG10545 CG2774 0.181729
CG10545 CG31043 -1.278680
CG10545 CG31088 -2.929684
CG10545 CG31108 0.014477
CG10545 CG31181 -1.009702
CG10545 CG31349 -0.550343
CG10545 CG32043 1.084418
CG10545 CG32158 0.693098
CG10545 CG32486 0.680302
CG10545 CG3269 0.250021
CG10545 CG3625 0.178591
CG10545 CG4050 0.666841
CG10545 CG4303 -1.202106
CG10545 CG5433 -0.302794
CG10545 CG5580 0.547393
CG10545 CG6174 -2.014703
CG10545 CG6418 0.900653
CG10545 CG6703 0.354755
CG10545 CG6866 -1.145377
CG10545 CG6877 0.393145
CG10545 CG6889 0.306242
CG10545 CG6987 -0.955849
CG10545 CG7358 0.036882
CG10545 CG7375 -0.700755
CG10545 CG7851 -0.402847
CG10545 CG8092 0.672933
CG10545 CG8472 0.561710
CG10545 CG8567 -1.637341
CG10545 CG8933 0.641638
CG10545 CG9135 0.216429
CG10545 CG9261 -0.143625
CG10545 CG9267 -0.129742
CG10545 CG9666 -1.816307
CG10545 CG9894 -0.597349
CG10565 CG10627 -0.098947
CG10565 CG10724 0.698066
CG10565 CG11015 -2.885449
CG10565 CG11076 4.001966
CG10565 CG11134 -1.182218
CG10565 CG11334 -1.163788
CG10565 CG11444 2.754416
CG10565 CG11471 3.142869
CG10565 CG11567 -1.248448
CG10565 CG11785 0.321420
CG10565 CG11979 1.344395
CG10565 CG11992 0.317130
CG10565 CG12151 4.114665
CG10565 CG12262 -1.419988
CG10565 CG1273 0.317605
CG10565 CG13005 -1.853789
CG10565 CG13220 1.133238
CG10565 CG13506 -2.626217
CG10565 CG1403 2.058013
CG10565 CG14048 2.679735
CG10565 CG1475 -5.624104
CG10565 CG15105 3.841224
CG10565 CG15212 0.303714
CG10565 CG15282 -0.016883
CG10565 CG15433 -1.926637
CG10565 CG1582 -0.589067
CG10565 CG16765 4.655343
CG10565 CG17032 0.195109
CG10565 CG17121 -2.617579
CG10565 CG17166 -13.123949
CG10565 CG1721 -0.647104
CG10565 CG17246 -2.852312
CG10565 CG18140 -0.807513
CG10565 CG18446 1.982737
CG10565 CG18507 0.485989
CG10565 CG2155 -0.205212
CG10565 CG2161 -1.577733
CG10565 CG2713 2.950031
CG10565 CG3008 -3.197173
CG10565 CG30291 0.064023
CG10565 CG31170 1.948401
CG10565 CG3140 -4.105676
CG10565 CG3171 1.407115
CG10565 CG31999 -0.880297
CG10565 CG32164 -9.947010
CG10565 CG32425 -4.880046
CG10565 CG32499 0.969227
CG10565 CG32548 -1.923945
CG10565 CG32625 1.568906
CG10565 CG3267 -3.591376
CG10565 CG3278 1.455597
CG10565 CG33009 0.100883
CG10565 CG33104 -6.716882
CG10565 CG33183 0.624710
CG10565 CG33549 0.820530
CG10565 CG3499 -4.075100
CG10565 CG3624 -0.560800
CG10565 CG3762 2.683166
CG10565 CG3861 0.436136
CG10565 CG3903 -3.133837
CG10565 CG3960 2.054535
CG10565 CG3992 -0.847698
CG10565 CG4051 -2.762265
CG10565 CG4145 0.450339
CG10565 CG4169 2.838503
CG10565 CG4170 2.942005
CG10565 CG4233 0.512162
CG10565 CG4300 -0.119412
CG10565 CG4354 -0.763550
CG10565 CG4364 -0.716056
CG10565 CG4427 -8.298016
CG10565 CG4552 2.318046
CG10565 CG4567 4.228726
CG10565 CG4679 -2.267468
CG10565 CG4692 -0.160868
CG10565 CG4726 3.257172
CG10565 CG4742 0.334613
CG10565 CG4972 -1.920344
CG10565 CG4994 1.661305
CG10565 CG5033 -5.410869
CG10565 CG5193 0.909275
CG10565 CG5258 1.127891
CG10565 CG5320 3.395460
CG10565 CG5330 -4.736592
CG10565 CG5353 5.159720
CG10565 CG5374 -5.783360
CG10565 CG5476 0.153689
CG10565 CG5590 0.481627
CG10565 CG5809 -0.211478
CG10565 CG6177 0.586766
CG10565 CG6501 -0.298157
CG10565 CG6512 -0.178141
CG10565 CG6521 -1.128719
CG10565 CG6668 -8.795670
CG10565 CG6708 -2.934532
CG10565 CG6775 0.584768
CG10565 CG6871 -0.547723
CG10565 CG7033 -4.060505
CG10565 CG7107 1.270288
CG10565 CG7173 -1.068141
CG10565 CG7176 -0.059963
CG10565 CG7227 0.595659
CG10565 CG7271 -2.487631
CG10565 CG7361 -6.551319
CG10565 CG7413 1.454246
CG10565 CG7421 2.329720
CG10565 CG7430 -4.974979
CG10565 CG7461 3.092646
CG10565 CG7526 1.040782
CG10565 CG7610 -1.803081
CG10565 CG7915 1.761736
CG10565 CG7935 -2.180419
CG10565 CG7981 1.994041
CG10565 CG7987 2.159637
CG10565 CG8144 0.561042
CG10565 CG8173 0.056934
CG10565 CG8182 0.345401
CG10565 CG8186 0.935866
CG10565 CG8231 1.727458
CG10565 CG8235 -6.832501
CG10565 CG8309 1.034375
CG10565 CG8402 -1.300615
CG10565 CG8430 -0.259568
CG10565 CG8439 -8.437322
CG10565 CG8788 1.194583
CG10565 CG8965 1.158454
CG10565 CG8977 15.780295
CG10565 CG8978 0.732350
CG10565 CG9009 -0.883418
CG10565 CG9140 1.414095
CG10565 CG9172 -2.589666
CG10565 CG9238 1.100669
CG10565 CG9280 1.446863
CG10565 CG9281 1.655516
CG10565 CG9322 -0.369108
CG10565 CG9330 -1.450319
CG10565 CG9416 1.563505
CG10565 CG9539 1.384425
CG10565 CG9710 -2.729876
CG10565 CG9985 -0.854361
CG10565 CR31808 1.539067
CG10565 TE18870 0.251441
CG10565 TE19126 1.619610
CG10571 CG11471 1.824510
CG10571 CG12084 -0.662051
CG10571 CG12151 -1.541776
CG10571 CG12287 -0.093348
CG10571 CG12530 1.410645
CG10571 CG1309 2.934634
CG10571 CG13289 -0.201734
CG10571 CG14788 0.217590
CG10571 CG14805 -0.921132
CG10571 CG17124 -0.732165
CG10571 CG17369 1.248186
CG10571 CG18854 0.524040
CG10571 CG2158 -1.067292
CG10571 CG2221 -3.283153
CG10571 CG2263 -1.953065
CG10571 CG2277 -0.540492
CG10571 CG2674 0.637742
CG10571 CG2827 -0.122564
CG10571 CG3224 0.262019
CG10571 CG32409 0.041104
CG10571 CG3902 -0.030571
CG10571 CG4003 0.155699
CG10571 CG4457 0.858097
CG10571 CG4700 1.212012
CG10571 CG4746 -0.314576
CG10571 CG4912 -2.405394
CG10571 CG5033 2.737588
CG10571 CG5183 -0.422260
CG10571 CG5193 0.278662
CG10571 CG5220 1.018655
CG10571 CG5277 0.424436
CG10571 CG5382 -0.159963
CG10571 CG5824 -0.884826
CG10571 CG6022 0.377524
CG10571 CG6177 0.043234
CG10571 CG6202 -0.140421
CG10571 CG6708 0.133353
CG10571 CG6904 0.365013
CG10571 CG7393 -3.407849
CG10571 CG7461 -0.953707
CG10571 CG7839 1.074849
CG10571 CG8286 0.683851
CG10571 CG8289 0.519896
CG10571 CG8583 0.002604
CG10571 CG8636 0.182420
CG10571 CG8978 -2.411923
CG10571 CG9006 -4.059903
CG10571 CG9128 0.223803
CG10571 CG9318 -1.518490
CG10571 CG9677 0.404376
CG10571 CG9750 -1.174520
CG10578 CG11015 0.472011
CG10578 CG11642 0.274926
CG10578 CG12091 -0.693964
CG10578 CG12131 0.205817
CG10578 CG12151 -0.142733
CG10578 CG12262 0.808634
CG10578 CG12287 -0.364024
CG10578 CG12403 -1.112372
CG10578 CG12592 -0.101583
CG10578 CG13005 -0.743550
CG10578 CG1309 -0.036981
CG10578 CG13289 -0.593722
CG10578 CG1403 0.110321
CG10578 CG1422 -0.510940
CG10578 CG1475 -0.255292
CG10578 CG14805 -1.211813
CG10578 CG16721 0.021086
CG10578 CG17124 -0.195206
CG10578 CG17158 0.321426
CG10578 CG17246 -0.362766
CG10578 CG17492 -0.337964
CG10578 CG18140 0.138347
CG10578 CG18250 1.078287
CG10578 CG1837 -0.770101
CG10578 CG2051 -0.254129
CG10578 CG2158 -0.160121
CG10578 CG31368 -1.835262
CG10578 CG32425 0.097593
CG10578 CG32625 0.419857
CG10578 CG3265 -0.288690
CG10578 CG32701 -1.116048
CG10578 CG3278 0.238979
CG10578 CG33104 -0.137279
CG10578 CG33549 -0.203265
CG10578 CG3371 1.301519
CG10578 CG3416 -1.722343
CG10578 CG3624 0.285112
CG10578 CG3644 0.410001
CG10578 CG3722 0.461921
CG10578 CG4003 0.475149
CG10578 CG4204 -0.496377
CG10578 CG4427 1.104463
CG10578 CG4551 0.568826
CG10578 CG4700 -1.111165
CG10578 CG5183 -0.651809
CG10578 CG5258 -0.122012
CG10578 CG5320 2.269013
CG10578 CG5330 0.833463
CG10578 CG5454 -0.655755
CG10578 CG5809 -0.839260
CG10578 CG6177 -0.053511
CG10578 CG6708 -0.626132
CG10578 CG6844 -0.681127
CG10578 CG7393 0.127578
CG10578 CG7413 -1.065610
CG10578 CG7433 -0.450977
CG10578 CG7481 -0.112272
CG10578 CG7702 0.733542
CG10578 CG7987 -1.306527
CG10578 CG8209 0.823622
CG10578 CG8416 0.328878
CG10578 CG8553 1.146752
CG10578 CG9006 0.137100
CG10578 CG9318 0.280139
CG10578 CG9423 -1.687367
CG10578 CG9677 1.105694
CG10578 CG9750 0.318739
CG10578 CG9985 -0.568120
CG10580 CG1298 -1.106011
CG10580 CG13875 -1.409960
CG10580 CG8600 -0.888821
CG10591 CG11326 0.020264
CG10591 CG1157 -0.365314
CG10591 CG12157 -1.002966
CG10591 CG13279 0.293897
CG10591 CG13551 0.720292
CG10591 CG14639 -0.854288
CG10591 CG14643 0.162438
CG10591 CG15162 0.595286
CG10591 CG17332 0.296790
CG10591 CG18374 -0.193448
CG10591 CG31098 0.766085
CG10591 CG31233 -0.643553
CG10591 CG3884 -0.314909
CG10591 CG4753 -0.970658
CG10591 CG4779 -1.666233
CG10591 CG5010 0.042472
CG10591 CG5288 -0.221293
CG10591 CG5476 0.005045
CG10591 CG5532 -0.461108
CG10591 CG5819 0.332842
CG10591 CG6459 0.525386
CG10591 CG7176 -0.160926
CG10591 CG7178 0.053400
CG10591 CG7241 -0.393838
CG10591 CG7502 -1.334093
CG10591 CG8048 -1.502999
CG10591 CG8788 0.484928
CG10591 CG8804 -3.693672
CG10591 CG9066 -0.346339
CG10591 CG9331 2.331381
CG10591 CG9977 -0.321874
CG10602 CG10746 0.457197
CG10602 CG11051 -0.232584
CG10602 CG11267 1.609199
CG10602 CG11793 -0.242976
CG10602 CG12157 0.477770
CG10602 CG12403 -0.130416
CG10602 CG14968 -0.020548
CG10602 CG15095 0.480114
CG10602 CG15117 0.168653
CG10602 CG15304 -0.780760
CG10602 CG15717 0.828745
CG10602 CG2977 -1.145946
CG10602 CG31098 -1.158443
CG10602 CG31431 -1.100892
CG10602 CG3283 -0.405433
CG10602 CG4753 0.730189
CG10602 CG5288 0.339446
CG10602 CG5532 -0.253834
CG10602 CG5819 -0.729399
CG10602 CG5949 0.000578
CG10602 CG6417 0.260106
CG10602 CG6459 -0.428635
CG10602 CG6666 0.052797
CG10602 CG7062 -0.678444
CG10602 CG8050 0.354739
CG10602 CG8470 -1.445985
CG10602 CG8665 -0.506050
CG10602 CG8766 -1.190675
CG10602 CG8788 0.683095
CG10602 CG8804 0.029270
CG10602 CG8913 0.004883
CG10602 CG8946 -0.601975
CG10602 CG9184 -0.400292
CG10602 CG9331 0.331118
CG10620 CG10701 -2.526919
CG10620 CG10917 -0.605886
CG10620 CG11015 -0.186739
CG10620 CG11280 -2.012283
CG10620 CG11347 1.044164
CG10620 CG11652 -5.206107
CG10620 CG11861 -2.495746
CG10620 CG11949 -4.085217
CG10620 CG12091 -6.614454
CG10620 CG12129 0.326577
CG10620 CG12131 0.425119
CG10620 CG12360 -3.134340
CG10620 CG12369 -2.571088
CG10620 CG12676 -7.506568
CG10620 CG13912 -3.573184
CG10620 CG14025 0.268077
CG10620 CG1404 -0.630266
CG10620 CG14122 1.486290
CG10620 CG14207 -0.516094
CG10620 CG1422 -6.969638
CG10620 CG1429 0.627225
CG10620 CG1444 3.121901
CG10620 CG14813 -0.456131
CG10620 CG14883 -0.356591
CG10620 CG15002 -0.140715
CG10620 CG1648 -1.564302
CG10620 CG16721 -0.733185
CG10620 CG17158 2.202434
CG10620 CG1716 -1.126846
CG10620 CG1749 1.557613
CG10620 CG17492 -3.944472
CG10620 CG18140 0.471006
CG10620 CG18250 -20.381735
CG10620 CG18290 0.554034
CG10620 CG18507 0.238153
CG10620 CG2051 -5.618782
CG10620 CG2835 -2.610393
CG10620 CG2969 1.435463
CG10620 CG3033 0.160411
CG10620 CG3039 -2.338588
CG10620 CG31045 -6.476763
CG10620 CG31121 -0.237913
CG10620 CG31332 9.228238
CG10620 CG31349 -0.637299
CG10620 CG32031 0.575860
CG10620 CG3265 5.013501
CG10620 CG32701 -1.049812
CG10620 CG33097 -0.534631
CG10620 CG33549 -1.904123
CG10620 CG3359 -0.450182
CG10620 CG3371 4.228025
CG10620 CG3436 1.517164
CG10620 CG3542 1.332301
CG10620 CG3624 2.862585
CG10620 CG3664 -3.086903
CG10620 CG3722 1.702548
CG10620 CG3725 1.599723
CG10620 CG3800 -2.215656
CG10620 CG3903 -0.778140
CG10620 CG4006 -1.901222
CG10620 CG4115 0.078514
CG10620 CG4170 2.449608
CG10620 CG4204 0.159612
CG10620 CG4551 0.193422
CG10620 CG4677 -3.386076
CG10620 CG4700 1.646643
CG10620 CG5183 -4.586986
CG10620 CG5320 2.764326
CG10620 CG5433 1.589112
CG10620 CG5809 -5.320112
CG10620 CG6017 1.026658
CG10620 CG6223 0.349680
CG10620 CG6766 1.965802
CG10620 CG6877 -1.711686
CG10620 CG7073 0.823698
CG10620 CG7199 1.557953
CG10620 CG7262 -0.927403
CG10620 CG7379 1.976505
CG10620 CG7526 -1.355248
CG10620 CG7752 0.157578
CG10620 CG7892 0.191855
CG10620 CG7893 -6.218789
CG10620 CG8276 -1.649409
CG10620 CG8289 0.391057
CG10620 CG8306 3.517450
CG10620 CG8312 1.569208
CG10620 CG8411 1.817220
CG10620 CG8416 0.604023
CG10620 CG8759 1.737461
CG10620 CG8933 3.690489
CG10620 CG8965 0.286987
CG10620 CG9022 0.831283
CG10620 CG9035 -1.384437
CG10620 CG9128 0.246787
CG10620 CG9256 1.308301
CG10620 CG9318 0.260528
CG10620 CG9322 -3.258641
CG10620 CG9403 -0.695543
CG10620 CG9423 1.191679
CG10620 CG9677 2.498998
CG10620 CG9712 2.118816
CG10620 CG9866 -4.620632
CG10620 CG9924 -0.223136
CG10620 CR31696 1.043750
CG10620 TE19126 -0.008074
CG10627 CG10724 0.651481
CG10627 CG10992 -0.540180
CG10627 CG11347 1.311256
CG10627 CG1169 -1.077993
CG10627 CG11992 0.498154
CG10627 CG12233 -0.684024
CG10627 CG12262 1.245060
CG10627 CG1403 0.649029
CG10627 CG14629 -0.334475
CG10627 CG15105 -2.322911
CG10627 CG17121 -0.097510
CG10627 CG18290 -0.043705
CG10627 CG2161 1.104810
CG10627 CG2918 -0.338881
CG10627 CG2969 0.467139
CG10627 CG3008 -1.227752
CG10627 CG30497 -0.179556
CG10627 CG31999 -2.638408
CG10627 CG32425 -1.837755
CG10627 CG33549 -1.785867
CG10627 CG3499 0.038376
CG10627 CG3644 0.143117
CG10627 CG3725 0.041488
CG10627 CG3903 0.074711
CG10627 CG3960 -0.954941
CG10627 CG4145 0.990240
CG10627 CG4169 0.100517
CG10627 CG4354 -2.357339
CG10627 CG4364 -1.025006
CG10627 CG4533 1.202864
CG10627 CG4679 -3.313185
CG10627 CG4692 -1.590904
CG10627 CG5330 1.876273
CG10627 CG5345 -0.011320
CG10627 CG5486 -0.926655
CG10627 CG6668 1.265468
CG10627 CG7062 -0.184763
CG10627 CG7107 1.460340
CG10627 CG7266 -1.499153
CG10627 CG7438 0.140020
CG10627 CG7526 -0.402705
CG10627 CG7981 0.340249
CG10627 CG8402 -0.618064
CG10627 CG8439 -0.044588
CG10627 CG8965 -0.219310
CG10627 CG9194 0.866776
CG10627 CG9280 0.266597
CG10627 CG9423 0.608911
CG10627 CG9539 0.018749
CG10627 CG9811 -0.439622
CG1064 CG8092 -1.631872
CG10655 CG10660 0.066757
CG10655 CG10691 -3.508781
CG10655 CG11107 -1.775460
CG10655 CG11151 0.722153
CG10655 CG11217 1.517571
CG10655 CG11255 -2.284659
CG10655 CG11267 -14.275089
CG10655 CG11979 0.927342
CG10655 CG12141 5.732844
CG10655 CG12157 0.635958
CG10655 CG12400 -0.774919
CG10655 CG12582 -0.285928
CG10655 CG12785 -0.433890
CG10655 CG13220 1.427995
CG10655 CG13506 1.302067
CG10655 CG13551 -2.509475
CG10655 CG13704 -1.552372
CG10655 CG1371 -4.093948
CG10655 CG14048 1.934379
CG10655 CG14066 -0.677904
CG10655 CG15095 -6.392215
CG10655 CG15102 0.002453
CG10655 CG15304 5.573317
CG10655 CG15347 4.700522
CG10655 CG1685 -5.821134
CG10655 CG17332 1.316846
CG10655 CG17642 -2.614042
CG10655 CG1771 -2.268520
CG10655 CG18854 1.907042
CG10655 CG2713 4.571562
CG10655 CG2863 0.908142
CG10655 CG30349 -0.038512
CG10655 CG31004 0.600564
CG10655 CG31098 1.727271
CG10655 CG31175 1.170466
CG10655 CG3127 2.956461
CG10655 CG3140 0.953586
CG10655 CG32164 0.871029
CG10655 CG3249 -0.888381
CG10655 CG32813 3.140509
CG10655 CG3283 -0.068473
CG10655 CG32920 -0.328211
CG10655 CG33502 -1.538316
CG10655 CG3714 0.837222
CG10655 CG3884 -0.356849
CG10655 CG4169 0.954183
CG10655 CG4217 -6.280408
CG10655 CG4233 -2.913829
CG10655 CG4247 1.556191
CG10655 CG4581 3.157893
CG10655 CG4600 -0.560223
CG10655 CG4901 0.720897
CG10655 CG4994 0.489874
CG10655 CG5130 0.383484
CG10655 CG5558 -3.380778
CG10655 CG5590 -0.576127
CG10655 CG5660 -0.990003
CG10655 CG5819 -0.175130
CG10655 CG5903 -2.463072
CG10655 CG5904 -6.251451
CG10655 CG5992 -1.656884
CG10655 CG6028 -0.501423
CG10655 CG6178 -0.068910
CG10655 CG6226 1.513656
CG10655 CG6345 0.044384
CG10655 CG6375 -0.795737
CG10655 CG6417 -1.007122
CG10655 CG6501 -10.416800
CG10655 CG6666 3.327375
CG10655 CG6769 -8.797024
CG10655 CG6949 -0.948906
CG10655 CG7178 -2.164221
CG10655 CG7361 -3.533202
CG10655 CG7421 2.345928
CG10655 CG7430 -1.039523
CG10655 CG7458 2.176336
CG10655 CG7610 -0.157955
CG10655 CG7698 -1.540169
CG10655 CG7834 -0.133826
CG10655 CG7920 2.108525
CG10655 CG7993 -3.856800
CG10655 CG8039 1.273685
CG10655 CG8048 -4.755835
CG10655 CG8058 3.348801
CG10655 CG8235 2.244445
CG10655 CG8443 0.887244
CG10655 CG8470 4.848942
CG10655 CG8766 -0.640951
CG10655 CG8946 2.936761
CG10655 CG9527 3.125731
CG10655 CG9577 1.421742
CG10660 CG11241 0.129473
CG10660 CG11771 0.442647
CG10660 CG12101 2.964588
CG10660 CG12400 2.183932
CG10660 CG12785 -7.164468
CG10660 CG13551 0.748415
CG10660 CG14048 -3.112329
CG10660 CG14066 -0.623211
CG10660 CG14996 -0.592138
CG10660 CG1685 1.252931
CG10660 CG17136 -0.539669
CG10660 CG17369 -0.046679
CG10660 CG1785 -6.816361
CG10660 CG2078 -0.090900
CG10660 CG2674 -0.636213
CG10660 CG2827 0.652559
CG10660 CG2867 -1.062684
CG10660 CG32264 0.229078
CG10660 CG32409 1.287431
CG10660 CG33217 3.073178
CG10660 CG3593 -2.782796
CG10660 CG4217 -1.342626
CG10660 CG4753 -0.324942
CG10660 CG4781 0.255494
CG10660 CG4912 1.857366
CG10660 CG5010 -2.505611
CG10660 CG5525 5.000549
CG10660 CG5824 -0.117735
CG10660 CG5904 -4.508776
CG10660 CG6022 -2.540370
CG10660 CG6105 1.907777
CG10660 CG6226 -0.136035
CG10660 CG6417 0.697598
CG10660 CG6767 -2.007925
CG10660 CG7178 -1.389960
CG10660 CG7519 4.351292
CG10660 CG7698 1.279630
CG10660 CG7712 -3.429250
CG10660 CG7780 0.582355
CG10660 CG8039 1.018123
CG10660 CG8058 1.480819
CG10660 CG8327 -2.507796
CG10660 CG8444 1.290876
CG10660 CG8470 -0.611095
CG10660 CG8525 -0.937505
CG10660 CG8636 0.571984
CG10660 CG8766 1.892308
CG10660 CG8788 -0.286523
CG10660 CG8827 -1.070647
CG10660 CG8920 -0.372881
CG10660 CG9306 -0.113473
CG10660 CG9527 -1.151196
CG10660 CG9577 -3.502898
CG10669 CG11444 0.358226
CG10669 CG11567 -0.321479
CG10669 CG12151 -0.259159
CG10669 CG1309 -0.935080
CG10669 CG1475 0.863729
CG10669 CG2674 -0.216882
CG10669 CG3224 -0.216553
CG10669 CG32548 0.007928
CG10669 CG33217 -0.862386
CG10669 CG4033 0.200636
CG10669 CG4427 -0.056708
CG10669 CG4552 -0.930843
CG10669 CG4679 -1.059718
CG10669 CG4692 -0.802389
CG10669 CG5330 1.049492
CG10669 CG5353 -0.099179
CG10669 CG6708 -0.150128
CG10669 CG7033 0.695075
CG10669 CG7361 0.539457
CG10669 CG7430 -1.458696
CG10669 CG7915 -0.127512
CG10669 CG7935 -0.076065
CG10669 CG7981 -0.817943
CG10669 CG8235 0.419366
CG10669 CG8402 0.035482
CG10669 CG8446 0.098997
CG10680 CG5532 -1.248284
CG10680 CG8669 -0.966743
CG10691 CG10746 -0.989228
CG10691 CG11134 -0.177192
CG10691 CG11151 1.599606
CG10691 CG11255 0.537524
CG10691 CG11267 -4.096683
CG10691 CG1157 -0.091877
CG10691 CG12141 -9.860109
CG10691 CG12157 -4.497894
CG10691 CG12400 -11.841266
CG10691 CG1246 -0.023070
CG10691 CG13220 3.628030
CG10691 CG13551 1.228365
CG10691 CG13704 -1.271805
CG10691 CG14243 0.866514
CG10691 CG14792 -0.602544
CG10691 CG14996 2.164897
CG10691 CG15095 8.750668
CG10691 CG15304 -8.190490
CG10691 CG15347 -1.194249
CG10691 CG15717 3.821597
CG10691 CG1582 3.482328
CG10691 CG1685 -0.009676
CG10691 CG17642 0.020718
CG10691 CG2003 2.651250
CG10691 CG2713 -12.370221
CG10691 CG2977 0.850831
CG10691 CG31004 0.942238
CG10691 CG31098 -4.663871
CG10691 CG31160 -2.417860
CG10691 CG31170 -0.016538
CG10691 CG3140 -4.172666
CG10691 CG3249 -0.567576
CG10691 CG3283 1.012069
CG10691 CG32920 -4.381293
CG10691 CG33009 -0.617938
CG10691 CG3593 1.384543
CG10691 CG3714 -3.177322
CG10691 CG3884 -0.194124
CG10691 CG4061 0.650521
CG10691 CG4217 5.357780
CG10691 CG4233 0.115411
CG10691 CG4247 0.284453
CG10691 CG4475 -2.788999
CG10691 CG4567 2.296460
CG10691 CG4665 0.972385
CG10691 CG4753 -1.566030
CG10691 CG4901 2.491505
CG10691 CG4984 -0.437357
CG10691 CG5010 0.267499
CG10691 CG5012 0.339997
CG10691 CG5130 0.693723
CG10691 CG5525 2.261840
CG10691 CG5558 1.903655
CG10691 CG5660 -2.254067
CG10691 CG5819 0.170181
CG10691 CG5903 -1.177761
CG10691 CG5904 -1.546697
CG10691 CG6028 0.137729
CG10691 CG6030 0.289995
CG10691 CG6105 -2.050992
CG10691 CG6226 -2.514683
CG10691 CG6343 1.402782
CG10691 CG6345 -0.205879
CG10691 CG6415 -1.142611
CG10691 CG6417 2.763117
CG10691 CG6459 1.334317
CG10691 CG6501 11.519641
CG10691 CG6666 5.468761
CG10691 CG6769 -5.115311
CG10691 CG6904 6.617527
CG10691 CG6949 -8.585657
CG10691 CG7178 2.811144
CG10691 CG7328 -2.861952
CG10691 CG7421 0.208863
CG10691 CG7438 1.317237
CG10691 CG7458 -1.045440
CG10691 CG7834 1.274447
CG10691 CG7841 -0.594161
CG10691 CG7993 2.995440
CG10691 CG8039 -1.750196
CG10691 CG8048 -5.138035
CG10691 CG8058 -4.175747
CG10691 CG8402 3.790066
CG10691 CG8443 -4.511740
CG10691 CG8470 -12.473911
CG10691 CG8766 0.052241
CG10691 CG8788 0.520670
CG10691 CG8946 0.083293
CG10691 CG9127 1.419338
CG10691 CG9140 0.209368
CG10691 CG9331 -0.875190
CG10691 CG9527 -5.582985
CG10691 CG9577 1.506119
CG10698 CG11128 -1.597080
CG10698 CG1546 -2.765418
CG10701 CG11015 -3.525298
CG10701 CG11076 0.106577
CG10701 CG12052 0.333948
CG10701 CG12091 1.408310
CG10701 CG12129 -0.392128
CG10701 CG12131 1.227213
CG10701 CG12676 -1.289434
CG10701 CG13005 1.197532
CG10701 CG17121 -0.366482
CG10701 CG18250 -0.674804
CG10701 CG3008 -0.767006
CG10701 CG31045 1.273069
CG10701 CG32425 0.502917
CG10701 CG32701 0.262251
CG10701 CG33097 0.328241
CG10701 CG33104 1.221818
CG10701 CG33549 -1.151292
CG10701 CG3359 -0.217066
CG10701 CG3416 0.687523
CG10701 CG3624 0.602965
CG10701 CG3800 0.635986
CG10701 CG3903 2.318274
CG10701 CG4006 -0.029225
CG10701 CG4170 -2.127270
CG10701 CG4204 -0.588349
CG10701 CG4354 -0.019292
CG10701 CG4677 -0.207469
CG10701 CG4700 0.551525
CG10701 CG4972 -0.437136
CG10701 CG5183 1.225160
CG10701 CG5486 0.558346
CG10701 CG5809 -2.737474
CG10701 CG6017 -0.647426
CG10701 CG6512 0.738360
CG10701 CG6944 -0.805162
CG10701 CG7199 -0.187400
CG10701 CG7230 -0.428419
CG10701 CG7526 -0.081629
CG10701 CG7892 -0.815602
CG10701 CG7893 1.861226
CG10701 CG7961 -0.018694
CG10701 CG8258 -0.316332
CG10701 CG8276 -1.598600
CG10701 CG8308 -0.776148
CG10701 CG8312 -0.098888
CG10701 CG8933 1.185113
CG10701 CG9020 -0.737902
CG10701 CG9281 0.585424
CG10701 CG9330 0.467420
CG10701 CG9403 -1.266144
CG10701 CG9423 -0.686807
CG10701 CG9712 -0.484444
CG10701 CG9866 0.168856
CG10717 CG4089 -1.615900
CG10719 CG4230 -2.586248
CG10724 CG10746 1.034213
CG10724 CG11372 -1.365360
CG10724 CG1151 -1.241952
CG10724 CG11793 0.096468
CG10724 CG12203 0.392856
CG10724 CG12262 -1.585692
CG10724 CG12403 -3.575689
CG10724 CG1250 -0.468585
CG10724 CG1345 0.570614
CG10724 CG1371 -0.714171
CG10724 CG1403 -0.076641
CG10724 CG1475 6.085025
CG10724 CG15095 0.993962
CG10724 CG15105 -4.344742
CG10724 CG15117 1.028293
CG10724 CG15212 0.062486
CG10724 CG15282 0.482635
CG10724 CG15717 0.396487
CG10724 CG16885 -1.000614
CG10724 CG17325 -0.724859
CG10724 CG17332 -0.715473
CG10724 CG1837 1.436825
CG10724 CG18549 0.173886
CG10724 CG18593 -0.792455
CG10724 CG1910 2.214088
CG10724 CG30011 -2.109014
CG10724 CG30497 -0.314226
CG10724 CG31098 -2.883332
CG10724 CG31794 -0.076638
CG10724 CG32164 -1.514051
CG10724 CG32499 -0.172292
CG10724 CG32548 0.283574
CG10724 CG33009 -0.462281
CG10724 CG33149 3.179032
CG10724 CG3644 -0.060246
CG10724 CG3725 2.251544
CG10724 CG4051 -0.301628
CG10724 CG4169 0.792575
CG10724 CG4183 -0.194163
CG10724 CG4376 -0.123284
CG10724 CG4533 -1.250046
CG10724 CG4679 -3.737998
CG10724 CG4692 -0.170811
CG10724 CG5320 -5.984312
CG10724 CG5330 0.658138
CG10724 CG5476 0.459295
CG10724 CG5532 -0.391490
CG10724 CG5671 -0.536945
CG10724 CG6647 -2.847677
CG10724 CG6666 0.870999
CG10724 CG6668 1.182899
CG10724 CG6803 0.551818
CG10724 CG7062 -2.090599
CG10724 CG7071 0.167567
CG10724 CG7107 0.931808
CG10724 CG7173 -0.010023
CG10724 CG7361 -0.834774
CG10724 CG7433 1.383032
CG10724 CG7807 0.145588
CG10724 CG7920 -0.485210
CG10724 CG7981 0.868628
CG10724 CG8050 0.187796
CG10724 CG8186 -0.574523
CG10724 CG8235 0.562719
CG10724 CG8402 -1.391336
CG10724 CG8665 2.034779
CG10724 CG8766 0.031535
CG10724 CG8788 0.816808
CG10724 CG8946 0.803066
CG10724 CG9184 0.103109
CG10724 CG9238 1.571611
CG10726 CG1130 0.094741
CG10726 CG11324 -0.089892
CG10726 CG11494 0.304431
CG10726 CG12249 -0.082716
CG10726 CG1434 0.207023
CG10726 CG14513 -1.280315
CG10726 CG1624 0.008557
CG10726 CG17724 -1.235312
CG10726 CG2207 -3.985799
CG10726 CG31043 -0.088091
CG10726 CG32505 0.677637
CG10726 CG5358 -2.122481
CG10726 CG7358 -0.363607
CG10726 CG7659 -1.186278
CG10726 CG9704 0.059002
CG10726 CG9797 0.581437
CG10726 CG9999 -1.175705
CG10746 CG11051 0.292530
CG10746 CG11134 -0.208478
CG10746 CG11267 4.744742
CG10746 CG11992 -0.334305
CG10746 CG12151 -0.897983
CG10746 CG12157 1.195584
CG10746 CG12172 1.411645
CG10746 CG12262 -2.045804
CG10746 CG13551 0.301400
CG10746 CG14021 1.356028
CG10746 CG14243 -0.088172
CG10746 CG14996 0.437507
CG10746 CG15095 -2.748901
CG10746 CG15117 3.967546
CG10746 CG15304 1.821911
CG10746 CG15717 -11.652548
CG10746 CG1600 -3.192466
CG10746 CG18446 -0.580581
CG10746 CG18466 1.079274
CG10746 CG18549 -1.421173
CG10746 CG18593 -1.749683
CG10746 CG1882 -0.278673
CG10746 CG1970 0.353029
CG10746 CG2003 -2.957848
CG10746 CG2098 0.342693
CG10746 CG30011 -1.756670
CG10746 CG30497 0.008016
CG10746 CG31098 0.047266
CG10746 CG31175 1.309326
CG10746 CG31431 -0.154227
CG10746 CG32499 0.273233
CG10746 CG3267 0.798752
CG10746 CG3588 -0.474407
CG10746 CG3829 -1.120627
CG10746 CG4233 0.264121
CG10746 CG4427 5.383718
CG10746 CG4475 0.240786
CG10746 CG4533 0.308991
CG10746 CG4567 0.680801
CG10746 CG4600 -0.520162
CG10746 CG5210 -1.197791
CG10746 CG5330 1.635927
CG10746 CG5345 0.665257
CG10746 CG5594 0.182813
CG10746 CG5949 0.012592
CG10746 CG6459 -2.068186
CG10746 CG6871 -1.016856
CG10746 CG7062 -3.149503
CG10746 CG7088 1.798777
CG10746 CG7266 -0.775697
CG10746 CG7421 -0.983071
CG10746 CG7438 0.023295
CG10746 CG7807 1.013138
CG10746 CG8050 0.470992
CG10746 CG8058 1.337884
CG10746 CG8066 -0.070766
CG10746 CG8144 -0.330742
CG10746 CG8235 -3.833917
CG10746 CG8402 -1.519173
CG10746 CG8443 0.124328
CG10746 CG8446 1.838491
CG10746 CG8470 -6.306575
CG10746 CG8665 -0.596036
CG10746 CG8782 -0.622201
CG10746 CG8788 2.645502
CG10746 CG8913 1.766012
CG10746 CG8946 -2.764626
CG10746 CG9009 -0.310644
CG10746 CG9184 0.654647
CG10756 CG11217 -2.577176
CG10756 CG11567 0.219176
CG10756 CG12055 0.805441
CG10756 CG14066 -0.236394
CG10756 CG15444 -0.567100
CG10756 CG1582 -0.419330
CG10756 CG17332 0.394001
CG10756 CG2161 -0.590938
CG10756 CG2210 -0.232616
CG10756 CG2818 -0.830118
CG10756 CG3008 0.232218
CG10756 CG31649 -0.468109
CG10756 CG3171 0.455209
CG10756 CG32473 0.188026
CG10756 CG32548 0.121482
CG10756 CG32920 0.059914
CG10756 CG33261 -0.325178
CG10756 CG4552 0.072581
CG10756 CG4742 -0.071464
CG10756 CG4984 0.045291
CG10756 CG5130 0.013032
CG10756 CG5903 0.614936
CG10756 CG6040 -1.361301
CG10756 CG6199 0.232830
CG10756 CG6345 -0.302339
CG10756 CG6521 -0.988416
CG10756 CG6775 0.377887
CG10756 CG7107 0.138970
CG10756 CG7802 -1.256062
CG10756 CG8173 -1.825516
CG10756 CG9322 0.124565
CG10756 CG9743 -0.233102
CG1082 CG2977 -0.176152
CG1082 CG31259 -2.754803
CG1082 CG4061 -0.571464
CG1082 CG6830 -0.459321
CG1082 CG7328 0.183134
CG1082 CG7354 0.205818
CG1082 CG9331 -0.234440
CG1082 CG9568 -0.438838
CG10897 CG1434 -0.443969
CG10897 CG32505 0.140953
CG10897 CG4050 -0.430316
CG10897 CG5393 -1.672881
CG10897 CG6987 0.054096
CG10897 CG7358 -0.489034
CG10897 CG7538 -0.257759
CG10897 CG9704 -0.815296
CG10917 CG12369 -0.755800
CG10922 CG11793 1.041155
CG10922 CG13005 0.847514
CG10922 CG1309 0.735405
CG10922 CG1403 -0.249817
CG10922 CG14629 0.013238
CG10922 CG14805 -0.019726
CG10922 CG15105 -0.986988
CG10922 CG15117 -0.192633
CG10922 CG15188 -0.171562
CG10922 CG15828 0.391037
CG10922 CG1648 0.187538
CG10922 CG18111 -2.634374
CG10922 CG2198 0.424108
CG10922 CG2969 0.079467
CG10922 CG32548 -0.627811
CG10922 CG3960 -0.225004
CG10922 CG3989 -0.932857
CG10922 CG4354 -0.801949
CG10922 CG4533 -3.049909
CG10922 CG4679 -2.110577
CG10922 CG4692 -1.327526
CG10922 CG5320 4.651722
CG10922 CG5330 -1.700479
CG10922 CG5345 -0.907722
CG10922 CG5532 -0.984399
CG10922 CG5594 -2.313650
CG10922 CG6803 -0.831804
CG10922 CG7062 -0.133427
CG10922 CG7227 -0.215208
CG10922 CG7935 -0.987119
CG10922 CG7981 0.032512
CG10922 CG8402 3.449515
CG10922 CG8665 1.489057
CG10922 CG9194 0.202055
CG10922 CG9836 -0.989613
CG10924 CG14021 0.202629
CG10924 CG1743 -1.324801
CG10924 CG3006 -1.811251
CG10924 CG31098 1.044427
CG10924 CG31431 -0.380983
CG10924 CG3588 -0.598860
CG10924 CG4162 0.538917
CG10924 CG5210 -0.543133
CG10924 CG5288 0.418886
CG10924 CG7241 0.231982
CG10924 CG7936 -0.937925
CG10924 CG8066 -1.160487
CG10924 CG8669 -0.678225
CG10960 CG11453 -0.121948
CG10960 CG33261 -0.988201
CG10960 CG3734 -0.832624
CG10960 CG4199 -0.433516
CG10960 CG6178 -0.728133
CG10967 CG9854 -0.960592
CG10967 CG9894 -1.191273
CG10988 CG33097 -0.138973
CG10988 CG3625 -0.796632
CG10988 CG4532 -1.213211
CG10988 CG5215 -0.063729
CG10988 CG6617 -0.103326
CG10988 CG9346 -0.579183
CG1099 CG32423 -2.113192
CG1099 CG7187 -1.690488
CG10992 CG11347 -0.637705
CG10992 CG1404 -1.140749
CG10992 CG2969 0.135410
CG10992 CG31999 0.009929
CG10992 CG33549 0.653311
CG10992 CG3542 0.621929
CG10992 CG3644 0.033408
CG10992 CG3903 -1.046509
CG10992 CG5486 -0.605687
CG10992 CG6778 -0.827302
CG10992 CG8974 -0.274558
CG11015 CG11076 -1.239291
CG11015 CG11471 0.139173
CG11015 CG11949 0.567717
CG11015 CG12091 -4.289470
CG11015 CG12131 -1.645555
CG11015 CG12592 -1.289247
CG11015 CG12676 1.110772
CG11015 CG12792 -2.322706
CG11015 CG13005 -2.448153
CG11015 CG14025 0.241814
CG11015 CG14026 -0.941997
CG11015 CG14207 1.420898
CG11015 CG14712 -0.004143
CG11015 CG14813 -0.022693
CG11015 CG15433 4.279023
CG11015 CG17032 -0.359522
CG11015 CG17121 0.462549
CG11015 CG17124 2.021323
CG11015 CG17158 -0.721205
CG11015 CG17166 -0.781634
CG11015 CG1721 -0.039984
CG11015 CG17246 1.093002
CG11015 CG17492 0.981424
CG11015 CG18250 1.434341
CG11015 CG3001 0.359494
CG11015 CG3008 -3.112362
CG11015 CG3033 0.743024
CG11015 CG31045 -1.376304
CG11015 CG31332 -2.002423
CG11015 CG32425 -1.152126
CG11015 CG32625 -1.541654
CG11015 CG3265 -3.304194
CG11015 CG32701 0.711829
CG11015 CG3278 -1.850813
CG11015 CG33097 2.480733
CG11015 CG33104 -1.769551
CG11015 CG33183 0.965343
CG11015 CG33549 0.636028
CG11015 CG3416 -1.338579
CG11015 CG3499 1.396563
CG11015 CG3624 -0.340632
CG11015 CG3664 0.505017
CG11015 CG3992 0.140973
CG11015 CG4006 0.777689
CG11015 CG4170 1.178020
CG11015 CG4204 0.481905
CG11015 CG4300 0.755605
CG11015 CG4551 2.354828
CG11015 CG4700 -6.691308
CG11015 CG4912 3.191845
CG11015 CG4944 0.389398
CG11015 CG4972 -3.210621
CG11015 CG5021 -0.052235
CG11015 CG5183 1.999883
CG11015 CG5186 0.927516
CG11015 CG5258 -0.191107
CG11015 CG5374 1.665447
CG11015 CG5454 -0.309000
CG11015 CG5486 0.181915
CG11015 CG5809 -0.029730
CG11015 CG6177 -0.225076
CG11015 CG6512 -9.772626
CG11015 CG6668 1.228106
CG11015 CG6766 0.364505
CG11015 CG7033 -1.541736
CG11015 CG7413 -4.354466
CG11015 CG7430 1.361598
CG11015 CG7526 -0.491744
CG11015 CG7610 3.017330
CG11015 CG7654 -2.339945
CG11015 CG7892 1.257932
CG11015 CG7893 -4.866952
CG11015 CG8231 -7.843617
CG11015 CG8308 -0.241276
CG11015 CG8312 -0.475386
CG11015 CG8411 -0.301597
CG11015 CG8416 0.919274
CG11015 CG8553 1.657924
CG11015 CG8759 4.131142
CG11015 CG8965 0.728117
CG11015 CG8978 0.507676
CG11015 CG9020 0.171454
CG11015 CG9035 0.147399
CG11015 CG9128 0.186391
CG11015 CG9172 -1.827243
CG11015 CG9281 -4.064447
CG11015 CG9318 -0.621078
CG11015 CG9322 0.026047
CG11015 CG9330 -4.270213
CG11015 CG9403 0.634501
CG11015 CG9416 0.213788
CG11015 CG9423 -0.080851
CG11015 CG9677 -1.434462
CG11015 CG9710 1.322125
CG11015 CG9712 -0.434139
CG11015 CG9750 4.169989
CG11015 CG9866 2.500062
CG11051 CG11267 1.500244
CG11051 CG12172 0.229804
CG11051 CG12286 -0.143529
CG11051 CG1309 0.870170
CG11051 CG14021 0.448709
CG11051 CG14243 0.168986
CG11051 CG14968 -1.388108
CG11051 CG15095 1.487347
CG11051 CG15117 -1.838458
CG11051 CG15304 0.022567
CG11051 CG1548 -0.135699
CG11051 CG15717 1.834899
CG11051 CG1743 -4.247829
CG11051 CG1837 0.569010
CG11051 CG18657 -0.083910
CG11051 CG2003 0.507193
CG11051 CG2098 -0.794041
CG11051 CG2198 0.428379
CG11051 CG30011 2.170877
CG11051 CG3006 0.125420
CG11051 CG31098 -1.185317
CG11051 CG31775 -0.272048
CG11051 CG32813 -0.068328
CG11051 CG33009 -0.095142
CG11051 CG3960 0.506154
CG11051 CG3989 -0.520784
CG11051 CG4033 0.664981
CG11051 CG4162 -0.668459
CG11051 CG4533 0.044610
CG11051 CG4753 1.046554
CG11051 CG4781 -0.366010
CG11051 CG5033 -0.033201
CG11051 CG5210 -1.432087
CG11051 CG5330 0.214603
CG11051 CG5594 -0.705049
CG11051 CG5828 -0.167853
CG11051 CG6803 0.574485
CG11051 CG7062 2.417300
CG11051 CG7088 -0.380068
CG11051 CG7241 -0.171705
CG11051 CG7936 -0.320913
CG11051 CG7987 0.385093
CG11051 CG8050 -2.862516
CG11051 CG8066 1.384925
CG11051 CG8402 -0.212493
CG11051 CG8443 -0.058179
CG11051 CG8470 -3.195342
CG11051 CG8665 -3.235507
CG11051 CG8669 1.237416
CG11051 CG8766 0.470302
CG11076 CG12576 -0.189277
CG11076 CG13993 -1.386515
CG11076 CG14207 -0.383143
CG11076 CG15433 -0.810980
CG11076 CG16765 0.783819
CG11076 CG17121 -0.065484
CG11076 CG17166 -3.392767
CG11076 CG1749 -0.284596
CG11076 CG17492 0.659667
CG11076 CG3008 -4.231671
CG11076 CG3171 0.892292
CG11076 CG32164 -0.196006
CG11076 CG32244 -0.534311
CG11076 CG33104 -0.406568
CG11076 CG4125 -0.297486
CG11076 CG4169 1.138133
CG11076 CG4300 0.778200
CG11076 CG4364 0.251686
CG11076 CG4376 0.810186
CG11076 CG4567 1.042804
CG11076 CG4726 1.004290
CG11076 CG4944 -0.684299
CG11076 CG4966 -1.435379
CG11076 CG4972 -0.628375
CG11076 CG4994 -4.807244
CG11076 CG5258 0.042145
CG11076 CG5374 -4.103286
CG11076 CG6512 0.948367
CG11076 CG6668 -1.303059
CG11076 CG6766 -1.305625
CG11076 CG7413 2.126614
CG11076 CG7610 0.956793
CG11076 CG7893 0.409701
CG11076 CG8231 1.729733
CG11076 CG8268 -1.141861
CG11076 CG8309 0.191800
CG11076 CG8430 -0.077250
CG11076 CG8439 -1.237161
CG11076 CG8553 -1.436109
CG11076 CG8977 3.152313
CG11076 CG9172 0.661899
CG11076 CG9281 -3.912535
CG11076 CG9322 1.479124
CG11076 CG9330 1.017181
CG11076 CG9710 -0.590756
CG11076 CG9712 0.247743
CG11076 CG9762 1.033223
CG11076 CG9811 0.125539
CG1109 CG12052 0.143437
CG1109 CG12091 -1.174296
CG1109 CG12113 -0.698372
CG1109 CG12129 -0.914973
CG1109 CG1228 0.178955
CG1109 CG12287 -1.428971
CG1109 CG12369 -0.935925
CG1109 CG12391 -0.786801
CG1109 CG12592 -0.053944
CG1109 CG12701 -2.158965
CG1109 CG13777 0.325284
CG1109 CG13912 -0.772604
CG1109 CG1404 -0.598074
CG1109 CG1463 0.105310
CG1109 CG1483 -0.192641
CG1109 CG14883 1.360911
CG1109 CG18250 2.187777
CG1109 CG2656 1.152716
CG1109 CG3039 -0.595658
CG1109 CG33097 1.237318
CG1109 CG3416 0.569439
CG1109 CG3436 -0.040714
CG1109 CG3542 -0.053022
CG1109 CG3722 0.870783
CG1109 CG3792 -0.483056
CG1109 CG3800 -1.531910
CG1109 CG4006 -0.055442
CG1109 CG4204 -1.126186
CG1109 CG4303 -6.708113
CG1109 CG4551 0.350493
CG1109 CG5021 -0.413790
CG1109 CG5433 -1.644167
CG1109 CG5499 -2.112807
CG1109 CG5813 0.764604
CG1109 CG6617 -0.533693
CG1109 CG6889 -2.847957
CG1109 CG6987 2.601956
CG1109 CG7262 0.713966
CG1109 CG7375 1.450584
CG1109 CG7379 0.543140
CG1109 CG7752 -0.315376
CG1109 CG8092 0.988868
CG1109 CG8156 0.876757
CG1109 CG8276 -1.276043
CG1109 CG8416 2.148204
CG1109 CG8749 -0.406388
CG1109 CG8933 2.851206
CG1109 CG8974 -0.242356
CG1109 CG9128 -4.206062
CG1109 CG9256 -0.459752
CG1109 CG9318 0.451633
CG1109 CG9346 -0.399035
CG1109 CG9403 -0.249741
CG1109 CG9423 0.377236
CG1109 CG9677 0.806099
CG11100 CG12238 0.177616
CG11100 CG12369 0.235434
CG11100 CG12701 -1.148624
CG11100 CG13624 -0.707598
CG11100 CG14883 0.796354
CG11100 CG18783 -1.006017
CG11100 CG1884 -1.158117
CG11100 CG2083 -0.211990
CG11100 CG3198 0.471000
CG11100 CG33097 2.795126
CG11100 CG3542 0.600172
CG11100 CG3969 -1.855471
CG11100 CG4672 0.389229
CG11100 CG5215 -0.687236
CG11100 CG5499 -0.821979
CG11100 CG6654 0.114870
CG11100 CG7375 -1.919412
CG11100 CG7379 -0.811801
CG11100 CG8200 -0.727540
CG11100 CG8749 0.412937
CG11100 CG8974 -1.191657
CG11100 CG9346 -0.389743
CG11107 CG11134 0.819487
CG11107 CG11151 0.624811
CG11107 CG11267 -1.631892
CG11107 CG11444 -1.688155
CG11107 CG12055 0.533494
CG11107 CG12262 1.820602
CG11107 CG12582 0.485333
CG11107 CG13220 -1.865801
CG11107 CG1371 -0.341940
CG11107 CG14066 -1.516685
CG11107 CG1475 -0.224042
CG11107 CG15304 0.198938
CG11107 CG1582 -0.246330
CG11107 CG17246 -0.801582
CG11107 CG17320 -0.980207
CG11107 CG17332 -0.536867
CG11107 CG17642 -1.860295
CG11107 CG1771 1.339401
CG11107 CG1782 -1.655133
CG11107 CG1882 0.349659
CG11107 CG1884 1.507296
CG11107 CG18854 0.398412
CG11107 CG1910 1.361539
CG11107 CG2158 0.649361
CG11107 CG2161 -5.121506
CG11107 CG3028 1.027532
CG11107 CG31170 -1.934470
CG11107 CG3127 -1.533982
CG11107 CG3140 -2.425233
CG11107 CG31794 0.084423
CG11107 CG31999 1.736000
CG11107 CG32164 -0.909700
CG11107 CG32425 2.278219
CG11107 CG32920 0.810869
CG11107 CG33502 -0.926403
CG11107 CG33549 3.356802
CG11107 CG3499 1.020056
CG11107 CG3624 -0.196738
CG11107 CG3714 0.888531
CG11107 CG4086 -2.280157
CG11107 CG4169 -4.200372
CG11107 CG4233 1.910541
CG11107 CG4247 0.199446
CG11107 CG4364 -0.541960
CG11107 CG4427 2.497970
CG11107 CG4552 0.425057
CG11107 CG4726 0.002770
CG11107 CG4994 1.176946
CG11107 CG5353 -4.402489
CG11107 CG5590 -1.180857
CG11107 CG5903 0.723242
CG11107 CG5904 -0.483931
CG11107 CG5992 0.569154
CG11107 CG6178 0.058102
CG11107 CG6199 0.799749
CG11107 CG6501 0.570439
CG11107 CG6647 0.527749
CG11107 CG6666 0.963206
CG11107 CG6769 -2.067167
CG11107 CG6775 1.147228
CG11107 CG6949 1.683101
CG11107 CG7033 0.924233
CG11107 CG7107 -2.412501
CG11107 CG7269 0.322975
CG11107 CG7271 -1.047277
CG11107 CG7279 -0.685208
CG11107 CG7361 1.326523
CG11107 CG7413 1.219192
CG11107 CG7430 -1.106205
CG11107 CG7458 0.002154
CG11107 CG7461 -1.163922
CG11107 CG7610 0.957562
CG11107 CG7698 0.242855
CG11107 CG7807 0.581596
CG11107 CG7920 -1.358352
CG11107 CG7981 0.364953
CG11107 CG8173 0.118287
CG11107 CG8235 -0.321596
CG11107 CG8402 -5.281207
CG11107 CG8430 0.094302
CG11107 CG8439 1.911463
CG11107 CG8977 -0.503532
CG11107 CG9022 -3.945540
CG11107 CG9743 -0.803657
CG11107 CG9750 -1.337080
CG11107 CG9811 1.949273
CG11128 CG1546 -0.983877
CG11134 CG11267 1.248460
CG11134 CG11334 -3.450839
CG11134 CG11372 0.653710
CG11134 CG11793 -0.771478
CG11134 CG12151 -1.438012
CG11134 CG12157 0.888456
CG11134 CG12262 3.800590
CG11134 CG12400 -2.940066
CG11134 CG13220 -0.294252
CG11134 CG13506 0.601014
CG11134 CG14066 -0.864750
CG11134 CG15102 -0.008839
CG11134 CG15162 -1.523553
CG11134 CG15212 -1.000611
CG11134 CG15717 -0.183848
CG11134 CG1582 -0.065965
CG11134 CG17166 1.988586
CG11134 CG17246 0.084342
CG11134 CG17320 1.431164
CG11134 CG17332 3.249947
CG11134 CG1771 0.296869
CG11134 CG18446 0.315964
CG11134 CG1882 -1.098866
CG11134 CG18854 0.203692
CG11134 CG1970 -0.818943
CG11134 CG2003 0.928526
CG11134 CG2158 2.039129
CG11134 CG2210 1.154533
CG11134 CG2674 0.505860
CG11134 CG2713 0.903541
CG11134 CG31004 -0.293855
CG11134 CG31160 -6.492065
CG11134 CG31170 -1.037449
CG11134 CG31175 2.502921
CG11134 CG3140 -3.733209
CG11134 CG3171 -0.599552
CG11134 CG32164 -2.947583
CG11134 CG32409 3.786937
CG11134 CG32548 1.592778
CG11134 CG3267 -8.635814
CG11134 CG3283 1.506805
CG11134 CG33502 -4.776140
CG11134 CG3499 2.405151
CG11134 CG4051 -0.060661
CG11134 CG4061 -0.495388
CG11134 CG4086 0.030291
CG11134 CG4427 -8.550198
CG11134 CG4475 0.793739
CG11134 CG4567 -1.815852
CG11134 CG4665 1.244854
CG11134 CG4726 0.597872
CG11134 CG5130 -1.316541
CG11134 CG5193 1.211313
CG11134 CG5660 3.466647
CG11134 CG5949 -0.031797
CG11134 CG6028 0.217231
CG11134 CG6030 0.626792
CG11134 CG6345 -2.851757
CG11134 CG6459 -3.406372
CG11134 CG6501 2.852896
CG11134 CG6521 -0.414660
CG11134 CG6666 -1.634724
CG11134 CG6708 0.156950
CG11134 CG6871 0.243344
CG11134 CG6949 -0.861930
CG11134 CG7107 -2.744315
CG11134 CG7176 1.519414
CG11134 CG7266 0.688601
CG11134 CG7271 1.115580
CG11134 CG7328 -0.929177
CG11134 CG7354 -1.298633
CG11134 CG7361 -1.590020
CG11134 CG7421 2.194975
CG11134 CG7458 0.715537
CG11134 CG7461 -5.166592
CG11134 CG7698 -2.368223
CG11134 CG7807 -0.503040
CG11134 CG8036 1.110185
CG11134 CG8058 1.414636
CG11134 CG8186 -1.020920
CG11134 CG8235 -5.241194
CG11134 CG8309 0.555507
CG11134 CG8402 3.372007
CG11134 CG8430 1.131583
CG11134 CG8443 2.001362
CG11134 CG8531 -4.705119
CG11134 CG8766 -0.186227
CG11134 CG8788 -2.923659
CG11134 CG8946 -1.400647
CG11134 CG9127 -1.678477
CG11134 CG9148 -1.444993
CG11134 CG9280 2.077348
CG11134 CG9331 1.374663
CG11134 CG9527 3.803040
CG11134 CG9710 1.841285
CG11134 CR31808 1.046553
CG11151 CG11255 -1.231722
CG11151 CG11267 -3.747796
CG11151 CG12338 -0.661286
CG11151 CG12400 -1.769188
CG11151 CG13704 2.973895
CG11151 CG14066 0.342119
CG11151 CG14792 0.694064
CG11151 CG14902 -0.975806
CG11151 CG15347 -5.161470
CG11151 CG1644 -0.055561
CG11151 CG17320 -0.565765
CG11151 CG17332 2.100055
CG11151 CG17642 -1.522652
CG11151 CG1771 -0.072659
CG11151 CG1809 0.761729
CG11151 CG31170 0.368575
CG11151 CG31233 0.242447
CG11151 CG31259 0.992689
CG11151 CG3127 -0.405869
CG11151 CG31605 -0.105681
CG11151 CG33502 -5.557768
CG11151 CG3714 -1.075081
CG11151 CG4061 -0.300475
CG11151 CG4199 -0.329755
CG11151 CG4217 0.136982
CG11151 CG4247 0.025532
CG11151 CG4567 0.854905
CG11151 CG4753 2.196434
CG11151 CG4901 0.395671
CG11151 CG5012 -0.361106
CG11151 CG5660 2.731164
CG11151 CG5961 -1.441682
CG11151 CG6028 -0.158715
CG11151 CG6030 -1.129204
CG11151 CG6417 -3.120995
CG11151 CG6666 1.722737
CG11151 CG6769 0.070697
CG11151 CG7328 -1.400792
CG11151 CG7458 1.668027
CG11151 CG7936 0.902029
CG11151 CG8443 1.793292
CG11151 CG8766 -0.737407
CG11151 CG9527 0.500365
CG11217 CG11255 -0.840907
CG11217 CG11567 0.307758
CG11217 CG13551 0.743366
CG11217 CG15211 -1.001345
CG11217 CG1582 -1.521154
CG11217 CG16787 -0.451720
CG11217 CG17332 0.330252
CG11217 CG1771 0.002230
CG11217 CG2161 0.988086
CG11217 CG2818 0.390278
CG11217 CG31170 0.837731
CG11217 CG3171 -1.514533
CG11217 CG32920 -1.123461
CG11217 CG33071 0.151984
CG11217 CG33261 0.068875
CG11217 CG4311 -0.550688
CG11217 CG4364 -0.011934
CG11217 CG4901 0.236538
CG11217 CG5130 -0.864766
CG11217 CG5170 0.165805
CG11217 CG5660 -0.869204
CG11217 CG5903 -1.534243
CG11217 CG6028 0.500408
CG11217 CG6199 -0.289668
CG11217 CG6345 -0.632371
CG11217 CG6521 0.481946
CG11217 CG6769 -1.777476
CG11217 CG7176 -0.055358
CG11217 CG7328 -0.146113
CG11217 CG7354 1.400434
CG11217 CG7361 -2.229015
CG11217 CG7502 -0.262599
CG11217 CG7802 -0.492353
CG11217 CG8235 1.604188
CG11217 CG8309 -0.069163
CG11217 CR31808 -0.608518
CG11241 CG14996 -0.950965
CG11241 CG1941 -1.012263
CG11241 CG2827 -0.004851
CG11241 CG4753 0.090347
CG11241 CG5558 1.254222
CG11241 CG7178 -0.839945
CG11241 CG7393 -0.321606
CG11241 CG7839 -1.017721
CG11241 CG8327 0.318638
CG11241 CG8636 -0.231273
CG11241 CG8827 -0.339821
CG11241 CG9577 -1.256762
CG11255 CG11267 -1.427086
CG11255 CG11453 -0.198605
CG11255 CG11576 -0.024209
CG11255 CG12338 -1.094406
CG11255 CG12400 0.895191
CG11255 CG13284 -0.065576
CG11255 CG13551 0.715193
CG11255 CG14066 0.057154
CG11255 CG14792 0.496355
CG11255 CG14902 -0.554575
CG11255 CG15211 -0.328180
CG11255 CG15347 0.983118
CG11255 CG1582 0.934124
CG11255 CG16944 -0.140618
CG11255 CG17332 2.198955
CG11255 CG17642 0.523489
CG11255 CG1771 -0.283119
CG11255 CG30349 0.276872
CG11255 CG31004 1.024230
CG11255 CG31170 0.167390
CG11255 CG31259 0.770119
CG11255 CG33071 0.675771
CG11255 CG33502 -1.222907
CG11255 CG3714 0.135895
CG11255 CG4061 0.873828
CG11255 CG4199 0.402551
CG11255 CG4217 -3.139451
CG11255 CG4247 -1.513401
CG11255 CG4665 -0.146406
CG11255 CG4901 -1.679209
CG11255 CG5010 0.247171
CG11255 CG5012 0.641033
CG11255 CG5130 0.058793
CG11255 CG5525 -0.156359
CG11255 CG5660 -2.109510
CG11255 CG5903 -0.003979
CG11255 CG5904 3.923927
CG11255 CG6028 -0.962346
CG11255 CG6178 -0.619988
CG11255 CG6345 -1.455190
CG11255 CG6769 -1.853593
CG11255 CG7328 -1.153888
CG11255 CG7458 -0.482099
CG11255 CG7698 -0.392790
CG11255 CG7993 -0.257962
CG11255 CG8048 0.492996
CG11255 CG8531 -0.629833
CG11255 CG9527 0.750509
CG11255 CG9568 0.050573
CG11267 CG11979 2.463522
CG11267 CG12141 -1.365606
CG11267 CG12157 2.203964
CG11267 CG12262 -1.360373
CG11267 CG12400 2.746174
CG11267 CG1246 1.204371
CG11267 CG12785 1.190479
CG11267 CG13220 -4.852357
CG11267 CG13506 2.708980
CG11267 CG13551 -0.649722
CG11267 CG13704 -2.129803
CG11267 CG1371 -1.687626
CG11267 CG14048 2.356536
CG11267 CG14243 1.902278
CG11267 CG15095 3.905347
CG11267 CG15102 0.746966
CG11267 CG15304 -7.891621
CG11267 CG15347 -11.721021
CG11267 CG15717 -5.456382
CG11267 CG1685 -0.399918
CG11267 CG17320 0.667505
CG11267 CG17332 -4.649040
CG11267 CG17642 1.339167
CG11267 CG1771 0.766773
CG11267 CG18593 0.339504
CG11267 CG1882 -2.478825
CG11267 CG2003 3.508643
CG11267 CG2713 3.604311
CG11267 CG2863 1.445545
CG11267 CG2977 3.516263
CG11267 CG30349 1.072406
CG11267 CG31004 -4.770622
CG11267 CG31098 -10.924615
CG11267 CG31160 -3.461226
CG11267 CG31175 1.060673
CG11267 CG3127 -5.053950
CG11267 CG3140 0.129978
CG11267 CG32164 -0.971522
CG11267 CG32409 6.309211
CG11267 CG3249 2.679480
CG11267 CG3267 -5.842634
CG11267 CG32813 -10.199958
CG11267 CG3283 -3.640344
CG11267 CG32920 2.533682
CG11267 CG33009 -0.681435
CG11267 CG33071 2.118887
CG11267 CG33502 -0.239922
CG11267 CG3499 -0.282283
CG11267 CG3593 3.097999
CG11267 CG3714 -2.222270
CG11267 CG3960 1.163462
CG11267 CG4033 -7.121348
CG11267 CG4051 -3.408132
CG11267 CG4169 0.732096
CG11267 CG4217 5.603792
CG11267 CG4233 -4.101221
CG11267 CG4247 -4.765040
CG11267 CG4364 2.112380
CG11267 CG4427 4.788975
CG11267 CG4475 1.235798
CG11267 CG4567 -1.650275
CG11267 CG4600 0.365553
CG11267 CG4753 1.553750
CG11267 CG4901 2.138812
CG11267 CG4994 -7.014570
CG11267 CG5010 0.100191
CG11267 CG5012 1.668967
CG11267 CG5033 -3.755117
CG11267 CG5558 3.094942
CG11267 CG5590 1.150134
CG11267 CG5594 -0.203157
CG11267 CG5596 0.191654
CG11267 CG5660 -1.381211
CG11267 CG5819 -0.023434
CG11267 CG5903 1.985297
CG11267 CG5904 -28.162176
CG11267 CG5949 2.021190
CG11267 CG5961 3.384605
CG11267 CG5992 -1.244059
CG11267 CG6028 1.573778
CG11267 CG6030 2.164027
CG11267 CG6226 1.521086
CG11267 CG6345 0.565536
CG11267 CG6417 5.272897
CG11267 CG6459 2.404664
CG11267 CG6501 -7.833179
CG11267 CG6666 -8.797979
CG11267 CG6769 4.436027
CG11267 CG6949 -0.781957
CG11267 CG7033 0.977086
CG11267 CG7088 2.405743
CG11267 CG7107 1.261141
CG11267 CG7176 1.982222
CG11267 CG7328 1.191016
CG11267 CG7361 -0.430968
CG11267 CG7421 -3.983762
CG11267 CG7438 0.564309
CG11267 CG7458 -5.582396
CG11267 CG7698 1.148016
CG11267 CG7807 -1.271303
CG11267 CG7841 -1.066934
CG11267 CG7920 2.577728
CG11267 CG7993 7.040438
CG11267 CG8039 3.852580
CG11267 CG8048 6.170635
CG11267 CG8050 1.185999
CG11267 CG8058 -0.670249
CG11267 CG8235 -0.488459
CG11267 CG8402 -0.570053
CG11267 CG8439 -2.662488
CG11267 CG8443 -2.702121
CG11267 CG8446 -0.811584
CG11267 CG8470 -16.099702
CG11267 CG8531 1.502164
CG11267 CG8766 -1.836777
CG11267 CG8788 1.331710
CG11267 CG8946 -5.653183
CG11267 CG8977 12.084326
CG11267 CG9527 -5.655683
CG11267 CG9663 -2.514122
CG11267 CG9762 2.802691
CG11267 CR31808 0.767808
CG11280 CG11652 -1.928376
CG11280 CG11861 -1.099142
CG11280 CG11949 -0.802696
CG11280 CG12006 0.561666
CG11280 CG12091 1.201487
CG11280 CG12360 0.769600
CG11280 CG12369 1.331751
CG11280 CG12676 0.464238
CG11280 CG13912 -1.865758
CG11280 CG14025 -0.130206
CG11280 CG1422 0.618677
CG11280 CG1444 0.606966
CG11280 CG14622 0.774648
CG11280 CG17492 1.867480
CG11280 CG18250 1.349208
CG11280 CG2048 -1.052626
CG11280 CG2835 -0.712846
CG11280 CG31332 -2.238663
CG11280 CG31349 -0.583401
CG11280 CG32043 0.294969
CG11280 CG32556 -0.601475
CG11280 CG3625 -0.835093
CG11280 CG4006 1.002588
CG11280 CG5215 0.732643
CG11280 CG5809 0.214007
CG11280 CG6866 0.243889
CG11280 CG6877 -2.016467
CG11280 CG6988 -1.633909
CG11280 CG7073 0.195721
CG11280 CG7638 0.507146
CG11280 CG8933 -0.495872
CG1130 CG17724 -0.091947
CG1130 CG2207 -0.933382
CG1130 CG3408 -0.967316
CG1130 CG5358 1.045581
CG1130 CG5940 -0.506064
CG1130 CG7358 -0.291113
CG1130 CG7538 -0.802761
CG1130 CG7659 -0.952337
CG1130 CG9704 0.215776
CG1130 CG9797 -1.029838
CG1130 CG9999 -0.722542
CG11306 CG11738 0.798233
CG11306 CG12785 -0.242064
CG11306 CG13503 0.556774
CG11306 CG14206 -0.608377
CG11306 CG14207 0.146650
CG11306 CG1422 0.940947
CG11306 CG14712 0.745463
CG11306 CG17136 -2.338800
CG11306 CG17271 0.625642
CG11306 CG18854 -3.784742
CG11306 CG1891 -0.327111
CG11306 CG2158 -1.222018
CG11306 CG2221 0.449243
CG11306 CG2263 -2.288233
CG11306 CG2827 0.759362
CG11306 CG2867 -0.568874
CG11306 CG31332 0.143605
CG11306 CG3224 0.415827
CG11306 CG4003 -0.124473
CG11306 CG4194 -0.090842
CG11306 CG4217 -0.045449
CG11306 CG4457 -2.615391
CG11306 CG4665 -1.254909
CG11306 CG4912 -0.186448
CG11306 CG4966 0.412183
CG11306 CG5382 -1.150867
CG11306 CG5525 0.167304
CG11306 CG5596 -0.496636
CG11306 CG5824 0.527410
CG11306 CG6202 0.164960
CG11306 CG6705 -0.796087
CG11306 CG6708 1.181399
CG11306 CG6904 2.395558
CG11306 CG7073 -2.738358
CG11306 CG7458 1.204612
CG11306 CG7461 2.430958
CG11306 CG7638 0.263936
CG11306 CG8301 -2.312939
CG11306 CG8430 -0.590843
CG11306 CG8531 -0.715134
CG11306 CG8583 -0.390301
CG11306 CG8635 -0.844425
CG11306 CG9326 -1.319574
CG11306 CG9630 2.511414
CG11324 CG11494 1.329547
CG11324 CG11849 -1.336035
CG11324 CG12249 -1.334934
CG11324 CG13624 -0.940452
CG11324 CG14622 0.065775
CG11324 CG2207 -0.534327
CG11324 CG31043 -0.837242
CG11324 CG31108 -4.220135
CG11324 CG31181 -0.160570
CG11324 CG32043 0.278387
CG11324 CG32158 -0.675542
CG11324 CG32434 -0.504604
CG11324 CG32556 -0.631750
CG11324 CG4303 1.917611
CG11324 CG6703 -0.392731
CG11324 CG6866 0.708597
CG11324 CG9666 1.210309
CG11324 CG9854 -0.618640
CG11326 CG1157 -0.255767
CG11326 CG11785 -0.314300
CG11326 CG11979 -4.133989
CG11326 CG12157 0.871513
CG11326 CG12206 -1.487546
CG11326 CG12785 -0.510747
CG11326 CG13037 -0.237644
CG11326 CG13503 0.479666
CG11326 CG13551 -0.499027
CG11326 CG14048 0.589162
CG11326 CG14206 -0.360099
CG11326 CG14643 -0.576146
CG11326 CG15162 -0.073784
CG11326 CG15433 1.257072
CG11326 CG15598 -0.083358
CG11326 CG1771 0.105091
CG11326 CG1785 0.146920
CG11326 CG2003 0.994809
CG11326 CG2184 -2.165947
CG11326 CG2863 1.068597
CG11326 CG31175 -0.580008
CG11326 CG3127 0.378826
CG11326 CG32164 1.784979
CG11326 CG3267 -0.238299
CG11326 CG32813 0.650375
CG11326 CG33009 0.132173
CG11326 CG33071 1.235452
CG11326 CG33217 1.226584
CG11326 CG4033 -0.720696
CG11326 CG4051 0.797036
CG11326 CG4300 -0.080731
CG11326 CG4307 1.181474
CG11326 CG4376 -0.079336
CG11326 CG4726 0.227331
CG11326 CG4901 -0.286360
CG11326 CG4994 -0.357493
CG11326 CG5374 0.162735
CG11326 CG5525 -1.193403
CG11326 CG5532 -0.402454
CG11326 CG5594 -0.453516
CG11326 CG5596 0.270047
CG11326 CG5903 0.159680
CG11326 CG5961 -0.096726
CG11326 CG6105 0.533483
CG11326 CG6226 -1.143916
CG11326 CG6501 -1.595492
CG11326 CG7033 1.469525
CG11326 CG7088 0.688793
CG11326 CG7176 -1.774205
CG11326 CG7178 -0.057015
CG11326 CG7361 0.890842
CG11326 CG7421 -0.642949
CG11326 CG7502 0.011903
CG11326 CG7554 -1.394464
CG11326 CG7698 1.177104
CG11326 CG7915 -0.140437
CG11326 CG8048 -0.992631
CG11326 CG8231 0.010554
CG11326 CG8309 -0.202872
CG11326 CG8439 -0.504940
CG11326 CG8788 -2.893504
CG11326 CG8946 1.663412
CG11326 CG9066 -0.081106
CG11326 CG9140 0.825555
CG11326 CG9281 -3.316981
CG11326 CG9527 0.737706
CG11326 CG9762 -0.106575
CG11334 CG11444 0.565139
CG11334 CG12262 -1.902073
CG11334 CG13220 -1.709751
CG11334 CG15304 0.371988
CG11334 CG1582 -2.593932
CG11334 CG17320 -1.355666
CG11334 CG1882 0.930660
CG11334 CG2161 0.058960
CG11334 CG2713 0.067573
CG11334 CG30291 0.055703
CG11334 CG31160 0.152270
CG11334 CG31170 -0.465625
CG11334 CG3140 1.526980
CG11334 CG3171 0.077819
CG11334 CG32920 -0.033697
CG11334 CG3499 0.342425
CG11334 CG3903 1.701700
CG11334 CG4145 -0.446643
CG11334 CG4233 -0.447448
CG11334 CG4427 3.315992
CG11334 CG4475 0.304490
CG11334 CG4567 0.509626
CG11334 CG5012 -1.321167
CG11334 CG5353 -0.302858
CG11334 CG6199 -0.102612
CG11334 CG6345 0.080123
CG11334 CG6439 0.226400
CG11334 CG7271 0.186762
CG11334 CG7354 0.654022
CG11334 CG7748 -0.584725
CG11334 CG8036 0.029381
CG11334 CG8235 0.184678
CG11334 CG8430 -0.850521
CG11334 CG9148 1.146266
CG11334 CG9280 -3.214054
CG11347 CG1169 0.347831
CG11347 CG12052 0.790693
CG11347 CG12091 -0.196545
CG11347 CG12129 -0.499351
CG11347 CG12203 0.029102
CG11347 CG12238 0.714143
CG11347 CG1228 0.611497
CG11347 CG12369 -1.108093
CG11347 CG12403 0.773117
CG11347 CG1250 -2.500739
CG11347 CG12676 -1.131449
CG11347 CG1345 -1.523698
CG11347 CG1403 -0.538445
CG11347 CG1404 -1.790350
CG11347 CG14122 0.405600
CG11347 CG1444 -2.724949
CG11347 CG14622 -0.422833
CG11347 CG15105 3.312169
CG11347 CG15282 -0.489846
CG11347 CG1648 1.075584
CG11347 CG16721 1.106415
CG11347 CG17158 -2.644274
CG11347 CG17508 -0.412667
CG11347 CG1782 0.573520
CG11347 CG18250 5.147445
CG11347 CG18290 -0.642496
CG11347 CG18783 -0.860003
CG11347 CG1884 -0.176364
CG11347 CG2051 0.120698
CG11347 CG2072 -0.868990
CG11347 CG2108 0.137837
CG11347 CG2374 -0.097171
CG11347 CG2969 1.476722
CG11347 CG3039 -1.657855
CG11347 CG32244 -0.594931
CG11347 CG32425 4.076206
CG11347 CG33097 -7.058597
CG11347 CG33113 0.737623
CG11347 CG33549 -5.324392
CG11347 CG3371 -0.090045
CG11347 CG3416 0.085658
CG11347 CG3542 -0.500051
CG11347 CG3644 -0.617021
CG11347 CG3722 2.032771
CG11347 CG3725 -4.057332
CG11347 CG3800 1.693864
CG11347 CG3903 -6.436839
CG11347 CG4145 2.457375
CG11347 CG4405 -0.667792
CG11347 CG4672 -2.797188
CG11347 CG4677 0.231258
CG11347 CG4679 1.198461
CG11347 CG4692 -1.499340
CG11347 CG5215 1.198401
CG11347 CG5320 -4.644708
CG11347 CG5433 0.032864
CG11347 CG5486 0.484963
CG11347 CG5809 0.445575
CG11347 CG6668 2.075265
CG11347 CG6775 1.526709
CG11347 CG7071 -0.223319
CG11347 CG7173 0.236831
CG11347 CG7375 3.413415
CG11347 CG7433 1.135853
CG11347 CG7526 -0.340120
CG11347 CG8173 0.375792
CG11347 CG8276 -3.642074
CG11347 CG8965 0.010856
CG11347 CG8974 -1.637764
CG11347 CG9020 -0.104189
CG11347 CG9022 -0.499503
CG11347 CG9194 -1.720113
CG11347 CG9346 0.189189
CG11347 CG9423 0.640525
CG11347 CG9985 0.650902
CG11372 CG12203 -1.493908
CG11372 CG12206 -0.031221
CG11372 CG12262 2.521039
CG11372 CG12403 -2.120386
CG11372 CG1345 0.745710
CG11372 CG13993 -0.066706
CG11372 CG14643 -0.943590
CG11372 CG15102 -0.279488
CG11372 CG15105 2.846461
CG11372 CG15212 -0.876406
CG11372 CG15282 -2.774126
CG11372 CG15598 -0.000318
CG11372 CG1674 -0.042862
CG11372 CG16944 0.161827
CG11372 CG17332 -4.763196
CG11372 CG17508 -1.250004
CG11372 CG18290 0.002566
CG11372 CG18374 0.531061
CG11372 CG18593 -1.628173
CG11372 CG1882 -1.136933
CG11372 CG2374 0.023948
CG11372 CG30349 -0.875904
CG11372 CG30497 1.521150
CG11372 CG31022 -0.142790
CG11372 CG31368 -1.036591
CG11372 CG31559 -0.129200
CG11372 CG3171 -0.993613
CG11372 CG3198 1.269782
CG11372 CG32164 1.137831
CG11372 CG32244 -2.397195
CG11372 CG33149 -1.971035
CG11372 CG33502 0.644353
CG11372 CG4125 0.550876
CG11372 CG4169 -0.078106
CG11372 CG4364 0.899533
CG11372 CG4376 -2.510927
CG11372 CG4567 -0.112014
CG11372 CG4726 0.207606
CG11372 CG4994 -2.889563
CG11372 CG5320 1.350113
CG11372 CG5476 2.500104
CG11372 CG6521 0.337958
CG11372 CG6647 0.408487
CG11372 CG6666 -0.133003
CG11372 CG6668 2.318198
CG11372 CG7062 0.906267
CG11372 CG7071 -5.222883
CG11372 CG7107 -5.048402
CG11372 CG7271 1.485080
CG11372 CG7279 0.323183
CG11372 CG7361 5.006258
CG11372 CG7433 0.129437
CG11372 CG7698 0.210642
CG11372 CG7807 0.588529
CG11372 CG7920 2.226213
CG11372 CG8182 -0.091233
CG11372 CG8186 -4.267118
CG11372 CG8235 -1.619907
CG11372 CG9253 -1.436898
CG11372 CG9262 -0.404882
CG11372 CG9811 -0.726820
CG11372 CG9977 0.120636
CG11395 CG2155 -0.583646
CG11395 CG9148 -1.255170
CG11395 CG9280 -0.434032
CG11437 CG1374 -3.318845
CG11444 CG11567 0.131498
CG11444 CG11979 0.842819
CG11444 CG12151 -0.909558
CG11444 CG12701 0.945391
CG11444 CG13005 2.633818
CG11444 CG1309 0.903456
CG11444 CG13220 -0.913827
CG11444 CG1403 0.919003
CG11444 CG1475 -3.079542
CG11444 CG1582 -0.585122
CG11444 CG1648 -1.130874
CG11444 CG17124 -1.904807
CG11444 CG1716 -0.052737
CG11444 CG17246 -3.743250
CG11444 CG1782 0.948737
CG11444 CG17903 -0.217551
CG11444 CG18507 0.718463
CG11444 CG18854 -1.863719
CG11444 CG2051 2.010538
CG11444 CG2161 -2.179421
CG11444 CG2263 1.600695
CG11444 CG2674 -0.033100
CG11444 CG2713 1.963496
CG11444 CG30116 -0.750677
CG11444 CG3028 -0.046290
CG11444 CG30291 0.761438
CG11444 CG3033 0.666390
CG11444 CG31045 0.440741
CG11444 CG31170 0.561751
CG11444 CG3140 -2.105345
CG11444 CG3171 0.204991
CG11444 CG31794 -0.549559
CG11444 CG3198 0.874716
CG11444 CG31999 0.125109
CG11444 CG3224 -0.932832
CG11444 CG32425 -2.719599
CG11444 CG32625 -0.132085
CG11444 CG3278 0.499110
CG11444 CG33104 0.659430
CG11444 CG33549 -1.431493
CG11444 CG3499 -1.082560
CG11444 CG3542 -0.115595
CG11444 CG3624 -2.655007
CG11444 CG3664 -1.500801
CG11444 CG3722 0.862882
CG11444 CG3800 -0.139901
CG11444 CG4003 0.724036
CG11444 CG4051 -0.587263
CG11444 CG4086 -0.599364
CG11444 CG4169 0.051648
CG11444 CG4170 -0.128277
CG11444 CG4204 -0.943942
CG11444 CG4233 -4.247003
CG11444 CG4427 4.065504
CG11444 CG4457 2.935138
CG11444 CG4551 0.618780
CG11444 CG4552 -1.834121
CG11444 CG4665 0.960625
CG11444 CG4692 -0.784306
CG11444 CG4752 0.719035
CG11444 CG4972 -2.560515
CG11444 CG4994 -1.807011
CG11444 CG5021 0.924904
CG11444 CG5186 -1.728251
CG11444 CG5277 0.150223
CG11444 CG5330 0.596649
CG11444 CG5353 -2.084232
CG11444 CG5374 -2.418199
CG11444 CG5382 -1.450670
CG11444 CG5903 0.226520
CG11444 CG5904 2.923395
CG11444 CG5992 1.928390
CG11444 CG6148 2.012506
CG11444 CG6199 0.144064
CG11444 CG6708 -0.177696
CG11444 CG6769 0.533841
CG11444 CG6775 -3.802149
CG11444 CG6904 -2.162506
CG11444 CG7033 0.589579
CG11444 CG7073 0.622052
CG11444 CG7227 0.850023
CG11444 CG7271 0.587092
CG11444 CG7279 -1.229603
CG11444 CG7393 0.022067
CG11444 CG7413 -1.697108
CG11444 CG7430 -3.910077
CG11444 CG7461 -3.816048
CG11444 CG7610 -2.537686
CG11444 CG7748 -0.753849
CG11444 CG7915 0.860695
CG11444 CG7935 -2.151687
CG11444 CG7981 0.431932
CG11444 CG7993 -6.125400
CG11444 CG8209 -0.023333
CG11444 CG8231 3.068371
CG11444 CG8235 -1.838397
CG11444 CG8268 0.597216
CG11444 CG8286 1.502883
CG11444 CG8289 1.713295
CG11444 CG8366 -0.124237
CG11444 CG8402 3.413179
CG11444 CG8430 -0.351152
CG11444 CG8439 0.461302
CG11444 CG8444 1.667707
CG11444 CG8553 0.071740
CG11444 CG8759 -1.416606
CG11444 CG8978 -3.483533
CG11444 CG9022 1.565681
CG11444 CG9140 3.191835
CG11444 CG9677 0.458502
CG11444 CG9743 0.638356
CG11444 CG9750 -3.909107
CG11444 CG9811 -0.094234
CG11444 CG9916 -3.337663
CG11444 CG9985 0.942067
CG11453 CG11576 -0.973714
CG11453 CG11961 -0.192523
CG11453 CG12338 -0.385628
CG11453 CG13102 -2.217206
CG11453 CG13284 0.486863
CG11453 CG14066 0.665628
CG11453 CG14902 0.702632
CG11453 CG16787 -1.143765
CG11453 CG1809 -0.415908
CG11453 CG18173 0.137695
CG11453 CG31233 -1.219122
CG11453 CG31259 -0.948765
CG11453 CG33502 0.448023
CG11453 CG3734 -2.238617
CG11453 CG4061 -0.469520
CG11453 CG4199 -2.146245
CG11453 CG5660 0.851892
CG11453 CG6028 0.620424
CG11453 CG6830 0.873599
CG11453 CG7328 -0.285999
CG11453 CG7354 -0.945039
CG11453 CG9331 0.987251
CG11453 CG9568 -1.384506
CG11471 CG11642 1.235245
CG11471 CG11738 1.778736
CG11471 CG11785 0.199055
CG11471 CG11992 1.626930
CG11471 CG12101 2.276855
CG11471 CG12151 0.694087
CG11471 CG12785 0.864236
CG11471 CG12792 -2.026115
CG11471 CG13005 -1.391507
CG11471 CG1309 0.413537
CG11471 CG13503 -1.227587
CG11471 CG13506 -2.220496
CG11471 CG14206 -0.169485
CG11471 CG14207 0.611231
CG11471 CG1475 -1.474915
CG11471 CG15212 -0.354768
CG11471 CG15433 -0.041505
CG11471 CG16765 3.473130
CG11471 CG17124 -0.777178
CG11471 CG17166 -0.616948
CG11471 CG17369 0.870070
CG11471 CG1785 2.774912
CG11471 CG18507 0.967143
CG11471 CG18854 5.829182
CG11471 CG2003 -0.104130
CG11471 CG2221 -4.767082
CG11471 CG2674 0.992098
CG11471 CG2863 -0.226031
CG11471 CG2867 0.614152
CG11471 CG3224 -1.277398
CG11471 CG32409 -3.926265
CG11471 CG32625 -2.380358
CG11471 CG3267 0.935592
CG11471 CG32813 1.029954
CG11471 CG33104 -2.579014
CG11471 CG33183 0.273079
CG11471 CG3499 2.466470
CG11471 CG3992 2.941770
CG11471 CG4033 0.119460
CG11471 CG4170 1.971466
CG11471 CG4307 -0.802387
CG11471 CG4427 3.401713
CG11471 CG4457 0.366153
CG11471 CG4700 3.733323
CG11471 CG4726 1.024132
CG11471 CG4912 -17.342646
CG11471 CG5033 -0.110625
CG11471 CG5183 -0.697185
CG11471 CG5258 -1.807884
CG11471 CG5277 5.308741
CG11471 CG5330 -2.242636
CG11471 CG5353 -2.749729
CG11471 CG5824 1.501330
CG11471 CG5904 0.841602
CG11471 CG6022 0.807281
CG11471 CG6148 -1.086943
CG11471 CG6226 -0.376529
CG11471 CG6512 -0.153278
CG11471 CG6668 1.201645
CG11471 CG6708 -4.556304
CG11471 CG6766 0.375479
CG11471 CG7033 1.756446
CG11471 CG7088 -0.482809
CG11471 CG7413 -2.997101
CG11471 CG7430 0.520405
CG11471 CG7461 -2.937713
CG11471 CG7654 -3.948975
CG11471 CG7915 0.330857
CG11471 CG8058 -0.455322
CG11471 CG8144 -7.701072
CG11471 CG8182 -0.276124
CG11471 CG8231 1.076838
CG11471 CG8286 0.854795
CG11471 CG8306 0.066269
CG11471 CG8309 -0.841033
CG11471 CG8439 -0.586405
CG11471 CG8635 -1.044681
CG11471 CG8920 -0.980834
CG11471 CG8977 -0.608453
CG11471 CG8978 -1.532797
CG11471 CG9009 1.391506
CG11471 CG9035 0.490209
CG11471 CG9172 0.466529
CG11471 CG9281 -1.432685
CG11471 CG9326 -0.192855
CG11471 CG9330 -12.598708
CG11471 CG9416 1.271510
CG11471 CG9539 -0.297954
CG11471 CG9677 1.048235
CG11471 CG9710 3.119345
CG11471 CG9866 -1.420671
CG11471 TE19126 0.639941
CG1148 CG1252 -1.190215
CG1148 CG13875 -1.250763
CG1148 CG8587 -0.782438
CG11494 CG12249 -0.629459
CG11494 CG13624 -2.217382
CG11494 CG13894 0.311743
CG11494 CG14041 0.111721
CG11494 CG14513 -3.325614
CG11494 CG14622 0.979681
CG11494 CG1483 -0.781877
CG11494 CG17724 -0.207131
CG11494 CG2083 -1.805485
CG11494 CG2207 -0.274041
CG11494 CG31043 -0.524169
CG11494 CG31108 -2.632113
CG11494 CG31181 0.388704
CG11494 CG32505 -0.473485
CG11494 CG3269 -0.655464
CG11494 CG4303 3.028929
CG11494 CG5358 0.771602
CG11494 CG5499 -0.406768
CG11494 CG6617 1.111347
CG11494 CG6703 0.143222
CG11494 CG6987 -2.224363
CG11494 CG7358 0.019798
CG11494 CG7471 -0.822586
CG11494 CG8092 -1.467988
CG11494 CG9666 0.415189
CG11494 CG9704 0.270791
CG11494 CG9797 -0.106659
CG11494 CG9894 0.448715
CG1151 CG11793 0.822777
CG1151 CG11992 0.675592
CG1151 CG12262 0.496797
CG1151 CG12403 -2.041311
CG1151 CG1259 -0.316727
CG1151 CG12723 -0.169955
CG1151 CG14629 0.237831
CG1151 CG15105 2.559610
CG1151 CG15188 0.054769
CG1151 CG15282 -0.531470
CG1151 CG15717 -0.706035
CG1151 CG1648 -0.857328
CG1151 CG16885 -0.369740
CG1151 CG17325 -0.498902
CG1151 CG1837 1.068927
CG1151 CG30011 0.543833
CG1151 CG30497 0.395567
CG1151 CG31098 0.055736
CG1151 CG32499 -0.513951
CG1151 CG32548 -0.483517
CG1151 CG33113 -0.092797
CG1151 CG3989 0.836255
CG1151 CG4427 1.093173
CG1151 CG4533 -0.663798
CG1151 CG4679 -1.377591
CG1151 CG4692 0.734932
CG1151 CG5330 -1.546906
CG1151 CG5345 -1.643268
CG1151 CG5476 0.277617
CG1151 CG5700 -0.521222
CG1151 CG6647 -0.040519
CG1151 CG6803 -0.576242
CG1151 CG7062 0.352938
CG1151 CG7107 0.214998
CG1151 CG7266 -0.574258
CG1151 CG7981 -0.326177
CG1151 CG8665 -0.480690
CG1151 CG9184 -0.343626
CG1151 CG9238 -0.644159
CG1151 CG9539 0.488869
CG1155 CG2727 -1.192660
CG1155 CG6040 -1.124548
CG11567 CG11992 -0.328252
CG11567 CG12723 -0.999961
CG11567 CG1322 -0.004803
CG11567 CG15005 -0.798753
CG11567 CG15022 0.963630
CG11567 CG15212 -0.999151
CG11567 CG15433 0.429177
CG11567 CG15717 2.501309
CG11567 CG1582 -0.459724
CG11567 CG16765 -0.895626
CG11567 CG16885 -0.435068
CG11567 CG17166 -0.024284
CG11567 CG18140 -0.356253
CG11567 CG18446 0.548541
CG11567 CG18507 -0.206456
CG11567 CG1882 -0.223032
CG11567 CG2161 0.449727
CG11567 CG2674 1.327491
CG11567 CG2837 0.088389
CG11567 CG2928 -0.492106
CG11567 CG30497 0.235242
CG11567 CG31121 -0.585459
CG11567 CG32548 -1.294098
CG11567 CG3267 -2.481220
CG11567 CG33104 0.644583
CG11567 CG33217 -1.751021
CG11567 CG3499 0.434973
CG11567 CG4051 -0.712816
CG11567 CG4233 -1.437979
CG11567 CG4307 0.485013
CG11567 CG4311 -0.439904
CG11567 CG4354 0.217512
CG11567 CG4567 1.624481
CG11567 CG4692 -0.169679
CG11567 CG4742 -2.319094
CG11567 CG5170 1.256576
CG11567 CG5590 -0.012951
CG11567 CG6202 0.709725
CG11567 CG6708 -2.353169
CG11567 CG6871 -0.811111
CG11567 CG7107 -0.557255
CG11567 CG7266 -2.887960
CG11567 CG7271 0.519514
CG11567 CG7361 1.958102
CG11567 CG7421 0.420978
CG11567 CG7807 -0.584283
CG11567 CG7935 -0.190208
CG11567 CG7981 0.291598
CG11567 CG8058 -0.599071
CG11567 CG8144 1.638796
CG11567 CG8235 -0.068876
CG11567 CG8309 -0.780109
CG11567 CG8386 -1.505010
CG11567 CG8402 -1.297525
CG11567 CG8439 0.561940
CG11567 CG8444 -0.164151
CG11567 CG9009 -0.421157
CG11567 CG9149 0.309005
CG11567 CG9539 0.593887
CG11567 CR31808 -2.692682
CG11567 TE18870 0.481175
CG1157 CG11738 0.385215
CG1157 CG11785 -0.113749
CG1157 CG11793 0.706830
CG1157 CG11979 0.293167
CG1157 CG12141 3.477596
CG1157 CG12151 -2.229442
CG1157 CG12157 -0.708347
CG1157 CG12400 3.059533
CG1157 CG12785 1.072107
CG1157 CG13279 -0.900544
CG1157 CG13551 2.604352
CG1157 CG14048 -1.770768
CG1157 CG14206 2.839502
CG1157 CG15095 -0.650688
CG1157 CG15162 0.741582
CG1157 CG15347 0.105421
CG1157 CG1685 -0.659982
CG1157 CG1785 2.548009
CG1157 CG18549 -0.537089
CG1157 CG2003 -0.804783
CG1157 CG2155 -0.264532
CG1157 CG2184 0.030012
CG1157 CG2713 -2.552411
CG1157 CG2827 1.535349
CG1157 CG2863 -2.427086
CG1157 CG2977 0.492420
CG1157 CG31160 0.120045
CG1157 CG31175 0.844779
CG1157 CG32164 -0.446913
CG1157 CG32409 0.063439
CG1157 CG3267 2.283493
CG1157 CG32813 -0.804941
CG1157 CG3283 0.785687
CG1157 CG33217 0.170104
CG1157 CG4033 -4.891201
CG1157 CG4051 0.963094
CG1157 CG4061 -0.615864
CG1157 CG4217 0.085050
CG1157 CG4427 4.273815
CG1157 CG4475 -1.235198
CG1157 CG4581 0.905726
CG1157 CG4665 -0.529382
CG1157 CG4753 0.622319
CG1157 CG4901 1.690838
CG1157 CG5010 -2.612664
CG1157 CG5130 -0.204884
CG1157 CG5277 1.947215
CG1157 CG5288 0.112671
CG1157 CG5525 -1.574260
CG1157 CG5594 -0.525366
CG1157 CG5819 0.526998
CG1157 CG5903 -1.054961
CG1157 CG6022 0.962665
CG1157 CG6105 -5.890263
CG1157 CG6226 2.144975
CG1157 CG6343 1.281441
CG1157 CG6345 0.547208
CG1157 CG6415 -0.144007
CG1157 CG6459 0.255373
CG1157 CG6501 0.514355
CG1157 CG6904 -3.535990
CG1157 CG6949 0.540237
CG1157 CG7176 -2.020074
CG1157 CG7178 -2.693084
CG1157 CG7361 2.086510
CG1157 CG7421 -2.850520
CG1157 CG7458 1.823433
CG1157 CG7502 -2.695731
CG1157 CG7519 -0.464012
CG1157 CG7698 0.658750
CG1157 CG7712 1.798145
CG1157 CG7839 -1.267242
CG1157 CG7935 1.541968
CG1157 CG8036 0.669825
CG1157 CG8048 -1.752901
CG1157 CG8443 0.814245
CG1157 CG8525 -2.160207
CG1157 CG8531 -4.157411
CG1157 CG8636 -0.094312
CG1157 CG8766 0.210737
CG1157 CG8788 -6.743504
CG1157 CG8804 1.773954
CG1157 CG8913 -0.720974
CG1157 CG8946 0.480195
CG1157 CG9127 -1.416492
CG1157 CG9331 -0.216744
CG1157 CG9527 -0.074620
CG11576 CG12350 -0.970028
CG11576 CG13102 0.024479
CG11576 CG13284 -3.468397
CG11576 CG14792 -0.644780
CG11576 CG14902 0.208087
CG11576 CG16787 -0.265594
CG11576 CG1759 -0.099817
CG11576 CG1809 -0.287952
CG11576 CG18173 0.869144
CG11576 CG31233 0.152152
CG11576 CG31259 -0.032864
CG11576 CG31463 1.013107
CG11576 CG3734 -2.318745
CG11576 CG4199 1.468045
CG11576 CG5660 0.117046
CG11576 CG6830 -1.491485
CG11576 CG9568 -1.558556
CG11642 CG11949 1.108030
CG11642 CG12075 -0.774370
CG11642 CG1273 -1.062868
CG11642 CG1422 -1.937642
CG11642 CG1475 -1.915839
CG11642 CG16765 -0.784915
CG11642 CG16786 -0.778467
CG11642 CG17271 -0.534271
CG11642 CG1749 -1.455109
CG11642 CG17492 1.637648
CG11642 CG30011 -1.817149
CG11642 CG30291 -0.266497
CG11642 CG31175 0.793974
CG11642 CG32701 -0.989782
CG11642 CG33104 1.603631
CG11642 CG33149 -0.603374
CG11642 CG4115 0.142388
CG11642 CG4552 0.329990
CG11642 CG4966 1.532432
CG11642 CG5320 2.064859
CG11642 CG5382 0.256178
CG11642 CG6202 1.312002
CG11642 CG6647 -0.079376
CG11642 CG6668 -0.534642
CG11642 CG6708 -2.338223
CG11642 CG6766 -0.836604
CG11642 CG6822 0.550236
CG11642 CG6844 -0.350747
CG11642 CG7071 -0.086562
CG11642 CG7073 -1.153889
CG11642 CG7271 -0.541021
CG11642 CG7413 -0.026534
CG11642 CG7430 -0.404055
CG11642 CG7654 0.067886
CG11642 CG7675 -1.743895
CG11642 CG7915 -0.151809
CG11642 CG8144 -1.834885
CG11642 CG8182 -0.066071
CG11642 CG8209 -0.016993
CG11642 CG8306 -0.106316
CG11642 CG8386 0.027324
CG11642 CG9009 0.801973
CG11642 CG9035 -0.308945
CG11642 CG9238 0.089291
CG11642 CG9322 0.410288
CG11642 CG9326 0.738875
CG11642 TE19126 0.071953
CG11652 CG11861 -4.618715
CG11652 CG11949 2.406788
CG11652 CG12006 1.612955
CG11652 CG12091 1.064392
CG11652 CG12131 0.394594
CG11652 CG12287 -0.715656
CG11652 CG12360 0.385239
CG11652 CG12576 -2.550711
CG11652 CG12592 -0.144630
CG11652 CG12676 1.240920
CG11652 CG13777 -1.281049
CG11652 CG13912 1.306437
CG11652 CG14207 1.214662
CG11652 CG1422 -4.490412
CG11652 CG1444 -1.487964
CG11652 CG14622 0.398687
CG11652 CG14712 1.658096
CG11652 CG14883 -0.718412
CG11652 CG17348 0.220207
CG11652 CG17492 -2.358555
CG11652 CG17943 0.645577
CG11652 CG18250 0.775948
CG11652 CG2374 -3.651623
CG11652 CG2835 0.529750
CG11652 CG30115 1.213809
CG11652 CG3048 0.791604
CG11652 CG31022 -1.760684
CG11652 CG31045 1.786690
CG11652 CG31332 -2.132342
CG11652 CG31349 0.703508
CG11652 CG31368 0.465974
CG11652 CG3198 1.930947
CG11652 CG32043 -1.250544
CG11652 CG32244 0.063452
CG11652 CG3265 -3.887574
CG11652 CG33097 2.529577
CG11652 CG3371 -6.438147
CG11652 CG3436 2.440118
CG11652 CG3664 2.012013
CG11652 CG4006 -1.631199
CG11652 CG4125 -2.643549
CG11652 CG4194 0.727159
CG11652 CG4551 1.729792
CG11652 CG4843 1.460245
CG11652 CG4966 1.799328
CG11652 CG5215 2.269206
CG11652 CG5454 -3.054685
CG11652 CG5809 4.003685
CG11652 CG6766 -3.655308
CG11652 CG6877 -1.040124
CG11652 CG7073 -2.245397
CG11652 CG7375 -1.863380
CG11652 CG7379 -2.279501
CG11652 CG7638 -9.494413
CG11652 CG7675 1.709690
CG11652 CG7892 0.419841
CG11652 CG7893 0.509642
CG11652 CG8209 0.053087
CG11652 CG8411 -0.729278
CG11652 CG8416 1.177680
CG11652 CG8553 1.135906
CG11652 CG8635 1.490542
CG11652 CG8749 1.066554
CG11652 CG9403 -2.201789
CG11652 CG9710 2.242828
CG11652 CG9854 -1.404301
CG11652 CG9894 0.187340
CG11652 CR31696 0.111235
CG11652 TE19126 1.990812
CG11654 CG31536 -1.105654
CG11654 CG4769 -0.688097
CG11654 CG6155 -2.611954
CG1169 CG12723 -0.391892
CG1169 CG15105 1.586113
CG1169 CG1884 -0.202440
CG1169 CG2108 -0.444948
CG1169 CG2161 0.451008
CG1169 CG3644 0.049668
CG1169 CG3725 -1.367034
CG1169 CG4672 0.306414
CG1169 CG4692 -0.801849
CG1169 CG5186 -0.337428
CG1169 CG5700 -0.489441
CG1169 CG7071 -0.004203
CG1169 CG7107 0.697547
CG1169 CG7526 -0.503744
CG1169 CG7807 -0.621003
CG1169 CG7981 -0.381406
CG1169 CG9022 0.677514
CG1169 CG9175 -0.825742
CG1169 CG9177 -0.826387
CG1169 CG9811 -0.700158
CG11738 CG11979 3.979308
CG11738 CG12006 -2.007077
CG11738 CG12084 1.456669
CG11738 CG12141 6.841527
CG11738 CG12530 -4.648064
CG11738 CG12785 0.323612
CG11738 CG12792 14.608293
CG11738 CG13005 -1.526217
CG11738 CG13348 0.561231
CG11738 CG13503 -2.854416
CG11738 CG1381 1.708418
CG11738 CG14048 -5.159112
CG11738 CG14206 -8.766410
CG11738 CG14447 1.352686
CG11738 CG14712 -1.671581
CG11738 CG14788 0.681558
CG11738 CG15731 -0.056885
CG11738 CG1685 2.317562
CG11738 CG17136 0.465876
CG11738 CG17369 2.953419
CG11738 CG1746 -0.620429
CG11738 CG1785 7.316711
CG11738 CG18657 1.389292
CG11738 CG18854 3.352809
CG11738 CG2003 0.087517
CG11738 CG2184 -1.045947
CG11738 CG2263 4.034770
CG11738 CG2827 0.535418
CG11738 CG2863 -10.088751
CG11738 CG2867 1.062464
CG11738 CG32409 1.051031
CG11738 CG32464 -4.445464
CG11738 CG32813 1.232748
CG11738 CG33071 3.119872
CG11738 CG3401 0.962249
CG11738 CG3861 -0.655104
CG11738 CG4033 -6.640525
CG11738 CG4217 -4.623533
CG11738 CG4307 -17.667506
CG11738 CG4457 -0.610866
CG11738 CG4581 -0.671480
CG11738 CG4843 -2.778355
CG11738 CG4901 2.323714
CG11738 CG4912 -12.168551
CG11738 CG5258 -0.431935
CG11738 CG5277 3.950530
CG11738 CG5525 1.212207
CG11738 CG5596 1.861200
CG11738 CG5824 -9.786727
CG11738 CG5904 -1.792446
CG11738 CG5961 -1.148021
CG11738 CG5992 4.516001
CG11738 CG6022 3.365288
CG11738 CG6105 9.644073
CG11738 CG6226 -4.529053
CG11738 CG6455 2.057330
CG11738 CG6904 -1.320879
CG11738 CG6949 1.191682
CG11738 CG7033 1.627830
CG11738 CG7088 -0.419172
CG11738 CG7430 -10.216638
CG11738 CG7458 -5.264414
CG11738 CG7519 -19.543069
CG11738 CG7638 3.272158
CG11738 CG7834 -0.550744
CG11738 CG7993 1.440551
CG11738 CG8231 0.303943
CG11738 CG8301 -1.026492
CG11738 CG8446 -1.342510
CG11738 CG8503 0.222063
CG11738 CG8525 -7.830106
CG11738 CG8635 -4.227457
CG11738 CG8759 -4.359374
CG11738 CG8780 -1.190540
CG11738 CG8920 2.006021
CG11738 CG8977 7.730315
CG11738 CG9306 1.312183
CG11738 CG9630 -10.266931
CG11738 CG9663 1.003218
CG11738 CG9750 2.434777
CG11738 CG9762 -0.210717
CG11738 CG9866 -0.608005
CG11765 CG14629 -0.454444
CG11765 CG15022 -0.733452
CG11765 CG2060 -0.616639
CG11765 CG7390 -0.392812
CG11771 CG12101 -0.597375
CG11771 CG12530 1.815485
CG11771 CG12785 1.746400
CG11771 CG14996 -0.036242
CG11771 CG17136 -1.266497
CG11771 CG17369 0.649162
CG11771 CG1785 -5.506827
CG11771 CG2078 -1.136562
CG11771 CG2221 0.218939
CG11771 CG2867 -1.179426
CG11771 CG32253 -2.333897
CG11771 CG32264 -2.216472
CG11771 CG32409 9.388718
CG11771 CG33217 2.627577
CG11771 CG4781 0.106889
CG11771 CG4912 3.776271
CG11771 CG5010 1.767008
CG11771 CG5277 3.721234
CG11771 CG5824 -11.737517
CG11771 CG6022 -13.300493
CG11771 CG6226 -0.408094
CG11771 CG6343 1.311122
CG11771 CG6455 -0.552948
CG11771 CG6767 -1.613542
CG11771 CG7519 2.722209
CG11771 CG7712 0.800776
CG11771 CG8327 1.068195
CG11771 CG8444 -0.144162
CG11771 CG8525 -1.001728
CG11771 CG8920 -8.722691
CG11771 CG9006 3.030785
CG11771 CG9300 -1.318644
CG11771 CG9306 0.261323
CG11785 CG11979 0.374061
CG11785 CG12151 -0.071583
CG11785 CG12206 0.133131
CG11785 CG12785 0.751632
CG11785 CG13503 0.994143
CG11785 CG14048 1.345681
CG11785 CG14206 1.345749
CG11785 CG15162 0.047574
CG11785 CG15433 -1.854013
CG11785 CG16765 0.255311
CG11785 CG17369 1.195639
CG11785 CG1785 -1.027920
CG11785 CG2221 -1.035954
CG11785 CG2674 -0.676536
CG11785 CG2863 -0.991654
CG11785 CG31175 -0.269000
CG11785 CG31559 -0.011124
CG11785 CG32409 0.641272
CG11785 CG3267 1.529534
CG11785 CG32982 -0.555681
CG11785 CG33104 -0.575954
CG11785 CG33217 -3.209899
CG11785 CG3861 -0.217135
CG11785 CG3992 0.037308
CG11785 CG4051 0.693548
CG11785 CG4217 -0.147623
CG11785 CG4307 2.030328
CG11785 CG4901 -0.116076
CG11785 CG4912 1.087415
CG11785 CG4944 -0.630111
CG11785 CG4966 0.249386
CG11785 CG4972 -0.257240
CG11785 CG5010 3.370063
CG11785 CG5258 -1.004016
CG11785 CG5277 -2.405634
CG11785 CG5525 -1.054953
CG11785 CG6022 -0.875773
CG11785 CG6105 0.165092
CG11785 CG6343 -1.118650
CG11785 CG6521 0.238999
CG11785 CG6904 0.770425
CG11785 CG7033 -0.798939
CG11785 CG7176 -1.566978
CG11785 CG7361 0.070549
CG11785 CG7421 -0.653498
CG11785 CG7554 -1.424696
CG11785 CG7654 -0.034227
CG11785 CG7675 -1.245569
CG11785 CG7698 0.179358
CG11785 CG7712 -3.161352
CG11785 CG8231 0.235371
CG11785 CG8309 1.335764
CG11785 CG8439 0.099652
CG11785 CG8444 1.634327
CG11785 CG8788 -2.300243
CG11785 CG8920 -1.144102
CG11785 CG9009 -0.211624
CG11785 CG9149 0.541620
CG11785 CG9172 0.336437
CG11785 CG9326 0.982078
CG11785 CG9330 -1.444949
CG11785 CG9416 -0.378491
CG11785 CG9710 0.015973
CG11793 CG12151 -1.023869
CG11793 CG12157 -0.260291
CG11793 CG12203 0.201616
CG11793 CG1403 0.528571
CG11793 CG15117 1.931290
CG11793 CG15162 0.103708
CG11793 CG15188 -0.189802
CG11793 CG15212 0.618868
CG11793 CG15282 1.133731
CG11793 CG15717 3.195353
CG11793 CG17332 2.001608
CG11793 CG18362 0.315967
CG11793 CG18374 -0.548023
CG11793 CG18446 -1.029636
CG11793 CG18549 -0.074456
CG11793 CG2155 0.409645
CG11793 CG2210 -1.367691
CG11793 CG2837 -0.490793
CG11793 CG2977 1.773921
CG11793 CG32164 0.592980
CG11793 CG32499 0.193337
CG11793 CG32548 -2.716766
CG11793 CG3267 -0.191915
CG11793 CG3960 -0.533182
CG11793 CG4051 1.978550
CG11793 CG4475 0.021785
CG11793 CG4533 0.636647
CG11793 CG4679 -3.912617
CG11793 CG5288 -1.875412
CG11793 CG5330 -3.037285
CG11793 CG5476 -2.546662
CG11793 CG5532 -0.768356
CG11793 CG5594 -0.726817
CG11793 CG6459 1.271311
CG11793 CG6521 0.148126
CG11793 CG6666 -1.712582
CG11793 CG6668 1.878554
CG11793 CG6708 0.281400
CG11793 CG6803 0.583315
CG11793 CG7062 -0.573686
CG11793 CG7107 -1.932034
CG11793 CG7173 1.177170
CG11793 CG7176 -0.659485
CG11793 CG7266 -2.292449
CG11793 CG7361 0.871001
CG11793 CG7981 0.122715
CG11793 CG8050 -1.474820
CG11793 CG8186 -2.151916
CG11793 CG8402 2.900871
CG11793 CG8665 -2.036852
CG11793 CG8766 -0.269071
CG11793 CG8788 -2.492483
CG11793 CG8804 1.142105
CG11793 CG8913 -0.165627
CG11793 CG8946 -0.591145
CG11793 CG9127 -0.734897
CG11793 CG9184 0.308535
CG11793 CG9331 -1.962525
CG11793 CG9494 -1.058071
CG11793 CG9539 0.493193
CG11793 TE18870 -0.461858
CG11798 CG1221 0.306641
CG11798 CG12249 -0.916022
CG11798 CG13894 -1.151835
CG11798 CG14041 -5.302197
CG11798 CG1434 -0.006778
CG11798 CG18740 0.103757
CG11798 CG2083 -0.205245
CG11798 CG31088 -0.041557
CG11798 CG31181 -1.473437
CG11798 CG3258 -0.667622
CG11798 CG3269 1.334835
CG11798 CG3625 0.340188
CG11798 CG3967 -1.396969
CG11798 CG4050 -1.060081
CG11798 CG4532 0.993650
CG11798 CG5580 0.210843
CG11798 CG6418 -0.195938
CG11798 CG6703 1.196921
CG11798 CG6866 -0.126301
CG11798 CG8472 0.024058
CG11798 CG8567 0.682953
CG11798 CG9135 -0.618667
CG11798 CG9261 -0.887932
CG11798 CG9666 0.078697
CG11849 CG31634 -1.243143
CG11861 CG12006 -1.844500
CG11861 CG12052 -0.229771
CG11861 CG12091 -0.679061
CG11861 CG12131 -0.720030
CG11861 CG12360 0.352491
CG11861 CG12576 0.547540
CG11861 CG12592 -0.682611
CG11861 CG12676 -1.412208
CG11861 CG13912 0.808989
CG11861 CG14025 -2.416290
CG11861 CG14122 -1.973269
CG11861 CG14207 -0.037451
CG11861 CG1422 -0.469405
CG11861 CG1429 -0.218647
CG11861 CG1444 -1.676375
CG11861 CG14712 -1.248236
CG11861 CG1648 -0.498139
CG11861 CG16721 0.616813
CG11861 CG1721 -0.095237
CG11861 CG17348 -1.839269
CG11861 CG17492 0.695014
CG11861 CG17943 0.133331
CG11861 CG18111 0.984202
CG11861 CG18250 -4.094173
CG11861 CG1910 0.370871
CG11861 CG2835 -2.792265
CG11861 CG3001 0.364230
CG11861 CG3048 0.773595
CG11861 CG31045 2.817858
CG11861 CG31332 -2.124028
CG11861 CG32043 0.029655
CG11861 CG3371 1.915752
CG11861 CG3436 0.423470
CG11861 CG4125 0.285682
CG11861 CG4551 -0.939520
CG11861 CG4700 3.532687
CG11861 CG4843 -2.884104
CG11861 CG6877 1.956922
CG11861 CG7073 1.495526
CG11861 CG7638 -0.550901
CG11861 CG7893 1.312560
CG11861 CG8276 0.741989
CG11861 CG8416 1.014272
CG11861 CG8635 0.234143
CG11861 CG8759 -1.251270
CG11861 CG9403 -1.606667
CG11861 CG9866 1.632418
CG11861 TE19126 -1.107007
CG11874 CG3703 -1.538005
CG11902 CG3967 -1.703474
CG11949 CG12091 3.199693
CG11949 CG12131 1.556717
CG11949 CG1228 1.803623
CG11949 CG12360 1.934495
CG11949 CG12369 -0.730739
CG11949 CG12676 -0.971448
CG11949 CG1273 -0.006225
CG11949 CG1422 -3.171900
CG11949 CG1444 -0.343368
CG11949 CG1475 0.150075
CG11949 CG14883 -0.393227
CG11949 CG17158 -4.533787
CG11949 CG1716 -0.556820
CG11949 CG1749 -0.527499
CG11949 CG17492 1.807523
CG11949 CG18250 -0.498261
CG11949 CG2374 -1.217305
CG11949 CG31022 0.199243
CG11949 CG31045 0.023079
CG11949 CG31121 -0.393699
CG11949 CG31332 -6.046291
CG11949 CG3265 -4.449012
CG11949 CG32701 -0.446327
CG11949 CG3624 -0.495350
CG11949 CG3664 2.408432
CG11949 CG3992 -0.371914
CG11949 CG4006 -3.305357
CG11949 CG4115 0.448454
CG11949 CG4194 -0.182137
CG11949 CG4204 1.243464
CG11949 CG4966 0.223564
CG11949 CG5183 0.225539
CG11949 CG5320 2.891102
CG11949 CG5809 0.404160
CG11949 CG6017 -0.941303
CG11949 CG6223 0.217160
CG11949 CG6668 -5.698334
CG11949 CG6766 -1.429796
CG11949 CG6775 -1.138173
CG11949 CG6844 -0.625428
CG11949 CG6877 1.770720
CG11949 CG7073 0.788867
CG11949 CG7199 0.380735
CG11949 CG7262 -0.204613
CG11949 CG7271 -0.435848
CG11949 CG7379 0.049567
CG11949 CG7675 -1.124064
CG11949 CG7752 -0.833545
CG11949 CG7892 0.092227
CG11949 CG7893 2.397368
CG11949 CG8209 0.921471
CG11949 CG8289 1.329811
CG11949 CG8306 -2.894572
CG11949 CG8312 0.217834
CG11949 CG8411 -2.133156
CG11949 CG8430 -0.004132
CG11949 CG8965 0.978715
CG11949 CG9128 0.817212
CG11949 CG9318 -0.521892
CG11949 CG9322 -0.008386
CG11949 CG9326 -0.316777
CG11949 CG9330 1.182516
CG11949 CG9710 0.609381
CG11961 CG12723 -0.567848
CG11961 CG13551 -0.658077
CG11961 CG16787 -0.808624
CG11961 CG18374 -1.296934
CG11961 CG2210 -0.401134
CG11961 CG2977 0.465719
CG11961 CG31233 -1.407254
CG11961 CG33502 -0.469437
CG11961 CG3588 -0.531063
CG11961 CG4311 -0.170766
CG11961 CG5170 -0.622257
CG11961 CG6028 0.358132
CG11961 CG6459 -1.292730
CG11961 CG7328 -0.920607
CG11961 CG7354 0.861789
CG11961 CG7361 0.691522
CG11961 CG8627 -1.597162
CG11961 CG8788 1.654036
CG11961 CG8804 -0.665052
CG11961 CG9331 1.108003
CG11961 CG9527 -0.793636
CG11961 CG9568 0.297883
CG11979 CG12141 8.211106
CG11979 CG12157 1.871201
CG11979 CG12206 0.950846
CG11979 CG12400 1.291123
CG11979 CG12582 0.615551
CG11979 CG12785 -0.892679
CG11979 CG13005 0.015385
CG11979 CG13503 1.541591
CG11979 CG13506 0.385324
CG11979 CG13551 1.851155
CG11979 CG1371 0.659534
CG11979 CG14048 1.143961
CG11979 CG14206 -9.152173
CG11979 CG14447 0.314496
CG11979 CG15095 -1.082928
CG11979 CG15433 1.031999
CG11979 CG1685 -10.907941
CG11979 CG1721 1.290361
CG11979 CG17325 -0.142914
CG11979 CG1785 4.105753
CG11979 CG18657 -0.411342
CG11979 CG1891 -1.435004
CG11979 CG2003 -1.122503
CG11979 CG2184 5.435739
CG11979 CG2713 4.133439
CG11979 CG2863 -10.116329
CG11979 CG31175 -1.799221
CG11979 CG3127 1.656976
CG11979 CG32164 -1.743994
CG11979 CG32499 -0.073539
CG11979 CG32813 4.064924
CG11979 CG33071 1.006954
CG11979 CG33217 -3.786545
CG11979 CG3714 -3.114625
CG11979 CG3861 0.929081
CG11979 CG4003 -2.126481
CG11979 CG4033 -4.274150
CG11979 CG4051 -2.248147
CG11979 CG4217 0.779227
CG11979 CG4233 0.178103
CG11979 CG4300 -2.051646
CG11979 CG4307 -6.340331
CG11979 CG4427 -3.740388
CG11979 CG4457 1.027800
CG11979 CG4475 -0.128257
CG11979 CG4552 -0.140535
CG11979 CG4901 -1.044556
CG11979 CG4966 0.192606
CG11979 CG4972 2.124367
CG11979 CG4994 -15.066388
CG11979 CG5258 0.932963
CG11979 CG5277 1.082711
CG11979 CG5374 -0.089354
CG11979 CG5525 2.916199
CG11979 CG5558 -0.074796
CG11979 CG5594 -1.227811
CG11979 CG5903 -1.890306
CG11979 CG5904 -2.657309
CG11979 CG6105 1.592108
CG11979 CG6226 1.132733
CG11979 CG6343 0.388567
CG11979 CG6501 -10.633961
CG11979 CG6769 -3.284688
CG11979 CG6904 0.831088
CG11979 CG6949 -5.516743
CG11979 CG7033 -4.631237
CG11979 CG7176 0.002948
CG11979 CG7178 -0.614077
CG11979 CG7361 4.399525
CG11979 CG7413 -1.244154
CG11979 CG7421 3.452295
CG11979 CG7430 -0.149311
CG11979 CG7458 2.527900
CG11979 CG7502 -1.718440
CG11979 CG7519 -4.760036
CG11979 CG7554 -2.110402
CG11979 CG7610 -7.936171
CG11979 CG7675 0.900794
CG11979 CG7698 -3.165714
CG11979 CG7915 -0.008792
CG11979 CG7920 0.660117
CG11979 CG7935 -2.264818
CG11979 CG7993 -1.872784
CG11979 CG8039 4.602299
CG11979 CG8048 1.787767
CG11979 CG8058 1.079804
CG11979 CG8231 0.849513
CG11979 CG8235 0.202521
CG11979 CG8309 -1.438651
CG11979 CG8402 2.034361
CG11979 CG8439 5.687004
CG11979 CG8443 2.215374
CG11979 CG8444 0.725574
CG11979 CG8446 -0.747297
CG11979 CG8759 1.216508
CG11979 CG8766 0.459956
CG11979 CG8780 -0.153434
CG11979 CG8788 -0.174284
CG11979 CG8977 7.248256
CG11979 CG8978 1.445717
CG11979 CG9009 0.051308
CG11979 CG9140 -6.363977
CG11979 CG9172 -0.693403
CG11979 CG9281 6.791046
CG11979 CG9527 -2.075968
CG11979 CG9710 1.123690
CG11979 CG9750 0.551903
CG11979 CG9762 0.057620
CG11987 CG13624 -0.270302
CG11987 CG15811 -0.166433
CG11987 CG1624 -0.560963
CG11987 CG32158 -0.097765
CG11987 CG32486 -0.489692
CG11987 CG3969 -0.618458
CG11987 CG6174 -0.067208
CG11987 CG6418 -0.553968
CG11992 CG12151 -0.615953
CG11992 CG12172 0.508402
CG11992 CG1309 0.722141
CG11992 CG1322 0.258563
CG11992 CG14048 -0.623294
CG11992 CG14243 0.641526
CG11992 CG14629 0.658600
CG11992 CG15022 -1.370061
CG11992 CG15717 -8.608951
CG11992 CG16765 0.499868
CG11992 CG1685 0.045743
CG11992 CG17320 0.145956
CG11992 CG1785 -0.084603
CG11992 CG18446 0.671638
CG11992 CG18549 1.153614
CG11992 CG1882 1.237503
CG11992 CG18854 0.467719
CG11992 CG1970 0.653850
CG11992 CG2161 0.018888
CG11992 CG30011 1.263054
CG11992 CG30497 -0.483954
CG11992 CG32409 -0.575422
CG11992 CG3267 -0.827310
CG11992 CG33113 0.667980
CG11992 CG3499 -1.146029
CG11992 CG4233 -1.814925
CG11992 CG4427 2.109141
CG11992 CG4600 -1.070826
CG11992 CG4679 1.415861
CG11992 CG4912 -0.738824
CG11992 CG5033 -3.501599
CG11992 CG5330 2.425218
CG11992 CG5345 -4.492634
CG11992 CG5353 -1.967249
CG11992 CG5904 0.294363
CG11992 CG6148 -0.080773
CG11992 CG6871 -1.041609
CG11992 CG7266 -1.707578
CG11992 CG7279 -0.071278
CG11992 CG7438 -0.478413
CG11992 CG7461 1.629739
CG11992 CG7807 -0.193524
CG11992 CG7981 -0.632435
CG11992 CG8058 -0.889312
CG11992 CG8144 -3.427158
CG11992 CG8386 -0.469997
CG11992 CG8402 -0.317802
CG11992 CG8439 -0.380453
CG11992 CG8446 2.742023
CG11992 CG8470 2.581549
CG11992 CG8920 -0.330072
CG11992 CG9009 0.269466
CG11992 CG9238 -0.984882
CG11992 CG9446 0.209802
CG11992 CG9539 -0.884022
CG12006 CG12084 -7.860542
CG12006 CG12360 -0.031367
CG12006 CG12576 0.912909
CG12006 CG12582 -0.416910
CG12006 CG12592 -0.215329
CG12006 CG13348 0.644577
CG12006 CG13503 -1.166356
CG12006 CG14025 -5.244185
CG12006 CG14026 -0.250599
CG12006 CG14122 0.402652
CG12006 CG14206 1.608360
CG12006 CG14207 2.289112
CG12006 CG1429 -0.228874
CG12006 CG1444 1.260907
CG12006 CG14447 0.171141
CG12006 CG14712 -0.684620
CG12006 CG1475 5.987430
CG12006 CG1648 0.299368
CG12006 CG16721 -0.565115
CG12006 CG17136 2.997104
CG12006 CG1721 -1.470173
CG12006 CG17492 -4.128205
CG12006 CG17800 0.266142
CG12006 CG17943 -0.778465
CG12006 CG18111 2.786051
CG12006 CG18250 1.046954
CG12006 CG1891 -0.085500
CG12006 CG1910 -2.934986
CG12006 CG2184 1.898088
CG12006 CG3001 1.111841
CG12006 CG3048 -6.434030
CG12006 CG31045 -0.468480
CG12006 CG31332 0.488769
CG12006 CG32464 -1.102463
CG12006 CG33149 1.165119
CG12006 CG3371 -0.675514
CG12006 CG3436 -0.214310
CG12006 CG4125 -4.113473
CG12006 CG4194 -0.232790
CG12006 CG4300 2.643627
CG12006 CG4843 -6.288122
CG12006 CG5454 1.920601
CG12006 CG5596 -0.930042
CG12006 CG5776 1.563507
CG12006 CG5961 -0.846530
CG12006 CG5992 0.368839
CG12006 CG6501 0.009472
CG12006 CG6972 -1.637416
CG12006 CG7073 0.451166
CG12006 CG7296 -0.623498
CG12006 CG7430 -1.586055
CG12006 CG7610 1.656379
CG12006 CG7638 0.644162
CG12006 CG7920 -0.451609
CG12006 CG7930 0.277813
CG12006 CG8231 4.018798
CG12006 CG8289 -1.978459
CG12006 CG8301 -0.056109
CG12006 CG8312 -0.118088
CG12006 CG8635 0.479472
CG12006 CG8759 -11.824928
CG12006 CG8780 -2.445393
CG12006 CG8977 -0.225926
CG12006 CG9480 0.266502
CG12006 CG9663 -0.154774
CG12006 CG9762 1.396161
CG12006 CG9866 1.798501
CG12006 CR31696 -0.833806
CG12006 TE19126 1.776172
CG12038 CG13928 -1.148991
CG12038 CG15097 -1.112004
CG12038 CG15651 0.317670
CG12038 CG32169 -0.791378
CG12038 CG3703 -1.535415
CG12038 CG40147 -0.910594
CG12038 CG4050 0.839533
CG12038 CG5680 -1.430378
CG12038 CG7851 -0.154346
CG12038 CG9261 0.068605
CG12038 CG9666 0.286037
CG12052 CG12129 0.075201
CG12052 CG12369 0.438441
CG12052 CG13912 -0.608148
CG12052 CG1404 0.959712
CG12052 CG1444 -0.081068
CG12052 CG14622 -0.045306
CG12052 CG1483 -0.383378
CG12052 CG14883 -0.067147
CG12052 CG18250 3.020985
CG12052 CG2656 -0.050721
CG12052 CG2835 -0.501231
CG12052 CG3258 0.405581
CG12052 CG33097 -3.090085
CG12052 CG3436 -1.083846
CG12052 CG3800 -1.145186
CG12052 CG3969 0.334169
CG12052 CG4303 -0.168429
CG12052 CG4532 0.310800
CG12052 CG4677 -0.136538
CG12052 CG5433 -0.924393
CG12052 CG5588 -0.262367
CG12052 CG5813 0.048480
CG12052 CG6174 -0.137847
CG12052 CG6617 -1.627215
CG12052 CG6866 -0.482871
CG12052 CG7230 -0.258797
CG12052 CG7375 1.509070
CG12052 CG7526 -0.062282
CG12052 CG7892 -0.408217
CG12052 CG7893 0.878357
CG12052 CG8092 0.107218
CG12052 CG8276 -1.699521
CG12052 CG9135 0.109963
CG12052 CG9403 -2.596008
CG12052 CG9423 0.621597
CG12052 CG9712 -0.714205
CG12055 CG12338 -0.189716
CG12055 CG12576 -0.077254
CG12055 CG12701 0.665723
CG12055 CG13993 0.187048
CG12055 CG14066 -1.395987
CG12055 CG1444 0.378100
CG12055 CG14883 -1.218297
CG12055 CG17158 1.528968
CG12055 CG1721 -0.303815
CG12055 CG1782 -0.069820
CG12055 CG1884 -0.964581
CG12055 CG2161 -0.654227
CG12055 CG31170 -0.192426
CG12055 CG3127 -0.201322
CG12055 CG31605 -0.555498
CG12055 CG31649 -0.365331
CG12055 CG3198 0.003191
CG12055 CG31999 0.243254
CG12055 CG33097 1.413952
CG12055 CG3499 0.800845
CG12055 CG3542 -0.268738
CG12055 CG3624 -2.392999
CG12055 CG4086 0.134207
CG12055 CG4199 0.226571
CG12055 CG4376 0.219425
CG12055 CG4700 0.644289
CG12055 CG4726 -0.815927
CG12055 CG4984 -0.207808
CG12055 CG5454 -1.160656
CG12055 CG5961 -0.079756
CG12055 CG6521 -0.284967
CG12055 CG6654 -0.350070
CG12055 CG7033 -0.930278
CG12055 CG7107 0.966831
CG12055 CG7893 -0.632117
CG12055 CG8173 -2.354401
CG12055 CG8965 -1.939145
CG12055 CG9022 0.155367
CG12055 CG9194 -0.675483
CG12055 CG9322 0.495544
CG12055 CG9330 0.652708
CG12055 CG9480 -0.088997
CG12055 CG9710 -0.033984
CG12055 CG9712 0.560181
CG12055 CG9750 0.487139
CG12055 CR31696 0.864831
CG12075 CG17271 -0.803368
CG12075 CG1749 -0.609078
CG12084 CG12113 0.344527
CG12084 CG12287 -0.569528
CG12084 CG12360 -1.020287
CG12084 CG12582 0.150635
CG12084 CG12592 0.520834
CG12084 CG12792 0.503743
CG12084 CG13289 -0.225050
CG12084 CG13777 -0.621195
CG12084 CG14025 -1.848901
CG12084 CG1422 0.063134
CG12084 CG1429 -3.222042
CG12084 CG1444 -0.253413
CG12084 CG14447 -0.567756
CG12084 CG14712 0.658659
CG12084 CG1475 -5.035924
CG12084 CG17136 -2.983563
CG12084 CG17158 -0.430113
CG12084 CG17492 6.973574
CG12084 CG18250 2.715492
CG12084 CG18657 -1.032184
CG12084 CG1891 -0.759100
CG12084 CG2263 0.901560
CG12084 CG3001 0.662592
CG12084 CG3048 1.264268
CG12084 CG31045 -3.877085
CG12084 CG31332 -4.345878
CG12084 CG32464 -0.160313
CG12084 CG3278 1.609138
CG12084 CG3371 -0.078350
CG12084 CG3436 0.125344
CG12084 CG4003 -0.169874
CG12084 CG4457 -0.901138
CG12084 CG4551 1.692384
CG12084 CG4700 -0.645606
CG12084 CG4746 1.177262
CG12084 CG4843 2.691491
CG12084 CG4912 1.220452
CG12084 CG5183 0.493935
CG12084 CG5258 0.530161
CG12084 CG5454 -1.104626
CG12084 CG5776 -0.177078
CG12084 CG5824 -1.056773
CG12084 CG7073 0.723759
CG12084 CG7430 2.317933
CG12084 CG7654 -1.084950
CG12084 CG8231 -4.571271
CG12084 CG8289 2.317333
CG12084 CG8306 0.606205
CG12084 CG8411 0.527583
CG12084 CG8416 -0.894456
CG12084 CG8583 -0.421279
CG12084 CG8759 3.431761
CG12084 CG8780 0.651704
CG12084 CG8978 -0.950080
CG12084 CG9128 0.520022
CG12084 CG9318 0.224726
CG12084 CG9630 0.496838
CG12084 CG9677 -4.367443
CG12084 CG9750 -0.800770
CG12084 CG9866 1.728807
CG12091 CG12113 2.395620
CG12091 CG12129 -2.612449
CG12091 CG12131 1.300015
CG12091 CG1228 1.231018
CG12091 CG12287 0.349785
CG12091 CG12360 1.742618
CG12091 CG12369 1.926134
CG12091 CG12592 0.329983
CG12091 CG12676 1.017841
CG12091 CG1345 0.000243
CG12091 CG13777 0.686827
CG12091 CG14025 -1.490841
CG12091 CG14026 0.403671
CG12091 CG1404 0.680057
CG12091 CG1422 0.893444
CG12091 CG1444 1.370316
CG12091 CG1475 2.300248
CG12091 CG15811 2.517375
CG12091 CG16721 -1.288776
CG12091 CG17158 -2.178457
CG12091 CG1716 -0.380665
CG12091 CG17492 -0.155914
CG12091 CG1782 0.641914
CG12091 CG18250 -5.640498
CG12091 CG18290 0.052917
CG12091 CG2051 -0.179329
CG12091 CG2835 -0.664642
CG12091 CG3008 0.183450
CG12091 CG3033 1.523028
CG12091 CG3039 -0.270816
CG12091 CG31349 0.845566
CG12091 CG31368 2.453138
CG12091 CG3198 2.374929
CG12091 CG32425 4.909654
CG12091 CG3265 -2.074278
CG12091 CG32701 -4.033382
CG12091 CG33097 -2.673568
CG12091 CG33549 -2.057499
CG12091 CG3371 -5.486567
CG12091 CG3416 0.459121
CG12091 CG3436 -0.078963
CG12091 CG3644 -3.637697
CG12091 CG3664 0.920201
CG12091 CG3722 -1.323203
CG12091 CG3725 1.173089
CG12091 CG3800 -1.328959
CG12091 CG4006 -4.120749
CG12091 CG4169 -1.335085
CG12091 CG4170 0.262552
CG12091 CG4204 0.008448
CG12091 CG4303 -0.807330
CG12091 CG4405 0.995991
CG12091 CG4551 0.964484
CG12091 CG4672 -1.151722
CG12091 CG4677 0.850589
CG12091 CG4700 -0.856172
CG12091 CG5320 -0.276777
CG12091 CG5433 0.960797
CG12091 CG5454 -1.040763
CG12091 CG5809 2.191061
CG12091 CG6174 -1.452578
CG12091 CG6177 1.563320
CG12091 CG6668 -0.647736
CG12091 CG6766 0.560773
CG12091 CG6775 2.045737
CG12091 CG6844 0.964866
CG12091 CG6877 -6.214965
CG12091 CG7199 -0.079670
CG12091 CG7375 -0.116606
CG12091 CG7433 1.608326
CG12091 CG7481 0.339193
CG12091 CG7654 -0.018967
CG12091 CG7752 2.469885
CG12091 CG7892 -0.035398
CG12091 CG7893 2.166918
CG12091 CG8209 -2.091390
CG12091 CG8231 0.972459
CG12091 CG8276 2.207193
CG12091 CG8312 0.248191
CG12091 CG8411 -1.690491
CG12091 CG8416 -2.298834
CG12091 CG8553 -3.427532
CG12091 CG8571 0.259515
CG12091 CG8749 0.227489
CG12091 CG8933 -6.828469
CG12091 CG8974 -0.294989
CG12091 CG9020 0.751931
CG12091 CG9128 1.027774
CG12091 CG9256 -0.089630
CG12091 CG9403 2.920287
CG12091 CG9423 -7.415031
CG12091 CG9677 -3.045250
CG12091 CG9916 0.229567
CG12091 CG9985 -3.637651
CG12094 CG14026 -0.124573
CG12094 CG17271 -0.055260
CG12094 CG2674 -0.153691
CG12094 CG31170 0.248028
CG12094 CG3224 0.372971
CG12094 CG33183 -1.693809
CG12094 CG3991 -1.289146
CG12094 CG6904 0.132002
CG12094 CG8286 -0.939136
CG12094 CG8978 -0.386177
CG12101 CG12141 0.387979
CG12101 CG12172 -2.457418
CG12101 CG12400 1.479926
CG12101 CG12785 3.550971
CG12101 CG12792 -0.956498
CG12101 CG13506 -0.716851
CG12101 CG13704 -0.716677
CG12101 CG14048 2.585139
CG12101 CG15433 -0.853554
CG12101 CG1685 4.080932
CG12101 CG1785 -9.387677
CG12101 CG18854 3.307407
CG12101 CG2221 -3.846385
CG12101 CG2674 0.856108
CG12101 CG2827 -1.030382
CG12101 CG2863 -5.713565
CG12101 CG2867 -1.745850
CG12101 CG31175 1.897429
CG12101 CG3224 -0.593315
CG12101 CG32264 -0.153019
CG12101 CG32409 -5.738387
CG12101 CG3267 -0.081466
CG12101 CG32813 -2.135096
CG12101 CG33217 1.387322
CG12101 CG3499 2.093517
CG12101 CG3593 -2.417530
CG12101 CG4033 -4.175206
CG12101 CG4217 -2.878641
CG12101 CG4307 0.355609
CG12101 CG4581 2.228210
CG12101 CG4901 4.614523
CG12101 CG4912 -5.090039
CG12101 CG5010 -2.394005
CG12101 CG5033 5.307725
CG12101 CG5277 5.246559
CG12101 CG5525 -3.638478
CG12101 CG5558 -2.194404
CG12101 CG5824 -1.234650
CG12101 CG5904 -4.217182
CG12101 CG6022 -2.699960
CG12101 CG6226 1.029533
CG12101 CG6459 1.147307
CG12101 CG6767 -1.254241
CG12101 CG6904 -1.555081
CG12101 CG7413 -1.094207
CG12101 CG7421 -2.015423
CG12101 CG7461 -1.915934
CG12101 CG7519 5.359432
CG12101 CG7712 1.753219
CG12101 CG7780 0.243243
CG12101 CG7993 1.577818
CG12101 CG8058 -3.122566
CG12101 CG8286 0.377311
CG12101 CG8309 0.142935
CG12101 CG8327 -2.033858
CG12101 CG8386 -1.574293
CG12101 CG8444 1.720010
CG12101 CG8525 6.871211
CG12101 CG8531 0.380138
CG12101 CG8920 -2.251979
CG12101 CG9149 0.710014
CG12113 CG12129 -0.553098
CG12113 CG12592 0.136053
CG12113 CG13777 -0.321085
CG12113 CG1404 -0.939418
CG12113 CG14712 1.414181
CG12113 CG14805 0.031170
CG12113 CG17124 -0.265229
CG12113 CG32625 0.836719
CG12113 CG3278 0.787768
CG12113 CG3416 0.093225
CG12113 CG3436 -0.393897
CG12113 CG3542 1.192343
CG12113 CG3902 -0.024227
CG12113 CG4551 0.476778
CG12113 CG4700 -2.449040
CG12113 CG5454 0.389312
CG12113 CG6177 -0.314139
CG12113 CG6210 -0.852378
CG12113 CG6455 -0.659105
CG12113 CG7413 1.660078
CG12113 CG8366 -1.660005
CG12113 CG8411 -0.884978
CG12113 CG8416 -0.469336
CG12113 CG8553 0.096764
CG12113 CG8978 0.176258
CG12113 CG9128 1.162931
CG12113 CG9256 0.592254
CG12113 CG9403 0.005765
CG12113 CG9423 -3.356656
CG12113 CG9633 -0.854117
CG12113 CG9677 -4.206986
CG12113 CG9750 -2.395278
CG12129 CG1228 -0.922921
CG12129 CG12592 -1.125431
CG12129 CG13777 -0.045589
CG12129 CG1403 -0.219182
CG12129 CG1404 -3.469101
CG12129 CG14883 -0.030901
CG12129 CG17158 1.967455
CG12129 CG18250 -0.505875
CG12129 CG3008 1.456706
CG12129 CG3039 1.446338
CG12129 CG32425 0.792281
CG12129 CG3265 1.515314
CG12129 CG32701 0.487418
CG12129 CG33097 -4.607107
CG12129 CG33549 0.505947
CG12129 CG3371 1.017833
CG12129 CG3416 -0.162823
CG12129 CG3436 -0.666121
CG12129 CG3542 1.902535
CG12129 CG3644 0.771178
CG12129 CG3722 -1.400832
CG12129 CG3800 -0.200371
CG12129 CG4006 -1.811034
CG12129 CG4204 -1.124909
CG12129 CG4303 -1.606008
CG12129 CG4700 0.760213
CG12129 CG5021 -0.308864
CG12129 CG5454 -0.332294
CG12129 CG5499 0.365088
CG12129 CG5809 -2.920161
CG12129 CG7375 0.015872
CG12129 CG7379 2.102258
CG12129 CG7526 -0.526678
CG12129 CG7752 -0.438778
CG12129 CG7893 -0.936739
CG12129 CG8276 0.573631
CG12129 CG8411 -0.157084
CG12129 CG8416 0.762884
CG12129 CG8553 -0.669907
CG12129 CG8571 -0.687529
CG12129 CG8933 1.750242
CG12129 CG8974 -0.440175
CG12129 CG9128 -0.381962
CG12129 CG9256 0.331105
CG12129 CG9403 0.179034
CG12129 CG9423 0.627846
CG12129 CG9712 0.502610
CG12129 CG9985 0.644530
CG12131 CG12592 1.216017
CG12131 CG12676 -1.569928
CG12131 CG13005 -3.218935
CG12131 CG14025 -2.295652
CG12131 CG1422 -0.782248
CG12131 CG1429 0.510408
CG12131 CG1444 -0.814647
CG12131 CG14712 -1.201841
CG12131 CG1475 0.283905
CG12131 CG15105 -1.211047
CG12131 CG15433 0.960097
CG12131 CG1648 -0.001357
CG12131 CG17124 0.330427
CG12131 CG1721 0.103604
CG12131 CG17492 -1.228633
CG12131 CG18111 -0.451204
CG12131 CG18250 1.455293
CG12131 CG1837 -0.183542
CG12131 CG1910 1.256428
CG12131 CG2051 -2.820296
CG12131 CG2835 0.038655
CG12131 CG2969 1.475689
CG12131 CG3001 -0.128971
CG12131 CG31045 2.851140
CG12131 CG31332 -1.827198
CG12131 CG32625 1.123074
CG12131 CG3278 1.476453
CG12131 CG3371 -2.273226
CG12131 CG3416 -0.137873
CG12131 CG3800 0.786602
CG12131 CG4115 0.189300
CG12131 CG4170 -1.382746
CG12131 CG4300 -1.324063
CG12131 CG4677 0.257496
CG12131 CG4700 -1.531613
CG12131 CG4746 0.620230
CG12131 CG4843 0.181474
CG12131 CG5183 -2.581039
CG12131 CG5320 2.759907
CG12131 CG5486 -2.115090
CG12131 CG5809 -4.553603
CG12131 CG6512 -4.136309
CG12131 CG6668 -2.533750
CG12131 CG6766 0.642474
CG12131 CG6844 0.615737
CG12131 CG7033 3.086079
CG12131 CG7073 0.053872
CG12131 CG7461 0.734661
CG12131 CG7481 -0.736287
CG12131 CG7638 1.464058
CG12131 CG7654 -0.124180
CG12131 CG7915 -0.540267
CG12131 CG8231 0.238338
CG12131 CG8306 0.258351
CG12131 CG8312 0.078791
CG12131 CG8759 0.633836
CG12131 CG8977 0.591685
CG12131 CG9035 0.382530
CG12131 CG9172 -1.635024
CG12131 CG9238 0.288123
CG12131 CG9256 -1.043994
CG12131 CG9281 -1.667394
CG12131 CG9330 1.338641
CG12131 CG9403 -1.779457
CG12131 CG9677 0.780561
CG12131 CG9710 -0.447303
CG12131 CG9866 -3.164691
CG12131 CG9985 1.390184
CG12131 CR31696 0.282581
CG12131 TE19126 -1.473259
CG12141 CG12172 1.481956
CG12141 CG12400 3.405695
CG12141 CG12530 0.642974
CG12141 CG12785 0.460819
CG12141 CG12792 -11.901019
CG12141 CG13005 9.885028
CG12141 CG1309 -0.594487
CG12141 CG13220 -0.977267
CG12141 CG13506 -1.681652
CG12141 CG13704 0.609824
CG12141 CG1381 1.643919
CG12141 CG14026 -1.079124
CG12141 CG14206 2.198732
CG12141 CG14447 -1.725989
CG12141 CG14788 0.298089
CG12141 CG15304 2.566311
CG12141 CG1685 -30.187521
CG12141 CG17369 2.316837
CG12141 CG1746 -8.551361
CG12141 CG1785 4.228988
CG12141 CG18549 0.725064
CG12141 CG18854 0.655104
CG12141 CG2003 -8.803486
CG12141 CG2158 4.143607
CG12141 CG2184 1.785604
CG12141 CG2263 -8.265474
CG12141 CG2674 1.752419
CG12141 CG2713 13.434331
CG12141 CG2827 -0.659852
CG12141 CG2863 -4.323710
CG12141 CG2867 4.235738
CG12141 CG3001 2.441493
CG12141 CG3140 -2.429161
CG12141 CG31775 0.349243
CG12141 CG32409 3.586891
CG12141 CG32464 2.752925
CG12141 CG32813 6.629258
CG12141 CG33009 -0.155103
CG12141 CG33071 1.208714
CG12141 CG3593 -3.216628
CG12141 CG3714 5.276237
CG12141 CG4003 -1.870925
CG12141 CG4033 5.579446
CG12141 CG4217 -12.643237
CG12141 CG4233 3.529436
CG12141 CG4307 -10.686188
CG12141 CG4427 4.325022
CG12141 CG4457 -4.822473
CG12141 CG4475 -1.988631
CG12141 CG4581 0.542146
CG12141 CG4665 0.039511
CG12141 CG4753 5.174975
CG12141 CG4901 1.584006
CG12141 CG5033 -41.629008
CG12141 CG5220 4.536733
CG12141 CG5258 6.955218
CG12141 CG5277 3.002142
CG12141 CG5374 -5.981472
CG12141 CG5382 2.162740
CG12141 CG5537 1.378140
CG12141 CG5558 -22.294131
CG12141 CG5590 0.392951
CG12141 CG5594 0.234652
CG12141 CG5596 -0.703155
CG12141 CG5824 6.482686
CG12141 CG5904 18.481629
CG12141 CG5992 -15.357630
CG12141 CG6022 -3.773863
CG12141 CG6105 2.481651
CG12141 CG6226 -2.845714
CG12141 CG6343 1.349404
CG12141 CG6415 -1.257910
CG12141 CG6501 -20.193618
CG12141 CG6769 2.007410
CG12141 CG6904 -19.618954
CG12141 CG6949 -1.038014
CG12141 CG7088 4.119127
CG12141 CG7178 -2.734592
CG12141 CG7393 0.790633
CG12141 CG7421 2.098293
CG12141 CG7430 9.504528
CG12141 CG7458 -1.403008
CG12141 CG7461 6.318048
CG12141 CG7519 -27.152032
CG12141 CG7610 6.651023
CG12141 CG7780 -1.490558
CG12141 CG7834 -11.520646
CG12141 CG7839 -0.741361
CG12141 CG7935 7.738677
CG12141 CG7993 -15.898540
CG12141 CG8036 0.506906
CG12141 CG8039 -4.004345
CG12141 CG8058 -8.941699
CG12141 CG8309 3.725789
CG12141 CG8327 -2.124825
CG12141 CG8443 -5.039217
CG12141 CG8444 4.349158
CG12141 CG8446 -23.440532
CG12141 CG8525 -12.763094
CG12141 CG8531 -1.666347
CG12141 CG8636 -2.363166
CG12141 CG8759 -17.783647
CG12141 CG8977 22.634932
CG12141 CG8978 -1.496688
CG12141 CG9006 -2.470206
CG12141 CG9009 -4.095407
CG12141 CG9140 -10.881925
CG12141 CG9281 -4.565965
CG12141 CG9300 1.798396
CG12141 CG9306 7.881383
CG12141 CG9577 0.507897
CG12141 CG9630 -1.016433
CG12141 CG9663 5.269674
CG12151 CG1309 -9.423100
CG12151 CG13289 -0.371461
CG12151 CG13506 0.384231
CG12151 CG1403 0.714285
CG12151 CG14048 -0.138555
CG12151 CG1475 4.847262
CG12151 CG14805 1.592912
CG12151 CG14996 -2.730611
CG12151 CG15162 -0.435806
CG12151 CG15188 0.938169
CG12151 CG15212 -0.007063
CG12151 CG15717 0.270078
CG12151 CG16765 0.831981
CG12151 CG1685 0.202915
CG12151 CG17124 1.109132
CG12151 CG17246 -1.540899
CG12151 CG17369 -2.384715
CG12151 CG18446 -0.181583
CG12151 CG18549 -0.223901
CG12151 CG18657 -0.753550
CG12151 CG18854 -0.592754
CG12151 CG1970 0.485387
CG12151 CG2155 0.588879
CG12151 CG2221 0.850884
CG12151 CG2674 0.330711
CG12151 CG2713 -3.278447
CG12151 CG3140 -2.696813
CG12151 CG31559 -0.100473
CG12151 CG32164 0.711749
CG12151 CG32499 -1.852731
CG12151 CG32548 -1.246862
CG12151 CG3267 -2.949918
CG12151 CG3283 0.668739
CG12151 CG33104 -2.775007
CG12151 CG33217 -1.423653
CG12151 CG3499 2.285615
CG12151 CG4003 -3.349551
CG12151 CG4051 -4.970169
CG12151 CG4233 2.553909
CG12151 CG4307 1.902223
CG12151 CG4427 -1.418371
CG12151 CG4475 0.079002
CG12151 CG4511 0.038981
CG12151 CG4552 0.924834
CG12151 CG4567 3.059623
CG12151 CG4665 0.167579
CG12151 CG4679 1.461669
CG12151 CG4692 0.184760
CG12151 CG4742 0.217594
CG12151 CG4972 -0.392722
CG12151 CG5033 -3.738025
CG12151 CG5193 -2.965897
CG12151 CG5220 0.435865
CG12151 CG5277 0.341176
CG12151 CG5330 -7.582121
CG12151 CG5345 2.209093
CG12151 CG5353 -2.947457
CG12151 CG5594 -2.342102
CG12151 CG6022 3.734785
CG12151 CG6148 -0.754124
CG12151 CG6202 0.333368
CG12151 CG6343 -1.105011
CG12151 CG6459 0.734396
CG12151 CG6708 -2.372967
CG12151 CG6871 0.797423
CG12151 CG6904 3.695951
CG12151 CG7107 2.534573
CG12151 CG7176 3.358921
CG12151 CG7227 1.044629
CG12151 CG7361 -7.050120
CG12151 CG7393 2.476687
CG12151 CG7413 -2.027356
CG12151 CG7421 2.802126
CG12151 CG7461 0.646851
CG12151 CG7698 1.361995
CG12151 CG7839 2.482526
CG12151 CG7935 -0.165023
CG12151 CG7981 0.908227
CG12151 CG8036 -0.819729
CG12151 CG8144 -0.897984
CG12151 CG8186 0.777400
CG12151 CG8235 -3.340315
CG12151 CG8309 -0.863044
CG12151 CG8386 1.171596
CG12151 CG8402 1.811830
CG12151 CG8439 -1.844036
CG12151 CG8446 0.700544
CG12151 CG8470 1.366657
CG12151 CG8531 2.038701
CG12151 CG8636 0.142800
CG12151 CG8766 0.702673
CG12151 CG8788 0.159642
CG12151 CG8920 0.558406
CG12151 CG9006 -2.321804
CG12151 CG9009 0.268991
CG12151 CG9148 0.870449
CG12151 CG9149 0.087021
CG12151 CG9280 -0.576634
CG12151 CG9306 1.984910
CG12151 CG9539 0.263528
CG12151 CG9710 -0.566609
CG12151 CG9762 1.053625
CG12151 TE18870 -0.209336
CG12157 CG12172 0.094515
CG12157 CG12400 -1.383815
CG12157 CG13551 -3.764180
CG12157 CG13704 -1.498173
CG12157 CG14048 -2.993708
CG12157 CG14243 -1.279241
CG12157 CG14968 -0.209664
CG12157 CG15095 -3.958932
CG12157 CG15162 -1.598893
CG12157 CG15304 0.357113
CG12157 CG15347 -2.817023
CG12157 CG15717 2.485205
CG12157 CG1685 0.390338
CG12157 CG17325 0.432426
CG12157 CG17332 1.409528
CG12157 CG17642 0.558278
CG12157 CG1785 1.737228
CG12157 CG18374 0.267507
CG12157 CG18446 0.122552
CG12157 CG18549 -0.048891
CG12157 CG2003 -2.999082
CG12157 CG2098 -0.144332
CG12157 CG2713 2.747084
CG12157 CG2977 -0.584377
CG12157 CG3006 0.485796
CG12157 CG31004 0.339332
CG12157 CG31098 -5.994726
CG12157 CG31175 1.683848
CG12157 CG3127 1.244570
CG12157 CG31431 0.515671
CG12157 CG32164 -2.616771
CG12157 CG32548 -0.438274
CG12157 CG3267 -0.429786
CG12157 CG32813 3.137112
CG12157 CG3283 0.563432
CG12157 CG33009 0.683108
CG12157 CG33502 0.039627
CG12157 CG3884 -1.441974
CG12157 CG3960 1.550547
CG12157 CG4033 -4.517980
CG12157 CG4051 0.454780
CG12157 CG4061 1.293855
CG12157 CG4307 -2.341614
CG12157 CG4475 -0.976058
CG12157 CG4567 -0.015797
CG12157 CG4753 2.961833
CG12157 CG4901 -0.990022
CG12157 CG5010 -1.600704
CG12157 CG5288 -1.430564
CG12157 CG5476 -0.441830
CG12157 CG5532 -2.029527
CG12157 CG5594 0.975831
CG12157 CG5660 2.177339
CG12157 CG5819 -0.082945
CG12157 CG5903 1.417736
CG12157 CG5904 1.054046
CG12157 CG5961 1.672992
CG12157 CG6105 1.365527
CG12157 CG6417 0.753784
CG12157 CG6459 -4.373004
CG12157 CG6501 -13.715179
CG12157 CG6666 -6.404823
CG12157 CG6949 -5.892246
CG12157 CG7088 -0.308266
CG12157 CG7176 -1.519864
CG12157 CG7328 -0.002660
CG12157 CG7361 1.410658
CG12157 CG7421 -2.006730
CG12157 CG7458 3.596185
CG12157 CG7502 0.593003
CG12157 CG8048 -1.615276
CG12157 CG8050 -2.396659
CG12157 CG8402 -1.637470
CG12157 CG8439 1.735465
CG12157 CG8443 4.465323
CG12157 CG8470 -0.451882
CG12157 CG8665 0.704787
CG12157 CG8766 1.349659
CG12157 CG8788 -1.752927
CG12157 CG8804 2.852932
CG12157 CG8913 1.627985
CG12157 CG8946 7.130895
CG12157 CG8977 2.740686
CG12157 CG9127 -0.533139
CG12157 CG9184 0.476453
CG12157 CG9331 -3.798780
CG12157 CG9527 2.167811
CG12157 CG9762 1.560364
CG12172 CG1309 -3.010144
CG12172 CG14048 0.327546
CG12172 CG14996 0.995454
CG12172 CG15095 -0.354693
CG12172 CG15188 -0.282424
CG12172 CG1548 0.688854
CG12172 CG15717 -5.885024
CG12172 CG1685 -2.969999
CG12172 CG1743 -2.079085
CG12172 CG1785 -1.842398
CG12172 CG18549 -1.804586
CG12172 CG1970 0.295123
CG12172 CG2003 -0.224549
CG12172 CG2098 -1.448158
CG12172 CG2198 -0.327461
CG12172 CG2863 -1.604092
CG12172 CG30011 -0.228657
CG12172 CG31098 1.232383
CG12172 CG31175 0.889047
CG12172 CG31775 -0.691438
CG12172 CG32409 0.332914
CG12172 CG32464 0.165172
CG12172 CG32813 -1.096039
CG12172 CG3593 -0.775190
CG12172 CG4033 1.120460
CG12172 CG4307 0.277313
CG12172 CG4427 5.323157
CG12172 CG4475 -0.799123
CG12172 CG4600 -0.391395
CG12172 CG4781 0.363542
CG12172 CG5033 -5.182352
CG12172 CG5558 0.512058
CG12172 CG5594 0.272634
CG12172 CG5824 2.357686
CG12172 CG5904 0.705915
CG12172 CG6022 3.941712
CG12172 CG6148 0.074151
CG12172 CG6415 0.103146
CG12172 CG6871 -0.462820
CG12172 CG7088 -3.168449
CG12172 CG7266 1.650350
CG12172 CG7519 -2.275550
CG12172 CG7780 0.294585
CG12172 CG7935 1.878620
CG12172 CG7993 -0.796400
CG12172 CG8036 0.727910
CG12172 CG8058 1.186159
CG12172 CG8327 -0.586004
CG12172 CG8386 -0.446981
CG12172 CG8402 0.582462
CG12172 CG8446 2.729020
CG12172 CG8470 -1.877126
CG12172 CG8665 3.023436
CG12172 CG8920 -0.083182
CG12172 CG8977 3.326672
CG12172 CG9009 -2.228386
CG12172 CG9300 -0.476373
CG12172 CG9306 -2.014448
CG12203 CG15282 0.066582
CG12203 CG17332 1.471846
CG12203 CG17508 -1.602233
CG12203 CG18374 -0.332789
CG12203 CG1882 -0.266542
CG12203 CG30497 -0.076214
CG12203 CG33502 -0.861500
CG12203 CG4364 -0.204411
CG12203 CG4679 -0.086333
CG12203 CG4692 -1.260304
CG12203 CG7062 -0.237843
CG12203 CG7071 -0.440964
CG12203 CG7107 1.082368
CG12203 CG8182 -0.448845
CG12203 CG8186 -1.018254
CG12203 CG9194 0.117534
CG12203 CG9253 -0.118474
CG12203 CG9710 1.035145
CG12206 CG13037 -0.391982
CG12206 CG13503 -0.537797
CG12206 CG14206 -0.058472
CG12206 CG14643 -0.121289
CG12206 CG15598 -0.052760
CG12206 CG16798 -0.014535
CG12206 CG17492 -1.424428
CG12206 CG17508 -0.148464
CG12206 CG1771 0.443155
CG12206 CG3008 0.409511
CG12206 CG31175 0.510634
CG12206 CG3127 0.693873
CG12206 CG31605 -0.408464
CG12206 CG32244 -1.278071
CG12206 CG32982 0.204634
CG12206 CG33071 0.161231
CG12206 CG3762 -0.158837
CG12206 CG4125 0.395680
CG12206 CG4376 0.320852
CG12206 CG4552 -0.874486
CG12206 CG4726 -1.419433
CG12206 CG4966 1.250987
CG12206 CG4994 -0.759994
CG12206 CG5596 0.178156
CG12206 CG6521 -0.416211
CG12206 CG7071 0.052237
CG12206 CG7176 0.108627
CG12206 CG7199 0.405058
CG12206 CG7361 -0.189889
CG12206 CG7502 -1.095904
CG12206 CG7638 0.600258
CG12206 CG7675 -5.049043
CG12206 CG7920 -0.997471
CG12206 CG9322 -0.834674
CG12206 CG9326 1.361202
CG12206 CG9330 -0.093171
CG12206 CG9480 -0.179354
CG12206 CG9710 0.806452
CG12206 CG9762 0.070425
CG1221 CG13894 -0.431245
CG1221 CG14041 -1.784731
CG1221 CG3269 -0.260451
CG1221 CG4050 -0.092813
CG1221 CG5545 -0.352647
CG1221 CG6703 -0.180857
CG12233 CG13220 0.490651
CG12233 CG13391 -0.510578
CG12233 CG17280 -0.521082
CG12233 CG31999 -0.225631
CG12233 CG3539 -0.539440
CG12233 CG6030 -1.086530
CG12233 CG6439 -1.011984
CG12238 CG1228 0.055897
CG12238 CG1250 -0.525128
CG12238 CG12701 0.099834
CG12238 CG14883 1.529480
CG12238 CG15811 -1.396273
CG12238 CG17158 -0.708880
CG12238 CG1782 1.564977
CG12238 CG18783 -0.572830
CG12238 CG1884 0.186089
CG12238 CG2374 -1.185047
CG12238 CG2774 -0.570982
CG12238 CG3008 0.294933
CG12238 CG3039 0.087376
CG12238 CG3198 -0.803779
CG12238 CG32043 -0.077402
CG12238 CG33097 -2.106967
CG12238 CG33261 -0.520022
CG12238 CG3542 0.821578
CG12238 CG3725 0.940197
CG12238 CG3800 0.097603
CG12238 CG3969 -1.224885
CG12238 CG4006 0.556437
CG12238 CG4672 -2.241650
CG12238 CG5215 0.041868
CG12238 CG5433 -0.683026
CG12238 CG5809 0.069462
CG12238 CG6174 -0.240608
CG12238 CG6654 -1.230908
CG12238 CG6775 -0.473097
CG12238 CG6877 0.236062
CG12238 CG7071 0.881712
CG12238 CG7187 -0.739507
CG12238 CG7375 1.212712
CG12238 CG7433 -0.696149
CG12238 CG7664 -0.187065
CG12238 CG8200 -0.046661
CG12238 CG8209 0.550003
CG12238 CG8933 0.937381
CG12238 CG8965 0.418471
CG12238 CG8974 -1.301567
CG12238 CG9022 -1.961872
CG12238 CG9267 0.091319
CG12238 CG9346 0.278001
CG12249 CG13624 -0.394731
CG12249 CG13894 -0.211435
CG12249 CG14041 0.100502
CG12249 CG14513 0.218511
CG12249 CG14622 -0.717916
CG12249 CG17724 0.260682
CG12249 CG2083 -0.715572
CG12249 CG2207 -1.006370
CG12249 CG2656 -0.588432
CG12249 CG31108 1.701585
CG12249 CG31181 -0.035833
CG12249 CG31349 -0.223093
CG12249 CG32158 0.207080
CG12249 CG32434 -0.936849
CG12249 CG3625 0.577925
CG12249 CG3967 -0.622359
CG12249 CG4303 0.508867
CG12249 CG4532 0.540151
CG12249 CG5813 -0.795104
CG12249 CG6617 0.209833
CG12249 CG6866 -1.502876
CG12249 CG6889 0.078275
CG12249 CG6987 -2.226017
CG12249 CG7358 0.719661
CG12249 CG8567 0.107483
CG12249 CG9135 0.112274
CG12249 CG9666 -0.296059
CG12249 CG9704 0.568561
CG12262 CG12403 -3.104542
CG12262 CG12582 -0.360029
CG12262 CG13220 1.703327
CG12262 CG1345 0.940222
CG12262 CG1371 -1.934704
CG12262 CG14687 0.367752
CG12262 CG1475 -6.075622
CG12262 CG15095 0.943375
CG12262 CG15102 0.219231
CG12262 CG15105 -4.357775
CG12262 CG15117 -0.160542
CG12262 CG15282 -1.601056
CG12262 CG15304 -0.395502
CG12262 CG15717 5.174116
CG12262 CG17158 0.226240
CG12262 CG1721 0.662969
CG12262 CG17246 -1.401252
CG12262 CG17320 1.089324
CG12262 CG17325 1.295597
CG12262 CG17332 -2.221579
CG12262 CG17492 -1.923709
CG12262 CG1771 -0.081962
CG12262 CG1782 0.273788
CG12262 CG1837 -1.030918
CG12262 CG1882 -2.365366
CG12262 CG1910 0.240598
CG12262 CG2051 0.232804
CG12262 CG2158 0.490336
CG12262 CG2161 0.170886
CG12262 CG30011 0.857537
CG12262 CG30291 -0.489704
CG12262 CG30497 1.689758
CG12262 CG31098 -1.019856
CG12262 CG31170 -0.446419
CG12262 CG3127 -0.904606
CG12262 CG3140 -2.518684
CG12262 CG31794 0.099426
CG12262 CG32164 -1.734214
CG12262 CG32425 -2.201777
CG12262 CG3249 -0.041990
CG12262 CG32499 -0.032000
CG12262 CG32813 -0.590584
CG12262 CG33009 -1.153506
CG12262 CG33149 1.530977
CG12262 CG33549 0.962608
CG12262 CG3499 0.918037
CG12262 CG3624 -0.437582
CG12262 CG3644 1.703357
CG12262 CG3725 0.232806
CG12262 CG3903 -0.682387
CG12262 CG4003 2.263067
CG12262 CG4051 -0.637248
CG12262 CG4145 0.874481
CG12262 CG4169 -3.654598
CG12262 CG4170 1.036515
CG12262 CG4183 -0.592375
CG12262 CG4233 1.653698
CG12262 CG4364 -1.031475
CG12262 CG4376 -0.213615
CG12262 CG4427 -11.262292
CG12262 CG4511 -1.280541
CG12262 CG4533 0.247417
CG12262 CG4552 1.526148
CG12262 CG4567 0.195242
CG12262 CG4600 -0.214207
CG12262 CG4672 -0.055561
CG12262 CG4679 -2.914558
CG12262 CG4692 3.098588
CG12262 CG4752 -0.013293
CG12262 CG4994 2.550550
CG12262 CG5320 4.222507
CG12262 CG5330 -0.505597
CG12262 CG5353 -1.150647
CG12262 CG5476 0.467499
CG12262 CG5590 -0.869112
CG12262 CG6501 4.273975
CG12262 CG6647 0.310284
CG12262 CG6666 0.920014
CG12262 CG6668 -0.463592
CG12262 CG6708 2.310581
CG12262 CG6775 1.060753
CG12262 CG6803 -1.075247
CG12262 CG6844 -0.019236
CG12262 CG6871 0.305130
CG12262 CG7071 -1.302383
CG12262 CG7107 0.292468
CG12262 CG7361 2.204059
CG12262 CG7433 -2.290961
CG12262 CG7610 0.869803
CG12262 CG7915 1.717021
CG12262 CG7920 -1.422973
CG12262 CG7981 0.691483
CG12262 CG7987 -2.145861
CG12262 CG8182 -2.662005
CG12262 CG8186 -1.931916
CG12262 CG8235 -5.168830
CG12262 CG8402 0.070294
CG12262 CG8430 0.095455
CG12262 CG8439 1.093805
CG12262 CG8766 0.732325
CG12262 CG8946 -0.607052
CG12262 CG9009 -0.121975
CG12262 CG9238 -2.948280
CG12262 CG9280 2.943399
CG12262 CG9985 0.238717
CG12262 CR31696 1.410824
CG12262 TE19126 1.316497
CG1228 CG12287 0.011922
CG1228 CG12369 0.052786
CG1228 CG12701 -1.796436
CG1228 CG1403 -0.778794
CG1228 CG1404 0.971231
CG1228 CG14883 -1.706228
CG1228 CG16721 -0.068850
CG1228 CG17158 -3.852980
CG1228 CG1782 1.693297
CG1228 CG17903 -0.680071
CG1228 CG18250 -2.408058
CG1228 CG2374 0.886314
CG1228 CG2774 -0.200088
CG1228 CG3039 -1.513761
CG1228 CG3198 0.052414
CG1228 CG3265 -0.903258
CG1228 CG33097 -1.814329
CG1228 CG3416 -0.517327
CG1228 CG3436 1.901501
CG1228 CG3542 -0.932445
CG1228 CG3624 -0.263801
CG1228 CG3722 0.771806
CG1228 CG3969 0.824099
CG1228 CG4006 -1.622251
CG1228 CG4204 -0.056324
CG1228 CG4303 -0.625678
CG1228 CG4551 0.683587
CG1228 CG5215 -0.581922
CG1228 CG5433 -0.222447
CG1228 CG5514 -0.675395
CG1228 CG5809 3.227949
CG1228 CG6775 -1.780518
CG1228 CG6877 2.477261
CG1228 CG7379 0.191582
CG1228 CG7563 0.038940
CG1228 CG7752 -0.485424
CG1228 CG7893 0.844064
CG1228 CG8276 -0.530927
CG1228 CG8411 -0.593539
CG1228 CG8933 -0.727705
CG1228 CG8965 -0.257538
CG1228 CG9318 0.477746
CG1228 CG9346 -0.483965
CG1228 CG9423 -0.275589
CG1228 CG9924 -1.276096
CG12286 CG12403 0.099678
CG12286 CG14021 1.188449
CG12286 CG15117 -0.544824
CG12286 CG1548 0.002439
CG12286 CG15717 0.947550
CG12286 CG1743 -0.839639
CG12286 CG1837 -0.832990
CG12286 CG2098 -1.308591
CG12286 CG2198 -0.759586
CG12286 CG33099 -0.756714
CG12286 CG3989 -0.105649
CG12286 CG4162 -1.156327
CG12286 CG4533 0.056867
CG12286 CG4696 -0.104833
CG12286 CG5210 -1.100718
CG12286 CG6803 0.111570
CG12286 CG6844 -0.287264
CG12286 CG7062 -0.157049
CG12286 CG8050 -0.294039
CG12286 CG8665 -0.352591
CG12287 CG12360 0.784188
CG12287 CG12592 -2.264297
CG12287 CG12701 0.644864
CG12287 CG13777 -0.211766
CG12287 CG1404 -0.434326
CG12287 CG1444 0.141024
CG12287 CG14712 0.645885
CG12287 CG14883 -0.655958
CG12287 CG18250 -1.003233
CG12287 CG1910 -0.091381
CG12287 CG3048 -0.172683
CG12287 CG31368 1.125994
CG12287 CG3198 -0.079613
CG12287 CG3265 -0.223053
CG12287 CG33097 1.603227
CG12287 CG3371 -1.007482
CG12287 CG3416 -0.190111
CG12287 CG3436 -0.002828
CG12287 CG3624 0.713337
CG12287 CG4204 0.090510
CG12287 CG4303 0.718026
CG12287 CG4551 -0.616279
CG12287 CG4700 0.711832
CG12287 CG5215 -1.138620
CG12287 CG5454 -0.733882
CG12287 CG5499 -0.173725
CG12287 CG6766 0.268295
CG12287 CG7375 0.278469
CG12287 CG7379 -0.985121
CG12287 CG8209 -0.194842
CG12287 CG8416 -0.039981
CG12287 CG8749 -1.337992
CG12287 CG9128 0.854732
CG12287 CG9318 0.426695
CG12287 CG9403 -0.274130
CG12287 CG9677 0.827206
CG12287 CG9750 -0.956839
CG12287 CG9894 0.153077
CG12287 CG9985 -0.145351
CG12338 CG12400 -0.674952
CG12338 CG13102 -0.808967
CG12338 CG13284 -0.054389
CG12338 CG14066 -0.549793
CG12338 CG31605 -0.879014
CG12338 CG4061 -0.007666
CG12338 CG4217 1.685831
CG12338 CG4901 0.639392
CG12338 CG5010 -0.132742
CG12338 CG5525 -1.690999
CG12338 CG7328 0.501910
CG12350 CG13102 -2.203098
CG12350 CG13284 4.645934
CG12350 CG18173 -0.573652
CG12350 CG31463 -16.527601
CG12350 CG3734 0.410150
CG12350 CG4199 -0.687192
CG12350 CG6830 -2.507516
CG12360 CG12369 0.401742
CG12360 CG12592 -1.034454
CG12360 CG13777 0.434146
CG12360 CG14025 0.371619
CG12360 CG1422 -2.756335
CG12360 CG1429 -0.534183
CG12360 CG1444 0.269279
CG12360 CG16721 -0.288558
CG12360 CG17492 0.053419
CG12360 CG17800 -0.768317
CG12360 CG18250 -0.151192
CG12360 CG1934 -1.866624
CG12360 CG2048 -0.066163
CG12360 CG2051 0.237298
CG12360 CG2835 -0.187440
CG12360 CG31045 -0.676250
CG12360 CG31332 -0.404561
CG12360 CG31692 -0.122442
CG12360 CG32031 -0.951612
CG12360 CG32043 0.115264
CG12360 CG3265 0.124414
CG12360 CG32701 -0.024512
CG12360 CG3436 -1.383485
CG12360 CG3624 0.499810
CG12360 CG3644 1.110240
CG12360 CG3664 1.864891
CG12360 CG3725 -0.533483
CG12360 CG4006 0.367511
CG12360 CG4204 0.777696
CG12360 CG4303 0.493343
CG12360 CG4677 0.186273
CG12360 CG5183 2.315348
CG12360 CG5809 -0.762700
CG12360 CG7073 -0.225219
CG12360 CG7262 -0.066906
CG12360 CG7375 0.453132
CG12360 CG7379 -0.117540
CG12360 CG7481 0.577189
CG12360 CG7752 0.838356
CG12360 CG7987 0.158597
CG12360 CG8209 0.092529
CG12360 CG8276 0.708633
CG12360 CG8289 -0.218176
CG12360 CG8306 -1.711163
CG12360 CG8312 0.086118
CG12360 CG8416 -0.800720
CG12360 CG8571 -0.340008
CG12360 CG8933 -1.682229
CG12360 CG9128 -2.874148
CG12360 CG9677 0.376563
CG12360 CG9985 -0.786523
CG12369 CG12391 -0.064087
CG12369 CG12676 0.986918
CG12369 CG12701 1.156158
CG12369 CG13912 -3.050775
CG12369 CG1404 0.650471
CG12369 CG1422 -0.283097
CG12369 CG1444 3.316575
CG12369 CG14622 0.739764
CG12369 CG1463 0.860124
CG12369 CG17158 -0.599875
CG12369 CG18250 -5.050901
CG12369 CG2048 0.305766
CG12369 CG2051 0.554107
CG12369 CG2656 -1.458818
CG12369 CG3039 0.328679
CG12369 CG31332 0.447070
CG12369 CG33097 4.176413
CG12369 CG3416 -0.291347
CG12369 CG3542 -3.243870
CG12369 CG3625 -0.297326
CG12369 CG3725 -0.366897
CG12369 CG3743 -0.970036
CG12369 CG3800 1.109982
CG12369 CG3969 0.084036
CG12369 CG4204 0.471926
CG12369 CG4303 1.640050
CG12369 CG4405 0.433381
CG12369 CG4672 0.714086
CG12369 CG4677 -1.135063
CG12369 CG5183 1.206357
CG12369 CG5215 -1.943396
CG12369 CG5433 -4.266244
CG12369 CG5809 0.209724
CG12369 CG6174 0.214428
CG12369 CG6210 -1.112049
CG12369 CG6223 -0.387477
CG12369 CG6601 -0.588344
CG12369 CG6866 0.973994
CG12369 CG6877 0.757091
CG12369 CG7375 -1.854495
CG12369 CG7379 -0.582529
CG12369 CG7752 -0.365575
CG12369 CG8276 0.213061
CG12369 CG8411 -0.195995
CG12369 CG8416 -0.414676
CG12369 CG8600 0.084332
CG12369 CG8933 -1.688503
CG12369 CG8974 -0.109290
CG12369 CG9128 -0.504618
CG12369 CG9135 0.206754
CG12369 CG9318 -0.056541
CG12369 CG9924 0.417196
CG12369 CG9985 -0.293845
CG12391 CG7262 -1.357165
CG12391 CG8156 -0.418280
CG12391 CG9318 -0.436775
CG12400 CG12785 2.907883
CG12400 CG13220 -4.980226
CG12400 CG13506 -2.776323
CG12400 CG13551 0.442990
CG12400 CG13704 -7.984914
CG12400 CG14048 -1.482222
CG12400 CG14066 -0.374284
CG12400 CG14792 1.968915
CG12400 CG15162 0.675653
CG12400 CG15304 -0.484982
CG12400 CG15347 3.868153
CG12400 CG16787 0.267966
CG12400 CG1685 4.130356
CG12400 CG1771 0.367910
CG12400 CG1785 -0.220972
CG12400 CG2674 1.883842
CG12400 CG2713 -3.055243
CG12400 CG2827 0.040312
CG12400 CG2863 0.095102
CG12400 CG2977 4.772966
CG12400 CG31004 -0.284157
CG12400 CG31160 1.226584
CG12400 CG31170 0.372172
CG12400 CG31259 1.655858
CG12400 CG3140 2.462538
CG12400 CG32409 -0.225896
CG12400 CG3267 0.485276
CG12400 CG3283 -1.927700
CG12400 CG33009 0.890896
CG12400 CG33217 3.413270
CG12400 CG33502 1.405571
CG12400 CG3499 3.402940
CG12400 CG3714 -1.399815
CG12400 CG3884 0.053895
CG12400 CG4051 1.107471
CG12400 CG4061 -3.406419
CG12400 CG4217 -7.850977
CG12400 CG4307 -0.703428
CG12400 CG4475 1.865798
CG12400 CG4567 -1.172143
CG12400 CG4581 1.609231
CG12400 CG4753 0.582666
CG12400 CG4901 -2.918754
CG12400 CG4984 0.824494
CG12400 CG5010 -8.641942
CG12400 CG5012 1.124095
CG12400 CG5170 -0.260547
CG12400 CG5525 -1.412819
CG12400 CG5558 1.608682
CG12400 CG5660 -11.091116
CG12400 CG5903 1.655811
CG12400 CG5904 -11.454923
CG12400 CG5961 0.776193
CG12400 CG6028 1.313079
CG12400 CG6030 0.649965
CG12400 CG6105 -1.935528
CG12400 CG6226 0.834034
CG12400 CG6343 0.796021
CG12400 CG6345 -2.576979
CG12400 CG6459 -1.134155
CG12400 CG6501 -3.708288
CG12400 CG6769 1.055499
CG12400 CG6904 -3.773104
CG12400 CG6949 6.289876
CG12400 CG7176 0.426396
CG12400 CG7178 -2.053400
CG12400 CG7328 1.749165
CG12400 CG7354 0.782783
CG12400 CG7361 1.133955
CG12400 CG7421 1.193996
CG12400 CG7502 -0.133930
CG12400 CG7554 0.146005
CG12400 CG7698 0.691261
CG12400 CG7712 -4.380219
CG12400 CG7834 0.024118
CG12400 CG7993 2.680449
CG12400 CG8039 1.517257
CG12400 CG8048 6.012337
CG12400 CG8058 -1.735377
CG12400 CG8443 -9.411721
CG12400 CG8470 3.926079
CG12400 CG8525 0.751908
CG12400 CG8531 -2.673608
CG12400 CG8766 2.099668
CG12400 CG8788 -8.834611
CG12400 CG8804 1.549031
CG12400 CG8920 2.946049
CG12400 CG8946 -3.222180
CG12400 CG9127 0.873011
CG12400 CG9140 -3.359124
CG12400 CG9149 0.805525
CG12400 CG9331 -3.427411
CG12400 CG9527 0.861547
CG12400 CG9577 -2.908518
CG12403 CG1250 0.917833
CG12403 CG1345 -2.109515
CG12403 CG1371 0.666188
CG12403 CG14048 -0.635336
CG12403 CG1475 0.306942
CG12403 CG15105 -4.383780
CG12403 CG15117 1.046303
CG12403 CG15282 -3.737919
CG12403 CG1548 0.708519
CG12403 CG15669 -0.385194
CG12403 CG1648 2.963859
CG12403 CG1674 -0.935614
CG12403 CG1721 1.211306
CG12403 CG17325 -1.516577
CG12403 CG17332 2.978638
CG12403 CG17492 0.635623
CG12403 CG17508 0.122604
CG12403 CG17754 -0.044244
CG12403 CG18111 1.378318
CG12403 CG1837 -8.663278
CG12403 CG18593 0.175345
CG12403 CG18657 -1.747791
CG12403 CG1910 -1.836020
CG12403 CG30011 -1.117418
CG12403 CG30497 1.399397
CG12403 CG31098 -0.220585
CG12403 CG31368 -0.427893
CG12403 CG32164 2.266485
CG12403 CG32499 -0.079125
CG12403 CG32813 0.034686
CG12403 CG33009 0.565606
CG12403 CG33113 0.101550
CG12403 CG33149 -2.715876
CG12403 CG3371 -2.004632
CG12403 CG3644 0.564243
CG12403 CG3989 2.111351
CG12403 CG4183 -1.398420
CG12403 CG4300 1.559877
CG12403 CG4376 0.739304
CG12403 CG4511 -0.188151
CG12403 CG4533 2.171417
CG12403 CG4679 6.818321
CG12403 CG4692 -0.370882
CG12403 CG4994 -0.940325
CG12403 CG5320 -3.889695
CG12403 CG5330 -2.662360
CG12403 CG5476 -2.747664
CG12403 CG6647 1.955217
CG12403 CG6666 0.022149
CG12403 CG6668 4.792212
CG12403 CG6803 -0.799212
CG12403 CG6844 0.040448
CG12403 CG7062 -1.879832
CG12403 CG7071 0.430554
CG12403 CG7107 0.838432
CG12403 CG7173 2.073292
CG12403 CG7296 -0.538325
CG12403 CG7433 -5.069238
CG12403 CG7481 1.109799
CG12403 CG7698 0.731670
CG12403 CG7920 0.360597
CG12403 CG7987 -0.129236
CG12403 CG8050 1.801104
CG12403 CG8182 1.034997
CG12403 CG8186 -2.324297
CG12403 CG8439 -0.267546
CG12403 CG8665 -2.365814
CG12403 CG8766 -1.199481
CG12403 CG9070 -0.354597
CG12403 CG9194 -1.252088
CG12403 CG9238 -0.871091
CG12403 CG9262 -0.772902
CG12403 CG9762 0.263679
CG12403 CG9985 1.645630
CG1246 CG14792 -0.587791
CG1246 CG15162 0.659864
CG1246 CG15347 -0.259268
CG1246 CG1644 -0.868282
CG1246 CG2977 0.119723
CG1246 CG31004 -2.409029
CG1246 CG4033 -0.215345
CG1246 CG4753 0.625765
CG1246 CG5660 -0.295896
CG1246 CG5819 -1.744850
CG1246 CG6345 -0.075315
CG1246 CG6501 0.896337
CG1246 CG7328 -0.397172
CG1246 CG7458 -1.127928
CG1246 CG8048 0.392999
CG1246 CG8946 -0.500376
CG1250 CG1345 -0.176843
CG1250 CG14622 -0.550779
CG1250 CG15282 -0.149524
CG1250 CG17158 0.599552
CG1250 CG1782 -0.003965
CG1250 CG18783 -1.002006
CG1250 CG2374 -0.358609
CG1250 CG31022 -0.580004
CG1250 CG33097 1.373617
CG1250 CG3644 -0.911611
CG1250 CG3725 0.747921
CG1250 CG4672 1.052203
CG1250 CG5320 0.778146
CG1250 CG6647 -0.353038
CG1250 CG7071 -0.706179
CG1250 CG7375 -1.078823
CG1250 CG7433 -1.756127
CG1250 CG8749 0.157250
CG1250 CG8974 -0.115148
CG1252 CG1919 -2.052731
CG1252 CG31973 -1.462930
CG1252 CG8587 -0.670875
CG12530 CG12792 -2.258752
CG12530 CG1381 -7.915178
CG12530 CG14206 2.912482
CG12530 CG14447 2.064887
CG12530 CG14788 -0.359065
CG12530 CG17136 -4.427427
CG12530 CG17369 -0.324308
CG12530 CG1746 -7.833006
CG12530 CG2263 0.887337
CG12530 CG2827 0.438885
CG12530 CG2863 5.064243
CG12530 CG2867 1.399726
CG12530 CG3001 1.421420
CG12530 CG32253 0.173278
CG12530 CG32409 6.136435
CG12530 CG4307 3.441090
CG12530 CG4781 0.689183
CG12530 CG4912 0.937394
CG12530 CG4972 -0.030447
CG12530 CG5033 0.901093
CG12530 CG5220 1.761925
CG12530 CG5258 -0.512792
CG12530 CG5277 -2.769717
CG12530 CG5824 -14.853874
CG12530 CG6022 -3.410040
CG12530 CG6105 -7.526421
CG12530 CG6226 -0.373708
CG12530 CG6455 -3.270660
CG12530 CG7519 -0.822026
CG12530 CG7780 1.523772
CG12530 CG7839 -2.683406
CG12530 CG7935 3.043617
CG12530 CG7993 -1.133871
CG12530 CG8039 5.185379
CG12530 CG8231 -1.293573
CG12530 CG8301 -1.969549
CG12530 CG8327 -2.450511
CG12530 CG8525 -7.458790
CG12530 CG8583 1.669686
CG12530 CG8759 1.676032
CG12530 CG9006 -4.100968
CG12530 CG9300 -0.735822
CG12530 CG9306 -2.950769
CG12530 CG9630 1.597232
CG12530 CG9663 0.023754
CG12576 CG13503 -0.904758
CG12576 CG13993 -0.041968
CG12576 CG14206 1.528404
CG12576 CG14207 0.002469
CG12576 CG14712 -1.963343
CG12576 CG14883 -1.449952
CG12576 CG17943 -0.199177
CG12576 CG30115 -1.298360
CG12576 CG3033 0.073148
CG12576 CG3048 -1.790178
CG12576 CG31045 -0.167198
CG12576 CG31332 1.226720
CG12576 CG3198 -0.051455
CG12576 CG33071 -0.042234
CG12576 CG3371 1.234644
CG12576 CG3436 -1.837610
CG12576 CG4125 0.693777
CG12576 CG4726 -0.352792
CG12576 CG4966 0.807453
CG12576 CG4994 0.224448
CG12576 CG5454 1.429451
CG12576 CG5596 -0.410892
CG12576 CG6877 0.472047
CG12576 CG6972 -0.301322
CG12576 CG7033 -0.019863
CG12576 CG7379 1.508065
CG12576 CG7638 -1.392830
CG12576 CG7893 -0.714095
CG12576 CG8231 0.343809
CG12576 CG8289 -0.846636
CG12576 CG8366 -0.020544
CG12576 CG8430 0.290082
CG12576 CG8635 -0.353408
CG12576 CG8759 -0.816484
CG12576 CG9022 -0.464400
CG12576 CG9403 0.574649
CG12576 CG9480 -0.618617
CG12576 CG9710 0.164812
CG12576 CG9712 -1.271240
CG12576 CR31696 0.046018
CG1258 CG5175 -0.711679
CG1258 CG5358 -0.614764
CG1258 CG9797 -1.164571
CG12582 CG1371 0.087991
CG12582 CG14447 -0.780601
CG12582 CG1475 -0.086374
CG12582 CG3048 -0.686185
CG12582 CG3127 0.590459
CG12582 CG32813 -0.484011
CG12582 CG33071 -0.555853
CG12582 CG4217 -0.374311
CG12582 CG4994 -0.349200
CG12582 CG5374 -0.219622
CG12582 CG5558 0.032150
CG12582 CG5904 0.348460
CG12582 CG6501 -0.765762
CG12582 CG7033 -0.842601
CG12582 CG7413 -0.059645
CG12582 CG7430 0.227823
CG12582 CG7610 -0.547900
CG12582 CG7920 -1.024875
CG12582 CG8231 0.717749
CG12582 CG8439 0.440202
CG12582 CG8759 -0.443477
CG12582 CG8977 0.005260
CG12582 CG9281 0.801340
CG12582 CG9663 -0.015497
CG12582 CG9762 0.351992
CG12582 CR31696 0.120220
CG1259 CG1322 -0.117852
CG1259 CG13850 -0.532356
CG1259 CG1403 -1.325356
CG1259 CG14636 -0.406699
CG1259 CG15212 -0.261060
CG1259 CG1648 0.478780
CG1259 CG16885 -0.625321
CG1259 CG18783 -0.925364
CG1259 CG2108 0.349648
CG1259 CG2837 -0.352313
CG1259 CG32425 1.871850
CG1259 CG32548 -1.301297
CG1259 CG32625 -0.377074
CG1259 CG3365 -0.316476
CG1259 CG3903 1.024752
CG1259 CG4145 0.045102
CG1259 CG4679 -1.789859
CG1259 CG5330 0.959274
CG1259 CG6668 -0.492005
CG1259 CG7173 -0.130933
CG1259 CG8173 -0.052152
CG1259 CG8965 -0.396592
CG1259 CG9539 0.021282
CG1259 CG9710 0.893634
CG12592 CG13005 0.219428
CG12592 CG13777 -0.493417
CG12592 CG14025 -1.295799
CG12592 CG1404 1.760422
CG12592 CG1422 2.204231
CG12592 CG1444 -0.146634
CG12592 CG14712 -2.508783
CG12592 CG1648 1.826900
CG12592 CG16721 0.817300
CG12592 CG18250 -1.512908
CG12592 CG2835 1.074601
CG12592 CG3001 -0.966349
CG12592 CG31045 0.252034
CG12592 CG31332 -0.644737
CG12592 CG31368 0.754446
CG12592 CG32625 2.309798
CG12592 CG3265 -0.476232
CG12592 CG3278 1.608495
CG12592 CG3371 -0.334808
CG12592 CG3416 -3.679659
CG12592 CG3436 -4.101054
CG12592 CG3624 1.029585
CG12592 CG4003 1.168807
CG12592 CG4204 1.103770
CG12592 CG4300 -0.179739
CG12592 CG4303 0.851863
CG12592 CG4551 -0.337666
CG12592 CG4700 -4.193638
CG12592 CG4972 0.056824
CG12592 CG5183 -2.329408
CG12592 CG5258 0.304731
CG12592 CG5454 -0.052346
CG12592 CG5499 0.768655
CG12592 CG5809 1.851683
CG12592 CG6177 -0.452959
CG12592 CG7033 2.210203
CG12592 CG7073 0.719427
CG12592 CG7413 -0.168851
CG12592 CG7481 0.063967
CG12592 CG7987 -3.004926
CG12592 CG8276 -0.876978
CG12592 CG8411 0.172730
CG12592 CG8416 -2.343547
CG12592 CG8553 -0.581383
CG12592 CG8571 0.239125
CG12592 CG8759 1.497351
CG12592 CG9128 1.817405
CG12592 CG9256 0.830704
CG12592 CG9403 -0.872507
CG12592 CG9633 0.331797
CG12592 CG9677 -6.492201
CG12592 CG9750 -3.200501
CG12592 CG9866 1.427565
CG12592 CG9985 -0.371370
CG1264 CG15117 -1.234294
CG1264 CG8665 -0.532913
CG12676 CG13005 1.824457
CG12676 CG13912 0.750548
CG12676 CG14025 -0.018912
CG12676 CG14122 -0.568532
CG12676 CG14207 -0.090500
CG12676 CG1422 2.602835
CG12676 CG1429 -0.085944
CG12676 CG1444 1.197883
CG12676 CG1475 -2.012061
CG12676 CG15002 -0.068792
CG12676 CG16721 -0.459150
CG12676 CG17158 -1.374945
CG12676 CG1721 0.523143
CG12676 CG17492 3.049555
CG12676 CG18250 -4.869226
CG12676 CG18290 -0.118687
CG12676 CG1910 0.174539
CG12676 CG2051 -0.497814
CG12676 CG3001 1.338088
CG12676 CG3039 -1.567607
CG12676 CG3048 -0.396257
CG12676 CG31045 -0.439285
CG12676 CG31332 -2.068165
CG12676 CG32701 -0.765033
CG12676 CG33097 2.743597
CG12676 CG33549 0.512372
CG12676 CG3624 1.838501
CG12676 CG4125 -0.729115
CG12676 CG4170 -4.059625
CG12676 CG4194 -0.012549
CG12676 CG4677 -0.211036
CG12676 CG4700 -2.934768
CG12676 CG5183 -1.940118
CG12676 CG5320 -1.410062
CG12676 CG5809 1.555483
CG12676 CG6017 -1.494955
CG12676 CG6512 2.115127
CG12676 CG6668 3.213765
CG12676 CG6877 0.148911
CG12676 CG7033 0.223683
CG12676 CG7199 -4.864160
CG12676 CG7262 0.435622
CG12676 CG7526 0.142024
CG12676 CG7638 1.485844
CG12676 CG7654 0.527033
CG12676 CG7893 -0.948843
CG12676 CG8231 -0.760569
CG12676 CG8276 1.943869
CG12676 CG8289 0.787784
CG12676 CG8306 0.828378
CG12676 CG8411 -0.603414
CG12676 CG8759 0.742775
CG12676 CG8965 0.130419
CG12676 CG9022 0.305234
CG12676 CG9035 0.875623
CG12676 CG9322 -0.654595
CG12676 CG9330 -0.916969
CG12676 CG9403 3.678216
CG12676 CG9866 -0.346178
CG12676 CR31696 0.081277
CG12676 TE19126 -3.696443
CG12701 CG1404 1.366212
CG12701 CG14883 -2.762057
CG12701 CG17158 1.505064
CG12701 CG1782 0.358671
CG12701 CG18250 1.069278
CG12701 CG1884 0.909873
CG12701 CG2774 0.214699
CG12701 CG3033 1.364677
CG12701 CG3198 -1.069916
CG12701 CG33097 2.747823
CG12701 CG3436 0.020667
CG12701 CG3542 -8.485264
CG12701 CG3624 -3.343220
CG12701 CG3722 1.775921
CG12701 CG3800 0.807202
CG12701 CG3969 -1.289154
CG12701 CG4006 -0.369828
CG12701 CG4204 0.021500
CG12701 CG4551 -1.877714
CG12701 CG5021 0.110957
CG12701 CG5215 -0.466592
CG12701 CG5433 -0.309930
CG12701 CG5499 -0.323588
CG12701 CG5514 -0.144481
CG12701 CG6654 -0.164570
CG12701 CG6775 0.037533
CG12701 CG7375 -0.548791
CG12701 CG7379 -0.710017
CG12701 CG7893 -0.648164
CG12701 CG8156 -0.712089
CG12701 CG8200 -0.211710
CG12701 CG8749 0.161863
CG12701 CG8965 0.608518
CG12701 CG9022 -1.364062
CG12701 CG9128 0.537633
CG12701 CG9346 1.050861
CG12701 CG9712 0.219778
CG12701 TE20108 0.057354
CG12723 CG14356 -1.869814
CG12723 CG15022 -0.557058
CG12723 CG15212 -0.332139
CG12723 CG15444 -0.649837
CG12723 CG15592 -1.850241
CG12723 CG1582 -0.443674
CG12723 CG18362 -0.533619
CG12723 CG2210 -0.643056
CG12723 CG32548 0.025878
CG12723 CG3267 0.834232
CG12723 CG32920 0.163765
CG12723 CG33217 0.295616
CG12723 CG4742 0.319389
CG12723 CG6459 -0.448917
CG12723 CG6521 -0.319869
CG12723 CG7107 1.379575
CG12723 CG7266 0.113614
CG12723 CG7361 0.209944
CG12723 CG7807 -1.667909
CG12723 CG9446 -0.121639
CG12723 TE18870 -0.419274
CG1273 CG1403 -0.427366
CG1273 CG16765 0.401727
CG1273 CG16786 -0.623341
CG1273 CG17158 0.028228
CG1273 CG1749 -0.041937
CG1273 CG30011 -0.406529
CG1273 CG3171 -0.625092
CG1273 CG32164 0.434698
CG1273 CG33104 -0.373743
CG1273 CG3762 -0.585995
CG1273 CG4204 -0.111655
CG1273 CG5809 -0.010484
CG1273 CG6668 0.116624
CG1273 CG6775 0.035332
CG1273 CG6844 -0.207553
CG1273 CG7071 -0.702502
CG1273 CG7271 0.456196
CG1273 CG8182 -0.452642
CG12767 CG13906 -0.682588
CG12767 CG13928 -0.237666
CG12767 CG1825 -1.742849
CG12767 CG18740 -1.260603
CG12767 CG31181 0.104548
CG12767 CG32505 0.496217
CG12767 CG4050 -0.801555
CG12767 CG5175 -1.226860
CG12767 CG5545 -0.340682
CG12767 CG6181 -0.685925
CG12767 CG6703 0.029435
CG12767 CG7528 0.073125
CG12767 CG7576 -0.660054
CG12767 CG7659 -0.590451
CG12785 CG12792 4.196706
CG12785 CG13503 -1.858836
CG12785 CG13506 0.047470
CG12785 CG13551 -0.346864
CG12785 CG13969 -0.286649
CG12785 CG14048 5.261223
CG12785 CG14066 0.693755
CG12785 CG14206 -2.515132
CG12785 CG14447 -0.096322
CG12785 CG15095 -2.165640
CG12785 CG15162 -0.973981
CG12785 CG15347 0.958271
CG12785 CG15731 -0.476743
CG12785 CG1685 4.770796
CG12785 CG17136 -3.989646
CG12785 CG17332 -0.019513
CG12785 CG17369 4.137129
CG12785 CG1771 -2.000229
CG12785 CG1785 -10.031756
CG12785 CG18657 1.414535
CG12785 CG18854 3.307066
CG12785 CG2003 2.852423
CG12785 CG2078 -0.385575
CG12785 CG2158 1.403659
CG12785 CG2221 -4.116112
CG12785 CG2263 1.762275
CG12785 CG2674 0.705409
CG12785 CG2827 4.188747
CG12785 CG2863 0.272066
CG12785 CG2867 -4.109348
CG12785 CG31170 1.537650
CG12785 CG3127 -0.962929
CG12785 CG31605 -1.305662
CG12785 CG3224 -1.799965
CG12785 CG32409 -4.430943
CG12785 CG32813 -3.868639
CG12785 CG33217 -1.225325
CG12785 CG3499 2.293491
CG12785 CG3593 0.166968
CG12785 CG3861 -1.018982
CG12785 CG4033 -3.336453
CG12785 CG4217 -10.397022
CG12785 CG4581 -0.217559
CG12785 CG4753 -0.226464
CG12785 CG4901 1.015171
CG12785 CG4912 -4.501169
CG12785 CG5010 4.359501
CG12785 CG5258 1.983226
CG12785 CG5525 -3.285738
CG12785 CG5819 0.837555
CG12785 CG5824 -0.338665
CG12785 CG5903 1.015088
CG12785 CG5904 -8.419374
CG12785 CG5961 1.433118
CG12785 CG6022 -11.308540
CG12785 CG6105 6.367677
CG12785 CG6226 0.831951
CG12785 CG6459 3.536085
CG12785 CG6501 2.243585
CG12785 CG6708 -1.045686
CG12785 CG6767 0.631751
CG12785 CG6904 -3.709682
CG12785 CG6949 1.149132
CG12785 CG7033 2.429927
CG12785 CG7178 0.268070
CG12785 CG7361 -3.124235
CG12785 CG7458 -0.379573
CG12785 CG7519 -3.770134
CG12785 CG7554 -0.121799
CG12785 CG7698 -1.706157
CG12785 CG7712 -1.990892
CG12785 CG8039 3.443531
CG12785 CG8058 -5.374020
CG12785 CG8231 -1.006379
CG12785 CG8327 5.850803
CG12785 CG8443 -0.303556
CG12785 CG8444 1.601274
CG12785 CG8446 0.693964
CG12785 CG8525 -6.008385
CG12785 CG8531 -1.001432
CG12785 CG8636 -4.148644
CG12785 CG8766 -1.752610
CG12785 CG8788 -8.482588
CG12785 CG8920 4.715886
CG12785 CG8946 2.896357
CG12785 CG9140 -1.344815
CG12785 CG9149 1.504784
CG12785 CG9527 1.927239
CG12785 CG9577 -2.748179
CG12785 CG9630 4.117296
CG12785 CG9663 -0.824624
CG12792 CG13005 -3.540482
CG12792 CG13289 1.074325
CG12792 CG13503 -6.888181
CG12792 CG13506 0.214198
CG12792 CG14026 -0.384132
CG12792 CG14206 -4.687067
CG12792 CG14207 -1.788634
CG12792 CG1429 -0.277136
CG12792 CG14447 1.746478
CG12792 CG14712 0.125257
CG12792 CG14788 1.881012
CG12792 CG15433 -15.013850
CG12792 CG1685 4.450411
CG12792 CG17032 -0.668185
CG12792 CG17124 3.200824
CG12792 CG17136 -0.653386
CG12792 CG17369 6.100178
CG12792 CG1746 -2.394211
CG12792 CG1785 -0.272068
CG12792 CG18854 4.823218
CG12792 CG2003 2.884315
CG12792 CG2184 5.577076
CG12792 CG2221 -1.135945
CG12792 CG2263 1.835913
CG12792 CG2863 -3.266523
CG12792 CG2867 -0.028719
CG12792 CG3001 -1.709781
CG12792 CG3224 -0.148509
CG12792 CG32409 -4.119980
CG12792 CG3278 -8.941903
CG12792 CG32813 -0.570134
CG12792 CG33071 4.472368
CG12792 CG33104 0.363172
CG12792 CG33183 0.782845
CG12792 CG3401 -1.145290
CG12792 CG4033 -8.347642
CG12792 CG4115 0.515236
CG12792 CG4170 4.131481
CG12792 CG4307 -13.052217
CG12792 CG4457 -9.084660
CG12792 CG4700 2.442199
CG12792 CG4746 0.949682
CG12792 CG4843 0.313919
CG12792 CG4901 2.686109
CG12792 CG4912 -15.146939
CG12792 CG4972 3.712596
CG12792 CG5033 1.893315
CG12792 CG5258 -4.847421
CG12792 CG5277 -1.796847
CG12792 CG5374 7.411608
CG12792 CG5382 2.567339
CG12792 CG5596 2.117082
CG12792 CG5824 -14.736927
CG12792 CG5904 -6.181688
CG12792 CG5992 4.302269
CG12792 CG6022 -0.135875
CG12792 CG6105 3.167109
CG12792 CG6148 -2.450153
CG12792 CG6226 -1.077105
CG12792 CG6455 -1.816670
CG12792 CG6512 -4.312059
CG12792 CG6904 2.089283
CG12792 CG7033 1.132930
CG12792 CG7088 0.138469
CG12792 CG7430 -7.603485
CG12792 CG7461 2.332479
CG12792 CG7519 -4.550758
CG12792 CG7610 4.226766
CG12792 CG7654 2.383076
CG12792 CG7834 1.967590
CG12792 CG7935 -0.270882
CG12792 CG7993 2.390536
CG12792 CG8058 1.296373
CG12792 CG8231 0.232937
CG12792 CG8286 -1.653257
CG12792 CG8309 4.715273
CG12792 CG8446 -5.531196
CG12792 CG8503 -0.506121
CG12792 CG8525 3.217672
CG12792 CG8635 1.007143
CG12792 CG8759 -14.043549
CG12792 CG8920 2.949558
CG12792 CG8977 4.061122
CG12792 CG8978 -6.720135
CG12792 CG9006 1.884223
CG12792 CG9009 1.147324
CG12792 CG9035 0.157406
CG12792 CG9140 1.733612
CG12792 CG9172 6.917207
CG12792 CG9281 -3.666301
CG12792 CG9330 2.578442
CG12792 CG9630 1.673313
CG12792 CG9663 -1.858011
CG12792 CG9677 2.750312
CG12792 CG9866 -4.132498
CG12858 CG15097 -2.687753
CG12858 CG32169 -0.040734
CG12858 CG3703 -0.634701
CG12858 CG7851 -0.273541
CG12858 CG9261 0.159877
CG1298 CG17218 -0.507113
CG1298 CG8156 -0.409416
CG1298 CG8600 -0.893371
CG1298 CG9924 -0.061525
CG13005 CG1309 0.626708
CG13005 CG13289 0.518634
CG13005 CG14025 -2.208208
CG13005 CG14026 -3.745271
CG13005 CG1403 -0.754496
CG13005 CG14048 0.500039
CG13005 CG14206 4.663143
CG13005 CG1429 1.810534
CG13005 CG14712 -0.048094
CG13005 CG1475 3.701917
CG13005 CG14788 1.809685
CG13005 CG14805 0.946614
CG13005 CG1648 -1.958054
CG13005 CG17032 0.603835
CG13005 CG17121 0.548313
CG13005 CG17124 -0.891779
CG13005 CG1721 -1.200061
CG13005 CG17246 -7.226344
CG13005 CG17320 -0.631050
CG13005 CG17492 3.712255
CG13005 CG18140 -0.531198
CG13005 CG18250 -9.363856
CG13005 CG1837 4.331492
CG13005 CG1910 1.554154
CG13005 CG2003 -1.694678
CG13005 CG2051 -2.578807
CG13005 CG2155 -0.604931
CG13005 CG2158 2.681112
CG13005 CG2198 1.311360
CG13005 CG2863 -1.606196
CG13005 CG3001 -1.863119
CG13005 CG31045 -0.910858
CG13005 CG31332 4.120330
CG13005 CG3140 -1.047838
CG13005 CG31999 -1.313735
CG13005 CG32409 0.811887
CG13005 CG32464 1.760748
CG13005 CG32625 1.376694
CG13005 CG3278 -7.695078
CG13005 CG33104 0.082646
CG13005 CG33549 2.280139
CG13005 CG3499 1.935096
CG13005 CG3624 -1.618677
CG13005 CG3903 3.000400
CG13005 CG3992 -1.712699
CG13005 CG4003 1.557342
CG13005 CG4033 1.680444
CG13005 CG4051 -0.436705
CG13005 CG4115 0.077499
CG13005 CG4170 -7.502922
CG13005 CG4300 0.707681
CG13005 CG4354 0.513050
CG13005 CG4427 -1.975679
CG13005 CG4457 1.459158
CG13005 CG4533 -2.994589
CG13005 CG4551 -1.673455
CG13005 CG4679 -3.420160
CG13005 CG4700 -4.308334
CG13005 CG4746 0.393008
CG13005 CG4912 1.604089
CG13005 CG4972 0.183738
CG13005 CG5033 -8.812062
CG13005 CG5183 -0.610044
CG13005 CG5220 -1.618212
CG13005 CG5258 -1.760842
CG13005 CG5277 -3.169954
CG13005 CG5330 4.956152
CG13005 CG5353 -2.717206
CG13005 CG5374 3.625246
CG13005 CG5486 2.337768
CG13005 CG5594 -3.891612
CG13005 CG5776 3.253643
CG13005 CG5809 3.832375
CG13005 CG5824 -2.119011
CG13005 CG5904 3.247651
CG13005 CG5992 -2.178083
CG13005 CG6177 2.109457
CG13005 CG6226 1.202261
CG13005 CG6512 3.020609
CG13005 CG6708 0.859966
CG13005 CG6904 -6.264901
CG13005 CG7033 -13.237815
CG13005 CG7227 -4.876731
CG13005 CG7299 -0.141172
CG13005 CG7393 2.409706
CG13005 CG7430 0.441770
CG13005 CG7461 -0.105463
CG13005 CG7610 1.106222
CG13005 CG7915 0.969896
CG13005 CG7935 0.859235
CG13005 CG7987 -13.206559
CG13005 CG7993 -0.053215
CG13005 CG8036 -0.587538
CG13005 CG8231 5.925241
CG13005 CG8289 1.986038
CG13005 CG8306 -1.547108
CG13005 CG8402 3.897704
CG13005 CG8439 1.491086
CG13005 CG8636 -0.733524
CG13005 CG8759 -10.750930
CG13005 CG8977 -8.242091
CG13005 CG8978 -2.317676
CG13005 CG9006 -2.278466
CG13005 CG9035 0.429250
CG13005 CG9140 -3.533482
CG13005 CG9194 1.248650
CG13005 CG9280 1.462722
CG13005 CG9281 4.785045
CG13005 CG9330 4.581813
CG13005 CG9403 3.303324
CG13005 CG9663 2.464858
CG13005 CG9677 3.682878
CG13005 CG9710 -1.849324
CG13005 CG9750 -2.456252
CG13005 CG9866 -3.545161
CG13005 CG9916 0.409241
CG13005 CG9985 -2.108956
CG13005 TE19126 -2.000962
CG13037 CG18111 -1.355880
CG13037 CG2184 -1.173218
CG13037 CG4125 -1.499341
CG13037 CG4843 0.625154
CG13037 CG7638 0.435141
CG13037 CG9762 0.325819
CG1309 CG13289 -0.106065
CG1309 CG14048 0.368045
CG1309 CG1475 -3.544965
CG1309 CG14805 -4.704050
CG1309 CG14996 -0.337925
CG1309 CG15188 -0.105055
CG1309 CG1548 0.422140
CG1309 CG15717 2.510202
CG1309 CG1685 -1.648650
CG1309 CG17124 -2.004390
CG1309 CG17246 -1.800611
CG1309 CG17369 1.763305
CG1309 CG18657 -0.588695
CG1309 CG1970 -0.025997
CG1309 CG2098 -5.171302
CG1309 CG2155 0.187909
CG1309 CG2198 3.296249
CG1309 CG2221 -1.160777
CG1309 CG2263 -1.926264
CG1309 CG2713 1.616324
CG1309 CG3140 1.087268
CG1309 CG32253 -0.873832
CG1309 CG32425 0.112714
CG1309 CG32499 0.893016
CG1309 CG3278 -0.463985
CG1309 CG32813 1.158187
CG1309 CG3283 -0.165422
CG1309 CG33009 0.222610
CG1309 CG33104 -0.015753
CG1309 CG33217 1.086985
CG1309 CG3593 1.120971
CG1309 CG3989 -0.023628
CG1309 CG4003 2.075812
CG1309 CG4233 -1.930701
CG1309 CG4354 0.062133
CG1309 CG4427 -5.062504
CG1309 CG4475 -0.026624
CG1309 CG4692 1.054686
CG1309 CG4742 -1.000986
CG1309 CG4972 1.394733
CG1309 CG5033 -2.361380
CG1309 CG5193 2.352263
CG1309 CG5220 3.063666
CG1309 CG5277 3.555744
CG1309 CG5330 1.364201
CG1309 CG5345 -3.736518
CG1309 CG5353 -0.406428
CG1309 CG5374 1.268423
CG1309 CG5594 -1.387689
CG1309 CG6022 -7.067092
CG1309 CG6148 -3.511515
CG1309 CG6343 -0.124717
CG1309 CG6767 0.963446
CG1309 CG6844 -0.245224
CG1309 CG7227 -0.279392
CG1309 CG7393 -8.164374
CG1309 CG7413 0.629631
CG1309 CG7519 2.012989
CG1309 CG7702 1.544202
CG1309 CG7839 -0.165100
CG1309 CG7935 -5.252951
CG1309 CG7981 -0.118658
CG1309 CG7987 2.736912
CG1309 CG7993 0.529782
CG1309 CG8036 0.854559
CG1309 CG8309 -0.673508
CG1309 CG8402 -0.238706
CG1309 CG8446 0.042485
CG1309 CG8920 0.809404
CG1309 CG8977 -0.659934
CG1309 CG8978 0.222530
CG1309 CG9006 -1.835328
CG1309 CG9009 0.421929
CG1309 CG9306 -0.901949
CG1309 TE18870 -0.233068
CG13102 CG13284 0.526554
CG13102 CG18173 0.044369
CG13102 CG31463 1.241354
CG13102 CG3734 -2.252114
CG13102 CG6830 -0.614086
CG1322 CG2161 -0.168742
CG1322 CG2928 0.041143
CG1322 CG32625 -0.210259
CG1322 CG33104 0.388840
CG1322 CG3365 -0.665382
CG1322 CG3903 1.470149
CG1322 CG4145 -0.711671
CG1322 CG4742 -0.365632
CG1322 CG9089 -0.547486
CG1322 CG9539 -0.881289
CG13220 CG13506 -1.871788
CG13220 CG1371 0.318199
CG13220 CG15304 0.576836
CG13220 CG1582 0.538463
CG13220 CG17246 0.242941
CG13220 CG17320 0.836147
CG13220 CG1882 -1.528354
CG13220 CG2161 1.205582
CG13220 CG2210 0.642472
CG13220 CG2713 0.408694
CG13220 CG31004 -1.480213
CG13220 CG31170 -3.882815
CG13220 CG3127 0.415889
CG13220 CG3140 -2.146703
CG13220 CG3171 1.029332
CG13220 CG31999 -0.927014
CG13220 CG32164 0.854862
CG13220 CG3267 1.998873
CG13220 CG32920 1.052027
CG13220 CG33009 -0.939261
CG13220 CG33071 -0.961485
CG13220 CG33502 -0.084364
CG13220 CG3499 -3.737097
CG13220 CG3714 -1.683723
CG13220 CG3960 0.818544
CG13220 CG4003 0.065001
CG13220 CG4169 -1.329667
CG13220 CG4233 -6.386662
CG13220 CG4247 0.418394
CG13220 CG4364 1.622460
CG13220 CG4427 -1.969457
CG13220 CG4475 -0.179321
CG13220 CG4567 -2.091348
CG13220 CG4994 -1.692450
CG13220 CG5012 -1.674170
CG13220 CG5330 -0.270334
CG13220 CG5374 -1.619301
CG13220 CG5590 -0.407702
CG13220 CG5596 1.469722
CG13220 CG5660 1.758899
CG13220 CG5903 0.118128
CG13220 CG5904 10.934593
CG13220 CG5992 -0.398667
CG13220 CG6028 -0.221163
CG13220 CG6030 -0.804443
CG13220 CG6345 0.553035
CG13220 CG6439 -1.600880
CG13220 CG6501 3.655694
CG13220 CG6666 -2.548346
CG13220 CG6769 -2.249029
CG13220 CG6904 2.524513
CG13220 CG6949 -5.662886
CG13220 CG7033 -2.028991
CG13220 CG7107 2.416999
CG13220 CG7354 -0.322876
CG13220 CG7361 0.448947
CG13220 CG7421 0.251313
CG13220 CG7458 0.401042
CG13220 CG7610 -0.544863
CG13220 CG7920 -0.521990
CG13220 CG7981 0.602339
CG13220 CG7987 0.154025
CG13220 CG7993 -0.974764
CG13220 CG8058 0.157009
CG13220 CG8235 0.897057
CG13220 CG8402 -1.117342
CG13220 CG8430 -0.850276
CG13220 CG8439 1.947543
CG13220 CG8443 -5.936041
CG13220 CG8531 -0.010134
CG13220 CG8766 2.365226
CG13220 CG9140 0.794705
CG13220 CG9194 0.233137
CG13220 CG9280 0.683576
CG13220 CG9281 -0.514753
CG13220 CG9527 2.789294
CG13220 CG9710 0.076586
CG13220 CG9762 -1.675692
CG13220 CG9811 -1.388703
CG13279 CG2713 0.075481
CG13279 CG3283 -0.300241
CG13279 CG4475 -0.099521
CG13279 CG5288 -0.491709
CG13279 CG6459 -0.188777
CG13279 CG7178 -0.903622
CG13279 CG8766 0.011106
CG13279 CG8788 0.327405
CG13279 CG8804 -2.969902
CG13279 CG8913 -0.229933
CG13279 CG8946 1.032442
CG13279 CG9127 -0.566786
CG13279 CG9331 0.340207
CG13284 CG14066 -0.189144
CG13284 CG14792 -1.581632
CG13284 CG14902 0.154504
CG13284 CG1759 -1.852461
CG13284 CG1809 -1.543678
CG13284 CG31233 1.354787
CG13284 CG31463 -5.772274
CG13284 CG3734 -0.709339
CG13284 CG4199 -2.030771
CG13284 CG4280 -0.813105
CG13284 CG6830 -0.015331
CG13284 CG9568 -0.824827
CG13289 CG1422 0.739694
CG13289 CG1429 0.005999
CG13289 CG1475 -0.012665
CG13289 CG14788 0.584598
CG13289 CG14805 -0.123248
CG13289 CG17124 0.296127
CG13289 CG1837 0.413608
CG13289 CG2155 -0.730143
CG13289 CG2277 -0.194278
CG13289 CG2330 -0.536011
CG13289 CG3001 0.533169
CG13289 CG31045 0.839705
CG13289 CG32425 1.097190
CG13289 CG32464 -0.306384
CG13289 CG3278 -1.806517
CG13289 CG4003 0.362059
CG13289 CG4427 -2.253746
CG13289 CG4511 -0.201071
CG13289 CG4746 -0.464674
CG13289 CG5033 1.942137
CG13289 CG5183 -1.359561
CG13289 CG5277 -0.286791
CG13289 CG5353 -0.036128
CG13289 CG5374 0.743070
CG13289 CG5776 -0.168658
CG13289 CG6148 -0.216743
CG13289 CG6512 -0.293314
CG13289 CG6708 0.879974
CG13289 CG7393 0.446458
CG13289 CG7702 -0.619098
CG13289 CG7987 -0.901842
CG13289 CG8036 0.430482
CG13289 CG8258 0.526080
CG13289 CG8289 -0.290958
CG13289 CG8306 -0.599171
CG13289 CG8759 -1.932410
CG13289 CG9006 -1.985564
CG13289 CG9128 -0.759041
CG13289 CG9281 0.497562
CG13289 CG9677 1.026397
CG13289 CG9866 0.289328
CG13289 CG9985 -0.319516
CG13316 CG13928 -0.297709
CG13316 CG3703 -1.631000
CG13316 CG4050 -0.113769
CG13316 CG6930 -0.990536
CG13321 CG1463 -0.039072
CG13321 CG15101 -0.784478
CG13321 CG31692 -0.678875
CG13321 CG3434 -0.704499
CG13321 CG3743 -0.654934
CG13348 CG13503 -1.209463
CG13348 CG14025 0.077130
CG13348 CG14206 2.537889
CG13348 CG14207 -0.086195
CG13348 CG14447 -0.871375
CG13348 CG15731 -1.167100
CG13348 CG3048 -3.348667
CG13348 CG31605 0.069780
CG13348 CG32409 -1.126702
CG13348 CG4125 -0.107589
CG13348 CG4581 0.496533
CG13348 CG4843 -0.152815
CG13348 CG4912 -0.946040
CG13348 CG5961 -3.122585
CG13348 CG7033 1.832291
CG13348 CG7458 0.985352
CG13348 CG7638 0.552091
CG13348 CG7930 -0.343548
CG13348 CG8301 -1.273612
CG13348 CG9663 -1.150278
CG13377 CG9149 -1.540345
CG13391 CG17280 -0.876191
CG13391 CG3539 -0.906592
CG13391 CG6816 -1.182307
CG1345 CG1475 1.582305
CG1345 CG15105 -0.054923
CG1345 CG15117 0.268705
CG1345 CG15282 -0.699287
CG1345 CG1648 -0.023183
CG1345 CG17158 0.054737
CG1345 CG17492 0.811913
CG1345 CG18111 0.126080
CG1345 CG18290 -0.936134
CG1345 CG1837 0.805672
CG1345 CG1910 -0.379295
CG1345 CG2051 -0.572764
CG1345 CG2374 -0.125733
CG1345 CG30497 -0.433836
CG1345 CG32244 0.525182
CG1345 CG33149 0.285248
CG1345 CG33549 1.258834
CG1345 CG3644 -1.454767
CG1345 CG3725 1.447495
CG1345 CG3989 0.377582
CG1345 CG4183 -0.301752
CG1345 CG4672 -0.467383
CG1345 CG4679 -2.516461
CG1345 CG4692 0.197461
CG1345 CG5320 -2.568826
CG1345 CG5476 -0.283457
CG1345 CG6668 -0.274223
CG1345 CG6844 -0.548481
CG1345 CG7071 -1.017731
CG1345 CG7173 0.609689
CG1345 CG7481 0.324870
CG1345 CG8182 -0.165857
CG1345 CG8186 -0.032306
CG1345 CG8974 0.823196
CG1345 CG9238 -0.239640
CG1345 CG9253 -0.345930
CG1345 CG9985 0.056866
CG1345 TE19126 -0.447980
CG13463 CG1546 -1.725865
CG13503 CG13506 0.513947
CG13503 CG14206 -12.662787
CG13503 CG14207 -2.969825
CG13503 CG14447 -0.203371
CG13503 CG14712 2.095693
CG13503 CG15162 0.828296
CG13503 CG15433 -0.974938
CG13503 CG15731 -0.470054
CG13503 CG16765 1.159418
CG13503 CG17136 0.705262
CG13503 CG1771 -1.846368
CG13503 CG18657 0.371945
CG13503 CG18854 1.657876
CG13503 CG1891 -1.484823
CG13503 CG2184 -2.487737
CG13503 CG2221 -1.426054
CG13503 CG2263 -0.490135
CG13503 CG2863 1.279818
CG13503 CG30115 0.445519
CG13503 CG3048 0.937839
CG13503 CG31045 0.797062
CG13503 CG31175 0.277049
CG13503 CG3224 -0.177358
CG13503 CG33071 -0.756014
CG13503 CG33183 -0.058063
CG13503 CG3401 -0.798419
CG13503 CG4033 0.112164
CG13503 CG4115 0.699703
CG13503 CG4125 -0.333418
CG13503 CG4194 1.226423
CG13503 CG4217 0.558050
CG13503 CG4307 -1.461522
CG13503 CG4457 -3.002600
CG13503 CG4552 1.614170
CG13503 CG4581 0.177881
CG13503 CG4726 -0.391776
CG13503 CG4843 -0.235234
CG13503 CG4901 -1.164570
CG13503 CG4912 2.730963
CG13503 CG4966 -2.254014
CG13503 CG4994 -0.107954
CG13503 CG5258 -1.559337
CG13503 CG5277 1.184076
CG13503 CG5525 -6.182587
CG13503 CG5596 -0.043102
CG13503 CG5824 1.719906
CG13503 CG5961 2.724013
CG13503 CG5992 -3.409317
CG13503 CG6105 5.405244
CG13503 CG6512 2.278601
CG13503 CG6708 -1.674245
CG13503 CG6972 -0.475456
CG13503 CG7033 0.494161
CG13503 CG7088 0.772273
CG13503 CG7430 -1.520687
CG13503 CG7458 -0.059963
CG13503 CG7461 2.791551
CG13503 CG7519 1.367556
CG13503 CG7554 -2.111162
CG13503 CG7638 0.761982
CG13503 CG7654 -1.526928
CG13503 CG7675 -1.854734
CG13503 CG7915 0.092875
CG13503 CG7930 -0.898233
CG13503 CG8231 -3.156876
CG13503 CG8301 0.654244
CG13503 CG8309 1.816852
CG13503 CG8446 0.783548
CG13503 CG8531 -0.696017
CG13503 CG8635 -2.604738
CG13503 CG8759 8.932164
CG13503 CG8978 1.317009
CG13503 CG9172 0.434402
CG13503 CG9281 -3.060747
CG13503 CG9326 -0.902997
CG13503 CG9330 -1.009891
CG13503 CG9416 0.809164
CG13503 CG9630 2.805293
CG13503 CG9663 -1.297082
CG13503 CG9762 0.504794
CG13503 CG9866 -1.686304
CG13503 TE19126 0.922319
CG13506 CG13551 1.780053
CG13506 CG13704 -0.949566
CG13506 CG14206 1.366651
CG13506 CG14207 -0.617078
CG13506 CG15162 -2.317207
CG13506 CG15433 -1.253833
CG13506 CG16765 0.385506
CG13506 CG17166 -1.240918
CG13506 CG17332 -0.636455
CG13506 CG1771 -2.319194
CG13506 CG1785 1.976790
CG13506 CG1882 -1.358265
CG13506 CG18854 2.433002
CG13506 CG2221 -1.099214
CG13506 CG2263 -0.560177
CG13506 CG2713 3.259435
CG13506 CG2863 1.104302
CG13506 CG31004 -1.349635
CG13506 CG31170 0.505947
CG13506 CG31175 -1.744514
CG13506 CG3140 -0.348820
CG13506 CG32164 0.452152
CG13506 CG32409 3.253919
CG13506 CG3267 -1.835612
CG13506 CG32813 -3.099387
CG13506 CG3283 -0.673569
CG13506 CG33009 -0.178246
CG13506 CG33071 0.909743
CG13506 CG33104 1.491877
CG13506 CG33183 -1.034401
CG13506 CG33502 1.513810
CG13506 CG3499 -0.688529
CG13506 CG4033 1.802978
CG13506 CG4051 -6.410794
CG13506 CG4217 -4.399455
CG13506 CG4233 0.518261
CG13506 CG4307 -2.221614
CG13506 CG4427 -4.425575
CG13506 CG4457 -1.387266
CG13506 CG4475 -0.120785
CG13506 CG4567 0.027477
CG13506 CG4581 1.213953
CG13506 CG4665 -0.264617
CG13506 CG4901 -0.835654
CG13506 CG4912 0.575428
CG13506 CG4972 -0.092347
CG13506 CG4994 2.562861
CG13506 CG5033 2.601794
CG13506 CG5170 -0.975358
CG13506 CG5193 -0.208894
CG13506 CG5525 1.342714
CG13506 CG5558 1.391372
CG13506 CG5596 0.280221
CG13506 CG5904 -4.929832
CG13506 CG6105 -0.918572
CG13506 CG6345 0.264206
CG13506 CG6501 -1.096483
CG13506 CG6708 2.236678
CG13506 CG6769 1.030200
CG13506 CG6904 0.503872
CG13506 CG6949 -4.985482
CG13506 CG7033 0.191114
CG13506 CG7176 3.706890
CG13506 CG7279 -0.084978
CG13506 CG7361 -4.905410
CG13506 CG7413 0.872774
CG13506 CG7421 -0.550818
CG13506 CG7430 0.110803
CG13506 CG7438 0.042538
CG13506 CG7461 -0.877619
CG13506 CG7610 1.768390
CG13506 CG7698 1.660218
CG13506 CG7712 0.974139
CG13506 CG7993 0.450396
CG13506 CG8058 -0.362969
CG13506 CG8144 -0.735164
CG13506 CG8186 0.540206
CG13506 CG8235 0.916055
CG13506 CG8268 -0.731565
CG13506 CG8309 -1.517780
CG13506 CG8402 3.035120
CG13506 CG8430 -0.688308
CG13506 CG8443 2.670136
CG13506 CG8446 0.502724
CG13506 CG8531 -0.631977
CG13506 CG8788 1.035993
CG13506 CG8946 2.725931
CG13506 CG8978 0.592894
CG13506 CG9009 1.791538
CG13506 CG9140 -0.588415
CG13506 CG9149 -1.221118
CG13506 CG9172 -0.637986
CG13506 CG9281 -1.071984
CG13506 CG9326 0.324380
CG13506 CG9330 -0.376030
CG13506 CG9527 -1.487531
CG13506 CG9710 1.733801
CG13506 CG9762 -1.149494
CG13506 CR31808 0.393582
CG13551 CG13704 -0.154529
CG13551 CG14243 0.302703
CG13551 CG14643 0.736602
CG13551 CG14996 -1.020232
CG13551 CG15095 -3.694554
CG13551 CG15102 -0.000674
CG13551 CG15162 -0.852536
CG13551 CG1685 0.420483
CG13551 CG17332 -4.263870
CG13551 CG1785 3.833975
CG13551 CG18374 0.553331
CG13551 CG18593 0.432237
CG13551 CG2210 0.533767
CG13551 CG2977 -4.537808
CG13551 CG30349 -1.547380
CG13551 CG31098 -2.814134
CG13551 CG31175 -1.125952
CG13551 CG31233 0.941062
CG13551 CG31559 0.358473
CG13551 CG3267 0.287846
CG13551 CG32813 -1.647612
CG13551 CG3283 2.286738
CG13551 CG33217 1.165196
CG13551 CG33502 -0.654881
CG13551 CG3588 -4.712135
CG13551 CG3593 -0.414438
CG13551 CG3762 0.340670
CG13551 CG3884 0.608065
CG13551 CG4033 0.058176
CG13551 CG4217 -0.794789
CG13551 CG4311 -0.157188
CG13551 CG4567 2.376989
CG13551 CG4753 4.618497
CG13551 CG4901 -3.145073
CG13551 CG5010 -8.549365
CG13551 CG5130 -0.902407
CG13551 CG5170 1.307863
CG13551 CG5288 1.974261
CG13551 CG5525 4.034467
CG13551 CG5532 0.733359
CG13551 CG5558 -0.632277
CG13551 CG5819 0.538883
CG13551 CG5903 -0.115736
CG13551 CG5949 0.584680
CG13551 CG6028 -0.735737
CG13551 CG6105 -2.382369
CG13551 CG6417 -0.844791
CG13551 CG6459 -0.870533
CG13551 CG6501 7.176385
CG13551 CG6666 1.939890
CG13551 CG6769 -0.495934
CG13551 CG6949 -2.883615
CG13551 CG7176 -0.367311
CG13551 CG7328 0.152408
CG13551 CG7361 -6.060377
CG13551 CG7421 -2.036540
CG13551 CG7502 -4.009774
CG13551 CG7698 0.314473
CG13551 CG7712 0.197282
CG13551 CG7807 -1.125898
CG13551 CG8048 -1.196931
CG13551 CG8235 2.316152
CG13551 CG8443 1.179337
CG13551 CG8470 -0.760685
CG13551 CG8766 1.542896
CG13551 CG8788 -2.042373
CG13551 CG8804 -2.502927
CG13551 CG8946 0.213347
CG13551 CG9149 -1.123474
CG13551 CG9331 2.497689
CG13551 CG9527 -2.450706
CG13551 CG9577 -0.414082
CG13551 CR31808 -0.297708
CG13624 CG14513 0.598095
CG13624 CG14622 -2.882285
CG13624 CG14883 0.670912
CG13624 CG15811 0.095373
CG13624 CG2083 0.064570
CG13624 CG31043 -0.125244
CG13624 CG31108 1.081052
CG13624 CG31181 -0.003117
CG13624 CG31349 0.733122
CG13624 CG32043 0.774624
CG13624 CG32158 -0.190908
CG13624 CG32486 -1.139334
CG13624 CG3269 -0.356007
CG13624 CG3625 0.164779
CG13624 CG3969 0.476077
CG13624 CG4303 -2.700054
CG13624 CG5215 -0.320123
CG13624 CG5499 0.081267
CG13624 CG6174 0.986183
CG13624 CG6617 -1.506979
CG13624 CG6703 0.265483
CG13624 CG6889 0.579430
CG13624 CG6987 1.169942
CG13624 CG7375 -0.264426
CG13624 CG8472 -0.066268
CG13624 CG8567 0.830101
CG13624 CG8571 -0.115302
CG13624 CG8749 0.298136
CG13624 CG8933 0.014773
CG13624 CG8974 0.127534
CG13624 CG9135 1.266611
CG13624 CG9666 -1.870412
CG13624 CG9797 -0.296614
CG13624 CG9894 0.242922
CG13651 CG14296 -0.916107
CG13651 CG15651 -1.249854
CG13704 CG14048 -0.617676
CG13704 CG14792 -1.505160
CG13704 CG14968 0.931835
CG13704 CG15095 0.423251
CG13704 CG15162 1.930551
CG13704 CG15304 -1.661911
CG13704 CG15347 -4.186170
CG13704 CG1685 -0.446423
CG13704 CG17320 -0.291210
CG13704 CG17332 2.458152
CG13704 CG2713 2.950301
CG13704 CG2827 -0.247411
CG13704 CG2977 -3.907008
CG13704 CG31004 -3.762440
CG13704 CG31098 2.281618
CG13704 CG31233 0.050970
CG13704 CG31259 -0.479227
CG13704 CG3140 1.427494
CG13704 CG32409 -1.933392
CG13704 CG3249 -0.892286
CG13704 CG32813 -0.410629
CG13704 CG3283 -1.947976
CG13704 CG33009 0.333013
CG13704 CG33502 -2.281446
CG13704 CG3593 -0.133569
CG13704 CG3714 2.183439
CG13704 CG3884 0.358990
CG13704 CG4217 0.674832
CG13704 CG4581 -1.375260
CG13704 CG4753 -3.070900
CG13704 CG5010 2.954882
CG13704 CG5558 -4.120666
CG13704 CG5660 4.142565
CG13704 CG5819 0.376629
CG13704 CG5904 3.413536
CG13704 CG5949 -0.638280
CG13704 CG6028 -2.286595
CG13704 CG6417 -3.505419
CG13704 CG6459 0.737250
CG13704 CG6501 -3.201726
CG13704 CG6949 4.778840
CG13704 CG7178 0.100644
CG13704 CG7328 1.877011
CG13704 CG7421 -0.697798
CG13704 CG7458 2.975521
CG13704 CG7780 -0.219250
CG13704 CG7834 -0.083302
CG13704 CG7936 1.130629
CG13704 CG8048 -2.575001
CG13704 CG8443 0.028386
CG13704 CG8470 -1.480120
CG13704 CG8531 -0.494186
CG13704 CG8766 -2.266442
CG13704 CG8788 2.950854
CG13704 CG8804 -1.072524
CG13704 CG8827 -1.154476
CG13704 CG8946 1.257669
CG13704 CG9331 2.275997
CG13704 CG9527 -1.765115
CG13704 CG9577 3.758524
CG1371 CG14687 -0.380918
CG1371 CG1475 -2.708632
CG1371 CG15095 -0.221514
CG1371 CG15105 -0.534695
CG1371 CG15117 -0.936692
CG1371 CG15282 -1.496197
CG1371 CG15304 -0.337972
CG1371 CG16944 0.529574
CG1371 CG1721 -0.252850
CG1371 CG17325 -2.151464
CG1371 CG17332 2.399879
CG1371 CG17642 0.638917
CG1371 CG1837 1.053507
CG1371 CG30011 -0.675796
CG1371 CG31098 0.017089
CG1371 CG3127 0.747530
CG1371 CG3140 0.296919
CG1371 CG31794 -0.637631
CG1371 CG32164 2.470956
CG1371 CG3249 -0.306062
CG1371 CG32813 2.406938
CG1371 CG33149 -0.313593
CG1371 CG4169 -1.122481
CG1371 CG4183 -0.451349
CG1371 CG4233 -0.790575
CG1371 CG4533 0.300405
CG1371 CG4994 -1.278199
CG1371 CG5320 1.381107
CG1371 CG5353 0.213556
CG1371 CG5476 1.185828
CG1371 CG5558 0.645027
CG1371 CG5819 0.552996
CG1371 CG5992 -0.057792
CG1371 CG6501 -3.902771
CG1371 CG6647 -0.853167
CG1371 CG6666 -1.232760
CG1371 CG6769 0.474336
CG1371 CG6803 -0.148600
CG1371 CG7610 1.082448
CG1371 CG7920 -3.757497
CG1371 CG7981 -0.279148
CG1371 CG7987 -1.151632
CG1371 CG8048 0.334207
CG1371 CG8235 1.442729
CG1371 CG9480 0.153765
CG1374 CG1447 -1.235356
CG1374 CG15669 -1.304957
CG13777 CG14712 -0.005642
CG13777 CG2835 -0.592387
CG13777 CG31108 -0.247348
CG13777 CG3371 1.181453
CG13777 CG3436 -2.889191
CG13777 CG4303 -0.661103
CG13777 CG5454 0.045732
CG13777 CG5499 -0.645822
CG13777 CG6866 -0.233500
CG13777 CG7375 -0.304194
CG13777 CG7379 0.992882
CG13777 CG8092 0.500273
CG13777 CG8416 -0.358500
CG13777 CG8553 0.222076
CG13777 CG9128 0.208347
CG13777 CG9403 0.133328
CG13777 CG9633 -1.036785
CG13777 CG9677 -0.343706
CG13777 CG9854 0.005066
CG13777 CG9894 -0.494637
CG1381 CG14447 -0.076449
CG1381 CG14788 -3.482651
CG1381 CG1548 -0.272969
CG1381 CG17136 5.197236
CG1381 CG1746 -0.831318
CG1381 CG32253 -1.200755
CG1381 CG32464 -0.239643
CG1381 CG5220 -0.294010
CG1381 CG5537 -1.283061
CG1381 CG5776 -0.264151
CG1381 CG5824 4.626987
CG1381 CG6455 2.606925
CG1381 CG7519 0.754840
CG1381 CG7780 -1.300509
CG1381 CG8301 0.574293
CG1381 CG8327 -0.323813
CG1381 CG8446 0.369121
CG1381 CG8525 3.869047
CG1381 CG8583 -1.037907
CG1381 CG9006 -0.131136
CG1381 CG9119 -0.491825
CG1381 CG9300 -1.420354
CG1381 CG9306 1.237483
CG1381 CG9630 -15.391578
CG1381 CG9663 0.067442
CG13850 CG1463 -0.390264
CG13850 CG1475 3.388080
CG13850 CG14805 0.329965
CG13850 CG1837 0.152758
CG13850 CG18783 0.008395
CG13850 CG2051 -1.108801
CG13850 CG31536 -0.389110
CG13850 CG32425 -9.381235
CG13850 CG33113 -0.784232
CG13850 CG33549 1.558336
CG13850 CG3542 1.418357
CG13850 CG3644 1.454697
CG13850 CG3722 1.252698
CG13850 CG3725 1.490289
CG13850 CG3743 -0.971382
CG13850 CG3903 2.860106
CG13850 CG3989 0.438323
CG13850 CG4145 -2.519087
CG13850 CG4183 -0.140148
CG13850 CG4204 1.463959
CG13850 CG4672 -1.686044
CG13850 CG4679 -0.076428
CG13850 CG4746 -0.806269
CG13850 CG4752 -0.587739
CG13850 CG5320 -0.924787
CG13850 CG5345 -0.245619
CG13850 CG5353 0.444402
CG13850 CG6778 0.291402
CG13850 CG6844 -1.377769
CG13850 CG7227 0.448875
CG13850 CG7702 0.321687
CG13850 CG9148 -1.476437
CG13850 CG9256 -0.965655
CG13850 CG9280 0.685421
CG13850 CG9836 -0.114354
CG13850 CG9985 0.283154
CG13875 CG1919 -1.030561
CG13875 CG3097 -2.410363
CG13875 CG4089 -1.974647
CG13875 CG7713 -1.966482
CG13875 CG8587 -1.913212
CG13894 CG14041 1.482733
CG13894 CG17724 -0.605953
CG13894 CG2083 -0.658836
CG13894 CG2207 0.189389
CG13894 CG32505 -0.230172
CG13894 CG3258 0.750856
CG13894 CG3269 -1.673605
CG13894 CG4050 0.129950
CG13894 CG5545 0.645164
CG13894 CG5580 -1.893235
CG13894 CG5588 -0.467544
CG13894 CG5813 -0.378574
CG13894 CG6617 -0.499548
CG13894 CG6866 0.604431
CG13894 CG6889 0.456288
CG13894 CG6930 -0.048140
CG13894 CG7358 -0.355238
CG13894 CG9135 -2.407236
CG13906 CG13928 -1.070372
CG13906 CG1825 -0.168862
CG13906 CG18740 -1.248189
CG13906 CG3180 -0.829095
CG13906 CG5545 0.339172
CG13906 CG6181 -0.719037
CG13906 CG7528 -0.077782
CG13906 CG8472 -0.408968
CG13912 CG1444 -4.627944
CG13912 CG1463 -1.023455
CG13912 CG1483 0.077434
CG13912 CG14883 1.181719
CG13912 CG17597 -0.317864
CG13912 CG18250 2.153077
CG13912 CG2048 -0.599733
CG13912 CG2330 -0.319087
CG13912 CG3039 -0.197740
CG13912 CG31332 0.978089
CG13912 CG31692 0.031744
CG13912 CG3258 -1.862596
CG13912 CG3625 0.599038
CG13912 CG3743 0.144615
CG13912 CG3800 0.115527
CG13912 CG4204 0.958400
CG13912 CG4532 0.159941
CG13912 CG4677 0.625297
CG13912 CG5433 0.302727
CG13912 CG6866 -0.268662
CG13912 CG6877 0.883794
CG13912 CG8276 1.623924
CG13912 CG8776 -0.684401
CG13912 CG9128 0.301252
CG13912 CG9135 0.173013
CG13912 CG9256 -0.511194
CG13912 CG9403 -1.105085
CG13920 CG13928 -1.017944
CG13920 CG14762 -0.537198
CG13920 CG15651 -1.131920
CG13920 CG4684 -0.052583
CG13928 CG15651 -0.214063
CG13928 CG1825 -2.031219
CG13928 CG18740 -0.987530
CG13928 CG32169 0.638200
CG13928 CG32505 1.087317
CG13928 CG3703 0.011253
CG13928 CG4050 -3.995184
CG13928 CG5545 -0.349984
CG13928 CG6703 0.126852
CG13928 CG6930 -0.102620
CG13928 CG7576 0.526459
CG13928 CG8472 0.336550
CG13928 CG9261 0.206112
CG13969 CG4753 -0.271315
CG13969 CG7062 -0.844122
CG13969 CG8788 -1.032131
CG13969 CG8804 -0.444889
CG13969 CG8946 1.033815
CG13969 CG9066 -0.447481
CG13969 CG9977 -0.649818
CG13977 CG1600 -1.475249
CG13977 CG18466 0.286827
CG13977 CG2060 0.437710
CG13977 CG3829 -0.072255
CG13977 CG4120 -2.023165
CG13977 CG4559 -1.770264
CG13977 CG7390 -0.611779
CG13993 CG17508 0.207466
CG13993 CG1771 0.596573
CG13993 CG3008 0.643706
CG13993 CG3028 -0.606833
CG13993 CG3171 -1.633331
CG13993 CG3198 0.055088
CG13993 CG33261 -0.978808
CG13993 CG33502 -0.152037
CG13993 CG4169 1.193646
CG13993 CG4364 -1.139798
CG13993 CG4376 -2.689414
CG13993 CG4552 -0.569336
CG13993 CG4726 0.103353
CG13993 CG4966 0.112522
CG13993 CG4994 1.581257
CG13993 CG5186 -0.312841
CG13993 CG6766 -0.386221
CG13993 CG7071 -0.303278
CG13993 CG7107 0.438017
CG13993 CG7154 -1.181533
CG13993 CG7271 1.056613
CG13993 CG8173 0.493990
CG13993 CG8268 -0.324783
CG13993 CG8430 0.621452
CG13993 CG9710 -0.107091
CG13993 CG9743 -0.095245
CG13993 CG9811 -1.326067
CG14021 CG14968 -0.244398
CG14021 CG15095 -2.036708
CG14021 CG15117 1.817654
CG14021 CG1548 -0.590370
CG14021 CG15717 0.482600
CG14021 CG1600 -0.491759
CG14021 CG17323 -0.676001
CG14021 CG1743 -2.917625
CG14021 CG18466 0.220462
CG14021 CG3006 -0.516355
CG14021 CG31098 -0.280225
CG14021 CG33099 -5.153757
CG14021 CG3829 0.743825
CG14021 CG4162 -2.329794
CG14021 CG4306 -0.424391
CG14021 CG4753 0.186040
CG14021 CG4781 -0.389234
CG14021 CG5210 -2.928014
CG14021 CG5828 -0.275664
CG14021 CG7062 0.005991
CG14021 CG7241 0.230750
CG14021 CG7936 -0.268133
CG14021 CG8050 -3.598754
CG14021 CG8066 0.263457
CG14021 CG8470 0.949632
CG14021 CG8665 -0.079153
CG14021 CG8669 1.654171
CG14021 CG8782 0.072117
CG14025 CG14122 0.820354
CG14025 CG14207 0.705991
CG14025 CG1429 -0.853633
CG14025 CG1444 0.170919
CG14025 CG14447 -0.791254
CG14025 CG1475 2.420991
CG14025 CG14788 2.100522
CG14025 CG15105 3.165232
CG14025 CG15117 1.593289
CG14025 CG1548 1.390427
CG14025 CG1648 -0.920061
CG14025 CG16721 -0.695530
CG14025 CG17492 -2.860239
CG14025 CG17800 -0.400443
CG14025 CG18111 -6.445280
CG14025 CG1837 -7.435428
CG14025 CG1910 3.757007
CG14025 CG2051 0.928356
CG14025 CG2198 0.921484
CG14025 CG2330 1.981082
CG14025 CG2718 -0.297478
CG14025 CG2969 -9.033392
CG14025 CG3001 -5.192515
CG14025 CG3048 -2.255650
CG14025 CG31045 1.623454
CG14025 CG31332 1.297718
CG14025 CG31692 0.108893
CG14025 CG32464 -2.337906
CG14025 CG3278 -1.396421
CG14025 CG3371 -0.511476
CG14025 CG3960 -0.018311
CG14025 CG4115 0.842897
CG14025 CG4125 2.734137
CG14025 CG4300 -0.236367
CG14025 CG4533 0.583994
CG14025 CG4677 0.377697
CG14025 CG4696 -2.523740
CG14025 CG4700 -1.424824
CG14025 CG4746 -4.792284
CG14025 CG4843 1.569286
CG14025 CG5183 0.907850
CG14025 CG5320 -5.490376
CG14025 CG5486 1.446696
CG14025 CG5776 -2.375093
CG14025 CG5809 1.998220
CG14025 CG6512 -0.187569
CG14025 CG7073 -1.176490
CG14025 CG7088 0.758299
CG14025 CG7296 0.616022
CG14025 CG7481 1.616860
CG14025 CG7654 0.767189
CG14025 CG7915 0.094979
CG14025 CG7987 3.053940
CG14025 CG8258 2.394195
CG14025 CG8312 0.530848
CG14025 CG8503 0.924594
CG14025 CG8635 1.398015
CG14025 CG8759 0.432097
CG14025 CG8977 5.088791
CG14025 CG9020 -0.350039
CG14025 CG9194 0.130827
CG14025 CG9663 -0.982614
CG14025 CG9677 4.238195
CG14025 CG9866 -11.249578
CG14025 CG9985 0.723408
CG14025 CR31696 -0.459659
CG14025 TE19126 -4.776015
CG14026 CG14207 -0.892848
CG14026 CG17032 -1.173973
CG14026 CG18250 0.888914
CG14026 CG2051 -0.187207
CG14026 CG3001 0.980359
CG14026 CG3140 -0.439215
CG14026 CG3278 1.050661
CG14026 CG33104 1.118602
CG14026 CG33183 -2.276020
CG14026 CG3624 0.815158
CG14026 CG4457 0.741383
CG14026 CG4551 -0.967990
CG14026 CG4581 -1.059273
CG14026 CG4972 -0.154441
CG14026 CG5033 1.306442
CG14026 CG5258 -1.149170
CG14026 CG5374 0.520381
CG14026 CG5558 -0.101844
CG14026 CG6177 -0.654643
CG14026 CG6904 0.731206
CG14026 CG7033 1.969179
CG14026 CG7461 0.345028
CG14026 CG7610 -2.600270
CG14026 CG7987 -0.229325
CG14026 CG8039 0.208149
CG14026 CG8231 0.810409
CG14026 CG8289 0.605977
CG14026 CG8312 -0.421085
CG14026 CG8553 0.125772
CG14026 CG8759 -1.769511
CG14026 CG8978 0.091009
CG14026 CG9035 0.036602
CG14026 CG9140 1.215496
CG14026 CG9750 0.240941
CG14026 TE19126 0.518503
CG14026 TE20108 -0.031346
CG1403 CG1404 -0.526364
CG1403 CG15105 -0.217599
CG1403 CG15212 -0.324585
CG1403 CG1648 -0.323147
CG1403 CG17158 0.293726
CG1403 CG17246 -1.613675
CG1403 CG17903 -0.356683
CG1403 CG18140 -1.003474
CG1403 CG18250 -0.454977
CG1403 CG18783 0.070051
CG1403 CG1910 0.416723
CG1403 CG2016 -0.292106
CG1403 CG2108 -1.370110
CG1403 CG2161 -0.601198
CG1403 CG3008 -0.509567
CG1403 CG3198 -0.442272
CG1403 CG31999 0.811312
CG1403 CG32425 -3.067406
CG1403 CG32548 -0.544215
CG1403 CG32625 0.521600
CG1403 CG3265 0.224890
CG1403 CG33097 2.424046
CG1403 CG33549 1.525873
CG1403 CG3365 1.420862
CG1403 CG3416 -0.667597
CG1403 CG3542 -0.543440
CG1403 CG3624 -0.665584
CG1403 CG3722 0.041488
CG1403 CG3725 1.131494
CG1403 CG3903 -5.772578
CG1403 CG4051 0.454525
CG1403 CG4145 0.062598
CG1403 CG4204 0.799532
CG1403 CG4533 0.628608
CG1403 CG4551 0.198575
CG1403 CG4679 -1.123592
CG1403 CG4692 0.066257
CG1403 CG4700 0.764004
CG1403 CG5320 0.667974
CG1403 CG5330 0.270193
CG1403 CG5809 -2.764401
CG1403 CG6647 -0.214132
CG1403 CG6668 0.719471
CG1403 CG6775 0.215114
CG1403 CG7071 0.561355
CG1403 CG7107 -1.442427
CG1403 CG7227 -0.415545
CG1403 CG7433 -0.588831
CG1403 CG7563 0.026588
CG1403 CG7981 0.412685
CG1403 CG8173 0.253254
CG1403 CG8965 -0.428235
CG1403 CG9022 0.587063
CG1403 CG9322 -0.771225
CG1403 CG9710 -1.551058
CG1403 CG9985 0.368177
CG1404 CG18250 2.428241
CG1404 CG1884 1.256988
CG1404 CG2072 -0.425516
CG1404 CG32425 -0.565467
CG1404 CG33097 -3.364075
CG1404 CG33549 1.465656
CG1404 CG3371 -0.248602
CG1404 CG3416 -1.635355
CG1404 CG3436 -0.819648
CG1404 CG3542 -7.008436
CG1404 CG3722 1.398019
CG1404 CG3725 -0.061528
CG1404 CG3800 -1.341300
CG1404 CG3903 1.549193
CG1404 CG4204 0.511731
CG1404 CG4551 0.140979
CG1404 CG4672 1.103531
CG1404 CG4700 -0.641521
CG1404 CG5021 -0.281011
CG1404 CG5454 0.963056
CG1404 CG5486 0.139906
CG1404 CG5499 -0.296235
CG1404 CG5809 1.480854
CG1404 CG6778 -0.734243
CG1404 CG7375 0.112919
CG1404 CG7526 -0.133211
CG1404 CG7893 1.475909
CG1404 CG8965 0.312785
CG1404 CG8974 -0.019849
CG1404 CG9128 -0.651170
CG1404 CG9256 0.867635
CG1404 CG9346 -0.678871
CG1404 CG9403 -3.629365
CG1404 CG9423 -0.688653
CG1404 CG9712 1.101473
CG1404 CG9750 -1.010493
CG14041 CG1434 -0.259568
CG14041 CG14513 0.229480
CG14041 CG14622 0.818227
CG14041 CG17724 0.033670
CG14041 CG2083 0.069439
CG14041 CG31181 -0.053196
CG14041 CG32158 -0.550058
CG14041 CG32505 0.349169
CG14041 CG3258 0.185063
CG14041 CG3269 -3.852536
CG14041 CG3967 0.854306
CG14041 CG4050 0.165733
CG14041 CG4532 -2.307659
CG14041 CG5545 -0.278374
CG14041 CG6617 1.602208
CG14041 CG6703 -0.568099
CG14041 CG6860 -0.067399
CG14041 CG6866 0.501288
CG14041 CG7471 -0.499592
CG14041 CG7538 -0.162088
CG14041 CG8200 0.566107
CG14041 CG8472 -1.066349
CG14041 CG8567 -0.282153
CG14041 CG9135 -1.489250
CG14041 CG9666 0.319688
CG14041 CG9704 -0.282498
CG14041 CG9797 -0.122699
CG14048 CG14968 0.013261
CG14048 CG14996 0.893321
CG14048 CG15095 -1.363469
CG14048 CG15188 -0.413878
CG14048 CG15304 1.295293
CG14048 CG15347 0.388765
CG14048 CG1685 -1.992241
CG14048 CG17246 -5.553942
CG14048 CG17325 -0.507252
CG14048 CG17332 1.904509
CG14048 CG1785 -0.897249
CG14048 CG2003 4.210307
CG14048 CG2098 0.507529
CG14048 CG2674 -0.523656
CG14048 CG2713 0.136331
CG14048 CG2863 0.737572
CG14048 CG31098 1.851520
CG14048 CG3140 1.504244
CG14048 CG32164 0.174492
CG14048 CG32409 -2.306643
CG14048 CG3267 3.958208
CG14048 CG32813 -1.326290
CG14048 CG3283 -1.145739
CG14048 CG33009 0.620930
CG14048 CG33217 -4.039280
CG14048 CG3714 -0.429849
CG14048 CG3861 0.685765
CG14048 CG3884 -0.478960
CG14048 CG4033 -3.839428
CG14048 CG4051 -1.956890
CG14048 CG4061 0.269447
CG14048 CG4217 -3.679564
CG14048 CG4307 -2.795124
CG14048 CG4427 -3.086580
CG14048 CG4567 -0.286032
CG14048 CG4581 1.329560
CG14048 CG4753 -0.186577
CG14048 CG4781 -0.268622
CG14048 CG4912 0.122942
CG14048 CG5010 2.028378
CG14048 CG5033 0.905773
CG14048 CG5277 0.122630
CG14048 CG5330 -0.575874
CG14048 CG5532 1.330833
CG14048 CG5558 2.610409
CG14048 CG5594 -2.869878
CG14048 CG5824 2.908489
CG14048 CG5904 -3.534933
CG14048 CG6022 -4.096085
CG14048 CG6028 -0.110691
CG14048 CG6105 1.571451
CG14048 CG6226 1.312576
CG14048 CG6343 0.403237
CG14048 CG6417 -0.641549
CG14048 CG6459 0.943138
CG14048 CG6501 -5.695172
CG14048 CG6666 0.857927
CG14048 CG6767 0.494070
CG14048 CG6904 3.636250
CG14048 CG7033 -1.246393
CG14048 CG7176 0.874127
CG14048 CG7361 -1.428069
CG14048 CG7421 -1.551507
CG14048 CG7519 1.921929
CG14048 CG7554 -0.013264
CG14048 CG7698 -1.661982
CG14048 CG7712 1.489504
CG14048 CG7839 -0.862066
CG14048 CG7935 0.758792
CG14048 CG8039 -0.683276
CG14048 CG8048 -0.110740
CG14048 CG8402 2.046875
CG14048 CG8439 -0.307942
CG14048 CG8443 -0.705958
CG14048 CG8525 0.559201
CG14048 CG8766 -4.759323
CG14048 CG8788 -11.775669
CG14048 CG8920 -5.759176
CG14048 CG8946 3.318254
CG14048 CG8977 4.038599
CG14048 CG9306 -2.155475
CG14048 CG9527 2.313745
CG14048 CG9750 -1.364001
CG14048 CG9762 -0.095676
CG14066 CG14792 -0.239270
CG14066 CG17332 -2.713055
CG14066 CG1771 -0.142230
CG14066 CG1782 0.137751
CG14066 CG1809 -0.491309
CG14066 CG18854 1.599205
CG14066 CG2158 -1.057849
CG14066 CG2161 1.039799
CG14066 CG2674 0.886748
CG14066 CG31170 -1.225772
CG14066 CG3127 0.084343
CG14066 CG3140 0.771575
CG14066 CG31605 -0.037163
CG14066 CG31649 -0.335980
CG14066 CG32409 -2.412878
CG14066 CG33183 -0.206501
CG14066 CG33502 1.196598
CG14066 CG3499 -0.773173
CG14066 CG3624 -0.196575
CG14066 CG3861 0.032634
CG14066 CG4086 -0.148657
CG14066 CG4199 -3.686745
CG14066 CG4217 -1.709708
CG14066 CG4581 0.580059
CG14066 CG4984 -0.261256
CG14066 CG5454 -0.311322
CG14066 CG5660 0.788824
CG14066 CG5903 0.332184
CG14066 CG5904 2.093729
CG14066 CG5961 -1.725331
CG14066 CG6345 -2.359297
CG14066 CG6501 2.159019
CG14066 CG6521 -0.828369
CG14066 CG6830 0.911000
CG14066 CG6904 -3.378240
CG14066 CG7033 0.922265
CG14066 CG7361 1.184663
CG14066 CG7698 -1.600884
CG14066 CG7920 0.480578
CG14066 CG8048 -0.147589
CG14066 CG8173 0.445563
CG14066 CG8531 1.606732
CG14066 CG8788 1.186785
CG14066 CG9140 0.214301
CG14066 CG9743 -0.741147
CG14066 CG9750 0.960488
CG14080 CG4581 -1.879707
CG14110 CG15211 -1.636613
CG14122 CG1444 -1.135556
CG14122 CG1648 0.227626
CG14122 CG16721 0.208955
CG14122 CG17492 0.042469
CG14122 CG17800 -0.446977
CG14122 CG18111 -1.545066
CG14122 CG18250 1.262156
CG14122 CG1910 1.372272
CG14122 CG3001 -0.351599
CG14122 CG3048 0.323299
CG14122 CG31045 -1.492783
CG14122 CG31332 0.079397
CG14122 CG3436 -0.713868
CG14122 CG3725 0.000115
CG14122 CG3960 0.450552
CG14122 CG4170 -0.178011
CG14122 CG4677 -0.570530
CG14122 CG5486 0.146974
CG14122 CG5596 0.142685
CG14122 CG7070 -1.548822
CG14122 CG7254 -0.834908
CG14122 CG7526 -0.433479
CG14122 CG7987 -0.801069
CG14122 CG8276 -1.002978
CG14122 CG8759 1.192678
CG14122 CG9194 -1.870832
CG14122 CG9480 -0.639893
CG14122 CR31696 -0.040725
CG14206 CG14447 -1.628599
CG14206 CG14712 -2.114704
CG14206 CG14788 1.537034
CG14206 CG15162 0.051860
CG14206 CG15433 1.619181
CG14206 CG15731 -0.440139
CG14206 CG17136 -2.231834
CG14206 CG1746 3.820509
CG14206 CG18657 -1.041378
CG14206 CG1891 1.512807
CG14206 CG2003 -1.334888
CG14206 CG2184 -6.192893
CG14206 CG2221 1.482042
CG14206 CG2263 -3.147815
CG14206 CG2863 -5.546757
CG14206 CG3001 -4.931777
CG14206 CG3048 -0.577089
CG14206 CG31045 -4.058819
CG14206 CG31175 0.927228
CG14206 CG31332 4.401383
CG14206 CG31605 0.918135
CG14206 CG32813 2.851945
CG14206 CG33071 -4.717805
CG14206 CG3401 1.443673
CG14206 CG4003 -2.079911
CG14206 CG4033 -3.310705
CG14206 CG4125 2.531180
CG14206 CG4217 3.530226
CG14206 CG4300 3.089299
CG14206 CG4307 8.076867
CG14206 CG4457 0.369061
CG14206 CG4581 -0.028845
CG14206 CG4843 3.424355
CG14206 CG4901 2.427495
CG14206 CG4912 3.314282
CG14206 CG4966 1.939425
CG14206 CG4994 2.132170
CG14206 CG5258 2.321750
CG14206 CG5277 -7.837282
CG14206 CG5374 0.217667
CG14206 CG5525 -3.187637
CG14206 CG5596 -2.718188
CG14206 CG5824 -7.239221
CG14206 CG5961 -5.169382
CG14206 CG5992 0.096637
CG14206 CG6105 -18.748008
CG14206 CG6226 7.903051
CG14206 CG6501 2.040574
CG14206 CG6904 1.300749
CG14206 CG6949 3.158291
CG14206 CG6972 -1.674018
CG14206 CG7033 -0.952416
CG14206 CG7088 0.115363
CG14206 CG7430 1.595624
CG14206 CG7458 1.050894
CG14206 CG7519 2.361729
CG14206 CG7554 1.650558
CG14206 CG7610 5.535616
CG14206 CG7638 -6.787608
CG14206 CG7675 -2.837802
CG14206 CG7915 0.354463
CG14206 CG7930 1.039654
CG14206 CG8231 -4.032001
CG14206 CG8301 -3.131026
CG14206 CG8446 1.366002
CG14206 CG8525 2.017071
CG14206 CG8531 -1.002705
CG14206 CG8635 -7.901851
CG14206 CG8759 -10.533961
CG14206 CG8780 0.520392
CG14206 CG8977 -4.817560
CG14206 CG8978 -0.583290
CG14206 CG9140 -2.305817
CG14206 CG9172 -0.378991
CG14206 CG9281 -3.193252
CG14206 CG9326 1.345963
CG14206 CG9630 -1.272151
CG14206 CG9663 2.806762
CG14206 CG9762 -4.710386
CG14206 CG9866 5.369353
CG14207 CG1422 0.367004
CG14207 CG1429 -0.482294
CG14207 CG1475 0.017336
CG14207 CG15433 0.393819
CG14207 CG15731 0.009664
CG14207 CG17166 -0.457028
CG14207 CG17492 -0.483016
CG14207 CG1771 0.719593
CG14207 CG18507 -0.261536
CG14207 CG1882 -2.105070
CG14207 CG2051 -0.331230
CG14207 CG3039 -0.048191
CG14207 CG3048 -0.942047
CG14207 CG31045 0.938862
CG14207 CG31170 0.774397
CG14207 CG31332 0.159069
CG14207 CG32813 -1.557828
CG14207 CG33104 -0.183985
CG14207 CG33183 -2.202080
CG14207 CG3371 -1.419894
CG14207 CG4125 -0.822983
CG14207 CG4170 -1.725790
CG14207 CG4364 0.731568
CG14207 CG4457 2.132060
CG14207 CG4551 0.142391
CG14207 CG4581 -0.781540
CG14207 CG4726 -2.372650
CG14207 CG4843 -0.485233
CG14207 CG4912 2.177955
CG14207 CG4966 0.596473
CG14207 CG4994 2.884274
CG14207 CG5186 0.293851
CG14207 CG5258 1.899302
CG14207 CG5374 0.726783
CG14207 CG5382 1.128598
CG14207 CG5454 0.697644
CG14207 CG5596 -0.732693
CG14207 CG5992 1.289422
CG14207 CG6512 0.330289
CG14207 CG6668 1.761311
CG14207 CG6766 -1.885611
CG14207 CG7033 -3.755761
CG14207 CG7073 -1.772055
CG14207 CG7279 0.088988
CG14207 CG7430 -2.964961
CG14207 CG7458 3.253681
CG14207 CG7461 -7.237822
CG14207 CG7610 0.152520
CG14207 CG7638 -0.832279
CG14207 CG7654 0.057614
CG14207 CG7893 -0.813453
CG14207 CG7915 1.761723
CG14207 CG8182 -0.102629
CG14207 CG8231 -2.314824
CG14207 CG8430 -0.725691
CG14207 CG8531 0.850775
CG14207 CG8583 -0.335236
CG14207 CG8635 -0.451496
CG14207 CG8759 -3.529792
CG14207 CG8977 3.461130
CG14207 CG9281 3.407675
CG14207 CG9330 -0.005815
CG14207 CG9416 0.014776
CG14207 CG9663 -2.694227
CG14207 CG9710 3.051462
CG14207 CG9866 1.667011
CG14207 TE19126 -5.441389
CG1422 CG1429 1.557005
CG1422 CG14712 -0.831910
CG1422 CG1475 -1.593447
CG1422 CG14813 0.739010
CG1422 CG17158 -0.872221
CG1422 CG1716 1.218507
CG1422 CG1749 -0.396355
CG1422 CG17492 -1.981131
CG1422 CG18250 5.139907
CG1422 CG2835 2.459317
CG1422 CG3001 1.241208
CG1422 CG3033 0.251612
CG1422 CG31045 2.868684
CG1422 CG31332 -12.568709
CG1422 CG31368 -0.569322
CG1422 CG32556 -0.474838
CG1422 CG3265 1.691441
CG1422 CG32701 0.458157
CG1422 CG3371 1.960272
CG1422 CG3624 -0.037064
CG1422 CG3664 -3.383941
CG1422 CG4003 -0.516466
CG1422 CG4006 0.096340
CG1422 CG4115 -0.305552
CG1422 CG4194 -1.932678
CG1422 CG4204 0.741719
CG1422 CG4457 -2.239707
CG1422 CG4843 -0.644226
CG1422 CG4966 -5.780050
CG1422 CG5183 -4.797415
CG1422 CG5258 0.247567
CG1422 CG5382 1.432950
CG1422 CG5809 -3.201159
CG1422 CG6017 -1.063833
CG1422 CG6223 -0.308795
CG1422 CG6766 -0.255726
CG1422 CG6844 0.949587
CG1422 CG6877 -1.539225
CG1422 CG7073 -10.396249
CG1422 CG7262 0.395460
CG1422 CG7271 2.311353
CG1422 CG7379 1.618655
CG1422 CG7430 0.837740
CG1422 CG7638 2.595159
CG1422 CG7654 0.117674
CG1422 CG7675 2.895518
CG1422 CG7893 3.692636
CG1422 CG7915 2.060481
CG1422 CG8209 -0.675407
CG1422 CG8289 -1.468149
CG1422 CG8306 -4.626875
CG1422 CG8312 -0.357972
CG1422 CG8411 -2.810122
CG1422 CG8416 -3.156266
CG1422 CG8430 0.931082
CG1422 CG8635 1.526394
CG1422 CG8759 1.475382
CG1422 CG9035 -1.471646
CG1422 CG9128 -1.354757
CG1422 CG9318 -0.305177
CG1422 CG9677 -1.228416
CG1422 CG9866 0.860798
CG1422 CG9916 0.152967
CG1422 TE19126 -0.574662
CG14243 CG14968 -0.990684
CG14243 CG14996 -0.182419
CG14243 CG15095 0.223132
CG14243 CG15304 0.099500
CG14243 CG1548 -0.449873
CG14243 CG15717 -0.327344
CG14243 CG18549 0.280157
CG14243 CG2003 1.407410
CG14243 CG2977 0.208482
CG14243 CG31098 -2.439442
CG14243 CG31431 -1.084985
CG14243 CG3267 -0.212099
CG14243 CG33009 0.312342
CG14243 CG4162 0.025784
CG14243 CG4233 -1.083893
CG14243 CG4475 -0.167456
CG14243 CG5288 0.679533
CG14243 CG5330 0.101675
CG14243 CG5532 0.011137
CG14243 CG5828 -0.006000
CG14243 CG6417 0.992750
CG14243 CG6459 0.841563
CG14243 CG6949 0.008077
CG14243 CG7062 -0.446247
CG14243 CG7266 -0.904422
CG14243 CG7421 -0.374346
CG14243 CG7438 -1.910073
CG14243 CG7935 -0.246038
CG14243 CG8050 1.480841
CG14243 CG8066 0.165291
CG14243 CG8402 1.134441
CG14243 CG8443 -1.641573
CG14243 CG8470 -0.856972
CG14243 CG8665 -0.783515
CG14243 CG8669 -0.517733
CG14243 CG8766 -0.404590
CG14243 CG8788 -1.448307
CG14243 CG8913 0.105855
CG14243 CG8946 -0.612670
CG14243 CG9184 -0.137697
CG14243 CG9527 0.241719
CG14254 CG9036 -2.056620
CG1429 CG1444 0.062007
CG1429 CG14687 -0.814447
CG1429 CG1475 -2.923328
CG1429 CG15105 -0.239124
CG1429 CG1648 0.021403
CG1429 CG1721 -3.372105
CG1429 CG17492 -11.404570
CG1429 CG18111 0.101011
CG1429 CG18250 0.266288
CG1429 CG1837 -2.489302
CG1429 CG18657 0.939675
CG1429 CG1910 2.566123
CG1429 CG2051 -2.795775
CG1429 CG2198 0.872740
CG1429 CG2330 -0.620292
CG1429 CG2718 0.535076
CG1429 CG2969 1.725074
CG1429 CG3001 -6.227882
CG1429 CG31045 4.345297
CG1429 CG31332 1.379130
CG1429 CG32164 1.564452
CG1429 CG32464 -1.390733
CG1429 CG3278 -2.135062
CG1429 CG32813 1.162417
CG1429 CG3297 -0.203634
CG1429 CG33149 1.800128
CG1429 CG3371 1.356919
CG1429 CG4125 1.548697
CG1429 CG4300 -2.218707
CG1429 CG4696 -1.519009
CG1429 CG4746 -1.358275
CG1429 CG4843 -4.017300
CG1429 CG4994 0.235221
CG1429 CG5183 -1.359076
CG1429 CG5320 -0.819217
CG1429 CG5353 2.368025
CG1429 CG5374 -0.072876
CG1429 CG5596 0.071200
CG1429 CG5776 -0.295212
CG1429 CG5809 -0.476895
CG1429 CG5992 -0.724184
CG1429 CG6017 0.474260
CG1429 CG6512 3.156985
CG1429 CG6844 0.896763
CG1429 CG6972 0.724784
CG1429 CG7073 -1.916683
CG1429 CG7296 0.240210
CG1429 CG7430 -4.323773
CG1429 CG7654 -0.533747
CG1429 CG7915 1.567405
CG1429 CG7987 2.776000
CG1429 CG8231 3.417739
CG1429 CG8289 -2.451323
CG1429 CG8306 -0.563800
CG1429 CG8312 0.139381
CG1429 CG8446 2.454047
CG1429 CG8635 2.917637
CG1429 CG8759 1.717968
CG1429 CG8977 -5.338347
CG1429 CG9281 0.382808
CG1429 CG9677 -0.028144
CG1429 CG9762 0.983532
CG1429 CG9866 -1.797736
CG1429 CG9916 0.340536
CG1429 CG9985 0.865994
CG1429 CR31696 1.366161
CG1429 TE19126 -1.139022
CG14296 CG15651 -0.194154
CG14296 CG4684 -0.605782
CG14296 CG7851 -1.750712
CG1430 CG5170 -1.983143
CG1434 CG1624 -0.676594
CG1434 CG17724 -1.392406
CG1434 CG32046 -0.730700
CG1434 CG7358 0.205049
CG1434 CG7538 -0.224309
CG1434 CG9704 -0.634086
CG14356 CG15022 -1.393580
CG14356 CG15786 -1.806808
CG14356 CG18362 -1.482228
CG14356 CG7941 -1.536312
CG14430 CG14813 -0.769057
CG14430 CG16858 -0.201822
CG14430 CG17218 -2.063035
CG14430 CG17271 0.179519
CG14430 CG1749 -0.090227
CG14430 CG18507 -0.176271
CG14430 CG2818 0.337629
CG14430 CG33183 0.411563
CG14430 CG3991 -0.396269
CG14430 CG5021 -0.111863
CG14430 CG5873 -0.178625
CG14430 CG6055 -1.605353
CG14430 CG6822 -0.785055
CG14430 CG7563 -0.040209
CG14430 CG7748 -1.297751
CG14430 CG8156 -0.430449
CG14430 CG8983 -0.546339
CG14430 CG9035 0.313979
CG14430 CG9796 -0.141148
CG14430 CG9968 -1.354536
CG1444 CG14622 -0.284003
CG1444 CG1475 0.076657
CG1444 CG14883 -4.571218
CG1444 CG1648 2.292105
CG1444 CG16721 -2.822735
CG1444 CG17158 1.705700
CG1444 CG1716 -0.565173
CG1444 CG1721 0.335504
CG1444 CG17492 -7.378469
CG1444 CG17800 0.247542
CG1444 CG17943 -0.062016
CG1444 CG18250 -21.897357
CG1444 CG1837 2.227942
CG1444 CG1910 -1.536639
CG1444 CG2048 -0.226047
CG1444 CG2051 1.943098
CG1444 CG2374 -0.897527
CG1444 CG3039 0.238871
CG1444 CG3048 -3.211465
CG1444 CG31022 0.922990
CG1444 CG31045 1.991819
CG1444 CG31332 -2.051000
CG1444 CG32043 -1.247806
CG1444 CG3265 1.881711
CG1444 CG33097 5.208400
CG1444 CG3371 -7.680222
CG1444 CG3436 1.168524
CG1444 CG3624 1.008734
CG1444 CG3725 -1.200763
CG1444 CG3800 1.292506
CG1444 CG4204 0.636877
CG1444 CG4300 1.786394
CG1444 CG4551 -0.354872
CG1444 CG5215 -1.501998
CG1444 CG5320 -2.107645
CG1444 CG5454 1.482523
CG1444 CG5809 7.288158
CG1444 CG6844 1.933264
CG1444 CG6877 0.932850
CG1444 CG7254 -0.126115
CG1444 CG7379 1.703414
CG1444 CG7433 -1.150736
CG1444 CG7638 3.163750
CG1444 CG7987 -0.862625
CG1444 CG8276 1.542106
CG1444 CG8289 -0.062783
CG1444 CG8749 -0.948227
CG1444 CG9022 0.751065
CG1444 CG9128 1.053643
CG1444 CG9194 0.271740
CG1444 CG9403 3.745952
CG1444 CG9710 0.401247
CG1444 CG9985 -5.654854
CG1444 CR31696 -3.415042
CG1444 TE19126 0.834988
CG14447 CG14788 -0.601164
CG14447 CG1548 -1.149067
CG14447 CG15731 -0.177211
CG14447 CG17136 0.735610
CG14447 CG1746 -1.905512
CG14447 CG18657 -0.026077
CG14447 CG2003 1.070316
CG14447 CG2184 -0.342597
CG14447 CG2863 -1.615551
CG14447 CG3001 -0.289475
CG14447 CG3048 0.720557
CG14447 CG31775 0.874796
CG14447 CG32464 0.855479
CG14447 CG32813 -1.763791
CG14447 CG3401 -0.204252
CG14447 CG4217 0.601438
CG14447 CG4581 0.594632
CG14447 CG4746 0.469923
CG14447 CG4781 -0.569324
CG14447 CG4843 0.479370
CG14447 CG4912 1.025854
CG14447 CG5258 1.081430
CG14447 CG5374 1.276154
CG14447 CG5558 -2.459663
CG14447 CG5594 -0.138596
CG14447 CG5596 1.151320
CG14447 CG5776 0.310015
CG14447 CG5824 -2.466265
CG14447 CG5992 0.382235
CG14447 CG6501 1.704741
CG14447 CG7088 -2.677764
CG14447 CG7458 2.860825
CG14447 CG7519 1.154288
CG14447 CG7610 0.003196
CG14447 CG7834 0.508498
CG14447 CG8039 0.953440
CG14447 CG8231 -3.010743
CG14447 CG8301 0.874676
CG14447 CG8446 0.583130
CG14447 CG8503 -0.427615
CG14447 CG8525 3.047240
CG14447 CG8759 1.255874
CG14447 CG8780 -3.924548
CG14447 CG8977 -1.601946
CG14447 CG9630 -7.453233
CG14447 CG9663 -6.462449
CG1447 CG14622 -0.432000
CG1447 CG32043 -0.656194
CG14513 CG1624 -1.738825
CG14513 CG17724 -0.325835
CG14513 CG2083 0.924912
CG14513 CG2207 0.553320
CG14513 CG32158 0.292086
CG14513 CG3269 -0.064528
CG14513 CG5358 -1.249895
CG14513 CG7471 -2.615742
CG14513 CG8092 -0.654470
CG14513 CG9894 -0.175598
CG14622 CG1483 -0.069905
CG14622 CG14883 -1.561268
CG14622 CG2083 0.106848
CG14622 CG2374 -0.830474
CG14622 CG2656 -0.725672
CG14622 CG31108 -2.842422
CG14622 CG31181 0.324139
CG14622 CG31349 -0.867372
CG14622 CG3198 1.046564
CG14622 CG32043 -1.364123
CG14622 CG32158 0.721296
CG14622 CG3269 0.481535
CG14622 CG33097 0.449221
CG14622 CG3371 -0.740082
CG14622 CG3436 0.490132
CG14622 CG40147 -0.706473
CG14622 CG4303 0.678855
CG14622 CG4532 -0.555494
CG14622 CG5215 -1.096558
CG14622 CG5433 0.494565
CG14622 CG6174 -2.308523
CG14622 CG6617 1.009413
CG14622 CG6866 0.531381
CG14622 CG7375 -0.994951
CG14622 CG7379 0.469717
CG14622 CG7433 0.438110
CG14622 CG8567 -1.752923
CG14622 CG8933 0.517448
CG14622 CG8974 0.137418
CG14622 CG9135 -2.835837
CG14622 CG9666 -0.357638
CG14622 CG9894 1.213314
CG14629 CG15105 0.772410
CG14629 CG15117 1.694561
CG14629 CG15282 0.525879
CG14629 CG15717 1.279342
CG14629 CG15828 -1.017861
CG14629 CG1780 -0.565463
CG14629 CG1837 1.261418
CG14629 CG2198 -0.298294
CG14629 CG2718 -0.450619
CG14629 CG2969 -1.310172
CG14629 CG30497 -1.407248
CG14629 CG33113 -1.236698
CG14629 CG3829 0.140287
CG14629 CG3903 -0.649620
CG14629 CG3989 -1.442496
CG14629 CG4183 -0.949208
CG14629 CG4533 -1.482112
CG14629 CG4679 -2.227386
CG14629 CG4692 0.867913
CG14629 CG5330 2.093704
CG14629 CG5345 -3.574742
CG14629 CG5700 -0.394713
CG14629 CG6778 0.440508
CG14629 CG7062 -1.654830
CG14629 CG7981 0.079057
CG14629 CG8050 -0.197663
CG14629 CG8066 0.534919
CG14629 CG8665 -1.729211
CG14629 CG9539 0.692680
CG1463 CG14805 2.149946
CG1463 CG15101 -0.245234
CG1463 CG15828 -1.035589
CG1463 CG17597 -0.252591
CG1463 CG2330 -0.312824
CG1463 CG2969 1.036027
CG1463 CG31137 -1.610405
CG1463 CG31536 0.300855
CG1463 CG31692 -4.631938
CG1463 CG32425 0.258345
CG1463 CG3434 0.107408
CG1463 CG3743 -1.897698
CG1463 CG3902 -0.029920
CG1463 CG4204 -0.318980
CG1463 CG4746 1.720431
CG1463 CG4769 -0.205963
CG1463 CG5345 1.483298
CG1463 CG6778 -1.888047
CG1463 CG6934 -1.552335
CG1463 CG7702 -4.270062
CG1463 CG8258 0.259988
CG1463 CG8776 -0.705981
CG1463 CG9256 -0.346834
CG1463 CG9836 0.084292
CG14636 CG31973 -1.394664
CG14636 CG32029 -1.722777
CG14636 CG3365 0.547864
CG14636 CG3542 0.022196
CG14636 CG7563 -0.408258
CG14636 CG8156 -0.501180
CG14636 CG8308 -0.386749
CG14636 CG8600 -0.324725
CG14636 CG8965 -0.165790
CG14636 CG9089 -0.800458
CG14636 CG9747 -1.896426
CG14636 CG9924 0.202173
CG14639 CG14643 -1.043931
CG14639 CG18374 -0.565418
CG14639 CG7241 -0.312709
CG14639 CG7502 -0.370114
CG14643 CG15598 -0.856529
CG14643 CG15731 -0.396340
CG14643 CG16798 -0.321519
CG14643 CG16944 -0.988577
CG14643 CG17325 -1.097653
CG14643 CG17332 -2.729538
CG14643 CG17508 0.409350
CG14643 CG18374 0.195642
CG14643 CG1910 1.372099
CG14643 CG31175 0.925766
CG14643 CG3127 -0.498624
CG14643 CG31605 -0.236831
CG14643 CG3198 0.313521
CG14643 CG32164 -1.983062
CG14643 CG32244 -0.813757
CG14643 CG33149 -0.623913
CG14643 CG33502 0.881110
CG14643 CG3762 0.152969
CG14643 CG4125 -0.168096
CG14643 CG4300 0.834249
CG14643 CG4376 -1.591417
CG14643 CG4726 0.132770
CG14643 CG4994 -1.921992
CG14643 CG5476 -1.460406
CG14643 CG5819 -0.774145
CG14643 CG5903 -0.152390
CG14643 CG6501 1.981779
CG14643 CG6521 0.014926
CG14643 CG6666 1.023796
CG14643 CG7071 1.219105
CG14643 CG7107 -0.101168
CG14643 CG7173 -0.964895
CG14643 CG7176 0.184162
CG14643 CG7361 2.008976
CG14643 CG7502 -1.201842
CG14643 CG7554 -0.243375
CG14643 CG7638 -0.082984
CG14643 CG7675 -0.417646
CG14643 CG7698 -0.158017
CG14643 CG7807 -0.421265
CG14643 CG7920 0.287734
CG14643 CG8048 -0.054123
CG14643 CG8186 0.857528
CG14643 CG9262 -0.401984
CG14643 CG9480 0.296633
CG14687 CG1475 2.605654
CG14687 CG1721 -1.138540
CG14687 CG17492 -0.616807
CG14687 CG31045 -0.293387
CG14687 CG4003 0.129270
CG14687 CG4169 0.137940
CG14687 CG4511 -0.643339
CG14687 CG4994 -0.602948
CG14687 CG5353 -1.204061
CG14687 CG5374 -0.307796
CG14687 CG5992 -0.951016
CG14687 CG7430 0.380689
CG14687 CG7610 -0.229944
CG14687 CG8235 0.599262
CG14687 CG8289 -1.232731
CG14687 CG8446 -0.725191
CG14687 CG8759 0.214482
CG14687 CG8977 0.428156
CG14687 CG9281 1.386970
CG14687 CR31696 0.080529
CG14712 CG17136 -1.756000
CG14712 CG18250 0.105058
CG14712 CG1891 -0.072608
CG14712 CG2835 -0.421641
CG14712 CG2863 -0.385910
CG14712 CG3048 0.504066
CG14712 CG31045 0.025520
CG14712 CG31332 1.586086
CG14712 CG3265 -0.571985
CG14712 CG3371 1.420455
CG14712 CG3436 0.131987
CG14712 CG3624 2.233286
CG14712 CG3861 0.316761
CG14712 CG4457 -1.078964
CG14712 CG4551 1.458311
CG14712 CG4700 -3.389667
CG14712 CG4843 0.539862
CG14712 CG4912 0.349427
CG14712 CG4972 1.306527
CG14712 CG5183 1.281925
CG14712 CG5258 0.321765
CG14712 CG5277 -0.375496
CG14712 CG5382 -0.051254
CG14712 CG5454 -2.293512
CG14712 CG5824 1.425153
CG14712 CG6226 -0.218681
CG14712 CG6512 0.163389
CG14712 CG7033 -0.373762
CG14712 CG7073 -1.025398
CG14712 CG7413 0.387293
CG14712 CG7430 -1.066321
CG14712 CG7638 -2.165548
CG14712 CG7654 0.517216
CG14712 CG7893 0.986970
CG14712 CG8209 -0.386635
CG14712 CG8231 -1.617544
CG14712 CG8301 1.104661
CG14712 CG8306 0.735953
CG14712 CG8366 -0.614935
CG14712 CG8411 0.035949
CG14712 CG8553 0.912134
CG14712 CG8635 -1.775480
CG14712 CG8759 0.464855
CG14712 CG8978 -0.363577
CG14712 CG9172 0.074509
CG14712 CG9281 1.759610
CG14712 CG9403 -1.774569
CG14712 CG9630 0.538137
CG14712 CG9677 0.176856
CG14712 CG9750 -3.564603
CG14712 CG9866 -0.662074
CG1475 CG15105 -4.467607
CG1475 CG15117 1.232863
CG1475 CG15212 -0.105379
CG1475 CG15282 4.305729
CG1475 CG1648 0.259487
CG1475 CG17158 -1.452845
CG1475 CG1716 0.765311
CG1475 CG1721 2.596867
CG1475 CG17325 0.646426
CG1475 CG17492 -4.709605
CG1475 CG18111 1.451297
CG1475 CG18250 3.139342
CG1475 CG1837 -2.284923
CG1475 CG18657 -2.858568
CG1475 CG1910 -3.626276
CG1475 CG2051 -4.864995
CG1475 CG2098 0.511200
CG1475 CG2198 0.248864
CG1475 CG3001 -1.105131
CG1475 CG30011 2.677419
CG1475 CG30291 1.003375
CG1475 CG30427 0.511055
CG1475 CG3048 -0.234622
CG1475 CG31045 -6.236901
CG1475 CG31332 1.905124
CG1475 CG3140 -0.593800
CG1475 CG31794 -1.675231
CG1475 CG32164 5.832709
CG1475 CG32425 -2.738424
CG1475 CG32464 0.652574
CG1475 CG3278 -1.091649
CG1475 CG32813 -2.618651
CG1475 CG33009 2.451686
CG1475 CG33104 3.503017
CG1475 CG33149 2.632695
CG1475 CG33549 2.541494
CG1475 CG3371 -6.415454
CG1475 CG3624 -3.031255
CG1475 CG3725 1.370072
CG1475 CG3960 1.905853
CG1475 CG3989 4.420225
CG1475 CG4003 -2.338019
CG1475 CG4115 1.775609
CG1475 CG4169 2.971205
CG1475 CG4170 -10.440816
CG1475 CG4183 0.585474
CG1475 CG4204 1.345871
CG1475 CG4300 2.612410
CG1475 CG4427 -5.844101
CG1475 CG4511 -2.462719
CG1475 CG4533 3.365456
CG1475 CG4552 0.650254
CG1475 CG4679 -5.552622
CG1475 CG4692 2.604198
CG1475 CG4726 8.149188
CG1475 CG4746 0.565705
CG1475 CG4994 -7.994137
CG1475 CG5033 10.453593
CG1475 CG5183 -0.690625
CG1475 CG5193 2.472395
CG1475 CG5320 -21.730651
CG1475 CG5330 -12.603465
CG1475 CG5353 -14.637327
CG1475 CG5374 3.682798
CG1475 CG5476 0.812205
CG1475 CG5594 -1.232602
CG1475 CG5776 -4.451709
CG1475 CG5809 1.250565
CG1475 CG5992 0.524455
CG1475 CG6017 2.664952
CG1475 CG6501 -1.574210
CG1475 CG6512 1.187158
CG1475 CG6668 -12.788025
CG1475 CG6708 -1.579390
CG1475 CG6766 -1.307174
CG1475 CG6775 1.246262
CG1475 CG6803 1.573997
CG1475 CG6844 -0.774719
CG1475 CG7033 3.827985
CG1475 CG7071 3.700326
CG1475 CG7073 0.852124
CG1475 CG7088 0.341825
CG1475 CG7173 1.443000
CG1475 CG7199 2.540513
CG1475 CG7227 1.231547
CG1475 CG7271 -0.256277
CG1475 CG7279 -0.204726
CG1475 CG7299 -0.015112
CG1475 CG7413 -2.718395
CG1475 CG7430 2.674827
CG1475 CG7433 1.992383
CG1475 CG7461 1.841914
CG1475 CG7610 -1.398066
CG1475 CG7654 -0.737982
CG1475 CG7915 -2.602891
CG1475 CG7920 1.727775
CG1475 CG7987 -6.646293
CG1475 CG8182 3.465410
CG1475 CG8186 -5.338180
CG1475 CG8231 -1.476655
CG1475 CG8235 4.144265
CG1475 CG8289 -6.047556
CG1475 CG8306 -5.206585
CG1475 CG8312 0.102177
CG1475 CG8402 9.691769
CG1475 CG8430 -1.555394
CG1475 CG8583 1.095635
CG1475 CG8759 2.473598
CG1475 CG8977 -20.781253
CG1475 CG9022 2.066849
CG1475 CG9172 1.737543
CG1475 CG9194 1.097838
CG1475 CG9238 3.259447
CG1475 CG9281 -4.003780
CG1475 CG9677 -1.158632
CG1475 CG9710 2.879100
CG1475 CG9750 3.139730
CG1475 CG9762 0.567850
CG1475 CG9866 2.371856
CG1475 CG9916 0.255574
CG1475 CG9985 -0.952700
CG1475 CR31696 -5.372347
CG1475 TE19126 -9.966557
CG14762 CG15651 0.107696
CG14762 CG32046 -0.203840
CG14762 CG4133 -1.367763
CG14762 CG4684 -2.665726
CG14762 CG6703 1.457620
CG14762 CG7576 -1.345778
CG14762 CG8625 -0.623426
CG14788 CG14805 0.122074
CG14788 CG1746 -0.042099
CG14788 CG18111 -0.024701
CG14788 CG2198 1.818818
CG14788 CG2263 -2.588217
CG14788 CG2277 0.402110
CG14788 CG3001 -4.842796
CG14788 CG31045 -0.350274
CG14788 CG31692 -1.605177
CG14788 CG32464 -0.975762
CG14788 CG3278 -1.356782
CG14788 CG4003 0.794182
CG14788 CG4457 0.494414
CG14788 CG4746 -3.426670
CG14788 CG5033 5.108877
CG14788 CG5220 -4.917211
CG14788 CG5277 -1.860809
CG14788 CG5382 0.536763
CG14788 CG5537 -1.747374
CG14788 CG5596 0.379509
CG14788 CG5776 -1.157843
CG14788 CG5824 -2.052940
CG14788 CG6148 1.074151
CG14788 CG7073 0.457118
CG14788 CG7393 -0.138886
CG14788 CG7519 2.549400
CG14788 CG7935 -1.373413
CG14788 CG8258 1.610377
CG14788 CG8446 -1.605342
CG14788 CG8583 0.508945
CG14788 CG8635 -1.430865
CG14788 CG8759 -4.616654
CG14788 CG9006 -2.664538
CG14788 CG9128 0.174624
CG14788 CG9630 2.462070
CG14788 CG9663 0.782931
CG14788 CG9677 0.935080
CG14788 CG9866 0.239587
CG14792 CG14902 -1.161832
CG14792 CG15347 -0.550473
CG14792 CG1809 1.154165
CG14792 CG2977 1.631539
CG14792 CG31004 0.424921
CG14792 CG31233 -0.183934
CG14792 CG31259 0.829457
CG14792 CG31463 -0.056184
CG14792 CG3734 0.708560
CG14792 CG4061 -0.730783
CG14792 CG4199 -0.521055
CG14792 CG5660 -1.035274
CG14792 CG6345 -0.077104
CG14792 CG6830 -1.794839
CG14792 CG7328 -0.736891
CG14792 CG8048 1.709698
CG14792 CG8804 -0.484668
CG14792 CG9331 -2.180251
CG14792 CG9568 1.029147
CG14805 CG17124 -0.108970
CG14805 CG17369 1.218592
CG14805 CG17597 0.259596
CG14805 CG18111 0.797663
CG14805 CG2198 -2.996643
CG14805 CG2277 1.599970
CG14805 CG2330 0.668645
CG14805 CG3001 -0.049960
CG14805 CG31536 -0.004197
CG14805 CG31692 -1.831192
CG14805 CG32253 -0.356302
CG14805 CG32425 -2.673042
CG14805 CG32625 0.952571
CG14805 CG3278 -4.204277
CG14805 CG3434 -0.636660
CG14805 CG3743 -0.135908
CG14805 CG3902 -0.935883
CG14805 CG3989 1.127063
CG14805 CG4170 -0.207179
CG14805 CG4204 1.287185
CG14805 CG4427 1.826278
CG14805 CG4551 0.431741
CG14805 CG4692 0.746036
CG14805 CG4700 -0.305941
CG14805 CG4746 -4.296146
CG14805 CG4912 -1.297472
CG14805 CG5033 4.832477
CG14805 CG5183 1.338049
CG14805 CG5193 -2.861989
CG14805 CG5220 -2.230744
CG14805 CG5277 -2.062805
CG14805 CG5330 -6.717367
CG14805 CG5345 2.283406
CG14805 CG5353 1.186990
CG14805 CG5486 0.815183
CG14805 CG5776 3.179116
CG14805 CG5824 2.315181
CG14805 CG6022 3.015826
CG14805 CG6148 1.429488
CG14805 CG6177 -0.023464
CG14805 CG6778 0.566206
CG14805 CG6844 0.256574
CG14805 CG6981 -0.097295
CG14805 CG7227 -1.282116
CG14805 CG7299 0.569902
CG14805 CG7393 5.570215
CG14805 CG7702 -8.765506
CG14805 CG7935 0.824806
CG14805 CG8258 -2.900679
CG14805 CG8583 0.180263
CG14805 CG9006 -11.517286
CG14805 CG9403 0.028726
CG14805 CG9423 0.138079
CG14805 CG9677 -1.614657
CG14805 CG9836 -0.946608
CG14813 CG17158 0.396625
CG14813 CG17218 -0.551447
CG14813 CG1749 0.452351
CG14813 CG33104 0.866304
CG14813 CG33183 -0.846542
CG14813 CG3722 -0.838772
CG14813 CG3991 0.026079
CG14813 CG4006 -0.376929
CG14813 CG4145 0.211850
CG14813 CG4457 -0.636609
CG14813 CG5021 -0.814514
CG14813 CG5183 0.514583
CG14813 CG6822 -0.695738
CG14813 CG7262 -0.393160
CG14813 CG7893 -0.216723
CG14813 CG8289 -0.113551
CG14813 CG8978 0.790482
CG14813 CG9035 -2.984190
CG14813 CG9128 0.421196
CG14813 CG9318 -0.184441
CG1483 CG2083 -0.948525
CG1483 CG3258 -0.230634
CG1483 CG3269 0.025664
CG1483 CG4303 0.232869
CG1483 CG4532 -0.073483
CG1483 CG5433 -1.194360
CG1483 CG5580 0.014571
CG1483 CG5588 0.028232
CG1483 CG6174 -0.419953
CG1483 CG6617 -1.107097
CG1483 CG6860 0.065963
CG1483 CG6866 -0.640822
CG1483 CG7375 0.656577
CG1483 CG9135 0.518629
CG1483 CG9666 -0.704343
CG1486 CG15022 -0.204893
CG1486 CG2161 -0.174977
CG1486 CG31999 -0.339857
CG1486 CG3499 -0.757364
CG1486 CG4700 -0.319395
CG1486 CG8366 -0.274783
CG1486 CG9750 0.205858
CG14883 CG17158 2.528622
CG14883 CG17943 -0.571423
CG14883 CG18250 -0.936341
CG14883 CG2374 -3.270232
CG14883 CG3039 1.864010
CG14883 CG31045 0.141959
CG14883 CG31332 1.679861
CG14883 CG3198 -1.896931
CG14883 CG32043 1.591300
CG14883 CG3265 0.300132
CG14883 CG33097 -1.021293
CG14883 CG3371 4.009635
CG14883 CG3436 -6.615562
CG14883 CG3542 0.266867
CG14883 CG3624 0.319620
CG14883 CG3969 -3.012113
CG14883 CG4006 -0.282128
CG14883 CG4532 -0.744550
CG14883 CG5215 -0.838185
CG14883 CG5433 -0.866521
CG14883 CG5454 1.200443
CG14883 CG6654 0.087391
CG14883 CG6775 1.302391
CG14883 CG6877 0.217323
CG14883 CG7375 2.408887
CG14883 CG7379 -4.822651
CG14883 CG7893 -0.755703
CG14883 CG8092 1.029467
CG14883 CG8173 0.206241
CG14883 CG8200 0.389300
CG14883 CG8289 0.748619
CG14883 CG8571 -0.252560
CG14883 CG8749 -1.213684
CG14883 CG8965 0.679696
CG14883 CG9022 -1.703276
CG14883 CG9480 0.405773
CG14883 CG9710 -0.055977
CG14883 CG9712 -1.238369
CG14883 CG9854 0.677184
CG14883 CG9894 -1.433265
CG14883 CR31696 0.360737
CG14902 CG1809 -1.455450
CG14902 CG31233 0.532982
CG14902 CG31463 -0.233770
CG14902 CG3734 -1.409310
CG14902 CG4199 -1.177322
CG14902 CG6830 -0.639615
CG14968 CG15117 0.164193
CG14968 CG15347 0.334394
CG14968 CG1548 0.659010
CG14968 CG15717 0.704564
CG14968 CG18374 0.595894
CG14968 CG2977 -0.127098
CG14968 CG3006 -0.153151
CG14968 CG31098 0.927965
CG14968 CG31775 -1.151801
CG14968 CG33009 -0.029243
CG14968 CG4033 0.507551
CG14968 CG4162 -0.968701
CG14968 CG4753 -3.149629
CG14968 CG4781 0.597597
CG14968 CG5210 0.439580
CG14968 CG5288 -2.674600
CG14968 CG5532 -0.658275
CG14968 CG5819 -0.560893
CG14968 CG5828 -1.387569
CG14968 CG5961 -0.110752
CG14968 CG6417 -1.039847
CG14968 CG6949 0.309645
CG14968 CG7241 -0.064114
CG14968 CG7936 0.162702
CG14968 CG8050 -1.454808
CG14968 CG8443 -0.888111
CG14968 CG8470 0.692905
CG14968 CG8665 2.182875
CG14968 CG8669 0.079524
CG14968 CG8766 -1.241701
CG14968 CG8788 1.860229
CG14968 CG8804 -0.056621
CG14968 CG8946 0.244176
CG14968 CG9066 0.420597
CG14968 CG9331 0.479850
CG14996 CG15095 3.854628
CG14996 CG15717 1.720991
CG14996 CG1685 -2.394724
CG14996 CG17369 0.565672
CG14996 CG1785 -2.469224
CG14996 CG2078 -0.070896
CG14996 CG2713 1.302344
CG14996 CG31098 -5.167736
CG14996 CG32264 -0.715407
CG14996 CG3283 -0.260083
CG14996 CG33217 -2.260918
CG14996 CG3593 -1.399710
CG14996 CG4753 2.507596
CG14996 CG4781 -0.850271
CG14996 CG5010 -2.301308
CG14996 CG5288 0.228255
CG14996 CG5558 -1.317539
CG14996 CG6022 5.080175
CG14996 CG6343 -4.929535
CG14996 CG6417 0.163716
CG14996 CG6459 -0.376593
CG14996 CG6767 -6.451999
CG14996 CG7421 1.192461
CG14996 CG7519 3.614636
CG14996 CG7712 -0.457447
CG14996 CG7780 -0.380561
CG14996 CG7839 0.231193
CG14996 CG7935 0.990143
CG14996 CG8039 3.426655
CG14996 CG8327 -0.257508
CG14996 CG8386 -0.415908
CG14996 CG8443 -2.249319
CG14996 CG8444 0.593547
CG14996 CG8470 -5.843314
CG14996 CG8766 -0.848264
CG14996 CG8788 3.050443
CG14996 CG8827 0.224142
CG14996 CG8913 0.437576
CG14996 CG8920 3.161044
CG14996 CG9006 0.949130
CG14996 CG9149 0.587797
CG14996 CG9300 1.721825
CG14996 CG9306 -6.306310
CG14996 CG9577 -2.146015
CG15002 CG17121 0.223929
CG15002 CG18140 -0.660715
CG15002 CG18290 -0.216902
CG15002 CG3008 0.327699
CG15002 CG31649 -0.509192
CG15002 CG32244 -0.080852
CG15002 CG33183 -0.207255
CG15002 CG5873 -0.440220
CG15002 CG6040 -0.253328
CG15002 CG7230 -0.367158
CG15002 CG7526 -0.010886
CG15002 CG7563 -0.516759
CG15002 CG9322 -1.306192
CG15005 CG3267 0.319049
CG15005 CG5170 -0.781236
CG15005 CG8309 -0.043104
CG15005 CG9149 -0.759343
CG15022 CG15717 2.648109
CG15022 CG17437 -1.041176
CG15022 CG17530 -1.136354
CG15022 CG18362 0.196838
CG15022 CG2342 -0.908263
CG15022 CG2928 0.596199
CG15022 CG4742 -0.238090
CG15022 CG5700 -0.475932
CG15022 CG6816 -0.730239
CG15022 CG7266 -1.629433
CG15022 CG7807 -0.062601
CG15022 CG9184 -0.897018
CG15022 CG9446 -0.557995
CG15022 TE18870 -0.042126
CG15095 CG15117 -1.993739
CG15095 CG15162 0.109250
CG15095 CG15304 -2.401646
CG15095 CG15347 -3.675484
CG15095 CG15717 6.381395
CG15095 CG1685 0.369463
CG15095 CG17325 -0.710138
CG15095 CG17332 -0.061460
CG15095 CG1743 1.192006
CG15095 CG18549 0.202414
CG15095 CG18593 -0.065950
CG15095 CG18657 0.805824
CG15095 CG1882 0.145588
CG15095 CG2003 0.893270
CG15095 CG2098 -2.712742
CG15095 CG2184 -0.393788
CG15095 CG2977 3.458781
CG15095 CG30011 1.269110
CG15095 CG30349 0.615075
CG15095 CG31004 1.747771
CG15095 CG31098 -9.687392
CG15095 CG31175 -2.495725
CG15095 CG32164 1.876183
CG15095 CG32499 -0.243082
CG15095 CG32813 -5.908556
CG15095 CG3283 -2.465488
CG15095 CG33009 1.158220
CG15095 CG3593 0.794667
CG15095 CG4033 -0.279870
CG15095 CG4162 0.139984
CG15095 CG4233 1.173933
CG15095 CG4475 -3.081254
CG15095 CG4533 -0.112612
CG15095 CG4600 -0.045231
CG15095 CG4753 0.986373
CG15095 CG5010 3.297619
CG15095 CG5210 1.095561
CG15095 CG5532 0.662936
CG15095 CG5558 -0.858139
CG15095 CG5594 0.591510
CG15095 CG5819 -1.503635
CG15095 CG5949 -0.570697
CG15095 CG6417 0.296052
CG15095 CG6459 -0.099478
CG15095 CG6501 4.237169
CG15095 CG6666 -1.015999
CG15095 CG6949 -0.441035
CG15095 CG7062 1.025373
CG15095 CG7088 -1.511737
CG15095 CG7178 1.407286
CG15095 CG7241 0.459854
CG15095 CG7421 -1.731466
CG15095 CG7438 0.675701
CG15095 CG8048 -2.076227
CG15095 CG8050 -2.920807
CG15095 CG8058 1.949192
CG15095 CG8066 2.519642
CG15095 CG8402 -0.967325
CG15095 CG8443 -3.311161
CG15095 CG8446 3.454764
CG15095 CG8470 -14.093483
CG15095 CG8665 -2.664547
CG15095 CG8766 1.428788
CG15095 CG8788 4.809130
CG15095 CG8913 0.742304
CG15095 CG8946 -8.217503
CG15095 CG9009 -0.522967
CG15097 CG2048 -0.066823
CG15097 CG31634 -0.666659
CG15097 CG32169 -1.322690
CG15097 CG3703 0.990392
CG15097 CG9261 -2.820477
CG15101 CG17597 -0.643607
CG15101 CG3743 -0.415671
CG15101 CG4769 -0.532297
CG15101 CG6981 -1.266677
CG15102 CG17166 -0.754055
CG15102 CG18593 -0.315012
CG15102 CG1882 -0.631516
CG15102 CG30349 -2.159709
CG15102 CG31098 -0.524967
CG15102 CG31175 0.165329
CG15102 CG33502 0.484797
CG15102 CG3588 -0.005951
CG15102 CG3714 -0.119375
CG15102 CG4364 -0.017655
CG15102 CG4376 0.467786
CG15102 CG4567 -0.756618
CG15102 CG4600 -0.175383
CG15102 CG4994 -0.642056
CG15102 CG6769 -1.959155
CG15102 CG6871 -0.168238
CG15102 CG7071 -0.321362
CG15102 CG7107 -0.146133
CG15102 CG7328 -0.179947
CG15102 CG7361 1.361135
CG15102 CG7807 -1.106909
CG15102 CG8235 0.292256
CG15102 CG9527 0.304699
CG15105 CG15117 -2.074904
CG15105 CG15188 1.480363
CG15105 CG15282 -2.804785
CG15105 CG1548 0.487466
CG15105 CG1648 -3.407113
CG15105 CG1674 -1.095784
CG15105 CG16885 0.157575
CG15105 CG1721 -2.777478
CG15105 CG17246 0.389137
CG15105 CG17325 1.679019
CG15105 CG17492 0.281923
CG15105 CG17508 0.487750
CG15105 CG18111 -1.059900
CG15105 CG18140 -0.613697
CG15105 CG18290 -2.112797
CG15105 CG1837 -1.590587
CG15105 CG18446 2.211702
CG15105 CG18593 -0.464103
CG15105 CG1910 -4.537983
CG15105 CG1934 -0.741633
CG15105 CG2051 2.339130
CG15105 CG2718 0.240724
CG15105 CG2969 -1.914477
CG15105 CG30011 0.747704
CG15105 CG30427 0.570542
CG15105 CG30497 -1.208405
CG15105 CG3127 -1.480267
CG15105 CG31794 0.248741
CG15105 CG32164 -1.014707
CG15105 CG32425 7.059786
CG15105 CG32499 0.944063
CG15105 CG33009 1.027513
CG15105 CG33113 0.933530
CG15105 CG33149 -8.514211
CG15105 CG33549 -8.434478
CG15105 CG3644 -5.162696
CG15105 CG3725 -6.046290
CG15105 CG3903 1.669680
CG15105 CG3960 -3.710932
CG15105 CG3989 0.665877
CG15105 CG4169 -1.380928
CG15105 CG4170 1.663314
CG15105 CG4183 -2.504236
CG15105 CG4233 1.468168
CG15105 CG4300 0.147818
CG15105 CG4354 -0.779207
CG15105 CG4376 0.217522
CG15105 CG4405 1.288929
CG15105 CG4511 0.192267
CG15105 CG4533 -7.960646
CG15105 CG4679 -5.627788
CG15105 CG4692 -6.323307
CG15105 CG4994 1.129308
CG15105 CG5320 2.100527
CG15105 CG5330 0.319948
CG15105 CG5345 1.736463
CG15105 CG5353 0.359327
CG15105 CG5374 -0.046816
CG15105 CG5476 3.018193
CG15105 CG5486 1.693307
CG15105 CG5594 1.112036
CG15105 CG5671 0.540753
CG15105 CG5809 1.057877
CG15105 CG6647 -0.775979
CG15105 CG6666 1.678076
CG15105 CG6668 -2.272019
CG15105 CG6803 -0.158515
CG15105 CG6844 -0.153818
CG15105 CG6871 -0.139719
CG15105 CG7033 1.245480
CG15105 CG7062 3.950962
CG15105 CG7071 0.638272
CG15105 CG7107 -2.838328
CG15105 CG7173 -5.753561
CG15105 CG7433 1.828325
CG15105 CG7481 0.575493
CG15105 CG7526 0.625605
CG15105 CG7807 0.758615
CG15105 CG7915 -2.739151
CG15105 CG7920 3.725551
CG15105 CG7981 0.149885
CG15105 CG7987 1.923727
CG15105 CG8050 -1.021746
CG15105 CG8235 -0.083401
CG15105 CG8402 -3.226193
CG15105 CG8439 -3.798439
CG15105 CG8665 -0.041788
CG15105 CG8977 5.275050
CG15105 CG9020 -0.609943
CG15105 CG9194 0.340246
CG15105 CG9238 0.714034
CG15105 CG9480 0.918886
CG15105 CG9539 1.963531
CG15105 CG9811 -1.772612
CG15105 CG9985 -1.355557
CG15105 CR31696 0.228231
CG15105 TE19126 0.204184
CG15117 CG15282 3.532353
CG15117 CG1548 -0.026733
CG15117 CG15717 0.983668
CG15117 CG15828 1.080123
CG15117 CG17325 1.224872
CG15117 CG1743 -2.394515
CG15117 CG17754 0.074682
CG15117 CG18111 -1.076693
CG15117 CG1837 -2.507493
CG15117 CG18657 -3.719877
CG15117 CG1882 -0.204149
CG15117 CG1910 2.644745
CG15117 CG2003 -3.961065
CG15117 CG2098 3.672374
CG15117 CG2198 -5.061706
CG15117 CG2718 -1.448504
CG15117 CG3001 0.300122
CG15117 CG30011 -1.362463
CG15117 CG30427 -0.811004
CG15117 CG30497 0.264000
CG15117 CG31098 3.811749
CG15117 CG31775 0.411357
CG15117 CG32464 -0.042216
CG15117 CG32813 0.921903
CG15117 CG3297 -0.502347
CG15117 CG33009 -0.497734
CG15117 CG33149 0.365039
CG15117 CG3380 0.578975
CG15117 CG3960 -0.719713
CG15117 CG3989 -0.114210
CG15117 CG4033 1.976400
CG15117 CG4162 0.284689
CG15117 CG4183 -0.305859
CG15117 CG4533 3.183788
CG15117 CG4679 -6.316475
CG15117 CG4692 0.815642
CG15117 CG4696 -0.329982
CG15117 CG5320 -12.706342
CG15117 CG5330 7.105235
CG15117 CG5476 -2.418860
CG15117 CG5532 1.079504
CG15117 CG5594 -3.194427
CG15117 CG5776 0.924812
CG15117 CG5819 -1.261694
CG15117 CG5828 0.018678
CG15117 CG6501 -0.008472
CG15117 CG6666 0.560076
CG15117 CG6803 -0.240783
CG15117 CG6844 1.400724
CG15117 CG7062 -6.233697
CG15117 CG7088 1.071157
CG15117 CG7173 2.299353
CG15117 CG7241 -0.942369
CG15117 CG7296 0.658667
CG15117 CG7915 1.058590
CG15117 CG7987 0.792741
CG15117 CG8050 -2.497229
CG15117 CG8066 1.234096
CG15117 CG8186 -1.642516
CG15117 CG8402 1.785189
CG15117 CG8665 -15.275088
CG15117 CG8946 -2.387223
CG15117 CG8977 2.575622
CG15117 CG9238 1.803245
CG15117 CG9494 -0.679255
CG15117 TE19126 -1.854774
CG15162 CG15347 0.489357
CG15162 CG17332 1.494005
CG15162 CG18374 0.178866
CG15162 CG18657 -1.265440
CG15162 CG2003 2.627580
CG15162 CG2184 -3.054835
CG15162 CG2713 -1.272219
CG15162 CG2977 0.797961
CG15162 CG31004 -2.589608
CG15162 CG31098 4.638785
CG15162 CG31160 -0.547044
CG15162 CG31175 -4.433325
CG15162 CG31259 -1.111896
CG15162 CG31559 -0.503237
CG15162 CG31605 -0.308302
CG15162 CG32164 -0.395234
CG15162 CG3267 -0.004943
CG15162 CG3283 0.537812
CG15162 CG33502 1.024529
CG15162 CG4033 -1.398191
CG15162 CG4051 0.863408
CG15162 CG4217 4.326743
CG15162 CG4427 2.888801
CG15162 CG4475 1.284706
CG15162 CG4567 -0.461350
CG15162 CG4581 -0.719939
CG15162 CG4665 0.682049
CG15162 CG4753 0.482807
CG15162 CG4901 6.718392
CG15162 CG5010 -0.001510
CG15162 CG5288 -0.339882
CG15162 CG5525 -6.889556
CG15162 CG5819 -4.103735
CG15162 CG5961 1.262010
CG15162 CG6105 -1.203273
CG15162 CG6459 1.389390
CG15162 CG6501 -4.983789
CG15162 CG6666 2.956844
CG15162 CG6708 0.038595
CG15162 CG6949 2.459903
CG15162 CG7176 -2.418793
CG15162 CG7178 0.054998
CG15162 CG7361 -0.473028
CG15162 CG7421 -2.663408
CG15162 CG7458 2.559818
CG15162 CG7502 -1.648996
CG15162 CG7698 0.587084
CG15162 CG8048 -0.693105
CG15162 CG8186 -1.219376
CG15162 CG8235 2.026704
CG15162 CG8309 2.710141
CG15162 CG8446 0.889886
CG15162 CG8531 -7.192714
CG15162 CG8788 0.097224
CG15162 CG8804 0.295068
CG15162 CG8946 -9.849023
CG15162 CG9066 -0.262738
CG15162 CG9127 -2.022707
CG15162 CG9326 0.903943
CG15162 CG9331 -0.416962
CG15162 CG9527 -3.147554
CG15162 CG9762 -1.003744
CG15188 CG17246 0.608370
CG15188 CG17325 -0.078649
CG15188 CG2098 -3.348651
CG15188 CG2198 1.282792
CG15188 CG2713 -0.552667
CG15188 CG30011 -0.469726
CG15188 CG32499 -0.053809
CG15188 CG3989 -0.010390
CG15188 CG4051 -1.397686
CG15188 CG4233 0.252734
CG15188 CG4427 1.941771
CG15188 CG4533 0.239704
CG15188 CG4778 -0.311860
CG15188 CG5033 0.462031
CG15188 CG5330 -2.822951
CG15188 CG6844 0.213434
CG15188 CG6871 -0.539960
CG15188 CG7173 -1.369141
CG15188 CG7176 0.649434
CG15188 CG7227 0.011071
CG15188 CG7702 -0.587162
CG15188 CG7935 0.060552
CG15188 CG8402 -0.161261
CG15188 CG8665 0.449929
CG15188 CG9238 0.103947
CG15211 CG16787 -0.621788
CG15211 CG1759 -1.308446
CG15211 CG4280 -0.888297
CG15211 CG4311 -0.844360
CG15211 CG5170 0.117792
CG15211 CG9149 -0.007759
CG15212 CG15598 -0.283792
CG15212 CG15717 -0.267577
CG15212 CG16765 0.749809
CG15212 CG17166 -1.230608
CG15212 CG17332 2.541620
CG15212 CG18446 0.385356
CG15212 CG2108 -0.210613
CG15212 CG2674 0.136373
CG15212 CG2837 -0.663737
CG15212 CG30497 0.230055
CG15212 CG31175 0.189185
CG15212 CG31559 -0.530629
CG15212 CG3171 1.332983
CG15212 CG32244 0.463071
CG15212 CG32548 -1.591180
CG15212 CG3267 0.081122
CG15212 CG33104 -0.081535
CG15212 CG33217 0.930948
CG15212 CG4051 -0.967381
CG15212 CG4427 2.168685
CG15212 CG4552 -0.169790
CG15212 CG4567 0.650698
CG15212 CG4679 -0.561818
CG15212 CG4692 1.140554
CG15212 CG4742 -0.022561
CG15212 CG4994 2.233110
CG15212 CG5330 -2.252046
CG15212 CG5476 -0.552557
CG15212 CG6459 1.549404
CG15212 CG6521 -0.472649
CG15212 CG6668 0.744568
CG15212 CG6708 -1.723620
CG15212 CG7071 -0.934523
CG15212 CG7107 -1.107226
CG15212 CG7173 -1.126096
CG15212 CG7176 1.173306
CG15212 CG7266 -0.158542
CG15212 CG7271 -1.934002
CG15212 CG7279 -0.379783
CG15212 CG7361 -4.834330
CG15212 CG7413 1.347007
CG15212 CG7807 -0.218030
CG15212 CG8144 0.486691
CG15212 CG8186 -0.099241
CG15212 CG8235 -1.556927
CG15212 CG8309 0.880475
CG15212 CG8402 1.235738
CG15212 CG8788 -2.929359
CG15212 CG9172 -0.467086
CG15212 CG9330 -0.430097
CG15212 CG9539 0.326975
CG15212 CG9710 0.348235
CG15212 TE18870 -0.187548
CG15282 CG1648 -0.018933
CG15282 CG1674 0.458454
CG15282 CG17325 2.090917
CG15282 CG17332 -0.521848
CG15282 CG17508 0.114906
CG15282 CG18290 -0.000595
CG15282 CG1837 0.511110
CG15282 CG18593 0.695337
CG15282 CG1882 1.005581
CG15282 CG1910 -0.013560
CG15282 CG2718 0.186214
CG15282 CG30011 -0.423565
CG15282 CG30497 -1.634930
CG15282 CG31098 1.899742
CG15282 CG3127 0.862208
CG15282 CG32164 -1.315223
CG15282 CG32244 0.938751
CG15282 CG33149 0.757033
CG15282 CG3644 0.343642
CG15282 CG3903 -0.612531
CG15282 CG3960 -2.209868
CG15282 CG3989 -1.950740
CG15282 CG4169 0.326447
CG15282 CG4183 0.862652
CG15282 CG4376 -0.314369
CG15282 CG4511 -0.998330
CG15282 CG4533 2.455206
CG15282 CG4679 -3.394598
CG15282 CG4692 0.523720
CG15282 CG5320 -4.381327
CG15282 CG5330 2.772540
CG15282 CG5476 -4.687414
CG15282 CG6501 0.665030
CG15282 CG6647 -1.181076
CG15282 CG6666 -1.324168
CG15282 CG6668 -2.493611
CG15282 CG6803 0.096173
CG15282 CG7062 -2.364592
CG15282 CG7071 1.101020
CG15282 CG7107 -0.284345
CG15282 CG7173 0.515372
CG15282 CG7433 2.155017
CG15282 CG7920 0.110061
CG15282 CG7981 -0.726303
CG15282 CG8050 -1.865788
CG15282 CG8182 0.632225
CG15282 CG8186 -0.106941
CG15282 CG8402 1.627008
CG15282 CG8665 -2.544882
CG15282 CG9022 0.326466
CG15282 CG9184 0.492027
CG15282 CG9194 0.217089
CG15282 CG9238 0.496399
CG15282 CG9253 -0.530529
CG15282 CR31696 0.950695
CG15304 CG15347 -0.916151
CG15304 CG15717 -1.743658
CG15304 CG1582 0.379214
CG15304 CG1685 -0.292612
CG15304 CG17246 1.588921
CG15304 CG17320 -0.960205
CG15304 CG17332 0.535714
CG15304 CG17642 -2.201434
CG15304 CG1882 1.423482
CG15304 CG2003 0.872249
CG15304 CG2210 -0.069869
CG15304 CG2713 -2.343681
CG15304 CG31004 -0.528118
CG15304 CG31098 2.435438
CG15304 CG31160 0.736044
CG15304 CG31170 0.049080
CG15304 CG3127 1.271626
CG15304 CG3140 -3.176887
CG15304 CG31999 -2.247310
CG15304 CG3249 -1.716399
CG15304 CG3267 3.358267
CG15304 CG3283 0.816274
CG15304 CG32920 2.339074
CG15304 CG33009 0.304889
CG15304 CG33502 0.354871
CG15304 CG3499 -2.232159
CG15304 CG3714 0.883848
CG15304 CG3960 0.746649
CG15304 CG4051 -0.433369
CG15304 CG4061 1.521079
CG15304 CG4086 0.078628
CG15304 CG4169 0.649775
CG15304 CG4233 -1.022602
CG15304 CG4247 -1.451545
CG15304 CG4427 1.880255
CG15304 CG4475 0.785356
CG15304 CG4567 0.836451
CG15304 CG4753 -2.777146
CG15304 CG5033 0.731847
CG15304 CG5353 1.376683
CG15304 CG5558 -0.571928
CG15304 CG5590 0.061281
CG15304 CG5594 -1.626462
CG15304 CG5660 0.677726
CG15304 CG5819 2.054902
CG15304 CG5903 1.171180
CG15304 CG5904 0.116123
CG15304 CG6028 -0.117570
CG15304 CG6226 0.493787
CG15304 CG6345 0.639935
CG15304 CG6439 -0.320329
CG15304 CG6459 -3.336958
CG15304 CG6501 -2.212345
CG15304 CG6666 -1.628370
CG15304 CG6769 -1.442411
CG15304 CG6904 0.747601
CG15304 CG6949 -8.696394
CG15304 CG7421 2.739379
CG15304 CG7438 -0.594624
CG15304 CG7458 1.552731
CG15304 CG7610 0.289447
CG15304 CG7920 0.180121
CG15304 CG7935 2.967258
CG15304 CG7993 -1.196373
CG15304 CG8039 0.558184
CG15304 CG8048 -1.175270
CG15304 CG8058 0.151538
CG15304 CG8402 -5.269957
CG15304 CG8439 -1.855503
CG15304 CG8443 -1.602936
CG15304 CG8470 1.443089
CG15304 CG8766 -0.596907
CG15304 CG8788 2.060311
CG15304 CG8946 2.479883
CG15304 CG9140 -2.992507
CG15304 CG9280 -0.956358
CG15304 CG9331 0.301702
CG15304 CG9527 1.621049
CG15347 CG1644 -1.816928
CG15347 CG2003 -3.855037
CG15347 CG2184 -0.441656
CG15347 CG2713 1.129250
CG15347 CG2977 -0.945987
CG15347 CG3006 0.851498
CG15347 CG31004 2.075022
CG15347 CG31098 4.364975
CG15347 CG31160 -0.186723
CG15347 CG31259 -1.375483
CG15347 CG3127 1.267308
CG15347 CG31605 -2.386827
CG15347 CG32409 -2.340523
CG15347 CG32813 3.936254
CG15347 CG3283 0.146573
CG15347 CG33502 2.576240
CG15347 CG3714 -2.293261
CG15347 CG3884 0.224630
CG15347 CG4033 0.755181
CG15347 CG4061 -1.819287
CG15347 CG4217 -5.140050
CG15347 CG4247 1.157306
CG15347 CG4581 2.832747
CG15347 CG4753 -16.218104
CG15347 CG5010 0.564788
CG15347 CG5558 2.912796
CG15347 CG5660 -2.709106
CG15347 CG5819 -6.102124
CG15347 CG5904 -0.159279
CG15347 CG5961 0.787285
CG15347 CG6028 0.769710
CG15347 CG6417 1.616566
CG15347 CG6501 -3.918949
CG15347 CG6666 3.698950
CG15347 CG7328 -0.057589
CG15347 CG7458 -2.430593
CG15347 CG7936 -3.854978
CG15347 CG8039 2.006888
CG15347 CG8048 -4.153024
CG15347 CG8443 0.262101
CG15347 CG8470 4.991877
CG15347 CG8766 -1.084250
CG15347 CG8788 0.975783
CG15347 CG8946 6.290354
CG15347 CG9331 0.629411
CG15347 CG9527 2.006348
CG15347 CG9663 1.811301
CG15433 CG16765 -3.878918
CG15433 CG1685 -0.366512
CG15433 CG17121 1.133476
CG15433 CG17166 -3.526326
CG15433 CG17369 -1.150624
CG15433 CG1785 -0.298886
CG15433 CG18446 -1.808671
CG15433 CG2003 -0.813284
CG15433 CG2184 -0.452241
CG15433 CG2221 5.574730
CG15433 CG2863 0.298826
CG15433 CG3001 -0.027552
CG15433 CG31175 -5.346728
CG15433 CG32164 5.590703
CG15433 CG3267 2.893404
CG15433 CG3278 1.806704
CG15433 CG32813 2.394422
CG15433 CG33071 -2.255171
CG15433 CG33104 -0.797721
CG15433 CG33183 1.135900
CG15433 CG33217 1.895271
CG15433 CG3401 0.269250
CG15433 CG3499 0.030389
CG15433 CG3762 1.514907
CG15433 CG3992 1.790014
CG15433 CG4033 -6.614270
CG15433 CG4051 0.312122
CG15433 CG4170 -0.666568
CG15433 CG4300 -0.219324
CG15433 CG4307 -0.557558
CG15433 CG4457 2.614663
CG15433 CG4567 -4.237433
CG15433 CG4726 0.427617
CG15433 CG4901 -2.475890
CG15433 CG4912 0.472401
CG15433 CG4944 0.193002
CG15433 CG4966 -1.426280
CG15433 CG4994 -8.795244
CG15433 CG5033 2.459521
CG15433 CG5258 -0.130766
CG15433 CG5277 3.460057
CG15433 CG5374 -0.416915
CG15433 CG5525 4.066241
CG15433 CG5590 -0.333951
CG15433 CG5596 0.294470
CG15433 CG6226 2.277772
CG15433 CG6512 -7.705943
CG15433 CG6668 1.510828
CG15433 CG6766 1.484592
CG15433 CG6871 0.867041
CG15433 CG7033 2.667565
CG15433 CG7088 -0.786061
CG15433 CG7176 -1.081710
CG15433 CG7271 0.121765
CG15433 CG7413 5.273281
CG15433 CG7421 -4.416752
CG15433 CG7430 2.368126
CG15433 CG7461 -5.035508
CG15433 CG7554 -0.582980
CG15433 CG7654 -2.466777
CG15433 CG7675 0.984322
CG15433 CG7915 -0.520416
CG15433 CG8058 -0.199410
CG15433 CG8144 1.737104
CG15433 CG8231 -2.251704
CG15433 CG8235 4.575890
CG15433 CG8268 1.259716
CG15433 CG8309 -10.943882
CG15433 CG8439 2.549599
CG15433 CG8446 1.062237
CG15433 CG8759 4.138999
CG15433 CG8920 -1.484957
CG15433 CG8977 1.853884
CG15433 CG9009 -4.444103
CG15433 CG9172 -13.582648
CG15433 CG9281 -8.360585
CG15433 CG9326 -0.169687
CG15433 CG9330 -7.423577
CG15433 CG9416 -1.270942
CG15433 CG9710 0.826729
CG15433 CR31808 0.683882
CG15433 TE19126 -1.459270
CG15444 CG2928 -0.682144
CG15444 CG32920 -1.053159
CG1546 CG4798 -1.663528
CG1548 CG15717 -2.224868
CG1548 CG1685 0.195919
CG1548 CG1743 -2.683192
CG1548 CG1746 0.651449
CG1548 CG18111 -0.237341
CG1548 CG1837 -1.495767
CG1548 CG2003 -0.422809
CG1548 CG2098 0.592459
CG1548 CG2198 -0.087173
CG1548 CG3001 -0.298255
CG1548 CG31098 0.751476
CG1548 CG31775 -2.492785
CG1548 CG32464 -3.433182
CG1548 CG32813 -0.853054
CG1548 CG3989 -1.969841
CG1548 CG4162 1.935109
CG1548 CG4533 -0.821618
CG1548 CG4696 -0.061410
CG1548 CG4746 -0.373864
CG1548 CG4781 -0.534680
CG1548 CG5033 0.564921
CG1548 CG5210 -0.063450
CG1548 CG5330 1.509009
CG1548 CG5345 0.229933
CG1548 CG5558 -0.958225
CG1548 CG5776 0.675408
CG1548 CG7088 1.360132
CG1548 CG7935 -0.612901
CG1548 CG7987 1.275737
CG1548 CG8050 0.727719
CG1548 CG8402 0.172889
CG1548 CG8446 0.587422
CG1548 CG8665 -2.383205
CG1548 CG8977 0.504535
CG1548 CG9006 -0.565515
CG1548 CG9300 0.078233
CG1548 CG9306 -0.208117
CG1548 CG9663 0.185187
CG15598 CG17166 -0.579126
CG15598 CG17332 0.953823
CG15598 CG2837 -1.241728
CG15598 CG31559 -0.696289
CG15598 CG32244 -1.381068
CG15598 CG3267 0.970675
CG15598 CG33502 -0.499196
CG15598 CG4051 1.220113
CG15598 CG4376 -0.551589
CG15598 CG4726 -0.054581
CG15598 CG5476 0.815800
CG15598 CG6521 -0.071675
CG15598 CG7107 -1.124770
CG15598 CG7176 -1.732783
CG15598 CG7502 0.304079
CG15598 CG7807 0.014542
CG15598 CG8788 -0.279390
CG15598 CG9710 1.093889
CG15598 CG9977 -0.437159
CG15598 CR31808 -0.387463
CG15651 CG32169 -2.346690
CG15651 CG3703 0.552619
CG15651 CG4050 1.512998
CG15651 CG4684 -3.593299
CG15651 CG6703 0.297318
CG15651 CG7576 0.254025
CG15651 CG7851 -2.437885
CG15651 CG8625 -0.215610
CG15669 CG33149 -0.280227
CG15669 CG3380 -0.813320
CG15669 CG4125 -0.506710
CG15669 CG7296 -0.896658
CG15717 CG1600 1.601156
CG15717 CG1685 3.711950
CG15717 CG17325 -1.237011
CG15717 CG1743 1.046168
CG15717 CG18446 -2.474370
CG15717 CG18549 -1.286771
CG15717 CG18593 0.609715
CG15717 CG1882 -4.493369
CG15717 CG1970 -1.845259
CG15717 CG2003 -4.345603
CG15717 CG2098 -1.240413
CG15717 CG2155 -0.215076
CG15717 CG2198 0.331176
CG15717 CG2718 0.570066
CG15717 CG30011 2.046259
CG15717 CG3006 -0.031183
CG15717 CG30497 1.352049
CG15717 CG31098 -11.622390
CG15717 CG31160 -0.028775
CG15717 CG31175 0.983990
CG15717 CG31431 0.379029
CG15717 CG31775 0.582830
CG15717 CG32409 -1.770586
CG15717 CG32499 0.714949
CG15717 CG3267 2.275070
CG15717 CG32813 1.734690
CG15717 CG33009 -0.197967
CG15717 CG3593 0.302926
CG15717 CG3829 1.242179
CG15717 CG3960 0.329882
CG15717 CG4033 3.245362
CG15717 CG4233 2.890367
CG15717 CG4427 -18.333945
CG15717 CG4475 -0.694077
CG15717 CG4533 2.582069
CG15717 CG4600 0.979795
CG15717 CG4679 -7.024198
CG15717 CG4753 2.919279
CG15717 CG5033 3.353260
CG15717 CG5210 -0.636520
CG15717 CG5330 0.914449
CG15717 CG5345 -2.896504
CG15717 CG5353 2.970317
CG15717 CG5532 -1.515283
CG15717 CG5594 -1.299995
CG15717 CG5949 1.321085
CG15717 CG6417 -1.064847
CG15717 CG6459 -1.070745
CG15717 CG6708 1.529282
CG15717 CG6871 1.268890
CG15717 CG6949 3.432221
CG15717 CG7062 -0.313780
CG15717 CG7088 -5.210255
CG15717 CG7107 2.591560
CG15717 CG7266 -8.657789
CG15717 CG7421 2.585926
CG15717 CG7438 -1.810485
CG15717 CG7807 -1.447001
CG15717 CG7981 0.330162
CG15717 CG8036 1.921240
CG15717 CG8050 -6.972177
CG15717 CG8058 0.322770
CG15717 CG8066 0.128032
CG15717 CG8144 0.905900
CG15717 CG8235 2.690986
CG15717 CG8386 -0.005309
CG15717 CG8402 -6.106646
CG15717 CG8439 1.754025
CG15717 CG8443 -2.174029
CG15717 CG8446 -6.229502
CG15717 CG8470 -9.805921
CG15717 CG8665 -8.185870
CG15717 CG8766 0.801212
CG15717 CG8782 0.156932
CG15717 CG8788 -3.774505
CG15717 CG8913 -1.521467
CG15717 CG8946 -0.174020
CG15717 CG9009 0.555215
CG15717 CG9148 1.300764
CG15717 CG9184 2.033724
CG15717 CG9280 -0.373906
CG15717 CG9446 -0.835395
CG15717 CG9539 1.700302
CG15717 CG9663 1.730090
CG15717 CR31808 -1.569415
CG15731 CG17332 -0.543432
CG15731 CG2863 0.726865
CG15731 CG3048 0.461402
CG15731 CG3127 -0.192063
CG15731 CG32409 0.411713
CG15731 CG32813 -0.493851
CG15731 CG33071 0.085648
CG15731 CG4033 0.315301
CG15731 CG4217 0.612817
CG15731 CG4581 -0.786707
CG15731 CG4726 -0.166630
CG15731 CG4843 0.280773
CG15731 CG4901 -1.309314
CG15731 CG4912 -0.288694
CG15731 CG5525 0.639393
CG15731 CG5596 -0.104211
CG15731 CG5824 0.365285
CG15731 CG5961 0.086451
CG15731 CG6501 2.546281
CG15731 CG6949 -0.173162
CG15731 CG7088 -0.374594
CG15731 CG7430 0.540208
CG15731 CG7458 -1.471038
CG15731 CG7638 0.275789
CG15731 CG7930 -0.487674
CG15731 CG8635 -0.412647
CG15731 CG8977 -1.679886
CG15731 CG9630 -0.483584
CG15731 CG9663 0.335673
CG15811 CG2048 1.521117
CG15811 CG2774 -0.827331
CG15811 CG2835 -0.772516
CG15811 CG31088 0.945308
CG15811 CG31108 1.162565
CG15811 CG31349 -0.339806
CG15811 CG32031 -0.441717
CG15811 CG32043 -3.983033
CG15811 CG32158 -1.183142
CG15811 CG32486 -1.031176
CG15811 CG33097 1.018998
CG15811 CG3625 -2.316704
CG15811 CG3969 -0.621785
CG15811 CG4006 -0.456790
CG15811 CG4303 -1.671280
CG15811 CG5215 2.029423
CG15811 CG5433 -0.227016
CG15811 CG6174 -1.961608
CG15811 CG6418 -1.480880
CG15811 CG6877 -1.910336
CG15811 CG6889 0.547812
CG15811 CG7187 0.007072
CG15811 CG7375 0.613952
CG15811 CG7379 -0.583156
CG15811 CG7752 1.539653
CG15811 CG7961 -1.045658
CG15811 CG8472 0.962485
CG15811 CG8567 0.319439
CG15811 CG8933 -1.870096
CG1582 CG17320 0.695031
CG1582 CG17642 -0.106210
CG1582 CG2161 0.023698
CG1582 CG2210 -0.169173
CG1582 CG2713 -2.659418
CG1582 CG2818 -0.292443
CG1582 CG3028 -0.091794
CG1582 CG30291 -0.147459
CG1582 CG31170 -0.545089
CG1582 CG3140 -1.466297
CG1582 CG3171 -1.155561
CG1582 CG31999 -0.045373
CG1582 CG32548 -0.202280
CG1582 CG32920 -2.137741
CG1582 CG3499 -2.065198
CG1582 CG4051 0.650033
CG1582 CG4086 -0.018400
CG1582 CG4169 0.814461
CG1582 CG4233 -0.593341
CG1582 CG4427 1.677732
CG1582 CG4475 -0.259211
CG1582 CG4552 0.862886
CG1582 CG4567 0.933660
CG1582 CG4742 0.057825
CG1582 CG4984 0.067032
CG1582 CG5012 0.927015
CG1582 CG5130 0.634125
CG1582 CG5590 -0.031633
CG1582 CG5660 -1.604127
CG1582 CG6028 -0.820271
CG1582 CG6199 -1.397324
CG1582 CG6345 -1.474036
CG1582 CG6769 -0.313426
CG1582 CG6775 0.366061
CG1582 CG7271 0.395784
CG1582 CG7354 0.838112
CG1582 CG7361 2.748285
CG1582 CG7413 0.317477
CG1582 CG7698 0.149867
CG1582 CG8173 0.716150
CG1582 CG8235 -3.352960
CG1582 CG8430 0.414116
CG1582 CG9280 0.525672
CG15828 CG17754 -0.468367
CG15828 CG2198 -0.862044
CG15828 CG2718 -0.458557
CG15828 CG31692 0.548247
CG15828 CG33113 0.160637
CG15828 CG3434 -0.413566
CG15828 CG3767 -0.686347
CG15828 CG3989 -2.634459
CG15828 CG5345 -0.065374
CG15828 CG7702 0.592401
CG15828 CG8665 0.668655
CG15828 CG9836 -1.002540
CG1600 CG17323 0.154282
CG1600 CG18466 -3.954340
CG1600 CG2060 -2.054890
CG1600 CG31098 1.470005
CG1600 CG3829 -2.007326
CG1600 CG4120 0.235185
CG1600 CG4162 -0.891433
CG1600 CG5210 0.767026
CG1600 CG7062 0.737736
CG1600 CG7390 2.136632
CG1600 CG8050 -1.352380
CG1600 CG8066 1.020730
CG1600 CG8665 -0.365706
CG1600 CG8782 0.677204
CG1600 CG8913 -1.242729
CG1600 CG9184 -0.168675
CG1624 CG17724 0.138739
CG1624 CG32158 -1.872311
CG1624 CG32486 -0.455000
CG1624 CG7471 0.178139
CG1624 CG8200 -0.067219
CG1624 CG8567 0.839718
CG1644 CG2977 -0.613530
CG1644 CG3006 -0.572029
CG1644 CG4061 -0.252012
CG1644 CG4753 0.588259
CG1644 CG5819 0.962647
CG1644 CG6417 -0.076807
CG1644 CG7936 -1.140544
CG1648 CG17158 0.017218
CG1648 CG1721 -2.518111
CG1648 CG17325 -0.149730
CG1648 CG17800 -0.329079
CG1648 CG18111 0.300536
CG1648 CG18140 -1.349964
CG1648 CG18250 0.997021
CG1648 CG1837 -0.643788
CG1648 CG1910 -5.503007
CG1648 CG1934 -0.109768
CG1648 CG2051 1.831633
CG1648 CG2969 0.035169
CG1648 CG30427 -0.856013
CG1648 CG31045 -0.544157
CG1648 CG31999 1.474399
CG1648 CG32244 -0.358724
CG1648 CG32425 2.999308
CG1648 CG32625 0.770700
CG1648 CG3265 -0.761325
CG1648 CG3278 -2.780338
CG1648 CG33149 1.750109
CG1648 CG33549 0.493407
CG1648 CG3371 -0.195122
CG1648 CG3624 0.039128
CG1648 CG3725 -0.011898
CG1648 CG3800 0.234360
CG1648 CG3903 -5.286146
CG1648 CG3989 2.867512
CG1648 CG4051 0.202239
CG1648 CG4115 -1.278635
CG1648 CG4533 1.765893
CG1648 CG4551 -0.101229
CG1648 CG4679 4.093449
CG1648 CG4692 -0.770510
CG1648 CG4700 -3.719728
CG1648 CG5320 -5.533173
CG1648 CG5330 -0.601144
CG1648 CG5476 -1.524224
CG1648 CG5486 1.081537
CG1648 CG5809 3.847521
CG1648 CG6177 0.041433
CG1648 CG6668 1.664772
CG1648 CG6803 0.431155
CG1648 CG7033 3.369966
CG1648 CG7173 -1.227930
CG1648 CG7227 -0.224483
CG1648 CG7279 0.036339
CG1648 CG7481 -0.305346
CG1648 CG7526 0.206812
CG1648 CG7981 -0.068334
CG1648 CG7987 3.386028
CG1648 CG8276 -1.139988
CG1648 CG8759 -0.348609
CG1648 CG8977 0.156526
CG1648 CG9020 -0.546676
CG1648 CG9022 -1.361546
CG1648 CG9194 -4.723299
CG1648 CG9238 -1.675293
CG1648 CG9322 0.428798
CG1648 CG9750 -0.079806
CG1648 CG9866 1.828122
CG1648 CG9985 -4.234575
CG1648 CR31696 2.029046
CG1648 TE19126 1.535988
CG16712 CG6155 -1.117777
CG16721 CG17158 -0.105660
CG16721 CG1721 0.738882
CG16721 CG17492 -0.432499
CG16721 CG17800 -0.359141
CG16721 CG18250 4.152502
CG16721 CG18290 -0.322188
CG16721 CG2969 0.133578
CG16721 CG3008 0.960260
CG16721 CG31045 1.044860
CG16721 CG32031 -1.151562
CG16721 CG32043 -0.107615
CG16721 CG32425 0.882744
CG16721 CG3265 0.383863
CG16721 CG32701 -0.116712
CG16721 CG33097 -2.673169
CG16721 CG33549 0.019993
CG16721 CG3371 1.384965
CG16721 CG3436 -1.567945
CG16721 CG3624 -1.766758
CG16721 CG3644 -0.783028
CG16721 CG3725 -0.281642
CG16721 CG3903 -0.068137
CG16721 CG4006 -0.119744
CG16721 CG4169 -0.754413
CG16721 CG4677 -0.689404
CG16721 CG5215 1.016114
CG16721 CG5320 0.320726
CG16721 CG5454 -0.326310
CG16721 CG5809 -0.798257
CG16721 CG7379 0.796155
CG16721 CG7433 0.042459
CG16721 CG7481 0.090657
CG16721 CG7987 -0.115698
CG16721 CG8276 -3.531891
CG16721 CG8933 0.752455
CG16721 CG8974 1.116502
CG16721 CG9022 0.319724
CG16721 CG9194 -0.153787
CG16721 CG9322 -0.339633
CG16721 CG9423 -0.312304
CG16721 CG9985 0.392468
CG1674 CG17492 0.299394
CG1674 CG17508 -0.533793
CG1674 CG33149 -0.100118
CG1674 CG3644 -0.131591
CG1674 CG3725 0.397493
CG1674 CG4376 -0.452871
CG1674 CG7071 0.383733
CG1674 CG7433 -1.225478
CG1674 CG9811 -0.665137
CG16765 CG17166 -6.822674
CG16765 CG17271 1.975621
CG16765 CG17369 1.093581
CG16765 CG1749 -0.382950
CG16765 CG1771 -3.055455
CG16765 CG1785 0.965861
CG16765 CG18446 1.050812
CG16765 CG18593 0.197069
CG16765 CG1882 -0.075604
CG16765 CG18854 0.407513
CG16765 CG2003 -0.638558
CG16765 CG2221 -3.072604
CG16765 CG30011 -0.638970
CG16765 CG31175 0.669926
CG16765 CG31559 -0.989004
CG16765 CG3171 1.972620
CG16765 CG3267 0.809302
CG16765 CG32813 -1.946981
CG16765 CG33104 -7.279352
CG16765 CG33183 0.597826
CG16765 CG3762 -2.750614
CG16765 CG4051 1.125940
CG16765 CG4307 1.012207
CG16765 CG4427 -0.648318
CG16765 CG4552 -0.653131
CG16765 CG4567 2.637703
CG16765 CG4600 0.191996
CG16765 CG4726 -0.202351
CG16765 CG4901 1.079674
CG16765 CG4966 -3.374338
CG16765 CG4994 2.282730
CG16765 CG5590 -0.033086
CG16765 CG6148 2.211557
CG16765 CG6202 -1.637906
CG16765 CG6668 0.805309
CG16765 CG6708 5.012248
CG16765 CG6766 0.800374
CG16765 CG6871 1.591946
CG16765 CG7088 1.416551
CG16765 CG7176 -0.643214
CG16765 CG7266 1.571403
CG16765 CG7271 -0.814326
CG16765 CG7361 -0.741667
CG16765 CG7413 2.144723
CG16765 CG7421 0.523691
CG16765 CG7430 -3.323147
CG16765 CG7461 -0.081590
CG16765 CG7654 -0.507448
CG16765 CG7675 1.195171
CG16765 CG7807 -0.373170
CG16765 CG7915 0.589156
CG16765 CG8144 -16.619230
CG16765 CG8231 0.725005
CG16765 CG8235 -2.699034
CG16765 CG8268 -1.763099
CG16765 CG8309 -1.954596
CG16765 CG8386 -0.549892
CG16765 CG8439 -4.872735
CG16765 CG8446 -2.555996
CG16765 CG9009 -1.566988
CG16765 CG9149 -3.710109
CG16765 CG9172 -1.671160
CG16765 CG9281 2.387932
CG16765 CG9416 1.285574
CG16765 CR31808 -1.790244
CG16786 CG16798 -0.861462
CG16786 CG32982 -0.612609
CG16786 CG7675 -0.341987
CG16787 CG2210 0.818081
CG16787 CG30349 -0.113206
CG16787 CG31170 0.150070
CG16787 CG31649 -0.401659
CG16787 CG32920 -0.231474
CG16787 CG33502 0.249217
CG16787 CG4199 0.602849
CG16787 CG4984 -0.586147
CG16787 CG5012 -0.079967
CG16787 CG5170 -0.252853
CG16787 CG5660 -0.418290
CG16787 CG6030 -0.144419
CG16787 CG6345 0.774625
CG16787 CG7328 0.457423
CG16787 CG7354 -2.872533
CG16798 CG32244 -0.379612
CG16798 CG32982 -0.212964
CG16798 CG4051 -0.222040
CG16798 CG4125 0.177079
CG16798 CG7176 -0.397091
CG16798 CG7638 -0.226506
CG16798 CG7675 -0.375629
CG16798 CG8182 -0.662253
CG16798 CG8186 0.151749
CG16798 CG9322 -0.061330
CG1685 CG17369 2.655198
CG1685 CG1746 2.927748
CG1685 CG1785 -11.750180
CG1685 CG18854 1.942169
CG1685 CG2003 0.868330
CG1685 CG2713 -1.472708
CG1685 CG2863 -0.107441
CG1685 CG31098 -1.266525
CG1685 CG31175 0.805169
CG1685 CG3140 2.439226
CG1685 CG32409 -3.993567
CG1685 CG3267 -4.549020
CG1685 CG32813 -2.774426
CG1685 CG33009 0.464993
CG1685 CG33217 -0.073430
CG1685 CG3593 0.484031
CG1685 CG3714 -0.191425
CG1685 CG3884 0.657979
CG1685 CG4033 -3.840701
CG1685 CG4051 1.166667
CG1685 CG4217 4.026841
CG1685 CG4233 -1.643130
CG1685 CG4300 -0.683998
CG1685 CG4307 -5.264408
CG1685 CG4427 -0.284929
CG1685 CG4475 1.762897
CG1685 CG4567 2.208201
CG1685 CG4600 0.362271
CG1685 CG4753 -0.397428
CG1685 CG4901 3.599930
CG1685 CG4994 4.682237
CG1685 CG5010 -6.625354
CG1685 CG5033 3.099381
CG1685 CG5258 -0.904003
CG1685 CG5277 1.575668
CG1685 CG5374 0.187438
CG1685 CG5558 -4.707768
CG1685 CG5594 3.649559
CG1685 CG5824 0.051165
CG1685 CG5904 -12.876874
CG1685 CG5992 1.451198
CG1685 CG6022 1.193646
CG1685 CG6105 4.795607
CG1685 CG6226 -4.377243
CG1685 CG6343 -3.750901
CG1685 CG6415 -0.540670
CG1685 CG6417 0.788782
CG1685 CG6501 3.922309
CG1685 CG6767 2.281661
CG1685 CG6769 2.851360
CG1685 CG6871 0.248322
CG1685 CG6904 -0.330532
CG1685 CG6949 8.398859
CG1685 CG7033 4.487902
CG1685 CG7088 -0.630835
CG1685 CG7176 0.735842
CG1685 CG7421 1.105841
CG1685 CG7430 -4.182798
CG1685 CG7519 2.341666
CG1685 CG7610 5.705716
CG1685 CG7712 2.466017
CG1685 CG7834 3.597814
CG1685 CG7839 4.143872
CG1685 CG7841 -0.411132
CG1685 CG7935 -5.447690
CG1685 CG7993 6.773098
CG1685 CG8039 -5.361853
CG1685 CG8058 0.073876
CG1685 CG8309 -1.963987
CG1685 CG8327 2.889490
CG1685 CG8402 -1.150887
CG1685 CG8439 -6.636625
CG1685 CG8443 -1.748593
CG1685 CG8444 -0.154914
CG1685 CG8446 -0.122182
CG1685 CG8470 -4.650135
CG1685 CG8525 1.228888
CG1685 CG8766 -0.282633
CG1685 CG8920 -1.016351
CG1685 CG8977 -10.168968
CG1685 CG9009 1.902814
CG1685 CG9140 2.427030
CG1685 CG9172 -2.431838
CG1685 CG9281 2.641857
CG1685 CG9300 -0.805243
CG1685 CG9306 -1.274388
CG1685 CG9527 -1.100322
CG1685 CG9577 1.566964
CG16858 CG1884 0.262654
CG16858 CG2072 -0.422417
CG16858 CG2161 -0.795771
CG16858 CG2818 -0.310331
CG16858 CG32425 0.367785
CG16858 CG33549 1.525870
CG16858 CG3542 -0.528311
CG16858 CG3722 -1.201578
CG16858 CG3903 0.074182
CG16858 CG4145 -2.429224
CG16858 CG4672 0.424126
CG16858 CG5021 0.083365
CG16858 CG6199 -0.237172
CG16858 CG7748 -0.136564
CG16858 CG8156 -0.740656
CG16858 CG8965 -0.704371
CG16858 CG9022 0.395388
CG16858 CG9346 -0.375870
CG16876 CG18740 -1.158931
CG16876 CG5580 -1.387380
CG16885 CG2928 -0.830326
CG16885 CG32548 -0.069089
CG16885 CG4679 0.438600
CG16885 CG7173 -0.344167
CG16885 CG9539 -0.406486
CG16944 CG17332 -0.855636
CG16944 CG17642 0.104690
CG16944 CG3127 0.530773
CG16944 CG33502 -0.147646
CG16944 CG4169 -0.611676
CG16944 CG4247 -1.937415
CG16944 CG4376 -0.534635
CG16944 CG4994 0.996194
CG16944 CG5012 0.150395
CG16944 CG5660 -0.089630
CG16944 CG6178 -0.303823
CG16944 CG6647 -0.037843
CG16944 CG6666 -1.707164
CG16944 CG7698 0.193045
CG16944 CG7920 -1.304544
CG16944 CG8048 0.230372
CG16944 CG9480 -0.276525
CG17032 CG17121 -2.069426
CG17032 CG1749 -0.205603
CG17032 CG18140 0.530494
CG17032 CG18507 -0.490454
CG17032 CG2051 -0.447948
CG17032 CG2918 -0.184674
CG17032 CG3001 0.136532
CG17032 CG3008 0.243430
CG17032 CG3278 -0.267747
CG17032 CG33104 -0.630733
CG17032 CG33183 -0.605216
CG17032 CG33549 1.270453
CG17032 CG3359 -0.364518
CG17032 CG3903 -0.295391
CG17032 CG4051 -0.191547
CG17032 CG4354 0.622503
CG17032 CG5374 -1.243747
CG17032 CG5486 0.095902
CG17032 CG7610 0.698036
CG17032 CG7748 -0.457134
CG17032 CG8759 1.908124
CG17032 CG9009 -0.077684
CG17032 CG9035 -0.248573
CG17032 CG9238 -0.826735
CG17032 CG9281 -0.248544
CG17032 CG9322 -0.471807
CG17032 CG9330 1.432054
CG17032 CG9423 -0.665131
CG17032 TE20108 -0.229952
CG17121 CG17246 -0.439765
CG17121 CG17492 0.266712
CG17121 CG18140 -0.921940
CG17121 CG18507 -0.247073
CG17121 CG3001 -1.404943
CG17121 CG3008 0.624099
CG17121 CG31045 -0.749375
CG17121 CG31999 -0.085093
CG17121 CG32425 0.869092
CG17121 CG3267 0.205538
CG17121 CG3278 -0.118932
CG17121 CG33009 -0.499113
CG17121 CG33104 0.710044
CG17121 CG3359 -0.598586
CG17121 CG3903 0.003136
CG17121 CG4051 -0.250784
CG17121 CG4170 0.103546
CG17121 CG4354 -1.569078
CG17121 CG4692 -0.116513
CG17121 CG5330 0.642037
CG17121 CG5374 0.439448
CG17121 CG5596 -0.323656
CG17121 CG6512 0.831419
CG17121 CG6708 0.171243
CG17121 CG6904 -0.266891
CG17121 CG7033 1.310877
CG17121 CG7176 0.157956
CG17121 CG7526 -0.894149
CG17121 CG7935 -0.218309
CG17121 CG8235 0.944238
CG17121 CG8309 -1.196304
CG17121 CG8402 1.172947
CG17121 CG8439 0.546620
CG17121 CG8446 1.153015
CG17121 CG8759 0.959624
CG17121 CG8965 0.050261
CG17121 CG9009 -0.554730
CG17121 CG9035 0.196703
CG17121 CG9194 -0.875359
CG17121 CG9281 -4.015963
CG17121 CG9322 -0.673660
CG17121 CG9330 -0.578945
CG17121 CG9762 -0.098091
CG17121 CR31808 -0.307789
CG17124 CG17246 1.430947
CG17124 CG17369 -3.334343
CG17124 CG18250 0.803854
CG17124 CG18854 0.594631
CG17124 CG2221 2.993829
CG17124 CG31045 1.008413
CG17124 CG3224 1.307342
CG17124 CG32253 -1.531817
CG17124 CG32425 -0.342538
CG17124 CG32625 -1.800773
CG17124 CG3278 -2.275504
CG17124 CG33104 -0.797346
CG17124 CG3416 0.454076
CG17124 CG3902 -0.899354
CG17124 CG4035 -0.543163
CG17124 CG4457 0.584874
CG17124 CG4551 -0.857281
CG17124 CG4692 -0.793106
CG17124 CG4700 -1.482540
CG17124 CG4746 0.608972
CG17124 CG4912 -2.158678
CG17124 CG4972 -0.772057
CG17124 CG5183 -2.472051
CG17124 CG5277 -3.176603
CG17124 CG5345 0.166124
CG17124 CG5353 0.974677
CG17124 CG5824 2.295247
CG17124 CG6148 -3.056908
CG17124 CG6455 -0.037083
CG17124 CG6512 -1.481792
CG17124 CG6766 0.395576
CG17124 CG7227 -0.971161
CG17124 CG7413 -1.049555
CG17124 CG7430 -0.439747
CG17124 CG7461 0.125402
CG17124 CG7702 0.925752
CG17124 CG7935 2.292216
CG17124 CG8231 1.402999
CG17124 CG8286 -1.071633
CG17124 CG8306 -0.226359
CG17124 CG8366 0.639578
CG17124 CG8920 1.068034
CG17124 CG8978 -2.352478
CG17124 CG9035 -0.252955
CG17124 CG9172 0.144402
CG17124 CG9403 0.094159
CG17124 CG9423 0.423010
CG17124 CG9539 0.241151
CG17124 CG9677 -0.427751
CG17124 CG9710 -0.508471
CG17124 CG9750 -1.002447
CG17124 CG9866 -0.421606
CG17124 CG9916 1.012241
CG17136 CG17369 -1.123660
CG17136 CG1746 1.711058
CG17136 CG1785 5.141119
CG17136 CG18854 -1.782895
CG17136 CG1891 -0.227572
CG17136 CG2221 0.204611
CG17136 CG2263 1.534457
CG17136 CG2827 0.176990
CG17136 CG2863 -1.516139
CG17136 CG2867 1.472222
CG17136 CG3224 -0.153823
CG17136 CG32409 2.904976
CG17136 CG4217 -4.905777
CG17136 CG4457 1.387485
CG17136 CG4581 1.799109
CG17136 CG4843 -2.165626
CG17136 CG4912 1.485017
CG17136 CG5258 0.024863
CG17136 CG5277 1.031561
CG17136 CG5525 0.233141
CG17136 CG5824 -0.385653
CG17136 CG5904 7.449826
CG17136 CG5992 0.637530
CG17136 CG6022 2.792815
CG17136 CG6105 1.799205
CG17136 CG6226 -3.135720
CG17136 CG6455 1.029120
CG17136 CG6904 -1.193562
CG17136 CG7519 0.409907
CG17136 CG7780 0.830621
CG17136 CG8039 -1.516766
CG17136 CG8231 1.937707
CG17136 CG8301 -0.040158
CG17136 CG8327 -1.902744
CG17136 CG8366 0.193611
CG17136 CG8444 -0.155896
CG17136 CG8525 1.181046
CG17136 CG8759 0.103506
CG17136 CG8780 -1.191273
CG17136 CG8920 -7.075591
CG17136 CG9300 0.476709
CG17136 CG9630 -15.393809
CG17136 CG9663 0.203062
CG17136 CG9750 -1.840212
CG17158 CG1716 -0.208873
CG17158 CG1721 0.821294
CG17158 CG1749 0.294030
CG17158 CG17492 -2.098122
CG17158 CG1782 -2.308723
CG17158 CG18250 -12.908421
CG17158 CG18290 -0.743390
CG17158 CG1884 2.820395
CG17158 CG2051 0.258183
CG17158 CG2374 -4.822585
CG17158 CG2774 -0.710190
CG17158 CG3008 1.853361
CG17158 CG3033 0.652695
CG17158 CG3039 3.249626
CG17158 CG31045 -1.448798
CG17158 CG31332 4.491883
CG17158 CG3198 3.492800
CG17158 CG32425 3.063492
CG17158 CG3265 2.124359
CG17158 CG32701 0.098598
CG17158 CG33097 -2.363650
CG17158 CG33183 0.381921
CG17158 CG33549 1.762790
CG17158 CG3542 1.725254
CG17158 CG3624 -1.771101
CG17158 CG3664 -0.826030
CG17158 CG3722 -3.615693
CG17158 CG3725 -5.665251
CG17158 CG3800 0.698173
CG17158 CG3903 1.953038
CG17158 CG3969 -0.324426
CG17158 CG4006 -1.119176
CG17158 CG4145 -0.975364
CG17158 CG4204 -1.507151
CG17158 CG4552 0.128772
CG17158 CG4672 2.387222
CG17158 CG4677 1.269110
CG17158 CG4700 1.226290
CG17158 CG5183 2.377851
CG17158 CG5215 0.642145
CG17158 CG5433 0.231950
CG17158 CG5454 0.736101
CG17158 CG5514 0.138946
CG17158 CG5809 -0.323858
CG17158 CG6017 -0.146516
CG17158 CG6174 0.830593
CG17158 CG6647 -0.272962
CG17158 CG6654 -0.629508
CG17158 CG6668 1.753478
CG17158 CG6766 1.522543
CG17158 CG6775 -8.765497
CG17158 CG6877 -0.085528
CG17158 CG7071 0.785169
CG17158 CG7199 -0.308268
CG17158 CG7254 -0.308460
CG17158 CG7262 0.637734
CG17158 CG7375 -1.968232
CG17158 CG7379 -1.071191
CG17158 CG7433 -1.549257
CG17158 CG7752 -1.199854
CG17158 CG7893 -3.424593
CG17158 CG8173 0.070365
CG17158 CG8209 -0.220156
CG17158 CG8289 0.815828
CG17158 CG8308 0.884954
CG17158 CG8411 -0.336474
CG17158 CG8416 0.739862
CG17158 CG8430 1.155547
CG17158 CG8933 -1.807937
CG17158 CG8965 -5.373588
CG17158 CG8974 2.947615
CG17158 CG9022 -1.582892
CG17158 CG9035 -0.901729
CG17158 CG9318 -1.923702
CG17158 CG9322 -2.774342
CG17158 CG9423 -1.402256
CG17158 CG9712 2.013005
CG17158 CG9924 0.201803
CG17158 CG9985 0.006479
CG17158 TE20108 0.028844
CG1716 CG1782 -0.121063
CG1716 CG18250 2.212135
CG1716 CG2051 -0.552050
CG1716 CG2774 -0.291402
CG1716 CG3039 -0.003210
CG1716 CG31045 0.284597
CG1716 CG3542 -1.427532
CG1716 CG3722 -0.093035
CG1716 CG3792 -0.598625
CG1716 CG4006 0.079328
CG1716 CG4204 -0.019885
CG1716 CG4672 0.117936
CG1716 CG4729 -0.231662
CG1716 CG5353 0.236561
CG1716 CG6601 -0.104332
CG1716 CG6654 -0.226333
CG1716 CG6775 0.309279
CG1716 CG6877 -0.731236
CG1716 CG7073 -1.950995
CG1716 CG7262 -0.364233
CG1716 CG7375 0.161460
CG1716 CG7752 0.044320
CG1716 CG9022 0.288778
CG1716 CG9128 -0.327148
CG1716 CG9256 0.007686
CG1716 CG9677 -0.123464
CG1716 CG9916 0.002566
CG17166 CG1771 1.956341
CG17166 CG18446 -1.728605
CG17166 CG18507 0.394070
CG17166 CG1882 1.185827
CG17166 CG2837 0.069094
CG17166 CG3008 2.026200
CG17166 CG31175 2.360800
CG17166 CG3171 -2.319797
CG17166 CG32164 3.190914
CG17166 CG3267 -10.607243
CG17166 CG33104 -1.736017
CG17166 CG33183 -1.576643
CG17166 CG3499 1.524665
CG17166 CG3588 0.256303
CG17166 CG3762 -2.071650
CG17166 CG4051 -0.722239
CG17166 CG4307 0.114804
CG17166 CG4364 -1.707702
CG17166 CG4567 -5.093725
CG17166 CG4726 -3.233042
CG17166 CG4966 1.892469
CG17166 CG4994 -8.186619
CG17166 CG5170 0.626448
CG17166 CG5374 3.979538
CG17166 CG6512 -2.440105
CG17166 CG6521 0.130673
CG17166 CG6668 0.029990
CG17166 CG6766 1.250985
CG17166 CG6871 -1.116169
CG17166 CG7033 2.932672
CG17166 CG7071 0.670354
CG17166 CG7107 1.388583
CG17166 CG7176 1.616459
CG17166 CG7271 0.741772
CG17166 CG7361 1.154059
CG17166 CG7413 -0.465305
CG17166 CG7421 4.642372
CG17166 CG7430 1.950322
CG17166 CG7807 -0.402185
CG17166 CG8144 2.037553
CG17166 CG8182 -0.031683
CG17166 CG8186 0.382664
CG17166 CG8231 0.126815
CG17166 CG8235 2.489102
CG17166 CG8309 -1.184834
CG17166 CG8402 1.987898
CG17166 CG8439 0.885613
CG17166 CG9149 0.283670
CG17166 CG9172 -0.181947
CG17166 CG9253 -0.781465
CG17166 CG9281 0.127397
CG17166 CG9330 0.775204
CG17166 CG9416 -0.235071
CG17166 CG9710 0.947191
CG17166 CR31808 0.453079
CG1721 CG17492 0.320249
CG1721 CG18250 -1.069254
CG1721 CG1837 0.587289
CG1721 CG1910 -0.397666
CG1721 CG3001 2.003499
CG1721 CG30427 -0.611361
CG1721 CG3048 0.296949
CG1721 CG31045 -0.172444
CG1721 CG3127 -0.860600
CG1721 CG31332 -0.673642
CG1721 CG3198 0.618492
CG1721 CG32164 -0.408618
CG1721 CG32244 0.064820
CG1721 CG32425 1.267334
CG1721 CG3265 0.572377
CG1721 CG33149 -1.412054
CG1721 CG3371 -0.650712
CG1721 CG3624 -1.311749
CG1721 CG3644 0.106030
CG1721 CG4125 0.200139
CG1721 CG4169 -0.998765
CG1721 CG4300 -0.613526
CG1721 CG4700 0.210298
CG1721 CG4726 0.286666
CG1721 CG4843 2.023958
CG1721 CG4994 -3.538819
CG1721 CG5320 -0.337247
CG1721 CG5374 0.122915
CG1721 CG5476 0.751053
CG1721 CG5596 0.808725
CG1721 CG5809 -2.563773
CG1721 CG5992 1.098539
CG1721 CG6501 0.527047
CG1721 CG6647 -0.143838
CG1721 CG6668 -1.106585
CG1721 CG6775 -0.824586
CG1721 CG6803 -0.909094
CG1721 CG6972 -1.524825
CG1721 CG7033 0.341433
CG1721 CG7173 1.594699
CG1721 CG7430 -0.725355
CG1721 CG7433 -1.332619
CG1721 CG7920 1.359007
CG1721 CG7987 -0.635438
CG1721 CG8289 -0.117594
CG1721 CG8439 0.542630
CG1721 CG8759 0.423362
CG1721 CG8977 -3.529280
CG1721 CG9020 -0.216415
CG1721 CG9022 0.558001
CG1721 CG9194 0.148924
CG1721 CG9281 -0.863891
CG1721 CG9322 0.083657
CG1721 CG9480 -0.547039
CG1721 CG9710 1.886251
CG1721 CG9985 2.235082
CG1721 CR31696 -1.662358
CG1721 TE19126 0.990972
CG17218 CG1749 -1.322598
CG17218 CG17646 -1.262840
CG17218 CG33183 -0.046656
CG17218 CG3991 0.267122
CG17218 CG4006 0.321659
CG17218 CG5021 0.599573
CG17218 CG5873 -0.559667
CG17218 CG7961 -0.021187
CG17218 CG8156 -1.415723
CG17218 CG8308 -0.113603
CG17218 CG9322 0.682282
CG17218 CG9712 0.005869
CG17218 CG9796 -1.052227
CG17218 CG9968 0.271869
CG17246 CG17320 0.368213
CG17246 CG18140 -0.351890
CG17246 CG2016 -0.622766
CG17246 CG2158 0.431730
CG17246 CG2161 1.406206
CG17246 CG2674 -1.945854
CG17246 CG2713 -1.570277
CG17246 CG3008 1.349277
CG17246 CG31170 -1.194277
CG17246 CG3140 -4.655297
CG17246 CG31999 -1.937654
CG17246 CG3224 0.513185
CG17246 CG32409 0.898137
CG17246 CG32425 -1.083249
CG17246 CG32548 1.243399
CG17246 CG32625 -0.331317
CG17246 CG3267 0.351962
CG17246 CG3278 1.029465
CG17246 CG3283 0.590057
CG17246 CG33104 0.150341
CG17246 CG33217 0.267537
CG17246 CG33549 -4.307697
CG17246 CG3499 -5.526568
CG17246 CG3624 1.096944
CG17246 CG3861 -1.054879
CG17246 CG3903 3.359961
CG17246 CG3992 -0.111634
CG17246 CG4003 -0.774136
CG17246 CG4051 -0.241934
CG17246 CG4169 1.812509
CG17246 CG4170 1.428781
CG17246 CG4233 0.940274
CG17246 CG4427 3.346251
CG17246 CG4567 -1.626435
CG17246 CG4679 0.018470
CG17246 CG4692 0.411529
CG17246 CG4742 0.367305
CG17246 CG4912 2.601140
CG17246 CG4972 -0.480510
CG17246 CG4994 0.458545
CG17246 CG5033 0.951374
CG17246 CG5330 -3.365109
CG17246 CG5353 2.210120
CG17246 CG5374 -0.580421
CG17246 CG5594 1.607243
CG17246 CG5904 6.571898
CG17246 CG6022 -0.689696
CG17246 CG6177 -0.542665
CG17246 CG6226 -2.938620
CG17246 CG6343 -0.648659
CG17246 CG6708 0.868100
CG17246 CG6904 -4.244149
CG17246 CG6949 -0.336818
CG17246 CG7033 -1.773673
CG17246 CG7107 0.468450
CG17246 CG7227 -0.152550
CG17246 CG7361 0.200526
CG17246 CG7413 -1.473254
CG17246 CG7430 0.694149
CG17246 CG7461 2.029050
CG17246 CG7610 0.243754
CG17246 CG7698 1.101578
CG17246 CG7839 2.256825
CG17246 CG7935 -0.133136
CG17246 CG7981 0.025426
CG17246 CG7987 2.655339
CG17246 CG8058 1.144768
CG17246 CG8231 -0.382803
CG17246 CG8235 1.975567
CG17246 CG8366 0.580538
CG17246 CG8402 -3.773438
CG17246 CG8439 -0.147618
CG17246 CG8443 -2.470558
CG17246 CG8444 -0.760805
CG17246 CG8766 -2.662637
CG17246 CG8788 3.802867
CG17246 CG8978 1.302551
CG17246 CG9140 0.012037
CG17246 CG9194 -0.162136
CG17246 CG9280 -1.284522
CG17246 CG9281 0.102997
CG17246 CG9423 0.153258
CG17246 CG9710 1.658336
CG17246 CG9750 -1.654359
CG17246 CG9985 0.005377
CG17246 TE18870 0.028794
CG17271 CG1749 -0.664622
CG17271 CG18854 2.133355
CG17271 CG2221 0.294966
CG17271 CG2263 0.039712
CG17271 CG3991 -0.870329
CG17271 CG4457 0.440666
CG17271 CG4665 -0.546118
CG17271 CG4966 0.015674
CG17271 CG5382 -2.469887
CG17271 CG5946 0.453237
CG17271 CG6202 -4.019770
CG17271 CG6708 2.818331
CG17271 CG6822 -2.861565
CG17271 CG7461 0.501049
CG17271 CG8144 -2.188137
CG17271 CG8268 -0.947192
CG17271 CG8286 -1.670727
CG17271 CG8386 -0.390347
CG17271 CG8430 0.039624
CG17271 CG9035 0.153524
CG17271 CG9326 -2.124369
CG17280 CG6439 -1.171173
CG17280 CG9131 -0.765570
CG17320 CG17642 0.496235
CG17320 CG1882 -0.218209
CG17320 CG18854 0.609755
CG17320 CG1970 -0.856465
CG17320 CG2158 0.146883
CG17320 CG2161 -0.479501
CG17320 CG31160 -1.137346
CG17320 CG31170 -1.678875
CG17320 CG3140 -1.731800
CG17320 CG3224 0.972583
CG17320 CG32409 -0.402439
CG17320 CG32625 0.370051
CG17320 CG33502 0.396690
CG17320 CG3499 -0.735976
CG17320 CG4061 -0.072979
CG17320 CG4086 0.290178
CG17320 CG4233 0.364138
CG17320 CG4247 -0.435479
CG17320 CG4427 -0.926619
CG17320 CG4567 0.484689
CG17320 CG4600 -0.158281
CG17320 CG4665 1.194553
CG17320 CG5033 2.410306
CG17320 CG5353 -1.212527
CG17320 CG5590 -1.500627
CG17320 CG5904 3.527473
CG17320 CG5992 -0.136773
CG17320 CG6028 -0.679076
CG17320 CG6871 0.341275
CG17320 CG7458 -0.524223
CG17320 CG7461 -4.205449
CG17320 CG8036 0.352333
CG17320 CG8058 -2.101279
CG17320 CG8402 -0.925211
CG17320 CG8531 0.030989
CG17320 CG9148 -1.002250
CG17320 CG9280 1.214094
CG17323 CG18466 -0.650733
CG17323 CG2060 -0.744317
CG17323 CG33099 0.189338
CG17323 CG4162 0.894394
CG17323 CG4306 -0.985595
CG17323 CG7062 -0.038204
CG17323 CG7390 -0.413671
CG17323 CG8050 -0.442370
CG17323 CG8066 -0.821957
CG17323 CG8782 -0.036781
CG17325 CG17332 -0.453455
CG17325 CG17754 -0.159074
CG17325 CG1837 -2.647091
CG17325 CG18657 -1.640223
CG17325 CG1910 -2.374313
CG17325 CG30011 -0.108394
CG17325 CG30427 0.532011
CG17325 CG31098 0.774197
CG17325 CG3127 -1.431182
CG17325 CG32164 -4.755491
CG17325 CG32499 -0.154562
CG17325 CG32813 -2.907320
CG17325 CG33009 0.282528
CG17325 CG33149 0.195314
CG17325 CG4376 0.647078
CG17325 CG4427 -0.732190
CG17325 CG4533 -1.162362
CG17325 CG4994 2.745298
CG17325 CG5320 4.032018
CG17325 CG5330 0.855745
CG17325 CG5476 -4.451340
CG17325 CG5532 -0.455227
CG17325 CG6501 2.218262
CG17325 CG6666 -0.166920
CG17325 CG6803 -1.590536
CG17325 CG7088 -0.008415
CG17325 CG7107 0.933416
CG17325 CG7173 -2.727980
CG17325 CG7698 0.364734
CG17325 CG7807 -0.490716
CG17325 CG7920 1.487870
CG17325 CG7981 -0.619540
CG17325 CG8050 1.574030
CG17325 CG8186 1.003332
CG17325 CG8402 -0.215555
CG17325 CG8665 -2.541064
CG17325 CG8766 0.735774
CG17325 CG8977 2.246707
CG17325 CG9184 -0.123898
CG17325 CG9238 -0.186664
CG17332 CG17508 0.194762
CG17332 CG17642 -0.798518
CG17332 CG1771 -3.193878
CG17332 CG18374 -1.970685
CG17332 CG18593 -0.406814
CG17332 CG1882 -1.798224
CG17332 CG2210 1.482279
CG17332 CG2977 2.203386
CG17332 CG30349 -0.904794
CG17332 CG31004 2.667506
CG17332 CG31098 3.016434
CG17332 CG31170 2.869453
CG17332 CG31233 -1.138741
CG17332 CG3127 -1.833111
CG17332 CG31605 0.273973
CG17332 CG32164 7.120395
CG17332 CG3249 -0.276361
CG17332 CG32813 1.876813
CG17332 CG32920 -0.757797
CG17332 CG33009 0.923855
CG17332 CG33502 -12.393521
CG17332 CG4051 1.125431
CG17332 CG4169 4.179857
CG17332 CG4199 0.188584
CG17332 CG4217 -0.158771
CG17332 CG4364 -3.742325
CG17332 CG4376 -0.417357
CG17332 CG4567 2.819265
CG17332 CG4581 1.984727
CG17332 CG4726 3.409608
CG17332 CG4984 0.004363
CG17332 CG4994 2.689263
CG17332 CG5012 -0.314543
CG17332 CG5130 0.091756
CG17332 CG5476 -4.008722
CG17332 CG5532 -0.138383
CG17332 CG5660 0.216252
CG17332 CG5819 -3.481822
CG17332 CG5903 2.842355
CG17332 CG5961 3.819397
CG17332 CG6030 1.425513
CG17332 CG6345 -0.927946
CG17332 CG6375 -0.269877
CG17332 CG6501 -16.007218
CG17332 CG6521 -3.263156
CG17332 CG6647 -0.076270
CG17332 CG6666 -5.125321
CG17332 CG6769 -1.409455
CG17332 CG6949 2.567938
CG17332 CG7062 -0.355576
CG17332 CG7071 2.861070
CG17332 CG7107 -4.720048
CG17332 CG7176 1.997856
CG17332 CG7279 0.265635
CG17332 CG7354 0.822837
CG17332 CG7361 -16.344343
CG17332 CG7502 0.671519
CG17332 CG7698 -1.318058
CG17332 CG7807 1.727612
CG17332 CG7920 -9.591963
CG17332 CG7981 -1.095934
CG17332 CG8048 -9.216828
CG17332 CG8173 -0.891224
CG17332 CG8186 -4.388722
CG17332 CG8235 0.187015
CG17332 CG8439 3.026670
CG17332 CG8470 1.761863
CG17332 CG8766 -2.704852
CG17332 CG8788 -6.034627
CG17332 CG8946 -2.537917
CG17332 CG9262 0.025723
CG17332 CG9527 3.911492
CG17332 CG9743 0.540365
CG17332 CG9762 2.722755
CG17332 CG9977 -1.841085
CG17334 CG2969 -1.017433
CG17334 CG33113 -0.987952
CG17348 CG31332 0.054643
CG17348 CG4125 -0.229674
CG17348 CG8635 -0.893292
CG17369 CG1746 -1.384613
CG17369 CG1785 -1.356369
CG17369 CG2221 -6.166450
CG17369 CG2263 0.497512
CG17369 CG2674 0.156981
CG17369 CG2863 0.923994
CG17369 CG2867 0.408962
CG17369 CG3224 -1.148920
CG17369 CG32253 -0.022755
CG17369 CG3278 -0.938243
CG17369 CG33104 -0.619134
CG17369 CG33217 -0.684152
CG17369 CG3992 0.274432
CG17369 CG4307 -7.258310
CG17369 CG4457 -1.356526
CG17369 CG4912 0.579276
CG17369 CG4972 1.265440
CG17369 CG5258 -1.898500
CG17369 CG5277 -1.257831
CG17369 CG5374 -1.139117
CG17369 CG5382 1.273809
CG17369 CG5824 -7.460230
CG17369 CG5904 -1.043573
CG17369 CG6022 -1.605434
CG17369 CG6105 4.843434
CG17369 CG6148 -0.965175
CG17369 CG6226 -0.821559
CG17369 CG6343 -3.765992
CG17369 CG6455 -2.641700
CG17369 CG7033 1.860659
CG17369 CG7413 2.163238
CG17369 CG7519 -5.664823
CG17369 CG7712 -2.809182
CG17369 CG7839 0.718291
CG17369 CG7935 0.259880
CG17369 CG8039 0.333464
CG17369 CG8231 -4.345965
CG17369 CG8286 0.105482
CG17369 CG8309 0.499670
CG17369 CG8366 -1.351701
CG17369 CG8444 -0.713622
CG17369 CG8525 0.747208
CG17369 CG8920 -1.413426
CG17369 CG8978 -0.326154
CG17369 CG9006 -1.495381
CG17369 CG9149 -0.491312
CG17369 CG9172 -0.679860
CG17369 CG9300 0.498712
CG17369 CG9306 1.738779
CG17369 CG9630 1.612658
CG1743 CG17754 -0.080992
CG1743 CG2098 -4.467125
CG1743 CG2198 1.112570
CG1743 CG2762 -0.819931
CG1743 CG30011 -0.249119
CG1743 CG3006 0.444375
CG1743 CG31098 -0.912494
CG1743 CG31775 -0.878290
CG1743 CG33099 1.921366
CG1743 CG3380 -2.003840
CG1743 CG3767 -0.360413
CG1743 CG3829 -0.760194
CG1743 CG3989 0.956515
CG1743 CG4162 -6.838581
CG1743 CG4696 0.300219
CG1743 CG4781 0.424052
CG1743 CG5210 0.846936
CG1743 CG7088 0.034930
CG1743 CG7241 1.499028
CG1743 CG8050 1.305237
CG1743 CG8066 0.336116
CG1743 CG8665 1.429414
CG1743 CG8669 0.010096
CG17437 CG2928 -1.256684
CG1746 CG2184 -2.551474
CG1746 CG2263 0.854737
CG1746 CG2863 2.572858
CG1746 CG3001 -1.319295
CG1746 CG32464 -0.408169
CG1746 CG3278 0.334674
CG1746 CG4307 -7.049388
CG1746 CG4781 -0.576342
CG1746 CG5033 3.334271
CG1746 CG5258 3.837340
CG1746 CG5374 -0.631165
CG1746 CG5558 3.983826
CG1746 CG5594 -0.381422
CG1746 CG5824 3.484888
CG1746 CG5904 5.869890
CG1746 CG6022 2.179015
CG1746 CG6105 3.035107
CG1746 CG6343 0.659175
CG1746 CG6455 -0.652487
CG1746 CG7519 -5.621806
CG1746 CG7610 0.059391
CG1746 CG7834 -0.577101
CG1746 CG7839 3.115402
CG1746 CG7935 -6.060339
CG1746 CG7993 1.897721
CG1746 CG8039 -11.959523
CG1746 CG8231 -1.940329
CG1746 CG8327 2.743434
CG1746 CG8446 3.290979
CG1746 CG8525 -0.781056
CG1746 CG8759 -2.112482
CG1746 CG8780 -0.708828
CG1746 CG8978 -0.276524
CG1746 CG9006 -1.004644
CG1746 CG9140 0.976214
CG1746 CG9300 -0.812574
CG1746 CG9306 -0.823902
CG1746 CG9630 -0.584761
CG1749 CG18507 0.253934
CG1749 CG3008 1.531848
CG1749 CG30291 -0.371021
CG1749 CG3171 0.208857
CG1749 CG3265 0.706941
CG1749 CG33104 -2.359990
CG1749 CG33183 -0.352774
CG1749 CG3359 -0.079416
CG1749 CG3664 -0.236323
CG1749 CG3722 0.726239
CG1749 CG3766 0.276737
CG1749 CG3991 0.160595
CG1749 CG4006 -2.209328
CG1749 CG4204 0.449073
CG1749 CG4457 0.719912
CG1749 CG4552 0.684951
CG1749 CG4966 -0.778185
CG1749 CG5021 -1.211524
CG1749 CG6202 0.617404
CG1749 CG6668 0.685893
CG1749 CG6766 0.617549
CG1749 CG6822 -1.496031
CG1749 CG7073 0.852964
CG1749 CG7748 -0.211359
CG1749 CG7961 -1.171446
CG1749 CG8144 0.882092
CG1749 CG8156 1.449556
CG1749 CG8268 -0.428753
CG1749 CG8312 -0.934970
CG1749 CG8430 -0.774987
CG1749 CG9035 -1.802147
CG1749 CG9322 -1.863503
CG1749 CG9416 -0.014761
CG1749 TE20108 -0.287239
CG17492 CG17943 1.066902
CG17492 CG18111 1.746014
CG17492 CG18250 7.138662
CG17492 CG1837 3.553790
CG17492 CG18657 -0.171395
CG17492 CG1910 -3.324061
CG17492 CG2051 0.976496
CG17492 CG2374 0.630044
CG17492 CG3001 1.570718
CG17492 CG3048 1.403043
CG17492 CG31022 -1.952261
CG17492 CG31045 -13.276852
CG17492 CG31332 -9.959258
CG17492 CG31368 1.559480
CG17492 CG32043 2.293709
CG17492 CG32164 -0.386716
CG17492 CG32244 0.660460
CG17492 CG32464 1.123980
CG17492 CG33149 -3.964865
CG17492 CG3371 -0.175068
CG17492 CG3624 1.325417
CG17492 CG3725 1.660523
CG17492 CG4003 -1.619323
CG17492 CG4125 -1.257133
CG17492 CG4169 0.038526
CG17492 CG4170 -1.399363
CG17492 CG4204 -1.437841
CG17492 CG4300 -0.462752
CG17492 CG4511 0.741992
CG17492 CG4692 -0.137657
CG17492 CG4843 1.042639
CG17492 CG4966 -0.386549
CG17492 CG4994 -1.423478
CG17492 CG5183 1.422000
CG17492 CG5193 0.778893
CG17492 CG5320 -6.101507
CG17492 CG5353 -1.022936
CG17492 CG5374 1.744547
CG17492 CG5596 -0.035003
CG17492 CG5776 2.280313
CG17492 CG5809 -7.152506
CG17492 CG6017 -3.481022
CG17492 CG6668 4.096711
CG17492 CG6766 -0.220707
CG17492 CG6844 -2.090303
CG17492 CG6877 -2.673389
CG17492 CG6972 0.413596
CG17492 CG7033 -3.094269
CG17492 CG7071 0.109513
CG17492 CG7073 0.747134
CG17492 CG7173 1.767964
CG17492 CG7199 -0.876552
CG17492 CG7262 -0.440027
CG17492 CG7299 -0.366916
CG17492 CG7430 2.245204
CG17492 CG7433 -1.428809
CG17492 CG7610 2.401759
CG17492 CG7638 -1.194279
CG17492 CG7675 1.061523
CG17492 CG7893 1.566544
CG17492 CG7915 -5.415427
CG17492 CG7920 2.165935
CG17492 CG7987 -6.791976
CG17492 CG8182 -1.278037
CG17492 CG8186 1.503113
CG17492 CG8231 -2.503343
CG17492 CG8289 6.034245
CG17492 CG8306 1.501243
CG17492 CG8312 1.217712
CG17492 CG8430 -0.300841
CG17492 CG8439 -1.170982
CG17492 CG8553 -0.676059
CG17492 CG8635 1.031408
CG17492 CG8759 -1.381727
CG17492 CG8977 5.400958
CG17492 CG9194 0.073335
CG17492 CG9281 0.048240
CG17492 CG9322 0.000288
CG17492 CG9423 0.796456
CG17492 CG9710 -1.566233
CG17492 CG9762 -5.505200
CG17492 CG9811 0.493604
CG17492 CG9866 2.892036
CG17492 CG9985 3.427985
CG17492 CR31696 -0.968113
CG17492 TE19126 -2.011100
CG17508 CG18290 -0.649698
CG17508 CG18374 -0.330975
CG17508 CG1884 -0.113882
CG17508 CG3008 0.321814
CG17508 CG3127 -0.571150
CG17508 CG32244 0.073083
CG17508 CG33149 -0.169252
CG17508 CG33502 0.312064
CG17508 CG3960 -0.139653
CG17508 CG4169 1.149128
CG17508 CG4364 -1.448016
CG17508 CG4376 -0.127316
CG17508 CG4679 -0.193598
CG17508 CG4692 -0.023551
CG17508 CG4726 -0.054894
CG17508 CG6521 -0.156752
CG17508 CG6666 0.322296
CG17508 CG7033 0.470050
CG17508 CG7071 0.669604
CG17508 CG7107 -0.341007
CG17508 CG7433 0.095200
CG17508 CG7920 -1.269137
CG17508 CG8182 -0.360437
CG17508 CG8186 0.778078
CG17508 CG9194 -0.593055
CG17508 CG9811 -0.739784
CG17508 CG9977 -0.751114
CG17530 CG6113 -0.947301
CG17530 CG7438 -0.887378
CG1759 CG9568 -0.301459
CG17597 CG3434 -1.102395
CG17597 CG3743 -0.713237
CG17597 CG6981 -0.602057
CG17597 CG9836 -0.025982
CG1764 CG8587 -1.550313
CG17642 CG2161 0.015348
CG17642 CG2713 0.744786
CG17642 CG30349 0.016599
CG17642 CG3249 0.028167
CG17642 CG32920 -2.552405
CG17642 CG33502 0.307841
CG17642 CG3499 -0.022997
CG17642 CG4086 0.660955
CG17642 CG4169 -0.912347
CG17642 CG4233 -0.968170
CG17642 CG4247 -1.458571
CG17642 CG4364 0.006444
CG17642 CG4600 -0.532142
CG17642 CG5590 -0.071399
CG17642 CG5660 0.588790
CG17642 CG5904 1.012636
CG17642 CG5949 0.017581
CG17642 CG6028 -0.714708
CG17642 CG6030 -0.074104
CG17642 CG6178 -0.045923
CG17642 CG6439 0.525680
CG17642 CG6666 -0.641206
CG17642 CG6769 0.683966
CG17642 CG7328 0.033238
CG17642 CG8402 1.258200
CG17642 CG8470 -1.016039
CG17642 CG8766 0.579179
CG17646 CG7961 -1.185371
CG17646 CG8156 -0.600797
CG1771 CG1882 1.140072
CG1771 CG18854 -2.264266
CG1771 CG2674 0.851692
CG1771 CG3028 -0.018424
CG1771 CG31170 -4.522367
CG1771 CG3127 -0.793468
CG1771 CG3171 -1.090091
CG1771 CG3267 -1.099267
CG1771 CG33071 0.406299
CG1771 CG33183 -0.201206
CG1771 CG33502 0.219577
CG1771 CG3499 0.265713
CG1771 CG4217 0.102149
CG1771 CG4311 0.112598
CG1771 CG4364 -1.101297
CG1771 CG4376 -0.263770
CG1771 CG4427 -0.215871
CG1771 CG4552 -1.366616
CG1771 CG4726 -2.262255
CG1771 CG4901 -0.822575
CG1771 CG4994 0.013655
CG1771 CG5170 0.094532
CG1771 CG5525 -0.008626
CG1771 CG5590 -0.283355
CG1771 CG5596 -1.035854
CG1771 CG5903 -0.210229
CG1771 CG5904 1.784993
CG1771 CG5961 0.008106
CG1771 CG5992 0.053070
CG1771 CG6202 -1.598518
CG1771 CG6345 0.034469
CG1771 CG6501 2.485450
CG1771 CG6521 0.811133
CG1771 CG6708 1.298395
CG1771 CG6769 -0.697816
CG1771 CG6904 2.014257
CG1771 CG7176 -0.580110
CG1771 CG7361 0.618447
CG1771 CG7413 0.999534
CG1771 CG7430 0.527230
CG1771 CG7458 1.203598
CG1771 CG7554 0.063053
CG1771 CG7920 0.430747
CG1771 CG8048 0.146028
CG1771 CG8058 -0.124281
CG1771 CG8144 1.863751
CG1771 CG8235 -1.534162
CG1771 CG8268 0.357086
CG1771 CG8309 0.589821
CG1771 CG8430 0.099404
CG1771 CG8446 -0.512102
CG1771 CG8531 -0.459203
CG1771 CG9149 0.451412
CG1771 CG9527 0.783757
CG1771 CG9743 -1.057412
CG1771 CG9762 -0.570301
CG1771 CR31808 0.291866
CG17724 CG2207 -1.169802
CG17724 CG32505 0.484755
CG17724 CG3408 -0.043088
CG17724 CG5175 -0.066856
CG17724 CG5358 -1.914801
CG17724 CG5545 -0.600020
CG17724 CG7358 -0.472837
CG17724 CG7471 0.218063
CG17724 CG7659 -0.526930
CG17724 CG9704 0.832233
CG17754 CG18111 -0.146532
CG17754 CG1837 0.058804
CG17754 CG2198 -0.070132
CG17754 CG2718 -0.136729
CG17754 CG30011 -0.889117
CG17754 CG32464 0.148796
CG17754 CG3380 -0.999810
CG17754 CG3767 -0.816585
CG17754 CG3829 -0.253814
CG17754 CG3989 -0.134926
CG17754 CG4533 0.753034
CG17754 CG7296 -0.272921
CG17754 CG8066 -0.064885
CG17754 CG8665 -0.846939
CG1780 CG2718 -0.461177
CG1780 CG2969 -0.436320
CG1780 CG33113 -0.409777
CG1780 CG3989 -0.133328
CG1780 CG6778 -0.247165
CG17800 CG2969 -0.849424
CG17800 CG31045 0.099996
CG17800 CG32425 -0.246176
CG17800 CG33549 0.283457
CG17800 CG3644 -0.470467
CG17800 CG3725 0.115614
CG17800 CG4511 -0.471554
CG17800 CG5320 0.788531
CG17800 CG5776 -0.357276
CG17800 CG7987 0.061762
CG17800 CG8276 -0.049047
CG17800 CG8289 -0.261255
CG17800 CR31696 -0.323964
CG1782 CG17903 0.284921
CG1782 CG18250 2.316864
CG1782 CG18783 -0.532376
CG1782 CG1884 -3.103792
CG1782 CG2072 0.971652
CG1782 CG2161 -0.117837
CG1782 CG2374 1.075136
CG1782 CG2774 -0.210960
CG1782 CG3008 1.330735
CG1782 CG3033 0.127283
CG1782 CG3039 -1.273168
CG1782 CG3198 -1.208403
CG1782 CG32425 2.443019
CG1782 CG33097 -1.765028
CG1782 CG33549 -2.184638
CG1782 CG3371 -0.138802
CG1782 CG3499 0.169599
CG1782 CG3542 -0.657130
CG1782 CG3624 -0.674607
CG1782 CG3644 0.203191
CG1782 CG3722 -1.499831
CG1782 CG3725 3.052922
CG1782 CG4086 0.665271
CG1782 CG4145 0.332205
CG1782 CG4169 1.355958
CG1782 CG4204 -0.601470
CG1782 CG4552 0.513288
CG1782 CG4672 -2.456843
CG1782 CG5186 0.066738
CG1782 CG5454 -0.549158
CG1782 CG5514 -1.507847
CG1782 CG6521 -0.095524
CG1782 CG6647 0.835365
CG1782 CG6654 -0.907528
CG1782 CG6775 -1.924545
CG1782 CG6877 1.017214
CG1782 CG7071 1.330044
CG1782 CG7107 1.406535
CG1782 CG7187 -0.385504
CG1782 CG7269 -0.818641
CG1782 CG7375 -0.343858
CG1782 CG7379 0.161457
CG1782 CG7413 0.366343
CG1782 CG7433 -3.988382
CG1782 CG7664 -0.005566
CG1782 CG7893 0.314839
CG1782 CG7920 -0.076434
CG1782 CG8173 -2.023777
CG1782 CG8200 -0.194885
CG1782 CG8209 0.582282
CG1782 CG8965 0.241243
CG1782 CG8974 0.015243
CG1782 CG9022 -2.368583
CG1782 CG9318 0.272092
CG1782 CG9743 -1.134015
CG1782 TE20108 -0.178882
CG1785 CG2003 -0.233487
CG1785 CG2078 0.077857
CG1785 CG2221 -2.063178
CG1785 CG2674 1.591775
CG1785 CG2863 -2.827481
CG1785 CG2867 2.924408
CG1785 CG31175 -1.609377
CG1785 CG32264 7.329679
CG1785 CG32409 -1.695203
CG1785 CG3267 5.464808
CG1785 CG32813 2.430130
CG1785 CG33217 -6.211419
CG1785 CG3588 0.081406
CG1785 CG3593 3.147705
CG1785 CG4033 -5.122180
CG1785 CG4217 -3.540635
CG1785 CG4307 -11.516546
CG1785 CG4567 0.010606
CG1785 CG4742 1.997994
CG1785 CG4753 0.068093
CG1785 CG4781 -2.948228
CG1785 CG4901 -4.396892
CG1785 CG4912 -4.038088
CG1785 CG5010 -2.613592
CG1785 CG5277 2.257196
CG1785 CG5525 -0.036859
CG1785 CG5558 2.595497
CG1785 CG5824 3.834914
CG1785 CG5904 7.951729
CG1785 CG6022 6.054041
CG1785 CG6105 1.547033
CG1785 CG6226 2.090816
CG1785 CG6343 1.892166
CG1785 CG6455 0.718470
CG1785 CG6459 -4.194342
CG1785 CG6767 -5.682090
CG1785 CG7088 0.918152
CG1785 CG7176 1.137355
CG1785 CG7421 -8.296993
CG1785 CG7519 -11.677702
CG1785 CG7554 -0.629895
CG1785 CG7712 -2.968865
CG1785 CG7841 0.352618
CG1785 CG8039 1.621956
CG1785 CG8058 -7.962285
CG1785 CG8309 1.156487
CG1785 CG8327 0.352614
CG1785 CG8386 2.342187
CG1785 CG8443 2.069602
CG1785 CG8444 -5.020405
CG1785 CG8446 1.215539
CG1785 CG8470 3.822146
CG1785 CG8525 -9.684767
CG1785 CG8788 -2.596673
CG1785 CG8920 -12.917935
CG1785 CG9149 -4.222655
CG1785 CG9172 0.633552
CG1785 CG9300 -0.962761
CG1785 CG9306 3.782355
CG1785 CG9446 -2.223386
CG1785 CG9527 0.407872
CG1785 CG9577 -1.029982
CG17903 CG3008 0.352767
CG17903 CG3028 -0.723600
CG17903 CG31368 -0.387254
CG17903 CG3171 -0.813551
CG17903 CG3198 -0.651093
CG17903 CG33097 0.259133
CG17903 CG3624 0.691215
CG17903 CG3969 0.091352
CG17903 CG4169 0.214187
CG17903 CG6775 -1.588486
CG17903 CG8173 -0.187912
CG17943 CG30115 -0.174660
CG17943 CG3048 -0.305594
CG17943 CG31332 0.026399
CG17943 CG31605 -0.625441
CG17943 CG32043 -0.355478
CG17943 CG3436 0.161913
CG17943 CG4125 -0.293611
CG17943 CG6972 0.003883
CG17943 CG7638 -0.768532
CG17943 CG9480 -0.446208
CG17943 CG9854 -0.488481
CG17960 CG8587 -1.543110
CG1809 CG31233 -1.861253
CG1809 CG31605 -0.412436
CG1809 CG3734 -1.161719
CG1809 CG4199 1.314933
CG1809 CG5660 0.682776
CG1809 CG5961 -0.144707
CG1809 CG6830 -1.209270
CG1809 CG8048 -0.452905
CG1809 CG9568 1.233060
CG18111 CG1837 3.790477
CG18111 CG18657 -0.681984
CG18111 CG1910 -4.691211
CG18111 CG2184 0.699170
CG18111 CG2198 -1.423802
CG18111 CG2718 0.083759
CG18111 CG2969 1.766683
CG18111 CG3001 -3.271288
CG18111 CG30427 -0.146028
CG18111 CG31692 -1.125457
CG18111 CG32464 -0.164473
CG18111 CG3278 0.244513
CG18111 CG33149 0.275298
CG18111 CG3960 -0.159053
CG18111 CG3989 0.173671
CG18111 CG4170 0.074851
CG18111 CG4300 1.211874
CG18111 CG4354 0.178138
CG18111 CG4533 0.805360
CG18111 CG4679 1.741079
CG18111 CG4692 -0.149954
CG18111 CG4696 -1.889286
CG18111 CG4700 0.954665
CG18111 CG4746 -1.340216
CG18111 CG4843 -1.695879
CG18111 CG5320 -7.628242
CG18111 CG5330 0.973907
CG18111 CG5776 2.017910
CG18111 CG5828 -0.294185
CG18111 CG6668 1.307268
CG18111 CG6803 0.500512
CG18111 CG7173 0.609923
CG18111 CG7241 0.382395
CG18111 CG7296 -1.272390
CG18111 CG7481 0.078851
CG18111 CG7915 1.047441
CG18111 CG7987 1.159025
CG18111 CG8258 0.087199
CG18111 CG8977 -1.392404
CG18111 CG9020 -0.044790
CG18111 CG9194 -2.070589
CG18111 CG9762 0.958045
CG18111 CG9866 0.384348
CG18111 TE19126 1.851271
CG18140 CG18290 -0.371006
CG18140 CG1910 0.475296
CG18140 CG2051 0.333808
CG18140 CG2108 -0.168446
CG18140 CG2928 0.510630
CG18140 CG3140 0.694831
CG18140 CG31999 -0.380588
CG18140 CG32244 0.303142
CG18140 CG32548 -0.016591
CG18140 CG32625 0.336869
CG18140 CG33549 1.181051
CG18140 CG3359 -0.582019
CG18140 CG3365 -0.175409
CG18140 CG3416 -0.153394
CG18140 CG3903 0.470984
CG18140 CG3992 -0.376806
CG18140 CG4051 -0.687518
CG18140 CG4354 -0.312340
CG18140 CG4533 -0.173607
CG18140 CG4679 -0.845139
CG18140 CG4692 0.365096
CG18140 CG4700 0.216978
CG18140 CG4778 -0.548186
CG18140 CG5320 2.112039
CG18140 CG5330 0.387996
CG18140 CG5809 -0.009770
CG18140 CG6708 0.830122
CG18140 CG7173 -0.266705
CG18140 CG7481 -0.066357
CG18140 CG7526 0.238603
CG18140 CG7563 -0.019830
CG18140 CG7935 -0.348725
CG18140 CG8402 1.119168
CG18140 CG9035 -0.364269
CG18140 CG9089 -0.509171
CG18140 CG9238 -0.721440
CG18140 CG9322 0.078839
CG18140 CG9423 0.205221
CG18140 CG9539 0.538214
CG18140 CG9985 -1.203618
CG18140 TE19126 -1.029440
CG18173 CG31233 0.099762
CG18173 CG3734 -1.834005
CG18173 CG4199 -0.685874
CG18173 CG6830 -1.305690
CG18173 CG9568 -1.662424
CG1825 CG18740 0.047376
CG1825 CG4050 0.983418
CG1825 CG5175 -0.717006
CG1825 CG7576 -1.448066
CG18250 CG1910 -0.462692
CG18250 CG2048 1.432352
CG18250 CG2051 -0.280143
CG18250 CG2374 3.893432
CG18250 CG2835 3.758227
CG18250 CG3033 0.422509
CG18250 CG3039 -0.521176
CG18250 CG3048 2.040358
CG18250 CG31045 -3.434736
CG18250 CG31332 -20.397760
CG18250 CG3198 -0.027724
CG18250 CG32031 -0.799660
CG18250 CG32425 6.694504
CG18250 CG3265 -6.489809
CG18250 CG32701 2.239268
CG18250 CG33097 -16.451272
CG18250 CG33549 2.885580
CG18250 CG3371 -5.172845
CG18250 CG3416 2.461515
CG18250 CG3436 -4.068319
CG18250 CG3542 -7.603051
CG18250 CG3624 -16.922533
CG18250 CG3664 2.960257
CG18250 CG3722 1.295116
CG18250 CG3725 2.389220
CG18250 CG3800 -1.654120
CG18250 CG4006 0.576212
CG18250 CG4145 2.717289
CG18250 CG4170 -0.061833
CG18250 CG4204 -8.091228
CG18250 CG4303 1.217214
CG18250 CG4551 -0.645939
CG18250 CG4677 -0.861352
CG18250 CG4700 -2.959694
CG18250 CG5183 -4.159617
CG18250 CG5215 1.528944
CG18250 CG5320 -0.420032
CG18250 CG5454 2.020677
CG18250 CG5809 -19.087471
CG18250 CG6017 0.802628
CG18250 CG6177 -0.639256
CG18250 CG6775 7.493649
CG18250 CG6844 0.607738
CG18250 CG6877 -5.685797
CG18250 CG7254 -0.010318
CG18250 CG7262 0.546034
CG18250 CG7375 4.790147
CG18250 CG7379 -0.414615
CG18250 CG7433 1.006261
CG18250 CG7481 2.269116
CG18250 CG7638 1.715001
CG18250 CG7752 0.201389
CG18250 CG7893 1.719877
CG18250 CG7987 2.031940
CG18250 CG8209 -0.817634
CG18250 CG8276 -6.096650
CG18250 CG8289 -0.542833
CG18250 CG8306 -1.644523
CG18250 CG8312 0.476283
CG18250 CG8411 1.010107
CG18250 CG8416 -0.949228
CG18250 CG8553 1.428125
CG18250 CG8749 1.797663
CG18250 CG8759 1.092602
CG18250 CG8933 -1.232147
CG18250 CG8965 3.160210
CG18250 CG9022 -6.006975
CG18250 CG9128 -3.696351
CG18250 CG9256 1.110233
CG18250 CG9318 1.064120
CG18250 CG9322 4.498310
CG18250 CG9403 -10.237498
CG18250 CG9423 1.009361
CG18250 CG9677 0.600263
CG18250 CG9710 -1.890586
CG18250 CG9712 0.281895
CG18250 CG9750 2.041594
CG18250 CG9866 4.208163
CG18250 CG9916 1.360358
CG18250 CG9985 4.170046
CG18250 CR31696 1.191302
CG18290 CG3008 -1.343937
CG18290 CG32244 0.135038
CG18290 CG32701 -1.375094
CG18290 CG33097 0.212034
CG18290 CG33149 -0.303325
CG18290 CG33549 -0.476082
CG18290 CG3725 -0.437482
CG18290 CG3800 0.130054
CG18290 CG3903 0.187850
CG18290 CG4169 0.717685
CG18290 CG4364 0.315058
CG18290 CG4376 0.278792
CG18290 CG4679 0.879600
CG18290 CG5320 1.376727
CG18290 CG5809 0.956376
CG18290 CG6668 0.486236
CG18290 CG6877 -0.033499
CG18290 CG7071 -0.647301
CG18290 CG7199 -0.374782
CG18290 CG7433 0.351201
CG18290 CG7526 -0.066719
CG18290 CG8182 -0.663589
CG18290 CG8965 -0.415151
CG18290 CG8974 0.220318
CG18290 CG9022 0.206389
CG18290 CG9322 -0.107751
CG18362 CG2210 -0.521187
CG18362 CG2837 -0.673873
CG18362 CG2928 -0.493312
CG18362 CG32548 -0.158070
CG18362 CG5170 -0.134410
CG18362 CG6816 -0.973272
CG18362 CG7266 0.289939
CG18362 CG9446 -0.715862
CG1837 CG18657 1.226922
CG1837 CG1910 -1.796702
CG1837 CG1934 0.201645
CG1837 CG2051 3.442891
CG1837 CG2098 0.361990
CG1837 CG2198 -2.810892
CG1837 CG2718 -2.682149
CG1837 CG2969 2.156792
CG1837 CG30011 1.546634
CG1837 CG30497 -0.380932
CG1837 CG32164 -1.472197
CG1837 CG32464 -1.934329
CG1837 CG32813 1.063195
CG1837 CG33113 0.355638
CG1837 CG33149 -1.704495
CG1837 CG3371 -0.284704
CG1837 CG3644 -0.504198
CG1837 CG3960 -0.888767
CG1837 CG3989 -0.900102
CG1837 CG4183 0.949518
CG1837 CG4300 1.704598
CG1837 CG4427 -2.882166
CG1837 CG4511 0.260018
CG1837 CG4533 -3.949189
CG1837 CG4679 -2.112642
CG1837 CG4696 0.548889
CG1837 CG4746 -0.575539
CG1837 CG5033 0.041922
CG1837 CG5183 -0.224800
CG1837 CG5320 -11.820293
CG1837 CG5330 3.917104
CG1837 CG5345 -2.875599
CG1837 CG5353 -0.404891
CG1837 CG5476 6.139010
CG1837 CG5594 1.916170
CG1837 CG5776 1.953614
CG1837 CG5809 2.649085
CG1837 CG6647 -0.650641
CG1837 CG6668 -0.440663
CG1837 CG6803 -3.192093
CG1837 CG6844 -1.423331
CG1837 CG7173 -0.445471
CG1837 CG7296 -0.456958
CG1837 CG7299 0.249652
CG1837 CG7433 0.557907
CG1837 CG7481 -0.311308
CG1837 CG7915 2.458727
CG1837 CG7987 -5.595494
CG1837 CG8186 -0.585167
CG1837 CG8665 0.448231
CG1837 CG8977 -4.249643
CG1837 CG9020 0.650487
CG1837 CG9238 0.548279
CG1837 CG9985 -8.163341
CG1837 CR31696 0.510642
CG1837 TE19126 2.393360
CG18374 CG2210 -0.648047
CG18374 CG2977 -2.606267
CG18374 CG31233 0.090877
CG18374 CG3127 0.093018
CG18374 CG31605 0.218401
CG18374 CG33502 0.017021
CG18374 CG5288 -1.344759
CG18374 CG5532 -1.476834
CG18374 CG5819 0.490173
CG18374 CG5961 -0.307689
CG18374 CG6417 -0.245958
CG18374 CG6459 1.669943
CG18374 CG6666 -1.026887
CG18374 CG7354 0.893096
CG18374 CG7361 0.388934
CG18374 CG7502 -0.741247
CG18374 CG8048 0.591274
CG18374 CG8766 0.621502
CG18374 CG8788 -1.934474
CG18374 CG8804 1.385945
CG18374 CG8946 0.007587
CG18374 CG9066 -0.483948
CG18374 CG9331 -2.278631
CG18374 CG9527 1.425938
CG18374 CG9762 0.100739
CG18374 CG9977 -0.667237
CG18377 CG2157 -1.561906
CG18446 CG18593 -0.579251
CG18446 CG1882 1.106039
CG18446 CG2003 -0.726581
CG18446 CG2198 -0.746265
CG18446 CG2837 -0.406768
CG18446 CG30011 0.727742
CG18446 CG30497 -0.261280
CG18446 CG31098 0.948923
CG18446 CG31175 0.276524
CG18446 CG32164 -2.555605
CG18446 CG32548 -0.308573
CG18446 CG3267 -3.655336
CG18446 CG33217 0.054543
CG18446 CG3960 -0.044170
CG18446 CG3989 0.960859
CG18446 CG4033 -1.073147
CG18446 CG4051 0.474233
CG18446 CG4354 -0.402510
CG18446 CG4533 -0.688781
CG18446 CG4567 1.310382
CG18446 CG4679 -1.227905
CG18446 CG4692 -0.801611
CG18446 CG4726 0.126545
CG18446 CG5330 -0.025829
CG18446 CG5476 0.196359
CG18446 CG5532 0.007084
CG18446 CG5594 0.458197
CG18446 CG6459 -0.428655
CG18446 CG6521 0.270375
CG18446 CG6668 -1.510051
CG18446 CG7062 0.750494
CG18446 CG7088 0.907705
CG18446 CG7107 -3.300100
CG18446 CG7266 0.022095
CG18446 CG7421 1.086262
CG18446 CG7807 -0.543124
CG18446 CG7915 -0.037404
CG18446 CG7981 0.167204
CG18446 CG8050 -0.878463
CG18446 CG8186 0.315640
CG18446 CG8235 0.512282
CG18446 CG8309 0.324572
CG18446 CG8402 -0.287332
CG18446 CG8439 -2.210229
CG18446 CG8665 -0.600884
CG18446 CG8788 2.376060
CG18446 CG8913 -0.145457
CG18446 CG8977 -0.065507
CG18446 CG9238 -0.401247
CG18446 CG9281 2.111387
CG18446 CG9446 -0.055947
CG18446 CG9539 -0.091825
CG18446 CG9710 1.056624
CG18446 CR31808 -0.245548
CG18466 CG2060 -0.398852
CG18466 CG3829 -1.500117
CG18466 CG4120 -4.545546
CG18466 CG4162 -1.165925
CG18466 CG5210 -1.477498
CG18466 CG6113 -0.354930
CG18466 CG7062 -0.220551
CG18466 CG7390 0.522224
CG18466 CG8050 2.033230
CG18466 CG8066 -1.689443
CG18466 CG8669 0.538678
CG18466 CG8782 -2.004733
CG18466 CG9184 -0.009692
CG18473 CG6028 -1.749956
CG18507 CG2051 0.204141
CG18507 CG2161 0.412366
CG18507 CG2918 -1.119235
CG18507 CG3008 0.306186
CG18507 CG31121 -0.694345
CG18507 CG32425 0.425123
CG18507 CG32625 -0.161789
CG18507 CG33104 -3.653724
CG18507 CG33183 0.559129
CG18507 CG33549 -1.927087
CG18507 CG3359 -0.011268
CG18507 CG3499 -0.562268
CG18507 CG3722 -0.052237
CG18507 CG3766 -0.259665
CG18507 CG3903 -0.554614
CG18507 CG4145 0.402264
CG18507 CG4170 -0.986397
CG18507 CG4354 -0.412947
CG18507 CG4679 1.295073
CG18507 CG5021 0.355373
CG18507 CG5186 -1.440942
CG18507 CG5486 -0.101546
CG18507 CG6202 -0.056265
CG18507 CG6512 -0.744389
CG18507 CG6668 0.168266
CG18507 CG6708 -0.669886
CG18507 CG7271 0.099130
CG18507 CG7461 0.894638
CG18507 CG7526 0.048255
CG18507 CG7748 -0.496941
CG18507 CG8308 -0.036407
CG18507 CG9035 -0.090222
CG18507 CG9322 0.204180
CG18507 CG9330 -0.730134
CG18507 CG9423 0.702860
CG18507 CG9539 -1.067163
CG18507 CG9710 1.958078
CG18507 TE20108 0.068467
CG18549 CG2003 1.232443
CG18549 CG2155 0.348284
CG18549 CG30011 -0.209655
CG18549 CG30497 -0.402948
CG18549 CG31098 -3.374812
CG18549 CG31175 -0.046431
CG18549 CG31794 -0.755647
CG18549 CG32409 -0.303541
CG18549 CG32464 -0.454373
CG18549 CG4033 -0.698254
CG18549 CG4427 -2.902712
CG18549 CG4475 -0.077594
CG18549 CG4533 -1.479263
CG18549 CG5033 1.084173
CG18549 CG5330 2.015720
CG18549 CG5353 -0.205855
CG18549 CG5532 -0.132164
CG18549 CG5594 -0.090002
CG18549 CG6501 -0.213897
CG18549 CG6708 -0.556903
CG18549 CG6949 -1.240856
CG18549 CG7088 -1.299128
CG18549 CG7107 0.078055
CG18549 CG7176 0.036114
CG18549 CG7266 -2.419117
CG18549 CG7458 0.648597
CG18549 CG7915 0.166817
CG18549 CG7981 0.080751
CG18549 CG8036 -0.287772
CG18549 CG8050 1.525486
CG18549 CG8058 -1.062827
CG18549 CG8144 0.276724
CG18549 CG8235 1.486724
CG18549 CG8402 -0.939614
CG18549 CG8446 0.591924
CG18549 CG8470 2.652992
CG18549 CG8665 1.062420
CG18549 CG8766 -0.004380
CG18549 CG8788 0.865118
CG18549 CG8946 0.444938
CG18549 CG9009 -1.831952
CG18593 CG1882 -0.238995
CG18593 CG2003 0.442654
CG18593 CG30011 -0.470701
CG18593 CG30497 -0.273261
CG18593 CG31098 -1.953076
CG18593 CG31175 -0.985372
CG18593 CG33149 -0.549836
CG18593 CG3588 -0.756473
CG18593 CG3762 0.427872
CG18593 CG3829 -0.084036
CG18593 CG4364 0.124323
CG18593 CG4376 0.249408
CG18593 CG4567 0.464032
CG18593 CG4600 0.049345
CG18593 CG7062 -0.527487
CG18593 CG7071 0.297063
CG18593 CG7088 -0.453232
CG18593 CG7107 1.997863
CG18593 CG7361 0.018563
CG18593 CG7807 -2.352158
CG18593 CG8050 -0.198857
CG18593 CG8066 -0.255024
CG18593 CG8235 -0.138222
CG18593 CG8402 1.549460
CG18593 CG8439 -1.654243
CG18593 CG8470 0.586861
CG18593 CG8665 0.746838
CG18593 CG8946 1.022230
CG18593 CG9184 -0.066756
CG18657 CG1891 -0.175545
CG18657 CG1910 0.397417
CG18657 CG1970 -0.506088
CG18657 CG2003 -1.042069
CG18657 CG2098 -0.005986
CG18657 CG2184 -0.725646
CG18657 CG2198 1.890440
CG18657 CG3001 0.213444
CG18657 CG32164 0.720085
CG18657 CG32464 -0.891613
CG18657 CG32813 -4.315826
CG18657 CG33149 -1.769686
CG18657 CG3371 1.053667
CG18657 CG4003 -0.386953
CG18657 CG4033 -0.674767
CG18657 CG4300 -1.484585
CG18657 CG4427 2.872084
CG18657 CG4533 -0.628100
CG18657 CG4581 -0.078273
CG18657 CG4843 -0.357553
CG18657 CG4994 1.817851
CG18657 CG5033 -1.483820
CG18657 CG5320 2.941818
CG18657 CG5330 -1.963493
CG18657 CG5374 -1.033084
CG18657 CG5476 0.328436
CG18657 CG5594 0.773666
CG18657 CG5776 -1.234821
CG18657 CG5819 -0.701679
CG18657 CG5824 -5.186117
CG18657 CG6501 0.764952
CG18657 CG7088 0.051808
CG18657 CG7296 0.152660
CG18657 CG7458 1.330384
CG18657 CG7519 -3.221146
CG18657 CG7638 0.292196
CG18657 CG7915 -2.436210
CG18657 CG7935 2.025717
CG18657 CG7987 0.489756
CG18657 CG8186 -0.222103
CG18657 CG8231 0.971283
CG18657 CG8446 1.788724
CG18657 CG8665 1.325307
CG18657 CG8766 -0.456924
CG18657 CG8946 0.087274
CG18657 CG8977 2.295677
CG18657 CG9006 2.211081
CG18657 CG9630 1.849224
CG18657 CG9762 -2.471766
CG18740 CG2083 0.302301
CG18740 CG32505 -0.714506
CG18740 CG4022 -0.537613
CG18740 CG4050 0.326765
CG18740 CG5393 -1.085513
CG18740 CG5545 -0.979208
CG18740 CG5580 -0.430157
CG18740 CG6930 -0.059050
CG18740 CG7528 -0.495721
CG18740 CG8472 0.539363
CG18783 CG1884 0.414944
CG18783 CG2072 -0.438701
CG18783 CG2374 0.205037
CG18783 CG3198 -0.893344
CG18783 CG32425 0.685475
CG18783 CG33097 0.638112
CG18783 CG3542 1.828446
CG18783 CG3644 0.065281
CG18783 CG4145 -1.147159
CG18783 CG4672 -1.675988
CG18783 CG5215 0.815055
CG18783 CG5809 0.628317
CG18783 CG6668 -0.441766
CG18783 CG6775 -2.382460
CG18783 CG6844 -0.021661
CG18783 CG7071 0.327218
CG18783 CG7187 -0.156325
CG18783 CG7375 1.411542
CG18783 CG7433 -0.078766
CG18783 CG8173 0.107341
CG18783 CG8749 -0.543791
CG18783 CG8974 -1.527431
CG18783 CG9346 -1.656648
CG18783 CG9985 -0.143985
CG1882 CG2003 1.334051
CG1882 CG30011 0.482939
CG1882 CG30349 0.591738
CG1882 CG30497 -3.136993
CG1882 CG31175 -0.284652
CG1882 CG3127 1.178535
CG1882 CG31431 -0.170621
CG1882 CG3267 -0.378999
CG1882 CG32813 0.626232
CG1882 CG33071 0.510139
CG1882 CG33502 -1.228326
CG1882 CG3499 1.375860
CG1882 CG3960 1.301454
CG1882 CG4051 2.114698
CG1882 CG4169 0.624209
CG1882 CG4233 0.488793
CG1882 CG4364 -2.878980
CG1882 CG4427 4.750832
CG1882 CG4567 -0.772131
CG1882 CG4600 -0.012219
CG1882 CG4679 1.046946
CG1882 CG4692 0.570525
CG1882 CG4726 -0.787587
CG1882 CG5353 0.487298
CG1882 CG5590 0.341154
CG1882 CG5596 0.538662
CG1882 CG5819 -0.005958
CG1882 CG6030 -0.269287
CG1882 CG6666 1.861013
CG1882 CG6949 -1.561897
CG1882 CG7062 0.119421
CG1882 CG7071 -0.046873
CG1882 CG7088 0.636960
CG1882 CG7107 -4.135072
CG1882 CG7266 0.614935
CG1882 CG7271 0.911188
CG1882 CG7279 -1.237738
CG1882 CG7421 1.604207
CG1882 CG7458 -1.164052
CG1882 CG7461 -1.545958
CG1882 CG7807 0.848575
CG1882 CG7915 -0.733333
CG1882 CG7920 -0.806270
CG1882 CG7981 0.966043
CG1882 CG8144 -0.388264
CG1882 CG8182 0.212421
CG1882 CG8186 -1.755381
CG1882 CG8235 -3.552169
CG1882 CG8268 -0.209184
CG1882 CG8402 -4.386936
CG1882 CG8430 0.237867
CG1882 CG8439 -0.459063
CG1882 CG8446 -0.707277
CG1882 CG8531 -0.381861
CG1882 CG8946 3.069513
CG1882 CG9238 -0.577092
CG1882 CG9253 0.414741
CG1882 CG9762 0.366432
CG1882 CG9811 -0.487603
CG1882 CR31808 0.008643
CG1882 TE19126 0.048731
CG1884 CG2072 -2.497724
CG1884 CG2161 -1.070028
CG1884 CG3008 1.174764
CG1884 CG3033 0.476869
CG1884 CG3039 -0.498411
CG1884 CG31999 -0.646167
CG1884 CG32425 -0.690244
CG1884 CG33097 -6.784627
CG1884 CG33549 2.024580
CG1884 CG3542 -3.030146
CG1884 CG3624 -0.591973
CG1884 CG3722 0.422517
CG1884 CG3725 -2.752829
CG1884 CG3800 1.622855
CG1884 CG3903 0.818098
CG1884 CG3969 0.405361
CG1884 CG4145 -0.602814
CG1884 CG4552 -0.920593
CG1884 CG4672 0.950663
CG1884 CG5021 0.175708
CG1884 CG5186 -0.065684
CG1884 CG5454 0.360112
CG1884 CG5486 -0.594600
CG1884 CG5514 -2.618828
CG1884 CG6654 -1.499877
CG1884 CG6775 1.488490
CG1884 CG7375 1.096578
CG1884 CG7379 1.505373
CG1884 CG7433 0.934199
CG1884 CG7664 0.415466
CG1884 CG7893 0.516730
CG1884 CG7920 -0.894520
CG1884 CG7981 0.460825
CG1884 CG8173 -0.808643
CG1884 CG8965 -0.446781
CG1884 CG9022 -3.140324
CG1884 CG9175 -1.047930
CG1884 CG9194 0.096975
CG1884 CG9318 -1.023572
CG1884 CG9712 1.111040
CG1884 CG9743 -0.202968
CG1884 CR31696 -0.125879
CG1884 TE20108 -0.686784
CG18854 CG1970 -1.305807
CG18854 CG2003 1.183540
CG18854 CG2158 0.575408
CG18854 CG2221 -4.412101
CG18854 CG2263 3.750546
CG18854 CG2674 1.583959
CG18854 CG2863 -1.745383
CG18854 CG2867 -2.535363
CG18854 CG31160 1.172801
CG18854 CG31170 1.905038
CG18854 CG3140 4.138742
CG18854 CG31794 1.089827
CG18854 CG3224 -3.646605
CG18854 CG32409 -11.803080
CG18854 CG32813 1.877052
CG18854 CG33071 1.637348
CG18854 CG3499 -1.355957
CG18854 CG3861 -1.302903
CG18854 CG4217 -0.181986
CG18854 CG4427 -0.443205
CG18854 CG4457 -8.315530
CG18854 CG4552 1.442097
CG18854 CG4665 -4.911886
CG18854 CG4746 1.570325
CG18854 CG4912 -5.105207
CG18854 CG5033 7.423715
CG18854 CG5220 0.301998
CG18854 CG5277 -0.907357
CG18854 CG5353 -12.176990
CG18854 CG5382 -2.489730
CG18854 CG5525 0.163387
CG18854 CG5824 -7.760335
CG18854 CG5904 -16.624974
CG18854 CG5992 -5.728346
CG18854 CG6148 -2.142553
CG18854 CG6199 0.087112
CG18854 CG6202 -7.167109
CG18854 CG6226 5.514021
CG18854 CG6708 -4.393064
CG18854 CG6904 -4.912973
CG18854 CG7073 2.241797
CG18854 CG7271 2.053374
CG18854 CG7279 1.109807
CG18854 CG7361 1.759939
CG18854 CG7413 -3.169093
CG18854 CG7430 -8.740739
CG18854 CG7458 -3.672154
CG18854 CG7461 -6.335976
CG18854 CG7519 2.891235
CG18854 CG7993 1.044552
CG18854 CG8058 -4.547972
CG18854 CG8144 -5.514643
CG18854 CG8235 -2.939749
CG18854 CG8268 0.245030
CG18854 CG8286 -1.160101
CG18854 CG8306 0.870899
CG18854 CG8309 1.964519
CG18854 CG8386 0.937301
CG18854 CG8430 0.869709
CG18854 CG8446 -5.109832
CG18854 CG8531 2.223987
CG18854 CG8920 1.180165
CG18854 CG8977 3.261084
CG18854 CG8978 -0.254392
CG18854 CG9009 1.854704
CG18854 CG9140 2.929831
CG18854 CG9281 2.184996
CG18854 CG9630 5.556875
CG18854 CG9743 0.722704
CG18854 CG9750 1.968041
CG1891 CG30115 0.262153
CG1891 CG31022 -0.837180
CG1891 CG31368 -0.438317
CG1891 CG3265 0.558514
CG1891 CG32982 -0.329104
CG1891 CG3861 -0.574815
CG1891 CG4003 -0.134736
CG1891 CG4376 0.489099
CG1891 CG4457 1.056372
CG1891 CG4552 -1.489974
CG1891 CG4966 -1.700795
CG1891 CG4994 0.207205
CG1891 CG6647 0.072376
CG1891 CG7413 1.507209
CG1891 CG7554 0.118455
CG1891 CG7638 -0.211708
CG1891 CG7675 0.060526
CG1891 CG7698 0.256060
CG1891 CG8209 0.231552
CG1891 CG8231 0.344071
CG1891 CG8780 -0.427879
CG1891 CG9172 -0.152932
CG1891 CG9854 -1.180188
CG1910 CG2051 -1.079826
CG1910 CG30427 -0.459385
CG1910 CG3048 1.742368
CG1910 CG31045 2.269773
CG1910 CG3127 0.891114
CG1910 CG31794 0.136112
CG1910 CG3198 1.117582
CG1910 CG32164 -0.489171
CG1910 CG32244 -1.731361
CG1910 CG33009 -0.171309
CG1910 CG33149 1.723260
CG1910 CG33549 0.438042
CG1910 CG3371 -2.140849
CG1910 CG3624 -1.319879
CG1910 CG3725 0.956433
CG1910 CG3960 0.999176
CG1910 CG4051 1.005474
CG1910 CG4115 0.382121
CG1910 CG4125 2.989473
CG1910 CG4169 -0.839359
CG1910 CG4170 -1.617926
CG1910 CG4300 -4.287704
CG1910 CG4376 -0.897741
CG1910 CG4533 0.828827
CG1910 CG4679 -3.141829
CG1910 CG4692 1.331817
CG1910 CG4726 1.048575
CG1910 CG4843 1.307399
CG1910 CG4994 0.689348
CG1910 CG5320 -5.352362
CG1910 CG5330 0.664009
CG1910 CG5374 -1.146034
CG1910 CG5476 -1.845309
CG1910 CG5809 3.190719
CG1910 CG6501 1.078474
CG1910 CG6666 -1.420611
CG1910 CG6668 0.561734
CG1910 CG6803 -0.982632
CG1910 CG6844 0.654011
CG1910 CG7033 -3.048040
CG1910 CG7071 0.392569
CG1910 CG7107 -2.774067
CG1910 CG7173 0.753025
CG1910 CG7433 -1.282185
CG1910 CG7481 0.490083
CG1910 CG7915 -0.462541
CG1910 CG7920 -2.138243
CG1910 CG7987 -2.827223
CG1910 CG8186 2.333273
CG1910 CG8276 -0.240943
CG1910 CG8402 -1.715892
CG1910 CG8439 2.072475
CG1910 CG8759 1.318824
CG1910 CG8977 -1.981644
CG1910 CG9022 -1.618678
CG1910 CG9194 -0.934051
CG1910 CG9238 2.276051
CG1910 CG9281 4.199636
CG1910 CG9494 0.009691
CG1910 CG9710 -0.517818
CG1910 CG9750 0.507910
CG1910 CG9762 -1.565398
CG1910 CG9985 -1.359135
CG1910 CR31696 -0.841893
CG1910 TE19126 -8.543801
CG1934 CG2969 0.068856
CG1934 CG32425 0.530529
CG1934 CG3644 -0.527805
CG1934 CG3725 -0.501493
CG1934 CG3989 -0.742909
CG1934 CG4405 -0.482082
CG1934 CG5320 0.930930
CG1934 CG5671 -0.929321
CG1934 CG5809 0.813186
CG1934 CG7481 -1.078666
CG1934 CG9985 -0.385162
CG1941 CG5849 -1.570293
CG1941 CG9577 -0.764088
CG1957 CG4303 0.060468
CG1957 CG6987 -1.548188
CG1957 CG7358 -0.619051
CG1957 CG9704 -0.128230
CG1957 CG9705 -1.267425
CG1970 CG2003 -0.313472
CG1970 CG2098 0.079208
CG1970 CG2155 0.841493
CG1970 CG2198 -0.132841
CG1970 CG31160 -0.718074
CG1970 CG3140 1.000032
CG1970 CG3174 -0.870059
CG1970 CG32409 1.121436
CG1970 CG3297 -0.498019
CG1970 CG3593 -0.485412
CG1970 CG4033 0.406741
CG1970 CG4233 -0.944437
CG1970 CG4427 1.449227
CG1970 CG4475 0.271956
CG1970 CG4665 -0.514647
CG1970 CG4746 -0.544787
CG1970 CG5033 -1.795010
CG1970 CG5220 -2.007045
CG1970 CG5353 1.525475
CG1970 CG5776 0.861203
CG1970 CG5824 -0.431520
CG1970 CG6148 -0.701907
CG1970 CG7299 -0.448173
CG1970 CG7458 -0.433571
CG1970 CG7461 -0.193220
CG1970 CG7915 0.609038
CG1970 CG7993 0.714001
CG1970 CG8036 -2.202668
CG1970 CG8058 -0.161600
CG1970 CG8402 0.642667
CG1970 CG8446 0.797894
CG1970 CG8531 0.262024
CG1970 CG9006 0.933031
CG1970 CG9148 0.096477
CG2003 CG2098 0.805441
CG2003 CG2155 -0.128464
CG2003 CG2184 -2.948057
CG2003 CG2198 -3.026733
CG2003 CG2863 0.040324
CG2003 CG3001 -0.105287
CG2003 CG30011 2.106310
CG2003 CG3006 -0.495029
CG2003 CG31098 -2.235213
CG2003 CG31160 -1.163364
CG2003 CG31175 -3.006658
CG2003 CG3127 -0.226582
CG2003 CG31431 -1.897185
CG2003 CG31559 -0.308807
CG2003 CG3174 -0.593910
CG2003 CG31775 0.659673
CG2003 CG32164 -0.736712
CG2003 CG32409 6.931753
CG2003 CG32464 0.906339
CG2003 CG32499 -0.910144
CG2003 CG3267 2.099344
CG2003 CG32813 -1.895555
CG2003 CG3297 0.301281
CG2003 CG33009 1.411425
CG2003 CG33071 -1.144931
CG2003 CG33217 -1.295479
CG2003 CG3960 0.330480
CG2003 CG3992 -0.695020
CG2003 CG4033 -8.014846
CG2003 CG4051 0.969297
CG2003 CG4233 2.895325
CG2003 CG4307 3.441822
CG2003 CG4427 -9.100478
CG2003 CG4533 -0.234798
CG2003 CG4567 -1.673683
CG2003 CG4726 0.024612
CG2003 CG4753 2.249412
CG2003 CG4901 3.255427
CG2003 CG4912 -0.185353
CG2003 CG4994 -1.492231
CG2003 CG5033 10.421256
CG2003 CG5277 2.136173
CG2003 CG5330 5.170025
CG2003 CG5374 0.059124
CG2003 CG5532 1.832514
CG2003 CG5594 -2.413043
CG2003 CG5596 -0.605161
CG2003 CG5819 1.883411
CG2003 CG5824 -4.979220
CG2003 CG5828 0.209917
CG2003 CG5904 -5.786047
CG2003 CG5992 3.272343
CG2003 CG6105 3.108011
CG2003 CG6226 -3.176875
CG2003 CG6417 1.091885
CG2003 CG6459 1.297194
CG2003 CG6501 8.572434
CG2003 CG6708 -1.754593
CG2003 CG6871 0.433831
CG2003 CG6949 -4.725843
CG2003 CG7088 -4.497548
CG2003 CG7107 -0.061108
CG2003 CG7421 -1.936498
CG2003 CG7458 -6.589349
CG2003 CG7461 0.326755
CG2003 CG7519 2.379598
CG2003 CG7807 1.036840
CG2003 CG7841 -0.534801
CG2003 CG7915 -0.485446
CG2003 CG7935 -5.696131
CG2003 CG8050 2.979122
CG2003 CG8058 2.839292
CG2003 CG8144 1.951708
CG2003 CG8235 1.663172
CG2003 CG8309 -0.477295
CG2003 CG8402 -4.307617
CG2003 CG8439 -3.574013
CG2003 CG8443 -2.107409
CG2003 CG8446 -1.315212
CG2003 CG8470 1.211642
CG2003 CG8525 -7.570272
CG2003 CG8531 2.743974
CG2003 CG8665 1.149612
CG2003 CG8759 2.883310
CG2003 CG8766 1.639339
CG2003 CG8788 -8.448130
CG2003 CG8946 -2.712224
CG2003 CG8977 -8.644145
CG2003 CG9009 0.608123
CG2003 CG9172 -0.263361
CG2003 CG9280 0.580491
CG2003 CG9281 5.782323
CG2003 CG9446 0.621697
CG2003 CG9527 0.347289
CG2003 CG9630 4.274719
CG2003 CG9663 -4.394915
CG2003 CG9762 2.650294
CG2003 TE19126 -0.637990
CG2016 CG33104 -1.038387
CG2016 CG4051 -0.073122
CG2016 CG4700 -0.172784
CG2016 CG6708 0.029426
CG2016 CG7033 0.411529
CG2016 CG9330 -0.170725
CG2016 CG9423 -0.297008
CG2016 CG9710 0.281386
CG2048 CG32043 -4.893638
CG2048 CG3625 -3.568338
CG2048 CG3644 -0.126415
CG2048 CG3725 0.194755
CG2048 CG40147 -0.793872
CG2048 CG4677 -1.141770
CG2048 CG5215 1.134170
CG2048 CG5320 -0.334062
CG2048 CG5680 -1.465974
CG2048 CG6866 1.009694
CG2048 CG6877 -0.869153
CG2048 CG7481 -0.285496
CG2048 CG7664 -0.809400
CG2048 CG8276 0.570227
CG2048 CG8933 0.863856
CG2048 CG9261 -0.534992
CG2048 CG9267 -0.322539
CG2048 CG9666 1.013686
CG2051 CG2330 -0.384538
CG2051 CG2969 -4.400811
CG2051 CG3001 0.515578
CG2051 CG3039 1.047403
CG2051 CG31794 -0.579974
CG2051 CG32425 1.593005
CG2051 CG32701 0.495163
CG2051 CG3278 0.412312
CG2051 CG33104 -0.145915
CG2051 CG33113 0.104789
CG2051 CG33549 -7.207255
CG2051 CG3359 -0.313060
CG2051 CG3644 2.522859
CG2051 CG3722 -3.961524
CG2051 CG3725 -4.708093
CG2051 CG3800 0.458785
CG2051 CG3903 -3.565306
CG2051 CG3989 0.531594
CG2051 CG4145 3.001850
CG2051 CG4170 1.818151
CG2051 CG4204 0.702784
CG2051 CG4672 0.399997
CG2051 CG4677 0.713893
CG2051 CG4679 3.072977
CG2051 CG4700 1.625335
CG2051 CG5183 -0.424197
CG2051 CG5320 -7.452094
CG2051 CG5353 -4.657131
CG2051 CG5486 0.817442
CG2051 CG5809 1.760197
CG2051 CG6601 0.091177
CG2051 CG6668 3.764754
CG2051 CG6778 0.765228
CG2051 CG6844 -0.756933
CG2051 CG7073 1.005913
CG2051 CG7227 0.840928
CG2051 CG7262 -0.295835
CG2051 CG7481 0.867290
CG2051 CG7748 0.274299
CG2051 CG7987 -0.294637
CG2051 CG8258 0.332230
CG2051 CG8276 -0.281946
CG2051 CG8289 0.323429
CG2051 CG9022 2.511182
CG2051 CG9035 0.113993
CG2051 CG9128 1.350600
CG2051 CG9238 -2.818639
CG2051 CG9256 -1.955792
CG2051 CG9423 -0.175084
CG2051 CG9539 0.573001
CG2051 CG9677 -2.725185
CG2051 CG9866 2.133751
CG2051 CG9916 -0.874400
CG2051 CG9985 -0.624833
CG2051 TE19126 1.439093
CG2060 CG3829 1.208606
CG2060 CG4120 -1.210736
CG2060 CG6957 -1.372081
CG2060 CG7390 -2.994987
CG2060 CG8066 0.703668
CG2060 CG8782 -1.300999
CG2065 CG6957 -1.004784
CG2065 CG7390 -1.638920
CG2072 CG32425 -0.696692
CG2072 CG33097 1.208306
CG2072 CG33549 -0.352875
CG2072 CG3542 -0.236794
CG2072 CG3722 -0.389629
CG2072 CG3725 0.374141
CG2072 CG3903 1.040761
CG2072 CG4145 -0.243726
CG2072 CG4672 -0.469642
CG2072 CG5021 -0.218062
CG2072 CG8974 0.151795
CG2072 CG9346 -0.026504
CG2078 CG32264 -1.508429
CG2078 CG3593 -0.510442
CG2078 CG4781 -0.053731
CG2078 CG5824 1.074324
CG2078 CG6022 1.775215
CG2078 CG6767 -0.103267
CG2078 CG7519 0.078991
CG2078 CG7712 -0.200457
CG2078 CG8525 -1.252867
CG2078 CG8766 -0.173030
CG2078 CG9006 -0.822322
CG2078 CG9066 -1.018657
CG2083 CG31088 1.189354
CG2083 CG31181 -0.211254
CG2083 CG32505 -0.478690
CG2083 CG3269 -1.745496
CG2083 CG3625 -1.033950
CG2083 CG4303 1.436939
CG2083 CG4532 -2.481141
CG2083 CG5215 1.500765
CG2083 CG5433 -0.238513
CG2083 CG5499 -0.159314
CG2083 CG5545 -0.151095
CG2083 CG5580 -3.065181
CG2083 CG5588 0.668774
CG2083 CG6174 -1.316007
CG2083 CG6418 0.466764
CG2083 CG6617 -2.018042
CG2083 CG6860 -0.336928
CG2083 CG6866 -0.225822
CG2083 CG6889 -0.246997
CG2083 CG6987 1.314098
CG2083 CG7375 -1.210222
CG2083 CG7471 0.383473
CG2083 CG7528 0.163062
CG2083 CG8200 0.472113
CG2083 CG8472 -1.316968
CG2083 CG8567 -0.390040
CG2083 CG8974 0.503091
CG2083 CG9135 1.080578
CG2083 CG9666 -0.227755
CG2098 CG2155 -0.540329
CG2098 CG2198 -2.853824
CG2098 CG30011 -0.129388
CG2098 CG31098 2.757806
CG2098 CG31775 0.828543
CG2098 CG32464 0.765265
CG2098 CG32813 -0.027990
CG2098 CG3283 -0.778240
CG2098 CG3989 -5.526940
CG2098 CG4162 2.243709
CG2098 CG4233 0.323191
CG2098 CG4354 0.446755
CG2098 CG4427 3.318875
CG2098 CG4475 -0.709279
CG2098 CG4533 0.724005
CG2098 CG4600 0.403810
CG2098 CG5033 -5.291271
CG2098 CG5220 2.044476
CG2098 CG5320 2.693443
CG2098 CG5330 1.192739
CG2098 CG5345 1.934718
CG2098 CG5594 -1.719060
CG2098 CG5776 -0.549260
CG2098 CG6501 1.202317
CG2098 CG6803 -0.629784
CG2098 CG6844 -0.532245
CG2098 CG6871 1.031531
CG2098 CG7062 -0.005035
CG2098 CG7088 1.667908
CG2098 CG7227 0.542651
CG2098 CG7393 2.290811
CG2098 CG7702 -0.144031
CG2098 CG7935 0.498073
CG2098 CG7987 -6.176004
CG2098 CG8036 -2.296854
CG2098 CG8050 -1.064049
CG2098 CG8258 0.832077
CG2098 CG8402 0.798514
CG2098 CG8470 2.153203
CG2098 CG8665 -5.659882
CG2098 CG8977 1.485936
CG2098 CG9006 -0.628965
CG2098 CG9238 0.628006
CG2098 CG9306 0.742615
CG2108 CG2727 -0.685096
CG2108 CG2837 -1.550884
CG2108 CG2928 -1.047432
CG2108 CG32244 -1.227052
CG2108 CG3365 -1.177001
CG2108 CG3903 0.723421
CG2108 CG6040 0.017916
CG2108 CG7071 0.346083
CG2108 CG7107 0.662420
CG2108 CG7526 -0.167139
CG2108 CG7563 -0.681996
CG2108 CG9089 0.398782
CG2108 CG9322 0.386735
CG2108 CG9517 -1.598940
CG2125 CG9847 -1.625557
CG2140 CG9253 -1.555585
CG2150 CG8587 -2.321371
CG2155 CG31160 -0.074028
CG2155 CG3140 1.093666
CG2155 CG32548 -1.489381
CG2155 CG33009 -0.298608
CG2155 CG4051 0.266938
CG2155 CG4427 -2.475410
CG2155 CG4475 -0.867065
CG2155 CG4533 -0.772338
CG2155 CG4679 1.224465
CG2155 CG5033 1.750002
CG2155 CG5193 0.820275
CG2155 CG5594 -0.025907
CG2155 CG6459 1.096601
CG2155 CG6708 -0.690336
CG2155 CG7227 0.151021
CG2155 CG7299 -1.012104
CG2155 CG7393 -0.648957
CG2155 CG7987 1.540595
CG2155 CG8036 -1.839759
CG2155 CG8402 0.571342
CG2155 CG8913 -1.568390
CG2155 CG9127 -0.655568
CG2155 CG9148 -1.541566
CG2155 CG9280 -2.938401
CG2158 CG2263 2.661140
CG2158 CG2713 1.510450
CG2158 CG2827 -4.976894
CG2158 CG31170 -2.095961
CG2158 CG3140 -3.283238
CG2158 CG3224 0.375397
CG2158 CG32409 2.408626
CG2158 CG3499 -1.476439
CG2158 CG3624 0.665736
CG2158 CG4003 -0.827351
CG2158 CG4199 0.079385
CG2158 CG4217 1.119717
CG2158 CG4427 -1.322900
CG2158 CG4511 -0.942373
CG2158 CG4581 -0.045465
CG2158 CG4665 0.091575
CG2158 CG4752 -1.434614
CG2158 CG4912 -0.851879
CG2158 CG5033 -5.519239
CG2158 CG5193 0.541493
CG2158 CG5220 -0.342316
CG2158 CG5353 0.048373
CG2158 CG5992 -1.008916
CG2158 CG6202 -0.401563
CG2158 CG6708 0.376757
CG2158 CG6904 -5.083956
CG2158 CG7393 -1.389061
CG2158 CG7461 0.206953
CG2158 CG7698 -0.540887
CG2158 CG7839 1.397642
CG2158 CG7987 0.772894
CG2158 CG7993 -1.281254
CG2158 CG8058 1.250959
CG2158 CG8430 0.566973
CG2158 CG8531 -2.340918
CG2158 CG8583 -1.345022
CG2158 CG8636 -4.678667
CG2158 CG9006 4.003112
CG2158 CG9280 0.819609
CG2158 CG9750 -0.623922
CG2161 CG2818 0.008329
CG2161 CG3008 0.397077
CG2161 CG3028 -0.056860
CG2161 CG31170 -2.063920
CG2161 CG3140 1.412893
CG2161 CG31649 0.170314
CG2161 CG3171 -1.160728
CG2161 CG31794 0.430137
CG2161 CG31999 -3.998388
CG2161 CG32425 0.646424
CG2161 CG32920 -1.702707
CG2161 CG33183 0.841188
CG2161 CG33549 -3.340220
CG2161 CG3499 -1.475573
CG2161 CG3542 0.478029
CG2161 CG3624 0.403586
CG2161 CG3722 -0.553641
CG2161 CG3800 0.675104
CG2161 CG3903 0.818589
CG2161 CG4086 -0.534649
CG2161 CG4145 0.111593
CG2161 CG4169 -1.574533
CG2161 CG4233 -0.850062
CG2161 CG4364 0.035367
CG2161 CG4552 0.690211
CG2161 CG4729 -0.126040
CG2161 CG4984 0.062053
CG2161 CG5186 -0.251231
CG2161 CG5353 1.834399
CG2161 CG5590 0.525991
CG2161 CG6199 -1.483991
CG2161 CG6345 -0.018741
CG2161 CG6775 0.425036
CG2161 CG7107 -0.676684
CG2161 CG7271 0.575457
CG2161 CG7279 -0.185182
CG2161 CG7748 0.394530
CG2161 CG7981 -1.836729
CG2161 CG8173 -0.504329
CG2161 CG8402 2.095510
CG2161 CG8965 0.397550
CG2161 CG9022 0.655149
CG2161 CG9175 -1.029089
CG2161 CG9743 -0.268144
CG2161 TE20108 -0.115208
CG2184 CG2863 -1.403975
CG2184 CG3001 -1.820581
CG2184 CG31004 -1.711170
CG2184 CG31175 1.808601
CG2184 CG31775 -0.785959
CG2184 CG32164 3.958310
CG2184 CG32464 1.737046
CG2184 CG32813 -2.768090
CG2184 CG33071 -0.524810
CG2184 CG3401 -2.556186
CG2184 CG4033 -11.287410
CG2184 CG4125 0.997048
CG2184 CG4300 -3.296833
CG2184 CG4307 -0.572632
CG2184 CG4581 0.209994
CG2184 CG4753 -0.597906
CG2184 CG4843 -5.211439
CG2184 CG4901 1.954057
CG2184 CG4994 -2.577083
CG2184 CG5374 1.674208
CG2184 CG5525 1.741198
CG2184 CG5594 1.219731
CG2184 CG5596 -3.555601
CG2184 CG5819 0.560035
CG2184 CG5961 1.669541
CG2184 CG5992 0.256430
CG2184 CG6105 -1.962278
CG2184 CG6417 0.831874
CG2184 CG6501 -2.685690
CG2184 CG6949 2.809465
CG2184 CG6972 0.091147
CG2184 CG7088 -0.262866
CG2184 CG7241 -0.583655
CG2184 CG7296 -0.348545
CG2184 CG7421 0.452819
CG2184 CG7458 1.257579
CG2184 CG7502 -1.535658
CG2184 CG7519 1.041842
CG2184 CG7915 0.415861
CG2184 CG7936 -0.108748
CG2184 CG8301 0.125841
CG2184 CG8446 -7.006478
CG2184 CG8525 2.500272
CG2184 CG8635 3.415375
CG2184 CG8759 -3.966770
CG2184 CG8780 -0.339012
CG2184 CG8946 3.178045
CG2184 CG8977 7.977498
CG2184 CG9066 -0.221966
CG2184 CG9281 4.171775
CG2184 CG9630 -0.486242
CG2184 CG9663 0.530408
CG2184 CG9762 -3.102406
CG2198 CG2277 1.247852
CG2198 CG2330 0.807054
CG2198 CG2718 0.744762
CG2198 CG2969 -0.508900
CG2198 CG3001 -2.826435
CG2198 CG31692 0.400252
CG2198 CG31775 0.321599
CG2198 CG32253 -0.061303
CG2198 CG32464 -0.123950
CG2198 CG3278 1.587799
CG2198 CG3297 -0.413564
CG2198 CG33113 0.762001
CG2198 CG3434 -0.996491
CG2198 CG3989 -2.790108
CG2198 CG4354 0.912615
CG2198 CG4427 2.281209
CG2198 CG4533 -1.690931
CG2198 CG4679 0.074920
CG2198 CG4692 1.155288
CG2198 CG4696 -0.747334
CG2198 CG4746 -3.696446
CG2198 CG5033 -5.569968
CG2198 CG5183 -2.082612
CG2198 CG5220 -2.469317
CG2198 CG5320 6.321857
CG2198 CG5330 -4.179911
CG2198 CG5345 -3.118990
CG2198 CG5353 0.999432
CG2198 CG5594 -0.684123
CG2198 CG5776 -1.520687
CG2198 CG5824 0.503296
CG2198 CG6148 -0.374207
CG2198 CG6844 -1.024320
CG2198 CG7088 0.751206
CG2198 CG7227 -1.256572
CG2198 CG7299 -0.835868
CG2198 CG7702 -1.928368
CG2198 CG7915 -3.532295
CG2198 CG7935 0.805752
CG2198 CG8258 0.067283
CG2198 CG8402 0.904005
CG2198 CG8583 0.495251
CG2198 CG8665 2.381991
CG2198 CG8977 0.359495
CG2198 CG9006 -0.838820
CG2198 CG9539 -0.194339
CG2198 CG9663 0.349661
CG2198 CG9836 0.103242
CG2198 CG9866 1.193631
CG2207 CG31043 -0.072635
CG2207 CG5358 0.857681
CG2207 CG7358 -0.234222
CG2207 CG7659 0.874845
CG2207 CG9797 -0.814118
CG2210 CG2977 0.820875
CG2210 CG31170 -0.216023
CG2210 CG32548 0.236983
CG2210 CG3267 0.167212
CG2210 CG32920 -0.564183
CG2210 CG33502 -4.103375
CG2210 CG4061 0.825260
CG2210 CG5170 -0.800186
CG2210 CG5660 2.394746
CG2210 CG6028 -0.763932
CG2210 CG6030 0.158601
CG2210 CG6459 -2.744931
CG2210 CG6666 -0.164635
CG2210 CG7107 -0.211921
CG2210 CG7354 -2.510553
CG2210 CG7361 -0.252871
CG2210 CG7807 0.168777
CG2210 CG8402 -0.187862
CG2210 CG8443 0.248793
CG2210 CG8766 -0.046615
CG2210 CG8788 1.516137
CG2210 CG9127 0.203271
CG2210 CG9331 -0.854300
CG2210 CG9527 -0.091912
CG2221 CG2263 -3.674125
CG2221 CG2674 -2.186254
CG2221 CG2863 2.850732
CG2221 CG2867 0.322294
CG2221 CG3224 2.646266
CG2221 CG32409 3.616978
CG2221 CG33104 0.568875
CG2221 CG33217 2.435885
CG2221 CG4217 1.363349
CG2221 CG4307 -2.222582
CG2221 CG4457 -0.259378
CG2221 CG4742 1.129196
CG2221 CG4912 -1.266036
CG2221 CG4966 0.132486
CG2221 CG5258 1.966972
CG2221 CG5277 -5.691409
CG2221 CG5382 0.341689
CG2221 CG5525 -0.060951
CG2221 CG5824 -3.951815
CG2221 CG5904 4.321289
CG2221 CG6022 0.651646
CG2221 CG6105 -1.755564
CG2221 CG6148 -0.604389
CG2221 CG6202 1.269057
CG2221 CG6708 -0.939833
CG2221 CG6767 0.944912
CG2221 CG6904 3.565230
CG2221 CG7413 -4.531735
CG2221 CG7430 3.408865
CG2221 CG7461 0.954035
CG2221 CG7519 1.464344
CG2221 CG7712 -0.007582
CG2221 CG8144 1.762615
CG2221 CG8286 -4.156047
CG2221 CG8309 -0.620529
CG2221 CG8386 -2.638600
CG2221 CG8444 1.205148
CG2221 CG8920 -4.275180
CG2221 CG8978 -0.289752
CG2221 CG9006 3.587648
CG2221 CG9149 -1.809649
CG2221 CG9172 -0.874592
CG2221 CG9326 0.632463
CG2221 CG9330 0.473258
CG2263 CG2674 -1.658640
CG2263 CG2827 -2.847219
CG2263 CG2867 -1.616251
CG2263 CG31045 0.354802
CG2263 CG3224 -4.349150
CG2263 CG33071 -0.474468
CG2263 CG3664 0.232103
CG2263 CG4003 -3.418605
CG2263 CG4217 0.645450
CG2263 CG4457 -4.223865
CG2263 CG4665 -0.898301
CG2263 CG4912 1.136546
CG2263 CG4972 1.107426
CG2263 CG5193 1.778015
CG2263 CG5220 -2.731888
CG2263 CG5258 -3.535283
CG2263 CG5277 -3.715179
CG2263 CG5382 -4.911268
CG2263 CG5525 2.879317
CG2263 CG5824 1.895960
CG2263 CG5904 -0.325812
CG2263 CG5992 3.650755
CG2263 CG6022 1.727617
CG2263 CG6105 2.267858
CG2263 CG6148 1.340037
CG2263 CG6202 -0.910159
CG2263 CG6415 -1.225941
CG2263 CG6455 -0.317330
CG2263 CG6708 -3.948835
CG2263 CG6904 -6.255071
CG2263 CG7073 2.350307
CG2263 CG7393 -0.172338
CG2263 CG7413 1.327148
CG2263 CG7461 2.703791
CG2263 CG7519 -10.121423
CG2263 CG7834 0.211114
CG2263 CG7839 0.666970
CG2263 CG7935 4.193166
CG2263 CG7993 -4.219141
CG2263 CG8039 2.057415
CG2263 CG8058 2.159185
CG2263 CG8231 0.641110
CG2263 CG8286 -0.689205
CG2263 CG8309 0.202178
CG2263 CG8327 1.602212
CG2263 CG8446 0.796576
CG2263 CG8525 1.549404
CG2263 CG8531 0.952085
CG2263 CG8583 0.645124
CG2263 CG8636 -2.792923
CG2263 CG8759 0.700604
CG2263 CG8978 -3.586673
CG2263 CG9006 -0.060798
CG2263 CG9035 1.254213
CG2263 CG9140 -2.614892
CG2263 CG9630 -4.467280
CG2263 CG9750 0.869640
CG2277 CG32030 -0.275979
CG2277 CG4746 -1.450766
CG2277 CG5033 -1.735883
CG2277 CG5220 -0.378420
CG2277 CG5382 -0.526680
CG2277 CG5537 -0.185835
CG2277 CG5776 -1.521228
CG2277 CG5824 1.691056
CG2277 CG6148 0.820832
CG2277 CG7227 0.545927
CG2277 CG7393 -1.490134
CG2277 CG7461 0.713693
CG2277 CG7702 -3.350152
CG2277 CG7987 1.488462
CG2277 CG8258 -0.517386
CG2277 CG8583 -1.329120
CG2277 CG9006 -0.649777
CG2277 CG9677 -0.582794
CG2277 CG9916 -0.135712
CG2330 CG2969 -1.996834
CG2330 CG31692 -0.126369
CG2330 CG3278 -1.389943
CG2330 CG3434 -0.526183
CG2330 CG3902 0.205870
CG2330 CG4696 -0.846988
CG2330 CG4746 -0.927154
CG2330 CG5183 0.879960
CG2330 CG5486 0.850691
CG2330 CG6148 -0.268290
CG2330 CG7702 0.193988
CG2330 CG8258 -1.585142
CG2330 CG9256 -0.236859
CG2330 CG9677 -0.355425
CG2330 CG9866 -2.348734
CG2330 CG9916 0.603954
CG2374 CG2774 0.110606
CG2374 CG3039 -0.794684
CG2374 CG31022 -0.362174
CG2374 CG31349 0.059163
CG2374 CG31368 0.499262
CG2374 CG3198 -4.020736
CG2374 CG32043 -2.884342
CG2374 CG32244 -1.145995
CG2374 CG32486 -0.474047
CG2374 CG3265 0.178601
CG2374 CG33097 -1.703382
CG2374 CG3371 0.658292
CG2374 CG3969 0.006546
CG2374 CG4006 1.723213
CG2374 CG4125 0.278875
CG2374 CG4376 0.461162
CG2374 CG5215 -2.113411
CG2374 CG5433 0.065974
CG2374 CG6174 1.633968
CG2374 CG6654 0.270730
CG2374 CG6775 1.204215
CG2374 CG6877 -1.753401
CG2374 CG7071 -1.406862
CG2374 CG7187 0.315204
CG2374 CG7375 0.052179
CG2374 CG7379 2.142126
CG2374 CG7433 -0.411586
CG2374 CG7638 0.876859
CG2374 CG8173 -1.000166
CG2374 CG8209 1.173136
CG2374 CG8567 1.171058
CG2374 CG8749 -0.928471
CG2374 CG9022 0.457554
CG2374 CG9322 0.513179
CG2374 CG9666 0.710607
CG2374 CG9854 -0.239939
CG2374 CG9894 -0.854119
CG2656 CG2835 0.230943
CG2656 CG31108 0.168085
CG2656 CG3258 0.502372
CG2656 CG3625 -0.316214
CG2656 CG4303 -4.827775
CG2656 CG5215 0.360734
CG2656 CG5433 0.600445
CG2656 CG5813 -1.107978
CG2656 CG6174 0.343217
CG2656 CG6617 0.560512
CG2656 CG6866 -0.036519
CG2656 CG6889 0.047711
CG2656 CG6987 1.138274
CG2656 CG7538 0.272125
CG2656 CG8276 -0.271316
CG2656 CG8416 0.311005
CG2656 CG8933 1.082195
CG2656 CG9135 -1.904554
CG2656 CG9705 -1.672617
CG2674 CG2713 -1.252965
CG2674 CG2867 -0.260405
CG2674 CG31170 -2.346890
CG2674 CG3224 -1.815102
CG2674 CG32409 -2.292955
CG2674 CG3267 -1.619625
CG2674 CG33183 0.493167
CG2674 CG33217 -0.042953
CG2674 CG3499 1.068711
CG2674 CG3861 0.260445
CG2674 CG4217 -0.545783
CG2674 CG4311 0.156139
CG2674 CG4427 3.091139
CG2674 CG4552 0.769948
CG2674 CG4665 -0.589670
CG2674 CG4742 -1.551965
CG2674 CG4901 1.500238
CG2674 CG4912 -2.850860
CG2674 CG5130 -1.084446
CG2674 CG5170 0.069867
CG2674 CG5193 -0.723755
CG2674 CG5277 0.846187
CG2674 CG5525 -3.489703
CG2674 CG5903 -0.426518
CG2674 CG5904 -4.821776
CG2674 CG6022 0.880608
CG2674 CG6105 0.284120
CG2674 CG6202 -0.042572
CG2674 CG6226 1.763192
CG2674 CG6455 0.349745
CG2674 CG6459 0.169068
CG2674 CG6521 -0.076001
CG2674 CG6708 -2.103260
CG2674 CG6904 -2.587639
CG2674 CG6949 2.982824
CG2674 CG7033 1.255978
CG2674 CG7361 0.420763
CG2674 CG7413 0.093761
CG2674 CG7421 0.087081
CG2674 CG7461 0.439499
CG2674 CG7519 0.856743
CG2674 CG7554 -0.031681
CG2674 CG7712 -1.258824
CG2674 CG7993 1.498969
CG2674 CG8058 -2.829504
CG2674 CG8235 -2.322021
CG2674 CG8286 -0.448177
CG2674 CG8309 -0.362713
CG2674 CG8386 -0.321971
CG2674 CG8443 -1.377030
CG2674 CG8444 -0.866177
CG2674 CG8531 0.753827
CG2674 CG8636 -0.220726
CG2674 CG8788 -0.430298
CG2674 CG8920 1.766973
CG2674 CG8978 -1.070350
CG2674 CG9140 -0.159823
CG2674 CG9149 -0.982033
CG2674 CG9330 0.089255
CG2674 CG9743 -0.130521
CG2674 CG9750 1.772108
CG2674 CR31808 -0.072952
CG2713 CG2827 1.091580
CG2713 CG31004 0.329274
CG2713 CG31160 -0.782318
CG2713 CG31170 -0.001307
CG2713 CG3140 0.399955
CG2713 CG32409 3.773416
CG2713 CG3249 -0.513425
CG2713 CG3283 -6.451808
CG2713 CG32920 1.695198
CG2713 CG33009 1.281401
CG2713 CG33217 -1.252201
CG2713 CG3499 -0.619227
CG2713 CG3593 0.714051
CG2713 CG3714 -0.706652
CG2713 CG3884 0.105592
CG2713 CG4003 1.034546
CG2713 CG4051 -2.899309
CG2713 CG4061 0.313345
CG2713 CG4217 -6.516294
CG2713 CG4233 0.450384
CG2713 CG4427 -6.838304
CG2713 CG4475 -1.326427
CG2713 CG4567 2.013559
CG2713 CG4665 -0.775258
CG2713 CG4742 -1.540172
CG2713 CG4972 0.365881
CG2713 CG4984 0.220461
CG2713 CG5010 -0.220631
CG2713 CG5033 1.956661
CG2713 CG5130 0.666022
CG2713 CG5558 -5.961561
CG2713 CG5660 3.093801
CG2713 CG5903 0.537829
CG2713 CG5904 -8.673419
CG2713 CG6022 1.054318
CG2713 CG6028 0.154296
CG2713 CG6105 1.527044
CG2713 CG6226 -3.181439
CG2713 CG6343 -7.248250
CG2713 CG6345 -2.010018
CG2713 CG6415 0.472853
CG2713 CG6459 0.417179
CG2713 CG6501 -2.313297
CG2713 CG6666 -2.397440
CG2713 CG6769 1.516157
CG2713 CG6904 -4.618790
CG2713 CG6949 -1.153109
CG2713 CG7176 0.674856
CG2713 CG7178 -1.972278
CG2713 CG7361 -5.631187
CG2713 CG7393 0.003747
CG2713 CG7421 -1.970186
CG2713 CG7698 -1.998268
CG2713 CG7712 2.025228
CG2713 CG7839 -4.142317
CG2713 CG7935 -0.428892
CG2713 CG7993 -7.040800
CG2713 CG8036 -0.201358
CG2713 CG8039 4.108166
CG2713 CG8058 2.137522
CG2713 CG8309 1.353018
CG2713 CG8366 0.960159
CG2713 CG8439 0.047394
CG2713 CG8443 -2.822064
CG2713 CG8444 3.909925
CG2713 CG8470 -1.780526
CG2713 CG8531 0.338422
CG2713 CG8636 -0.971124
CG2713 CG8766 -2.968499
CG2713 CG8788 3.382075
CG2713 CG8946 3.116240
CG2713 CG9127 -0.779837
CG2713 CG9140 -1.383805
CG2713 CG9149 -0.242055
CG2713 CG9280 1.354449
CG2713 CG9306 0.499855
CG2713 CG9527 -0.447919
CG2713 CG9577 0.248241
CG2718 CG2969 -0.168169
CG2718 CG30011 -0.197451
CG2718 CG30497 -0.086016
CG2718 CG32464 0.151482
CG2718 CG33113 -0.355357
CG2718 CG3989 -1.305113
CG2718 CG4183 -0.461494
CG2718 CG4533 1.349080
CG2718 CG4679 -0.009671
CG2718 CG4696 -0.385292
CG2718 CG4746 -1.148368
CG2718 CG5320 1.157643
CG2718 CG5345 0.672731
CG2718 CG6803 0.421614
CG2718 CG7088 -0.396775
CG2718 CG8066 -0.631944
CG2718 CG8665 0.907448
CG2718 CG9238 -0.644184
CG2718 TE19126 0.003625
CG2727 CG32473 -0.394307
CG2727 CG5873 -0.690175
CG2727 CG6040 -0.286414
CG2727 CG7563 -0.352873
CG2762 CG7241 -1.140658
CG2774 CG31088 -0.524164
CG2774 CG3198 1.039135
CG2774 CG3625 0.242078
CG2774 CG3792 -0.513561
CG2774 CG3969 -0.437132
CG2774 CG4006 0.726393
CG2774 CG5215 -0.942817
CG2774 CG5433 -0.125594
CG2774 CG6418 -0.048948
CG2774 CG6775 0.488952
CG2774 CG6877 -1.741991
CG2774 CG7375 0.222319
CG2774 CG7379 0.945259
CG2774 CG7752 -1.807568
CG2774 CG8200 -0.301114
CG2774 CG8749 -0.375738
CG2774 CG8933 0.417613
CG2774 CG9924 -0.171782
CG2818 CG2918 -0.683452
CG2818 CG3008 0.011707
CG2818 CG3028 -1.134746
CG2818 CG3033 -0.301990
CG2818 CG31170 0.362434
CG2818 CG3171 -0.623841
CG2818 CG32473 -1.979810
CG2818 CG33183 0.944619
CG2818 CG33261 -0.351542
CG2818 CG3991 -0.802298
CG2818 CG4552 0.157208
CG2818 CG5021 0.168465
CG2818 CG5186 0.024802
CG2818 CG6199 0.260510
CG2818 CG6775 0.491489
CG2818 CG7563 0.265072
CG2818 CG8156 -1.219836
CG2818 CG8965 -0.734162
CG2818 CG9712 0.644585
CG2818 CG9743 0.045814
CG2818 TE20108 -0.064687
CG2827 CG2867 0.084276
CG2827 CG32409 -4.713053
CG2827 CG3593 -1.600337
CG2827 CG4003 2.751119
CG2827 CG4217 -5.284455
CG2827 CG4581 -3.295339
CG2827 CG4665 -0.768705
CG2827 CG4753 0.727101
CG2827 CG4912 2.973029
CG2827 CG5033 5.773750
CG2827 CG5220 1.538976
CG2827 CG5558 1.955901
CG2827 CG5824 -4.702337
CG2827 CG5904 0.637266
CG2827 CG6022 0.180562
CG2827 CG6105 2.877060
CG2827 CG6904 2.229168
CG2827 CG7178 -0.662814
CG2827 CG7393 0.892113
CG2827 CG7519 1.369526
CG2827 CG7780 -1.111568
CG2827 CG7839 -8.766083
CG2827 CG7993 -1.400274
CG2827 CG8039 4.196223
CG2827 CG8327 1.128462
CG2827 CG8525 -7.959776
CG2827 CG8531 -0.244398
CG2827 CG8583 -0.424480
CG2827 CG8636 -3.068234
CG2827 CG8827 -0.081099
CG2827 CG9006 -5.351823
CG2827 CG9306 1.275556
CG2827 CG9577 -3.553139
CG2827 CG9630 2.920298
CG2835 CG31108 -0.739322
CG2835 CG31332 -2.009535
CG2835 CG31349 0.175276
CG2835 CG32031 -0.377044
CG2835 CG32043 0.277412
CG2835 CG32434 -0.632153
CG2835 CG32556 -0.268406
CG2835 CG3436 -2.075486
CG2835 CG3625 0.488016
CG2835 CG3800 0.349853
CG2835 CG4303 -0.324691
CG2835 CG4677 -0.157699
CG2835 CG5809 0.247756
CG2835 CG6866 -0.754815
CG2835 CG6987 0.716979
CG2835 CG7638 0.876972
CG2835 CG7893 0.729817
CG2835 CG8416 -2.147576
CG2835 CG8933 -0.551659
CG2835 CG9128 -0.088533
CG2835 CG9403 -1.187402
CG2835 CG9677 0.378746
CG2837 CG31559 -0.461587
CG2837 CG32244 0.312632
CG2837 CG32548 0.397418
CG2837 CG4051 -0.632499
CG2837 CG5330 0.483395
CG2837 CG6668 -0.078618
CG2837 CG7176 0.647953
CG2837 CG7807 0.182540
CG2837 CG9330 -0.108139
CG2863 CG2867 1.520310
CG2863 CG31175 -0.685570
CG2863 CG31775 0.245094
CG2863 CG32164 2.037496
CG2863 CG32409 7.680103
CG2863 CG32813 -5.832069
CG2863 CG33071 -0.375904
CG2863 CG33217 0.353903
CG2863 CG3593 1.047224
CG2863 CG4033 -0.596611
CG2863 CG4217 0.706086
CG2863 CG4300 1.387513
CG2863 CG4307 -8.732864
CG2863 CG4457 -3.212619
CG2863 CG4581 -1.238970
CG2863 CG4665 0.099793
CG2863 CG4843 -2.679548
CG2863 CG4901 -8.828594
CG2863 CG4912 -4.521925
CG2863 CG4972 1.807447
CG2863 CG4994 2.484821
CG2863 CG5033 1.597056
CG2863 CG5258 1.809770
CG2863 CG5277 -7.483245
CG2863 CG5374 -0.747441
CG2863 CG5525 3.155058
CG2863 CG5558 1.270981
CG2863 CG5594 1.146084
CG2863 CG5596 0.072299
CG2863 CG5824 9.317951
CG2863 CG5903 2.495976
CG2863 CG5904 4.210983
CG2863 CG5961 3.136381
CG2863 CG5992 -3.651393
CG2863 CG6022 0.744432
CG2863 CG6105 -3.730929
CG2863 CG6226 -12.760465
CG2863 CG6501 -0.722769
CG2863 CG6512 -0.011601
CG2863 CG6904 -3.222214
CG2863 CG6949 -7.129967
CG2863 CG6972 1.102591
CG2863 CG7033 3.933121
CG2863 CG7088 1.323055
CG2863 CG7176 0.394586
CG2863 CG7421 3.765550
CG2863 CG7430 6.188763
CG2863 CG7458 -5.490441
CG2863 CG7461 -2.615071
CG2863 CG7519 -11.947567
CG2863 CG7554 0.747259
CG2863 CG7610 -0.088913
CG2863 CG7712 0.232445
CG2863 CG7834 -2.441262
CG2863 CG7841 -1.481048
CG2863 CG7993 3.394038
CG2863 CG8058 0.223181
CG2863 CG8231 -3.256019
CG2863 CG8301 -0.819083
CG2863 CG8327 -0.286876
CG2863 CG8443 2.959195
CG2863 CG8446 6.488077
CG2863 CG8525 -6.194888
CG2863 CG8531 1.251495
CG2863 CG8635 4.511132
CG2863 CG8759 4.371426
CG2863 CG8920 0.227201
CG2863 CG8977 -2.613505
CG2863 CG9009 -1.002916
CG2863 CG9140 5.101744
CG2863 CG9172 1.633687
CG2863 CG9281 -7.110308
CG2863 CG9527 2.218122
CG2863 CG9630 -1.064633
CG2863 CG9663 -1.137122
CG2863 CG9762 0.134324
CG2867 CG3224 -0.412419
CG2867 CG32253 0.014010
CG2867 CG32409 2.250979
CG2867 CG3593 0.503832
CG2867 CG4217 1.122572
CG2867 CG4665 -0.209929
CG2867 CG4912 -6.395711
CG2867 CG5220 0.188386
CG2867 CG5258 1.570693
CG2867 CG5277 3.273683
CG2867 CG5525 -2.008627
CG2867 CG5824 -2.796813
CG2867 CG5904 3.515435
CG2867 CG6022 3.408579
CG2867 CG6226 -1.217703
CG2867 CG6455 -2.509535
CG2867 CG6767 0.756542
CG2867 CG6904 2.578335
CG2867 CG7519 -8.040292
CG2867 CG7712 0.618339
CG2867 CG7780 -2.040122
CG2867 CG7993 0.276423
CG2867 CG8058 -2.874572
CG2867 CG8286 0.206412
CG2867 CG8327 -0.478807
CG2867 CG8525 -6.565337
CG2867 CG8920 -3.776217
CG2867 CG9306 0.834415
CG2867 CG9630 -0.410567
CG2913 CG3039 -0.879677
CG2913 CG8430 -0.394805
CG2913 CG9416 -0.382066
CG2913 CG9710 0.302032
CG2918 CG3008 -0.389994
CG2918 CG32425 0.193522
CG2918 CG33104 0.503653
CG2918 CG33549 0.203077
CG2918 CG3539 -0.705849
CG2918 CG4670 -1.750635
CG2918 CG5186 -0.202895
CG2918 CG7748 -0.633359
CG2918 CG8268 -0.360036
CG2928 CG32548 0.265488
CG2928 CG3365 -2.187114
CG2928 CG4778 -0.952414
CG2928 CG6040 -0.246602
CG2928 CG7266 0.216785
CG2928 CG7563 -0.915389
CG2928 CG9089 -0.382845
CG2969 CG31692 -2.561455
CG2969 CG32425 0.908620
CG2969 CG3278 -0.002153
CG2969 CG33113 1.056506
CG2969 CG33549 0.869439
CG2969 CG3644 -1.050607
CG2969 CG3722 1.110651
CG2969 CG3725 -2.460956
CG2969 CG3800 0.322139
CG2969 CG3902 0.573301
CG2969 CG3903 -2.311406
CG2969 CG3989 -1.843114
CG2969 CG4183 0.339271
CG2969 CG4354 0.317261
CG2969 CG4405 -0.041254
CG2969 CG4533 0.182496
CG2969 CG4677 -2.315924
CG2969 CG4679 0.329778
CG2969 CG4692 0.216870
CG2969 CG4696 1.303032
CG2969 CG4746 1.213536
CG2969 CG5183 -0.150722
CG2969 CG5320 1.278899
CG2969 CG5345 0.407148
CG2969 CG5486 -1.977736
CG2969 CG6778 -1.564217
CG2969 CG7481 -1.823411
CG2969 CG8258 0.400823
CG2969 CG8276 0.297284
CG2969 CG9020 -0.300046
CG2969 CG9238 0.756793
CG2969 CG9256 0.166152
CG2969 CG9423 0.759966
CG2969 CG9677 0.698260
CG2969 CG9866 3.129899
CG2969 CG9985 -0.010065
CG2977 CG3006 0.134389
CG2977 CG31004 0.180064
CG2977 CG31098 1.657710
CG2977 CG31233 -0.378740
CG2977 CG31259 -0.969496
CG2977 CG31431 -1.783463
CG2977 CG33502 -1.162305
CG2977 CG3588 0.182789
CG2977 CG4061 0.860713
CG2977 CG4753 2.137416
CG2977 CG5288 -4.817872
CG2977 CG5532 -0.333369
CG2977 CG5660 -1.784080
CG2977 CG5819 -3.413183
CG2977 CG5949 -0.466628
CG2977 CG6028 0.980951
CG2977 CG6417 -0.952899
CG2977 CG6459 -0.607139
CG2977 CG6666 -2.317329
CG2977 CG6949 1.963192
CG2977 CG7062 1.346713
CG2977 CG7241 -0.259491
CG2977 CG7328 -1.653303
CG2977 CG7354 1.124833
CG2977 CG7502 0.663939
CG2977 CG8048 3.620530
CG2977 CG8066 -0.020863
CG2977 CG8443 -2.534650
CG2977 CG8470 -3.204431
CG2977 CG8766 0.324838
CG2977 CG8788 2.028266
CG2977 CG8804 1.222238
CG2977 CG8913 0.835039
CG2977 CG8946 -9.925128
CG2977 CG9066 0.760908
CG2977 CG9127 0.291169
CG2977 CG9331 -9.479902
CG2977 CG9527 -3.712826
CG2977 CG9568 -0.135346
CG3001 CG31045 -3.412339
CG3001 CG31332 -3.336263
CG3001 CG31692 1.354486
CG3001 CG31775 -0.388211
CG3001 CG32464 -0.452167
CG3001 CG3278 -2.834412
CG3001 CG32813 0.403512
CG3001 CG3401 0.538744
CG3001 CG3989 1.176942
CG3001 CG4003 1.762347
CG3001 CG4125 -1.646440
CG3001 CG4170 1.093574
CG3001 CG4300 0.249856
CG3001 CG4354 -0.299847
CG3001 CG4457 0.020912
CG3001 CG4511 -0.819354
CG3001 CG4533 -0.007289
CG3001 CG4696 0.213763
CG3001 CG4700 1.270784
CG3001 CG4746 3.961031
CG3001 CG4843 0.075501
CG3001 CG5033 -4.848048
CG3001 CG5183 -0.727628
CG3001 CG5193 0.026083
CG3001 CG5220 3.833022
CG3001 CG5258 -2.706892
CG3001 CG5277 3.009876
CG3001 CG5320 2.525141
CG3001 CG5374 0.632759
CG3001 CG5594 0.367399
CG3001 CG5596 -0.143115
CG3001 CG5776 -0.428345
CG3001 CG6017 -1.055028
CG3001 CG6177 -0.905608
CG3001 CG6501 0.321290
CG3001 CG6512 -0.845012
CG3001 CG7073 0.413608
CG3001 CG7296 0.970814
CG3001 CG7610 -0.902345
CG3001 CG7915 -3.047163
CG3001 CG7935 0.230317
CG3001 CG7987 -3.360308
CG3001 CG8231 3.601187
CG3001 CG8258 -0.768192
CG3001 CG8289 2.883159
CG3001 CG8301 0.970219
CG3001 CG8306 1.928242
CG3001 CG8312 -3.101571
CG3001 CG8446 0.401644
CG3001 CG8635 0.622780
CG3001 CG8759 -5.067624
CG3001 CG8977 0.527859
CG3001 CG9006 -1.170949
CG3001 CG9009 -0.312477
CG3001 CG9194 1.451555
CG3001 CG9281 -1.751130
CG3001 CG9663 1.758490
CG3001 CG9677 1.837692
CG3001 CG9762 -2.243464
CG3001 CG9866 -0.886561
CG3001 CR31696 0.099445
CG3001 TE19126 0.603552
CG30011 CG30497 -0.881343
CG30011 CG31098 -1.736596
CG30011 CG31175 0.776769
CG30011 CG32164 -2.198555
CG30011 CG32464 0.169372
CG30011 CG32499 -0.492493
CG30011 CG32813 -1.093389
CG30011 CG33149 -0.016582
CG30011 CG3762 -0.277598
CG30011 CG3829 -0.534573
CG30011 CG3989 -0.201283
CG30011 CG4051 0.820583
CG30011 CG4233 0.295411
CG30011 CG4533 0.282300
CG30011 CG4600 -0.462678
CG30011 CG4994 1.329782
CG30011 CG5320 -2.678569
CG30011 CG5476 1.129789
CG30011 CG5594 0.105858
CG30011 CG6501 2.173874
CG30011 CG6668 -2.719744
CG30011 CG6844 0.350929
CG30011 CG6871 -0.110887
CG30011 CG7062 2.691564
CG30011 CG7071 0.785559
CG30011 CG7088 -1.231840
CG30011 CG7173 0.301003
CG30011 CG7176 -1.087652
CG30011 CG7266 -0.725229
CG30011 CG7807 -0.064402
CG30011 CG7915 -0.025446
CG30011 CG8050 -2.065294
CG30011 CG8066 1.949505
CG30011 CG8144 0.827471
CG30011 CG8186 1.499314
CG30011 CG8402 1.059804
CG30011 CG8439 -0.750657
CG30011 CG8665 -3.397145
CG30011 CG8977 -0.913389
CG30011 CG9009 -1.846178
CG30011 CG9238 -1.941830
CG30011 TE19126 -0.053304
CG3006 CG31098 -2.053668
CG3006 CG31175 0.350761
CG3006 CG31775 -0.920963
CG3006 CG33099 -0.246594
CG3006 CG4162 0.828734
CG3006 CG4753 -1.529890
CG3006 CG5210 1.045645
CG3006 CG5288 -2.327934
CG3006 CG5532 0.076867
CG3006 CG5819 -0.500059
CG3006 CG5828 -0.637130
CG3006 CG6417 0.444760
CG3006 CG6459 -0.093705
CG3006 CG7241 -1.163877
CG3006 CG7936 -0.033360
CG3006 CG8050 0.042335
CG3006 CG8066 0.326909
CG3006 CG8669 -1.761688
CG3006 CG8788 0.380316
CG3006 CG8804 0.972584
CG3006 CG8913 0.222396
CG3006 CG8946 1.297096
CG3006 CG9066 -0.281598
CG3006 CG9331 -0.092354
CG3006 CG9527 -0.311092
CG3008 CG3028 -0.493922
CG3008 CG3033 -0.481970
CG3008 CG3039 1.014376
CG3008 CG3171 -1.745127
CG3008 CG3198 -0.010620
CG3008 CG32244 0.848267
CG3008 CG32425 1.722715
CG3008 CG3265 2.104183
CG3008 CG32701 0.599514
CG3008 CG33097 -5.726098
CG3008 CG33104 -1.415370
CG3008 CG33183 -2.803532
CG3008 CG33549 -2.368421
CG3008 CG3499 -1.000974
CG3008 CG3722 -0.380231
CG3008 CG3800 0.646214
CG3008 CG3969 0.462521
CG3008 CG4006 -1.879298
CG3008 CG4169 -1.490965
CG3008 CG4170 1.190884
CG3008 CG4364 -2.281423
CG3008 CG4376 -0.437811
CG3008 CG4692 0.567336
CG3008 CG4726 -0.952335
CG3008 CG4944 -0.363052
CG3008 CG4972 0.531127
CG3008 CG4994 1.944828
CG3008 CG5021 1.470299
CG3008 CG5186 -1.420242
CG3008 CG5374 0.842012
CG3008 CG5454 0.913203
CG3008 CG5809 -1.248560
CG3008 CG6521 -1.575087
CG3008 CG6668 1.013676
CG3008 CG6766 1.754512
CG3008 CG6775 -1.956019
CG3008 CG6877 1.328034
CG3008 CG7033 -2.955203
CG3008 CG7071 0.733744
CG3008 CG7107 1.708068
CG3008 CG7199 -0.670540
CG3008 CG7230 0.483244
CG3008 CG7413 0.946021
CG3008 CG7526 -0.466241
CG3008 CG7610 -2.935375
CG3008 CG7893 0.447887
CG3008 CG7961 -0.924851
CG3008 CG8173 -0.143665
CG3008 CG8231 2.578220
CG3008 CG8430 1.029756
CG3008 CG8439 2.075904
CG3008 CG8553 -1.012240
CG3008 CG8965 0.181812
CG3008 CG9022 -1.971700
CG3008 CG9281 0.637681
CG3008 CG9322 -4.648815
CG3008 CG9330 1.187910
CG3008 CG9416 -0.276556
CG3008 CG9423 -0.723874
CG3008 CG9710 -3.019588
CG3008 CG9712 -2.867492
CG3008 CG9811 0.360236
CG3008 TE20108 -0.634885
CG30115 CG31605 -0.299966
CG30115 CG3171 -0.850545
CG30115 CG33071 -0.773182
CG30115 CG4125 0.075055
CG30115 CG4457 0.745812
CG30115 CG4966 -1.795010
CG30115 CG4994 0.717952
CG30115 CG7271 0.253604
CG30115 CG7638 -1.336879
CG30115 CG7675 0.369750
CG30115 CG8430 0.012037
CG30115 CG9326 -0.561775
CG30115 CG9710 0.343524
CG30115 CG9854 -0.810581
CG30116 CG6775 -1.482437
CG3028 CG31170 -1.155104
CG3028 CG31368 0.264962
CG3028 CG3171 0.211799
CG3028 CG3198 0.750228
CG3028 CG3265 0.074637
CG3028 CG33183 0.483315
CG3028 CG33261 -0.062807
CG3028 CG3499 1.145454
CG3028 CG4086 -0.816312
CG3028 CG4169 -1.267886
CG3028 CG4364 0.273480
CG3028 CG4376 -0.140943
CG3028 CG4552 -0.243750
CG3028 CG5186 -0.035961
CG3028 CG6775 -0.564781
CG3028 CG7361 1.246736
CG3028 CG7413 -0.270175
CG3028 CG7698 -1.087956
CG3028 CG8209 -0.261830
CG3028 CG8366 -1.640319
CG3028 CG8749 -0.163052
CG3028 CG8965 0.376016
CG3028 CG9743 -0.409259
CG3028 TE20108 -0.169360
CG30291 CG3171 0.344071
CG30291 CG31794 -1.296860
CG30291 CG32425 0.117306
CG30291 CG3766 -0.205903
CG30291 CG4233 0.400061
CG30291 CG4427 0.162113
CG30291 CG4457 -0.493857
CG30291 CG4552 -0.724821
CG30291 CG4729 0.049589
CG30291 CG5353 -0.822388
CG30291 CG6199 -1.188188
CG30291 CG6202 0.766837
CG30291 CG6822 -0.280408
CG30291 CG7748 -0.034570
CG30291 CG7867 -1.134250
CG30291 CG8235 -0.947612
CG3033 CG31045 0.447871
CG3033 CG3171 -0.928255
CG3033 CG3198 -0.525041
CG3033 CG3265 0.002929
CG3033 CG33097 0.256088
CG3033 CG3542 -1.454440
CG3033 CG3624 -2.313360
CG3033 CG3664 0.128423
CG3033 CG3969 -0.971120
CG3033 CG4006 -1.609254
CG3033 CG4204 0.279474
CG3033 CG4299 -1.648318
CG3033 CG4552 -0.714410
CG3033 CG4966 -0.361938
CG3033 CG5186 -0.127894
CG3033 CG6512 -0.729229
CG3033 CG6766 0.418213
CG3033 CG6775 0.478540
CG3033 CG6877 -1.403733
CG3033 CG7269 -0.209193
CG3033 CG7271 0.008376
CG3033 CG7379 0.023479
CG3033 CG7413 -1.159251
CG3033 CG7430 -0.138698
CG3033 CG7526 -0.436304
CG3033 CG7893 -1.686341
CG3033 CG8156 0.106191
CG3033 CG8209 -0.317609
CG3033 CG8430 0.311322
CG3033 CG8965 0.062285
CG3033 CG9022 -0.362703
CG3033 CG9318 -0.226563
CG3033 CG9322 0.355267
CG3033 CG9710 0.526179
CG3033 CG9712 0.889517
CG30349 CG32920 0.263820
CG30349 CG33502 -1.080411
CG30349 CG3588 0.101143
CG30349 CG4376 0.049396
CG30349 CG4567 -0.596771
CG30349 CG5660 0.698556
CG30349 CG5819 -0.542218
CG30349 CG5903 -0.203238
CG30349 CG5949 -0.362361
CG30349 CG6178 -0.677979
CG30349 CG6345 0.399086
CG30349 CG6666 0.784455
CG30349 CG6769 -0.305904
CG30349 CG7107 0.302526
CG30349 CG7328 -0.929638
CG30349 CG7354 -0.354056
CG30349 CG7807 0.439103
CG30349 CG8946 -0.085119
CG30349 CG9527 1.048235
CG3039 CG33097 -6.879827
CG3039 CG33549 0.049061
CG3039 CG3371 0.356255
CG3039 CG3542 1.766982
CG3039 CG3722 -2.093106
CG3039 CG4006 1.478099
CG3039 CG4170 -0.112314
CG3039 CG4672 -0.115911
CG3039 CG4677 -0.123618
CG3039 CG5215 -0.262772
CG3039 CG5433 -1.497928
CG3039 CG5809 1.532002
CG3039 CG6017 0.032856
CG3039 CG6174 1.038415
CG3039 CG6654 -0.467211
CG3039 CG6877 -1.090597
CG3039 CG7262 -0.385218
CG3039 CG7375 1.275946
CG3039 CG7379 -0.578801
CG3039 CG7893 -1.681174
CG3039 CG8276 0.479980
CG3039 CG8965 0.477819
CG3039 CG8974 0.609347
CG3039 CG9022 -0.543763
CG3039 CG9403 -0.049134
CG3039 CG9712 0.343926
CG30427 CG3960 -0.302035
CG30427 CG4170 0.525618
CG30427 CG4533 -0.118819
CG30427 CG4679 0.517011
CG30427 CG4726 0.076909
CG30427 CG5320 1.418683
CG30427 CG5330 0.201693
CG30427 CG5476 -1.224533
CG30427 CG5486 -0.598975
CG30427 CG6668 -0.989784
CG30427 CG6803 -0.441009
CG30427 CG7107 0.624753
CG30427 CG7173 -0.361147
CG30427 CG8977 0.678377
CG30427 CG9194 0.239479
CG30427 CG9281 -0.979257
CG30427 CG9710 -0.286022
CG30427 CR31696 -0.776512
CG30427 TE19126 -0.287085
CG3048 CG31045 -1.210008
CG3048 CG3127 0.424286
CG3048 CG31332 -0.225920
CG3048 CG31605 1.340008
CG3048 CG3371 -0.367657
CG3048 CG3436 0.981745
CG3048 CG4125 -1.537617
CG3048 CG4300 -1.282765
CG3048 CG4700 0.106248
CG3048 CG4726 -0.086817
CG3048 CG4843 2.152495
CG3048 CG4994 1.532621
CG3048 CG5454 -2.379180
CG3048 CG5596 -0.194652
CG3048 CG5961 -0.219996
CG3048 CG7033 0.192415
CG3048 CG7296 0.174184
CG3048 CG7638 -3.591404
CG3048 CG7893 -0.633006
CG3048 CG7920 0.202895
CG3048 CG7930 -1.411548
CG3048 CG8231 -1.417500
CG3048 CG8301 0.394966
CG3048 CG8635 0.368514
CG3048 CG8759 3.343454
CG3048 CG8780 0.449019
CG3048 CG8977 -0.444189
CG3048 CG9022 -0.089991
CG3048 CG9194 -1.205658
CG3048 CG9663 0.709311
CG3048 CG9710 -0.132800
CG3048 CG9762 -2.968982
CG3048 CG9977 -0.483062
CG3048 CR31696 -0.161937
CG3048 TE19126 1.135245
CG30497 CG33113 0.814193
CG30497 CG3903 0.641444
CG30497 CG3960 0.297755
CG30497 CG3989 2.755766
CG30497 CG4533 0.666904
CG30497 CG4672 0.200660
CG30497 CG4679 -0.845433
CG30497 CG4692 -0.195605
CG30497 CG5320 0.013444
CG30497 CG5330 -0.126350
CG30497 CG5345 -3.230830
CG30497 CG6668 1.385207
CG30497 CG7062 -1.442320
CG30497 CG7071 -0.889747
CG30497 CG7107 -0.627341
CG30497 CG7266 -0.986894
CG30497 CG7279 -0.367962
CG30497 CG7807 0.483355
CG30497 CG7981 -0.038603
CG30497 CG8182 -0.264120
CG30497 CG8186 -0.910338
CG30497 CG8402 1.570025
CG30497 CG8665 -0.693333
CG30497 CG9238 -1.149696
CG30497 CG9253 -0.435334
CG30497 CG9539 -0.444816
CG31004 CG31098 2.269490
CG31004 CG31160 0.727170
CG31004 CG31175 -1.979500
CG31004 CG31259 0.655084
CG31004 CG3127 0.867525
CG31004 CG32164 -1.235303
CG31004 CG32813 4.241731
CG31004 CG33071 -0.094943
CG31004 CG33502 0.009832
CG31004 CG3714 -0.452407
CG31004 CG4033 3.012123
CG31004 CG4217 -1.132399
CG31004 CG4233 1.943376
CG31004 CG4475 -0.641087
CG31004 CG4567 1.055444
CG31004 CG4581 0.633401
CG31004 CG4665 -0.402508
CG31004 CG4753 0.317498
CG31004 CG4901 0.144558
CG31004 CG5012 -0.335935
CG31004 CG5596 0.292949
CG31004 CG5660 -1.360239
CG31004 CG5819 -3.508761
CG31004 CG5903 -0.933692
CG31004 CG5949 -0.717274
CG31004 CG5961 0.883826
CG31004 CG5992 0.378647
CG31004 CG6345 -1.086678
CG31004 CG6501 -5.421037
CG31004 CG6666 2.202849
CG31004 CG6949 -2.212728
CG31004 CG7178 0.442024
CG31004 CG7328 -0.818381
CG31004 CG7421 0.917805
CG31004 CG7458 -3.746608
CG31004 CG7502 -0.315173
CG31004 CG8048 -2.462838
CG31004 CG8443 1.600779
CG31004 CG8446 0.757412
CG31004 CG8531 2.088639
CG31004 CG8946 -5.238549
CG31004 CG9127 -0.299869
CG31004 CG9331 0.157741
CG31004 CG9527 2.308252
CG31004 CG9762 2.360769
CG31022 CG31368 0.406908
CG31022 CG32043 -0.478143
CG31022 CG3265 -0.022648
CG31022 CG32982 -0.857353
CG31022 CG33149 0.171510
CG31022 CG3371 0.353213
CG31022 CG4115 -0.460793
CG31022 CG4125 0.428491
CG31022 CG4376 -0.864457
CG31022 CG4552 1.093545
CG31022 CG4726 0.662103
CG31022 CG4966 -0.577902
CG31022 CG5320 0.586653
CG31022 CG6647 -0.585971
CG31022 CG6668 0.047411
CG31022 CG6766 -0.482271
CG31022 CG6877 1.334415
CG31022 CG7071 -1.429328
CG31022 CG7073 0.616719
CG31022 CG7271 -0.450428
CG31022 CG7433 0.389120
CG31022 CG7638 1.212658
CG31022 CG7675 -0.328684
CG31022 CG8209 -2.280218
CG31022 CG8749 -0.387973
CG31022 CG9710 0.849103
CG31022 CG9894 0.479708
CG31022 CR31696 -0.360805
CG31022 TE19126 -0.678287
CG31043 CG31108 -1.814429
CG31043 CG31181 -0.148711
CG31043 CG6703 -0.886803
CG31043 CG6987 0.321998
CG31043 CG7358 -0.142778
CG31043 CG8092 -0.433679
CG31043 CG9666 1.247042
CG31045 CG31332 -2.531188
CG31045 CG31794 1.994820
CG31045 CG3224 -0.179915
CG31045 CG32425 -4.567563
CG31045 CG3265 0.111431
CG31045 CG3278 4.701687
CG31045 CG33071 0.860203
CG31045 CG3436 0.621102
CG31045 CG3624 -2.878146
CG31045 CG3664 -0.422027
CG31045 CG3992 0.579023
CG31045 CG4003 -0.407489
CG31045 CG4006 -0.093671
CG31045 CG4115 -0.751642
CG31045 CG4170 1.527408
CG31045 CG4204 1.991068
CG31045 CG4457 2.557274
CG31045 CG4511 1.236750
CG31045 CG4551 -4.698165
CG31045 CG4552 -0.704395
CG31045 CG4677 0.772974
CG31045 CG4700 -2.032432
CG31045 CG4746 0.093214
CG31045 CG4966 -1.283727
CG31045 CG4994 1.726473
CG31045 CG5183 -2.005128
CG31045 CG5258 2.254210
CG31045 CG5277 0.460499
CG31045 CG5353 0.708870
CG31045 CG5374 0.103944
CG31045 CG5596 1.366048
CG31045 CG5809 4.449246
CG31045 CG6017 -0.651741
CG31045 CG6512 -0.863745
CG31045 CG6668 0.473518
CG31045 CG6708 -1.725380
CG31045 CG6766 -0.775458
CG31045 CG7033 1.250164
CG31045 CG7073 -1.878817
CG31045 CG7262 0.259983
CG31045 CG7299 -0.172505
CG31045 CG7430 -0.739121
CG31045 CG7526 0.314601
CG31045 CG7610 -1.982387
CG31045 CG7654 1.440807
CG31045 CG7675 1.330301
CG31045 CG7893 0.156762
CG31045 CG7915 0.711562
CG31045 CG7987 3.120349
CG31045 CG8231 -1.822995
CG31045 CG8289 -5.469882
CG31045 CG8306 -4.203004
CG31045 CG8312 -0.958298
CG31045 CG8411 1.331916
CG31045 CG8430 0.590514
CG31045 CG8635 0.622071
CG31045 CG8759 -9.902904
CG31045 CG8977 2.304010
CG31045 CG8978 0.652871
CG31045 CG9022 1.318365
CG31045 CG9035 -0.356954
CG31045 CG9128 -0.843090
CG31045 CG9194 -0.842602
CG31045 CG9281 1.028012
CG31045 CG9318 -0.284223
CG31045 CG9322 0.983138
CG31045 CG9677 0.730471
CG31045 CG9710 -1.731974
CG31045 CG9712 -0.050863
CG31045 CG9750 0.730011
CG31045 CG9762 1.347964
CG31045 CG9866 -4.145399
CG31045 CG9916 -1.598349
CG31045 CR31696 -3.193092
CG31045 TE19126 0.889891
CG31088 CG31181 -0.754800
CG31088 CG31349 -0.289965
CG31088 CG32046 -0.364682
CG31088 CG3269 -0.188605
CG31088 CG3967 -0.710570
CG31088 CG4050 -0.681258
CG31088 CG5433 -0.763429
CG31088 CG5545 -0.164237
CG31088 CG5580 -1.443368
CG31088 CG6418 -1.490581
CG31088 CG6703 0.615185
CG31088 CG6930 0.323704
CG31088 CG7375 1.307880
CG31088 CG7851 -0.762863
CG31088 CG8200 0.075446
CG31088 CG8472 -1.272580
CG31088 CG8567 1.565969
CG31088 CG9261 0.183663
CG31088 CG9666 -1.617921
CG31088 CG9894 0.315699
CG31098 CG31175 -7.066121
CG31098 CG31431 -0.384251
CG31098 CG32164 -0.126370
CG31098 CG32499 -0.121042
CG31098 CG32813 2.812662
CG31098 CG3283 0.889183
CG31098 CG33009 -1.195753
CG31098 CG3588 0.589978
CG31098 CG3829 1.022024
CG31098 CG4033 2.585020
CG31098 CG4162 0.773311
CG31098 CG4233 0.810418
CG31098 CG4475 3.871919
CG31098 CG4533 1.981465
CG31098 CG4600 -0.201557
CG31098 CG4753 -6.615133
CG31098 CG5010 2.541085
CG31098 CG5210 -0.435431
CG31098 CG5288 -3.047113
CG31098 CG5476 -1.067410
CG31098 CG5532 0.217974
CG31098 CG5558 1.251670
CG31098 CG5819 -3.543869
CG31098 CG5828 -0.568963
CG31098 CG5949 -2.532542
CG31098 CG6417 -4.274070
CG31098 CG6459 0.889089
CG31098 CG6501 -6.160368
CG31098 CG6666 2.878405
CG31098 CG6949 5.339443
CG31098 CG7062 0.264545
CG31098 CG7088 5.424304
CG31098 CG7241 1.659220
CG31098 CG7266 3.378350
CG31098 CG7421 0.996153
CG31098 CG7438 0.353997
CG31098 CG7807 1.188242
CG31098 CG7936 0.021845
CG31098 CG8048 2.815643
CG31098 CG8050 -6.213875
CG31098 CG8066 -4.421351
CG31098 CG8235 2.371875
CG31098 CG8402 3.812650
CG31098 CG8443 0.318715
CG31098 CG8446 -1.839355
CG31098 CG8470 4.056717
CG31098 CG8665 -5.117299
CG31098 CG8669 0.913397
CG31098 CG8766 -3.525940
CG31098 CG8788 1.782600
CG31098 CG8804 0.660447
CG31098 CG8913 -2.665172
CG31098 CG8946 -13.146509
CG31098 CG9009 1.488262
CG31098 CG9184 -1.154496
CG31098 CG9527 2.889690
CG31098 CG9577 0.820037
CG31108 CG31181 -0.641511
CG31108 CG32043 -0.870425
CG31108 CG3269 -0.286304
CG31108 CG3436 0.734164
CG31108 CG4303 -2.877823
CG31108 CG5499 0.382025
CG31108 CG6174 0.961271
CG31108 CG6703 1.126969
CG31108 CG6866 -1.416414
CG31108 CG8092 0.746413
CG31108 CG8416 0.141425
CG31108 CG8567 1.090378
CG31108 CG9135 1.291028
CG31108 CG9666 -2.750802
CG31121 CG6668 -0.314140
CG31121 CG7526 -0.522260
CG31160 CG31175 -0.590536
CG31160 CG3140 1.511995
CG31160 CG32164 0.550699
CG31160 CG32409 -1.492309
CG31160 CG3267 2.437057
CG31160 CG3283 -0.044769
CG31160 CG4033 0.854036
CG31160 CG4051 0.086071
CG31160 CG4061 -1.694541
CG31160 CG4427 -0.046081
CG31160 CG4475 -1.094477
CG31160 CG4567 0.367359
CG31160 CG4665 -1.588920
CG31160 CG5130 -0.001916
CG31160 CG5949 -0.453437
CG31160 CG6028 0.184089
CG31160 CG6345 0.944412
CG31160 CG6459 -1.044229
CG31160 CG6949 1.221674
CG31160 CG7328 0.389262
CG31160 CG7421 -0.227657
CG31160 CG7458 -0.206880
CG31160 CG7461 2.111812
CG31160 CG8036 -0.530263
CG31160 CG8058 -1.083665
CG31160 CG8443 0.036927
CG31160 CG8470 2.136164
CG31160 CG8531 0.557027
CG31160 CG8766 0.363824
CG31160 CG8788 1.812194
CG31160 CG8946 0.574500
CG31160 CG9127 0.447884
CG31160 CG9280 -0.076278
CG31160 CG9527 -0.247746
CG31170 CG3127 0.646008
CG31170 CG3140 0.150344
CG31170 CG3171 1.056000
CG31170 CG31999 0.426926
CG31170 CG3224 -1.209015
CG31170 CG32409 -0.164356
CG31170 CG3249 -0.081550
CG31170 CG3267 1.066503
CG31170 CG32920 -0.461257
CG31170 CG33009 -0.738175
CG31170 CG33104 0.136162
CG31170 CG33183 -2.618420
CG31170 CG33502 -1.779853
CG31170 CG3499 -2.114525
CG31170 CG3624 -0.167346
CG31170 CG3714 0.107333
CG31170 CG3861 1.127260
CG31170 CG4169 2.298241
CG31170 CG4199 -0.080359
CG31170 CG4217 1.212894
CG31170 CG4233 1.159818
CG31170 CG4364 -0.641783
CG31170 CG4427 -3.959413
CG31170 CG4511 -0.252447
CG31170 CG4552 -1.590731
CG31170 CG4726 0.134985
CG31170 CG4912 1.667318
CG31170 CG4984 0.102549
CG31170 CG5170 -1.079304
CG31170 CG5193 0.452215
CG31170 CG5590 0.532845
CG31170 CG5903 -0.009178
CG31170 CG5904 -5.685805
CG31170 CG6028 0.981622
CG31170 CG6202 1.053999
CG31170 CG6345 0.041818
CG31170 CG6708 -2.680993
CG31170 CG6769 0.654874
CG31170 CG6904 -3.997790
CG31170 CG6949 1.297522
CG31170 CG7033 0.155964
CG31170 CG7354 0.488375
CG31170 CG7361 -5.681296
CG31170 CG7413 1.249765
CG31170 CG7461 2.129065
CG31170 CG7993 2.061109
CG31170 CG8058 -1.484935
CG31170 CG8235 5.215874
CG31170 CG8286 -0.761686
CG31170 CG8309 0.189088
CG31170 CG8366 0.347011
CG31170 CG8430 -1.477783
CG31170 CG8443 1.878655
CG31170 CG8531 -1.234491
CG31170 CG8636 1.451331
CG31170 CG8766 -0.199198
CG31170 CG8788 1.487798
CG31170 CG8965 0.050312
CG31170 CG8978 1.257585
CG31170 CG9140 -0.010674
CG31170 CG9280 0.942163
CG31170 CG9527 -1.913109
CG31170 CG9743 1.106905
CG31175 CG31559 0.005656
CG31175 CG32164 -0.838244
CG31175 CG32499 0.646313
CG31175 CG3267 -2.615244
CG31175 CG32813 -0.688086
CG31175 CG32982 0.217728
CG31175 CG33071 -2.060889
CG31175 CG33217 1.441254
CG31175 CG33502 -0.643536
CG31175 CG3588 -0.535063
CG31175 CG3762 -2.905155
CG31175 CG4033 -3.318398
CG31175 CG4051 -0.138299
CG31175 CG4217 0.423650
CG31175 CG4307 1.451719
CG31175 CG4427 4.475362
CG31175 CG4567 -0.375634
CG31175 CG4600 -0.002048
CG31175 CG4726 -1.294543
CG31175 CG4753 -0.148367
CG31175 CG4901 -0.644676
CG31175 CG4966 -0.195400
CG31175 CG4994 3.805618
CG31175 CG5010 -1.351268
CG31175 CG5525 0.588311
CG31175 CG5819 1.450972
CG31175 CG6417 1.908174
CG31175 CG6459 0.307698
CG31175 CG6501 -5.091736
CG31175 CG6871 0.141151
CG31175 CG6949 3.657815
CG31175 CG7088 -5.892729
CG31175 CG7107 -1.137219
CG31175 CG7176 -0.097894
CG31175 CG7271 0.477717
CG31175 CG7361 3.252398
CG31175 CG7421 0.211943
CG31175 CG7458 2.805372
CG31175 CG7502 -1.248763
CG31175 CG7554 -0.189168
CG31175 CG7675 0.199082
CG31175 CG7807 0.102239
CG31175 CG7915 0.305525
CG31175 CG8050 2.340022
CG31175 CG8144 -2.805721
CG31175 CG8186 -0.357673
CG31175 CG8235 -8.997075
CG31175 CG8309 1.856486
CG31175 CG8386 0.389323
CG31175 CG8439 0.685226
CG31175 CG8446 2.563671
CG31175 CG8788 -4.064294
CG31175 CG8946 3.938168
CG31175 CG9009 -1.781128
CG31175 CG9172 0.664277
CG31175 CG9326 -2.096586
CG31175 CG9330 1.327022
CG31175 CG9527 -0.025009
CG31175 CR31808 -0.126991
CG31181 CG32158 0.348004
CG31181 CG3269 0.015868
CG31181 CG3967 -0.120556
CG31181 CG4050 1.126914
CG31181 CG4303 -0.506266
CG31181 CG5433 0.399850
CG31181 CG5545 -0.204563
CG31181 CG6703 -2.874212
CG31181 CG6987 -0.283285
CG31181 CG7528 -1.132806
CG31181 CG7576 -1.046457
CG31181 CG7851 0.607175
CG31181 CG8200 0.585567
CG31181 CG8472 -0.929355
CG31181 CG8567 -0.765243
CG31181 CG9666 -0.869370
CG31181 CG9894 0.495793
CG31233 CG31259 -0.225035
CG31233 CG33502 -1.379923
CG31233 CG3734 -0.120147
CG31233 CG3884 -0.681380
CG31233 CG4061 1.181925
CG31233 CG4199 -1.403908
CG31233 CG5010 -0.877290
CG31233 CG5288 2.101870
CG31233 CG5660 1.543616
CG31233 CG6028 -2.298012
CG31233 CG6459 1.331071
CG31233 CG6830 0.389781
CG31233 CG7328 -1.135593
CG31233 CG7354 0.862006
CG31233 CG8048 1.336392
CG31233 CG8766 0.218338
CG31233 CG8804 -1.902799
CG31233 CG9331 -4.490644
CG31233 CG9527 1.909224
CG31233 CG9568 -2.363878
CG31259 CG33502 -0.687955
CG31259 CG3714 0.287309
CG31259 CG3734 0.336332
CG31259 CG4061 -2.601582
CG31259 CG4247 -0.481839
CG31259 CG5012 1.081127
CG31259 CG5660 -2.783707
CG31259 CG5819 0.243494
CG31259 CG6028 -1.297399
CG31259 CG6830 -0.199893
CG31259 CG7328 0.147508
CG31259 CG7354 -1.179581
CG31259 CG8048 1.736205
CG31259 CG8531 -0.375089
CG31259 CG9127 0.010133
CG31259 CG9331 0.754265
CG31259 CG9527 0.607182
CG31259 CG9568 0.427126
CG3127 CG31605 -1.212386
CG3127 CG32164 2.704678
CG3127 CG32813 3.155585
CG3127 CG33009 -0.076285
CG3127 CG33071 -0.937399
CG3127 CG33149 0.518697
CG3127 CG33502 -1.967583
CG3127 CG3499 0.685240
CG3127 CG3714 -0.647558
CG3127 CG3960 0.589831
CG3127 CG4086 0.159698
CG3127 CG4169 1.014020
CG3127 CG4364 0.467896
CG3127 CG4376 -0.579582
CG3127 CG4726 -1.598954
CG3127 CG4901 0.392738
CG3127 CG4994 -3.855693
CG3127 CG5476 -0.269969
CG3127 CG5532 -0.183029
CG3127 CG5596 -0.618371
CG3127 CG5660 0.917211
CG3127 CG5819 0.222503
CG3127 CG5903 -1.724856
CG3127 CG5961 -2.233287
CG3127 CG6417 -0.784655
CG3127 CG6501 -6.498771
CG3127 CG6521 0.224510
CG3127 CG6647 0.044027
CG3127 CG6666 -2.910842
CG3127 CG6769 -2.762529
CG3127 CG6949 0.380254
CG3127 CG6972 -0.475657
CG3127 CG7033 0.490738
CG3127 CG7107 -0.952292
CG3127 CG7361 0.618402
CG3127 CG7430 -0.519959
CG3127 CG7458 -1.662557
CG3127 CG7698 0.367902
CG3127 CG7920 -3.275025
CG3127 CG7981 -0.224951
CG3127 CG8048 -0.778152
CG3127 CG8173 0.318776
CG3127 CG8235 0.813384
CG3127 CG8402 0.849199
CG3127 CG8439 -0.943493
CG3127 CG8766 0.176969
CG3127 CG8788 0.388610
CG3127 CG8946 0.766192
CG3127 CG8977 1.583626
CG3127 CG9194 -1.497102
CG3127 CG9480 -0.758791
CG3127 CG9527 1.951385
CG3127 CG9663 0.955542
CG3127 CG9762 -1.244100
CG3127 CG9811 0.212901
CG3127 CG9977 0.985310
CG3127 CR31696 0.181113
CG31332 CG3265 1.021042
CG31332 CG3371 1.780591
CG31332 CG3436 0.449594
CG31332 CG3624 0.479279
CG31332 CG3664 -3.180259
CG31332 CG4003 0.954606
CG31332 CG4006 3.413588
CG31332 CG4125 1.315179
CG31332 CG4170 0.557793
CG31332 CG4194 0.465677
CG31332 CG4457 1.217953
CG31332 CG4551 -0.995628
CG31332 CG4677 0.183893
CG31332 CG4700 -1.481927
CG31332 CG4843 2.939576
CG31332 CG4966 2.465717
CG31332 CG5183 4.171687
CG31332 CG5809 4.624676
CG31332 CG6017 -0.535577
CG31332 CG6766 3.077100
CG31332 CG6877 1.208777
CG31332 CG6972 0.099291
CG31332 CG7073 -3.831437
CG31332 CG7262 1.369688
CG31332 CG7379 -2.050514
CG31332 CG7638 -9.175714
CG31332 CG7893 -4.797011
CG31332 CG8231 3.310105
CG31332 CG8289 -1.603956
CG31332 CG8306 2.984062
CG31332 CG8312 -0.432678
CG31332 CG8411 -0.191141
CG31332 CG8416 0.948283
CG31332 CG8635 -3.092299
CG31332 CG8759 -11.186795
CG31332 CG9128 -2.977859
CG31332 CG9318 0.839425
CG31332 CG9322 -1.519196
CG31332 CG9403 2.832382
CG31332 CG9677 2.099660
CG31332 CG9866 -2.004294
CG31332 CG9916 0.026297
CG31332 CR31696 0.102242
CG31332 TE19126 4.308151
CG31343 CG6830 -1.638389
CG31344 CG8239 -1.740414
CG31349 CG32031 -0.450204
CG31349 CG32043 0.111656
CG31349 CG32486 -0.545097
CG31349 CG32556 -1.009233
CG31349 CG3265 -0.144588
CG31349 CG32701 -0.383849
CG31349 CG33097 1.935739
CG31349 CG3969 -0.024884
CG31349 CG4006 -1.860872
CG31349 CG4027 -2.231162
CG31349 CG4041 -1.531597
CG31349 CG4303 0.492140
CG31349 CG5433 0.800965
CG31349 CG5813 -0.011071
CG31349 CG6174 -0.285428
CG31349 CG6866 0.314317
CG31349 CG6877 0.558757
CG31349 CG6889 -0.334721
CG31349 CG7375 -1.984019
CG31349 CG7752 -0.084120
CG31349 CG8933 -0.822503
CG31349 CG9924 -0.418275
CG31357 CG5358 -1.640297
CG31368 CG3198 -2.035439
CG31368 CG3265 -3.246204
CG31368 CG32982 -0.498606
CG31368 CG33097 0.634873
CG31368 CG3371 -5.567127
CG31368 CG3416 -2.362369
CG31368 CG3436 -0.301871
CG31368 CG3861 0.443876
CG31368 CG4003 -0.102916
CG31368 CG4051 0.935551
CG31368 CG4300 0.576252
CG31368 CG4376 -0.675993
CG31368 CG4552 0.941883
CG31368 CG4966 0.219134
CG31368 CG4994 0.827783
CG31368 CG5454 -1.314978
CG31368 CG5809 1.760048
CG31368 CG6766 1.239285
CG31368 CG6775 0.822661
CG31368 CG7071 0.911411
CG31368 CG7187 0.205120
CG31368 CG7269 0.684293
CG31368 CG7375 -0.069912
CG31368 CG7413 -2.237928
CG31368 CG7433 -0.721518
CG31368 CG7638 -0.613526
CG31368 CG7698 -3.717331
CG31368 CG8092 0.369280
CG31368 CG8209 -4.399637
CG31368 CG8553 -0.497084
CG31368 CG8571 0.134378
CG31368 CG8749 -0.597795
CG31368 CG9262 -1.250442
CG31368 CG9710 0.471011
CG31368 CG9750 2.038930
CG31368 CG9854 -0.722834
CG31368 CG9894 -0.348655
CG31368 CG9985 0.428558
CG3140 CG31794 -1.005281
CG3140 CG31999 0.647389
CG3140 CG32164 -1.461771
CG3140 CG32409 0.231280
CG3140 CG3249 0.153482
CG3140 CG3283 -3.811776
CG3140 CG33009 -0.488139
CG3140 CG33104 1.485849
CG3140 CG3499 3.045195
CG3140 CG3624 -0.733061
CG3140 CG3714 0.434886
CG3140 CG3861 0.782153
CG3140 CG4003 -1.410311
CG3140 CG4051 -1.088651
CG3140 CG4086 0.234506
CG3140 CG4217 1.749384
CG3140 CG4233 -2.633278
CG3140 CG4427 -4.490609
CG3140 CG4475 0.908872
CG3140 CG4511 2.062260
CG3140 CG4581 0.441003
CG3140 CG4665 -2.319065
CG3140 CG4752 -0.116682
CG3140 CG4972 -0.079418
CG3140 CG4984 -0.801463
CG3140 CG5033 0.253805
CG3140 CG5330 4.154157
CG3140 CG5353 1.646162
CG3140 CG5374 1.990173
CG3140 CG5558 -0.878817
CG3140 CG5590 0.720879
CG3140 CG5660 0.051509
CG3140 CG5819 -0.059181
CG3140 CG5904 -12.061236
CG3140 CG5992 0.619663
CG3140 CG6226 2.226248
CG3140 CG6345 0.699443
CG3140 CG6415 0.245774
CG3140 CG6501 -1.076526
CG3140 CG6666 1.302876
CG3140 CG6708 -0.503362
CG3140 CG6871 -0.218612
CG3140 CG6904 -5.347482
CG3140 CG6949 3.701225
CG3140 CG7033 -1.653119
CG3140 CG7107 0.746031
CG3140 CG7176 0.779953
CG3140 CG7227 -0.162561
CG3140 CG7361 -0.444766
CG3140 CG7393 -0.690308
CG3140 CG7413 2.042534
CG3140 CG7461 -4.446391
CG3140 CG7610 0.105991
CG3140 CG7698 -2.232187
CG3140 CG7839 0.522610
CG3140 CG7935 -0.752792
CG3140 CG7987 -3.527037
CG3140 CG7993 2.278789
CG3140 CG8036 -0.639589
CG3140 CG8039 -1.926771
CG3140 CG8058 2.143977
CG3140 CG8235 2.697423
CG3140 CG8402 1.614928
CG3140 CG8430 0.515389
CG3140 CG8439 0.897886
CG3140 CG8443 -0.165185
CG3140 CG8531 1.410298
CG3140 CG8636 0.815179
CG3140 CG8766 1.111500
CG3140 CG8788 -0.553090
CG3140 CG8978 1.340873
CG3140 CG9140 2.184480
CG3140 CG9148 1.749194
CG3140 CG9280 -4.610129
CG3140 CG9750 0.863934
CG3140 CG9985 0.262705
CG31431 CG4162 0.488012
CG31431 CG6417 -0.296931
CG31431 CG6871 -0.747874
CG31431 CG7062 -0.273469
CG31431 CG8066 -0.579439
CG31431 CG8402 -0.764867
CG31431 CG8443 0.379835
CG31431 CG8665 -0.075625
CG31431 CG8766 0.444993
CG31431 CG8788 0.701895
CG31431 CG8946 1.571668
CG31431 CG9527 -0.934702
CG31463 CG3734 0.112224
CG31463 CG4199 0.774609
CG31463 CG6830 1.125833
CG31536 CG32625 -0.642309
CG31536 CG3902 0.187258
CG31536 CG3903 0.716910
CG31536 CG4769 -0.460978
CG31536 CG5345 0.317383
CG31536 CG5486 -0.189707
CG31536 CG6155 -0.093559
CG31536 CG6778 -1.127866
CG31536 CG7702 -0.641067
CG31536 CG9539 -0.506566
CG31536 CG9836 -0.386089
CG31559 CG3267 0.571804
CG31559 CG32982 -0.454438
CG31559 CG33104 0.058646
CG31559 CG33217 0.172281
CG31559 CG3588 -0.613090
CG31559 CG3762 0.203297
CG31559 CG4051 1.017535
CG31559 CG7176 -1.488097
CG31559 CG7361 0.326623
CG31559 CG7502 -0.210724
CG31559 CG7675 0.033448
CG31559 CG8144 0.294232
CG31559 CG8182 -0.717797
CG31559 CG8186 0.346860
CG31559 CG8788 -0.039496
CG31559 CG9149 -0.531446
CG31605 CG33071 -0.492186
CG31605 CG33502 0.007662
CG31605 CG3714 0.070150
CG31605 CG4061 0.018796
CG31605 CG4125 -0.473578
CG31605 CG4199 0.056142
CG31605 CG4217 0.720451
CG31605 CG4581 -1.008372
CG31605 CG4753 1.960717
CG31605 CG4901 -0.427262
CG31605 CG5525 0.048110
CG31605 CG5660 0.399073
CG31605 CG5819 -0.530866
CG31605 CG5961 -3.359694
CG31605 CG6501 3.172270
CG31605 CG6972 -0.283363
CG31605 CG7458 1.538079
CG31605 CG7638 -0.540407
CG31605 CG7675 0.391422
CG31605 CG7930 -0.278786
CG31605 CG8048 -0.166260
CG31605 CG8788 -0.179848
CG31605 CG9331 -0.223112
CG31605 CG9527 -0.390323
CG31605 CG9977 -1.651196
CG31649 CG31999 -0.363637
CG31649 CG4984 -0.695073
CG31649 CG5660 0.291649
CG31649 CG6521 -0.067486
CG31649 CG7354 -0.338233
CG31649 CG8173 -0.282973
CG31692 CG3278 3.217235
CG31692 CG3434 0.352773
CG31692 CG3743 -0.018692
CG31692 CG3902 -0.037984
CG31692 CG3989 0.996498
CG31692 CG4677 0.251747
CG31692 CG4696 -1.968030
CG31692 CG4746 -1.486757
CG31692 CG5776 0.561792
CG31692 CG6778 1.863964
CG31692 CG6934 -0.637094
CG31692 CG7702 2.743022
CG31692 CG8258 -7.275285
CG31692 CG8276 -0.589353
CG31692 CG8312 -0.454141
CG31692 CG9128 0.333499
CG31692 CG9256 1.357796
CG31692 CG9677 -2.131152
CG31692 CG9836 -0.354956
CG3171 CG3198 0.725396
CG3171 CG32164 0.229047
CG3171 CG32244 0.482136
CG3171 CG32473 0.035244
CG3171 CG33104 -0.108216
CG3171 CG33183 0.682245
CG3171 CG33261 -1.822669
CG3171 CG3762 0.755263
CG3171 CG3861 0.325842
CG3171 CG4006 0.766997
CG3171 CG4364 0.910197
CG3171 CG4376 0.139271
CG3171 CG4552 -3.312575
CG3171 CG4567 0.285764
CG3171 CG4726 1.266898
CG3171 CG4966 1.955537
CG3171 CG4994 -2.722390
CG3171 CG5186 0.605426
CG3171 CG6199 -0.701054
CG3171 CG6202 0.442740
CG3171 CG6345 0.912089
CG3171 CG6521 0.678570
CG3171 CG6775 -0.194417
CG3171 CG7071 0.027084
CG3171 CG7107 1.360905
CG3171 CG7269 0.469381
CG3171 CG7271 -6.310601
CG3171 CG7361 -2.449101
CG3171 CG7413 2.426977
CG3171 CG8173 -0.549842
CG3171 CG8235 -0.804152
CG3171 CG8268 -0.790310
CG3171 CG8430 -2.629187
CG3171 CG8965 -0.160303
CG3171 CG9022 0.478259
CG3171 CG9322 -0.915748
CG3171 CG9416 0.304166
CG3171 CG9710 1.626296
CG3171 CG9811 -0.319531
CG31721 CG9666 -1.302431
CG31721 CG9894 -0.743083
CG3174 CG3297 -1.145664
CG3174 CG3999 -1.232272
CG3174 CG4233 0.032468
CG3174 CG4475 0.125462
CG3174 CG4665 0.395850
CG3174 CG5220 -0.402946
CG3174 CG6415 -1.393542
CG3174 CG9280 -0.790430
CG31775 CG32464 0.532672
CG31775 CG32813 0.712916
CG31775 CG3593 -0.062968
CG31775 CG4033 0.091448
CG31775 CG4162 0.289121
CG31775 CG4753 -0.189143
CG31775 CG4781 -1.017445
CG31775 CG5033 -1.265158
CG31775 CG5776 -1.003505
CG31775 CG5828 0.177751
CG31775 CG7088 -1.055889
CG31775 CG7241 0.669489
CG31775 CG8327 0.648547
CG31775 CG8446 -0.191939
CG31775 CG8525 -1.583557
CG31775 CG8669 -0.457276
CG31775 CG8946 -0.049445
CG31775 CG9006 0.676727
CG31775 CG9663 -0.512743
CG31794 CG31999 -0.878389
CG31794 CG32164 0.091756
CG31794 CG32425 1.290154
CG31794 CG3624 -1.027381
CG31794 CG3722 0.394894
CG31794 CG3903 0.871270
CG31794 CG4145 -0.757322
CG31794 CG4169 -0.124531
CG31794 CG4233 -0.285108
CG31794 CG4427 0.705028
CG31794 CG4457 -1.041102
CG31794 CG5320 0.853835
CG31794 CG5353 -1.562825
CG31794 CG5992 -1.199868
CG31794 CG6199 -0.975022
CG31794 CG6501 0.329085
CG31794 CG6904 1.020705
CG31794 CG7073 0.057414
CG31794 CG7430 0.817209
CG31794 CG7461 0.608786
CG31794 CG7610 -0.752634
CG31794 CG7920 -0.046731
CG31794 CG7981 0.139800
CG31794 CG7987 0.694186
CG31794 CG8235 0.049226
CG31794 CG8289 -2.822114
CG31794 CG8402 0.393853
CG31794 CG8430 0.299730
CG31794 CG8759 0.295908
CG31794 CG9022 1.294944
CG31794 CG9281 0.887898
CG31794 CG9322 0.159947
CG31794 CR31696 -2.742825
CG3180 CG4082 -1.912647
CG3184 CG5433 -0.321958
CG3184 CG5580 -0.729342
CG3184 CG6889 -0.410928
CG3184 CG6930 -0.589018
CG3184 CG8156 -0.847979
CG3198 CG32043 3.057133
CG3198 CG32244 -1.171286
CG3198 CG32486 0.122008
CG3198 CG3265 1.696061
CG3198 CG33097 -2.076361
CG3198 CG33149 -0.331970
CG3198 CG33261 -0.462787
CG3198 CG3371 -6.712389
CG3198 CG3436 0.854336
CG3198 CG3542 2.543902
CG3198 CG3624 -1.435949
CG3198 CG3800 -0.008695
CG3198 CG3969 -0.689376
CG3198 CG4006 0.278693
CG3198 CG4086 -0.927933
CG3198 CG4169 -0.032095
CG3198 CG4204 0.248178
CG3198 CG4376 -0.076689
CG3198 CG4672 0.942253
CG3198 CG4966 0.863657
CG3198 CG4994 -0.843018
CG3198 CG5186 -1.674857
CG3198 CG5215 -2.383054
CG3198 CG5809 -1.783253
CG3198 CG6174 -1.450577
CG3198 CG6654 -0.040943
CG3198 CG6775 -9.312608
CG3198 CG6877 -5.287303
CG3198 CG7071 -0.876998
CG3198 CG7187 -0.770548
CG3198 CG7269 -0.685865
CG3198 CG7271 -0.083993
CG3198 CG7375 -2.330218
CG3198 CG7379 1.431183
CG3198 CG7413 1.219273
CG3198 CG7433 -1.846656
CG3198 CG7638 -0.665042
CG3198 CG7893 0.798315
CG3198 CG7920 1.047382
CG3198 CG8173 0.396135
CG3198 CG8200 1.082434
CG3198 CG8209 -2.024951
CG3198 CG8553 -0.215608
CG3198 CG8567 -1.504310
CG3198 CG8749 1.997125
CG3198 CG8974 1.894494
CG3198 CG9022 0.550003
CG3198 CG9267 -0.449256
CG3198 CG9710 0.218300
CG3198 CG9894 -0.567656
CG31999 CG32425 3.123469
CG31999 CG32548 -0.736162
CG31999 CG32920 0.573771
CG31999 CG33549 1.401438
CG31999 CG3365 0.452620
CG31999 CG3499 -0.867424
CG31999 CG3542 0.322002
CG31999 CG3903 -9.917079
CG31999 CG3960 -2.022841
CG31999 CG4145 0.564406
CG31999 CG4169 1.044131
CG31999 CG4233 0.218884
CG31999 CG4354 0.523587
CG31999 CG4533 0.259731
CG31999 CG4679 2.786401
CG31999 CG4692 0.587010
CG31999 CG4984 -0.462438
CG31999 CG5330 1.080126
CG31999 CG5353 0.376310
CG31999 CG5486 -0.258783
CG31999 CG6030 -0.143417
CG31999 CG6439 -0.133284
CG31999 CG6949 1.624801
CG31999 CG7033 0.809896
CG31999 CG7107 -0.283406
CG31999 CG7266 0.551464
CG31999 CG7526 -1.311380
CG31999 CG7981 -1.038022
CG31999 CG8058 0.496337
CG31999 CG8402 -1.399464
CG31999 CG8443 -0.067159
CG31999 CG8965 0.317587
CG31999 CG9194 -0.823932
CG31999 CG9280 0.072244
CG32030 CG3766 -0.216778
CG32030 CG4746 0.128495
CG32030 CG5382 -0.049543
CG32030 CG5537 -2.128142
CG32030 CG5946 -1.746711
CG32030 CG6148 -0.713813
CG32030 CG6822 0.037915
CG32030 CG7073 -0.060339
CG32030 CG7872 0.396166
CG32030 CG9916 -0.505626
CG32031 CG32701 -0.534918
CG32031 CG33097 0.976013
CG32031 CG3436 0.755892
CG32031 CG4303 -0.946701
CG32031 CG5215 0.012299
CG32031 CG7379 -1.244233
CG32031 CG7752 -0.272842
CG32031 CG8276 0.177178
CG32031 CG8416 0.298563
CG32031 CG8933 0.195228
CG32043 CG32158 0.670109
CG32043 CG32486 0.390668
CG32043 CG3269 0.717182
CG32043 CG33097 1.644722
CG32043 CG3371 0.384036
CG32043 CG3436 -0.972985
CG32043 CG3625 3.137072
CG32043 CG3969 0.358504
CG32043 CG40147 0.296312
CG32043 CG5215 -3.141528
CG32043 CG5433 1.203202
CG32043 CG6174 -0.678721
CG32043 CG6418 0.209917
CG32043 CG6866 -2.403751
CG32043 CG6877 -1.240648
CG32043 CG7187 -0.172637
CG32043 CG7375 -0.472146
CG32043 CG7379 -1.816987
CG32043 CG7433 0.780784
CG32043 CG7664 0.189939
CG32043 CG8567 -2.205625
CG32043 CG9135 -0.172234
CG32043 CG9267 -0.046166
CG32043 CG9666 -1.133140
CG32043 CG9854 0.217909
CG32046 CG4050 -1.139710
CG32046 CG6703 0.382685
CG32046 CG7659 -0.238938
CG32158 CG32486 0.323830
CG32158 CG3269 -0.379916
CG32158 CG3967 -0.905137
CG32158 CG4303 0.213725
CG32158 CG5215 -0.681681
CG32158 CG6174 -0.064496
CG32158 CG6418 -0.704499
CG32158 CG6860 0.189316
CG32158 CG8200 0.002087
CG32158 CG8567 -2.464463
CG32164 CG32499 -0.138770
CG32164 CG3267 5.002663
CG32164 CG32813 4.886884
CG32164 CG33149 -0.286511
CG32164 CG3762 -2.220749
CG32164 CG3960 0.737647
CG32164 CG40049 -0.755010
CG32164 CG4033 -7.480675
CG32164 CG4051 2.768735
CG32164 CG4086 0.349713
CG32164 CG4125 1.783904
CG32164 CG4169 -1.199827
CG32164 CG4233 0.546503
CG32164 CG4300 -6.353275
CG32164 CG4376 -0.621511
CG32164 CG4427 4.251834
CG32164 CG4475 -0.335043
CG32164 CG4533 0.588315
CG32164 CG4567 -0.897174
CG32164 CG4600 0.278640
CG32164 CG4679 3.076168
CG32164 CG4726 1.412209
CG32164 CG4843 0.172734
CG32164 CG4994 -19.008409
CG32164 CG5320 0.927390
CG32164 CG5374 5.372162
CG32164 CG5476 0.484033
CG32164 CG5594 1.130103
CG32164 CG5596 0.801227
CG32164 CG5819 0.199992
CG32164 CG5903 -0.065200
CG32164 CG5961 1.337201
CG32164 CG6345 -0.754878
CG32164 CG6501 -17.548892
CG32164 CG6521 -0.434197
CG32164 CG6647 0.159772
CG32164 CG6666 -5.553382
CG32164 CG6668 -1.768503
CG32164 CG6803 1.314809
CG32164 CG6949 6.834689
CG32164 CG6972 0.278077
CG32164 CG7033 6.570482
CG32164 CG7088 1.505132
CG32164 CG7107 -3.052777
CG32164 CG7173 1.162636
CG32164 CG7176 -1.699003
CG32164 CG7271 1.267110
CG32164 CG7361 6.429276
CG32164 CG7421 -2.700305
CG32164 CG7430 1.387434
CG32164 CG7433 0.730124
CG32164 CG7458 -3.880562
CG32164 CG7610 4.052733
CG32164 CG7698 -1.819940
CG32164 CG7807 0.713769
CG32164 CG7915 -0.254009
CG32164 CG7920 1.772463
CG32164 CG7987 -0.287055
CG32164 CG8048 -1.159013
CG32164 CG8182 0.276503
CG32164 CG8186 -4.402729
CG32164 CG8235 -6.274698
CG32164 CG8402 -2.548926
CG32164 CG8439 -0.368324
CG32164 CG8788 -3.573261
CG32164 CG8946 3.776794
CG32164 CG8977 -7.032980
CG32164 CG9281 -6.483522
CG32164 CG9480 -0.095344
CG32164 CG9710 -0.959914
CG32164 CG9762 -2.920056
CG32164 CR31696 -3.754774
CG32164 TE19126 -3.061761
CG32169 CG3703 -0.633491
CG32169 CG4050 -0.828741
CG32169 CG4684 -0.677742
CG32169 CG6703 -0.101285
CG32169 CG7851 -0.451982
CG32169 CG9261 0.381234
CG3224 CG32409 3.238569
CG3224 CG32625 -0.119835
CG3224 CG33071 -0.946287
CG3224 CG33183 -1.009964
CG3224 CG33217 -1.279225
CG3224 CG3499 -2.041003
CG3224 CG3861 0.661322
CG3224 CG4003 1.827204
CG3224 CG4457 0.669538
CG3224 CG4552 -0.231414
CG3224 CG4912 -2.901428
CG3224 CG5258 0.097908
CG3224 CG5277 -1.703106
CG3224 CG5353 -0.613947
CG3224 CG5525 1.278940
CG3224 CG5590 -0.184715
CG3224 CG5824 1.345388
CG3224 CG5904 3.159955
CG3224 CG6022 1.282021
CG3224 CG6202 -0.214295
CG3224 CG6226 -1.858219
CG3224 CG6455 -0.340240
CG3224 CG6708 1.829357
CG3224 CG6904 -3.286569
CG3224 CG7033 -0.878455
CG3224 CG7413 -2.879657
CG3224 CG7430 2.499781
CG3224 CG7461 -1.611453
CG3224 CG7993 1.472228
CG3224 CG8058 -0.012586
CG3224 CG8231 1.315242
CG3224 CG8235 1.818759
CG3224 CG8286 -1.222399
CG3224 CG8309 -1.524594
CG3224 CG8366 0.851515
CG3224 CG8444 -0.963464
CG3224 CG8920 0.381731
CG3224 CG8978 -1.486877
CG3224 CG9140 1.636467
CG3224 CG9330 2.378428
CG3224 CG9743 -0.826460
CG3224 CG9750 -1.834764
CG32244 CG3265 0.812748
CG32244 CG33149 0.836068
CG32244 CG3371 0.406656
CG32244 CG4051 0.142471
CG32244 CG4125 -2.300492
CG32244 CG4376 -0.106828
CG32244 CG4726 1.091193
CG32244 CG4994 1.226386
CG32244 CG5320 0.789637
CG32244 CG5476 -2.568018
CG32244 CG6521 0.209527
CG32244 CG6668 -0.719398
CG32244 CG6766 0.137180
CG32244 CG6775 0.831003
CG32244 CG7071 -0.669328
CG32244 CG7107 -0.483785
CG32244 CG7173 -0.272379
CG32244 CG7199 -0.394850
CG32244 CG7271 0.093149
CG32244 CG7526 -0.142189
CG32244 CG7638 0.283571
CG32244 CG7675 1.563088
CG32244 CG8173 0.634444
CG32244 CG8182 0.405209
CG32244 CG8186 1.073649
CG32244 CG8965 0.251798
CG32244 CG9194 0.428673
CG32244 CG9253 -1.118158
CG32244 CG9322 -2.406458
CG32244 CG9710 -3.085709
CG32244 CG9762 0.555178
CG32244 TE19126 -0.031474
CG32253 CG32264 -2.237274
CG32253 CG3278 0.077530
CG32253 CG4781 1.844875
CG32253 CG4912 3.518409
CG32253 CG5220 0.652165
CG32253 CG5824 -7.658518
CG32253 CG6022 -0.504197
CG32253 CG6148 -0.450025
CG32253 CG6343 0.774425
CG32253 CG6455 -0.467896
CG32253 CG6767 0.236107
CG32253 CG7519 1.079456
CG32253 CG7702 -1.327104
CG32253 CG8327 0.767656
CG32253 CG8920 -0.679458
CG32253 CG9006 1.638880
CG32253 CG9300 -3.002623
CG32253 CG9306 -0.869357
CG32253 CG9630 3.608241
CG32264 CG3593 0.174987
CG32264 CG4781 -9.529804
CG32264 CG5010 1.500680
CG32264 CG5824 3.834338
CG32264 CG6022 -1.515736
CG32264 CG6767 -7.879023
CG32264 CG7780 1.272167
CG32264 CG8327 -0.512990
CG32264 CG8920 -1.667238
CG32264 CG9006 -3.174977
CG32264 CG9119 -0.099673
CG32264 CG9300 0.394371
CG32264 CG9306 0.380495
CG32409 CG3267 -0.679532
CG32409 CG32813 -11.770433
CG32409 CG3499 2.011661
CG32409 CG3593 -1.243369
CG32409 CG3861 0.879259
CG32409 CG4033 -4.954430
CG32409 CG4217 -8.194274
CG32409 CG4307 5.829866
CG32409 CG4427 -16.293332
CG32409 CG4581 -2.274641
CG32409 CG4665 4.713794
CG32409 CG4753 -0.204804
CG32409 CG4912 1.443507
CG32409 CG5010 2.628450
CG32409 CG5033 -13.745150
CG32409 CG5220 1.800499
CG32409 CG5258 -0.060651
CG32409 CG5277 3.591371
CG32409 CG5353 5.273431
CG32409 CG5525 2.445123
CG32409 CG5824 -30.912204
CG32409 CG5904 -8.453101
CG32409 CG5961 1.028457
CG32409 CG5992 4.800484
CG32409 CG6022 -4.616173
CG32409 CG6226 -4.360927
CG32409 CG6417 2.801293
CG32409 CG6459 -3.421941
CG32409 CG6501 5.706045
CG32409 CG6708 7.936217
CG32409 CG6767 0.986211
CG32409 CG6904 -5.014015
CG32409 CG7033 -3.650496
CG32409 CG7088 0.860244
CG32409 CG7413 3.496923
CG32409 CG7421 0.917562
CG32409 CG7430 0.375228
CG32409 CG7458 -8.518069
CG32409 CG7461 -7.255493
CG32409 CG7519 7.919233
CG32409 CG7698 -1.985360
CG32409 CG7780 -1.762110
CG32409 CG7839 -0.551419
CG32409 CG7993 -3.796981
CG32409 CG8039 2.632539
CG32409 CG8058 1.148132
CG32409 CG8327 2.200287
CG32409 CG8525 -14.958902
CG32409 CG8531 -3.961305
CG32409 CG8583 2.510807
CG32409 CG8636 -0.022340
CG32409 CG8766 0.335013
CG32409 CG8788 -2.719726
CG32409 CG8920 -20.282389
CG32409 CG8977 6.147094
CG32409 CG9006 6.291987
CG32409 CG9140 -0.746931
CG32409 CG9172 1.238702
CG32409 CG9306 -3.601419
CG32409 CG9330 1.605004
CG32409 CG9630 2.418521
CG32409 CG9663 -2.164289
CG32409 CG9750 -1.555573
CG3242 CG4089 -1.940618
CG32425 CG32625 -0.903997
CG32425 CG3278 -0.782177
CG32425 CG33104 0.870691
CG32425 CG33113 3.010932
CG32425 CG33549 -9.808122
CG32425 CG3359 0.826491
CG32425 CG3416 1.296695
CG32425 CG3499 2.403133
CG32425 CG3542 -3.555266
CG32425 CG3624 -5.917753
CG32425 CG3644 -7.705344
CG32425 CG3722 -5.411251
CG32425 CG3725 -6.802283
CG32425 CG3743 0.342114
CG32425 CG3800 0.080603
CG32425 CG3902 -0.276297
CG32425 CG3903 -15.578044
CG32425 CG3989 -2.114999
CG32425 CG4145 5.459877
CG32425 CG4169 0.163242
CG32425 CG4170 -0.576155
CG32425 CG4183 -1.986068
CG32425 CG4204 -11.311795
CG32425 CG4354 0.882126
CG32425 CG4427 7.542477
CG32425 CG4511 -2.709442
CG32425 CG4551 0.541779
CG32425 CG4552 1.766493
CG32425 CG4672 -0.008973
CG32425 CG4677 0.914206
CG32425 CG4679 2.899095
CG32425 CG4692 -5.646500
CG32425 CG4746 0.609851
CG32425 CG4752 1.129471
CG32425 CG5021 -0.783131
CG32425 CG5186 0.092488
CG32425 CG5193 -4.505560
CG32425 CG5320 -0.132418
CG32425 CG5330 -6.654431
CG32425 CG5345 0.845830
CG32425 CG5353 -14.647625
CG32425 CG5486 -1.318467
CG32425 CG5809 -4.720803
CG32425 CG6177 0.277476
CG32425 CG6668 -1.972050
CG32425 CG6775 -1.898927
CG32425 CG6778 -2.992300
CG32425 CG6844 2.705478
CG32425 CG7227 -1.188464
CG32425 CG7393 1.885211
CG32425 CG7413 2.712484
CG32425 CG7526 1.188018
CG32425 CG7610 0.030172
CG32425 CG7748 1.644351
CG32425 CG7981 -1.405175
CG32425 CG7987 0.821113
CG32425 CG8258 2.360974
CG32425 CG8276 -1.132441
CG32425 CG8289 0.415215
CG32425 CG8312 1.333095
CG32425 CG8402 3.442865
CG32425 CG8965 -0.970210
CG32425 CG9020 0.405650
CG32425 CG9022 -6.807529
CG32425 CG9128 -2.159839
CG32425 CG9148 -1.405185
CG32425 CG9194 0.958149
CG32425 CG9256 5.243216
CG32425 CG9280 1.277604
CG32425 CG9318 0.391960
CG32425 CG9423 -4.935120
CG32425 CG9677 0.867101
CG32425 CG9710 2.445590
CG32425 CG9750 0.852260
CG32425 CG9916 0.870746
CG32425 CG9985 -2.680287
CG32425 CR31696 1.054174
CG32434 CG4303 -0.053224
CG32434 CG6987 -0.298069
CG32434 CG8416 -0.420977
CG32464 CG32813 -1.528516
CG32464 CG33149 -0.022809
CG32464 CG4427 0.057152
CG32464 CG4533 0.999905
CG32464 CG4696 -0.292817
CG32464 CG4746 1.522370
CG32464 CG4843 0.967940
CG32464 CG5033 1.526141
CG32464 CG5183 -0.454052
CG32464 CG5320 2.243060
CG32464 CG5353 -1.835139
CG32464 CG5537 0.560627
CG32464 CG5594 0.373032
CG32464 CG5776 -2.414569
CG32464 CG5824 4.033485
CG32464 CG5992 0.410812
CG32464 CG6501 2.008108
CG32464 CG7073 0.555137
CG32464 CG7088 -1.071065
CG32464 CG7296 -0.271115
CG32464 CG7430 1.785493
CG32464 CG7915 -0.545241
CG32464 CG7987 -2.241692
CG32464 CG8306 -1.230211
CG32464 CG8312 0.149245
CG32464 CG8446 -4.268804
CG32464 CG8503 -0.319224
CG32464 CG8583 0.063070
CG32464 CG8759 -0.469474
CG32464 CG8780 0.057700
CG32464 CG8977 -4.373607
CG32464 CG9006 -1.478027
CG32464 CG9009 0.374903
CG32464 CG9630 -0.995358
CG32464 CG9663 -0.412212
CG32464 CG9762 0.673785
CG32464 CG9866 0.251304
CG32464 TE19126 0.540923
CG32473 CG33183 -0.633460
CG32473 CG4311 -0.527718
CG32473 CG5873 -0.769560
CG32473 CG6040 -1.451463
CG32473 CG7563 -0.347619
CG32473 CG8965 0.105478
CG32473 CG9322 0.419183
CG32486 CG3969 -0.375260
CG32486 CG6174 -0.640073
CG32486 CG6418 0.034979
CG32486 CG6877 0.149775
CG32486 CG7375 0.024316
CG32486 CG8567 -0.947209
CG32486 CG9666 0.328310
CG3249 CG32920 0.223936
CG3249 CG33009 -0.240359
CG3249 CG4233 -0.050481
CG3249 CG4427 1.180642
CG3249 CG4511 -0.652480
CG3249 CG4752 -0.668004
CG3249 CG6439 -0.436151
CG3249 CG6666 -0.797003
CG3249 CG6949 -0.018981
CG3249 CG7438 -0.912310
CG3249 CG8048 0.861509
CG3249 CG8443 0.834149
CG3249 CG8470 -0.688631
CG3249 CG8946 -0.129771
CG32499 CG3267 0.919319
CG32499 CG33217 -1.206930
CG32499 CG4051 0.356153
CG32499 CG4233 -0.420578
CG32499 CG4376 -0.465309
CG32499 CG4427 -0.859477
CG32499 CG4475 0.078913
CG32499 CG4533 -0.117242
CG32499 CG4552 0.137350
CG32499 CG4692 -1.092816
CG32499 CG4994 0.843468
CG32499 CG5330 -1.084820
CG32499 CG6708 1.570467
CG32499 CG7062 -0.233584
CG32499 CG7107 -0.181578
CG32499 CG7176 -1.386887
CG32499 CG7266 -0.348005
CG32499 CG7361 1.646969
CG32499 CG7807 -0.279921
CG32499 CG7915 0.037524
CG32499 CG7935 0.861303
CG32499 CG7981 -0.188605
CG32499 CG8235 -3.639629
CG32499 CG8309 -0.151249
CG32499 CG8402 0.489276
CG32499 CG8439 -0.147689
CG32499 CG8665 0.072318
CG32499 CG8766 -0.467895
CG32499 CG8788 0.272501
CG32499 CG8946 0.135200
CG32499 CG9009 0.088255
CG32499 CG9762 -0.029855
CG32505 CG3408 -0.640099
CG32505 CG4050 -2.177383
CG32505 CG5358 0.009706
CG32505 CG5545 -0.317478
CG32505 CG5580 -0.322017
CG32505 CG6617 0.186691
CG32505 CG6889 -0.034390
CG32505 CG6930 -0.484485
CG32505 CG6987 -0.382897
CG32505 CG7358 -1.629680
CG32505 CG7471 -0.073879
CG32505 CG7659 -2.143398
CG32505 CG9704 -1.223672
CG32505 CG9797 0.340184
CG32548 CG3365 -0.204914
CG32548 CG3903 1.709246
CG32548 CG4051 -0.807531
CG32548 CG4145 -0.360119
CG32548 CG4354 0.209002
CG32548 CG4427 0.864699
CG32548 CG4475 0.319394
CG32548 CG4679 -0.912487
CG32548 CG4742 -0.239278
CG32548 CG5330 2.946033
CG32548 CG5476 0.140303
CG32548 CG5532 0.496377
CG32548 CG6459 -2.816656
CG32548 CG6521 0.044506
CG32548 CG6708 -1.586954
CG32548 CG7107 0.725363
CG32548 CG7173 -1.218153
CG32548 CG7176 0.154414
CG32548 CG7266 1.310940
CG32548 CG7361 0.648703
CG32548 CG7981 -0.543620
CG32548 CG8173 -0.223501
CG32548 CG8235 1.442962
CG32548 CG8402 -1.254109
CG32548 CG8788 1.231444
CG32548 CG8913 0.238623
CG32548 CG9280 -0.298183
CG32548 CG9446 0.104365
CG32548 CG9539 -0.990002
CG32548 TE18870 -0.331167
CG3258 CG4532 -1.409445
CG3258 CG5433 0.352652
CG3258 CG5588 0.080208
CG3258 CG5813 -0.548395
CG3258 CG6617 -0.519004
CG3258 CG6866 0.342525
CG3258 CG6889 -0.306778
CG3258 CG9135 -3.350976
CG3258 CG9666 0.044598
CG32625 CG3265 -0.122266
CG32625 CG3278 -0.700068
CG32625 CG33104 -2.889029
CG32625 CG33549 -0.456617
CG32625 CG3416 -2.870226
CG32625 CG3499 -0.095536
[truncated: 183,713 more chars]
