# Supplementary material for: GINI: From ISH Images to Gene Interaction Networks
Source: PLoS Comput Biol. 2013 Oct 10;9(10):e1003227. doi: 10.1371/journal.pcbi.1003227 (PMC3794902; doi:10.1371/journal.pcbi.1003227)
Supplement: Dataset S1 — Networks predicted by GINI for the 9–10 and 13–16 development stages. For the data at each stage, multiple networks were predicted by varying the tuning parameter , between 0.5 and 1, as described in the paper. The network for each value is stored in a separate file in the dataset, in a format readable by Cytoscape. (BZ2) [file pcbi.1003227.s001.bz2 › Dataset_S1_Networks/GINI_network_stage13-16_lambda0.75.txt]

CG10009 CG10206 -0.698736
CG10009 CG10287 -0.249060
CG10009 CG11134 1.647493
CG10009 CG11471 -0.826649
CG10009 CG1157 -3.621307
CG10009 CG11771 -2.369051
CG10009 CG11785 1.234022
CG10009 CG12101 -0.068630
CG10009 CG12141 0.816524
CG10009 CG12151 -6.074293
CG10009 CG12172 -1.062869
CG10009 CG12400 -1.888833
CG10009 CG12785 4.344312
CG10009 CG1309 3.435819
CG10009 CG13506 0.256371
CG10009 CG14048 4.228698
CG10009 CG14996 -0.378682
CG10009 CG15162 -0.772438
CG10009 CG15433 2.224701
CG10009 CG16765 1.824629
CG10009 CG1685 0.080852
CG10009 CG17369 4.072995
CG10009 CG1785 2.132096
CG10009 CG18854 -1.651085
CG10009 CG1970 -0.187619
CG10009 CG2221 -1.364996
CG10009 CG2263 2.642126
CG10009 CG2674 -0.086800
CG10009 CG2713 0.899470
CG10009 CG2863 3.051199
CG10009 CG2867 -0.069169
CG10009 CG31160 -0.275539
CG10009 CG31175 -1.491536
CG10009 CG32409 -5.200606
CG10009 CG3267 0.332154
CG10009 CG32813 1.957846
CG10009 CG3283 0.119657
CG10009 CG33217 0.243522
CG10009 CG3593 -1.713377
CG10009 CG4033 -0.163961
CG10009 CG4217 -2.476725
CG10009 CG4307 -8.340264
CG10009 CG4427 -0.172936
CG10009 CG4475 -0.827970
CG10009 CG4665 -0.216337
CG10009 CG4742 -1.004116
CG10009 CG5010 0.692506
CG10009 CG5033 0.739199
CG10009 CG5277 -9.948442
CG10009 CG5525 2.544873
CG10009 CG5824 9.166910
CG10009 CG5904 7.777893
CG10009 CG6022 -10.608203
CG10009 CG6105 3.634852
CG10009 CG6148 0.114868
CG10009 CG6202 -1.286172
CG10009 CG6226 -0.409128
CG10009 CG6343 0.763230
CG10009 CG6459 -0.037949
CG10009 CG6708 -2.993260
CG10009 CG6767 3.578499
CG10009 CG6904 4.878143
CG10009 CG7176 0.634664
CG10009 CG7178 0.467538
CG10009 CG7361 -3.665586
CG10009 CG7413 -1.608504
CG10009 CG7421 -1.338956
CG10009 CG7461 1.779481
CG10009 CG7519 -6.465374
CG10009 CG7712 -1.664959
CG10009 CG7993 -2.062541
CG10009 CG8058 -5.121046
CG10009 CG8144 1.819877
CG10009 CG8235 2.979220
CG10009 CG8309 0.496324
CG10009 CG8386 -2.573800
CG10009 CG8446 -0.557894
CG10009 CG8531 -2.606779
CG10009 CG8920 -4.241021
CG10009 CG9006 -1.346543
CG10009 CG9149 -3.800055
CG10009 CG9306 0.221445
CG10026 CG10072 -0.776009
CG10026 CG1151 -0.599785
CG10026 CG11992 -0.630476
CG10026 CG1259 -0.588876
CG10026 CG1322 -1.135423
CG10026 CG1486 -1.435291
CG10026 CG15022 -1.690868
CG10026 CG17320 -0.109117
CG10026 CG2161 -0.004256
CG10026 CG32548 0.153982
CG10026 CG32625 -0.118835
CG10026 CG4679 0.833509
CG10026 CG5330 0.497921
CG10026 CG5345 0.294333
CG10026 CG6155 -1.678028
CG10026 CG7227 0.051341
CG10026 CG7266 0.429920
CG10026 CG7702 -0.011025
CG10026 CG7981 -0.028972
CG10026 CG9148 -1.748524
CG10026 CG9280 0.394606
CG10026 CG9539 -0.131274
CG10047 CG11798 0.279436
CG10047 CG1221 -0.775728
CG10047 CG12767 0.454344
CG10047 CG13928 -0.778074
CG10047 CG14762 -2.609479
CG10047 CG15651 -1.769861
CG10047 CG1825 0.150643
CG10047 CG31088 0.375391
CG10047 CG32046 -1.516410
CG10047 CG32169 -0.170964
CG10047 CG3703 -0.565698
CG10047 CG4050 0.588594
CG10047 CG4684 1.308563
CG10047 CG5545 -2.090156
CG10047 CG6703 -5.525109
CG10047 CG7576 -0.774059
CG10047 CG7659 0.160241
CG10047 CG7851 1.216989
CG10047 CG8625 -0.324035
CG10060 CG11494 -1.120031
CG10060 CG5499 -1.259428
CG10060 CG6987 -0.537815
CG10067 CG10565 1.381847
CG10067 CG11107 0.662787
CG10067 CG11134 -2.152789
CG10067 CG12055 -1.898819
CG10067 CG12576 -0.412444
CG10067 CG13993 -0.853412
CG10067 CG14207 -0.772533
CG10067 CG17166 -0.661776
CG10067 CG1782 -0.607739
CG10067 CG18507 -1.606368
CG10067 CG1882 0.930255
CG10067 CG1884 0.567832
CG10067 CG2161 0.332704
CG10067 CG2913 -1.856185
CG10067 CG3008 1.699171
CG10067 CG3033 0.008636
CG10067 CG31170 0.803408
CG10067 CG3171 -1.135279
CG10067 CG32244 0.991091
CG10067 CG3267 0.906090
CG10067 CG33104 0.565697
CG10067 CG33183 -0.698469
CG10067 CG33502 0.307850
CG10067 CG3499 -2.647847
CG10067 CG4364 -1.026524
CG10067 CG4552 0.755185
CG10067 CG4567 0.934349
CG10067 CG4726 -2.872552
CG10067 CG5186 0.346566
CG10067 CG5454 -0.244974
CG10067 CG6521 -0.878489
CG10067 CG6654 -0.116205
CG10067 CG6668 1.796112
CG10067 CG6708 0.481035
CG10067 CG6766 1.507552
CG10067 CG7033 1.794561
CG10067 CG7071 0.691837
CG10067 CG7107 -0.853300
CG10067 CG7271 -0.230050
CG10067 CG7279 -0.627050
CG10067 CG7361 1.190978
CG10067 CG7461 -0.327296
CG10067 CG7893 0.066851
CG10067 CG8173 -1.005588
CG10067 CG8186 -0.473309
CG10067 CG8430 -0.087338
CG10067 CG8965 -0.210666
CG10067 CG9022 -0.763682
CG10067 CG9322 -0.615254
CG10067 CG9330 -0.509078
CG10067 CG9416 -0.835259
CG10067 CG9710 -5.983429
CG10067 CG9712 -0.181031
CG10067 CG9743 0.205743
CG10067 CR31696 0.485471
CG10072 CG1403 -1.679473
CG10072 CG17246 -0.243251
CG10072 CG2016 -1.061262
CG10072 CG32425 0.878764
CG10072 CG32625 -0.866292
CG10072 CG33104 0.362746
CG10072 CG4204 -0.598086
CG10075 CG10335 1.357836
CG10075 CG10655 2.522408
CG10075 CG10691 0.448740
CG10075 CG11107 0.836938
CG10075 CG11134 1.469613
CG10075 CG11217 0.739250
CG10075 CG11255 0.618157
CG10075 CG11267 -6.675410
CG10075 CG11334 0.157974
CG10075 CG12400 1.726929
CG10075 CG13220 -2.331194
CG10075 CG13551 -1.008150
CG10075 CG15304 -3.169668
CG10075 CG1582 -1.228846
CG10075 CG16787 -0.879313
CG10075 CG16944 0.911914
CG10075 CG17332 -1.373334
CG10075 CG17642 0.507196
CG10075 CG1882 0.582767
CG10075 CG2161 0.813994
CG10075 CG2210 0.154408
CG10075 CG2713 -3.472251
CG10075 CG30349 -1.705223
CG10075 CG31004 0.661679
CG10075 CG31170 -0.681673
CG10075 CG3127 1.509628
CG10075 CG31999 0.191955
CG10075 CG3249 -0.705664
CG10075 CG3267 -1.493378
CG10075 CG3283 -0.105538
CG10075 CG32920 -6.573589
CG10075 CG33502 -3.474871
CG10075 CG3499 1.118767
CG10075 CG4051 0.194703
CG10075 CG4086 0.582069
CG10075 CG4169 0.498075
CG10075 CG4233 -2.762444
CG10075 CG4247 -1.302314
CG10075 CG4364 -0.173290
CG10075 CG4567 -2.962583
CG10075 CG4984 1.013982
CG10075 CG5012 -1.275476
CG10075 CG5130 -0.461893
CG10075 CG5170 0.025065
CG10075 CG5660 -4.916182
CG10075 CG5903 0.521562
CG10075 CG5949 -0.503999
CG10075 CG6028 0.397039
CG10075 CG6030 -0.253660
CG10075 CG6345 -3.117093
CG10075 CG6439 1.444802
CG10075 CG6459 -0.259193
CG10075 CG6666 -0.795607
CG10075 CG6769 -3.745729
CG10075 CG6949 -1.737259
CG10075 CG7107 -0.227324
CG10075 CG7328 -1.616339
CG10075 CG7354 2.320024
CG10075 CG7361 2.433932
CG10075 CG7421 1.864305
CG10075 CG7698 -0.076957
CG10075 CG7807 0.171316
CG10075 CG7920 0.245074
CG10075 CG8058 1.464119
CG10075 CG8235 1.351590
CG10075 CG8443 1.844322
CG10075 CG8470 3.738320
CG10075 CG9527 3.443792
CG10082 CG10121 -0.534168
CG10082 CG10334 0.995250
CG10082 CG10620 0.456002
CG10082 CG11280 -1.442043
CG10082 CG11347 0.856075
CG10082 CG11861 -0.184332
CG10082 CG11949 0.496020
CG10082 CG12084 0.397808
CG10082 CG12091 -1.685789
CG10082 CG12360 -2.548862
CG10082 CG12369 -3.790199
CG10082 CG12592 0.544680
CG10082 CG12676 -0.542226
CG10082 CG1345 -0.266283
CG10082 CG13912 0.623248
CG10082 CG14025 -0.003448
CG10082 CG14122 0.313520
CG10082 CG1422 2.416725
CG10082 CG1429 -0.380772
CG10082 CG1444 -4.930873
CG10082 CG14622 -0.454630
CG10082 CG1463 0.781142
CG10082 CG16721 1.124711
CG10082 CG17158 -0.276111
CG10082 CG17492 2.691085
CG10082 CG18111 -0.250673
CG10082 CG18250 2.949694
CG10082 CG2048 -2.141499
CG10082 CG2051 -0.621788
CG10082 CG2656 -0.470153
CG10082 CG2835 -0.132718
CG10082 CG2969 0.626730
CG10082 CG31108 0.116136
CG10082 CG31332 -2.492627
CG10082 CG31692 -0.895643
CG10082 CG32043 1.904768
CG10082 CG3371 1.284557
CG10082 CG3416 -0.928193
CG10082 CG3436 0.866657
CG10082 CG3625 1.205669
CG10082 CG3644 -0.508428
CG10082 CG3725 -0.331466
CG10082 CG4303 1.295212
CG10082 CG4405 -0.314319
CG10082 CG4677 0.061290
CG10082 CG4696 0.086877
CG10082 CG5183 -1.212210
CG10082 CG5215 -0.524290
CG10082 CG5320 -0.506684
CG10082 CG5809 -0.616869
CG10082 CG6844 -1.313207
CG10082 CG6866 -1.640917
CG10082 CG7481 -1.442652
CG10082 CG7752 0.563260
CG10082 CG8276 -2.392947
CG10082 CG8416 -1.032615
CG10082 CG8933 -0.428702
CG10082 CG9128 -0.071124
CG10082 CG9677 0.255501
CG10082 CG9985 1.436765
CG10106 CG13624 -1.402890
CG10106 CG31349 -1.104204
CG10107 CG10229 -0.580702
CG10107 CG10571 -0.239481
CG10107 CG10578 -0.748252
CG10107 CG10620 1.545290
CG10107 CG1109 -0.972949
CG10107 CG12006 0.520374
CG10107 CG12084 -1.201455
CG10107 CG12091 -1.555859
CG10107 CG1228 -0.814251
CG10107 CG12287 -1.483585
CG10107 CG12360 -1.523738
CG10107 CG12369 0.625743
CG10107 CG12592 -0.811535
CG10107 CG12701 0.454263
CG10107 CG1422 -0.920955
CG10107 CG14712 -0.152756
CG10107 CG1475 1.623152
CG10107 CG14883 0.423742
CG10107 CG16721 -0.893105
CG10107 CG17158 1.414760
CG10107 CG1782 -0.825202
CG10107 CG18250 -5.486020
CG10107 CG31045 -0.179844
CG10107 CG31332 3.293098
CG10107 CG32031 -0.066682
CG10107 CG32425 0.163070
CG10107 CG3265 0.488659
CG10107 CG32701 -0.082493
CG10107 CG33097 2.648001
CG10107 CG3436 1.587960
CG10107 CG3542 -0.987402
CG10107 CG3624 -1.621120
CG10107 CG3664 -0.399401
CG10107 CG3722 -0.285707
CG10107 CG4006 -0.208969
CG10107 CG4204 1.245962
CG10107 CG4700 0.735262
CG10107 CG5454 -0.073956
CG10107 CG5499 -0.150329
CG10107 CG5809 -0.440256
CG10107 CG6877 1.405527
CG10107 CG7379 -3.326985
CG10107 CG7752 0.221939
CG10107 CG8209 -0.327130
CG10107 CG8276 0.561373
CG10107 CG8289 -2.551992
CG10107 CG8416 0.066705
CG10107 CG8571 -0.548165
CG10107 CG9128 -0.464731
CG10107 CG9318 -1.684106
CG10107 CG9677 0.529859
CG10107 CG9750 1.474335
CG10107 CG9985 0.297021
CG10120 CG14629 -1.398511
CG10120 CG3829 -1.213334
CG10121 CG10620 3.301486
CG10121 CG11280 -2.381683
CG10121 CG11652 -1.938413
CG10121 CG11861 0.811707
CG10121 CG11949 0.355798
CG10121 CG12006 -1.896179
CG10121 CG12091 0.678627
CG10121 CG12360 -1.086702
CG10121 CG12676 -1.308305
CG10121 CG1444 -2.474128
CG10121 CG14622 0.324546
CG10121 CG14883 0.543207
CG10121 CG15105 1.331100
CG10121 CG16721 -1.082709
CG10121 CG17158 0.131248
CG10121 CG1721 -1.047383
CG10121 CG17492 -2.583967
CG10121 CG17943 -0.630542
CG10121 CG18250 -1.382440
CG10121 CG1910 -0.536476
CG10121 CG2048 1.465338
CG10121 CG2374 2.102155
CG10121 CG2835 0.267915
CG10121 CG3033 -0.228764
CG10121 CG3048 0.904536
CG10121 CG31022 -0.191430
CG10121 CG31332 2.455857
CG10121 CG3198 -1.463814
CG10121 CG32043 -4.621224
CG10121 CG33097 -1.498215
CG10121 CG33149 -1.505659
CG10121 CG3371 2.991198
CG10121 CG3436 -1.415893
CG10121 CG3624 1.165756
CG10121 CG3644 0.525561
CG10121 CG3725 -0.194402
CG10121 CG4125 0.883274
CG10121 CG4300 0.007588
CG10121 CG5215 -1.407984
CG10121 CG5320 1.206766
CG10121 CG5809 -3.446091
CG10121 CG6877 0.642957
CG10121 CG7254 -1.339196
CG10121 CG7379 0.878544
CG10121 CG7433 -0.302629
CG10121 CG7481 -0.280287
CG10121 CG7638 -0.747757
CG10121 CG8276 1.206780
CG10121 CG8933 -0.020723
CG10121 CG9480 -0.527056
CG10121 CG9985 0.377263
CG10121 CR31696 0.566921
CG10145 CG1447 -1.110155
CG10145 CG14622 -0.123727
CG10145 CG32043 -0.694915
CG10145 CG8567 -1.115046
CG10145 CG9666 -0.383225
CG10145 CG9894 -0.553683
CG10160 CG10206 5.598622
CG10160 CG10367 -2.277619
CG10160 CG10535 -2.040510
CG10160 CG10922 0.102914
CG10160 CG11051 -1.859084
CG10160 CG1151 0.129651
CG10160 CG12172 -1.030347
CG10160 CG12262 1.803552
CG10160 CG12286 1.119218
CG10160 CG12403 -1.146960
CG10160 CG13005 1.037090
CG10160 CG1309 1.628257
CG10160 CG1371 0.457154
CG10160 CG14025 0.421851
CG10160 CG14048 -0.239753
CG10160 CG14629 -0.295526
CG10160 CG1475 -6.283731
CG10160 CG14968 -1.042363
CG10160 CG15095 -0.616650
CG10160 CG15105 0.240333
CG10160 CG15117 -6.275108
CG10160 CG15188 1.022262
CG10160 CG15282 -0.794121
CG10160 CG1548 -0.340909
CG10160 CG15717 -4.213819
CG10160 CG1648 -4.478968
CG10160 CG17325 0.777056
CG10160 CG18111 -2.278352
CG10160 CG1837 -0.496556
CG10160 CG18549 -0.917659
CG10160 CG18657 0.592757
CG10160 CG1910 1.709363
CG10160 CG2003 -0.748041
CG10160 CG2098 -2.285431
CG10160 CG2155 -0.481556
CG10160 CG2198 -0.000474
CG10160 CG2969 -0.429350
CG10160 CG3001 1.030409
CG10160 CG30011 -2.026353
CG10160 CG30427 -0.152786
CG10160 CG31098 0.678209
CG10160 CG3140 0.710283
CG10160 CG31775 0.701856
CG10160 CG32464 -1.742107
CG10160 CG3278 1.549034
CG10160 CG32813 2.619669
CG10160 CG33009 -1.119195
CG10160 CG3903 0.258546
CG10160 CG3960 -0.144476
CG10160 CG3989 -4.343568
CG10160 CG4354 0.377378
CG10160 CG4427 2.477313
CG10160 CG4533 -8.646685
CG10160 CG4679 5.177021
CG10160 CG4696 0.895863
CG10160 CG5033 -7.306244
CG10160 CG5220 1.682030
CG10160 CG5320 7.810674
CG10160 CG5330 -4.472189
CG10160 CG5345 1.068421
CG10160 CG5476 -0.052363
CG10160 CG5594 1.152966
CG10160 CG5776 1.564709
CG10160 CG6501 -1.997828
CG10160 CG6668 -2.143936
CG10160 CG6803 -0.561990
CG10160 CG7062 2.074290
CG10160 CG7088 0.378177
CG10160 CG7227 -0.237296
CG10160 CG7481 0.292924
CG10160 CG7915 0.441111
CG10160 CG7935 -0.905612
CG10160 CG7987 -8.677815
CG10160 CG8036 0.679693
CG10160 CG8050 0.762669
CG10160 CG8258 1.544247
CG10160 CG8402 0.508955
CG10160 CG8665 4.932236
CG10160 CG8977 2.030824
CG10160 CG9006 -1.207243
CG10160 CG9009 0.262896
CG10160 CG9194 0.598227
CG10160 CG9238 -0.664436
CG10160 CG9985 2.259770
CG10206 CG10287 -1.861439
CG10206 CG10335 2.298799
CG10206 CG10367 -0.525474
CG10206 CG10379 1.047217
CG10206 CG10565 -4.645347
CG10206 CG10602 -0.047112
CG10206 CG10746 -3.872939
CG10206 CG11051 -3.933812
CG10206 CG11134 -0.766279
CG10206 CG11267 3.307775
CG10206 CG11334 -0.414801
CG10206 CG11471 -2.821320
CG10206 CG11567 2.260477
CG10206 CG11992 1.346919
CG10206 CG12101 -0.756855
CG10206 CG12141 11.721833
CG10206 CG12157 0.321054
CG10206 CG12172 -4.365783
CG10206 CG12262 -1.472341
CG10206 CG13005 1.309973
CG10206 CG1309 2.666020
CG10206 CG13220 5.620807
CG10206 CG13506 -2.657976
CG10206 CG13704 1.615170
CG10206 CG14048 -0.120417
CG10206 CG14243 0.401897
CG10206 CG1475 -3.016393
CG10206 CG15095 -2.100666
CG10206 CG15117 -6.692926
CG10206 CG15162 0.554651
CG10206 CG15188 0.163037
CG10206 CG15304 -7.072384
CG10206 CG15347 2.137317
CG10206 CG15433 1.449563
CG10206 CG1548 -0.138109
CG10206 CG15717 -4.593601
CG10206 CG16765 0.334032
CG10206 CG1685 -1.719927
CG10206 CG17166 2.241413
CG10206 CG17246 1.688921
CG10206 CG17320 0.116375
CG10206 CG17325 1.895120
CG10206 CG1743 2.058612
CG10206 CG1837 2.854086
CG10206 CG18446 -0.315725
CG10206 CG18549 2.407244
CG10206 CG18657 2.527818
CG10206 CG1882 -1.382541
CG10206 CG18854 3.394662
CG10206 CG1970 -1.883378
CG10206 CG2003 -8.007291
CG10206 CG2098 -7.377729
CG10206 CG2155 -0.984777
CG10206 CG2198 3.765934
CG10206 CG2713 -5.214300
CG10206 CG2863 2.864347
CG10206 CG30011 -5.052388
CG10206 CG31004 -2.680393
CG10206 CG31098 -3.805186
CG10206 CG31160 -1.479144
CG10206 CG31175 -1.595310
CG10206 CG3140 0.720632
CG10206 CG31775 0.401725
CG10206 CG32164 -0.242042
CG10206 CG32409 6.998540
CG10206 CG32499 0.116225
CG10206 CG3267 -1.729444
CG10206 CG32813 -5.819991
CG10206 CG3283 0.065966
CG10206 CG3297 0.416730
CG10206 CG33009 -0.653059
CG10206 CG3593 -0.837904
CG10206 CG4033 -12.758725
CG10206 CG4051 -2.000598
CG10206 CG4233 -17.282707
CG10206 CG4300 0.652744
CG10206 CG4354 0.333021
CG10206 CG4427 -7.584498
CG10206 CG4475 0.893930
CG10206 CG4533 -3.736238
CG10206 CG4567 -5.902389
CG10206 CG4600 -1.106239
CG10206 CG4665 -0.031412
CG10206 CG4679 4.318063
CG10206 CG5033 -22.088880
CG10206 CG5330 -4.370994
CG10206 CG5353 -0.538302
CG10206 CG5374 -3.873810
CG10206 CG5558 -2.604363
CG10206 CG5590 0.925221
CG10206 CG5594 7.944513
CG10206 CG5819 -0.729679
CG10206 CG5904 0.386998
CG10206 CG5992 -1.833380
CG10206 CG6226 6.043303
CG10206 CG6459 3.215057
CG10206 CG6501 -6.761671
CG10206 CG6668 1.714236
CG10206 CG6708 1.675413
CG10206 CG6871 -3.267135
CG10206 CG6949 10.111452
CG10206 CG7088 2.236003
CG10206 CG7176 1.235283
CG10206 CG7266 -0.927869
CG10206 CG7421 -5.055201
CG10206 CG7438 0.035456
CG10206 CG7458 -1.906557
CG10206 CG7461 -2.736429
CG10206 CG7915 -4.562923
CG10206 CG7935 2.646992
CG10206 CG7987 0.139273
CG10206 CG7993 0.684123
CG10206 CG8036 1.289722
CG10206 CG8050 3.848055
CG10206 CG8058 -8.429990
CG10206 CG8144 -0.082115
CG10206 CG8235 10.168021
CG10206 CG8309 0.079310
CG10206 CG8402 -5.103095
CG10206 CG8439 7.105827
CG10206 CG8443 -2.145628
CG10206 CG8446 -4.922796
CG10206 CG8470 6.190589
CG10206 CG8531 2.500144
CG10206 CG8665 4.116594
CG10206 CG8766 -0.308278
CG10206 CG8946 0.858600
CG10206 CG8977 9.425187
CG10206 CG9009 -2.222413
CG10206 CG9238 -1.048356
CG10206 CG9280 -0.423140
CG10206 CG9281 -2.570649
CG10212 CG10364 -0.515625
CG10212 CG1130 -1.237485
CG10212 CG3408 -0.366574
CG10212 CG3938 -1.225829
CG10212 CG5358 -0.195050
CG10212 CG5940 -1.392133
CG10229 CG10620 -1.370494
CG10229 CG11306 0.637558
CG10229 CG11652 -0.809629
CG10229 CG11861 0.953041
CG10229 CG12006 0.598089
CG10229 CG12360 0.273625
CG10229 CG12576 0.316521
CG10229 CG12592 -0.434271
CG10229 CG13005 0.798179
CG10229 CG14206 2.004369
CG10229 CG1422 0.677413
CG10229 CG14712 -4.337592
CG10229 CG14883 0.130576
CG10229 CG18250 4.121694
CG10229 CG1891 -0.365425
CG10229 CG2263 0.383987
CG10229 CG30115 -0.512990
CG10229 CG31045 0.665972
CG10229 CG31332 -1.776067
CG10229 CG3265 -1.273918
CG10229 CG3436 -1.698930
CG10229 CG3624 -3.126245
CG10229 CG3664 -0.466380
CG10229 CG4003 -0.471128
CG10229 CG4006 -0.489312
CG10229 CG4457 -4.852612
CG10229 CG4551 -1.313703
CG10229 CG4966 0.027706
CG10229 CG4972 -1.523223
CG10229 CG5183 0.633036
CG10229 CG5258 -1.094733
CG10229 CG5382 0.917841
CG10229 CG5454 0.486417
CG10229 CG6904 1.484123
CG10229 CG7073 0.104968
CG10229 CG7610 0.309348
CG10229 CG7638 -0.254425
CG10229 CG7893 -0.090447
CG10229 CG8231 2.723555
CG10229 CG8289 0.002561
CG10229 CG8301 -1.334930
CG10229 CG8306 -0.993479
CG10229 CG8366 -0.289413
CG10229 CG8416 0.861885
CG10229 CG8430 0.443857
CG10229 CG8635 -0.111748
CG10229 CG8759 -3.282618
CG10229 CG8978 1.195228
CG10229 CG9035 0.288686
CG10229 CG9128 -0.833309
CG10229 CG9140 -0.386476
CG10229 CG9750 2.110764
CG10229 CG9866 0.176555
CG10236 CG10287 0.071972
CG10236 CG10334 1.042560
CG10236 CG10379 -1.171288
CG10236 CG10535 -1.466540
CG10236 CG10565 2.142931
CG10236 CG10578 -0.332982
CG10236 CG10620 1.520072
CG10236 CG10701 -1.130587
CG10236 CG11015 0.804798
CG10236 CG12676 0.151414
CG10236 CG13005 -1.440182
CG10236 CG1322 -1.562535
CG10236 CG1403 1.144616
CG10236 CG1648 1.963901
CG10236 CG17032 -0.384384
CG10236 CG17124 -0.589354
CG10236 CG17246 -0.157297
CG10236 CG18140 -1.402137
CG10236 CG18507 0.596039
CG10236 CG2051 -0.510471
CG10236 CG2330 -0.181675
CG10236 CG2969 0.574998
CG10236 CG31536 -0.033781
CG10236 CG31999 2.011269
CG10236 CG32425 4.624349
CG10236 CG32625 0.592262
CG10236 CG3278 -0.400443
CG10236 CG33104 -2.582937
CG10236 CG33549 -2.191886
CG10236 CG3359 -0.564480
CG10236 CG3365 0.419665
CG10236 CG3722 -0.114391
CG10236 CG3902 -1.654270
CG10236 CG3903 -9.374251
CG10236 CG3992 -0.189680
CG10236 CG4145 1.299484
CG10236 CG4170 0.710307
CG10236 CG4354 -0.160023
CG10236 CG4679 1.342020
CG10236 CG5183 -1.314888
CG10236 CG5330 0.834088
CG10236 CG5345 1.046247
CG10236 CG5486 -0.827136
CG10236 CG6148 0.678017
CG10236 CG6433 -1.276058
CG10236 CG6512 0.456210
CG10236 CG7227 -1.955337
CG10236 CG7702 -0.016668
CG10236 CG8258 -0.837140
CG10236 CG8308 -0.536920
CG10236 CG8983 -0.266713
CG10236 CG9035 -0.448536
CG10236 CG9256 0.188387
CG10236 CG9423 -0.600852
CG10236 CG9539 -3.412746
CG10278 CG10655 -3.935309
CG10278 CG10691 -0.686702
CG10278 CG11151 -3.439263
CG10278 CG11255 -0.905296
CG10278 CG11267 4.465670
CG10278 CG12400 -1.624717
CG10278 CG13284 0.370364
CG10278 CG13704 -4.216663
CG10278 CG14066 -0.112739
CG10278 CG14792 -3.234466
CG10278 CG14902 0.399973
CG10278 CG15347 -0.492746
CG10278 CG1809 -0.613722
CG10278 CG2977 1.164711
CG10278 CG31004 -0.833979
CG10278 CG31233 0.113908
CG10278 CG31259 -2.461624
CG10278 CG33502 1.456684
CG10278 CG3714 -0.469064
CG10278 CG4061 2.153883
CG10278 CG4199 -0.425572
CG10278 CG4217 1.527082
CG10278 CG4247 -0.519986
CG10278 CG4581 -0.673297
CG10278 CG4753 2.191406
CG10278 CG5012 -0.532880
CG10278 CG5660 -1.921425
CG10278 CG5819 0.678890
CG10278 CG5903 1.684264
CG10278 CG5961 -0.188822
CG10278 CG6028 1.635835
CG10278 CG6417 -1.072598
CG10278 CG6769 0.885256
CG10278 CG6830 0.751074
CG10278 CG7328 -0.730257
CG10278 CG7354 0.368764
CG10278 CG8048 -1.193486
CG10278 CG9527 -2.293387
CG10278 CG9568 -0.809540
CG10287 CG10367 -0.366942
CG10287 CG10379 0.041069
CG10287 CG10565 -0.122201
CG10287 CG11444 0.098206
CG10287 CG11567 -0.496551
CG10287 CG1157 0.165804
CG10287 CG12151 -1.294930
CG10287 CG12172 -0.003319
CG10287 CG1309 -1.520375
CG10287 CG15105 -1.002687
CG10287 CG15188 -2.041690
CG10287 CG15212 0.130262
CG10287 CG17246 -0.352669
CG10287 CG18549 -0.489633
CG10287 CG2098 1.305906
CG10287 CG2155 0.374533
CG10287 CG2198 -0.378836
CG10287 CG32499 -0.851048
CG10287 CG32548 0.394715
CG10287 CG33104 0.680532
CG10287 CG4051 1.029046
CG10287 CG4233 -0.294079
CG10287 CG4427 0.681953
CG10287 CG4679 1.783908
CG10287 CG4778 -1.210556
CG10287 CG5033 2.726394
CG10287 CG5277 0.237156
CG10287 CG5330 -1.164527
CG10287 CG5353 0.063060
CG10287 CG5594 0.353107
CG10287 CG6148 -0.473496
CG10287 CG6708 -2.015744
CG10287 CG6844 -0.287144
CG10287 CG7266 0.407030
CG10287 CG7421 0.406043
CG10287 CG7915 0.484002
CG10287 CG7935 -1.141021
CG10287 CG8036 -1.601402
CG10287 CG8235 1.042065
CG10287 CG8309 -0.496967
CG10287 CG8402 0.404078
CG10287 CG8439 0.015465
CG10287 CG9009 -0.528354
CG10287 CG9280 -0.060729
CG10287 CG9539 -0.931760
CG10315 CG11444 -0.567129
CG10315 CG1716 -0.802475
CG10315 CG17271 0.845144
CG10315 CG1749 0.095387
CG10315 CG18854 0.465067
CG10315 CG2051 0.297212
CG10315 CG2161 -0.975924
CG10315 CG30291 -1.181063
CG10315 CG31794 -0.304515
CG10315 CG33549 1.463668
CG10315 CG3499 0.375869
CG10315 CG3722 -1.264482
CG10315 CG3766 -0.968006
CG10315 CG4145 0.971766
CG10315 CG4457 0.747146
CG10315 CG4729 -1.139708
CG10315 CG5353 -3.112669
CG10315 CG5382 -0.557129
CG10315 CG6199 -0.618183
CG10315 CG6202 -2.219501
CG10315 CG6822 -1.447609
CG10315 CG7413 0.448174
CG10315 CG7461 1.546291
CG10315 CG7748 -1.888380
CG10315 CG7993 0.235672
CG10327 CG13906 -0.283934
CG10327 CG13928 -0.302229
CG10327 CG31181 0.350945
CG10327 CG3180 -2.570735
CG10327 CG3625 -0.281203
CG10327 CG4022 -2.067993
CG10327 CG6181 -2.084307
CG10327 CG7528 -1.725403
CG10327 CG8200 -0.359528
CG10327 CG8472 -0.843468
CG10327 CG9346 -0.066135
CG10334 CG10620 2.462101
CG10334 CG11347 0.129087
CG10334 CG11949 -0.964938
CG10334 CG12369 -0.151743
CG10334 CG1259 -1.441430
CG10334 CG12676 -0.208667
CG10334 CG12701 0.661565
CG10334 CG13005 3.233426
CG10334 CG13850 -2.349039
CG10334 CG13912 -1.099857
CG10334 CG1403 1.659636
CG10334 CG1444 -1.657399
CG10334 CG1463 -0.251189
CG10334 CG1475 -2.453606
CG10334 CG14805 0.321880
CG10334 CG1648 -5.063212
CG10334 CG17124 0.801319
CG10334 CG17158 0.458976
CG10334 CG17597 -0.798291
CG10334 CG18250 -4.012788
CG10334 CG1837 -0.109615
CG10334 CG1910 1.736463
CG10334 CG2051 -2.191789
CG10334 CG2330 0.145535
CG10334 CG2969 1.118371
CG10334 CG30427 -0.733126
CG10334 CG31045 1.650474
CG10334 CG31692 0.520677
CG10334 CG32425 0.227354
CG10334 CG32625 -0.601466
CG10334 CG3278 2.734927
CG10334 CG33549 3.046605
CG10334 CG3542 -1.645718
CG10334 CG3624 0.787603
CG10334 CG3722 2.339675
CG10334 CG3902 -2.627920
CG10334 CG3903 -6.688487
CG10334 CG3989 0.118163
CG10334 CG4145 0.498914
CG10334 CG4170 -1.566976
CG10334 CG4204 -1.773529
CG10334 CG4551 -1.858934
CG10334 CG4679 -3.083766
CG10334 CG4700 -1.737128
CG10334 CG4746 -0.164087
CG10334 CG5183 -0.118926
CG10334 CG5320 1.335857
CG10334 CG5330 3.263029
CG10334 CG5486 -2.684611
CG10334 CG6668 0.031525
CG10334 CG7227 -3.037223
CG10334 CG7702 0.693804
CG10334 CG8258 -1.045826
CG10334 CG8276 -0.673720
CG10334 CG8965 -0.339510
CG10334 CG9022 0.667012
CG10334 CG9194 2.061085
CG10334 CG9256 -0.019856
CG10334 CG9403 2.270865
CG10334 CG9539 0.256759
CG10334 CG9866 -1.507444
CG10334 CG9916 0.212552
CG10334 CG9985 0.302244
CG10335 CG10535 -0.292871
CG10335 CG10565 -0.782900
CG10335 CG10627 -0.183077
CG10335 CG11334 -0.517587
CG10335 CG11793 0.602224
CG10335 CG12262 -2.608244
CG10335 CG13220 -0.484430
CG10335 CG1371 0.692579
CG10335 CG15105 -2.071650
CG10335 CG15117 0.256803
CG10335 CG15282 0.635918
CG10335 CG15304 0.498756
CG10335 CG1582 -0.635304
CG10335 CG17246 0.871571
CG10335 CG18140 -0.937909
CG10335 CG1910 0.806163
CG10335 CG2161 0.343924
CG10335 CG30497 -0.252333
CG10335 CG3140 -1.679770
CG10335 CG31794 -0.164422
CG10335 CG31999 -0.525893
CG10335 CG32425 1.167623
CG10335 CG32920 -0.224829
CG10335 CG33549 0.374034
CG10335 CG3903 -1.574974
CG10335 CG4169 1.056711
CG10335 CG4183 -0.453212
CG10335 CG4233 -2.291717
CG10335 CG4354 0.214043
CG10335 CG4427 3.334163
CG10335 CG4475 -0.225425
CG10335 CG4533 -0.154315
CG10335 CG4679 0.875804
CG10335 CG5330 -0.135883
CG10335 CG5353 -0.118943
CG10335 CG6439 -0.656674
CG10335 CG6666 -2.529867
CG10335 CG7266 -0.747559
CG10335 CG7748 -0.242302
CG10335 CG7981 -0.496666
CG10335 CG7987 -0.108782
CG10335 CG8036 -0.588716
CG10335 CG8235 1.749459
CG10335 CG8402 -2.431165
CG10335 CG9148 -0.865804
CG10335 CG9280 -1.407824
CG10335 CG9985 0.538969
CG10341 CG10425 2.114191
CG10341 CG10660 0.120219
CG10341 CG11738 5.025179
CG10341 CG11771 0.687719
CG10341 CG12101 -2.460783
CG10341 CG12141 4.154440
CG10341 CG12530 4.158699
CG10341 CG12785 -6.053563
CG10341 CG1381 -2.510520
CG10341 CG14206 4.222797
CG10341 CG14447 1.107634
CG10341 CG14996 -4.807486
CG10341 CG1685 -6.807187
CG10341 CG17136 -3.568014
CG10341 CG17369 -2.865338
CG10341 CG1746 -2.755248
CG10341 CG1785 -1.108146
CG10341 CG2221 -0.242632
CG10341 CG2263 1.126662
CG10341 CG2827 -0.684136
CG10341 CG2863 5.076085
CG10341 CG2867 1.446162
CG10341 CG32253 1.070623
CG10341 CG32264 -3.557508
CG10341 CG32409 6.671361
CG10341 CG32813 -0.308357
CG10341 CG33217 -1.172756
CG10341 CG3593 -0.610350
CG10341 CG4217 0.147021
CG10341 CG4581 -1.767115
CG10341 CG4753 3.391366
CG10341 CG4781 0.510493
CG10341 CG4912 -1.836599
CG10341 CG5010 -4.981071
CG10341 CG5258 1.780204
CG10341 CG5558 -4.000072
CG10341 CG5824 -12.732902
CG10341 CG5904 -0.558693
CG10341 CG6022 -4.704729
CG10341 CG6105 -5.862407
CG10341 CG6343 8.119262
CG10341 CG6455 0.867632
CG10341 CG6767 2.315632
CG10341 CG7519 -15.272179
CG10341 CG7712 1.501651
CG10341 CG7780 0.385853
CG10341 CG7834 -0.920758
CG10341 CG7839 -12.202744
CG10341 CG7935 4.426229
CG10341 CG7993 6.482608
CG10341 CG8039 0.414352
CG10341 CG8327 -6.036902
CG10341 CG8443 1.278298
CG10341 CG8444 -2.015704
CG10341 CG8525 -2.574016
CG10341 CG8780 -0.668516
CG10341 CG8827 -0.656719
CG10341 CG8920 5.986780
CG10341 CG9006 5.243901
CG10341 CG9300 -3.153415
CG10341 CG9306 0.585668
CG10341 CG9577 -0.835797
CG10341 CG9630 -4.425016
CG10360 CG11444 -0.012054
CG10360 CG14430 -0.192229
CG10360 CG1582 -0.159497
CG10360 CG17218 -0.341353
CG10360 CG1749 -0.200753
CG10360 CG2818 -1.133887
CG10360 CG3008 0.141926
CG10360 CG3033 -0.171377
CG10360 CG31170 0.148628
CG10360 CG3171 -0.136725
CG10360 CG33104 0.656098
CG10360 CG33183 -1.342538
CG10360 CG3991 -0.359511
CG10360 CG4006 0.050197
CG10360 CG4552 -0.902840
CG10360 CG4966 0.137759
CG10360 CG5021 -0.774660
CG10360 CG6708 -0.167338
CG10360 CG6775 -0.293769
CG10360 CG7413 0.116817
CG10360 CG8156 0.523602
CG10360 CG8286 -0.400197
CG10360 CG8366 -0.227304
CG10360 CG8430 -0.479959
CG10360 CG8965 -0.280035
CG10360 CG8978 0.481066
CG10360 CG9322 0.341053
CG10361 CG10504 0.377800
CG10361 CG15105 -0.287337
CG10361 CG17325 -0.885533
CG10361 CG1837 0.099969
CG10361 CG3960 -0.307317
CG10361 CG4679 -1.840031
CG10361 CG4692 0.127700
CG10361 CG4726 -1.972816
CG10361 CG4746 -1.054379
CG10361 CG5330 0.561363
CG10361 CG6668 0.952531
CG10361 CG7107 0.712030
CG10364 CG10897 -0.951728
CG10364 CG1130 0.031727
CG10364 CG32505 0.596633
CG10364 CG3408 -1.461168
CG10364 CG6987 -0.855440
CG10364 CG7358 -1.475795
CG10364 CG9704 -0.728439
CG10364 CG9797 -0.286165
CG10367 CG10627 0.299075
CG10367 CG10922 -0.051329
CG10367 CG11051 -0.481174
CG10367 CG11793 0.534248
CG10367 CG12403 0.705722
CG10367 CG1309 -0.750984
CG10367 CG14243 -0.175009
CG10367 CG14629 0.139600
CG10367 CG14968 -0.340001
CG10367 CG15105 -1.774316
CG10367 CG15117 2.346445
CG10367 CG15188 -0.511220
CG10367 CG1548 0.245190
CG10367 CG15717 1.385362
CG10367 CG1743 -0.136884
CG10367 CG18111 -0.887430
CG10367 CG18140 0.040833
CG10367 CG18446 -0.557986
CG10367 CG2098 1.655043
CG10367 CG2198 -0.908033
CG10367 CG30011 0.293073
CG10367 CG31098 0.019091
CG10367 CG33009 -0.492272
CG10367 CG33113 -0.368691
CG10367 CG3960 0.422346
CG10367 CG3989 -1.280790
CG10367 CG4162 0.251443
CG10367 CG4354 -1.024812
CG10367 CG4533 2.419476
CG10367 CG4679 -1.440598
CG10367 CG4692 0.962174
CG10367 CG5330 0.704297
CG10367 CG5345 1.155461
CG10367 CG5532 -0.034491
CG10367 CG5828 -0.195927
CG10367 CG7062 -1.487907
CG10367 CG7266 -0.193306
CG10367 CG7438 -0.807047
CG10367 CG7915 0.314415
CG10367 CG8050 0.003647
CG10367 CG8402 0.268515
CG10367 CG8665 -2.919067
CG10367 CG8669 -0.174066
CG10367 CG9238 -0.198447
CG10367 CG9539 -0.611691
CG10379 CG10504 0.978802
CG10379 CG10535 1.010275
CG10379 CG10565 -2.981187
CG10379 CG10620 2.046062
CG10379 CG10627 0.481741
CG10379 CG10701 -2.432126
CG10379 CG11015 1.204333
CG10379 CG11076 0.385403
CG10379 CG11471 -0.950269
CG10379 CG12131 3.315872
CG10379 CG12676 -1.409342
CG10379 CG12792 0.269614
CG10379 CG13005 -2.617039
CG10379 CG1309 -1.294968
CG10379 CG13289 -0.889809
CG10379 CG14025 2.186084
CG10379 CG1429 -3.242283
CG10379 CG14687 -0.669466
CG10379 CG1475 -5.445663
CG10379 CG15433 2.286400
CG10379 CG17032 -0.947172
CG10379 CG17121 0.859486
CG10379 CG17124 1.728018
CG10379 CG17158 0.694075
CG10379 CG17166 1.335036
CG10379 CG1721 1.250186
CG10379 CG1749 0.058741
CG10379 CG17492 -1.444595
CG10379 CG18507 -0.449244
CG10379 CG2051 1.166731
CG10379 CG2330 1.009922
CG10379 CG2969 -2.675513
CG10379 CG3001 1.979479
CG10379 CG3008 -0.007576
CG10379 CG31045 -2.998612
CG10379 CG32425 -3.428542
CG10379 CG32701 -0.286896
CG10379 CG3278 -3.487268
CG10379 CG33104 -0.180206
CG10379 CG33549 -3.211849
CG10379 CG3359 0.209775
CG10379 CG3624 0.789160
CG10379 CG4115 0.077412
CG10379 CG4170 0.528676
CG10379 CG4204 1.476667
CG10379 CG4354 -2.914735
CG10379 CG4427 2.235541
CG10379 CG4679 0.743773
CG10379 CG4692 -0.068926
CG10379 CG5033 0.892918
CG10379 CG5183 -1.028165
CG10379 CG5258 -1.782575
CG10379 CG5320 4.557882
CG10379 CG5330 2.573784
CG10379 CG5353 1.508967
CG10379 CG5374 -4.406216
CG10379 CG5590 -0.261012
CG10379 CG5594 -0.036503
CG10379 CG5809 -0.735184
CG10379 CG6148 -1.501094
CG10379 CG6512 -7.663065
CG10379 CG6668 -3.771908
CG10379 CG6708 0.259596
CG10379 CG7199 -0.157224
CG10379 CG7227 0.936316
CG10379 CG7430 -2.123024
CG10379 CG7610 -3.204605
CG10379 CG7654 0.622439
CG10379 CG7915 -1.010682
CG10379 CG7935 2.092444
CG10379 CG8144 0.766174
CG10379 CG8231 5.293299
CG10379 CG8289 0.625135
CG10379 CG8306 1.513044
CG10379 CG8309 -2.777893
CG10379 CG8312 -1.022499
CG10379 CG8402 0.474705
CG10379 CG8430 0.628550
CG10379 CG8439 1.436036
CG10379 CG8446 -0.187986
CG10379 CG8759 1.592375
CG10379 CG8977 -0.003891
CG10379 CG8978 -0.711202
CG10379 CG9009 -1.627609
CG10379 CG9035 0.235396
CG10379 CG9238 -0.100005
CG10379 CG9281 -1.884090
CG10379 CG9330 2.114510
CG10379 CG9423 0.776802
CG10379 CG9677 2.116884
CG10379 CG9866 -3.723756
CG10379 CG9916 -0.424320
CG10379 TE19126 0.080664
CG10382 CG15097 -2.214928
CG10391 CG13977 -0.175625
CG10391 CG1600 -1.146052
CG10391 CG18466 1.606562
CG10391 CG2060 0.250753
CG10391 CG3829 -0.651826
CG10391 CG4120 -2.871466
CG10391 CG7390 -0.129720
CG10391 CG8782 -2.110294
CG10425 CG10660 -1.272248
CG10425 CG10691 -3.597427
CG10425 CG11151 -0.758635
CG10425 CG11255 -1.056972
CG10425 CG12338 -0.200949
CG10425 CG12400 -0.004852
CG10425 CG12785 -0.839069
CG10425 CG14996 0.509199
CG10425 CG15347 -1.039360
CG10425 CG1785 0.417628
CG10425 CG2713 0.665467
CG10425 CG2827 0.039574
CG10425 CG3140 0.993565
CG10425 CG3283 -0.538522
CG10425 CG3714 -0.493438
CG10425 CG4061 -0.112424
CG10425 CG4217 1.094302
CG10425 CG4753 1.135003
CG10425 CG5010 -1.149461
CG10425 CG5558 1.883500
CG10425 CG5904 -0.517201
CG10425 CG6028 -0.120442
CG10425 CG6226 0.199738
CG10425 CG6343 0.074156
CG10425 CG6904 -0.397310
CG10425 CG7712 0.834040
CG10425 CG7839 -2.312529
CG10425 CG7993 0.166548
CG10425 CG8039 -0.836105
CG10425 CG8058 1.346259
CG10425 CG8327 -1.941203
CG10425 CG8443 0.372394
CG10425 CG8444 -1.112536
CG10425 CG8525 -0.399125
CG10425 CG9527 0.844222
CG10425 CG9577 -1.217682
CG10446 CG13920 -2.106169
CG10449 CG6822 -1.910444
CG10473 CG1884 -0.223639
CG10473 CG2072 -1.371707
CG10473 CG3539 -1.950196
CG10473 CG4672 -0.571361
CG10479 CG12403 -0.705637
CG10479 CG15188 -1.203731
CG10479 CG4533 -0.903056
CG10479 CG5320 0.887255
CG10479 CG6844 -1.213661
CG1049 CG12701 -1.173234
CG1049 CG14883 0.080922
CG1049 CG3033 -0.408874
CG1049 CG3969 -0.208418
CG1049 CG7379 -0.373046
CG1049 CG8156 -0.646278
CG1049 CG8965 -0.533800
CG10504 CG10565 -3.170807
CG10504 CG10578 -0.834706
CG10504 CG10669 0.714392
CG10504 CG10724 -5.921202
CG10504 CG11015 2.614758
CG10504 CG11107 -3.348457
CG10504 CG11444 3.114751
CG10504 CG11642 0.073007
CG10504 CG12084 0.140110
CG10504 CG12091 -1.805333
CG10504 CG12131 -0.019389
CG10504 CG12206 1.302353
CG10504 CG12262 -4.625464
CG10504 CG12403 -1.087982
CG10504 CG12582 -0.613581
CG10504 CG1345 -0.030513
CG10504 CG1371 2.916852
CG10504 CG14207 0.676817
CG10504 CG1429 0.563905
CG10504 CG1475 -29.753969
CG10504 CG15105 1.383713
CG10504 CG15212 0.428957
CG10504 CG15282 -0.900336
CG10504 CG1648 -1.067909
CG10504 CG16765 -0.318411
CG10504 CG17158 -0.823992
CG10504 CG17166 1.177337
CG10504 CG1721 -0.135687
CG10504 CG17246 0.823496
CG10504 CG17325 -2.227207
CG10504 CG17332 1.799313
CG10504 CG17492 -0.892898
CG10504 CG1771 0.357564
CG10504 CG1782 -4.911856
CG10504 CG18290 -0.127449
CG10504 CG1837 2.564736
CG10504 CG1882 0.752372
CG10504 CG1884 0.404004
CG10504 CG1910 0.207301
CG10504 CG2051 0.700196
CG10504 CG2161 1.148858
CG10504 CG3008 -1.868437
CG10504 CG3033 0.630204
CG10504 CG31045 3.431665
CG10504 CG3127 2.334903
CG10504 CG31794 -1.755662
CG10504 CG3198 2.347028
CG10504 CG32425 -3.521078
CG10504 CG32701 0.392139
CG10504 CG32813 0.400393
CG10504 CG33009 0.106490
CG10504 CG33104 -0.598363
CG10504 CG33113 -0.248483
CG10504 CG33149 -0.875195
CG10504 CG33183 0.270543
CG10504 CG33549 0.941958
CG10504 CG3371 -1.429683
CG10504 CG3499 3.069719
CG10504 CG3624 2.697237
CG10504 CG3644 -2.410839
CG10504 CG3722 0.966067
CG10504 CG3725 -3.361899
CG10504 CG4115 -0.388058
CG10504 CG4145 -0.622499
CG10504 CG4169 -1.371075
CG10504 CG4170 2.367557
CG10504 CG4183 1.585350
CG10504 CG4364 0.175826
CG10504 CG4376 2.003327
CG10504 CG4427 1.923933
CG10504 CG4511 1.511796
CG10504 CG4552 -6.931987
CG10504 CG4672 0.782826
CG10504 CG4679 -0.204953
CG10504 CG4692 -3.744386
CG10504 CG4700 -1.148375
CG10504 CG4726 -7.479363
CG10504 CG4994 1.240617
CG10504 CG5186 -0.312004
CG10504 CG5320 2.511904
CG10504 CG5330 5.102527
CG10504 CG5353 3.286423
CG10504 CG5374 -0.183891
CG10504 CG5454 1.516862
CG10504 CG5476 1.508843
CG10504 CG5809 0.303114
CG10504 CG6512 -1.065171
CG10504 CG6521 -0.039110
CG10504 CG6647 -1.283832
CG10504 CG6668 -1.339194
CG10504 CG6708 0.088507
CG10504 CG6766 3.141490
CG10504 CG6775 -2.301200
CG10504 CG6877 0.104430
CG10504 CG7033 -2.239707
CG10504 CG7071 -3.650221
CG10504 CG7107 -2.186450
CG10504 CG7173 -0.439002
CG10504 CG7199 0.305958
CG10504 CG7271 3.617250
CG10504 CG7279 0.625186
CG10504 CG7361 -0.860236
CG10504 CG7413 -6.761119
CG10504 CG7430 -3.509132
CG10504 CG7433 2.685980
CG10504 CG7610 0.544587
CG10504 CG7654 -0.031430
CG10504 CG7915 0.339436
CG10504 CG7920 -5.905756
CG10504 CG7981 -4.059329
CG10504 CG8186 3.477969
CG10504 CG8209 -0.425186
CG10504 CG8231 -3.259717
CG10504 CG8235 -0.335334
CG10504 CG8289 1.111842
CG10504 CG8402 2.409006
CG10504 CG8439 -1.943893
CG10504 CG8965 0.679462
CG10504 CG8977 0.089678
CG10504 CG9022 -2.977701
CG10504 CG9172 1.225078
CG10504 CG9194 1.459961
CG10504 CG9238 -0.924430
CG10504 CG9281 2.274356
CG10504 CG9322 1.125687
CG10504 CG9743 1.075552
CG10504 CG9811 -0.145309
CG10504 CG9985 1.526182
CG10504 CR31696 1.803859
CG10504 TE19126 2.657835
CG10535 CG10627 0.440789
CG10535 CG11444 -0.059550
CG10535 CG13005 0.219085
CG10535 CG1309 -0.140461
CG10535 CG13289 -0.046844
CG10535 CG13850 0.433371
CG10535 CG14629 1.304499
CG10535 CG1463 -0.457722
CG10535 CG1475 2.911308
CG10535 CG14788 -1.019263
CG10535 CG14805 -0.105123
CG10535 CG17124 0.653884
CG10535 CG2051 0.831745
CG10535 CG2198 0.952560
CG10535 CG2330 0.274622
CG10535 CG2969 -3.979186
CG10535 CG31692 0.534837
CG10535 CG31999 -0.346995
CG10535 CG32425 -4.422091
CG10535 CG3278 -1.758176
CG10535 CG33549 -1.787033
CG10535 CG3542 1.330350
CG10535 CG3722 -0.941517
CG10535 CG3725 -0.059858
CG10535 CG3766 -0.204052
CG10535 CG3800 0.581579
CG10535 CG3902 -1.464238
CG10535 CG3903 -0.863478
CG10535 CG3989 2.717676
CG10535 CG4145 1.358675
CG10535 CG4170 0.245366
CG10535 CG4354 -0.914134
CG10535 CG4533 0.342540
CG10535 CG4746 0.534280
CG10535 CG4752 -0.829321
CG10535 CG5033 -0.525482
CG10535 CG5183 -1.150547
CG10535 CG5220 0.792926
CG10535 CG5330 0.997100
CG10535 CG5345 -4.766911
CG10535 CG5353 -0.763981
CG10535 CG5486 0.579411
CG10535 CG6148 -1.502208
CG10535 CG6778 0.331547
CG10535 CG7227 -0.524935
CG10535 CG7393 0.379124
CG10535 CG7702 1.810760
CG10535 CG7935 0.607515
CG10535 CG7987 -0.387419
CG10535 CG8036 -0.557252
CG10535 CG8258 -1.840420
CG10535 CG9128 0.376381
CG10535 CG9256 -1.265520
CG10535 CG9280 0.121565
CG10535 CG9539 1.264808
CG10535 CG9677 -0.982517
CG10535 CG9916 -0.590794
CG10535 CG9985 1.562403
CG10545 CG11324 -0.709692
CG10545 CG11987 -0.666477
CG10545 CG12249 0.595116
CG10545 CG13624 -0.661495
CG10545 CG14622 1.036142
CG10545 CG15811 -1.433664
CG10545 CG2083 0.285572
CG10545 CG31043 -1.228580
CG10545 CG31088 -2.288655
CG10545 CG31108 0.343117
CG10545 CG31181 -1.013358
CG10545 CG31349 -0.627071
CG10545 CG32043 0.621272
CG10545 CG3625 0.088507
CG10545 CG4303 -1.265908
CG10545 CG5433 -0.292435
CG10545 CG6174 -1.324112
CG10545 CG6418 1.021720
CG10545 CG6703 0.689664
CG10545 CG6866 -0.861789
CG10545 CG6877 0.638202
CG10545 CG6889 0.497709
CG10545 CG6987 -0.810761
CG10545 CG7358 0.106334
CG10545 CG7375 -0.442075
CG10545 CG7851 -0.506055
CG10545 CG8092 0.438124
CG10545 CG8472 0.673379
CG10545 CG8567 -0.722272
CG10545 CG8933 0.576785
CG10545 CG9135 0.566453
CG10545 CG9261 -0.152010
CG10545 CG9267 -0.340353
CG10545 CG9666 -2.233541
CG10545 CG9894 0.098970
CG10565 CG10627 -0.291656
CG10565 CG10724 0.973189
CG10565 CG11015 -3.015999
CG10565 CG11076 4.242561
CG10565 CG11134 -1.469419
CG10565 CG11267 5.914777
CG10565 CG11334 -0.694768
CG10565 CG11444 3.861859
CG10565 CG11471 3.165452
CG10565 CG11567 -1.760375
CG10565 CG11785 0.340966
CG10565 CG11793 1.295790
CG10565 CG11979 -0.967546
CG10565 CG11992 -0.070781
CG10565 CG12151 2.437519
CG10565 CG12262 -0.823057
CG10565 CG12792 -1.682455
CG10565 CG13005 -1.814276
CG10565 CG1309 4.252943
CG10565 CG13220 1.296367
CG10565 CG13506 -3.613281
CG10565 CG1403 2.370186
CG10565 CG14048 1.817816
CG10565 CG1475 -9.011374
CG10565 CG15105 4.598943
CG10565 CG15212 0.388254
CG10565 CG15282 -0.238257
CG10565 CG15304 1.198301
CG10565 CG15433 -2.050903
CG10565 CG1582 -0.631489
CG10565 CG16765 4.826946
CG10565 CG17032 0.294932
CG10565 CG17121 -3.400561
CG10565 CG17166 -13.395777
CG10565 CG1721 -0.741337
CG10565 CG17246 -2.290990
CG10565 CG17492 0.862078
CG10565 CG18140 -0.956361
CG10565 CG18446 1.682072
CG10565 CG18507 0.778315
CG10565 CG2051 1.844509
CG10565 CG2155 0.409361
CG10565 CG2161 -1.404385
CG10565 CG2713 -0.090343
CG10565 CG30011 1.809458
CG10565 CG3008 -3.043083
CG10565 CG31170 1.218148
CG10565 CG3140 -6.575095
CG10565 CG3171 1.630899
CG10565 CG31999 -0.726806
CG10565 CG32164 -11.886441
CG10565 CG32425 -5.229702
CG10565 CG32499 1.391744
CG10565 CG32548 -1.632632
CG10565 CG32625 0.924442
CG10565 CG3267 -5.155618
CG10565 CG3278 0.718964
CG10565 CG33009 0.069256
CG10565 CG33104 -6.858956
CG10565 CG33183 0.790824
CG10565 CG33549 -0.308630
CG10565 CG3499 -6.811914
CG10565 CG3624 -0.621474
CG10565 CG3861 -0.719383
CG10565 CG3903 -5.251953
CG10565 CG3960 1.495668
CG10565 CG3992 -0.838659
CG10565 CG4003 2.108677
CG10565 CG4051 -3.827808
CG10565 CG4145 0.771253
CG10565 CG4169 2.601694
CG10565 CG4170 2.819414
CG10565 CG4233 -1.191711
CG10565 CG4300 -0.103018
CG10565 CG4307 3.520047
CG10565 CG4354 -0.342084
CG10565 CG4364 -0.584755
CG10565 CG4427 -7.307695
CG10565 CG4475 0.657912
CG10565 CG4552 2.629394
CG10565 CG4567 3.095384
CG10565 CG4679 -2.953040
CG10565 CG4692 -0.202048
CG10565 CG4726 4.496321
CG10565 CG4742 0.267847
CG10565 CG4972 -2.356710
CG10565 CG4994 1.768323
CG10565 CG5033 -9.101077
CG10565 CG5193 0.928257
CG10565 CG5258 1.554022
CG10565 CG5320 2.499026
CG10565 CG5330 -6.996115
CG10565 CG5353 6.254714
CG10565 CG5374 -8.091550
CG10565 CG5476 -0.362391
CG10565 CG5590 0.718142
CG10565 CG5809 -0.653277
CG10565 CG6501 -4.191817
CG10565 CG6512 0.676632
CG10565 CG6521 -1.026249
CG10565 CG6668 -7.001713
CG10565 CG6708 -2.881524
CG10565 CG6775 0.707422
CG10565 CG6871 -0.687622
CG10565 CG6904 3.110720
CG10565 CG7033 -6.222899
CG10565 CG7107 1.666978
CG10565 CG7173 -0.909234
CG10565 CG7176 0.542357
CG10565 CG7227 0.621887
CG10565 CG7266 1.494702
CG10565 CG7271 -2.876468
CG10565 CG7361 -9.735704
CG10565 CG7413 0.623855
CG10565 CG7421 2.694228
CG10565 CG7430 -6.254406
CG10565 CG7461 2.979685
CG10565 CG7526 1.002763
CG10565 CG7610 -0.884528
CG10565 CG7698 4.858477
CG10565 CG7915 1.904507
CG10565 CG7935 -2.795121
CG10565 CG7981 1.613954
CG10565 CG7987 1.597771
CG10565 CG8058 2.590320
CG10565 CG8144 0.964985
CG10565 CG8173 0.273548
CG10565 CG8182 0.244803
CG10565 CG8186 1.095834
CG10565 CG8231 2.221268
CG10565 CG8235 -7.118650
CG10565 CG8309 0.189945
CG10565 CG8402 -3.084200
CG10565 CG8430 -0.250849
CG10565 CG8439 -8.159212
CG10565 CG8788 1.183449
CG10565 CG8965 1.020790
CG10565 CG8977 18.921285
CG10565 CG8978 0.528100
CG10565 CG9009 -2.043490
CG10565 CG9140 0.335844
CG10565 CG9172 -3.011544
CG10565 CG9194 3.167685
CG10565 CG9238 0.271242
CG10565 CG9280 0.686413
CG10565 CG9281 3.100921
CG10565 CG9322 -0.716729
CG10565 CG9330 -2.237380
CG10565 CG9416 1.227661
CG10565 CG9539 0.626627
CG10565 CG9710 -2.381855
CG10565 CG9762 2.406793
CG10565 CG9985 -1.084975
CG10565 CR31808 2.036333
CG10565 TE19126 1.200497
CG10571 CG11471 1.728217
CG10571 CG12084 -0.598883
CG10571 CG12151 -1.579735
CG10571 CG1309 3.128888
CG10571 CG13289 -0.218310
CG10571 CG14788 0.241955
CG10571 CG14805 -1.108381
CG10571 CG17124 -0.902208
CG10571 CG17369 1.569814
CG10571 CG18854 0.559496
CG10571 CG2158 -1.159698
CG10571 CG2221 -3.840667
CG10571 CG2263 -1.526464
CG10571 CG2277 -0.260703
CG10571 CG2674 0.702582
CG10571 CG2827 0.430081
CG10571 CG3224 0.204472
CG10571 CG32409 -0.175317
CG10571 CG4003 0.415732
CG10571 CG4457 0.953694
CG10571 CG4700 1.128300
CG10571 CG4912 -2.547203
CG10571 CG5033 2.301108
CG10571 CG5193 0.292297
CG10571 CG5220 0.942082
CG10571 CG5277 0.608128
CG10571 CG5382 -0.283921
CG10571 CG5824 0.492099
CG10571 CG6022 1.206873
CG10571 CG6177 -0.025012
CG10571 CG6202 -0.240559
CG10571 CG6708 0.324693
CG10571 CG6904 0.043929
CG10571 CG7393 -2.939334
CG10571 CG7461 -1.019174
CG10571 CG8286 0.873473
CG10571 CG8289 0.337409
CG10571 CG8583 -0.027028
CG10571 CG8636 -0.045282
CG10571 CG8978 -2.413570
CG10571 CG9006 -4.421271
CG10571 CG9318 -1.403054
CG10571 CG9677 0.493377
CG10571 CG9750 -1.237473
CG10578 CG11015 0.380872
CG10578 CG12091 -0.271578
CG10578 CG12131 0.190978
CG10578 CG12151 -0.391738
CG10578 CG12262 0.740811
CG10578 CG12287 -0.258594
CG10578 CG12403 -1.083747
CG10578 CG12592 -0.193615
CG10578 CG13005 -0.675319
CG10578 CG1309 0.150671
CG10578 CG13289 -0.413262
CG10578 CG1403 0.065729
CG10578 CG1422 -0.498828
CG10578 CG1475 -0.053705
CG10578 CG14805 -0.737674
CG10578 CG16721 0.078529
CG10578 CG17124 0.086688
CG10578 CG17158 0.412014
CG10578 CG17246 -0.612572
CG10578 CG17492 -0.429007
CG10578 CG18140 0.213190
CG10578 CG18250 0.747437
CG10578 CG1837 -0.546216
CG10578 CG2051 -0.185451
CG10578 CG31368 -1.834396
CG10578 CG32425 0.027579
CG10578 CG32625 0.515564
CG10578 CG3265 -0.024767
CG10578 CG32701 -1.070435
CG10578 CG3278 0.128910
CG10578 CG33104 -0.053155
CG10578 CG33549 -0.247697
CG10578 CG3371 1.634927
CG10578 CG3416 -1.465200
CG10578 CG3624 0.500407
CG10578 CG3644 0.415318
CG10578 CG3722 0.442922
CG10578 CG4003 0.427416
CG10578 CG4204 -0.473982
CG10578 CG4427 1.003662
CG10578 CG4551 0.633306
CG10578 CG4700 -1.239534
CG10578 CG5183 -0.601539
CG10578 CG5258 0.101459
CG10578 CG5320 1.847162
CG10578 CG5330 0.758138
CG10578 CG5454 -0.654403
CG10578 CG5809 -0.849219
CG10578 CG6177 0.081599
CG10578 CG6708 -0.522575
CG10578 CG6844 -0.615940
CG10578 CG7413 -0.815168
CG10578 CG7433 -0.448559
CG10578 CG7481 -0.072412
CG10578 CG7987 -1.010558
CG10578 CG8209 0.903076
CG10578 CG8416 0.297807
CG10578 CG9006 0.114947
CG10578 CG9318 0.330055
CG10578 CG9423 -1.556138
CG10578 CG9677 0.937533
CG10578 CG9750 0.221868
CG10578 CG9985 -0.763809
CG10591 CG1157 0.078618
CG10591 CG12157 -0.379741
CG10591 CG14639 -0.909545
CG10591 CG17332 0.433509
CG10591 CG18374 -0.306684
CG10591 CG31233 -0.356165
CG10591 CG4753 -0.540332
CG10591 CG5288 0.387521
CG10591 CG5532 -0.457824
CG10591 CG7176 -0.164966
CG10591 CG7178 0.014897
CG10591 CG7241 -0.419472
CG10591 CG7502 -0.919358
CG10591 CG8048 -1.341727
CG10591 CG8788 1.045225
CG10591 CG8804 -3.484130
CG10591 CG9066 -0.397266
CG10591 CG9331 1.928054
CG10602 CG10746 0.445765
CG10602 CG11051 -0.226910
CG10602 CG11267 1.434341
CG10602 CG11793 -0.297702
CG10602 CG15095 0.512152
CG10602 CG15117 0.054451
CG10602 CG15304 -0.591275
CG10602 CG15717 0.477492
CG10602 CG2977 -1.242044
CG10602 CG31098 -0.921629
CG10602 CG31431 -1.036743
CG10602 CG5288 0.435549
CG10602 CG5532 -0.182349
CG10602 CG5819 -0.582182
CG10602 CG6417 0.413758
CG10602 CG6459 -0.493840
CG10602 CG7062 -0.669684
CG10602 CG8050 0.532518
CG10602 CG8470 -1.235135
CG10602 CG8665 -0.601158
CG10602 CG8766 -1.271246
CG10602 CG8788 1.037670
CG10602 CG8946 -0.548027
CG10602 CG9184 -0.432753
CG10602 CG9331 0.459170
CG10620 CG10701 -2.537631
CG10620 CG11015 -0.597050
CG10620 CG11280 -2.173562
CG10620 CG11347 0.983386
CG10620 CG11652 -4.855544
CG10620 CG11861 -1.929061
CG10620 CG11949 -4.348575
CG10620 CG12091 -6.799600
CG10620 CG12129 0.471299
CG10620 CG12131 0.045931
CG10620 CG12360 -2.644371
CG10620 CG12369 -3.232062
CG10620 CG12676 -7.190498
CG10620 CG13912 -2.426779
CG10620 CG14025 -0.084136
CG10620 CG1404 -0.920785
CG10620 CG14207 -0.300304
CG10620 CG1422 -6.099411
CG10620 CG1429 1.034896
CG10620 CG1444 1.551505
CG10620 CG14813 -0.544311
CG10620 CG14883 0.803361
CG10620 CG15002 -0.290874
CG10620 CG1648 -1.604178
CG10620 CG16721 -0.688553
CG10620 CG17158 4.049529
CG10620 CG1716 -1.080259
CG10620 CG1749 1.663150
CG10620 CG17492 -3.630887
CG10620 CG18140 0.403554
CG10620 CG18250 -18.919425
CG10620 CG18507 0.239619
CG10620 CG2051 -5.781829
CG10620 CG2835 -1.529554
CG10620 CG2969 1.526111
CG10620 CG3033 0.060719
CG10620 CG3039 -2.642625
CG10620 CG31045 -7.246301
CG10620 CG31332 9.154201
CG10620 CG31349 -0.231170
CG10620 CG3265 3.886686
CG10620 CG32701 -0.851560
CG10620 CG33097 -1.498496
CG10620 CG33549 -2.589884
CG10620 CG3359 -0.347027
CG10620 CG3371 3.951205
CG10620 CG3436 1.791070
CG10620 CG3542 1.997871
CG10620 CG3624 2.204912
CG10620 CG3664 -2.962016
CG10620 CG3722 1.338463
CG10620 CG3725 1.867745
CG10620 CG3800 -2.080260
CG10620 CG3903 -0.744740
CG10620 CG4006 -1.358844
CG10620 CG4115 0.189356
CG10620 CG4170 2.908708
CG10620 CG4204 0.361052
CG10620 CG4551 0.708466
CG10620 CG4677 -2.806286
CG10620 CG4700 2.513710
CG10620 CG5183 -4.505410
CG10620 CG5320 0.768130
CG10620 CG5433 1.494431
CG10620 CG5809 -5.919516
CG10620 CG6017 0.943179
CG10620 CG6668 2.059040
CG10620 CG6766 2.031042
CG10620 CG6877 -1.770114
CG10620 CG7073 0.552710
CG10620 CG7199 1.397428
CG10620 CG7262 -0.980090
CG10620 CG7379 1.459166
CG10620 CG7526 -0.940782
CG10620 CG7752 0.513157
CG10620 CG7892 0.444286
CG10620 CG7893 -5.421229
CG10620 CG8276 -0.321263
CG10620 CG8289 0.381391
CG10620 CG8306 3.337035
CG10620 CG8312 1.204955
CG10620 CG8411 1.597957
CG10620 CG8416 0.088095
CG10620 CG8759 1.374077
CG10620 CG8933 3.041461
CG10620 CG8965 0.362376
CG10620 CG9022 0.018175
CG10620 CG9035 -1.324908
CG10620 CG9128 0.306834
CG10620 CG9256 0.668521
CG10620 CG9318 0.079259
CG10620 CG9322 -3.150447
CG10620 CG9403 -2.459014
CG10620 CG9423 1.623713
CG10620 CG9677 2.764632
CG10620 CG9712 2.352460
CG10620 CG9866 -3.896940
CG10620 CG9924 -0.246066
CG10620 CG9985 2.886231
CG10620 CR31696 1.303737
CG10620 TE19126 -0.354293
CG10627 CG10992 -0.520754
CG10627 CG11347 1.236586
CG10627 CG1169 -0.871360
CG10627 CG11992 0.482015
CG10627 CG12233 -0.903802
CG10627 CG12262 1.392904
CG10627 CG14629 -0.315380
CG10627 CG15105 -1.868737
CG10627 CG17121 -0.066114
CG10627 CG18290 0.017989
CG10627 CG2161 1.107292
CG10627 CG2969 0.511486
CG10627 CG3008 -1.232787
CG10627 CG30497 -0.194029
CG10627 CG31999 -2.727410
CG10627 CG32425 -1.578534
CG10627 CG33549 -1.450642
CG10627 CG3499 0.276802
CG10627 CG3644 0.289814
CG10627 CG3725 -0.209054
CG10627 CG3903 0.964487
CG10627 CG3960 -0.776655
CG10627 CG4169 -0.118213
CG10627 CG4354 -2.342454
CG10627 CG4364 -1.046736
CG10627 CG4533 1.263065
CG10627 CG4679 -3.029497
CG10627 CG4692 -1.790599
CG10627 CG5330 1.724237
CG10627 CG5345 -0.239357
CG10627 CG5486 -1.080724
CG10627 CG6668 1.117960
CG10627 CG7107 1.696851
CG10627 CG7266 -1.577368
CG10627 CG7438 0.076897
CG10627 CG7526 -0.280383
CG10627 CG7981 0.409177
CG10627 CG8402 -0.547322
CG10627 CG8439 0.153379
CG10627 CG8965 -0.113237
CG10627 CG9194 0.795943
CG10627 CG9423 0.559421
CG10627 CG9539 0.233234
CG10627 CG9811 -0.269192
CG10655 CG10660 0.267156
CG10655 CG10691 -3.931229
CG10655 CG11107 -1.753906
CG10655 CG11151 0.564916
CG10655 CG11217 1.560232
CG10655 CG11255 -2.210607
CG10655 CG11267 -14.357503
CG10655 CG11979 1.338439
CG10655 CG12141 6.649725
CG10655 CG12157 0.555546
CG10655 CG12400 -1.461164
CG10655 CG12582 -0.042678
CG10655 CG12785 -1.488259
CG10655 CG13220 1.775747
CG10655 CG13506 1.312591
CG10655 CG13551 -2.886626
CG10655 CG13704 -1.397258
CG10655 CG1371 -4.010793
CG10655 CG14048 2.185772
CG10655 CG14066 -0.763023
CG10655 CG15095 -5.314781
CG10655 CG15102 0.039965
CG10655 CG15304 5.300758
CG10655 CG15347 4.429442
CG10655 CG1685 -6.367990
CG10655 CG17332 2.071722
CG10655 CG17642 -2.672726
CG10655 CG1771 -2.347522
CG10655 CG18854 1.917035
CG10655 CG2713 4.786226
CG10655 CG2863 0.567853
CG10655 CG30349 0.309189
CG10655 CG31004 1.193124
CG10655 CG31098 2.020083
CG10655 CG31175 1.444437
CG10655 CG3127 2.772265
CG10655 CG3140 1.290509
CG10655 CG32164 1.256369
CG10655 CG3249 -0.752851
CG10655 CG32813 2.569308
CG10655 CG3283 -0.262339
CG10655 CG33502 -1.809666
CG10655 CG3714 1.119703
CG10655 CG3884 -0.044672
CG10655 CG4169 0.915132
CG10655 CG4217 -5.638601
CG10655 CG4233 -3.691797
CG10655 CG4247 1.725606
CG10655 CG4581 2.980772
CG10655 CG4600 -0.645956
CG10655 CG4901 0.745862
CG10655 CG4994 0.859480
CG10655 CG5130 0.445892
CG10655 CG5558 -3.570385
CG10655 CG5590 -0.727042
CG10655 CG5660 -0.881583
CG10655 CG5819 -0.170911
CG10655 CG5903 -2.368420
CG10655 CG5904 -4.620895
CG10655 CG5992 -1.066889
CG10655 CG6028 -0.530517
CG10655 CG6178 0.112201
CG10655 CG6226 1.539037
CG10655 CG6345 -0.421385
CG10655 CG6375 -0.521530
CG10655 CG6417 -0.955996
CG10655 CG6501 -10.930122
CG10655 CG6666 2.679003
CG10655 CG6769 -8.860754
CG10655 CG6949 0.646957
CG10655 CG7178 -1.572873
CG10655 CG7361 -3.261135
CG10655 CG7421 2.560721
CG10655 CG7430 -0.960337
CG10655 CG7458 1.197830
CG10655 CG7610 -0.464301
CG10655 CG7698 -1.554583
CG10655 CG7834 0.147026
CG10655 CG7920 1.562680
CG10655 CG7993 -4.992622
CG10655 CG8039 0.866296
CG10655 CG8048 -5.166395
CG10655 CG8058 3.685466
CG10655 CG8235 1.432654
CG10655 CG8443 0.381025
CG10655 CG8446 -0.050996
CG10655 CG8470 4.987480
CG10655 CG8766 -0.440446
CG10655 CG8946 2.140462
CG10655 CG9527 3.042754
CG10655 CG9577 1.015462
CG10660 CG11241 0.171242
CG10660 CG11771 0.417765
CG10660 CG12101 3.108710
CG10660 CG12400 2.448554
CG10660 CG12785 -5.666316
CG10660 CG13551 0.464532
CG10660 CG14048 -2.381148
CG10660 CG14066 -0.296227
CG10660 CG14996 -0.230377
CG10660 CG1685 1.055157
CG10660 CG17136 -0.468312
CG10660 CG17369 -0.016829
CG10660 CG1785 -6.220372
CG10660 CG2078 -0.328222
CG10660 CG2674 0.260366
CG10660 CG2827 0.242247
CG10660 CG2867 -0.397897
CG10660 CG32264 0.230693
CG10660 CG32409 0.844909
CG10660 CG33217 3.103341
CG10660 CG3593 -3.050881
CG10660 CG4217 0.106222
CG10660 CG4753 -0.213257
CG10660 CG4781 0.280912
CG10660 CG4912 1.417078
CG10660 CG5010 -2.074680
CG10660 CG5824 -0.178374
CG10660 CG5904 -4.466834
CG10660 CG6022 -1.840115
CG10660 CG6105 2.651010
CG10660 CG6226 1.323589
CG10660 CG6417 0.973288
CG10660 CG6767 -1.806621
CG10660 CG7178 -1.049708
CG10660 CG7519 3.525999
CG10660 CG7712 -1.692094
CG10660 CG7780 1.303557
CG10660 CG8039 0.814814
CG10660 CG8058 1.059618
CG10660 CG8327 -2.695035
CG10660 CG8444 0.465095
CG10660 CG8470 -0.627297
CG10660 CG8525 -0.338626
CG10660 CG8636 0.785685
CG10660 CG8788 0.813298
CG10660 CG8827 -0.930911
CG10660 CG8920 -1.402763
CG10660 CG9306 -0.357414
CG10660 CG9527 -0.361521
CG10660 CG9577 -4.301864
CG10669 CG11444 0.457624
CG10669 CG11567 -0.344462
CG10669 CG12151 -0.011765
CG10669 CG1309 -1.147806
CG10669 CG2674 -0.227343
CG10669 CG33217 -0.597541
CG10669 CG4427 0.357466
CG10669 CG4552 -0.918091
CG10669 CG4679 -0.933288
CG10669 CG4692 -0.845820
CG10669 CG5330 1.339449
CG10669 CG5353 -0.088635
CG10669 CG6708 -0.402890
CG10669 CG7430 -1.040709
CG10669 CG7935 0.030974
CG10669 CG7981 -0.902416
CG10669 CG8235 0.655138
CG10669 CG8402 0.128811
CG10680 CG5532 -1.752340
CG10691 CG10746 -0.248095
CG10691 CG11134 -0.814721
CG10691 CG11151 1.703105
CG10691 CG11255 -0.047903
CG10691 CG11267 -3.977593
CG10691 CG1157 -0.870211
CG10691 CG12141 -14.279463
CG10691 CG12157 -3.597032
CG10691 CG12400 -11.838608
CG10691 CG13220 4.347700
CG10691 CG13551 1.598287
CG10691 CG13704 -0.811414
CG10691 CG14792 -0.353187
CG10691 CG14996 0.445991
CG10691 CG15095 6.366498
CG10691 CG15304 -7.065122
CG10691 CG15347 -2.681526
CG10691 CG15717 4.679416
CG10691 CG1582 3.041676
CG10691 CG1685 2.226114
CG10691 CG17642 0.224191
CG10691 CG2003 2.852432
CG10691 CG2713 -13.899090
CG10691 CG2977 1.267396
CG10691 CG31004 0.400512
CG10691 CG31098 -4.046420
CG10691 CG31160 -2.306718
CG10691 CG31170 -0.674672
CG10691 CG3140 -4.583234
CG10691 CG3249 -0.234753
CG10691 CG3267 4.898746
CG10691 CG3283 1.286506
CG10691 CG32920 -4.063433
CG10691 CG33009 -0.508066
CG10691 CG3593 2.127503
CG10691 CG3714 -3.160670
CG10691 CG3884 0.149454
CG10691 CG4061 0.788253
CG10691 CG4217 6.410569
CG10691 CG4233 1.413887
CG10691 CG4247 0.838065
CG10691 CG4475 -1.391929
CG10691 CG4567 1.493512
CG10691 CG4665 0.900008
CG10691 CG4753 0.774508
CG10691 CG4901 1.808574
CG10691 CG4984 -0.423884
CG10691 CG5010 0.184675
CG10691 CG5130 0.508050
CG10691 CG5525 2.159903
CG10691 CG5558 0.989503
CG10691 CG5660 -1.906713
CG10691 CG5819 0.352262
CG10691 CG5903 -0.390228
CG10691 CG5904 -1.612403
CG10691 CG6028 0.184972
CG10691 CG6105 -2.443630
CG10691 CG6226 -2.292964
CG10691 CG6343 1.536357
CG10691 CG6345 -0.255215
CG10691 CG6415 -1.334562
CG10691 CG6417 0.029469
CG10691 CG6459 0.624240
CG10691 CG6501 11.583210
CG10691 CG6666 4.772648
CG10691 CG6769 -5.017681
CG10691 CG6904 5.710279
CG10691 CG6949 -8.681092
CG10691 CG7178 2.542934
CG10691 CG7328 -2.904465
CG10691 CG7421 -1.940851
CG10691 CG7458 -0.500763
CG10691 CG7834 1.689758
CG10691 CG7839 6.089425
CG10691 CG7841 -0.535253
CG10691 CG7993 4.329808
CG10691 CG8039 -4.740856
CG10691 CG8048 -3.326525
CG10691 CG8058 -4.865128
CG10691 CG8402 0.796976
CG10691 CG8443 -3.073529
CG10691 CG8470 -13.633148
CG10691 CG8766 0.812401
CG10691 CG8788 0.158570
CG10691 CG8946 0.127405
CG10691 CG9127 1.520540
CG10691 CG9140 0.678184
CG10691 CG9331 -1.836774
CG10691 CG9527 -3.953857
CG10691 CG9577 1.072774
CG10698 CG11128 -1.597080
CG10698 CG1546 -2.765418
CG10701 CG11015 -3.081314
CG10701 CG11076 -0.014993
CG10701 CG12052 0.230939
CG10701 CG12091 1.412141
CG10701 CG12129 -0.154561
CG10701 CG12131 1.307258
CG10701 CG12676 -1.165429
CG10701 CG13005 1.101949
CG10701 CG17121 -0.386995
CG10701 CG18250 -0.411580
CG10701 CG3008 -0.520965
CG10701 CG31045 1.009313
CG10701 CG32425 1.475443
CG10701 CG32701 0.169052
CG10701 CG33097 0.466553
CG10701 CG33104 1.130596
CG10701 CG33549 -0.426693
CG10701 CG3416 0.596700
CG10701 CG3624 0.758180
CG10701 CG3800 0.465708
CG10701 CG4006 -0.150456
CG10701 CG4170 -2.177616
CG10701 CG4204 -0.658563
CG10701 CG4354 0.150626
CG10701 CG4677 -0.159037
CG10701 CG4700 0.552007
CG10701 CG4972 -0.519491
CG10701 CG5183 1.353800
CG10701 CG5486 0.835692
CG10701 CG5809 -2.988546
CG10701 CG6017 -0.550400
CG10701 CG6512 0.665153
CG10701 CG7199 -0.300871
CG10701 CG7230 -0.610182
CG10701 CG7526 -0.058902
CG10701 CG7892 -0.639336
CG10701 CG7893 1.777247
CG10701 CG8258 -0.499527
CG10701 CG8276 -1.595477
CG10701 CG8308 -0.702133
CG10701 CG8312 -0.271470
CG10701 CG8933 1.000124
CG10701 CG9020 -0.633777
CG10701 CG9281 0.379496
CG10701 CG9330 0.468986
CG10701 CG9403 -1.360745
CG10701 CG9423 -1.036940
CG10701 CG9712 -0.422571
CG10701 CG9866 0.205523
CG10719 CG4230 -2.586248
CG10724 CG10746 0.921898
CG10724 CG11372 -1.096144
CG10724 CG1151 -1.354530
CG10724 CG11793 0.499223
CG10724 CG12262 -1.475959
CG10724 CG12403 -3.073166
CG10724 CG1250 -0.479306
CG10724 CG1345 0.505391
CG10724 CG1371 -0.787560
CG10724 CG1403 -0.094535
CG10724 CG1475 6.994353
CG10724 CG15095 0.975584
CG10724 CG15105 -4.007584
CG10724 CG15117 1.070336
CG10724 CG15212 0.113883
CG10724 CG15282 0.216431
CG10724 CG15717 0.408334
CG10724 CG16885 -0.941035
CG10724 CG17325 -0.723028
CG10724 CG17332 -0.646548
CG10724 CG1837 0.730487
CG10724 CG18549 0.113489
CG10724 CG18593 -0.841254
CG10724 CG1910 2.305588
CG10724 CG30011 -2.076499
CG10724 CG30497 0.179270
CG10724 CG31098 -2.651868
CG10724 CG32164 -1.156939
CG10724 CG32499 -0.194985
CG10724 CG32548 0.032526
CG10724 CG33009 -0.350259
CG10724 CG33149 3.199495
CG10724 CG3644 0.459426
CG10724 CG3725 2.041567
CG10724 CG4051 -0.212646
CG10724 CG4169 0.798677
CG10724 CG4183 -0.762036
CG10724 CG4376 -0.261978
CG10724 CG4533 -1.196329
CG10724 CG4679 -2.731777
CG10724 CG4692 0.162011
CG10724 CG5320 -6.053575
CG10724 CG5330 -0.739267
CG10724 CG5476 0.275374
CG10724 CG5532 -0.457345
CG10724 CG5671 -0.615443
CG10724 CG6647 -2.557453
CG10724 CG6666 0.884203
CG10724 CG6668 1.093424
CG10724 CG6803 0.550390
CG10724 CG7062 -1.870454
CG10724 CG7071 0.150686
CG10724 CG7107 0.308907
CG10724 CG7173 -0.210431
CG10724 CG7361 -1.114406
CG10724 CG7433 1.329236
CG10724 CG7807 0.249917
CG10724 CG7920 -0.604021
CG10724 CG7981 1.493560
CG10724 CG8050 0.365966
CG10724 CG8186 -0.353966
CG10724 CG8235 0.380919
CG10724 CG8402 -1.280980
CG10724 CG8665 1.792175
CG10724 CG8766 0.097013
CG10724 CG8788 0.717342
CG10724 CG8946 0.457353
CG10724 CG9184 0.254652
CG10724 CG9238 1.522033
CG10726 CG1130 0.318870
CG10726 CG11324 -0.069623
CG10726 CG11494 0.311634
CG10726 CG12249 0.088509
CG10726 CG14513 -0.968739
CG10726 CG17724 -1.491777
CG10726 CG2207 -3.827804
CG10726 CG5358 -2.193517
CG10726 CG7358 -0.483039
CG10726 CG7659 -0.512319
CG10726 CG9704 0.735153
CG10726 CG9797 0.209740
CG10726 CG9999 -1.162093
CG10746 CG11051 0.253105
CG10746 CG11134 -0.238792
CG10746 CG11267 5.507917
CG10746 CG11992 -0.551916
CG10746 CG12151 -1.535331
CG10746 CG12157 1.177155
CG10746 CG12172 1.107445
CG10746 CG12262 -2.341105
CG10746 CG13551 0.185847
CG10746 CG14243 -0.110548
CG10746 CG14996 0.506626
CG10746 CG15095 -2.519115
CG10746 CG15117 4.020831
CG10746 CG15717 -11.181811
CG10746 CG1600 -1.687647
CG10746 CG18446 -0.549413
CG10746 CG18466 1.064411
CG10746 CG18549 -1.150366
CG10746 CG18593 -1.878041
CG10746 CG1882 -0.534837
CG10746 CG1970 0.281136
CG10746 CG2003 -2.871892
CG10746 CG2098 0.216061
CG10746 CG30011 -1.574252
CG10746 CG30497 0.207938
CG10746 CG31098 1.729249
CG10746 CG31175 1.051251
CG10746 CG31431 -0.356601
CG10746 CG3267 0.361953
CG10746 CG3588 -0.330262
CG10746 CG3829 -1.737701
CG10746 CG4233 0.492284
CG10746 CG4427 4.977304
CG10746 CG4475 0.498137
CG10746 CG4533 0.555038
CG10746 CG4567 1.008558
CG10746 CG4600 -0.668416
CG10746 CG5033 1.223350
CG10746 CG5210 -0.713759
CG10746 CG5330 1.864870
CG10746 CG5345 0.553335
CG10746 CG5949 -0.257289
CG10746 CG6459 -2.053439
CG10746 CG6871 -1.105754
CG10746 CG7062 -2.722516
CG10746 CG7088 1.913372
CG10746 CG7266 -0.816721
CG10746 CG7421 -0.959933
CG10746 CG7438 0.161268
CG10746 CG7807 1.089209
CG10746 CG8050 0.469454
CG10746 CG8058 1.780298
CG10746 CG8066 0.403930
CG10746 CG8144 -0.194958
CG10746 CG8235 -3.257173
CG10746 CG8402 -1.264438
CG10746 CG8443 0.061280
CG10746 CG8446 1.129549
CG10746 CG8470 -6.140469
CG10746 CG8665 -1.036825
CG10746 CG8782 -0.693368
CG10746 CG8788 2.620676
CG10746 CG8913 1.286929
CG10746 CG8946 -3.348395
CG10746 CG9009 -0.330664
CG10746 CG9184 0.544465
CG10756 CG11217 -2.334330
CG10756 CG14066 0.041113
CG10756 CG1582 -0.085576
CG10756 CG2161 -0.200303
CG10756 CG2818 -0.659752
CG10756 CG3008 0.343739
CG10756 CG31649 -0.574574
CG10756 CG3171 0.518847
CG10756 CG32473 0.106254
CG10756 CG32920 -0.106332
CG10756 CG33261 -0.302842
CG10756 CG6040 -1.556680
CG10756 CG6345 0.164816
CG10756 CG6521 -0.653067
CG10756 CG7107 0.440201
CG10756 CG7802 -2.006287
CG10756 CG8173 -1.254119
CG10756 CG9322 -0.151522
CG10756 CG9743 -0.181913
CG1082 CG2977 -0.071801
CG1082 CG31259 -2.656632
CG1082 CG4061 -0.477986
CG1082 CG6830 -0.430176
CG1082 CG9331 -0.187268
CG1082 CG9568 -0.421202
CG10897 CG4050 -0.761900
CG10897 CG5393 -2.150628
CG10897 CG6987 -0.067736
CG10897 CG7358 -0.526793
CG10897 CG9704 -1.107240
CG10922 CG1309 0.718006
CG10922 CG1403 -0.152175
CG10922 CG14629 0.137791
CG10922 CG14805 -0.016280
CG10922 CG15105 -1.164605
CG10922 CG15117 -0.377131
CG10922 CG1648 0.196589
CG10922 CG18111 -2.580321
CG10922 CG2198 0.448298
CG10922 CG2969 0.189526
CG10922 CG3960 -0.050836
CG10922 CG3989 -0.850954
CG10922 CG4354 -0.733803
CG10922 CG4533 -3.019009
CG10922 CG4679 -2.000032
CG10922 CG4692 -1.341206
CG10922 CG5320 4.752134
CG10922 CG5330 -1.566736
CG10922 CG5345 -1.019917
CG10922 CG5532 -0.758020
CG10922 CG5594 -2.078152
CG10922 CG6803 -0.807697
CG10922 CG7062 -0.078116
CG10922 CG7227 0.020917
CG10922 CG7935 -0.829388
CG10922 CG7981 0.289556
CG10922 CG8402 3.280412
CG10922 CG8665 1.487627
CG10922 CG9194 0.346097
CG10922 CG9836 -0.747390
CG10924 CG14021 0.000067
CG10924 CG1743 -1.330475
CG10924 CG3006 -1.631195
CG10924 CG31098 0.710897
CG10924 CG4162 0.483586
CG10924 CG5210 -0.268429
CG10924 CG7241 0.235340
CG10924 CG7936 -0.968063
CG10924 CG8066 -1.209647
CG10924 CG8669 -0.662791
CG10960 CG33261 -1.287623
CG10960 CG3734 -1.246543
CG10967 CG9894 -1.719772
CG10988 CG3625 -1.154249
CG10988 CG4532 -1.497221
CG1099 CG32423 -2.113192
CG10992 CG11347 -0.700425
CG10992 CG1404 -0.870179
CG10992 CG33549 0.865993
CG10992 CG3903 -0.828591
CG10992 CG5486 -0.651268
CG10992 CG6778 -0.814916
CG11015 CG11076 -0.745426
CG11015 CG11471 -0.035561
CG11015 CG11949 0.839336
CG11015 CG12091 -4.090657
CG11015 CG12131 -1.553231
CG11015 CG12592 -0.795434
CG11015 CG12676 0.934592
CG11015 CG12792 -1.708392
CG11015 CG13005 -2.494471
CG11015 CG14025 0.361403
CG11015 CG14026 -0.931198
CG11015 CG14207 1.405559
CG11015 CG14712 0.119203
CG11015 CG1475 4.078258
CG11015 CG15433 3.845945
CG11015 CG17032 -0.052226
CG11015 CG17121 0.676088
CG11015 CG17124 2.108520
CG11015 CG17158 -1.345705
CG11015 CG17166 -0.904618
CG11015 CG1721 -0.127441
CG11015 CG17246 -0.123206
CG11015 CG17492 0.685293
CG11015 CG18250 2.629511
CG11015 CG3001 0.191967
CG11015 CG3008 -2.914237
CG11015 CG3033 0.563995
CG11015 CG31045 -0.885133
CG11015 CG31332 -3.463937
CG11015 CG32425 -2.128342
CG11015 CG32625 -0.820267
CG11015 CG3265 -2.945619
CG11015 CG32701 0.874980
CG11015 CG3278 -1.835862
CG11015 CG33097 1.789063
CG11015 CG33104 -1.416198
CG11015 CG33183 0.677708
CG11015 CG33549 -0.022036
CG11015 CG3416 -1.501930
CG11015 CG3499 1.785755
CG11015 CG3624 -0.335501
CG11015 CG3664 0.582452
CG11015 CG3992 0.365880
CG11015 CG4006 0.668436
CG11015 CG4170 1.508913
CG11015 CG4204 -0.451149
CG11015 CG4300 0.306169
CG11015 CG4551 2.570429
CG11015 CG4700 -7.293958
CG11015 CG4912 2.484196
CG11015 CG4972 -3.103001
CG11015 CG4994 1.585409
CG11015 CG5021 0.308336
CG11015 CG5183 1.403847
CG11015 CG5186 0.802092
CG11015 CG5258 -0.267785
CG11015 CG5374 1.292405
CG11015 CG5454 -0.084202
CG11015 CG5486 0.726425
CG11015 CG5809 0.032985
CG11015 CG6177 0.002860
CG11015 CG6512 -11.055690
CG11015 CG6668 -0.157094
CG11015 CG6766 0.146852
CG11015 CG7033 -0.989476
CG11015 CG7413 -3.543036
CG11015 CG7430 0.376168
CG11015 CG7526 -0.076014
CG11015 CG7610 2.535865
CG11015 CG7654 -2.410990
CG11015 CG7893 -4.217830
CG11015 CG8231 -8.324589
CG11015 CG8308 0.028964
CG11015 CG8312 0.006433
CG11015 CG8411 -0.378503
CG11015 CG8416 0.843712
CG11015 CG8553 1.324428
CG11015 CG8759 4.668389
CG11015 CG8965 0.764158
CG11015 CG8977 2.471582
CG11015 CG8978 0.294354
CG11015 CG9035 0.448391
CG11015 CG9128 0.259995
CG11015 CG9172 -1.582361
CG11015 CG9281 -6.939651
CG11015 CG9318 -0.594440
CG11015 CG9322 0.141122
CG11015 CG9330 -3.001914
CG11015 CG9403 0.696044
CG11015 CG9416 0.139569
CG11015 CG9423 0.096442
CG11015 CG9677 -1.754580
CG11015 CG9710 0.628487
CG11015 CG9712 -0.379506
CG11015 CG9750 3.384294
CG11015 CG9866 2.544254
CG11051 CG11267 1.191017
CG11051 CG12172 0.067680
CG11051 CG12286 -0.026320
CG11051 CG1309 0.734230
CG11051 CG14021 0.314354
CG11051 CG14243 0.137990
CG11051 CG14968 -1.263105
CG11051 CG15095 1.593346
CG11051 CG15117 -2.466550
CG11051 CG15304 -0.098940
CG11051 CG1548 -0.428107
CG11051 CG15717 1.979434
CG11051 CG1743 -3.364348
CG11051 CG1837 0.313040
CG11051 CG2003 0.631050
CG11051 CG2098 -1.263592
CG11051 CG2198 0.556175
CG11051 CG30011 1.856139
CG11051 CG3006 0.562790
CG11051 CG31098 -1.308106
CG11051 CG31775 -0.247514
CG11051 CG32813 0.327469
CG11051 CG33009 -0.225175
CG11051 CG3960 0.495252
CG11051 CG3989 -0.781971
CG11051 CG4033 0.731757
CG11051 CG4162 -0.022317
CG11051 CG4533 0.082242
CG11051 CG4753 0.939409
CG11051 CG4781 -0.071187
CG11051 CG5033 -1.148778
CG11051 CG5210 -1.197821
CG11051 CG5330 0.381617
CG11051 CG5594 -0.586814
CG11051 CG5828 -0.009542
CG11051 CG6803 0.625011
CG11051 CG7062 2.414560
CG11051 CG7088 -0.536113
CG11051 CG7241 0.024301
CG11051 CG7936 -0.422917
CG11051 CG7987 0.743789
CG11051 CG8050 -2.779544
CG11051 CG8066 1.067504
CG11051 CG8402 0.045754
CG11051 CG8443 -0.110025
CG11051 CG8470 -3.013171
CG11051 CG8665 -3.271128
CG11051 CG8766 0.471795
CG11076 CG13993 -0.732022
CG11076 CG14207 -0.239477
CG11076 CG15433 -0.723512
CG11076 CG16765 1.069260
CG11076 CG17166 -3.761394
CG11076 CG1749 -0.279241
CG11076 CG17492 0.963775
CG11076 CG3008 -3.685090
CG11076 CG3171 0.658842
CG11076 CG32164 -0.105426
CG11076 CG32244 -0.411059
CG11076 CG33104 -0.607227
CG11076 CG4125 -0.381330
CG11076 CG4300 0.677400
CG11076 CG4364 0.617028
CG11076 CG4567 1.354838
CG11076 CG4726 1.010860
CG11076 CG4944 -0.681401
CG11076 CG4966 -1.147647
CG11076 CG4972 -0.209917
CG11076 CG4994 -2.859832
CG11076 CG5258 0.094432
CG11076 CG5374 -4.240239
CG11076 CG6512 1.076089
CG11076 CG6668 -1.128450
CG11076 CG6766 -1.271066
CG11076 CG7610 1.275990
CG11076 CG7893 0.238483
CG11076 CG8231 1.734003
CG11076 CG8268 -0.930883
CG11076 CG8309 0.133101
CG11076 CG8430 0.110830
CG11076 CG8439 -1.344595
CG11076 CG8553 -1.185502
CG11076 CG8977 3.097455
CG11076 CG9281 -3.332347
CG11076 CG9322 1.183330
CG11076 CG9330 1.462600
CG11076 CG9710 -0.878913
CG11076 CG9712 0.302769
CG1109 CG12052 0.250563
CG1109 CG12091 -1.116753
CG1109 CG12113 -0.607573
CG1109 CG12129 -0.706751
CG1109 CG1228 0.361146
CG1109 CG12287 -1.411056
CG1109 CG12369 -0.748407
CG1109 CG12391 -1.168038
CG1109 CG12592 -0.023677
CG1109 CG12701 -2.235669
CG1109 CG13777 0.277392
CG1109 CG13912 -0.530025
CG1109 CG1404 -0.557222
CG1109 CG1483 -0.123446
CG1109 CG14883 1.502152
CG1109 CG18250 2.007560
CG1109 CG3039 -0.320932
CG1109 CG33097 0.604535
CG1109 CG3416 0.432689
CG1109 CG3436 -0.214584
CG1109 CG3542 -0.277413
CG1109 CG3722 1.144649
CG1109 CG3792 -1.062848
CG1109 CG3800 -1.554155
CG1109 CG4006 -0.020052
CG1109 CG4204 -1.153503
CG1109 CG4303 -5.695365
CG1109 CG4551 0.300539
CG1109 CG5021 -0.219132
CG1109 CG5433 -1.415923
CG1109 CG5499 -1.947828
CG1109 CG6617 -0.211390
CG1109 CG6889 -2.691848
CG1109 CG6987 2.281539
CG1109 CG7262 0.993705
CG1109 CG7375 1.141619
CG1109 CG7379 0.636012
CG1109 CG7752 -0.449689
CG1109 CG8092 0.846490
CG1109 CG8156 0.684403
CG1109 CG8276 -0.960568
CG1109 CG8416 2.131092
CG1109 CG8933 3.006483
CG1109 CG8974 -0.232082
CG1109 CG9128 -4.045084
CG1109 CG9256 -0.482414
CG1109 CG9318 0.373288
CG1109 CG9346 -0.331283
CG1109 CG9403 -0.336617
CG1109 CG9423 0.305248
CG1109 CG9677 0.752875
CG11100 CG12238 -0.149440
CG11100 CG12369 0.312783
CG11100 CG12701 -0.975956
CG11100 CG13624 -0.684105
CG11100 CG14883 1.062306
CG11100 CG18783 -0.639853
CG11100 CG1884 -1.134306
CG11100 CG2083 -0.215781
CG11100 CG3198 0.497944
CG11100 CG33097 2.781883
CG11100 CG3969 -1.632104
CG11100 CG4672 0.542464
CG11100 CG5215 -0.671893
CG11100 CG5499 -0.724494
CG11100 CG6654 0.224194
CG11100 CG7375 -1.822399
CG11100 CG7379 -0.982134
CG11100 CG8200 -0.791166
CG11100 CG8974 -0.938836
CG11100 CG9346 -0.357105
CG11107 CG11134 0.540652
CG11107 CG11151 0.860526
CG11107 CG11267 -2.726709
CG11107 CG11444 -1.784349
CG11107 CG12055 0.450308
CG11107 CG12262 1.967865
CG11107 CG13220 -1.808307
CG11107 CG1371 -0.261587
CG11107 CG14066 -1.345893
CG11107 CG1475 -1.486489
CG11107 CG15304 0.437402
CG11107 CG1582 -0.162365
CG11107 CG17246 -1.255408
CG11107 CG17320 -0.862122
CG11107 CG17332 -0.791509
CG11107 CG17642 -1.566000
CG11107 CG1771 1.217640
CG11107 CG1782 -1.953664
CG11107 CG1882 0.608877
CG11107 CG1884 1.439698
CG11107 CG18854 0.202555
CG11107 CG1910 1.352775
CG11107 CG2161 -5.149563
CG11107 CG3028 0.967814
CG11107 CG31170 -2.007314
CG11107 CG3127 -1.357780
CG11107 CG3140 -1.755369
CG11107 CG31794 0.305819
CG11107 CG31999 1.464416
CG11107 CG32164 -1.096029
CG11107 CG32425 2.358518
CG11107 CG32920 0.779727
CG11107 CG33502 -0.910252
CG11107 CG33549 2.848927
CG11107 CG3499 1.237966
CG11107 CG3624 -0.245847
CG11107 CG4086 -2.040234
CG11107 CG4169 -3.698581
CG11107 CG4233 1.920869
CG11107 CG4247 0.024828
CG11107 CG4364 -0.771361
CG11107 CG4427 3.320619
CG11107 CG4552 0.339685
CG11107 CG4679 1.564842
CG11107 CG4726 -0.084716
CG11107 CG4994 1.294871
CG11107 CG5353 -5.187541
CG11107 CG5590 -0.915794
CG11107 CG5903 0.948981
CG11107 CG5904 -0.712054
CG11107 CG5992 0.957156
CG11107 CG6178 -0.073367
CG11107 CG6199 0.791533
CG11107 CG6501 0.843369
CG11107 CG6647 0.300265
CG11107 CG6666 1.024412
CG11107 CG6769 -1.930259
CG11107 CG6775 1.296160
CG11107 CG6949 1.980100
CG11107 CG7033 1.362241
CG11107 CG7107 -2.819971
CG11107 CG7269 0.335809
CG11107 CG7271 -1.401862
CG11107 CG7279 -0.706998
CG11107 CG7361 1.443769
CG11107 CG7413 1.735319
CG11107 CG7430 -1.188849
CG11107 CG7458 0.007536
CG11107 CG7461 -1.543251
CG11107 CG7610 1.050083
CG11107 CG7698 0.270495
CG11107 CG7807 0.614269
CG11107 CG7920 -1.898337
CG11107 CG7981 0.422242
CG11107 CG8173 0.525168
CG11107 CG8235 0.476936
CG11107 CG8402 -6.209925
CG11107 CG8430 0.092529
CG11107 CG8439 2.059276
CG11107 CG8977 -0.272301
CG11107 CG9022 -3.727483
CG11107 CG9743 -0.445712
CG11107 CG9750 -1.170022
CG11107 CG9811 1.539861
CG11128 CG1546 -0.983877
CG11134 CG11267 0.925406
CG11134 CG11334 -3.406345
CG11134 CG11372 0.782081
CG11134 CG11793 -0.682724
CG11134 CG12151 -0.754663
CG11134 CG12157 0.347238
CG11134 CG12262 3.754852
CG11134 CG12400 -3.257861
CG11134 CG13220 -0.137386
CG11134 CG13506 0.610774
CG11134 CG14066 -0.355409
CG11134 CG15102 0.031693
CG11134 CG15162 -1.931010
CG11134 CG15212 -0.336222
CG11134 CG15717 0.254128
CG11134 CG1582 0.311572
CG11134 CG17166 2.112365
CG11134 CG17246 0.254429
CG11134 CG17320 1.413827
CG11134 CG17332 3.645264
CG11134 CG1771 0.605998
CG11134 CG18446 0.502206
CG11134 CG1882 -1.102923
CG11134 CG18854 1.076393
CG11134 CG1970 -0.530227
CG11134 CG2003 1.388245
CG11134 CG2210 1.110488
CG11134 CG2674 0.587338
CG11134 CG2713 0.496427
CG11134 CG31004 0.173248
CG11134 CG31160 -6.331850
CG11134 CG31170 -1.006358
CG11134 CG31175 2.567085
CG11134 CG3140 -2.976216
CG11134 CG3171 -0.644950
CG11134 CG32164 -2.941372
CG11134 CG32409 3.222311
CG11134 CG3267 -8.654816
CG11134 CG3283 1.856533
CG11134 CG33502 -5.127669
CG11134 CG3499 2.897543
CG11134 CG4051 0.485917
CG11134 CG4061 -1.271621
CG11134 CG4086 0.209260
CG11134 CG4427 -9.991469
CG11134 CG4475 0.460789
CG11134 CG4567 -2.604127
CG11134 CG4665 0.674407
CG11134 CG4726 0.770962
CG11134 CG5130 -1.200420
CG11134 CG5193 1.469810
CG11134 CG5660 3.230281
CG11134 CG6028 0.374272
CG11134 CG6345 -2.609974
CG11134 CG6459 -2.958358
CG11134 CG6501 2.747622
CG11134 CG6521 -0.380452
CG11134 CG6666 -1.350633
CG11134 CG6708 0.584450
CG11134 CG6949 -0.275721
CG11134 CG7107 -3.251194
CG11134 CG7176 1.284837
CG11134 CG7266 0.548531
CG11134 CG7271 0.477008
CG11134 CG7328 -0.745020
CG11134 CG7354 -1.037961
CG11134 CG7361 -2.018376
CG11134 CG7421 2.418601
CG11134 CG7458 0.280359
CG11134 CG7461 -5.359037
CG11134 CG7698 -2.221617
CG11134 CG7807 -0.383813
CG11134 CG8036 1.279671
CG11134 CG8058 1.583953
CG11134 CG8186 -1.115562
CG11134 CG8235 -4.943520
CG11134 CG8309 0.351748
CG11134 CG8402 2.479354
CG11134 CG8430 0.932015
CG11134 CG8443 1.735928
CG11134 CG8531 -2.652608
CG11134 CG8766 -0.263618
CG11134 CG8788 -2.072145
CG11134 CG8946 -1.633319
CG11134 CG9127 -1.627983
CG11134 CG9148 -1.288044
CG11134 CG9280 2.364831
CG11134 CG9331 1.714254
CG11134 CG9527 4.088270
CG11134 CG9710 2.298241
CG11134 CR31808 0.791429
CG11151 CG11255 -1.296830
CG11151 CG11267 -3.606599
CG11151 CG12338 -0.490601
CG11151 CG12400 -3.071243
CG11151 CG13704 3.347720
CG11151 CG14792 0.796810
CG11151 CG14902 -0.689762
CG11151 CG15347 -4.587716
CG11151 CG17320 -0.450214
CG11151 CG17332 2.898906
CG11151 CG17642 -1.212429
CG11151 CG31170 0.443202
CG11151 CG31233 0.376937
CG11151 CG31259 1.466520
CG11151 CG3127 -0.350412
CG11151 CG31605 0.005765
CG11151 CG33502 -5.637233
CG11151 CG3714 -0.992271
CG11151 CG4061 -1.245876
CG11151 CG4199 -0.255107
CG11151 CG4217 0.622367
CG11151 CG4753 2.344796
CG11151 CG4901 0.504402
CG11151 CG5660 2.875405
CG11151 CG5961 -1.467609
CG11151 CG6028 -0.059835
CG11151 CG6030 -1.071947
CG11151 CG6417 -3.330973
CG11151 CG6769 -0.051625
CG11151 CG7328 -1.209250
CG11151 CG7458 1.747040
CG11151 CG8443 2.582056
CG11151 CG8766 -0.027598
CG11151 CG9527 0.763116
CG11217 CG11255 -0.672188
CG11217 CG15211 -0.985890
CG11217 CG1582 -1.284679
CG11217 CG16787 -0.485879
CG11217 CG17332 0.643290
CG11217 CG1771 0.043327
CG11217 CG2818 0.375218
CG11217 CG31170 1.065452
CG11217 CG3171 -1.515941
CG11217 CG32920 -0.912117
CG11217 CG33261 0.077752
CG11217 CG4311 -0.648324
CG11217 CG4901 0.248022
CG11217 CG5130 -0.643042
CG11217 CG5170 0.060744
CG11217 CG5660 -0.661639
CG11217 CG5903 -1.019378
CG11217 CG6028 0.398968
CG11217 CG6199 0.015583
CG11217 CG6345 -1.045098
CG11217 CG6769 -1.774660
CG11217 CG7176 0.089032
CG11217 CG7328 -0.124912
CG11217 CG7354 1.186852
CG11217 CG7361 -1.915261
CG11217 CG7502 0.014775
CG11217 CG8235 1.666626
CG11217 CG8309 -0.023670
CG11217 CR31808 -0.444946
CG11241 CG14996 -0.935878
CG11241 CG2827 -0.203307
CG11241 CG4753 0.032052
CG11241 CG5558 1.452487
CG11241 CG7178 -0.946114
CG11241 CG7839 -1.317660
CG11241 CG9577 -1.865193
CG11255 CG11267 -1.352622
CG11255 CG12338 -0.806205
CG11255 CG12400 0.740287
CG11255 CG13284 0.070649
CG11255 CG13551 0.919473
CG11255 CG14066 -0.064577
CG11255 CG14792 0.369843
CG11255 CG14902 -0.452043
CG11255 CG15211 -0.399179
CG11255 CG15347 1.228496
CG11255 CG17332 1.822820
CG11255 CG17642 0.621852
CG11255 CG1771 -0.097610
CG11255 CG31170 0.021793
CG11255 CG31259 0.518167
CG11255 CG33502 -1.127575
CG11255 CG3714 0.233517
CG11255 CG4061 0.837524
CG11255 CG4199 0.150894
CG11255 CG4217 -2.924107
CG11255 CG4247 -1.462194
CG11255 CG4665 -0.097484
CG11255 CG4901 -1.833933
CG11255 CG5010 0.324749
CG11255 CG5012 0.509936
CG11255 CG5130 -0.004331
CG11255 CG5525 -0.099245
CG11255 CG5660 -1.815856
CG11255 CG5903 0.029372
CG11255 CG5904 4.193250
CG11255 CG6028 -0.819115
CG11255 CG6178 -0.664620
CG11255 CG6345 -0.972540
CG11255 CG6769 -1.590602
CG11255 CG7328 -0.756692
CG11255 CG7458 0.127487
CG11255 CG7698 -0.295004
CG11255 CG7993 -0.092449
CG11255 CG8048 0.669741
CG11255 CG8531 -0.478623
CG11255 CG9527 0.745821
CG11267 CG11979 1.995516
CG11267 CG12141 -9.179301
CG11267 CG12157 2.629232
CG11267 CG12262 -2.966168
CG11267 CG12400 5.347862
CG11267 CG12785 2.513150
CG11267 CG13220 -6.044722
CG11267 CG13506 2.151270
CG11267 CG13551 -0.590907
CG11267 CG13704 -2.736991
CG11267 CG1371 -1.859044
CG11267 CG14048 0.958263
CG11267 CG14243 2.156278
CG11267 CG15095 3.862168
CG11267 CG15102 1.203672
CG11267 CG15117 0.623063
CG11267 CG15162 3.777055
CG11267 CG15304 -9.451194
CG11267 CG15347 -11.461943
CG11267 CG15717 -8.895572
CG11267 CG1685 2.043831
CG11267 CG17246 1.600875
CG11267 CG17320 -0.380439
CG11267 CG17332 -4.655552
CG11267 CG17642 0.901250
CG11267 CG1771 0.237618
CG11267 CG1882 -3.000843
CG11267 CG2003 4.461698
CG11267 CG2713 2.489305
CG11267 CG2863 1.250548
CG11267 CG2977 3.920277
CG11267 CG30349 0.978739
CG11267 CG31004 -4.012724
CG11267 CG31098 -9.846744
CG11267 CG31160 -3.394381
CG11267 CG31170 5.174062
CG11267 CG31175 -0.688261
CG11267 CG3127 -4.925054
CG11267 CG3140 -1.484592
CG11267 CG32164 -1.607417
CG11267 CG32409 7.357872
CG11267 CG3249 2.946327
CG11267 CG3267 -7.096622
CG11267 CG32813 -11.106447
CG11267 CG3283 -3.459345
CG11267 CG32920 2.552800
CG11267 CG33009 -0.902828
CG11267 CG33071 1.929964
CG11267 CG33502 -0.015404
CG11267 CG3499 -2.704075
CG11267 CG3593 3.561318
CG11267 CG3714 -2.404491
CG11267 CG3960 1.264387
CG11267 CG4033 -9.729170
CG11267 CG4051 -4.977443
CG11267 CG4169 1.636504
CG11267 CG4217 5.150984
CG11267 CG4233 -4.547989
CG11267 CG4247 -2.555181
CG11267 CG4364 2.024900
CG11267 CG4427 2.229367
CG11267 CG4475 1.825780
CG11267 CG4567 -1.293370
CG11267 CG4600 0.366185
CG11267 CG4753 1.979955
CG11267 CG4901 2.526967
CG11267 CG4994 -7.499207
CG11267 CG5010 -0.451502
CG11267 CG5033 -3.702872
CG11267 CG5353 2.215450
CG11267 CG5558 4.308171
CG11267 CG5590 1.080793
CG11267 CG5594 0.169534
CG11267 CG5596 0.160767
CG11267 CG5660 -1.307853
CG11267 CG5819 -0.325853
CG11267 CG5903 1.212056
CG11267 CG5904 -30.860114
CG11267 CG5949 1.863262
CG11267 CG5961 3.106951
CG11267 CG5992 -1.137808
CG11267 CG6028 1.540288
CG11267 CG6030 2.424760
CG11267 CG6226 2.094221
CG11267 CG6345 0.441861
CG11267 CG6417 5.105878
CG11267 CG6459 2.001783
CG11267 CG6501 -8.627896
CG11267 CG6666 -7.947115
CG11267 CG6769 5.102519
CG11267 CG6949 -0.604056
CG11267 CG7033 -0.215214
CG11267 CG7088 2.965803
CG11267 CG7107 0.841302
CG11267 CG7176 2.130305
CG11267 CG7328 1.757621
CG11267 CG7361 -3.435958
CG11267 CG7421 -5.183762
CG11267 CG7438 0.870481
CG11267 CG7458 -4.619277
CG11267 CG7698 1.525646
CG11267 CG7807 -1.347317
CG11267 CG7841 -0.046124
CG11267 CG7920 2.840505
CG11267 CG7993 9.629431
CG11267 CG8039 4.770159
CG11267 CG8048 4.629307
CG11267 CG8050 1.061196
CG11267 CG8058 -0.261027
CG11267 CG8235 0.126054
CG11267 CG8402 0.531095
CG11267 CG8439 -3.118083
CG11267 CG8443 -2.563443
CG11267 CG8446 1.060187
CG11267 CG8470 -16.927813
CG11267 CG8531 -0.133267
CG11267 CG8766 -1.409739
CG11267 CG8788 3.131105
CG11267 CG8946 -7.078362
CG11267 CG8977 13.680933
CG11267 CG9527 -7.738977
CG11267 CG9663 -1.575734
CG11267 CG9762 2.793097
CG11267 CR31808 0.978491
CG11280 CG11652 -1.992417
CG11280 CG11861 -0.999330
CG11280 CG11949 -0.689443
CG11280 CG12091 1.322882
CG11280 CG12360 0.655643
CG11280 CG12369 1.164531
CG11280 CG12676 0.593425
CG11280 CG13912 -1.660668
CG11280 CG14025 0.017757
CG11280 CG1422 0.822586
CG11280 CG1444 0.396148
CG11280 CG17492 1.883018
CG11280 CG18250 1.734072
CG11280 CG2048 -1.046732
CG11280 CG2835 -0.658176
CG11280 CG31332 -2.204917
CG11280 CG31349 0.095470
CG11280 CG32043 0.149555
CG11280 CG32556 -1.145369
CG11280 CG3625 -0.417930
CG11280 CG5215 0.757997
CG11280 CG5809 0.094473
CG11280 CG6866 0.382458
CG11280 CG6877 -1.430469
CG11280 CG7638 0.866178
CG11280 CG8933 -0.574585
CG1130 CG17724 0.300329
CG1130 CG2207 -0.879469
CG1130 CG3408 -0.853952
CG1130 CG5940 -0.516228
CG1130 CG7358 -0.333864
CG1130 CG7538 -0.782729
CG1130 CG7659 -0.644928
CG1130 CG9704 0.226508
CG1130 CG9797 -0.959605
CG1130 CG9999 -0.732127
CG11306 CG11738 1.368539
CG11306 CG12785 -0.281907
CG11306 CG13503 0.394831
CG11306 CG14206 -0.211472
CG11306 CG14207 0.108987
CG11306 CG1422 0.979027
CG11306 CG17136 -2.167500
CG11306 CG17271 0.220226
CG11306 CG18854 -3.626591
CG11306 CG2158 -1.242810
CG11306 CG2221 0.404609
CG11306 CG2263 -2.226400
CG11306 CG2827 0.750754
CG11306 CG2867 -0.583259
CG11306 CG31332 0.232500
CG11306 CG3224 0.552549
CG11306 CG4003 -0.235310
CG11306 CG4217 0.259070
CG11306 CG4457 -2.734798
CG11306 CG4665 -1.208879
CG11306 CG4912 -0.143877
CG11306 CG4966 0.238163
CG11306 CG5382 -1.163724
CG11306 CG5525 0.028205
CG11306 CG5596 -0.364575
CG11306 CG5824 0.127552
CG11306 CG6202 0.284712
CG11306 CG6708 0.680607
CG11306 CG6904 2.430234
CG11306 CG7073 -2.638552
CG11306 CG7461 2.660311
CG11306 CG8301 -2.226075
CG11306 CG8430 -0.356769
CG11306 CG8531 -0.439761
CG11306 CG8583 -0.318708
CG11306 CG8635 -0.651391
CG11306 CG9326 -1.036761
CG11306 CG9630 2.422552
CG11324 CG12249 -1.124743
CG11324 CG13624 -0.324005
CG11324 CG14622 -0.079918
CG11324 CG2207 -0.561661
CG11324 CG31043 -0.871118
CG11324 CG31108 -3.180149
CG11324 CG31181 -0.263467
CG11324 CG32043 -0.096324
CG11324 CG6866 0.739813
CG11324 CG9666 0.416408
CG11326 CG1157 -0.171178
CG11326 CG11785 -0.277151
CG11326 CG11979 -3.495702
CG11326 CG12157 0.773329
CG11326 CG12206 -1.493747
CG11326 CG12785 -0.324299
CG11326 CG13503 0.491923
CG11326 CG13551 -0.426422
CG11326 CG14048 0.666606
CG11326 CG14206 -0.132854
CG11326 CG14643 -0.541939
CG11326 CG15162 -0.108333
CG11326 CG15433 1.150607
CG11326 CG1771 0.246691
CG11326 CG1785 0.100620
CG11326 CG2003 1.012171
CG11326 CG2184 -2.190168
CG11326 CG2863 0.576829
CG11326 CG31175 -0.729949
CG11326 CG3127 0.241561
CG11326 CG32164 1.856386
CG11326 CG3267 -0.161662
CG11326 CG32813 0.778488
CG11326 CG33071 1.251484
CG11326 CG33217 1.083475
CG11326 CG4033 -1.163920
CG11326 CG4051 1.023911
CG11326 CG4300 0.064439
CG11326 CG4307 1.081112
CG11326 CG4376 -0.041860
CG11326 CG4726 0.204305
CG11326 CG4901 -0.237445
CG11326 CG4994 -0.598685
CG11326 CG5374 0.284337
CG11326 CG5525 -1.369036
CG11326 CG5532 -0.463241
CG11326 CG5594 -0.388424
CG11326 CG5596 0.215645
CG11326 CG5903 0.135292
CG11326 CG5961 0.073374
CG11326 CG6105 0.738464
CG11326 CG6501 -1.473503
CG11326 CG7033 1.106851
CG11326 CG7088 0.664314
CG11326 CG7176 -1.799619
CG11326 CG7361 1.265122
CG11326 CG7421 -0.745957
CG11326 CG7502 -0.073402
CG11326 CG7554 -1.247212
CG11326 CG7915 -0.183793
CG11326 CG8048 -0.865795
CG11326 CG8231 -0.067071
CG11326 CG8309 -0.179740
CG11326 CG8439 -0.474677
CG11326 CG8788 -2.722323
CG11326 CG8946 1.504658
CG11326 CG9281 -3.021572
CG11326 CG9527 0.744632
CG11326 CG9762 -0.152811
CG11334 CG11444 0.438356
CG11334 CG12262 -1.501766
CG11334 CG13220 -1.856096
CG11334 CG15304 0.514855
CG11334 CG1582 -2.296309
CG11334 CG17320 -1.057339
CG11334 CG2161 0.248486
CG11334 CG2713 -0.030249
CG11334 CG31160 0.182713
CG11334 CG31170 -0.334057
CG11334 CG3140 1.223303
CG11334 CG3171 0.201399
CG11334 CG32920 -0.082665
CG11334 CG3499 0.312831
CG11334 CG4233 -0.309382
CG11334 CG4427 3.122007
CG11334 CG4567 1.114934
CG11334 CG5012 -0.914304
CG11334 CG5353 -0.071764
CG11334 CG6199 -0.109907
CG11334 CG6345 -0.027588
CG11334 CG6439 0.248552
CG11334 CG7354 0.570431
CG11334 CG7748 -0.256216
CG11334 CG8036 0.063495
CG11334 CG8235 0.290822
CG11334 CG8430 -0.775080
CG11334 CG9148 0.973964
CG11334 CG9280 -2.856188
CG11347 CG12091 -0.336112
CG11347 CG12129 -0.369827
CG11347 CG12238 0.803802
CG11347 CG1228 0.810698
CG11347 CG12369 -0.759402
CG11347 CG12403 0.994686
CG11347 CG1250 -2.554917
CG11347 CG12676 -1.285891
CG11347 CG1345 -1.294318
CG11347 CG1403 -0.571846
CG11347 CG1404 -1.656424
CG11347 CG1444 -2.429277
CG11347 CG14622 -0.136689
CG11347 CG15105 2.811497
CG11347 CG15282 -0.562771
CG11347 CG1648 0.955499
CG11347 CG16721 1.163061
CG11347 CG17158 -3.647128
CG11347 CG17508 -0.275958
CG11347 CG1782 0.611086
CG11347 CG18250 5.630502
CG11347 CG18290 -0.667509
CG11347 CG18783 -1.264664
CG11347 CG1884 -0.255422
CG11347 CG2051 0.108030
CG11347 CG2072 -0.540154
CG11347 CG2374 -0.303181
CG11347 CG2969 1.601508
CG11347 CG3039 -1.046552
CG11347 CG32244 -0.441872
CG11347 CG32425 2.870913
CG11347 CG33097 -7.613949
CG11347 CG33549 -4.936106
CG11347 CG3371 -0.338498
CG11347 CG3416 0.115233
CG11347 CG3542 -0.566347
CG11347 CG3644 -0.637418
CG11347 CG3722 2.071921
CG11347 CG3725 -3.678108
CG11347 CG3800 1.884860
CG11347 CG3903 -6.465569
CG11347 CG4145 2.351013
CG11347 CG4405 -0.622984
CG11347 CG4672 -2.669863
CG11347 CG4679 1.624442
CG11347 CG4692 -1.345084
CG11347 CG5215 1.305711
CG11347 CG5320 -4.815890
CG11347 CG5486 0.442218
CG11347 CG5809 0.604263
CG11347 CG6668 2.138920
CG11347 CG6775 1.900430
CG11347 CG7071 -0.118948
CG11347 CG7173 0.368165
CG11347 CG7375 3.435189
CG11347 CG7433 1.438040
CG11347 CG7526 -0.275582
CG11347 CG8276 -3.357053
CG11347 CG8965 0.801644
CG11347 CG8974 -1.322343
CG11347 CG9020 -0.035049
CG11347 CG9022 -0.118394
CG11347 CG9194 -1.602522
CG11347 CG9346 -0.123821
CG11347 CG9423 0.787857
CG11347 CG9985 0.536487
CG11372 CG12203 -1.198080
CG11372 CG12206 0.022761
CG11372 CG12262 2.230972
CG11372 CG12403 -2.355463
CG11372 CG1345 0.816312
CG11372 CG13993 0.095692
CG11372 CG14643 -0.838615
CG11372 CG15102 -0.010381
CG11372 CG15105 2.610973
CG11372 CG15212 -0.842978
CG11372 CG15282 -2.663823
CG11372 CG15598 -0.055467
CG11372 CG1674 0.058680
CG11372 CG16944 0.254182
CG11372 CG17332 -4.078690
CG11372 CG17508 -1.414797
CG11372 CG18290 0.183886
CG11372 CG18374 0.368076
CG11372 CG18593 -1.592686
CG11372 CG1882 -0.637657
CG11372 CG2374 0.451067
CG11372 CG30349 -1.003797
CG11372 CG30497 1.329062
CG11372 CG31022 -0.107107
CG11372 CG31368 -0.821151
CG11372 CG3171 -0.703289
CG11372 CG32164 1.034515
CG11372 CG32244 -3.087619
CG11372 CG33149 -1.693333
CG11372 CG33502 0.461867
CG11372 CG4169 0.628046
CG11372 CG4364 0.516596
CG11372 CG4376 -2.823868
CG11372 CG4567 -0.398169
CG11372 CG4726 0.002217
CG11372 CG4994 -3.727429
CG11372 CG5320 0.636188
CG11372 CG5476 3.801158
CG11372 CG6521 0.426702
CG11372 CG6647 0.329959
CG11372 CG6666 -0.098631
CG11372 CG6668 1.966845
CG11372 CG7062 0.765422
CG11372 CG7071 -5.292807
CG11372 CG7107 -5.969451
CG11372 CG7271 0.946238
CG11372 CG7361 5.076019
CG11372 CG7433 0.465261
CG11372 CG7698 0.427562
CG11372 CG7807 0.571593
CG11372 CG7920 1.968529
CG11372 CG8182 0.122145
CG11372 CG8186 -5.406566
CG11372 CG8235 -1.628122
CG11372 CG9253 -1.437418
CG11372 CG9262 -0.288157
CG11372 CG9710 3.969927
CG11372 CG9811 -0.892375
CG11372 CG9977 -0.075757
CG11395 CG9148 -1.425069
CG11395 CG9280 -0.755056
CG11437 CG1374 -3.318845
CG11444 CG11567 0.421676
CG11444 CG11979 0.324124
CG11444 CG12151 -0.808391
CG11444 CG12701 1.151972
CG11444 CG13005 3.004400
CG11444 CG1309 0.828142
CG11444 CG13220 -1.185550
CG11444 CG1403 0.766080
CG11444 CG1475 -2.699893
CG11444 CG1582 -0.440114
CG11444 CG1648 -0.839301
CG11444 CG17124 -1.690055
CG11444 CG1716 -0.081206
CG11444 CG17246 -3.896586
CG11444 CG1782 0.957045
CG11444 CG17903 0.065675
CG11444 CG18507 0.651001
CG11444 CG18854 -2.116044
CG11444 CG2051 1.826655
CG11444 CG2161 -2.601850
CG11444 CG2263 1.186289
CG11444 CG2674 0.225204
CG11444 CG2713 2.413103
CG11444 CG3028 -0.093024
CG11444 CG3033 0.639333
CG11444 CG31045 -0.434865
CG11444 CG31170 0.327120
CG11444 CG3140 -2.516036
CG11444 CG3171 -0.029661
CG11444 CG31794 -0.328263
CG11444 CG3198 0.576310
CG11444 CG31999 -0.054266
CG11444 CG3224 -0.719110
CG11444 CG32425 -2.254939
CG11444 CG32625 -0.306221
CG11444 CG3278 -0.101707
CG11444 CG33104 0.220001
CG11444 CG33549 -1.462468
CG11444 CG3499 0.157306
CG11444 CG3542 -0.384219
CG11444 CG3624 -2.634675
CG11444 CG3664 -1.348059
CG11444 CG3722 0.620668
CG11444 CG3800 -0.070833
CG11444 CG4003 1.067080
CG11444 CG4051 -1.347910
CG11444 CG4086 -0.552597
CG11444 CG4169 -0.398033
CG11444 CG4170 -0.432036
CG11444 CG4204 -0.767128
CG11444 CG4233 -3.689992
CG11444 CG4427 4.116032
CG11444 CG4457 3.164906
CG11444 CG4551 0.469757
CG11444 CG4552 -1.352853
CG11444 CG4665 0.893924
CG11444 CG4692 -0.824051
CG11444 CG4972 -2.651863
CG11444 CG4994 -2.417874
CG11444 CG5021 0.895887
CG11444 CG5186 -1.588192
CG11444 CG5277 -0.399653
CG11444 CG5330 0.038303
CG11444 CG5353 -2.174024
CG11444 CG5374 -3.668451
CG11444 CG5382 -1.378400
CG11444 CG5903 -0.225254
CG11444 CG5904 1.184873
CG11444 CG5992 1.741761
CG11444 CG6148 2.016036
CG11444 CG6199 0.168488
CG11444 CG6708 -0.278508
CG11444 CG6769 0.701069
CG11444 CG6775 -4.250918
CG11444 CG6904 -0.482825
CG11444 CG7033 -1.034772
CG11444 CG7073 0.886954
CG11444 CG7107 0.328692
CG11444 CG7227 0.845990
CG11444 CG7271 0.985788
CG11444 CG7279 -0.738772
CG11444 CG7393 0.026206
CG11444 CG7413 -3.581186
CG11444 CG7430 -3.790877
CG11444 CG7461 -4.517098
CG11444 CG7610 -2.183665
CG11444 CG7698 2.126610
CG11444 CG7748 -0.470419
CG11444 CG7915 0.714950
CG11444 CG7920 1.634753
CG11444 CG7935 -1.563258
CG11444 CG7981 0.108373
CG11444 CG7993 -6.069643
CG11444 CG8209 0.008040
CG11444 CG8231 4.341361
CG11444 CG8235 -2.802700
CG11444 CG8286 1.422921
CG11444 CG8289 1.673659
CG11444 CG8366 -0.194365
CG11444 CG8402 3.334708
CG11444 CG8430 0.048114
CG11444 CG8439 0.159003
CG11444 CG8444 1.678157
CG11444 CG8553 0.130886
CG11444 CG8759 -2.868907
CG11444 CG8978 -3.851225
CG11444 CG9022 1.704239
CG11444 CG9140 3.328639
CG11444 CG9281 4.485486
CG11444 CG9677 0.510552
CG11444 CG9750 -3.376346
CG11444 CG9811 0.400767
CG11444 CG9916 -2.945833
CG11444 CG9985 0.648200
CG11453 CG11576 -0.963233
CG11453 CG11961 0.050767
CG11453 CG12338 -0.206839
CG11453 CG13102 -2.201135
CG11453 CG13284 0.768684
CG11453 CG16787 -0.964301
CG11453 CG1809 0.207165
CG11453 CG18173 0.144290
CG11453 CG31233 -1.465505
CG11453 CG31259 -0.367785
CG11453 CG3734 -2.215702
CG11453 CG4061 -0.115763
CG11453 CG4199 -1.177360
CG11453 CG6830 0.682943
CG11453 CG7328 0.261616
CG11453 CG7354 -0.269429
CG11453 CG9331 0.948471
CG11453 CG9568 -1.226287
CG11471 CG11738 1.629497
CG11471 CG11785 0.223052
CG11471 CG11992 1.454360
CG11471 CG12101 2.889640
CG11471 CG12151 1.360855
CG11471 CG12785 1.089630
CG11471 CG12792 -1.743550
CG11471 CG13005 -1.789512
CG11471 CG1309 -0.700889
CG11471 CG13503 -0.891043
CG11471 CG13506 -2.601223
CG11471 CG14206 -0.750988
CG11471 CG14207 0.689924
CG11471 CG1475 -3.129031
CG11471 CG15212 -0.026049
CG11471 CG15433 0.506989
CG11471 CG16765 2.149077
CG11471 CG17124 -0.769077
CG11471 CG17166 -0.408258
CG11471 CG17369 1.299144
CG11471 CG1785 3.505016
CG11471 CG18507 1.044661
CG11471 CG18854 4.273213
CG11471 CG2003 -0.102466
CG11471 CG2221 -4.641313
CG11471 CG2674 1.261489
CG11471 CG2863 -0.004642
CG11471 CG2867 0.502547
CG11471 CG3224 -1.287649
CG11471 CG32409 -3.758766
CG11471 CG32625 -2.273367
CG11471 CG3267 1.129300
CG11471 CG32813 0.900142
CG11471 CG33104 -3.749982
CG11471 CG33183 0.220255
CG11471 CG3499 3.203018
CG11471 CG3992 2.695425
CG11471 CG4033 -0.891919
CG11471 CG4170 2.409603
CG11471 CG4307 -1.353446
CG11471 CG4427 4.189130
CG11471 CG4457 0.920629
CG11471 CG4700 3.842446
CG11471 CG4726 0.474865
CG11471 CG4912 -17.847264
CG11471 CG5033 -0.031316
CG11471 CG5183 -0.439942
CG11471 CG5258 -1.333887
CG11471 CG5277 5.349039
CG11471 CG5330 -2.188012
CG11471 CG5353 -1.961832
CG11471 CG5824 1.164511
CG11471 CG5904 0.906885
CG11471 CG6022 0.334011
CG11471 CG6148 -0.956785
CG11471 CG6226 -0.107738
CG11471 CG6512 -0.464183
CG11471 CG6668 1.231142
CG11471 CG6708 -4.165945
CG11471 CG6766 0.442419
CG11471 CG7033 1.464424
CG11471 CG7088 -0.197871
CG11471 CG7413 -3.103735
CG11471 CG7430 0.085443
CG11471 CG7461 -2.352246
CG11471 CG7654 -3.776716
CG11471 CG7915 0.352700
CG11471 CG8058 -1.573410
CG11471 CG8144 -5.600276
CG11471 CG8231 1.726239
CG11471 CG8286 1.011873
CG11471 CG8306 0.313418
CG11471 CG8309 -1.032199
CG11471 CG8439 -0.572213
CG11471 CG8635 -1.022893
CG11471 CG8920 -1.328300
CG11471 CG8977 0.707029
CG11471 CG8978 -1.306928
CG11471 CG9035 0.693508
CG11471 CG9172 -0.086215
CG11471 CG9281 -1.052215
CG11471 CG9326 -0.370317
CG11471 CG9330 -11.523721
CG11471 CG9416 1.138803
CG11471 CG9539 -0.408720
CG11471 CG9677 0.908604
CG11471 CG9710 3.274605
CG11471 CG9866 -1.251122
CG11471 TE19126 0.639135
CG1148 CG1252 -1.925546
CG1148 CG13875 -1.562574
CG1148 CG8587 -1.046905
CG11494 CG12249 -0.174700
CG11494 CG13624 -1.648255
CG11494 CG13894 0.367797
CG11494 CG14513 -2.714969
CG11494 CG14622 1.260538
CG11494 CG1483 -0.628284
CG11494 CG17724 0.080021
CG11494 CG2083 -1.211503
CG11494 CG2207 0.024132
CG11494 CG31043 -0.370417
CG11494 CG31108 -1.230636
CG11494 CG32505 -0.241699
CG11494 CG3269 -0.644096
CG11494 CG5499 0.456241
CG11494 CG6617 1.062471
CG11494 CG6987 -0.405291
CG11494 CG7358 -0.633030
CG11494 CG7471 -0.711418
CG11494 CG8092 -0.776825
CG11494 CG9666 0.336521
CG11494 CG9704 0.243562
CG1151 CG11992 0.505998
CG1151 CG12262 0.427398
CG1151 CG12403 -1.855157
CG1151 CG1259 -0.462805
CG1151 CG14629 0.184747
CG1151 CG15105 2.462036
CG1151 CG15282 -0.512755
CG1151 CG15717 -0.819282
CG1151 CG1648 -0.915982
CG1151 CG17325 -0.551031
CG1151 CG1837 0.846622
CG1151 CG30011 0.288685
CG1151 CG31098 0.213914
CG1151 CG32499 -0.523860
CG1151 CG32548 -0.318109
CG1151 CG33113 -0.158738
CG1151 CG3989 0.581595
CG1151 CG4427 1.267092
CG1151 CG4533 -0.660777
CG1151 CG4679 -1.099161
CG1151 CG4692 0.727354
CG1151 CG5330 -1.546730
CG1151 CG5345 -1.281207
CG1151 CG5476 0.373087
CG1151 CG6803 -0.491520
CG1151 CG7062 0.465744
CG1151 CG7107 0.399656
CG1151 CG7266 -0.475602
CG1151 CG7981 -0.296584
CG1151 CG8665 -0.235578
CG1151 CG9184 -0.419074
CG1151 CG9238 -0.471320
CG1151 CG9539 0.449348
CG11567 CG11992 -0.043610
CG11567 CG12723 -0.709332
CG11567 CG15005 -1.138457
CG11567 CG15212 -0.974640
CG11567 CG15433 0.179187
CG11567 CG15717 1.806288
CG11567 CG1582 -0.116417
CG11567 CG16765 -0.671216
CG11567 CG16885 -0.532816
CG11567 CG17166 0.184779
CG11567 CG18140 -0.365099
CG11567 CG18446 0.578347
CG11567 CG18507 -0.301782
CG11567 CG2674 1.239383
CG11567 CG2928 -0.354899
CG11567 CG32548 -0.988605
CG11567 CG3267 -2.397088
CG11567 CG33104 0.661487
CG11567 CG33217 -0.942451
CG11567 CG3499 0.688142
CG11567 CG4051 -0.801045
CG11567 CG4233 -1.429978
CG11567 CG4307 0.826174
CG11567 CG4311 -0.486155
CG11567 CG4567 1.072992
CG11567 CG4692 0.029130
CG11567 CG4742 -1.901187
CG11567 CG5170 1.078111
CG11567 CG6708 -1.090487
CG11567 CG6871 -0.661177
CG11567 CG7107 -0.362036
CG11567 CG7266 -2.467705
CG11567 CG7361 2.368805
CG11567 CG7421 0.589244
CG11567 CG7807 -0.666624
CG11567 CG7935 -0.335791
CG11567 CG7981 0.563585
CG11567 CG8058 -0.643313
CG11567 CG8144 1.139295
CG11567 CG8235 -0.350233
CG11567 CG8309 -0.814677
CG11567 CG8386 -0.756665
CG11567 CG8402 -0.628106
CG11567 CG8439 0.430386
CG11567 CG8444 -0.301040
CG11567 CG9009 -0.206623
CG11567 CG9149 0.868564
CG11567 CG9539 0.675281
CG11567 CR31808 -2.057135
CG1157 CG11738 0.393616
CG1157 CG11785 -0.246655
CG1157 CG11793 0.562262
CG1157 CG11979 0.020017
CG1157 CG12141 2.692785
CG1157 CG12151 -2.182971
CG1157 CG12157 -0.257776
CG1157 CG12400 2.719041
CG1157 CG12785 0.185612
CG1157 CG13279 -0.556115
CG1157 CG13551 2.567209
CG1157 CG14048 -2.109034
CG1157 CG14206 2.659312
CG1157 CG15095 -0.637628
CG1157 CG15162 0.784419
CG1157 CG15347 -0.035827
CG1157 CG1685 -0.435717
CG1157 CG1785 2.514611
CG1157 CG18549 -0.498036
CG1157 CG2003 -0.747362
CG1157 CG2155 -0.082786
CG1157 CG2184 0.126648
CG1157 CG2713 -3.203857
CG1157 CG2863 -1.789468
CG1157 CG2977 0.269290
CG1157 CG31160 -0.029736
CG1157 CG31175 0.837813
CG1157 CG32164 -0.055680
CG1157 CG32409 0.047645
CG1157 CG3267 1.925735
CG1157 CG32813 -0.723651
CG1157 CG3283 0.931277
CG1157 CG33217 0.403460
CG1157 CG4033 -5.428786
CG1157 CG4051 0.933560
CG1157 CG4061 -0.272444
CG1157 CG4217 0.826571
CG1157 CG4427 3.936360
CG1157 CG4475 -1.106793
CG1157 CG4581 1.259463
CG1157 CG4665 -0.873896
CG1157 CG4753 0.561140
CG1157 CG4901 1.163918
CG1157 CG5010 -2.382238
CG1157 CG5130 -0.285721
CG1157 CG5277 2.432454
CG1157 CG5288 0.394622
CG1157 CG5525 -1.507960
CG1157 CG5594 -0.576300
CG1157 CG5819 0.571243
CG1157 CG5903 -0.889626
CG1157 CG6022 1.254373
CG1157 CG6105 -5.443109
CG1157 CG6226 1.509275
CG1157 CG6343 1.241473
CG1157 CG6415 -0.011589
CG1157 CG6459 0.019059
CG1157 CG6501 -1.125742
CG1157 CG6904 -4.353676
CG1157 CG6949 0.145982
CG1157 CG7176 -1.971154
CG1157 CG7178 -2.551815
CG1157 CG7361 2.898141
CG1157 CG7421 -3.241011
CG1157 CG7458 2.140721
CG1157 CG7502 -2.678561
CG1157 CG7519 -1.508542
CG1157 CG7698 0.587658
CG1157 CG7712 1.870019
CG1157 CG7839 -0.364677
CG1157 CG7935 1.231744
CG1157 CG7993 1.325848
CG1157 CG8036 0.567508
CG1157 CG8048 -1.022466
CG1157 CG8058 2.181726
CG1157 CG8443 1.457735
CG1157 CG8525 -1.420713
CG1157 CG8531 -3.981734
CG1157 CG8636 0.539145
CG1157 CG8766 0.180513
CG1157 CG8788 -5.742355
CG1157 CG8913 -0.568245
CG1157 CG8946 0.295798
CG1157 CG9127 -1.674615
CG1157 CG9331 0.746196
CG1157 CG9527 -0.114279
CG11576 CG12350 -1.186514
CG11576 CG13102 0.389578
CG11576 CG13284 -3.294850
CG11576 CG14792 0.156718
CG11576 CG14902 0.555689
CG11576 CG16787 -0.085512
CG11576 CG1759 -0.186709
CG11576 CG1809 -0.494410
CG11576 CG18173 0.995927
CG11576 CG31233 0.711306
CG11576 CG31463 1.390087
CG11576 CG3734 -2.521907
CG11576 CG6830 -1.462130
CG11576 CG9568 -1.676736
CG11642 CG11949 1.090030
CG11642 CG1273 -1.233656
CG11642 CG1422 -1.978152
CG11642 CG1475 -1.481859
CG11642 CG16765 -0.612713
CG11642 CG16786 -1.110530
CG11642 CG17271 0.213875
CG11642 CG1749 -1.542069
CG11642 CG17492 1.343828
CG11642 CG30011 -1.663664
CG11642 CG32701 -0.921750
CG11642 CG33104 1.575570
CG11642 CG33149 -0.528465
CG11642 CG4115 0.112093
CG11642 CG4552 0.168631
CG11642 CG4966 1.626175
CG11642 CG5320 1.908099
CG11642 CG5382 0.147418
CG11642 CG6668 -0.747493
CG11642 CG6708 -1.107094
CG11642 CG6766 -0.755962
CG11642 CG6844 -0.414146
CG11642 CG7071 -0.025507
CG11642 CG7073 -1.037110
CG11642 CG7271 -0.382415
CG11642 CG7413 0.341174
CG11642 CG7430 0.064146
CG11642 CG7675 -1.190762
CG11642 CG7915 -0.097761
CG11642 CG8144 -1.410431
CG11642 CG8306 -0.050708
CG11642 CG8386 0.235577
CG11642 CG9009 0.890191
CG11642 CG9035 -0.199095
CG11642 CG9238 0.239292
CG11642 CG9322 0.423604
CG11642 TE19126 0.228501
CG11652 CG11861 -5.031382
CG11652 CG11949 1.943122
CG11652 CG12006 1.774925
CG11652 CG12091 0.354580
CG11652 CG12131 0.429575
CG11652 CG12287 -0.508654
CG11652 CG12360 0.294977
CG11652 CG12576 -1.998802
CG11652 CG12592 -0.208139
CG11652 CG12676 1.154585
CG11652 CG13777 -1.424089
CG11652 CG13912 1.456957
CG11652 CG14207 1.280494
CG11652 CG1422 -4.646117
CG11652 CG1444 -1.392361
CG11652 CG14622 0.689627
CG11652 CG14712 1.416861
CG11652 CG14883 -0.602606
CG11652 CG17492 -1.866272
CG11652 CG17943 0.663540
CG11652 CG18250 1.181874
CG11652 CG2374 -3.858029
CG11652 CG2835 1.199615
CG11652 CG3048 0.784302
CG11652 CG31022 -1.869626
CG11652 CG31045 1.258004
CG11652 CG31332 -1.713729
CG11652 CG31368 0.438911
CG11652 CG3198 1.355590
CG11652 CG32043 -1.008884
CG11652 CG32244 0.220770
CG11652 CG3265 -3.816555
CG11652 CG33097 2.843072
CG11652 CG3371 -6.674036
CG11652 CG3436 1.950647
CG11652 CG3664 1.477266
CG11652 CG4006 -0.992895
CG11652 CG4125 -2.352295
CG11652 CG4194 0.744625
CG11652 CG4551 1.805541
CG11652 CG4843 1.091593
CG11652 CG4966 2.089772
CG11652 CG5215 1.933966
CG11652 CG5454 -2.858347
CG11652 CG5809 3.924149
CG11652 CG6766 -3.362481
CG11652 CG6877 -0.715492
CG11652 CG7073 -1.872942
CG11652 CG7375 -1.119118
CG11652 CG7379 -2.721068
CG11652 CG7638 -8.689525
CG11652 CG7675 1.510768
CG11652 CG7893 -0.060165
CG11652 CG8209 -0.232628
CG11652 CG8411 -0.851309
CG11652 CG8416 1.159303
CG11652 CG8553 1.312636
CG11652 CG8635 1.675581
CG11652 CG8749 0.912339
CG11652 CG9403 -1.696688
CG11652 CG9710 2.376185
CG11652 CG9854 -0.194079
CG11652 CG9894 0.367052
CG11652 CR31696 0.012278
CG11652 TE19126 1.736615
CG11654 CG31536 -1.496609
CG11654 CG6155 -2.765276
CG1169 CG12723 -0.511485
CG1169 CG1884 -0.187091
CG1169 CG3725 -0.065991
CG1169 CG4692 -0.183569
CG1169 CG5186 -0.217089
CG1169 CG7526 -0.435119
CG1169 CG7807 -0.328680
CG1169 CG7981 -0.045852
CG1169 CG9177 -1.126219
CG1169 CG9811 -0.358135
CG11738 CG11979 3.040938
CG11738 CG12006 -2.515456
CG11738 CG12084 1.468642
CG11738 CG12141 4.238967
CG11738 CG12530 -4.494820
CG11738 CG12785 0.456832
CG11738 CG12792 14.444674
CG11738 CG13005 -3.464696
CG11738 CG13503 -1.757630
CG11738 CG1381 1.931809
CG11738 CG14048 -6.811401
CG11738 CG14206 -8.721266
CG11738 CG14447 1.825077
CG11738 CG14712 -1.687559
CG11738 CG14788 0.432146
CG11738 CG15731 0.322060
CG11738 CG1685 0.034314
CG11738 CG17136 1.555701
CG11738 CG17369 2.249973
CG11738 CG1746 -1.549648
CG11738 CG1785 8.660893
CG11738 CG18657 0.786929
CG11738 CG18854 1.926043
CG11738 CG2003 -1.042421
CG11738 CG2184 -0.789445
CG11738 CG2263 5.494259
CG11738 CG2827 0.783356
CG11738 CG2863 -10.464375
CG11738 CG2867 0.928893
CG11738 CG32409 -0.004430
CG11738 CG32464 -4.643894
CG11738 CG32813 -1.784629
CG11738 CG33071 3.017295
CG11738 CG3401 0.999161
CG11738 CG3861 -0.711126
CG11738 CG4033 -5.164552
CG11738 CG4217 -3.714206
CG11738 CG4307 -16.504864
CG11738 CG4457 -1.290487
CG11738 CG4581 -0.929318
CG11738 CG4843 -2.866318
CG11738 CG4901 0.145659
CG11738 CG4912 -12.209113
CG11738 CG5033 6.806265
CG11738 CG5258 -1.511602
CG11738 CG5277 3.259125
CG11738 CG5525 1.015883
CG11738 CG5596 2.012298
CG11738 CG5824 -13.340034
CG11738 CG5904 -1.068460
CG11738 CG5961 -1.525571
CG11738 CG5992 5.081968
CG11738 CG6022 3.593176
CG11738 CG6105 8.958716
CG11738 CG6226 -3.764480
CG11738 CG6455 2.201499
CG11738 CG6501 6.630736
CG11738 CG6904 -1.321361
CG11738 CG6949 0.056669
CG11738 CG7033 1.199326
CG11738 CG7088 -0.673981
CG11738 CG7430 -8.975577
CG11738 CG7458 -5.642425
CG11738 CG7519 -18.548814
CG11738 CG7638 3.358517
CG11738 CG7834 -0.224674
CG11738 CG7935 4.939143
CG11738 CG7993 -0.274724
CG11738 CG8231 1.744103
CG11738 CG8301 -1.033274
CG11738 CG8446 -2.082203
CG11738 CG8503 0.390228
CG11738 CG8525 -7.354999
CG11738 CG8635 -4.338347
CG11738 CG8759 -3.707612
CG11738 CG8780 -0.905448
CG11738 CG8920 2.847682
CG11738 CG8977 3.351781
CG11738 CG9306 0.536011
CG11738 CG9630 -9.356072
CG11738 CG9663 1.123706
CG11738 CG9750 2.279808
CG11738 CG9762 -0.484130
CG11738 CG9866 -0.642194
CG11771 CG12101 -0.773660
CG11771 CG12530 1.653945
CG11771 CG12785 1.618567
CG11771 CG14996 0.088237
CG11771 CG17136 -1.226198
CG11771 CG17369 0.586930
CG11771 CG1785 -5.911699
CG11771 CG2078 -0.756607
CG11771 CG2221 0.139780
CG11771 CG2867 -1.708939
CG11771 CG32253 -3.247791
CG11771 CG32264 -2.713313
CG11771 CG32409 9.248560
CG11771 CG33217 2.876909
CG11771 CG4781 0.685909
CG11771 CG4912 5.083858
CG11771 CG5010 1.665622
CG11771 CG5277 3.512740
CG11771 CG5824 -11.342100
CG11771 CG6022 -13.335190
CG11771 CG6226 -0.413359
CG11771 CG6343 1.721829
CG11771 CG6767 -1.292805
CG11771 CG7519 2.858941
CG11771 CG7712 0.705032
CG11771 CG8327 1.514775
CG11771 CG8444 -0.401935
CG11771 CG8525 -0.877458
CG11771 CG8920 -9.065900
CG11771 CG9006 2.126911
CG11771 CG9300 -1.468925
CG11771 CG9306 0.240269
CG11785 CG11979 0.332641
CG11785 CG12151 -0.141195
CG11785 CG12785 0.833672
CG11785 CG13503 1.023187
CG11785 CG14048 1.351648
CG11785 CG14206 0.957452
CG11785 CG15162 -0.056366
CG11785 CG15433 -2.028815
CG11785 CG16765 0.020154
CG11785 CG17369 1.628233
CG11785 CG1785 -0.734335
CG11785 CG2221 -1.179963
CG11785 CG2674 -0.391927
CG11785 CG2863 -0.649453
CG11785 CG31175 0.006070
CG11785 CG32409 0.683731
CG11785 CG3267 1.288132
CG11785 CG32982 -0.582090
CG11785 CG33104 -0.378442
CG11785 CG33217 -2.589320
CG11785 CG3861 -0.103161
CG11785 CG3992 0.205143
CG11785 CG4051 0.665162
CG11785 CG4217 -0.086515
CG11785 CG4307 1.802679
CG11785 CG4901 -0.244349
CG11785 CG4912 1.246957
CG11785 CG4944 -0.640970
CG11785 CG4966 0.420119
CG11785 CG4972 -0.270279
CG11785 CG5010 2.968021
CG11785 CG5258 -1.043220
CG11785 CG5277 -2.426199
CG11785 CG5525 -0.846986
CG11785 CG6022 -1.303686
CG11785 CG6105 0.183623
CG11785 CG6343 -0.699006
CG11785 CG6521 0.244489
CG11785 CG6904 0.778541
CG11785 CG7033 -0.463711
CG11785 CG7176 -1.449474
CG11785 CG7361 0.093204
CG11785 CG7421 -0.303502
CG11785 CG7554 -1.143722
CG11785 CG7654 0.041551
CG11785 CG7675 -0.637548
CG11785 CG7698 0.104526
CG11785 CG7712 -2.667488
CG11785 CG8231 -0.037062
CG11785 CG8309 1.345517
CG11785 CG8439 -0.143714
CG11785 CG8788 -2.417760
CG11785 CG8920 -1.086598
CG11785 CG9149 0.537915
CG11785 CG9172 0.390683
CG11785 CG9330 -1.463179
CG11785 CG9416 -0.385012
CG11785 CG9710 0.002330
CG11793 CG12151 -1.658659
CG11793 CG12157 -0.572601
CG11793 CG1403 0.539300
CG11793 CG15117 2.032629
CG11793 CG15162 0.473700
CG11793 CG15188 -0.171549
CG11793 CG15212 0.860377
CG11793 CG15282 1.230028
CG11793 CG15717 2.851829
CG11793 CG17332 1.951803
CG11793 CG18374 -0.603950
CG11793 CG18446 -1.144352
CG11793 CG2210 -1.296467
CG11793 CG2837 -0.422786
CG11793 CG2977 1.792335
CG11793 CG32164 -0.090495
CG11793 CG32499 0.416540
CG11793 CG32548 -1.947750
CG11793 CG3267 -0.661675
CG11793 CG3960 -0.533316
CG11793 CG4033 1.192981
CG11793 CG4051 1.042101
CG11793 CG4427 2.141251
CG11793 CG4533 0.940277
CG11793 CG4679 -3.393834
CG11793 CG5288 -1.500675
CG11793 CG5330 -2.393646
CG11793 CG5476 -1.687944
CG11793 CG5532 -0.579862
CG11793 CG5594 -0.577505
CG11793 CG6459 0.885808
CG11793 CG6521 0.066954
CG11793 CG6666 -1.482301
CG11793 CG6668 1.269142
CG11793 CG6708 -0.532015
CG11793 CG7062 -0.927479
CG11793 CG7107 -1.564065
CG11793 CG7176 -0.149966
CG11793 CG7266 -2.126826
CG11793 CG7361 0.374711
CG11793 CG7981 0.410876
CG11793 CG8050 -1.076350
CG11793 CG8186 -2.080302
CG11793 CG8402 1.769502
CG11793 CG8665 -1.671215
CG11793 CG8766 -0.375372
CG11793 CG8788 -2.481983
CG11793 CG8804 0.962102
CG11793 CG8913 -0.171409
CG11793 CG8946 -1.172712
CG11793 CG9127 -0.660971
CG11793 CG9184 0.430573
CG11793 CG9331 -1.962747
CG11793 CG9494 -1.240552
CG11793 CG9539 0.676734
CG11793 TE18870 -0.548464
CG11798 CG1221 0.135424
CG11798 CG12249 -1.121676
CG11798 CG13894 -1.018846
CG11798 CG14041 -4.948502
CG11798 CG2083 -0.170296
CG11798 CG31088 0.015114
CG11798 CG31181 -1.478354
CG11798 CG3258 -0.667489
CG11798 CG3269 1.215960
CG11798 CG3967 -0.895092
CG11798 CG4050 -1.086821
CG11798 CG4532 1.050819
CG11798 CG6418 -0.201174
CG11798 CG6703 0.818609
CG11798 CG6866 0.552689
CG11798 CG8472 0.086028
CG11798 CG8567 0.613802
CG11798 CG9135 -1.015783
CG11798 CG9261 -0.912749
CG11798 CG9666 0.227233
CG11861 CG12006 -1.432834
CG11861 CG12052 -0.256144
CG11861 CG12091 -0.764297
CG11861 CG12131 -0.749289
CG11861 CG12360 0.197829
CG11861 CG12576 0.506408
CG11861 CG12592 -0.682459
CG11861 CG12676 -1.632235
CG11861 CG13912 0.577719
CG11861 CG14025 -2.662389
CG11861 CG14122 -1.498335
CG11861 CG14207 -0.112798
CG11861 CG1422 0.534362
CG11861 CG1429 -0.345499
CG11861 CG1444 -1.484263
CG11861 CG14712 -1.336951
CG11861 CG16721 0.514083
CG11861 CG1721 0.162235
CG11861 CG17348 -1.811059
CG11861 CG17492 0.238844
CG11861 CG18111 0.695787
CG11861 CG18250 -4.082323
CG11861 CG1910 0.400176
CG11861 CG2835 -2.799682
CG11861 CG3001 0.395868
CG11861 CG3048 0.741989
CG11861 CG31045 1.929309
CG11861 CG31332 -2.552448
CG11861 CG32043 0.451554
CG11861 CG3371 2.326372
CG11861 CG3436 0.240741
CG11861 CG4125 0.110775
CG11861 CG4551 -0.900778
CG11861 CG4700 3.380894
CG11861 CG4843 -2.734018
CG11861 CG6877 1.839524
CG11861 CG7073 1.493402
CG11861 CG7638 -0.328128
CG11861 CG7893 1.574690
CG11861 CG8276 0.444701
CG11861 CG8416 0.909116
CG11861 CG8635 0.206634
CG11861 CG8759 -0.965169
CG11861 CG9403 -1.660959
CG11861 CG9866 1.862589
CG11861 TE19126 -0.990604
CG11949 CG12091 3.416957
CG11949 CG12131 1.815085
CG11949 CG1228 1.701800
CG11949 CG12369 -0.794842
CG11949 CG12676 -0.809218
CG11949 CG1422 -3.107004
CG11949 CG1444 -0.502323
CG11949 CG1475 0.213572
CG11949 CG14883 0.153119
CG11949 CG17158 -4.405113
CG11949 CG1716 -0.579103
CG11949 CG1749 -0.445083
CG11949 CG17492 2.340609
CG11949 CG18250 -0.308844
CG11949 CG2374 -1.455210
CG11949 CG31022 0.200196
CG11949 CG31045 0.188724
CG11949 CG31332 -6.461604
CG11949 CG3265 -4.255556
CG11949 CG32701 -0.493339
CG11949 CG3624 -0.780772
CG11949 CG3664 2.523224
CG11949 CG3992 -0.247964
CG11949 CG4006 -3.454827
CG11949 CG4115 0.361467
CG11949 CG4194 -0.116690
CG11949 CG4204 0.782076
CG11949 CG4966 0.223970
CG11949 CG5183 -0.153047
CG11949 CG5320 3.672160
CG11949 CG5809 0.601545
CG11949 CG6017 -1.225147
CG11949 CG6668 -6.193999
CG11949 CG6766 -1.406493
CG11949 CG6775 -1.089069
CG11949 CG6844 -0.875818
CG11949 CG6877 1.421462
CG11949 CG7073 1.383793
CG11949 CG7199 0.423557
CG11949 CG7262 -0.097835
CG11949 CG7271 -0.510216
CG11949 CG7379 0.103891
CG11949 CG7675 -1.203742
CG11949 CG7752 -0.596615
CG11949 CG7893 2.305774
CG11949 CG8209 0.851975
CG11949 CG8289 1.796794
CG11949 CG8306 -2.765971
CG11949 CG8312 0.459206
CG11949 CG8411 -2.036948
CG11949 CG8430 0.066218
CG11949 CG8965 0.954983
CG11949 CG9128 1.469066
CG11949 CG9318 -0.502668
CG11949 CG9322 0.065367
CG11949 CG9326 -0.246457
CG11949 CG9330 0.635534
CG11949 CG9710 0.428609
CG11961 CG12723 -0.546702
CG11961 CG13551 0.019632
CG11961 CG16787 -0.534554
CG11961 CG18374 -0.957574
CG11961 CG2210 -0.369208
CG11961 CG2977 0.084631
CG11961 CG31233 -1.447098
CG11961 CG33502 0.143872
CG11961 CG3588 -0.707029
CG11961 CG4311 -0.343616
CG11961 CG5170 -0.544911
CG11961 CG6028 0.350382
CG11961 CG6459 -0.325609
CG11961 CG7328 -0.776688
CG11961 CG8627 -1.957057
CG11961 CG8804 -0.356066
CG11961 CG9331 1.173726
CG11961 CG9527 -0.234640
CG11979 CG12141 9.064395
CG11979 CG12157 2.313918
CG11979 CG12206 1.024615
CG11979 CG12400 1.305706
CG11979 CG12785 -1.978635
CG11979 CG12792 3.162558
CG11979 CG13005 -0.728059
CG11979 CG13503 0.867471
CG11979 CG13506 0.919717
CG11979 CG13551 1.530505
CG11979 CG1371 0.587079
CG11979 CG14048 0.738930
CG11979 CG14206 -9.571950
CG11979 CG14447 0.303124
CG11979 CG1475 1.163747
CG11979 CG15095 -0.671340
CG11979 CG15433 0.018164
CG11979 CG1685 -10.790396
CG11979 CG1721 1.425599
CG11979 CG17325 -0.311545
CG11979 CG1785 3.839187
CG11979 CG18657 -0.564237
CG11979 CG1891 -1.360408
CG11979 CG2003 -1.392866
CG11979 CG2184 5.357121
CG11979 CG2713 5.201807
CG11979 CG2863 -9.302220
CG11979 CG31175 -1.773818
CG11979 CG3127 1.867666
CG11979 CG32164 -1.451270
CG11979 CG32499 0.238610
CG11979 CG32813 3.592343
CG11979 CG33071 1.245681
CG11979 CG33217 -3.910478
CG11979 CG3714 -3.237655
CG11979 CG3861 0.952346
CG11979 CG4003 -2.192758
CG11979 CG4033 -4.321013
CG11979 CG4051 -1.880879
CG11979 CG4217 1.838873
CG11979 CG4233 -0.184431
CG11979 CG4300 -2.071747
CG11979 CG4307 -8.118693
CG11979 CG4427 -3.980943
CG11979 CG4457 0.286379
CG11979 CG4475 -0.594166
CG11979 CG4552 -0.468815
CG11979 CG4901 -0.575308
CG11979 CG4966 0.164025
CG11979 CG4972 2.608445
CG11979 CG4994 -14.317953
CG11979 CG5258 0.690221
CG11979 CG5277 1.273162
CG11979 CG5374 0.253044
CG11979 CG5525 1.571249
CG11979 CG5558 -0.699406
CG11979 CG5594 -1.069608
CG11979 CG5903 -1.764666
CG11979 CG5904 -2.646029
CG11979 CG6105 2.091425
CG11979 CG6226 0.810195
CG11979 CG6343 0.389864
CG11979 CG6501 -11.682954
CG11979 CG6769 -3.610748
CG11979 CG6904 1.457228
CG11979 CG6949 -5.746978
CG11979 CG7033 -3.215808
CG11979 CG7176 -0.540114
CG11979 CG7361 5.587601
CG11979 CG7413 -1.082768
CG11979 CG7421 3.485990
CG11979 CG7430 0.398683
CG11979 CG7458 3.232198
CG11979 CG7502 -1.178083
CG11979 CG7519 -4.700908
CG11979 CG7554 -1.957960
CG11979 CG7610 -7.978639
CG11979 CG7675 1.075444
CG11979 CG7698 -3.335531
CG11979 CG7915 -0.094599
CG11979 CG7920 0.906106
CG11979 CG7935 -2.056715
CG11979 CG7993 -2.614726
CG11979 CG8039 4.625073
CG11979 CG8048 1.324981
CG11979 CG8058 1.098673
CG11979 CG8231 1.100634
CG11979 CG8235 -0.014348
CG11979 CG8309 -1.010962
CG11979 CG8402 2.520478
CG11979 CG8439 5.528525
CG11979 CG8443 2.034098
CG11979 CG8444 0.971653
CG11979 CG8446 -0.556067
CG11979 CG8759 0.729833
CG11979 CG8766 0.116917
CG11979 CG8788 0.223315
CG11979 CG8946 0.973388
CG11979 CG8977 6.809578
CG11979 CG8978 1.166166
CG11979 CG9009 0.043086
CG11979 CG9140 -6.133737
CG11979 CG9172 -0.272483
CG11979 CG9281 6.054415
CG11979 CG9527 -2.645609
CG11979 CG9710 1.083846
CG11979 CG9750 0.299014
CG11979 CG9762 -0.297880
CG11987 CG15811 -0.529799
CG11987 CG3969 -0.826140
CG11987 CG6418 -0.820708
CG11992 CG12151 -0.701976
CG11992 CG12172 0.286338
CG11992 CG1309 0.362898
CG11992 CG14048 -0.758534
CG11992 CG14243 0.519725
CG11992 CG14629 0.414415
CG11992 CG15022 -0.592300
CG11992 CG15717 -7.724734
CG11992 CG16765 0.732831
CG11992 CG1685 -0.444324
CG11992 CG17320 0.029252
CG11992 CG1785 0.857963
CG11992 CG18446 0.712109
CG11992 CG18549 1.190300
CG11992 CG1882 1.331051
CG11992 CG18854 0.540009
CG11992 CG2161 -0.042018
CG11992 CG30011 1.221494
CG11992 CG30497 -0.553034
CG11992 CG32409 -0.825662
CG11992 CG3267 -0.902327
CG11992 CG33113 0.615502
CG11992 CG3499 -1.204152
CG11992 CG4233 -1.590871
CG11992 CG4427 2.748227
CG11992 CG4600 -1.091048
CG11992 CG4679 1.517509
CG11992 CG4912 -0.522811
CG11992 CG5033 -3.038072
CG11992 CG5330 2.453712
CG11992 CG5345 -4.263665
CG11992 CG5353 -1.953889
CG11992 CG5904 0.107682
CG11992 CG6148 0.014296
CG11992 CG6871 -0.967564
CG11992 CG7266 -2.103014
CG11992 CG7438 -0.747630
CG11992 CG7461 1.587827
CG11992 CG7807 -0.508899
CG11992 CG7981 -0.766530
CG11992 CG8058 -1.132134
CG11992 CG8144 -3.535176
CG11992 CG8386 -0.674329
CG11992 CG8402 -0.377434
CG11992 CG8439 -0.398157
CG11992 CG8446 2.769029
CG11992 CG8470 3.010759
CG11992 CG8920 -0.254675
CG11992 CG9009 0.483100
CG11992 CG9238 -0.962222
CG11992 CG9446 -0.034647
CG11992 CG9539 -0.799473
CG12006 CG12084 -7.613725
CG12006 CG12360 0.103604
CG12006 CG12576 0.934089
CG12006 CG12582 -0.246630
CG12006 CG12592 -0.152030
CG12006 CG12792 2.798003
CG12006 CG13348 0.862495
CG12006 CG13503 -2.059072
CG12006 CG14025 -4.975546
CG12006 CG14026 -0.143724
CG12006 CG14206 0.672997
CG12006 CG14207 2.468507
CG12006 CG1429 -0.056319
CG12006 CG1444 1.366159
CG12006 CG14447 -0.195750
CG12006 CG14712 -0.482436
CG12006 CG1475 5.763017
CG12006 CG1648 0.127741
CG12006 CG16721 -0.389920
CG12006 CG17136 2.578839
CG12006 CG1721 -1.186490
CG12006 CG17492 -4.211291
CG12006 CG17943 -0.496616
CG12006 CG18111 2.295366
CG12006 CG18250 0.908588
CG12006 CG1891 -0.205715
CG12006 CG1910 -1.458348
CG12006 CG2184 2.550328
CG12006 CG3001 1.018776
CG12006 CG3048 -6.154811
CG12006 CG31045 0.236826
CG12006 CG31332 0.728759
CG12006 CG32464 -0.987928
CG12006 CG33149 1.342879
CG12006 CG3371 -0.701047
CG12006 CG3436 -1.006257
CG12006 CG4125 -4.088504
CG12006 CG4194 -0.269211
CG12006 CG4300 2.051498
CG12006 CG4843 -5.328977
CG12006 CG5454 1.569518
CG12006 CG5596 -1.396937
CG12006 CG5776 1.404540
CG12006 CG5961 -1.095805
CG12006 CG5992 -0.075434
CG12006 CG6501 -1.128456
CG12006 CG6972 -1.683894
CG12006 CG7073 0.472331
CG12006 CG7296 -0.660011
CG12006 CG7430 -2.332902
CG12006 CG7458 1.816962
CG12006 CG7610 1.937322
CG12006 CG7638 0.637484
CG12006 CG7920 -0.676384
CG12006 CG7930 0.265429
CG12006 CG8231 3.747979
CG12006 CG8289 -2.237130
CG12006 CG8301 -0.138081
CG12006 CG8312 -0.105100
CG12006 CG8635 0.774400
CG12006 CG8759 -13.331649
CG12006 CG8780 -1.902143
CG12006 CG8977 -2.365733
CG12006 CG9281 3.309121
CG12006 CG9480 0.270153
CG12006 CG9663 -0.159206
CG12006 CG9762 1.310714
CG12006 CG9866 1.078407
CG12006 CR31696 -1.086658
CG12006 TE19126 1.000745
CG12038 CG13928 -0.611435
CG12038 CG15097 -1.005573
CG12038 CG32169 -0.545089
CG12038 CG3703 -1.285364
CG12038 CG40147 -0.851282
CG12038 CG5680 -1.404944
CG12038 CG9261 0.228091
CG12052 CG12129 0.476907
CG12052 CG12369 0.302478
CG12052 CG13912 -0.123284
CG12052 CG1444 -0.096796
CG12052 CG14622 -0.206547
CG12052 CG1483 -0.398001
CG12052 CG14883 -0.075745
CG12052 CG18250 2.428530
CG12052 CG2835 -0.429762
CG12052 CG33097 -1.929601
CG12052 CG3436 -0.829806
CG12052 CG3800 -1.060726
CG12052 CG3969 0.216677
CG12052 CG4303 -0.534601
CG12052 CG4532 0.364530
CG12052 CG4677 -0.170094
CG12052 CG5433 -1.027324
CG12052 CG5588 -0.281599
CG12052 CG5813 0.178014
CG12052 CG6174 0.235325
CG12052 CG6617 -1.504238
CG12052 CG6866 -0.307551
CG12052 CG7375 1.048185
CG12052 CG7892 -0.523980
CG12052 CG7893 0.710773
CG12052 CG8276 -1.260931
CG12052 CG9135 0.307770
CG12052 CG9403 -2.335922
CG12052 CG9423 0.686242
CG12052 CG9712 -0.681669
CG12055 CG12576 -0.084108
CG12055 CG12701 0.837503
CG12055 CG14066 -1.120904
CG12055 CG14883 -1.097809
CG12055 CG17158 1.585421
CG12055 CG1721 -0.042742
CG12055 CG1782 -0.143006
CG12055 CG1884 -0.846092
CG12055 CG2161 -0.597801
CG12055 CG31170 -0.176060
CG12055 CG3127 -0.174793
CG12055 CG31605 -0.520638
CG12055 CG31649 -0.405498
CG12055 CG3198 0.019359
CG12055 CG31999 0.278404
CG12055 CG33097 1.155177
CG12055 CG3499 0.725924
CG12055 CG3542 -0.284632
CG12055 CG3624 -2.188736
CG12055 CG4086 0.181937
CG12055 CG4199 0.189345
CG12055 CG4376 0.566048
CG12055 CG4726 -0.755915
CG12055 CG4984 -0.132807
CG12055 CG5454 -0.931587
CG12055 CG5961 -0.036125
CG12055 CG6521 -0.241330
CG12055 CG6654 -0.350386
CG12055 CG7033 -0.918832
CG12055 CG7107 0.640667
CG12055 CG7893 -0.493176
CG12055 CG8173 -2.052478
CG12055 CG8965 -1.961459
CG12055 CG9022 0.393386
CG12055 CG9194 -0.288338
CG12055 CG9322 0.446079
CG12055 CG9330 0.633715
CG12055 CG9710 0.289021
CG12055 CG9712 0.527111
CG12055 CG9750 0.675141
CG12084 CG12113 0.367915
CG12084 CG12287 -0.454906
CG12084 CG12360 -0.921482
CG12084 CG12592 0.622468
CG12084 CG12792 -0.454915
CG12084 CG13289 -0.226923
CG12084 CG13777 -0.605145
CG12084 CG14025 -1.810871
CG12084 CG1422 0.290449
CG12084 CG1429 -3.194054
CG12084 CG1444 -0.260050
CG12084 CG14447 -0.437818
CG12084 CG14712 0.581250
CG12084 CG1475 -5.164772
CG12084 CG17136 -2.697297
CG12084 CG17158 -0.204228
CG12084 CG17492 6.652025
CG12084 CG18250 2.342930
CG12084 CG18657 -0.828170
CG12084 CG1891 -0.791488
CG12084 CG3001 0.753698
CG12084 CG3048 1.221409
CG12084 CG31045 -4.178055
CG12084 CG31332 -4.232537
CG12084 CG32464 -0.230632
CG12084 CG3278 1.392859
CG12084 CG3371 -0.095200
CG12084 CG3436 0.537468
CG12084 CG4003 0.123912
CG12084 CG4457 -0.539845
CG12084 CG4551 1.790368
CG12084 CG4700 -0.758261
CG12084 CG4746 1.247595
CG12084 CG4843 2.481798
CG12084 CG4912 1.061940
CG12084 CG5183 0.719273
CG12084 CG5258 0.403783
CG12084 CG5454 -1.254697
CG12084 CG5776 -0.076317
CG12084 CG5824 -0.953964
CG12084 CG7073 0.648015
CG12084 CG7430 2.479865
CG12084 CG7654 -0.955585
CG12084 CG8231 -4.219221
CG12084 CG8289 2.362386
CG12084 CG8306 0.515080
CG12084 CG8416 -0.761991
CG12084 CG8583 -0.418158
CG12084 CG8759 3.718034
CG12084 CG8780 0.457616
CG12084 CG8978 -0.326671
CG12084 CG9128 0.510784
CG12084 CG9318 0.373115
CG12084 CG9630 0.523535
CG12084 CG9677 -4.509017
CG12084 CG9750 -0.647507
CG12084 CG9866 1.882058
CG12091 CG12113 2.789251
CG12091 CG12129 -2.459775
CG12091 CG12131 1.504532
CG12091 CG1228 1.611292
CG12091 CG12287 -0.098056
CG12091 CG12360 1.220159
CG12091 CG12369 1.788221
CG12091 CG12592 0.730707
CG12091 CG12676 1.384429
CG12091 CG1345 0.121597
CG12091 CG13777 0.848629
CG12091 CG14025 -1.728502
CG12091 CG1404 1.123986
CG12091 CG1422 1.130722
CG12091 CG1444 1.751953
CG12091 CG1475 0.498139
CG12091 CG16721 -1.024996
CG12091 CG17158 -4.043994
CG12091 CG1716 -0.209022
CG12091 CG17492 0.121517
CG12091 CG1782 0.046370
CG12091 CG18250 -8.376993
CG12091 CG18290 0.184165
CG12091 CG2051 0.465588
CG12091 CG2835 -0.314234
CG12091 CG3008 0.144599
CG12091 CG3039 0.222050
CG12091 CG31045 2.574344
CG12091 CG31349 1.308128
CG12091 CG31368 2.235760
CG12091 CG3198 3.082100
CG12091 CG32425 3.955549
CG12091 CG3265 -1.034981
CG12091 CG32701 -4.090647
CG12091 CG33097 -5.530370
CG12091 CG33549 -1.642549
CG12091 CG3371 -5.852959
CG12091 CG3416 0.106532
CG12091 CG3436 -1.376145
CG12091 CG3644 -3.638422
CG12091 CG3664 0.536671
CG12091 CG3722 -1.557970
CG12091 CG3725 0.557357
CG12091 CG3800 -1.732395
CG12091 CG4006 -4.528840
CG12091 CG4169 -1.596263
CG12091 CG4170 -0.390233
CG12091 CG4204 0.611037
CG12091 CG4303 -0.878822
CG12091 CG4405 0.998014
CG12091 CG4551 0.275485
CG12091 CG4672 -0.934087
CG12091 CG4677 0.897020
CG12091 CG4700 -0.560964
CG12091 CG5320 0.142800
CG12091 CG5433 1.199335
CG12091 CG5454 -0.570234
CG12091 CG5809 2.793052
CG12091 CG6174 -0.107308
CG12091 CG6668 -0.491204
CG12091 CG6766 0.688040
CG12091 CG6775 2.156564
CG12091 CG6844 1.030239
CG12091 CG6877 -7.052190
CG12091 CG7375 -0.110872
CG12091 CG7379 3.649672
CG12091 CG7433 2.012296
CG12091 CG7481 0.259038
CG12091 CG7752 1.662068
CG12091 CG7892 0.359688
CG12091 CG7893 1.941959
CG12091 CG8209 -1.562011
CG12091 CG8231 1.290309
CG12091 CG8276 2.251753
CG12091 CG8312 0.383354
CG12091 CG8411 -1.403029
CG12091 CG8416 -2.430672
CG12091 CG8553 -2.855862
CG12091 CG8571 0.056270
CG12091 CG8749 0.498208
CG12091 CG8933 -5.368905
CG12091 CG8974 -0.392710
CG12091 CG9022 3.470203
CG12091 CG9128 1.112547
CG12091 CG9256 -0.064763
CG12091 CG9403 3.492356
CG12091 CG9423 -7.158525
CG12091 CG9677 -3.623293
CG12091 CG9916 0.222373
CG12091 CG9985 -3.169069
CG12094 CG33183 -1.675286
CG12094 CG3991 -1.247398
CG12094 CG8286 -0.745737
CG12094 CG8978 -0.181317
CG12101 CG12141 -0.231962
CG12101 CG12172 -2.614456
CG12101 CG12400 0.586637
CG12101 CG12785 4.006856
CG12101 CG12792 -0.829722
CG12101 CG13506 -0.840089
CG12101 CG14048 2.849537
CG12101 CG15433 -0.604910
CG12101 CG1685 3.840426
CG12101 CG1785 -8.517798
CG12101 CG18854 3.835587
CG12101 CG2221 -3.959388
CG12101 CG2674 1.166113
CG12101 CG2827 -1.162687
CG12101 CG2863 -5.844522
CG12101 CG2867 -1.535668
CG12101 CG31175 1.570338
CG12101 CG3224 -0.623766
CG12101 CG32264 -0.069908
CG12101 CG32409 -6.652399
CG12101 CG3267 -0.153213
CG12101 CG32813 -1.929947
CG12101 CG33217 2.259891
CG12101 CG3499 3.058767
CG12101 CG3593 -2.468522
CG12101 CG4033 -5.286615
CG12101 CG4217 -3.885453
CG12101 CG4307 -0.309496
CG12101 CG4581 1.929587
CG12101 CG4901 5.452919
CG12101 CG4912 -5.380162
CG12101 CG5010 -2.552236
CG12101 CG5033 5.719583
CG12101 CG5277 5.671894
CG12101 CG5525 -4.193563
CG12101 CG5558 -1.286777
CG12101 CG5824 -1.229327
CG12101 CG5904 -2.853674
CG12101 CG6022 -3.256706
CG12101 CG6226 2.156981
CG12101 CG6459 1.145417
CG12101 CG6767 -1.110399
CG12101 CG6904 -1.153329
CG12101 CG7413 -2.403434
CG12101 CG7421 -1.950605
CG12101 CG7461 -2.254327
CG12101 CG7519 5.777613
CG12101 CG7712 2.236747
CG12101 CG7780 0.517015
CG12101 CG7993 1.851522
CG12101 CG8058 -5.181414
CG12101 CG8286 0.483464
CG12101 CG8309 -0.036638
CG12101 CG8327 -1.923113
CG12101 CG8386 -1.605415
CG12101 CG8525 6.711976
CG12101 CG8531 0.471537
CG12101 CG8920 -2.937476
CG12101 CG9149 0.804501
CG12113 CG12129 -0.623749
CG12113 CG12592 0.091915
CG12113 CG13777 -0.380845
CG12113 CG1404 -0.399508
CG12113 CG14712 1.428984
CG12113 CG14805 0.021730
CG12113 CG17124 -0.377438
CG12113 CG32625 0.705756
CG12113 CG3278 0.732203
CG12113 CG3416 0.128057
CG12113 CG3436 -0.276909
CG12113 CG4551 0.705399
CG12113 CG4700 -2.199752
CG12113 CG5454 0.442847
CG12113 CG6177 -0.403031
CG12113 CG6210 -0.897359
CG12113 CG7413 1.891632
CG12113 CG8366 -1.666436
CG12113 CG8411 -0.880431
CG12113 CG8416 -0.569668
CG12113 CG8553 -0.093299
CG12113 CG9128 1.128909
CG12113 CG9256 0.769431
CG12113 CG9403 -0.008805
CG12113 CG9423 -3.518633
CG12113 CG9633 -0.720156
CG12113 CG9677 -4.340721
CG12113 CG9750 -2.539592
CG12129 CG1228 -0.307782
CG12129 CG12592 -1.080582
CG12129 CG13777 -0.153276
CG12129 CG1403 -0.132661
CG12129 CG1404 -3.502154
CG12129 CG14883 0.298616
CG12129 CG17158 2.151929
CG12129 CG18250 -0.439490
CG12129 CG32425 0.571758
CG12129 CG3265 0.714728
CG12129 CG32701 0.475496
CG12129 CG33097 -2.808509
CG12129 CG33549 0.869842
CG12129 CG3371 1.201671
CG12129 CG3416 -0.152809
CG12129 CG3436 -0.212885
CG12129 CG3542 1.488353
CG12129 CG3722 -0.853503
CG12129 CG3800 -0.240097
CG12129 CG4006 -1.454368
CG12129 CG4204 -0.891291
CG12129 CG4303 -1.332723
CG12129 CG4700 0.804833
CG12129 CG5021 -0.516978
CG12129 CG5454 -0.307783
CG12129 CG5499 0.273402
CG12129 CG5809 -2.625218
CG12129 CG7375 0.127869
CG12129 CG7526 -0.492748
CG12129 CG7752 -0.188204
CG12129 CG7893 -0.716716
CG12129 CG8276 0.589221
CG12129 CG8416 0.648901
CG12129 CG8553 -0.507936
CG12129 CG8933 1.070391
CG12129 CG8974 -0.129160
CG12129 CG9128 -0.116627
CG12129 CG9403 -0.016535
CG12129 CG9423 0.868448
CG12129 CG9712 0.965222
CG12129 CG9985 0.589780
CG12131 CG12592 0.699552
CG12131 CG12676 -1.496674
CG12131 CG13005 -3.384431
CG12131 CG14025 -2.373166
CG12131 CG1422 -1.343393
CG12131 CG1429 0.070380
CG12131 CG1444 -0.520089
CG12131 CG14712 -1.196995
CG12131 CG1475 0.997181
CG12131 CG15105 -1.657085
CG12131 CG15433 0.781785
CG12131 CG1648 0.441412
CG12131 CG17124 0.593673
CG12131 CG1721 0.275784
CG12131 CG17492 -0.764831
CG12131 CG18111 -0.291517
CG12131 CG18250 1.337269
CG12131 CG1837 0.197394
CG12131 CG1910 1.043820
CG12131 CG2051 -2.496325
CG12131 CG2969 1.314059
CG12131 CG3001 0.017209
CG12131 CG31045 2.631841
CG12131 CG31332 -1.329845
CG12131 CG3278 1.565190
CG12131 CG3371 -2.307475
CG12131 CG3416 0.269761
CG12131 CG3800 1.013459
CG12131 CG4115 0.257717
CG12131 CG4170 -1.393857
CG12131 CG4300 -1.297716
CG12131 CG4700 -1.403571
CG12131 CG4746 0.787645
CG12131 CG4843 0.330915
CG12131 CG5183 -2.154868
CG12131 CG5320 3.385202
CG12131 CG5486 -1.770710
CG12131 CG5809 -4.894976
CG12131 CG6512 -4.116653
CG12131 CG6668 -3.034531
CG12131 CG7033 3.360593
CG12131 CG7073 0.303787
CG12131 CG7461 0.845409
CG12131 CG7481 -0.621733
CG12131 CG7638 1.243610
CG12131 CG7654 0.215325
CG12131 CG7915 -0.931584
CG12131 CG8231 0.448789
CG12131 CG8306 0.215175
CG12131 CG8312 0.090417
CG12131 CG8759 -0.057037
CG12131 CG8977 0.011854
CG12131 CG9035 0.574230
CG12131 CG9172 -1.524326
CG12131 CG9238 0.362375
CG12131 CG9256 -1.210406
CG12131 CG9281 -1.781927
CG12131 CG9330 1.502493
CG12131 CG9403 -1.215564
CG12131 CG9677 0.861714
CG12131 CG9710 0.045759
CG12131 CG9866 -2.815137
CG12131 CG9985 1.493151
CG12131 TE19126 -1.451285
CG12141 CG12151 -1.477548
CG12141 CG12172 0.685530
CG12141 CG12400 3.296527
CG12141 CG12530 -0.942664
CG12141 CG12785 -5.460189
CG12141 CG12792 -14.910364
CG12141 CG13005 8.684613
CG12141 CG1309 -1.728867
CG12141 CG13220 -0.624255
CG12141 CG13506 -1.815296
CG12141 CG13704 0.736351
CG12141 CG1381 2.930568
CG12141 CG14026 -0.679483
CG12141 CG14206 2.511432
CG12141 CG14447 -4.594474
CG12141 CG14788 -0.029166
CG12141 CG15304 2.236140
CG12141 CG1685 -38.281708
CG12141 CG17136 8.347138
CG12141 CG17369 2.374922
CG12141 CG1746 -8.099064
CG12141 CG1785 6.795128
CG12141 CG18549 0.981350
CG12141 CG18854 -0.728474
CG12141 CG2003 -9.569761
CG12141 CG2158 3.437335
CG12141 CG2184 1.632278
CG12141 CG2263 -7.718406
CG12141 CG2674 1.793982
CG12141 CG2713 15.134199
CG12141 CG2827 -0.530589
CG12141 CG2863 -2.876652
CG12141 CG2867 4.780091
CG12141 CG3001 2.633082
CG12141 CG3140 -2.060210
CG12141 CG31775 0.917223
CG12141 CG32409 3.576269
CG12141 CG32464 2.292051
CG12141 CG32813 8.480155
CG12141 CG33009 -0.233094
CG12141 CG33071 1.080528
CG12141 CG3593 -5.528557
CG12141 CG3714 5.509927
CG12141 CG4003 -2.473442
CG12141 CG4033 8.704766
CG12141 CG4217 -10.666201
CG12141 CG4233 1.731176
CG12141 CG4307 -9.967152
CG12141 CG4427 4.048771
CG12141 CG4457 -4.364348
CG12141 CG4475 -2.702432
CG12141 CG4581 1.176750
CG12141 CG4665 -0.216615
CG12141 CG4753 4.658402
CG12141 CG4901 1.078071
CG12141 CG5033 -42.278732
CG12141 CG5220 4.652332
CG12141 CG5258 6.857501
CG12141 CG5277 2.980946
CG12141 CG5353 1.990195
CG12141 CG5374 -7.970386
CG12141 CG5382 1.405128
CG12141 CG5537 1.962610
CG12141 CG5558 -23.867643
CG12141 CG5590 1.658129
CG12141 CG5594 -0.352095
CG12141 CG5596 -1.004149
CG12141 CG5824 12.094822
CG12141 CG5904 26.298615
CG12141 CG5992 -13.511850
CG12141 CG6022 -3.173750
CG12141 CG6105 3.195440
CG12141 CG6226 -4.170671
CG12141 CG6343 0.899167
CG12141 CG6415 -1.391929
CG12141 CG6501 -22.423911
CG12141 CG6769 1.683317
CG12141 CG6904 -19.755160
CG12141 CG6949 -3.146782
CG12141 CG7088 4.169995
CG12141 CG7178 -2.259374
CG12141 CG7393 2.716033
CG12141 CG7421 2.159661
CG12141 CG7430 10.092119
CG12141 CG7458 -2.552611
CG12141 CG7461 6.296949
CG12141 CG7519 -25.151869
CG12141 CG7610 4.752427
CG12141 CG7780 -1.882878
CG12141 CG7834 -9.628402
CG12141 CG7839 -3.472481
CG12141 CG7935 8.330663
CG12141 CG7993 -21.037470
CG12141 CG8036 0.576214
CG12141 CG8039 -5.467903
CG12141 CG8058 -10.459325
CG12141 CG8309 4.818124
CG12141 CG8327 -2.520849
CG12141 CG8439 6.844728
CG12141 CG8443 -2.891638
CG12141 CG8444 4.941656
CG12141 CG8446 -28.576278
CG12141 CG8470 12.039646
CG12141 CG8525 -19.521002
CG12141 CG8531 -1.614630
CG12141 CG8636 -1.172095
CG12141 CG8759 -16.030658
CG12141 CG8977 24.421516
CG12141 CG8978 -1.801027
CG12141 CG9006 -4.641552
CG12141 CG9009 -5.062650
CG12141 CG9140 -10.291840
CG12141 CG9281 -8.574221
CG12141 CG9300 2.502609
CG12141 CG9306 7.015896
CG12141 CG9577 0.233419
CG12141 CG9630 -6.032033
CG12141 CG9663 8.220156
CG12151 CG12262 3.038162
CG12151 CG1309 -10.956680
CG12151 CG13289 -0.301275
CG12151 CG13506 0.261130
CG12151 CG1403 0.169431
CG12151 CG14048 0.478278
CG12151 CG1475 5.046388
CG12151 CG14805 2.002620
CG12151 CG14996 -2.756949
CG12151 CG15162 -1.011021
CG12151 CG15188 0.837471
CG12151 CG15212 0.098310
CG12151 CG15717 -0.344904
CG12151 CG16765 1.448881
CG12151 CG1685 -0.026278
CG12151 CG17124 1.118046
CG12151 CG17246 -1.663800
CG12151 CG17369 -2.564965
CG12151 CG18446 0.035478
CG12151 CG18549 -0.526275
CG12151 CG18657 -1.060630
CG12151 CG18854 -1.612348
CG12151 CG1970 0.535209
CG12151 CG2155 0.446115
CG12151 CG2221 1.515281
CG12151 CG2674 0.300689
CG12151 CG2713 -3.001413
CG12151 CG3140 -3.371644
CG12151 CG32164 -0.432788
CG12151 CG32425 3.322391
CG12151 CG32499 -1.776587
CG12151 CG32548 -0.755667
CG12151 CG3267 -3.283177
CG12151 CG3283 0.748537
CG12151 CG33104 -2.928237
CG12151 CG33217 -1.374181
CG12151 CG3499 2.396833
CG12151 CG4003 -3.915784
CG12151 CG4051 -5.054160
CG12151 CG4233 2.807259
CG12151 CG4307 1.631214
CG12151 CG4427 -0.153219
CG12151 CG4475 -0.239555
CG12151 CG4511 -0.190821
CG12151 CG4552 0.643038
CG12151 CG4567 1.899924
CG12151 CG4665 0.352347
CG12151 CG4679 0.437235
CG12151 CG4692 -0.038782
CG12151 CG4742 0.180417
CG12151 CG4972 -0.208347
CG12151 CG5033 -2.358978
CG12151 CG5193 -3.573747
CG12151 CG5220 0.502960
CG12151 CG5277 -0.457233
CG12151 CG5330 -9.778720
CG12151 CG5345 2.506974
CG12151 CG5353 -5.907286
CG12151 CG5594 -2.431935
CG12151 CG6022 3.063352
CG12151 CG6148 -0.849985
CG12151 CG6202 0.480634
CG12151 CG6343 -0.933476
CG12151 CG6459 1.019830
CG12151 CG6708 -3.732851
CG12151 CG6904 4.754118
CG12151 CG7107 2.640572
CG12151 CG7176 3.503811
CG12151 CG7227 0.669862
CG12151 CG7266 2.218729
CG12151 CG7361 -7.402288
CG12151 CG7393 2.169925
CG12151 CG7413 -1.645489
CG12151 CG7421 3.523980
CG12151 CG7461 0.574536
CG12151 CG7519 1.424447
CG12151 CG7698 1.472231
CG12151 CG7839 2.511825
CG12151 CG7935 0.413339
CG12151 CG7981 1.149740
CG12151 CG8036 -1.248774
CG12151 CG8144 -1.088809
CG12151 CG8186 0.426106
CG12151 CG8235 -3.766853
CG12151 CG8309 -1.070863
CG12151 CG8386 0.993127
CG12151 CG8402 1.840057
CG12151 CG8439 -2.831114
CG12151 CG8446 0.866865
CG12151 CG8470 1.499592
CG12151 CG8531 1.517209
CG12151 CG8636 0.422357
CG12151 CG8766 0.284731
CG12151 CG8788 -1.093913
CG12151 CG8920 0.066482
CG12151 CG8946 2.761053
CG12151 CG9006 -3.232251
CG12151 CG9009 0.784592
CG12151 CG9149 -0.494529
CG12151 CG9280 0.365045
CG12151 CG9281 2.779237
CG12151 CG9306 2.068025
CG12151 CG9710 -0.216898
CG12151 CG9762 1.053987
CG12151 TE18870 -0.052488
CG12157 CG12172 0.188360
CG12157 CG12400 -0.923530
CG12157 CG13551 -3.268757
CG12157 CG13704 -1.163837
CG12157 CG14048 -3.546289
CG12157 CG14243 -1.079865
CG12157 CG14968 -0.322053
CG12157 CG15095 -3.372755
CG12157 CG15162 -0.969430
CG12157 CG15304 0.291338
CG12157 CG15347 -3.854401
CG12157 CG15717 0.318857
CG12157 CG1685 -0.038413
CG12157 CG17325 0.697634
CG12157 CG17332 0.599809
CG12157 CG1785 2.414401
CG12157 CG18374 0.073484
CG12157 CG18446 0.400966
CG12157 CG18549 0.287673
CG12157 CG2003 -2.091083
CG12157 CG2098 -0.196291
CG12157 CG2713 2.455759
CG12157 CG2977 -0.572553
CG12157 CG3006 0.341345
CG12157 CG31004 0.542318
CG12157 CG31098 -5.090154
CG12157 CG31175 1.266751
CG12157 CG3127 1.453220
CG12157 CG32164 -2.276888
CG12157 CG32548 -0.499540
CG12157 CG3267 0.113649
CG12157 CG32813 2.451482
CG12157 CG3283 0.526669
CG12157 CG33009 0.644596
CG12157 CG33502 0.806152
CG12157 CG3884 -1.285908
CG12157 CG3960 1.570021
CG12157 CG4033 -5.055223
CG12157 CG4051 0.032390
CG12157 CG4061 0.605925
CG12157 CG4307 -2.870319
CG12157 CG4475 -0.726060
CG12157 CG4567 -0.191609
CG12157 CG4753 3.158966
CG12157 CG4901 -1.036896
CG12157 CG5010 -1.495093
CG12157 CG5288 -0.097225
CG12157 CG5476 -0.439728
CG12157 CG5532 -1.884774
CG12157 CG5594 0.940001
CG12157 CG5660 2.180700
CG12157 CG5819 0.759319
CG12157 CG5904 1.751235
CG12157 CG5961 1.498302
CG12157 CG6105 1.145973
CG12157 CG6417 0.544322
CG12157 CG6459 -3.515032
CG12157 CG6501 -13.180809
CG12157 CG6666 -6.239570
CG12157 CG6949 -8.138640
CG12157 CG7088 -0.417154
CG12157 CG7176 -1.429997
CG12157 CG7328 0.377631
CG12157 CG7361 2.431224
CG12157 CG7421 -2.418997
CG12157 CG7458 3.090457
CG12157 CG7502 0.246162
CG12157 CG8048 -1.023856
CG12157 CG8050 -1.615932
CG12157 CG8402 -0.422977
CG12157 CG8439 1.554809
CG12157 CG8443 5.315163
CG12157 CG8446 1.958682
CG12157 CG8470 -0.367748
CG12157 CG8665 0.670125
CG12157 CG8766 2.081442
CG12157 CG8788 -2.380791
CG12157 CG8804 1.999591
CG12157 CG8946 5.921323
CG12157 CG8977 2.579072
CG12157 CG9127 -0.115586
CG12157 CG9331 -3.208084
CG12157 CG9527 1.496190
CG12157 CG9762 1.425586
CG12172 CG1309 -2.557110
CG12172 CG14048 0.042188
CG12172 CG14996 1.043602
CG12172 CG15095 -0.752680
CG12172 CG15188 -0.395077
CG12172 CG1548 0.442087
CG12172 CG15717 -5.217237
CG12172 CG1685 -3.228579
CG12172 CG1743 -1.784471
CG12172 CG1785 -0.819598
CG12172 CG18549 -1.651346
CG12172 CG1970 0.212459
CG12172 CG2003 0.050285
CG12172 CG2098 -1.605276
CG12172 CG2198 -0.414475
CG12172 CG2863 -1.641215
CG12172 CG30011 -0.334928
CG12172 CG31098 1.316734
CG12172 CG31175 0.871839
CG12172 CG31775 -0.665100
CG12172 CG32409 0.314626
CG12172 CG32464 0.280243
CG12172 CG32813 -1.151527
CG12172 CG3593 -0.526821
CG12172 CG4033 0.957173
CG12172 CG4307 0.369865
CG12172 CG4427 5.172957
CG12172 CG4475 -0.795689
CG12172 CG4600 -0.276426
CG12172 CG4781 0.430753
CG12172 CG5033 -4.170271
CG12172 CG5558 0.950532
CG12172 CG5594 0.191212
CG12172 CG5824 1.858433
CG12172 CG5904 0.123624
CG12172 CG6022 3.643345
CG12172 CG6148 0.138795
CG12172 CG6871 -0.364282
CG12172 CG7088 -3.184049
CG12172 CG7266 1.458077
CG12172 CG7519 -1.799995
CG12172 CG7935 1.527462
CG12172 CG7993 -0.383795
CG12172 CG8036 0.728229
CG12172 CG8058 1.168039
CG12172 CG8327 -0.511325
CG12172 CG8386 -0.160731
CG12172 CG8402 0.659850
CG12172 CG8446 2.556441
CG12172 CG8470 -1.600167
CG12172 CG8665 2.955473
CG12172 CG8920 -0.049374
CG12172 CG8977 3.255842
CG12172 CG9009 -2.176596
CG12172 CG9300 -0.468805
CG12172 CG9306 -2.002659
CG12203 CG15282 0.199046
CG12203 CG17508 -1.525284
CG12203 CG1882 -0.321510
CG12203 CG33502 -0.345590
CG12203 CG4364 -0.087789
CG12203 CG4679 0.044065
CG12203 CG4692 -1.086191
CG12203 CG7071 -0.501760
CG12203 CG7107 1.360050
CG12203 CG8182 -0.450603
CG12203 CG8186 -0.536009
CG12206 CG13503 -0.468830
CG12206 CG14206 -0.476086
CG12206 CG14643 -0.152667
CG12206 CG15598 -0.125488
CG12206 CG17492 -1.509647
CG12206 CG31175 0.406171
CG12206 CG3127 0.686459
CG12206 CG31605 -0.297723
CG12206 CG32244 -1.360211
CG12206 CG33071 0.203711
CG12206 CG3762 -0.257084
CG12206 CG4125 0.085133
CG12206 CG4376 0.405952
CG12206 CG4552 -0.683347
CG12206 CG4726 -1.555311
CG12206 CG4966 1.313770
CG12206 CG4994 -0.594495
CG12206 CG5596 0.369258
CG12206 CG6521 -0.377754
CG12206 CG7071 -0.007810
CG12206 CG7176 0.191772
CG12206 CG7199 0.570168
CG12206 CG7361 -0.213027
CG12206 CG7502 -1.042219
CG12206 CG7638 0.745568
CG12206 CG7675 -5.089222
CG12206 CG7920 -0.968574
CG12206 CG9322 -0.622578
CG12206 CG9326 1.531421
CG12206 CG9330 0.024605
CG12206 CG9480 -0.159455
CG12206 CG9710 0.813515
CG12206 CG9762 0.242238
CG1221 CG14041 -1.719713
CG1221 CG3269 -0.390332
CG1221 CG4050 -0.156702
CG1221 CG5545 -0.392041
CG1221 CG6703 -0.244737
CG12233 CG6030 -1.050555
CG12233 CG6439 -1.406120
CG12238 CG1228 0.261165
CG12238 CG1250 -0.404727
CG12238 CG12701 0.691897
CG12238 CG15811 -1.214837
CG12238 CG17158 -0.646511
CG12238 CG1782 1.138926
CG12238 CG18783 -0.585586
CG12238 CG1884 0.197536
CG12238 CG2374 -0.598405
CG12238 CG2774 -0.620257
CG12238 CG3008 0.473059
CG12238 CG3039 0.055340
CG12238 CG3198 -0.667387
CG12238 CG32043 -0.023191
CG12238 CG33097 -1.813620
CG12238 CG33261 -0.427971
CG12238 CG3542 0.747560
CG12238 CG3725 0.831307
CG12238 CG3800 -0.051737
CG12238 CG3969 -0.750260
CG12238 CG4006 0.709978
CG12238 CG4672 -1.821984
CG12238 CG5215 0.107839
CG12238 CG5433 -0.656556
CG12238 CG5809 0.141038
CG12238 CG6174 -0.137744
CG12238 CG6654 -0.847955
CG12238 CG6775 -0.566494
CG12238 CG6877 0.138106
CG12238 CG7187 -0.538960
CG12238 CG7375 0.973049
CG12238 CG7433 -0.049097
CG12238 CG8200 0.190751
CG12238 CG8933 0.756763
CG12238 CG8974 -0.956911
CG12238 CG9022 -1.567024
CG12249 CG13624 -0.676924
CG12249 CG13894 -0.171483
CG12249 CG14041 0.817811
CG12249 CG14622 -0.526238
CG12249 CG2083 -0.617429
CG12249 CG2207 -0.912441
CG12249 CG2656 -0.472799
CG12249 CG31108 1.177712
CG12249 CG31181 -0.080889
CG12249 CG32434 -1.922134
CG12249 CG3967 -0.638568
CG12249 CG4303 0.949369
CG12249 CG5813 -0.736793
CG12249 CG6617 0.427423
CG12249 CG6866 -1.450960
CG12249 CG6889 0.208673
CG12249 CG6987 -2.297045
CG12249 CG7358 0.852529
CG12249 CG8567 0.080411
CG12249 CG9135 -0.012833
CG12249 CG9666 -0.172021
CG12262 CG12403 -3.429749
CG12262 CG12582 -0.368219
CG12262 CG13220 1.996823
CG12262 CG1345 1.015627
CG12262 CG1371 -1.725364
CG12262 CG1475 -4.919156
CG12262 CG15095 0.916083
CG12262 CG15105 -4.793411
CG12262 CG15117 -0.469245
CG12262 CG15282 -1.206027
CG12262 CG15304 -0.668039
CG12262 CG15717 6.492176
CG12262 CG17158 0.470496
CG12262 CG1721 0.693146
CG12262 CG17246 -2.014462
CG12262 CG17320 0.992238
CG12262 CG17325 1.185107
CG12262 CG17332 -1.836183
CG12262 CG17492 -2.101101
CG12262 CG1771 0.024071
CG12262 CG1782 -0.121847
CG12262 CG1837 -0.816743
CG12262 CG1882 -1.262691
CG12262 CG1910 -0.471833
CG12262 CG2051 0.006461
CG12262 CG2158 0.418520
CG12262 CG2161 0.020194
CG12262 CG30011 1.032492
CG12262 CG30291 -0.330196
CG12262 CG31098 -1.957121
CG12262 CG31170 -0.742059
CG12262 CG3127 -0.759961
CG12262 CG3140 -1.887477
CG12262 CG31794 -0.032194
CG12262 CG32164 -1.353281
CG12262 CG32425 -2.622027
CG12262 CG32499 -0.407286
CG12262 CG32813 -0.925811
CG12262 CG33009 -1.125371
CG12262 CG33149 1.497659
CG12262 CG33549 1.894972
CG12262 CG3499 1.347989
CG12262 CG3624 -0.222674
CG12262 CG3644 1.259126
CG12262 CG3725 0.157937
CG12262 CG3903 -0.763814
CG12262 CG4003 1.839145
CG12262 CG4051 -0.926772
CG12262 CG4145 0.904107
CG12262 CG4169 -3.677724
CG12262 CG4170 0.598599
CG12262 CG4183 -0.460880
CG12262 CG4233 2.126721
CG12262 CG4364 -1.101264
CG12262 CG4376 -0.092291
CG12262 CG4427 -12.937708
CG12262 CG4511 -0.769272
CG12262 CG4533 0.011210
CG12262 CG4552 1.531622
CG12262 CG4567 -0.398668
CG12262 CG4600 -0.194540
CG12262 CG4672 0.099751
CG12262 CG4679 -2.701580
CG12262 CG4692 3.475283
CG12262 CG4752 -0.356708
CG12262 CG4994 2.568290
CG12262 CG5320 5.144449
CG12262 CG5330 -0.913470
CG12262 CG5353 -1.658381
CG12262 CG5476 0.755392
CG12262 CG5590 -0.811425
CG12262 CG6501 5.150647
CG12262 CG6647 0.435455
CG12262 CG6666 0.605321
CG12262 CG6668 -2.441531
CG12262 CG6708 2.218786
CG12262 CG6775 0.875453
CG12262 CG6803 -0.772285
CG12262 CG6844 0.180954
CG12262 CG6871 0.312343
CG12262 CG7071 -1.188658
CG12262 CG7107 1.004887
CG12262 CG7361 0.935502
CG12262 CG7433 -2.184363
CG12262 CG7610 0.900215
CG12262 CG7915 1.754169
CG12262 CG7920 -1.410980
CG12262 CG7981 0.979196
CG12262 CG7987 -3.289602
CG12262 CG8182 -2.183594
CG12262 CG8186 -1.800683
CG12262 CG8235 -5.599984
CG12262 CG8402 -0.373061
CG12262 CG8430 0.288414
CG12262 CG8439 1.397993
CG12262 CG8766 1.143986
CG12262 CG8946 -0.264716
CG12262 CG9009 -0.396790
CG12262 CG9238 -2.627186
CG12262 CG9280 2.906675
CG12262 CG9985 0.322125
CG12262 CR31696 1.382391
CG12262 TE19126 1.616161
CG1228 CG12369 -0.050481
CG1228 CG12701 -1.794074
CG1228 CG1403 -0.802623
CG1228 CG14883 -1.256317
CG1228 CG16721 0.127194
CG1228 CG17158 -3.449795
CG1228 CG1782 1.414861
CG1228 CG17903 -0.586013
CG1228 CG18250 -1.756323
CG1228 CG2774 0.192005
CG1228 CG3039 -0.876500
CG1228 CG3198 1.240672
CG1228 CG3265 -0.424300
CG1228 CG33097 -2.547654
CG1228 CG3416 -0.376264
CG1228 CG3436 1.607815
CG1228 CG3542 -0.607582
CG1228 CG3624 -0.450756
CG1228 CG3722 0.976592
CG1228 CG3969 0.818048
CG1228 CG4006 -1.261915
CG1228 CG4204 -0.039598
CG1228 CG4303 -0.694930
CG1228 CG4551 0.660801
CG1228 CG5215 -0.175688
CG1228 CG5433 -0.242921
CG1228 CG5514 -0.663233
CG1228 CG5809 2.552324
CG1228 CG6775 -1.401635
CG1228 CG7379 0.507212
CG1228 CG7752 -0.690622
CG1228 CG7893 0.564622
CG1228 CG8276 -0.956392
CG1228 CG8411 -0.543960
CG1228 CG8933 -0.108365
CG1228 CG8965 -0.005906
CG1228 CG9318 0.453700
CG1228 CG9346 -0.474763
CG1228 CG9423 -0.263150
CG1228 CG9924 -1.227567
CG12286 CG12403 0.149028
CG12286 CG14021 0.418895
CG12286 CG15117 -0.663243
CG12286 CG1548 0.137218
CG12286 CG1743 -0.975485
CG12286 CG1837 -0.932007
CG12286 CG2098 -0.980171
CG12286 CG2198 -0.843253
CG12286 CG3989 -0.443887
CG12286 CG4162 -1.379894
CG12286 CG4533 0.165927
CG12286 CG5210 -0.988559
CG12286 CG7062 -0.001851
CG12286 CG8050 0.069369
CG12286 CG8665 0.142423
CG12287 CG12592 -2.243004
CG12287 CG12701 0.500004
CG12287 CG13777 -0.384691
CG12287 CG1444 0.087903
CG12287 CG14712 0.769325
CG12287 CG14883 -0.826639
CG12287 CG18250 0.056378
CG12287 CG1910 -0.010372
CG12287 CG3048 -0.109361
CG12287 CG31368 1.010226
CG12287 CG3198 -0.025691
CG12287 CG3265 -0.478244
CG12287 CG33097 1.455089
CG12287 CG3371 -1.049202
CG12287 CG3416 -0.262275
CG12287 CG3436 0.243781
CG12287 CG3624 0.515496
CG12287 CG4204 0.150544
CG12287 CG4303 0.760900
CG12287 CG4551 -0.635376
CG12287 CG4700 0.812953
CG12287 CG5215 -0.776439
CG12287 CG5454 -0.581343
CG12287 CG5499 0.315832
CG12287 CG7379 -0.789400
CG12287 CG8209 -0.048806
CG12287 CG8416 0.286089
CG12287 CG8749 -1.191175
CG12287 CG9318 0.489476
CG12287 CG9403 -0.762662
CG12287 CG9677 1.315789
CG12287 CG9750 -1.419325
CG12287 CG9985 -0.004254
CG12338 CG12400 0.039740
CG12338 CG13102 -0.733222
CG12338 CG14066 -0.373646
CG12338 CG31605 -0.892757
CG12338 CG4901 0.631743
CG12338 CG5010 -0.003331
CG12338 CG5525 -1.144065
CG12350 CG13102 -0.879602
CG12350 CG13284 4.193468
CG12350 CG18173 -0.506087
CG12350 CG31463 -15.526482
CG12350 CG6830 -3.039727
CG12360 CG12369 0.667106
CG12360 CG12592 -0.697268
CG12360 CG13777 0.391112
CG12360 CG14025 0.172371
CG12360 CG1422 -2.148002
CG12360 CG1429 -0.576783
CG12360 CG1444 0.327514
CG12360 CG16721 -0.331826
CG12360 CG17492 0.277547
CG12360 CG17800 -0.708874
CG12360 CG18250 -0.148079
CG12360 CG1934 -1.508965
CG12360 CG2048 0.118209
CG12360 CG2051 0.311408
CG12360 CG2835 -0.012872
CG12360 CG31045 -0.790466
CG12360 CG31332 0.290016
CG12360 CG31692 -0.189292
CG12360 CG32031 -0.697210
CG12360 CG32043 0.341882
CG12360 CG3265 0.857532
CG12360 CG32701 0.121665
CG12360 CG3436 -1.244277
CG12360 CG3624 0.661153
CG12360 CG3644 0.812868
CG12360 CG3664 1.605613
CG12360 CG3725 -0.333381
CG12360 CG4006 0.801899
CG12360 CG4204 0.643514
CG12360 CG4303 0.608882
CG12360 CG4677 0.157764
CG12360 CG5183 2.267949
CG12360 CG5809 -0.274400
CG12360 CG7073 -0.291091
CG12360 CG7262 0.117370
CG12360 CG7379 0.225074
CG12360 CG7481 0.334371
CG12360 CG7987 0.043840
CG12360 CG8209 0.060940
CG12360 CG8276 0.557681
CG12360 CG8289 -0.495001
CG12360 CG8306 -1.233416
CG12360 CG8312 0.016862
CG12360 CG8416 -0.833949
CG12360 CG8933 -1.415724
CG12360 CG9128 -2.933884
CG12360 CG9677 0.218580
CG12360 CG9985 -0.839169
CG12369 CG12676 1.266614
CG12369 CG12701 1.369311
CG12369 CG13912 -2.708688
CG12369 CG1404 0.801360
CG12369 CG1422 -0.355681
CG12369 CG1444 3.031197
CG12369 CG17158 -0.539252
CG12369 CG18250 -5.882907
CG12369 CG2048 0.665681
CG12369 CG2051 0.429896
CG12369 CG2656 -1.132443
CG12369 CG3039 0.070014
CG12369 CG31332 0.787827
CG12369 CG33097 4.112204
CG12369 CG3416 -0.304558
CG12369 CG3542 -3.254669
CG12369 CG3625 -0.518117
CG12369 CG3725 -0.155594
CG12369 CG3743 -0.612421
CG12369 CG3800 1.019685
CG12369 CG4204 0.926277
CG12369 CG4303 0.940710
CG12369 CG4677 -0.687083
CG12369 CG5183 1.228387
CG12369 CG5215 -1.644053
CG12369 CG5433 -4.197168
CG12369 CG5809 0.562594
CG12369 CG6174 0.663286
CG12369 CG6210 -1.116437
CG12369 CG6223 -0.496334
CG12369 CG6601 -0.674536
CG12369 CG6866 0.952504
CG12369 CG6877 1.426266
CG12369 CG7375 -1.983751
CG12369 CG7379 -0.456110
CG12369 CG7752 -0.588224
CG12369 CG8276 0.363546
CG12369 CG8411 -0.089422
CG12369 CG8416 0.204389
CG12369 CG8933 -1.707448
CG12369 CG8974 0.408216
CG12369 CG9128 -1.016584
CG12369 CG9135 0.377943
CG12369 CG9318 0.098836
CG12369 CG9924 0.308107
CG12369 CG9985 -0.457058
CG12391 CG7262 -1.625599
CG12400 CG12785 2.883449
CG12400 CG13220 -5.021966
CG12400 CG13506 -2.395209
CG12400 CG13551 -0.583250
CG12400 CG13704 -10.520655
CG12400 CG14048 -1.835806
CG12400 CG14066 -0.697451
CG12400 CG14792 1.462843
CG12400 CG15162 0.963979
CG12400 CG15304 -0.392384
CG12400 CG15347 3.848402
CG12400 CG16787 0.278861
CG12400 CG1685 4.893677
CG12400 CG1771 0.399963
CG12400 CG1785 -0.542002
CG12400 CG2674 2.114850
CG12400 CG2713 -2.509111
CG12400 CG2827 -0.425781
CG12400 CG2863 0.650980
CG12400 CG2977 3.884265
CG12400 CG31004 -0.158160
CG12400 CG31160 1.309370
CG12400 CG31170 0.783105
CG12400 CG31259 1.527712
CG12400 CG3140 2.083947
CG12400 CG32409 1.392582
CG12400 CG3267 -0.594784
CG12400 CG3283 -1.975093
CG12400 CG33009 1.169181
CG12400 CG33217 3.488131
CG12400 CG33502 0.013840
CG12400 CG3499 3.379624
CG12400 CG3714 -2.241772
CG12400 CG3884 0.120963
CG12400 CG4051 0.639875
CG12400 CG4061 -3.596268
CG12400 CG4217 -8.228508
CG12400 CG4307 -1.217135
CG12400 CG4475 1.399741
CG12400 CG4567 -0.719919
CG12400 CG4581 0.799273
CG12400 CG4753 -3.758914
CG12400 CG4901 -3.215142
CG12400 CG4984 0.802609
CG12400 CG5010 -7.817432
CG12400 CG5170 -0.282169
CG12400 CG5525 -2.372602
CG12400 CG5558 3.264862
CG12400 CG5660 -10.099253
CG12400 CG5903 1.618412
CG12400 CG5904 -14.243549
CG12400 CG5961 1.351673
CG12400 CG6028 1.690098
CG12400 CG6030 1.000436
CG12400 CG6105 -1.625101
CG12400 CG6226 1.011265
CG12400 CG6343 0.185846
CG12400 CG6345 -2.401499
CG12400 CG6417 9.441604
CG12400 CG6459 -1.129490
CG12400 CG6501 -4.775468
CG12400 CG6769 1.106984
CG12400 CG6904 -3.523184
CG12400 CG6949 6.988679
CG12400 CG7176 0.546750
CG12400 CG7178 -1.704894
CG12400 CG7328 2.135230
CG12400 CG7354 0.964305
CG12400 CG7361 1.746842
CG12400 CG7421 2.092162
CG12400 CG7554 0.272443
CG12400 CG7698 -0.108970
CG12400 CG7712 -4.211394
CG12400 CG7834 -0.305846
CG12400 CG7993 2.234424
CG12400 CG8039 2.524006
CG12400 CG8048 6.078052
CG12400 CG8058 -1.715092
CG12400 CG8443 -12.875138
CG12400 CG8470 4.142514
CG12400 CG8525 0.899697
CG12400 CG8531 -2.049806
CG12400 CG8766 0.588856
CG12400 CG8788 -7.931861
CG12400 CG8804 2.038535
CG12400 CG8920 3.005069
CG12400 CG8946 -3.821072
CG12400 CG9127 0.895163
CG12400 CG9140 -3.026646
CG12400 CG9149 0.727874
CG12400 CG9331 -2.412002
CG12400 CG9527 -1.441132
CG12400 CG9577 -3.410680
CG12403 CG1250 0.832245
CG12403 CG1345 -2.018809
CG12403 CG1371 0.690218
CG12403 CG14048 -0.628878
CG12403 CG1475 1.356272
CG12403 CG15105 -6.699334
CG12403 CG15117 0.468941
CG12403 CG15282 -3.980370
CG12403 CG1548 0.732647
CG12403 CG15669 -0.634947
CG12403 CG1648 3.153937
CG12403 CG1674 -0.770696
CG12403 CG1721 1.153531
CG12403 CG17325 -1.748848
CG12403 CG17332 2.855069
CG12403 CG17492 0.566377
CG12403 CG17508 0.064361
CG12403 CG17754 -0.222411
CG12403 CG18111 1.332880
CG12403 CG1837 -8.759959
CG12403 CG18593 0.255923
CG12403 CG18657 -1.587751
CG12403 CG1910 -1.730339
CG12403 CG30011 -0.472424
CG12403 CG31098 -1.211591
CG12403 CG31368 -0.406511
CG12403 CG32164 2.122077
CG12403 CG32499 -0.140908
CG12403 CG32813 0.098410
CG12403 CG33009 0.341503
CG12403 CG33113 0.189586
CG12403 CG33149 -2.385720
CG12403 CG3371 -2.641197
CG12403 CG3644 0.674349
CG12403 CG3960 4.259934
CG12403 CG3989 2.786532
CG12403 CG4183 -1.280541
CG12403 CG4300 1.303705
CG12403 CG4376 0.742130
CG12403 CG4511 -0.381759
CG12403 CG4533 1.781912
CG12403 CG4679 7.121620
CG12403 CG4692 -0.136685
CG12403 CG4994 -0.704013
CG12403 CG5320 -4.696097
CG12403 CG5330 -3.791970
CG12403 CG5476 -3.408504
CG12403 CG6647 1.191402
CG12403 CG6666 -0.397233
CG12403 CG6668 4.561457
CG12403 CG6803 -0.306255
CG12403 CG6844 -0.044818
CG12403 CG7062 -1.844115
CG12403 CG7071 0.753807
CG12403 CG7107 -0.633596
CG12403 CG7173 2.758262
CG12403 CG7296 -0.594399
CG12403 CG7433 -4.435748
CG12403 CG7481 1.024328
CG12403 CG7698 0.679714
CG12403 CG7920 0.398181
CG12403 CG7987 0.298588
CG12403 CG8050 1.670540
CG12403 CG8182 0.995436
CG12403 CG8186 -1.768817
CG12403 CG8439 0.120457
CG12403 CG8665 -2.568074
CG12403 CG8766 -1.332320
CG12403 CG8946 1.415406
CG12403 CG9194 -1.838800
CG12403 CG9238 -0.437482
CG12403 CG9262 -0.634992
CG12403 CG9762 0.050604
CG12403 CG9985 1.206529
CG1246 CG15162 0.431525
CG1246 CG15347 -0.094791
CG1246 CG1644 -0.706994
CG1246 CG2977 -0.169652
CG1246 CG31004 -2.422099
CG1246 CG5660 -0.266459
CG1246 CG5819 -1.219037
CG1246 CG6501 1.364545
CG1246 CG7328 -0.491944
CG1246 CG7458 -1.140785
CG1246 CG8048 0.196587
CG1246 CG8946 0.260783
CG1250 CG1345 -0.126908
CG1250 CG14622 -0.487116
CG1250 CG18783 -0.872502
CG1250 CG2374 -0.288503
CG1250 CG31022 -0.546660
CG1250 CG33097 1.593758
CG1250 CG3644 -0.880190
CG1250 CG3725 0.849396
CG1250 CG4672 0.932407
CG1250 CG5320 0.835257
CG1250 CG6647 -0.291763
CG1250 CG7071 -0.683304
CG1250 CG7375 -0.954582
CG1250 CG7433 -1.707020
CG1250 CG8974 -0.221498
CG1252 CG1919 -2.510059
CG12530 CG12792 -1.724247
CG12530 CG1381 -7.092605
CG12530 CG14206 3.529545
CG12530 CG14447 2.242470
CG12530 CG14788 -0.259174
CG12530 CG17136 -4.284022
CG12530 CG17369 0.041801
CG12530 CG1746 -7.209290
CG12530 CG2263 1.365061
CG12530 CG2827 0.333293
CG12530 CG2863 4.864803
CG12530 CG2867 1.284162
CG12530 CG3001 -0.059455
CG12530 CG32253 -0.196621
CG12530 CG32409 6.208694
CG12530 CG4307 3.616625
CG12530 CG4781 0.653644
CG12530 CG4912 2.008815
CG12530 CG5033 1.305201
CG12530 CG5220 1.586747
CG12530 CG5258 0.044771
CG12530 CG5277 -3.294427
CG12530 CG5824 -14.669829
CG12530 CG6022 -3.654413
CG12530 CG6105 -7.437620
CG12530 CG6226 -0.371664
CG12530 CG6455 -3.198101
CG12530 CG7519 0.255440
CG12530 CG7780 1.668519
CG12530 CG7839 -2.498745
CG12530 CG7935 2.343845
CG12530 CG7993 -1.033243
CG12530 CG8039 5.088004
CG12530 CG8231 -2.806799
CG12530 CG8301 -1.222404
CG12530 CG8327 -2.381702
CG12530 CG8525 -7.300015
CG12530 CG8583 1.302499
CG12530 CG8759 2.992018
CG12530 CG9006 -2.765744
CG12530 CG9300 -0.660003
CG12530 CG9306 -2.852204
CG12530 CG9630 -0.183617
CG12530 CG9663 -0.005032
CG12576 CG13503 -0.890070
CG12576 CG14206 1.575697
CG12576 CG14207 -0.021387
CG12576 CG14712 -1.929830
CG12576 CG14883 -1.485860
CG12576 CG17943 -0.304918
CG12576 CG30115 -1.133622
CG12576 CG3048 -1.767042
CG12576 CG31045 0.187639
CG12576 CG31332 1.246269
CG12576 CG3198 0.254548
CG12576 CG33071 -0.118882
CG12576 CG3371 1.072090
CG12576 CG3436 -1.872226
CG12576 CG4125 0.605807
CG12576 CG4726 -0.361251
CG12576 CG4966 0.587207
CG12576 CG4994 0.336509
CG12576 CG5454 1.329970
CG12576 CG5596 -0.449358
CG12576 CG6972 -0.249237
CG12576 CG7033 0.061629
CG12576 CG7379 1.496836
CG12576 CG7638 -1.680698
CG12576 CG7893 -0.665392
CG12576 CG8231 0.367546
CG12576 CG8289 -0.829270
CG12576 CG8430 0.280439
CG12576 CG8635 -0.284750
CG12576 CG8759 -0.993058
CG12576 CG9022 -0.450708
CG12576 CG9403 0.519877
CG12576 CG9480 -0.520158
CG12576 CG9710 0.126555
CG12576 CG9712 -1.236635
CG12576 CR31696 0.027668
CG1258 CG9797 -1.800817
CG12582 CG1371 0.050021
CG12582 CG14447 -0.745436
CG12582 CG1475 0.034845
CG12582 CG3048 -0.500249
CG12582 CG32813 -0.533706
CG12582 CG33071 -0.355600
CG12582 CG4217 -0.493135
CG12582 CG4994 0.110445
CG12582 CG5374 -0.179019
CG12582 CG5558 0.002754
CG12582 CG5904 0.500067
CG12582 CG6501 -0.171189
CG12582 CG7033 -0.523918
CG12582 CG7430 0.175827
CG12582 CG7610 -0.261520
CG12582 CG7920 -0.701832
CG12582 CG8231 0.521567
CG12582 CG8439 0.300942
CG12582 CG8759 -0.480826
CG12582 CG8977 -0.145348
CG12582 CG9281 0.662888
CG12582 CG9663 0.072252
CG1259 CG13850 -0.169540
CG1259 CG1403 -0.828289
CG1259 CG15212 -0.268383
CG1259 CG1648 0.496835
CG1259 CG16885 -0.750720
CG1259 CG18783 -0.880484
CG1259 CG32548 -1.366782
CG1259 CG32625 -0.292317
CG1259 CG3365 -0.178945
CG1259 CG3903 1.366040
CG1259 CG4145 0.184649
CG1259 CG4679 -1.495207
CG1259 CG5330 1.711290
CG1259 CG6668 0.062334
CG1259 CG7173 -0.231862
CG1259 CG8965 -0.219794
CG1259 CG9539 -0.373760
CG12592 CG13005 0.372053
CG12592 CG13777 -0.286673
CG12592 CG14025 -1.467600
CG12592 CG1404 1.665391
CG12592 CG1422 2.547452
CG12592 CG1444 0.068093
CG12592 CG14712 -2.336850
CG12592 CG1648 1.435434
CG12592 CG17492 0.972067
CG12592 CG18250 -2.286613
CG12592 CG2835 0.999513
CG12592 CG3001 -0.946355
CG12592 CG31045 -0.209022
CG12592 CG31332 -0.604234
CG12592 CG31368 0.903509
CG12592 CG3265 -0.899745
CG12592 CG3278 1.786281
CG12592 CG3371 -0.418705
CG12592 CG3416 -2.640700
CG12592 CG3436 -3.907987
CG12592 CG3624 1.787451
CG12592 CG4003 1.178662
CG12592 CG4204 0.413876
CG12592 CG4303 1.351749
CG12592 CG4551 0.249677
CG12592 CG4700 -3.373976
CG12592 CG4972 -0.066442
CG12592 CG5183 -1.907113
CG12592 CG5258 0.153679
CG12592 CG5454 -0.148519
CG12592 CG5809 1.743911
CG12592 CG6177 -0.389197
CG12592 CG7033 2.018884
CG12592 CG7413 0.366748
CG12592 CG7987 -3.095872
CG12592 CG8276 -0.388560
CG12592 CG8411 0.107065
CG12592 CG8416 -2.486192
CG12592 CG8553 -0.195834
CG12592 CG8759 0.916363
CG12592 CG9128 2.121125
CG12592 CG9256 1.304615
CG12592 CG9403 -0.725720
CG12592 CG9677 -6.305595
CG12592 CG9750 -3.152771
CG12592 CG9866 1.820274
CG12592 CG9985 -0.617332
CG12676 CG13005 1.822224
CG12676 CG14025 -0.037217
CG12676 CG14207 0.049956
CG12676 CG1422 2.518903
CG12676 CG1429 0.026879
CG12676 CG1444 1.480348
CG12676 CG1475 -1.919229
CG12676 CG15002 -0.087380
CG12676 CG16721 -0.386908
CG12676 CG17158 -1.436473
CG12676 CG1721 0.536238
CG12676 CG17492 3.075378
CG12676 CG18250 -5.736955
CG12676 CG18290 0.058324
CG12676 CG1910 0.215684
CG12676 CG2051 -0.408221
CG12676 CG3001 1.424880
CG12676 CG3039 -1.496727
CG12676 CG3048 -0.337137
CG12676 CG31045 0.617943
CG12676 CG31332 -2.478723
CG12676 CG32701 -0.832145
CG12676 CG33097 2.475218
CG12676 CG33549 0.283584
CG12676 CG3624 1.822219
CG12676 CG4125 -0.795523
CG12676 CG4170 -4.364474
CG12676 CG4677 -0.125781
CG12676 CG4700 -3.252221
CG12676 CG5183 -2.013339
CG12676 CG5320 -1.912579
CG12676 CG5809 2.205092
CG12676 CG6017 -1.401620
CG12676 CG6512 2.046480
CG12676 CG6668 2.935545
CG12676 CG6877 -0.033672
CG12676 CG7033 0.709731
CG12676 CG7199 -4.726643
CG12676 CG7526 0.228880
CG12676 CG7638 1.322435
CG12676 CG7654 0.519226
CG12676 CG7893 -1.106430
CG12676 CG8231 -1.008070
CG12676 CG8276 1.436930
CG12676 CG8289 0.868518
CG12676 CG8306 0.753920
CG12676 CG8411 -0.499826
CG12676 CG8759 0.657572
CG12676 CG9022 0.447306
CG12676 CG9035 0.826688
CG12676 CG9322 -0.547856
CG12676 CG9330 -0.984433
CG12676 CG9403 4.169135
CG12676 CG9866 -0.548855
CG12676 CR31696 0.312896
CG12676 TE19126 -3.610330
CG12701 CG1404 1.639367
CG12701 CG14883 -3.014599
CG12701 CG17158 1.908566
CG12701 CG1782 0.526178
CG12701 CG18250 0.460862
CG12701 CG1884 0.789449
CG12701 CG3198 -0.766802
CG12701 CG33097 2.488084
CG12701 CG3436 0.066227
CG12701 CG3542 -6.640121
CG12701 CG3624 -2.779873
CG12701 CG3800 0.598720
CG12701 CG3969 -1.225006
CG12701 CG4006 0.376530
CG12701 CG4204 0.373819
CG12701 CG4551 -1.771194
CG12701 CG5021 0.152426
CG12701 CG5215 -0.295044
CG12701 CG5433 -0.280015
CG12701 CG5499 -0.030191
CG12701 CG6654 -0.398870
CG12701 CG6775 -0.562657
CG12701 CG7375 -0.460921
CG12701 CG7379 -0.787438
CG12701 CG7893 -0.252418
CG12701 CG8156 -0.727987
CG12701 CG8200 -0.298000
CG12701 CG9022 -0.958055
CG12701 CG9346 0.789605
CG12701 CG9712 0.224081
CG12723 CG14356 -1.869814
CG12723 CG15022 -0.483248
CG12723 CG15212 -0.027884
CG12723 CG15592 -1.850241
CG12723 CG1582 -0.306149
CG12723 CG18362 -0.644963
CG12723 CG2210 -0.565249
CG12723 CG32548 -0.084314
CG12723 CG3267 1.285630
CG12723 CG32920 -0.103663
CG12723 CG6459 -0.214674
CG12723 CG7266 0.030976
CG12723 CG7807 -1.207128
CG1273 CG1403 -0.438821
CG1273 CG30011 -0.414411
CG1273 CG3171 -0.464164
CG1273 CG33104 -0.198147
CG1273 CG5809 -0.141609
CG1273 CG6668 0.287341
CG1273 CG7071 -0.770941
CG12767 CG13906 -0.627506
CG12767 CG13928 -0.678166
CG12767 CG1825 -1.610183
CG12767 CG18740 -1.270950
CG12767 CG4050 -0.051474
CG12767 CG5175 -1.296762
CG12767 CG5545 -0.048718
CG12767 CG6181 -0.717529
CG12767 CG6703 0.030737
CG12767 CG7576 -0.571771
CG12767 CG7659 -0.465499
CG12785 CG12792 5.119306
CG12785 CG13503 -1.940030
CG12785 CG13506 0.126928
CG12785 CG13551 -0.921937
CG12785 CG14048 5.809489
CG12785 CG14066 0.519321
CG12785 CG14206 -3.317544
CG12785 CG14447 -0.385327
CG12785 CG15095 -2.412764
CG12785 CG15162 -1.922200
CG12785 CG15347 1.393422
CG12785 CG15731 -0.240623
CG12785 CG1685 5.559336
CG12785 CG17136 -4.359509
CG12785 CG17332 -0.294157
CG12785 CG17369 4.447917
CG12785 CG1771 -2.076883
CG12785 CG1785 -11.576545
CG12785 CG18657 1.986693
CG12785 CG18854 3.624163
CG12785 CG2003 2.768040
CG12785 CG2078 -0.222138
CG12785 CG2158 1.310313
CG12785 CG2221 -4.075303
CG12785 CG2263 1.129742
CG12785 CG2674 0.339570
CG12785 CG2827 3.800558
CG12785 CG2863 0.993138
CG12785 CG2867 -4.300225
CG12785 CG31170 2.282078
CG12785 CG31175 1.709427
CG12785 CG3127 -2.035582
CG12785 CG31605 -1.627642
CG12785 CG3224 -2.005335
CG12785 CG32409 -4.313023
CG12785 CG32813 -5.613158
CG12785 CG33217 0.687127
CG12785 CG3499 2.259654
CG12785 CG3593 1.204722
CG12785 CG3861 -1.116717
CG12785 CG4033 -3.013245
CG12785 CG4217 -14.776596
CG12785 CG4581 -0.258789
CG12785 CG4753 -1.303944
CG12785 CG4901 0.220340
CG12785 CG4912 -4.185157
CG12785 CG5010 4.386256
CG12785 CG5258 1.730414
CG12785 CG5525 -0.027817
CG12785 CG5558 6.998546
CG12785 CG5819 1.329232
CG12785 CG5824 -0.505103
CG12785 CG5903 1.217404
CG12785 CG5904 -9.704604
CG12785 CG5961 1.584481
CG12785 CG6022 -13.954323
CG12785 CG6105 6.500249
CG12785 CG6226 0.421560
CG12785 CG6459 3.520609
CG12785 CG6501 3.353909
CG12785 CG6708 -1.725847
CG12785 CG6767 0.846481
CG12785 CG6904 -2.733785
CG12785 CG6949 2.491929
CG12785 CG7033 2.903132
CG12785 CG7178 0.145225
CG12785 CG7361 -4.741835
CG12785 CG7458 -0.757963
CG12785 CG7519 -2.324486
CG12785 CG7554 -0.328437
CG12785 CG7698 -1.058171
CG12785 CG7712 -2.375774
CG12785 CG7993 4.619959
CG12785 CG8039 2.305210
CG12785 CG8058 -8.759981
CG12785 CG8231 -0.877419
CG12785 CG8327 4.085396
CG12785 CG8443 -2.414334
CG12785 CG8444 0.670845
CG12785 CG8446 1.071289
CG12785 CG8525 -4.407553
CG12785 CG8531 -0.748846
CG12785 CG8636 -3.728696
CG12785 CG8766 -0.983711
CG12785 CG8788 -9.948076
CG12785 CG8920 4.825379
CG12785 CG8946 3.196712
CG12785 CG9140 -0.824099
CG12785 CG9149 1.484680
CG12785 CG9527 2.359983
CG12785 CG9577 -3.193955
CG12785 CG9630 4.556737
CG12785 CG9663 -0.947892
CG12792 CG13005 -3.370950
CG12792 CG1309 1.319620
CG12792 CG13503 -7.537533
CG12792 CG13506 0.245305
CG12792 CG14026 -0.509040
CG12792 CG14206 -5.249052
CG12792 CG14207 -1.409926
CG12792 CG1429 -0.357856
CG12792 CG14447 2.320279
CG12792 CG14712 -0.113177
CG12792 CG14788 2.327854
CG12792 CG15433 -15.414926
CG12792 CG16765 1.508591
CG12792 CG1685 3.517582
CG12792 CG17032 -0.058264
CG12792 CG17124 4.124996
CG12792 CG17136 -1.332142
CG12792 CG17369 5.624079
CG12792 CG1746 -2.897883
CG12792 CG1785 -0.437494
CG12792 CG18854 2.440209
CG12792 CG2003 2.408542
CG12792 CG2184 6.269038
CG12792 CG2221 -1.108756
CG12792 CG2263 2.073250
CG12792 CG2863 -5.237249
CG12792 CG2867 -0.167433
CG12792 CG3001 -3.444601
CG12792 CG3224 -0.156254
CG12792 CG32409 -5.922713
CG12792 CG3278 -11.012479
CG12792 CG32813 -1.490789
CG12792 CG33071 3.592214
CG12792 CG33104 -1.843847
CG12792 CG33183 0.591216
CG12792 CG3401 -1.210644
CG12792 CG4033 -9.932797
CG12792 CG4115 0.240403
CG12792 CG4170 4.128620
CG12792 CG4307 -13.240757
CG12792 CG4457 -8.824926
CG12792 CG4700 2.490210
CG12792 CG4746 0.090593
CG12792 CG4843 -0.449561
CG12792 CG4901 2.618361
CG12792 CG4912 -14.799965
CG12792 CG4972 4.471443
CG12792 CG5033 5.926397
CG12792 CG5258 -5.152007
CG12792 CG5277 -1.553912
CG12792 CG5374 7.478764
CG12792 CG5382 2.405091
CG12792 CG5596 1.379601
CG12792 CG5824 -16.875194
CG12792 CG5904 -6.134288
CG12792 CG5992 2.962221
CG12792 CG6022 -0.917504
CG12792 CG6105 3.105168
CG12792 CG6148 -2.543902
CG12792 CG6226 -0.340631
CG12792 CG6455 -1.436692
CG12792 CG6512 -4.152240
CG12792 CG6904 3.179461
CG12792 CG7033 0.285293
CG12792 CG7088 -0.567049
CG12792 CG7430 -5.483921
CG12792 CG7458 6.234990
CG12792 CG7461 0.861171
CG12792 CG7519 -4.581592
CG12792 CG7610 4.178435
CG12792 CG7654 2.129050
CG12792 CG7834 2.194558
CG12792 CG7935 1.459502
CG12792 CG7993 2.897903
CG12792 CG8058 1.028497
CG12792 CG8231 1.500854
CG12792 CG8286 -1.194138
CG12792 CG8309 3.515902
CG12792 CG8446 -3.856173
CG12792 CG8503 -0.155644
CG12792 CG8525 3.659537
CG12792 CG8635 0.884298
CG12792 CG8759 -14.184486
CG12792 CG8920 3.670718
CG12792 CG8977 0.938865
CG12792 CG8978 -8.913989
CG12792 CG9006 3.163506
CG12792 CG9009 1.986810
CG12792 CG9035 0.002005
CG12792 CG9140 0.781118
CG12792 CG9172 6.474716
CG12792 CG9281 -1.280078
CG12792 CG9330 3.228573
CG12792 CG9630 2.848324
CG12792 CG9663 -3.936019
CG12792 CG9677 3.752460
CG12792 CG9866 -4.295268
CG12858 CG15097 -2.941986
CG12858 CG9261 -0.349824
CG1298 CG8156 -1.019590
CG1298 CG8600 -1.607417
CG13005 CG1309 0.045140
CG13005 CG13289 0.442895
CG13005 CG14025 -2.343638
CG13005 CG14026 -3.200064
CG13005 CG1403 -0.443358
CG13005 CG14048 1.572353
CG13005 CG14206 5.586108
CG13005 CG1429 1.961940
CG13005 CG14712 -0.181701
CG13005 CG1475 5.594631
CG13005 CG14788 1.744820
CG13005 CG14805 1.007837
CG13005 CG15304 -0.600752
CG13005 CG1648 -2.365462
CG13005 CG17032 0.904318
CG13005 CG17121 0.731725
CG13005 CG17124 -0.573613
CG13005 CG1721 -1.346864
CG13005 CG17246 -9.076998
CG13005 CG17320 -0.381390
CG13005 CG17492 3.790800
CG13005 CG18140 -0.298954
CG13005 CG18250 -9.916436
CG13005 CG1837 4.880889
CG13005 CG1910 1.617546
CG13005 CG2003 -2.062717
CG13005 CG2051 -3.485163
CG13005 CG2155 0.054145
CG13005 CG2158 2.341065
CG13005 CG2198 1.106857
CG13005 CG2863 -0.736201
CG13005 CG3001 -2.090503
CG13005 CG31045 -0.088359
CG13005 CG31332 3.601136
CG13005 CG3140 -0.780731
CG13005 CG31999 -1.306165
CG13005 CG32164 0.777952
CG13005 CG32409 0.854528
CG13005 CG32464 1.709438
CG13005 CG32625 2.273009
CG13005 CG3278 -8.406894
CG13005 CG33104 -0.290701
CG13005 CG33549 2.444441
CG13005 CG3499 1.952297
CG13005 CG3624 -0.963209
CG13005 CG3903 1.775676
CG13005 CG3992 -1.368578
CG13005 CG4003 1.674768
CG13005 CG4033 2.178655
CG13005 CG4051 -0.602803
CG13005 CG4115 0.127346
CG13005 CG4170 -7.890660
CG13005 CG4300 0.700509
CG13005 CG4354 0.566292
CG13005 CG4427 -3.755152
CG13005 CG4457 1.671779
CG13005 CG4533 -3.077852
CG13005 CG4551 -2.387104
CG13005 CG4679 -3.191552
CG13005 CG4700 -5.767037
CG13005 CG4746 0.300360
CG13005 CG4912 1.470757
CG13005 CG4972 0.346769
CG13005 CG5033 -7.350105
CG13005 CG5183 -1.129393
CG13005 CG5220 -1.507432
CG13005 CG5258 -1.632039
CG13005 CG5277 -3.636364
CG13005 CG5330 5.163084
CG13005 CG5353 -1.810642
CG13005 CG5374 3.505886
CG13005 CG5486 2.845470
CG13005 CG5594 -3.565889
CG13005 CG5776 2.787138
CG13005 CG5809 4.404462
CG13005 CG5824 -0.455642
CG13005 CG5904 1.943880
CG13005 CG5992 -2.024285
CG13005 CG6177 1.991019
CG13005 CG6226 1.542403
CG13005 CG6512 2.881080
CG13005 CG6708 0.802933
CG13005 CG6904 -6.249651
CG13005 CG7033 -12.506442
CG13005 CG7227 -5.004862
CG13005 CG7299 -0.122652
CG13005 CG7393 1.992102
CG13005 CG7430 0.875166
CG13005 CG7458 -0.893303
CG13005 CG7461 -0.675944
CG13005 CG7519 -0.221112
CG13005 CG7610 1.051734
CG13005 CG7915 1.092966
CG13005 CG7935 0.705316
CG13005 CG7987 -13.635945
CG13005 CG7993 0.897786
CG13005 CG8036 -0.688453
CG13005 CG8231 5.284320
CG13005 CG8289 1.604779
CG13005 CG8306 -1.619962
CG13005 CG8402 4.457582
CG13005 CG8439 2.003477
CG13005 CG8636 -0.473387
CG13005 CG8759 -10.359062
CG13005 CG8977 -9.425612
CG13005 CG8978 -3.791302
CG13005 CG9006 -2.699618
CG13005 CG9035 0.574178
CG13005 CG9140 -2.338788
CG13005 CG9194 1.392614
CG13005 CG9280 1.374649
CG13005 CG9281 4.688854
CG13005 CG9330 5.014528
CG13005 CG9403 3.264719
CG13005 CG9663 2.826814
CG13005 CG9677 4.171001
CG13005 CG9710 -3.046592
CG13005 CG9750 -1.821845
CG13005 CG9866 -3.816260
CG13005 CG9916 0.769382
CG13005 CG9985 -1.886716
CG13005 TE19126 -1.757303
CG13037 CG18111 -1.182133
CG13037 CG2184 -0.855496
CG13037 CG4125 -1.016789
CG1309 CG13289 -0.069230
CG1309 CG14048 0.521091
CG1309 CG1475 -4.604860
CG1309 CG14805 -4.071933
CG1309 CG14996 0.419588
CG1309 CG15188 -0.353972
CG1309 CG1548 0.454120
CG1309 CG15717 2.695906
CG1309 CG1685 -2.843617
CG1309 CG17124 -1.410538
CG1309 CG17246 -1.578115
CG1309 CG17369 1.048655
CG1309 CG18657 -0.528824
CG1309 CG1970 -0.330682
CG1309 CG2098 -5.028862
CG1309 CG2155 -0.168940
CG1309 CG2198 3.695816
CG1309 CG2221 -1.829274
CG1309 CG2263 -2.263007
CG1309 CG2713 0.765812
CG1309 CG3140 0.416815
CG1309 CG32253 -1.133097
CG1309 CG32425 -1.405920
CG1309 CG32499 1.261450
CG1309 CG3278 -0.169452
CG1309 CG32813 1.853031
CG1309 CG3283 0.198500
CG1309 CG33009 0.036064
CG1309 CG33104 -0.753041
CG1309 CG33217 1.374229
CG1309 CG3593 1.367277
CG1309 CG3989 -0.180687
CG1309 CG4003 2.997508
CG1309 CG4233 -1.954986
CG1309 CG4354 0.477809
CG1309 CG4427 -8.978021
CG1309 CG4475 0.087007
CG1309 CG4679 0.734963
CG1309 CG4692 1.097362
CG1309 CG4742 -0.848439
CG1309 CG4912 -2.463604
CG1309 CG4972 1.462277
CG1309 CG5033 -2.854017
CG1309 CG5193 2.613766
CG1309 CG5220 3.946510
CG1309 CG5277 3.047793
CG1309 CG5330 -0.537960
CG1309 CG5345 -3.719522
CG1309 CG5353 0.091643
CG1309 CG5374 -0.090842
CG1309 CG5594 -1.728249
CG1309 CG5824 8.541218
CG1309 CG6022 -6.493166
CG1309 CG6148 -3.777951
CG1309 CG6343 -0.148587
CG1309 CG6708 4.411792
CG1309 CG6844 -0.270659
CG1309 CG7227 0.213638
CG1309 CG7393 -8.151765
CG1309 CG7413 -0.030300
CG1309 CG7519 -3.045178
CG1309 CG7702 1.208539
CG1309 CG7839 -0.723549
CG1309 CG7935 -5.406378
CG1309 CG7981 -0.322556
CG1309 CG7987 3.178811
CG1309 CG7993 1.290870
CG1309 CG8036 1.167018
CG1309 CG8039 2.927400
CG1309 CG8309 -1.182362
CG1309 CG8402 -1.526820
CG1309 CG8439 1.821184
CG1309 CG8446 -0.047153
CG1309 CG8920 1.137619
CG1309 CG8977 -1.580841
CG1309 CG8978 -0.212924
CG1309 CG9006 -5.257137
CG1309 CG9009 0.157449
CG1309 CG9281 1.361170
CG1309 CG9306 -2.099055
CG1309 TE18870 -0.383976
CG13102 CG18173 0.052536
CG13102 CG3734 -2.036580
CG13102 CG6830 -0.594947
CG1322 CG32625 -0.194356
CG1322 CG3365 -1.068154
CG1322 CG3903 1.420819
CG1322 CG4145 -0.784737
CG1322 CG9539 -0.864717
CG13220 CG13506 -1.558267
CG13220 CG1371 0.336812
CG13220 CG15304 0.634204
CG13220 CG1582 0.803046
CG13220 CG17246 0.505394
CG13220 CG17320 0.814199
CG13220 CG1882 -1.544706
CG13220 CG2161 1.338204
CG13220 CG2713 0.343465
CG13220 CG31004 -1.249764
CG13220 CG31170 -4.414646
CG13220 CG3127 0.459420
CG13220 CG3140 -2.511858
CG13220 CG3171 0.917358
CG13220 CG31999 -0.810283
CG13220 CG32164 1.381689
CG13220 CG3267 2.363991
CG13220 CG32920 0.923965
CG13220 CG33009 -0.767576
CG13220 CG33071 -0.968867
CG13220 CG33502 0.501097
CG13220 CG3499 -4.074953
CG13220 CG3714 -1.406292
CG13220 CG3960 0.877639
CG13220 CG4003 0.179953
CG13220 CG4169 -1.574835
CG13220 CG4233 -6.665879
CG13220 CG4247 0.882516
CG13220 CG4364 1.715072
CG13220 CG4427 -2.797014
CG13220 CG4475 -0.126162
CG13220 CG4567 -2.724405
CG13220 CG4994 -1.624864
CG13220 CG5012 -0.695483
CG13220 CG5330 -0.803296
CG13220 CG5374 -2.510759
CG13220 CG5590 -0.408932
CG13220 CG5596 1.464104
CG13220 CG5660 1.036092
CG13220 CG5903 0.019011
CG13220 CG5904 13.089883
CG13220 CG5992 -0.250515
CG13220 CG6028 -0.142736
CG13220 CG6030 -0.911165
CG13220 CG6345 0.566901
CG13220 CG6439 -1.185137
CG13220 CG6501 1.264535
CG13220 CG6666 -2.017263
CG13220 CG6769 -2.617353
CG13220 CG6904 3.173080
CG13220 CG6949 -5.722779
CG13220 CG7033 -1.890285
CG13220 CG7107 2.161783
CG13220 CG7354 -0.411658
CG13220 CG7361 -0.056531
CG13220 CG7421 0.118752
CG13220 CG7458 0.255844
CG13220 CG7610 -0.392672
CG13220 CG7920 -0.519423
CG13220 CG7981 0.642935
CG13220 CG7987 0.241391
CG13220 CG7993 -1.205305
CG13220 CG8058 -0.215889
CG13220 CG8235 2.263433
CG13220 CG8402 -0.944960
CG13220 CG8430 -0.874012
CG13220 CG8439 2.817604
CG13220 CG8443 -5.695223
CG13220 CG8531 0.124669
CG13220 CG8766 2.188067
CG13220 CG9194 0.396012
CG13220 CG9280 0.797134
CG13220 CG9281 -1.127937
CG13220 CG9527 2.412390
CG13220 CG9710 0.029124
CG13220 CG9762 -1.171240
CG13220 CG9811 -1.298122
CG13279 CG5288 -0.403725
CG13279 CG6459 -0.308260
CG13279 CG7178 -0.989489
CG13279 CG8766 -0.040414
CG13279 CG8788 0.214904
CG13279 CG8804 -2.600564
CG13279 CG8913 -0.298377
CG13279 CG8946 0.955268
CG13279 CG9127 -0.652214
CG13279 CG9331 0.187473
CG13284 CG14066 -0.086468
CG13284 CG14792 -1.362164
CG13284 CG14902 -0.382703
CG13284 CG1759 -2.002795
CG13284 CG1809 -0.777638
CG13284 CG31463 -5.292756
CG13284 CG3734 -0.206893
CG13284 CG4199 -0.935317
CG13284 CG6830 -0.318407
CG13284 CG9568 -0.526411
CG13289 CG1422 0.757804
CG13289 CG1429 0.044392
CG13289 CG1475 0.118118
CG13289 CG14805 -0.217969
CG13289 CG17124 0.320023
CG13289 CG1837 0.313683
CG13289 CG2155 -0.544938
CG13289 CG2330 -0.569364
CG13289 CG3001 0.740563
CG13289 CG31045 0.888945
CG13289 CG32425 1.016443
CG13289 CG32464 -0.250199
CG13289 CG3278 -1.503933
CG13289 CG4003 0.410151
CG13289 CG4427 -1.865096
CG13289 CG4746 -0.429314
CG13289 CG5033 1.850765
CG13289 CG5183 -1.638998
CG13289 CG5277 0.126087
CG13289 CG5353 0.031785
CG13289 CG5776 -0.305458
CG13289 CG6148 -0.060299
CG13289 CG6512 0.040868
CG13289 CG7393 0.559214
CG13289 CG7702 -0.614388
CG13289 CG7987 -0.947452
CG13289 CG8036 0.234149
CG13289 CG8258 0.515514
CG13289 CG8289 -0.432220
CG13289 CG8306 -0.523209
CG13289 CG8759 -1.036442
CG13289 CG9006 -1.657415
CG13289 CG9128 -0.678464
CG13289 CG9281 0.737078
CG13289 CG9677 0.903494
CG13289 CG9866 0.297630
CG13289 CG9985 -0.412929
CG13316 CG3703 -1.783707
CG13316 CG6930 -1.177842
CG13348 CG13503 0.107135
CG13348 CG14025 0.166397
CG13348 CG14207 0.127738
CG13348 CG14447 -0.541547
CG13348 CG15731 -1.039410
CG13348 CG3048 -2.940994
CG13348 CG31605 0.207998
CG13348 CG32409 -0.626731
CG13348 CG4125 -0.221001
CG13348 CG4581 0.763621
CG13348 CG4912 -0.125986
CG13348 CG5961 -2.316279
CG13348 CG7458 1.214348
CG13348 CG7638 0.840740
CG13348 CG7930 -0.716551
CG13348 CG8301 -0.884077
CG13348 CG9663 -1.190057
CG1345 CG1475 0.770960
CG1345 CG15105 -0.027017
CG1345 CG15117 0.215570
CG1345 CG15282 -0.911387
CG1345 CG1648 0.072588
CG1345 CG17158 -0.026216
CG1345 CG17492 0.634158
CG1345 CG18111 0.095048
CG1345 CG18290 -0.947862
CG1345 CG1837 0.825736
CG1345 CG1910 -0.296453
CG1345 CG2374 0.055646
CG1345 CG30497 -0.399820
CG1345 CG33149 0.357704
CG1345 CG33549 1.001943
CG1345 CG3644 -0.906089
CG1345 CG3725 1.116463
CG1345 CG3989 0.471165
CG1345 CG4183 -0.340688
CG1345 CG4672 -0.202378
CG1345 CG4679 -2.331967
CG1345 CG4692 0.267447
CG1345 CG5320 -2.307999
CG1345 CG5476 0.234990
CG1345 CG6668 0.029359
CG1345 CG6844 -0.491937
CG1345 CG7071 -0.932036
CG1345 CG8186 -0.231608
CG1345 CG9238 -0.246179
CG1345 CG9253 -0.288098
CG1345 CG9985 0.159156
CG1345 TE19126 -0.388787
CG13463 CG1546 -1.725865
CG13503 CG13506 0.677274
CG13503 CG14206 -11.940850
CG13503 CG14207 -3.276045
CG13503 CG14447 -0.316831
CG13503 CG14712 2.090341
CG13503 CG15162 0.774417
CG13503 CG15433 -0.754385
CG13503 CG15731 -0.534520
CG13503 CG16765 0.752386
CG13503 CG17136 0.652137
CG13503 CG1771 -1.651709
CG13503 CG18657 0.128161
CG13503 CG18854 2.803286
CG13503 CG1891 -1.236837
CG13503 CG2184 -2.826008
CG13503 CG2221 -1.384608
CG13503 CG2263 -0.112875
CG13503 CG2863 1.870391
CG13503 CG30115 0.622618
CG13503 CG3048 0.070659
CG13503 CG31045 1.008240
CG13503 CG31175 0.147653
CG13503 CG3224 -0.206268
CG13503 CG33071 -0.780585
CG13503 CG33183 0.389845
CG13503 CG3401 -0.780418
CG13503 CG4033 0.249868
CG13503 CG4115 0.856425
CG13503 CG4125 -0.304848
CG13503 CG4194 1.147699
CG13503 CG4217 0.729998
CG13503 CG4307 -2.064961
CG13503 CG4457 -3.461490
CG13503 CG4552 1.548594
CG13503 CG4581 0.167762
CG13503 CG4726 -0.180893
CG13503 CG4843 0.803827
CG13503 CG4901 -1.124868
CG13503 CG4912 2.670447
CG13503 CG4966 -2.482374
CG13503 CG4994 0.160822
CG13503 CG5258 -1.900206
CG13503 CG5277 0.961483
CG13503 CG5525 -6.144246
CG13503 CG5596 0.122444
CG13503 CG5824 1.101566
CG13503 CG5961 1.875002
CG13503 CG5992 -3.042007
CG13503 CG6105 5.422491
CG13503 CG6512 2.593715
CG13503 CG6708 -2.620740
CG13503 CG6972 -0.559303
CG13503 CG7033 0.800013
CG13503 CG7088 0.894108
CG13503 CG7430 -1.892275
CG13503 CG7458 -1.214555
CG13503 CG7461 2.692903
CG13503 CG7519 1.486352
CG13503 CG7554 -1.920492
CG13503 CG7638 0.808909
CG13503 CG7654 -1.635074
CG13503 CG7675 -1.679783
CG13503 CG7915 0.425589
CG13503 CG7930 -0.388613
CG13503 CG8231 -2.681555
CG13503 CG8301 0.016310
CG13503 CG8309 1.997089
CG13503 CG8446 0.861203
CG13503 CG8531 -0.447345
CG13503 CG8635 -3.135484
CG13503 CG8759 10.221967
CG13503 CG8978 1.224794
CG13503 CG9172 0.408346
CG13503 CG9281 -3.860455
CG13503 CG9326 -0.887471
CG13503 CG9330 -1.346621
CG13503 CG9416 0.763101
CG13503 CG9630 2.551356
CG13503 CG9663 -1.216389
CG13503 CG9762 0.773696
CG13503 CG9866 -1.665809
CG13503 TE19126 0.464654
CG13506 CG13551 1.858615
CG13506 CG13704 -1.076420
CG13506 CG14206 1.349667
CG13506 CG14207 -0.667316
CG13506 CG1475 1.804027
CG13506 CG15162 -2.163141
CG13506 CG15433 -1.292365
CG13506 CG16765 -0.407916
CG13506 CG17166 -0.674916
CG13506 CG17332 -0.312111
CG13506 CG1771 -1.788313
CG13506 CG1785 1.505149
CG13506 CG1882 -1.203965
CG13506 CG18854 2.368648
CG13506 CG2221 -1.176373
CG13506 CG2263 -0.465059
CG13506 CG2713 4.121518
CG13506 CG2863 1.161548
CG13506 CG31004 -1.475541
CG13506 CG31170 0.336084
CG13506 CG31175 -1.333842
CG13506 CG3140 -0.495430
CG13506 CG32164 0.510194
CG13506 CG32409 4.047333
CG13506 CG3267 -1.364388
CG13506 CG32813 -3.272122
CG13506 CG3283 -0.663537
CG13506 CG33009 -0.327478
CG13506 CG33071 1.012279
CG13506 CG33104 2.288949
CG13506 CG33183 -1.215413
CG13506 CG33502 1.278511
CG13506 CG3499 -0.505553
CG13506 CG4033 1.379368
CG13506 CG4051 -6.033371
CG13506 CG4217 -4.241242
CG13506 CG4233 0.299256
CG13506 CG4307 -2.679712
CG13506 CG4427 -5.307868
CG13506 CG4457 -1.702033
CG13506 CG4475 -0.336405
CG13506 CG4567 -0.003810
CG13506 CG4581 1.206718
CG13506 CG4665 -0.066349
CG13506 CG4901 -0.987765
CG13506 CG4912 0.298214
CG13506 CG4972 -0.076813
CG13506 CG4994 2.587751
CG13506 CG5033 2.295498
CG13506 CG5170 -0.541055
CG13506 CG5193 -0.025046
CG13506 CG5525 1.657976
CG13506 CG5558 1.709350
CG13506 CG5596 0.125737
CG13506 CG5904 -5.444046
CG13506 CG6105 -0.770367
CG13506 CG6345 0.179713
CG13506 CG6501 -1.353102
CG13506 CG6708 2.489725
CG13506 CG6769 0.822697
CG13506 CG6904 0.038788
CG13506 CG6949 -4.446474
CG13506 CG7033 -0.092652
CG13506 CG7176 3.465347
CG13506 CG7361 -3.981798
CG13506 CG7413 0.451212
CG13506 CG7421 -0.514025
CG13506 CG7430 0.217458
CG13506 CG7461 -0.358400
CG13506 CG7610 1.440926
CG13506 CG7698 1.367882
CG13506 CG7712 0.975307
CG13506 CG7993 0.337965
CG13506 CG8058 -0.132000
CG13506 CG8144 -0.630524
CG13506 CG8235 -0.661080
CG13506 CG8268 -0.390500
CG13506 CG8309 -1.243440
CG13506 CG8402 4.364956
CG13506 CG8430 -0.903355
CG13506 CG8443 1.994589
CG13506 CG8446 1.004425
CG13506 CG8531 -1.003672
CG13506 CG8788 1.171175
CG13506 CG8946 2.811824
CG13506 CG8978 0.562895
CG13506 CG9009 2.004301
CG13506 CG9140 -0.216587
CG13506 CG9149 -1.240630
CG13506 CG9172 -0.278336
CG13506 CG9281 -1.150106
CG13506 CG9330 -0.439735
CG13506 CG9527 -1.820361
CG13506 CG9710 1.616408
CG13506 CG9762 -1.573195
CG13506 CR31808 -0.380693
CG13551 CG13704 0.359654
CG13551 CG14243 0.431664
CG13551 CG14643 0.643244
CG13551 CG14996 -0.146309
CG13551 CG15095 -3.267317
CG13551 CG15102 0.102105
CG13551 CG15162 -0.824395
CG13551 CG1685 0.268372
CG13551 CG17332 -4.138232
CG13551 CG1785 3.822741
CG13551 CG18374 0.786185
CG13551 CG18593 0.544862
CG13551 CG2210 0.731266
CG13551 CG2977 -3.738934
CG13551 CG30349 -1.355095
CG13551 CG31098 -2.714005
CG13551 CG31175 -1.768725
CG13551 CG31559 -0.046775
CG13551 CG3267 0.464163
CG13551 CG32813 -1.300186
CG13551 CG3283 2.115741
CG13551 CG33217 0.953669
CG13551 CG33502 -0.981682
CG13551 CG3588 -3.716004
CG13551 CG3593 -0.475815
CG13551 CG3762 0.222030
CG13551 CG3884 0.327546
CG13551 CG4033 0.474641
CG13551 CG4217 0.075862
CG13551 CG4311 -0.223326
CG13551 CG4567 1.467480
CG13551 CG4753 4.849188
CG13551 CG4901 -3.287152
CG13551 CG4994 0.248374
CG13551 CG5010 -8.096009
CG13551 CG5130 -0.652687
CG13551 CG5525 3.808871
CG13551 CG5532 0.957821
CG13551 CG5558 -1.243452
CG13551 CG5819 0.173528
CG13551 CG5903 0.319497
CG13551 CG5949 0.558007
CG13551 CG6028 0.199719
CG13551 CG6105 -2.234632
CG13551 CG6417 -1.746961
CG13551 CG6459 -0.533969
CG13551 CG6501 6.775231
CG13551 CG6666 1.819619
CG13551 CG6769 -0.288432
CG13551 CG6949 -2.759138
CG13551 CG7176 -0.115402
CG13551 CG7328 0.051189
CG13551 CG7361 -3.269196
CG13551 CG7421 -2.164241
CG13551 CG7502 -3.541131
CG13551 CG7698 0.329503
CG13551 CG7712 0.259074
CG13551 CG7807 -1.247028
CG13551 CG8048 -1.058658
CG13551 CG8235 1.867448
CG13551 CG8443 1.215736
CG13551 CG8470 -1.170815
CG13551 CG8766 1.021762
CG13551 CG8788 -2.770192
CG13551 CG8804 -1.208102
CG13551 CG8946 1.131192
CG13551 CG9149 -1.104492
CG13551 CG9331 2.493221
CG13551 CG9527 -2.190854
CG13551 CG9577 -0.150886
CG13551 CR31808 0.281195
CG13624 CG14513 0.642599
CG13624 CG14622 -2.457429
CG13624 CG15811 0.480173
CG13624 CG2083 0.156642
CG13624 CG31043 -0.278319
CG13624 CG31108 0.246517
CG13624 CG31181 0.160010
CG13624 CG32043 0.726968
CG13624 CG32486 -0.965537
CG13624 CG3269 -0.215755
CG13624 CG3625 0.163411
CG13624 CG4303 -1.668996
CG13624 CG5215 -0.018000
CG13624 CG5499 -0.048246
CG13624 CG6174 0.805508
CG13624 CG6617 -1.493865
CG13624 CG6987 0.832871
CG13624 CG7375 0.101409
CG13624 CG8472 -0.000378
CG13624 CG8567 0.576500
CG13624 CG8933 0.273414
CG13624 CG9135 1.072843
CG13624 CG9666 -1.401825
CG13651 CG15651 -1.757037
CG13704 CG14048 -0.403621
CG13704 CG14792 -0.580813
CG13704 CG15095 0.095159
CG13704 CG15162 1.431972
CG13704 CG15304 -1.703593
CG13704 CG15347 -3.931747
CG13704 CG1685 -0.600102
CG13704 CG17320 -0.307880
CG13704 CG17332 2.399386
CG13704 CG2713 2.933757
CG13704 CG2827 -0.542127
CG13704 CG2977 -3.773749
CG13704 CG31004 -3.418060
CG13704 CG31098 2.160297
CG13704 CG31233 0.193194
CG13704 CG31259 -0.296855
CG13704 CG3140 1.681759
CG13704 CG32409 -2.226847
CG13704 CG3249 -0.667716
CG13704 CG32813 -0.696460
CG13704 CG3283 -2.077330
CG13704 CG33009 0.182319
CG13704 CG33502 -2.045299
CG13704 CG3593 -0.123028
CG13704 CG3714 2.321943
CG13704 CG4217 1.243606
CG13704 CG4581 -1.035961
CG13704 CG4753 -1.189234
CG13704 CG5010 2.878736
CG13704 CG5558 -4.427368
CG13704 CG5660 4.164273
CG13704 CG5819 0.315721
CG13704 CG5904 3.915299
CG13704 CG5949 -0.519077
CG13704 CG6028 -2.082203
CG13704 CG6417 -5.875674
CG13704 CG6459 0.907328
CG13704 CG6501 -2.801808
CG13704 CG6949 3.221204
CG13704 CG7178 0.265446
CG13704 CG7421 -0.752769
CG13704 CG7458 2.869232
CG13704 CG7780 -0.378148
CG13704 CG7936 1.359002
CG13704 CG8048 -2.776818
CG13704 CG8443 2.158285
CG13704 CG8470 -1.827107
CG13704 CG8531 -0.385663
CG13704 CG8766 -1.816600
CG13704 CG8788 2.233399
CG13704 CG8804 -0.948697
CG13704 CG8827 -1.009920
CG13704 CG8946 2.377893
CG13704 CG9331 2.203733
CG13704 CG9527 -0.835491
CG13704 CG9577 3.309482
CG1371 CG14687 -0.484617
CG1371 CG1475 -2.449810
CG1371 CG15095 -0.244852
CG1371 CG15105 -0.805164
CG1371 CG15117 -0.919935
CG1371 CG15282 -1.568786
CG1371 CG15304 0.057852
CG1371 CG1721 -0.266462
CG1371 CG17325 -2.109389
CG1371 CG17332 2.350456
CG1371 CG17642 0.651813
CG1371 CG1837 0.720949
CG1371 CG30011 -0.676840
CG1371 CG31098 0.097702
CG1371 CG3127 0.871544
CG1371 CG3140 0.366956
CG1371 CG31794 -0.632091
CG1371 CG32164 2.559853
CG1371 CG3249 -0.459214
CG1371 CG32813 2.351020
CG1371 CG33149 -0.177196
CG1371 CG4169 -0.975984
CG1371 CG4233 -0.957586
CG1371 CG4533 0.501737
CG1371 CG4994 -1.333589
CG1371 CG5320 1.305609
CG1371 CG5353 -0.316566
CG1371 CG5476 1.141261
CG1371 CG5558 0.701520
CG1371 CG5819 0.567473
CG1371 CG5992 -0.006794
CG1371 CG6501 -4.182448
CG1371 CG6647 -0.789661
CG1371 CG6666 -1.016268
CG1371 CG6769 0.316174
CG1371 CG6803 -0.056107
CG1371 CG7610 1.128422
CG1371 CG7920 -3.669170
CG1371 CG7981 -0.484384
CG1371 CG7987 -1.138215
CG1371 CG8048 0.435574
CG1371 CG8235 1.821191
CG1371 CG9480 0.211379
CG13777 CG14712 -0.041360
CG13777 CG2835 -0.596844
CG13777 CG31108 -0.143384
CG13777 CG3371 1.166586
CG13777 CG3436 -2.833797
CG13777 CG4303 -0.738693
CG13777 CG5454 0.315167
CG13777 CG5499 -0.461884
CG13777 CG6866 0.050912
CG13777 CG7375 -0.468817
CG13777 CG7379 1.011592
CG13777 CG8092 0.357457
CG13777 CG8416 -0.508328
CG13777 CG9128 0.259917
CG13777 CG9403 0.095839
CG13777 CG9633 -0.977955
CG13777 CG9677 -0.305034
CG13777 CG9894 -0.358060
CG1381 CG14447 -0.320246
CG1381 CG14788 -3.649975
CG1381 CG17136 5.252894
CG1381 CG1746 -0.954815
CG1381 CG32253 -0.165019
CG1381 CG32464 -0.296035
CG1381 CG5220 -0.241078
CG1381 CG5537 -1.253109
CG1381 CG5776 -0.437538
CG1381 CG5824 3.020318
CG1381 CG6455 2.406871
CG1381 CG7519 0.168694
CG1381 CG7780 -1.550580
CG1381 CG8301 0.533682
CG1381 CG8327 -0.345826
CG1381 CG8525 3.185579
CG1381 CG9006 -0.534429
CG1381 CG9300 -1.961553
CG1381 CG9306 0.958895
CG1381 CG9630 -14.161271
CG1381 CG9663 0.160165
CG13850 CG1463 -0.585752
CG13850 CG1475 4.044575
CG13850 CG14805 0.413137
CG13850 CG1837 0.304236
CG13850 CG2051 -1.165315
CG13850 CG32425 -8.318518
CG13850 CG33113 -0.480255
CG13850 CG33549 1.613403
CG13850 CG3725 2.141370
CG13850 CG3743 -0.700954
CG13850 CG3903 3.968515
CG13850 CG3989 0.462191
CG13850 CG4145 -1.929965
CG13850 CG4183 -0.369759
CG13850 CG4204 1.808871
CG13850 CG4672 -0.941580
CG13850 CG4679 -1.286387
CG13850 CG4746 -0.905989
CG13850 CG4752 -0.597459
CG13850 CG5320 -0.896150
CG13850 CG5345 -0.434161
CG13850 CG5353 0.273945
CG13850 CG6778 0.346109
CG13850 CG6844 -1.252103
CG13850 CG7702 0.322864
CG13850 CG9148 -1.577667
CG13850 CG9256 -1.060757
CG13850 CG9280 0.781586
CG13850 CG9985 0.177089
CG13875 CG3097 -2.410363
CG13875 CG4089 -1.974647
CG13875 CG7713 -1.966482
CG13875 CG8587 -2.088967
CG13894 CG14041 1.403010
CG13894 CG17724 -0.358332
CG13894 CG2083 -0.689849
CG13894 CG32505 -0.051457
CG13894 CG3258 0.700853
CG13894 CG3269 -1.793889
CG13894 CG4050 0.122547
CG13894 CG5580 -1.607600
CG13894 CG5588 -0.447463
CG13894 CG5813 -0.080581
CG13894 CG6617 -0.444900
CG13894 CG6866 0.654448
CG13894 CG7358 -0.429622
CG13894 CG9135 -2.349888
CG13906 CG13928 -1.030009
CG13906 CG1825 -0.136003
CG13906 CG18740 -1.140654
CG13906 CG6181 -0.814192
CG13906 CG8472 -0.319071
CG13912 CG1444 -3.948881
CG13912 CG1463 -0.965000
CG13912 CG18250 3.683400
CG13912 CG2048 -0.527802
CG13912 CG2330 -0.233818
CG13912 CG31332 0.508204
CG13912 CG31692 0.212491
CG13912 CG3258 -1.769963
CG13912 CG3625 0.583288
CG13912 CG3800 0.477553
CG13912 CG4532 0.220613
CG13912 CG5433 0.501158
CG13912 CG6866 -0.209563
CG13912 CG8776 -1.719236
CG13912 CG9128 0.399065
CG13912 CG9135 0.219375
CG13912 CG9256 -0.412034
CG13912 CG9403 -1.194160
CG13920 CG13928 -1.173217
CG13920 CG15651 -1.438483
CG13928 CG15651 0.732580
CG13928 CG1825 -1.552749
CG13928 CG18740 -1.106154
CG13928 CG32169 0.064873
CG13928 CG32505 1.228028
CG13928 CG3703 -0.455211
CG13928 CG4050 -3.291136
CG13928 CG5545 -0.306864
CG13928 CG6703 -0.062288
CG13928 CG6930 -0.186398
CG13928 CG7576 0.501584
CG13928 CG8472 0.318410
CG13928 CG9261 0.016828
CG13969 CG8788 -1.946718
CG13977 CG1600 -1.387849
CG13977 CG18466 0.172547
CG13977 CG4120 -2.005218
CG13977 CG4559 -1.770264
CG13993 CG3008 0.327100
CG13993 CG3028 -0.529802
CG13993 CG3171 -1.315579
CG13993 CG3198 0.189620
CG13993 CG33261 -0.863161
CG13993 CG33502 -0.141913
CG13993 CG4169 1.677945
CG13993 CG4364 -1.257115
CG13993 CG4376 -2.118946
CG13993 CG4552 -0.012819
CG13993 CG4726 0.078402
CG13993 CG5186 -0.410764
CG13993 CG6766 -0.321859
CG13993 CG7071 -0.482179
CG13993 CG7107 0.652962
CG13993 CG7154 -2.012723
CG13993 CG7271 1.031544
CG13993 CG8268 -0.134014
CG13993 CG9710 0.317273
CG13993 CG9811 -1.239987
CG14021 CG14968 0.002423
CG14021 CG15095 -1.033564
CG14021 CG15117 1.491463
CG14021 CG1548 -0.746519
CG14021 CG15717 1.657411
CG14021 CG1600 0.073840
CG14021 CG17323 -0.403630
CG14021 CG1743 -1.147465
CG14021 CG18466 0.087858
CG14021 CG3006 -0.259267
CG14021 CG31098 -0.598437
CG14021 CG33099 -3.912986
CG14021 CG4162 -3.084093
CG14021 CG4306 -0.475465
CG14021 CG4753 0.009062
CG14021 CG5210 -2.441307
CG14021 CG7062 0.135490
CG14021 CG7241 -0.037132
CG14021 CG8050 -2.491691
CG14021 CG8066 0.712497
CG14021 CG8665 -0.366636
CG14021 CG8669 1.163296
CG14021 CG8782 -0.145948
CG14025 CG14122 0.926852
CG14025 CG14207 0.788920
CG14025 CG1429 -0.778232
CG14025 CG1444 -0.574154
CG14025 CG14447 -0.572177
CG14025 CG1475 0.513676
CG14025 CG14788 2.148415
CG14025 CG15105 2.659070
CG14025 CG15117 1.139753
CG14025 CG1548 0.730517
CG14025 CG1648 -0.466259
CG14025 CG16721 -0.748980
CG14025 CG17492 -2.673276
CG14025 CG17800 -0.265549
CG14025 CG18111 -7.039042
CG14025 CG18250 2.534575
CG14025 CG1837 -7.478785
CG14025 CG1910 3.746783
CG14025 CG2051 1.344004
CG14025 CG2198 -0.850203
CG14025 CG2330 1.363823
CG14025 CG2718 -0.745505
CG14025 CG2969 -9.294417
CG14025 CG3001 -5.101042
CG14025 CG3048 -2.020566
CG14025 CG31045 1.515523
CG14025 CG31332 0.648773
CG14025 CG31692 0.120393
CG14025 CG32464 -2.447102
CG14025 CG3278 -1.797799
CG14025 CG3371 -0.134214
CG14025 CG3960 -0.025278
CG14025 CG3989 4.731726
CG14025 CG4115 0.876346
CG14025 CG4125 2.478199
CG14025 CG4300 -0.300353
CG14025 CG4533 -0.076071
CG14025 CG4677 0.539698
CG14025 CG4679 0.738385
CG14025 CG4696 -0.924477
CG14025 CG4700 -1.034135
CG14025 CG4746 -3.707083
CG14025 CG4843 1.426208
CG14025 CG5183 0.492320
CG14025 CG5320 -5.689666
CG14025 CG5486 1.302294
CG14025 CG5776 -1.871830
CG14025 CG5809 0.973893
CG14025 CG6512 -0.430456
CG14025 CG7073 -0.865647
CG14025 CG7088 0.299452
CG14025 CG7296 0.912770
CG14025 CG7481 1.400413
CG14025 CG7654 0.846807
CG14025 CG7915 0.297980
CG14025 CG7987 3.361866
CG14025 CG8231 -0.160985
CG14025 CG8258 1.712689
CG14025 CG8312 0.443400
CG14025 CG8635 1.351608
CG14025 CG8759 0.152687
CG14025 CG8977 5.715010
CG14025 CG9020 -0.094107
CG14025 CG9194 -0.056201
CG14025 CG9663 -0.848686
CG14025 CG9677 4.150702
CG14025 CG9866 -9.700065
CG14025 CG9985 0.717704
CG14025 CR31696 -0.310857
CG14025 TE19126 -4.803619
CG14026 CG14207 -0.663456
CG14026 CG17032 -1.109207
CG14026 CG18250 1.214327
CG14026 CG2051 -0.210210
CG14026 CG3001 0.789101
CG14026 CG3140 -0.299438
CG14026 CG3278 0.813697
CG14026 CG33104 1.214909
CG14026 CG33183 -2.293506
CG14026 CG4457 0.709206
CG14026 CG4551 -0.804432
CG14026 CG4581 -1.041719
CG14026 CG4972 -0.115488
CG14026 CG5033 1.250231
CG14026 CG5258 -1.175106
CG14026 CG5374 0.552484
CG14026 CG6904 1.326571
CG14026 CG7033 1.766661
CG14026 CG7610 -2.061832
CG14026 CG7987 -0.262301
CG14026 CG8231 0.557218
CG14026 CG8759 -1.089569
CG14026 CG8978 0.584935
CG14026 CG9035 -0.159764
CG14026 CG9750 -0.069738
CG1403 CG1404 -0.378183
CG1403 CG15105 0.453885
CG1403 CG15212 -0.273782
CG1403 CG1648 -0.199964
CG1403 CG17158 0.219245
CG1403 CG17246 -1.190835
CG1403 CG18140 -0.870036
CG1403 CG18250 -0.356859
CG1403 CG18783 -0.025713
CG1403 CG1910 -0.050974
CG1403 CG2016 -0.298208
CG1403 CG2108 -0.824035
CG1403 CG2161 -0.714567
CG1403 CG3008 -0.052695
CG1403 CG3198 -0.351006
CG1403 CG31999 0.861993
CG1403 CG32425 -2.413724
CG1403 CG32548 -0.301762
CG1403 CG32625 0.496118
CG1403 CG3265 0.272592
CG1403 CG33097 1.948998
CG1403 CG33549 1.606948
CG1403 CG3416 -0.649808
CG1403 CG3542 -0.649707
CG1403 CG3624 -0.491591
CG1403 CG3722 0.183003
CG1403 CG3725 1.136291
CG1403 CG3903 -4.757510
CG1403 CG4051 0.326821
CG1403 CG4145 -0.207494
CG1403 CG4204 0.766259
CG1403 CG4551 0.196642
CG1403 CG4679 -1.105140
CG1403 CG4692 0.082365
CG1403 CG4700 0.542775
CG1403 CG5320 1.010711
CG1403 CG5330 0.353006
CG1403 CG5809 -2.787439
CG1403 CG6668 0.153961
CG1403 CG6775 0.075800
CG1403 CG7071 0.625161
CG1403 CG7107 -1.524368
CG1403 CG7227 -0.492457
CG1403 CG7433 -0.483739
CG1403 CG7981 0.453487
CG1403 CG8173 0.215378
CG1403 CG8965 -0.519749
CG1403 CG9022 0.358234
CG1403 CG9322 -0.715363
CG1403 CG9710 -1.247175
CG1403 CG9985 0.345100
CG1404 CG18250 2.063460
CG1404 CG1884 1.143187
CG1404 CG32425 -1.647312
CG1404 CG33097 -2.420900
CG1404 CG33549 1.291201
CG1404 CG3371 -0.148930
CG1404 CG3416 -1.486772
CG1404 CG3436 -0.788309
CG1404 CG3542 -5.887703
CG1404 CG3722 1.049698
CG1404 CG3725 0.069692
CG1404 CG3800 -0.453506
CG1404 CG3903 1.282137
CG1404 CG4204 0.799970
CG1404 CG4551 -0.012408
CG1404 CG4672 1.007362
CG1404 CG4700 -1.030787
CG1404 CG5021 0.091611
CG1404 CG5454 0.836585
CG1404 CG5486 0.056161
CG1404 CG5499 -0.405455
CG1404 CG5809 1.748458
CG1404 CG6778 -0.294739
CG1404 CG7375 -0.049156
CG1404 CG7893 1.828973
CG1404 CG8974 -0.478794
CG1404 CG9128 -0.667593
CG1404 CG9346 -0.600861
CG1404 CG9403 -2.511649
CG1404 CG9423 -0.908788
CG1404 CG9750 -1.143687
CG14041 CG2083 0.398838
CG14041 CG31181 0.067875
CG14041 CG32158 -0.141990
CG14041 CG3258 0.317276
CG14041 CG3269 -3.861622
CG14041 CG4050 0.339374
CG14041 CG4532 -1.761257
CG14041 CG5545 -0.248034
CG14041 CG6703 -0.409284
CG14041 CG6860 -0.013286
CG14041 CG8200 0.717207
CG14041 CG8472 -1.073909
CG14041 CG8567 -0.177212
CG14041 CG9135 -0.734819
CG14041 CG9666 0.646853
CG14041 CG9704 -0.296701
CG14048 CG14968 0.221826
CG14048 CG14996 0.856059
CG14048 CG15095 -1.574276
CG14048 CG15188 -0.213527
CG14048 CG15304 0.031784
CG14048 CG15347 1.525321
CG14048 CG1685 -2.327602
CG14048 CG17246 -6.228268
CG14048 CG17325 -0.430662
CG14048 CG17332 2.391326
CG14048 CG1785 -1.935412
CG14048 CG2003 4.557133
CG14048 CG2098 0.388036
CG14048 CG2674 -0.688622
CG14048 CG2713 -0.056059
CG14048 CG2863 -0.205590
CG14048 CG31098 2.031976
CG14048 CG3140 1.936031
CG14048 CG32164 0.408212
CG14048 CG32409 -2.047278
CG14048 CG3267 4.116376
CG14048 CG32813 -0.377936
CG14048 CG3283 -0.795515
CG14048 CG33009 1.005280
CG14048 CG33217 -2.995857
CG14048 CG3499 2.968851
CG14048 CG3714 -0.357382
CG14048 CG3861 0.464118
CG14048 CG3884 -0.216760
CG14048 CG4033 -4.844713
CG14048 CG4051 -1.475091
CG14048 CG4061 0.330170
CG14048 CG4217 -4.852569
CG14048 CG4307 -3.139920
CG14048 CG4427 -2.929243
CG14048 CG4567 -1.332459
CG14048 CG4581 1.063571
CG14048 CG4753 -1.328658
CG14048 CG4781 -0.225921
CG14048 CG4901 3.615196
CG14048 CG4912 0.364986
CG14048 CG5010 1.179245
CG14048 CG5033 -0.235629
CG14048 CG5277 0.397729
CG14048 CG5330 -1.001826
CG14048 CG5532 1.247262
CG14048 CG5558 3.131127
CG14048 CG5594 -3.432618
CG14048 CG5824 2.775018
CG14048 CG5904 -5.821249
CG14048 CG6022 -5.964085
CG14048 CG6028 0.084084
CG14048 CG6105 1.589102
CG14048 CG6226 1.917582
CG14048 CG6343 0.610103
CG14048 CG6417 -0.498692
CG14048 CG6459 0.866479
CG14048 CG6501 -7.382018
CG14048 CG6666 0.002224
CG14048 CG6767 0.489169
CG14048 CG6904 3.934619
CG14048 CG6949 7.453630
CG14048 CG7033 -2.116572
CG14048 CG7176 0.741991
CG14048 CG7361 -3.384650
CG14048 CG7421 -2.378890
CG14048 CG7519 2.150459
CG14048 CG7554 -0.211048
CG14048 CG7698 -1.001703
CG14048 CG7712 1.280024
CG14048 CG7839 -0.634616
CG14048 CG7935 0.454243
CG14048 CG8039 -0.687559
CG14048 CG8048 -0.452524
CG14048 CG8402 -0.994289
CG14048 CG8439 0.781380
CG14048 CG8443 -2.491004
CG14048 CG8470 1.629921
CG14048 CG8525 0.644869
CG14048 CG8766 -4.413622
CG14048 CG8788 -11.177021
CG14048 CG8920 -5.265696
CG14048 CG8946 2.939194
CG14048 CG8977 5.346003
CG14048 CG9306 -1.326178
CG14048 CG9527 0.347938
CG14048 CG9750 -1.876831
CG14048 CG9762 0.243394
CG14066 CG14792 0.238650
CG14066 CG17332 -2.786609
CG14066 CG1771 -0.102423
CG14066 CG1782 0.120947
CG14066 CG1809 0.137741
CG14066 CG18854 1.584102
CG14066 CG2158 -0.741199
CG14066 CG2161 0.926551
CG14066 CG31170 -1.151475
CG14066 CG3127 -0.133502
CG14066 CG3140 0.601606
CG14066 CG31605 -0.055452
CG14066 CG31649 -0.541693
CG14066 CG32409 -2.297111
CG14066 CG33183 -0.172856
CG14066 CG33502 1.371462
CG14066 CG3499 -0.647467
CG14066 CG3624 -0.071084
CG14066 CG3861 0.127633
CG14066 CG4086 -0.147088
CG14066 CG4199 -3.256797
CG14066 CG4217 -1.497273
CG14066 CG4581 0.561916
CG14066 CG4984 -0.181863
CG14066 CG5454 -0.247649
CG14066 CG5660 1.004474
CG14066 CG5903 0.716901
CG14066 CG5904 2.127292
CG14066 CG5961 -1.591575
CG14066 CG6345 -2.364215
CG14066 CG6501 2.136721
CG14066 CG6521 -0.571553
CG14066 CG6904 -2.876599
CG14066 CG7033 0.841207
CG14066 CG7361 1.239198
CG14066 CG7698 -1.555842
CG14066 CG7920 0.612286
CG14066 CG8048 -0.325179
CG14066 CG8173 0.493234
CG14066 CG8531 1.507347
CG14066 CG8788 1.019366
CG14066 CG9140 0.188799
CG14066 CG9743 -0.737004
CG14066 CG9750 0.666717
CG14080 CG4581 -1.879723
CG14122 CG1444 -0.960084
CG14122 CG1648 0.564538
CG14122 CG17492 0.879356
CG14122 CG18111 -1.323184
CG14122 CG18250 1.513729
CG14122 CG3001 -0.124318
CG14122 CG31045 -0.786248
CG14122 CG31332 -0.079681
CG14122 CG3436 -0.450844
CG14122 CG4170 0.085316
CG14122 CG4677 -0.426694
CG14122 CG7254 -0.924953
CG14122 CG7987 -0.440465
CG14122 CG8276 -0.814379
CG14122 CG9194 -1.332313
CG14122 CG9480 -0.485813
CG14122 CR31696 0.232398
CG14206 CG14447 -0.854047
CG14206 CG14712 -1.965663
CG14206 CG14788 1.714392
CG14206 CG15162 0.644146
CG14206 CG15433 2.363097
CG14206 CG15731 0.244327
CG14206 CG17136 -2.734823
CG14206 CG1746 3.872650
CG14206 CG17492 4.470187
CG14206 CG18657 -1.004057
CG14206 CG1891 1.038502
CG14206 CG2003 -1.871623
CG14206 CG2184 -6.395806
CG14206 CG2221 1.200912
CG14206 CG2263 -3.778356
CG14206 CG2863 -4.542605
CG14206 CG3001 -6.362073
CG14206 CG3048 1.160951
CG14206 CG31045 -6.207402
CG14206 CG31175 0.784869
CG14206 CG31332 3.769991
CG14206 CG31605 1.146223
CG14206 CG32813 3.779467
CG14206 CG33071 -4.650953
CG14206 CG3401 1.451950
CG14206 CG4003 -2.280859
CG14206 CG4033 -2.937630
CG14206 CG4125 2.399062
CG14206 CG4217 4.478348
CG14206 CG4300 2.772545
CG14206 CG4307 8.880688
CG14206 CG4457 0.525061
CG14206 CG4581 -0.223335
CG14206 CG4843 3.258843
CG14206 CG4901 2.757765
CG14206 CG4912 3.811735
CG14206 CG4966 1.965152
CG14206 CG4994 1.811529
CG14206 CG5258 3.553043
CG14206 CG5277 -8.178514
CG14206 CG5374 0.852091
CG14206 CG5525 -4.089730
CG14206 CG5596 -3.077445
CG14206 CG5824 -7.958605
CG14206 CG5961 -3.339494
CG14206 CG5992 -0.482330
CG14206 CG6105 -20.282633
CG14206 CG6226 7.982999
CG14206 CG6501 -1.148528
CG14206 CG6708 3.050889
CG14206 CG6904 0.193725
CG14206 CG6949 3.898625
CG14206 CG6972 -0.840960
CG14206 CG7033 -1.391317
CG14206 CG7088 0.291589
CG14206 CG7430 0.960640
CG14206 CG7458 1.023648
CG14206 CG7519 1.198018
CG14206 CG7554 1.866071
CG14206 CG7610 5.400107
CG14206 CG7638 -7.622590
CG14206 CG7675 -2.519945
CG14206 CG7915 -0.938414
CG14206 CG8231 -7.140105
CG14206 CG8301 -2.042333
CG14206 CG8446 0.495631
CG14206 CG8525 1.358866
CG14206 CG8531 -2.089686
CG14206 CG8635 -7.490497
CG14206 CG8759 -9.618562
CG14206 CG8780 0.061293
CG14206 CG8977 -3.931944
CG14206 CG8978 -0.421725
CG14206 CG9140 -1.702267
CG14206 CG9172 -0.550649
CG14206 CG9281 -3.371170
CG14206 CG9326 1.139481
CG14206 CG9630 -3.037550
CG14206 CG9663 3.263739
CG14206 CG9762 -5.546371
CG14206 CG9866 5.750257
CG14207 CG1422 0.223752
CG14207 CG1429 -0.624872
CG14207 CG1475 0.421486
CG14207 CG15433 0.541151
CG14207 CG15731 0.105765
CG14207 CG17166 -0.571805
CG14207 CG17492 -0.482484
CG14207 CG18507 -0.160872
CG14207 CG1882 -1.994645
CG14207 CG2051 -0.510379
CG14207 CG3048 -0.970433
CG14207 CG31045 0.680008
CG14207 CG31170 1.050204
CG14207 CG31332 0.308634
CG14207 CG32813 -1.346756
CG14207 CG33104 0.509887
CG14207 CG33183 -2.144700
CG14207 CG3371 -1.611294
CG14207 CG4125 -0.780812
CG14207 CG4170 -1.631128
CG14207 CG4364 0.882733
CG14207 CG4457 2.558559
CG14207 CG4551 0.237068
CG14207 CG4581 -1.026567
CG14207 CG4726 -2.215618
CG14207 CG4843 -0.297196
CG14207 CG4912 2.238588
CG14207 CG4966 0.653773
CG14207 CG4994 2.499413
CG14207 CG5258 2.057319
CG14207 CG5374 0.539165
CG14207 CG5382 1.155566
CG14207 CG5454 0.618212
CG14207 CG5596 -0.544132
CG14207 CG5992 1.666403
CG14207 CG6512 0.283985
CG14207 CG6668 1.559166
CG14207 CG6766 -1.820301
CG14207 CG7033 -3.139261
CG14207 CG7073 -1.594249
CG14207 CG7279 0.097346
CG14207 CG7430 -2.706417
CG14207 CG7458 3.209591
CG14207 CG7461 -8.184527
CG14207 CG7610 0.225527
CG14207 CG7638 -0.858485
CG14207 CG7654 0.029179
CG14207 CG7893 -0.847027
CG14207 CG7915 1.714676
CG14207 CG8182 -0.184497
CG14207 CG8231 -2.752509
CG14207 CG8430 -0.626564
CG14207 CG8531 1.028504
CG14207 CG8583 -0.274243
CG14207 CG8635 -0.264831
CG14207 CG8759 -5.449882
CG14207 CG8977 3.533296
CG14207 CG9281 3.647561
CG14207 CG9330 -0.508226
CG14207 CG9416 -0.083676
CG14207 CG9663 -2.707480
CG14207 CG9710 3.033533
CG14207 CG9866 1.503906
CG14207 TE19126 -5.162253
CG1422 CG1429 1.740697
CG1422 CG14712 -0.979307
CG1422 CG1475 -2.305591
CG1422 CG14813 0.675990
CG1422 CG17158 -0.532599
CG1422 CG1716 1.213963
CG1422 CG1749 -0.410087
CG1422 CG17492 -3.154964
CG1422 CG18250 4.325437
CG1422 CG3001 1.453256
CG1422 CG3033 0.139123
CG1422 CG31045 2.800100
CG1422 CG31332 -12.652429
CG1422 CG31368 -0.564841
CG1422 CG3265 1.468360
CG1422 CG32701 0.393904
CG1422 CG3371 2.521824
CG1422 CG3624 0.220633
CG1422 CG3664 -3.175920
CG1422 CG4003 -0.454511
CG1422 CG4006 -0.158500
CG1422 CG4115 -0.174635
CG1422 CG4194 -1.877224
CG1422 CG4204 0.206087
CG1422 CG4457 -2.103535
CG1422 CG4843 -0.451165
CG1422 CG4966 -5.418860
CG1422 CG5183 -5.371757
CG1422 CG5258 -1.116527
CG1422 CG5382 1.248558
CG1422 CG5809 -3.048708
CG1422 CG6017 0.102514
CG1422 CG6223 -0.510713
CG1422 CG6512 2.618410
CG1422 CG6766 -0.773515
CG1422 CG6844 0.949025
CG1422 CG6877 -1.199978
CG1422 CG7073 -10.143370
CG1422 CG7262 0.249632
CG1422 CG7271 2.593270
CG1422 CG7379 1.761334
CG1422 CG7413 0.724349
CG1422 CG7430 0.189708
CG1422 CG7638 2.172208
CG1422 CG7654 -0.412189
CG1422 CG7675 2.738290
CG1422 CG7893 3.373084
CG1422 CG7915 1.845487
CG1422 CG8209 -0.780116
CG1422 CG8289 -2.003114
CG1422 CG8306 -4.716417
CG1422 CG8312 -0.276183
CG1422 CG8411 -1.357477
CG1422 CG8416 -2.821674
CG1422 CG8430 0.860201
CG1422 CG8635 1.755208
CG1422 CG8759 2.574882
CG1422 CG9035 -1.750886
CG1422 CG9128 -1.008363
CG1422 CG9318 -0.138929
CG1422 CG9677 -1.917295
CG1422 CG9866 0.332335
CG1422 CG9916 0.349329
CG1422 TE19126 -0.650298
CG14243 CG14968 -0.684927
CG14243 CG14996 -0.261119
CG14243 CG15095 0.388695
CG14243 CG1548 -0.247683
CG14243 CG15717 -0.285151
CG14243 CG2003 1.159371
CG14243 CG2977 0.482964
CG14243 CG31098 -2.066611
CG14243 CG31431 -0.886176
CG14243 CG3267 -0.300445
CG14243 CG4162 0.058248
CG14243 CG4233 -0.970277
CG14243 CG5288 0.294063
CG14243 CG5330 0.165026
CG14243 CG5532 0.149843
CG14243 CG6459 0.970089
CG14243 CG6949 0.279125
CG14243 CG7062 -0.432243
CG14243 CG7266 -0.805942
CG14243 CG7421 -0.370295
CG14243 CG7438 -1.827144
CG14243 CG7935 -0.269819
CG14243 CG8050 1.219402
CG14243 CG8066 0.168074
CG14243 CG8402 0.830941
CG14243 CG8443 -1.031296
CG14243 CG8470 -0.890725
CG14243 CG8665 -0.811390
CG14243 CG8669 -0.416318
CG14243 CG8766 0.004325
CG14243 CG8788 -1.116565
CG14243 CG8946 -0.871330
CG14243 CG9184 -0.112968
CG14254 CG9036 -2.056620
CG1429 CG1444 0.071737
CG1429 CG14687 -0.930671
CG1429 CG1475 -3.176285
CG1429 CG15105 0.195572
CG1429 CG1648 0.080127
CG1429 CG1721 -3.269689
CG1429 CG17492 -11.093897
CG1429 CG18111 -0.071018
CG1429 CG18250 -0.376579
CG1429 CG1837 -2.336574
CG1429 CG18657 0.628957
CG1429 CG1910 2.597933
CG1429 CG2051 -2.499447
CG1429 CG2198 0.060117
CG1429 CG2330 -0.843864
CG1429 CG2969 1.503487
CG1429 CG3001 -6.101546
CG1429 CG31045 4.424999
CG1429 CG31332 1.233951
CG1429 CG32164 1.300740
CG1429 CG32464 -1.628972
CG1429 CG3278 -1.930151
CG1429 CG32813 1.368766
CG1429 CG33149 1.936308
CG1429 CG3371 1.744304
CG1429 CG3989 1.115797
CG1429 CG4125 1.275670
CG1429 CG4300 -2.330379
CG1429 CG4696 -1.016717
CG1429 CG4746 -0.580229
CG1429 CG4843 -3.283977
CG1429 CG4994 0.194525
CG1429 CG5183 -1.680076
CG1429 CG5320 -3.197355
CG1429 CG5353 2.543165
CG1429 CG5374 -0.290375
CG1429 CG5596 0.140205
CG1429 CG5776 -0.550301
CG1429 CG5809 -0.462657
CG1429 CG5992 -0.469314
CG1429 CG6017 0.522781
CG1429 CG6512 3.155507
CG1429 CG6668 2.274047
CG1429 CG6844 0.905522
CG1429 CG6972 0.527659
CG1429 CG7073 -2.159068
CG1429 CG7430 -4.458431
CG1429 CG7654 -0.685074
CG1429 CG7915 1.544167
CG1429 CG7987 3.036359
CG1429 CG8231 3.560845
CG1429 CG8289 -2.345283
CG1429 CG8306 -0.405192
CG1429 CG8312 0.075459
CG1429 CG8446 1.395705
CG1429 CG8635 2.893088
CG1429 CG8759 1.851825
CG1429 CG8977 -5.348694
CG1429 CG9281 0.525484
CG1429 CG9677 -0.144124
CG1429 CG9762 1.308222
CG1429 CG9866 -1.594807
CG1429 CG9916 0.329382
CG1429 CG9985 1.142118
CG1429 CR31696 1.322786
CG1429 TE19126 -1.372635
CG14296 CG15651 -1.137464
CG14296 CG7851 -1.719595
CG1430 CG5170 -1.983139
CG1434 CG17724 -1.638039
CG1434 CG9704 -1.228894
CG14356 CG15022 -1.393582
CG14356 CG15786 -1.806808
CG14356 CG18362 -1.482228
CG14430 CG14813 -0.785718
CG14430 CG17218 -1.878165
CG14430 CG1749 0.020057
CG14430 CG2818 0.233205
CG14430 CG3991 -0.627041
CG14430 CG5021 0.026440
CG14430 CG6822 -0.164573
CG14430 CG7748 -0.907002
CG14430 CG8156 -0.315605
CG14430 CG8983 -0.886775
CG14430 CG9035 0.392617
CG14430 CG9796 -0.401149
CG14430 CG9968 -1.364836
CG1444 CG14622 -0.429931
CG1444 CG1475 -0.462991
CG1444 CG14883 -3.769305
CG1444 CG1648 2.109442
CG1444 CG16721 -2.371219
CG1444 CG17158 1.160329
CG1444 CG1721 0.095644
CG1444 CG17492 -6.428493
CG1444 CG17943 0.396078
CG1444 CG18250 -20.464494
CG1444 CG1837 2.433981
CG1444 CG1910 -0.903267
CG1444 CG2048 0.133539
CG1444 CG2051 2.023047
CG1444 CG2374 -1.147741
CG1444 CG3048 -2.813603
CG1444 CG31022 0.570932
CG1444 CG31045 3.002647
CG1444 CG31332 -2.014597
CG1444 CG32043 -0.300013
CG1444 CG3265 1.748770
CG1444 CG33097 4.481406
CG1444 CG3371 -7.282233
CG1444 CG3436 0.387708
CG1444 CG3624 1.403427
CG1444 CG3725 -1.208475
CG1444 CG3800 0.853702
CG1444 CG4204 0.884597
CG1444 CG4300 1.863113
CG1444 CG4551 -0.586163
CG1444 CG5215 -1.710393
CG1444 CG5320 -1.939524
CG1444 CG5454 1.165911
CG1444 CG5809 7.484345
CG1444 CG6844 1.857305
CG1444 CG6877 0.938596
CG1444 CG7254 -0.286258
CG1444 CG7379 1.559246
CG1444 CG7433 -0.813810
CG1444 CG7638 2.513638
CG1444 CG7987 -1.097842
CG1444 CG8276 2.338409
CG1444 CG8289 0.005131
CG1444 CG8749 -0.192255
CG1444 CG9022 0.876529
CG1444 CG9128 1.158387
CG1444 CG9194 0.092374
CG1444 CG9403 3.650530
CG1444 CG9710 0.559561
CG1444 CG9985 -5.999190
CG1444 CR31696 -3.444035
CG1444 TE19126 0.678985
CG14447 CG14788 0.023572
CG14447 CG1548 -0.825452
CG14447 CG15731 -0.333195
CG14447 CG17136 0.276718
CG14447 CG1746 -1.631222
CG14447 CG18657 0.085732
CG14447 CG2003 0.706593
CG14447 CG2184 -0.695748
CG14447 CG2863 -1.450022
CG14447 CG3001 -1.342286
CG14447 CG3048 0.815246
CG14447 CG32464 0.721603
CG14447 CG32813 -2.242962
CG14447 CG4217 1.245102
CG14447 CG4581 -0.069689
CG14447 CG4781 -0.631731
CG14447 CG4843 0.691603
CG14447 CG4912 0.860487
CG14447 CG5033 4.561259
CG14447 CG5258 1.003908
CG14447 CG5374 0.971415
CG14447 CG5558 -2.239120
CG14447 CG5594 -0.549924
CG14447 CG5596 1.242495
CG14447 CG5776 0.079973
CG14447 CG5824 -5.528370
CG14447 CG5992 0.292669
CG14447 CG6501 1.316674
CG14447 CG7088 -2.828605
CG14447 CG7458 3.083891
CG14447 CG7519 1.805193
CG14447 CG7610 -0.249282
CG14447 CG7834 0.564606
CG14447 CG8039 0.968392
CG14447 CG8231 -2.725776
CG14447 CG8301 0.351897
CG14447 CG8446 1.724264
CG14447 CG8503 -0.409559
CG14447 CG8525 2.972945
CG14447 CG8759 1.556621
CG14447 CG8780 -2.783122
CG14447 CG8977 -2.849104
CG14447 CG9630 -6.397626
CG14447 CG9663 -5.460215
CG1447 CG32043 -1.145795
CG14513 CG1624 -1.743332
CG14513 CG17724 -0.241533
CG14513 CG3269 0.478195
CG14513 CG5358 -0.834262
CG14513 CG7471 -2.390363
CG14513 CG8092 -0.658233
CG14622 CG1483 -0.158703
CG14622 CG14883 -1.028728
CG14622 CG2083 -0.146036
CG14622 CG2374 -0.238573
CG14622 CG2656 -0.275057
CG14622 CG31108 -2.163594
CG14622 CG31181 0.361811
CG14622 CG31349 -0.483736
CG14622 CG3198 1.080042
CG14622 CG32043 -1.666024
CG14622 CG3269 0.707161
CG14622 CG33097 0.143563
CG14622 CG3371 -0.551120
CG14622 CG3436 0.713668
CG14622 CG40147 -0.676660
CG14622 CG4303 -0.103649
CG14622 CG4532 -0.227906
CG14622 CG5215 -0.873701
CG14622 CG5433 0.500875
CG14622 CG6174 -1.426535
CG14622 CG6617 0.967919
CG14622 CG6866 0.352014
CG14622 CG7375 -0.876835
CG14622 CG7379 0.547021
CG14622 CG8567 -1.268920
CG14622 CG8933 0.443309
CG14622 CG8974 0.417133
CG14622 CG9135 -2.190815
CG14622 CG9666 0.170617
CG14629 CG15105 0.990501
CG14629 CG15117 1.788164
CG14629 CG15282 0.373959
CG14629 CG15717 1.536955
CG14629 CG15828 -0.859040
CG14629 CG1780 -0.857167
CG14629 CG1837 1.158492
CG14629 CG2198 -0.398578
CG14629 CG2718 -0.810688
CG14629 CG2969 -1.100033
CG14629 CG30497 -1.043722
CG14629 CG33113 -1.134254
CG14629 CG3903 -0.597475
CG14629 CG3989 -1.243271
CG14629 CG4183 -1.032493
CG14629 CG4533 -1.346086
CG14629 CG4679 -2.004457
CG14629 CG5330 2.174463
CG14629 CG5345 -3.688939
CG14629 CG6778 0.223860
CG14629 CG7062 -1.703682
CG14629 CG7981 0.166035
CG14629 CG8050 0.077881
CG14629 CG8665 -1.329601
CG14629 CG9539 0.521970
CG1463 CG14805 2.067164
CG1463 CG15101 -0.922663
CG1463 CG15828 -0.792944
CG1463 CG17597 -0.031410
CG1463 CG2330 -0.318517
CG1463 CG2969 0.970502
CG1463 CG31692 -4.200632
CG1463 CG32425 0.134501
CG1463 CG3743 -1.755437
CG1463 CG3902 -0.201394
CG1463 CG4204 0.167464
CG1463 CG4746 1.589807
CG1463 CG5345 1.298084
CG1463 CG6778 -1.632560
CG1463 CG6934 -1.748270
CG1463 CG7702 -4.026116
CG1463 CG8258 0.122190
CG1463 CG9256 -0.614537
CG1463 CG9836 -0.174280
CG14636 CG32029 -1.722777
CG14636 CG3365 0.091314
CG14636 CG7563 -0.594747
CG14636 CG8156 -0.617966
CG14636 CG8600 -0.574569
CG14636 CG9089 -0.490527
CG14636 CG9747 -1.823384
CG14639 CG14643 -1.066221
CG14639 CG18374 -0.678771
CG14639 CG7502 -0.423062
CG14643 CG15598 -0.625707
CG14643 CG15731 -0.513680
CG14643 CG16798 -0.323637
CG14643 CG16944 -0.807247
CG14643 CG17325 -1.013253
CG14643 CG17332 -2.959117
CG14643 CG18374 0.321943
CG14643 CG1910 1.686876
CG14643 CG31175 0.618475
CG14643 CG3127 -0.437897
CG14643 CG31605 -0.224506
CG14643 CG32164 -1.609919
CG14643 CG32244 -0.884202
CG14643 CG33149 -0.521773
CG14643 CG33502 0.969970
CG14643 CG3762 0.163425
CG14643 CG4125 0.065285
CG14643 CG4376 -1.585001
CG14643 CG4726 0.118551
CG14643 CG4994 -1.400116
CG14643 CG5476 -1.348388
CG14643 CG5819 -0.601111
CG14643 CG5903 -0.089319
CG14643 CG6501 2.119799
CG14643 CG6521 0.100545
CG14643 CG6666 0.802521
CG14643 CG7071 1.310856
CG14643 CG7107 -0.126862
CG14643 CG7173 -1.011512
CG14643 CG7176 0.097807
CG14643 CG7361 1.826515
CG14643 CG7502 -0.830615
CG14643 CG7554 -0.203470
CG14643 CG7638 -0.007229
CG14643 CG7675 -0.445918
CG14643 CG7698 -0.039593
CG14643 CG7807 -0.455411
CG14643 CG7920 0.357155
CG14643 CG8048 -0.087739
CG14643 CG8186 0.856393
CG14643 CG9262 -0.393670
CG14687 CG1475 2.064362
CG14687 CG1721 -1.057354
CG14687 CG17492 -0.592668
CG14687 CG31045 -0.172230
CG14687 CG4169 0.053459
CG14687 CG4994 -0.097966
CG14687 CG5353 -0.837389
CG14687 CG5374 -0.052103
CG14687 CG5992 -0.934547
CG14687 CG7430 0.287196
CG14687 CG7610 -0.449247
CG14687 CG8289 -1.265085
CG14687 CG8446 -0.267808
CG14687 CG8759 0.433760
CG14687 CG8977 0.901774
CG14712 CG17136 -1.477548
CG14712 CG18250 0.315425
CG14712 CG1891 -0.048710
CG14712 CG2835 0.136352
CG14712 CG2863 -0.449029
CG14712 CG3048 0.485619
CG14712 CG31045 -0.908224
CG14712 CG31332 1.403930
CG14712 CG3265 -0.817740
CG14712 CG3371 1.797998
CG14712 CG3436 0.142230
CG14712 CG3624 2.247903
CG14712 CG3861 0.303662
CG14712 CG4457 -0.756041
CG14712 CG4551 1.687760
CG14712 CG4700 -3.247959
CG14712 CG4843 0.478073
CG14712 CG4912 0.622680
CG14712 CG4972 1.324596
CG14712 CG5183 1.295997
CG14712 CG5258 0.444886
CG14712 CG5277 -0.156238
CG14712 CG5382 0.129555
CG14712 CG5454 -2.047961
CG14712 CG5824 1.356571
CG14712 CG6226 -0.269613
CG14712 CG6512 0.605373
CG14712 CG7033 -0.328472
CG14712 CG7073 -0.456529
CG14712 CG7413 0.718601
CG14712 CG7430 -1.140232
CG14712 CG7638 -1.965814
CG14712 CG7893 1.196549
CG14712 CG8209 -0.349242
CG14712 CG8231 -1.424096
CG14712 CG8301 1.269477
CG14712 CG8306 0.832635
CG14712 CG8366 -0.665273
CG14712 CG8635 -1.777882
CG14712 CG8759 0.871890
CG14712 CG8978 -0.076090
CG14712 CG9172 0.013976
CG14712 CG9281 0.872434
CG14712 CG9403 -2.064306
CG14712 CG9630 0.330518
CG14712 CG9677 0.052232
CG14712 CG9750 -3.814802
CG14712 CG9866 -0.493130
CG1475 CG15105 -6.918391
CG1475 CG15117 2.272132
CG1475 CG15212 -0.158168
CG1475 CG15282 3.846227
CG1475 CG1648 -1.648375
CG1475 CG17158 -1.772091
CG1475 CG1721 3.574536
CG1475 CG17325 0.248837
CG1475 CG17492 -3.079330
CG1475 CG1782 2.668357
CG1475 CG18111 1.659946
CG1475 CG18250 5.687794
CG1475 CG1837 -1.195987
CG1475 CG18657 -2.353223
CG1475 CG1910 -2.482575
CG1475 CG2051 -8.355893
CG1475 CG2098 1.414617
CG1475 CG2198 0.174988
CG1475 CG2969 2.867674
CG1475 CG3001 -0.788048
CG1475 CG30011 1.263533
CG1475 CG30291 1.322117
CG1475 CG30427 0.715077
CG1475 CG3048 0.000045
CG1475 CG31045 -6.082627
CG1475 CG31332 1.408291
CG1475 CG3140 -0.690185
CG1475 CG31794 -2.001259
CG1475 CG32164 6.652201
CG1475 CG32425 -10.062743
CG1475 CG32464 0.316703
CG1475 CG3278 -2.523528
CG1475 CG32813 -5.013410
CG1475 CG33009 2.530122
CG1475 CG33104 3.088603
CG1475 CG33149 2.997159
CG1475 CG33549 1.563382
CG1475 CG3371 -7.036350
CG1475 CG3624 -2.289300
CG1475 CG3644 3.487280
CG1475 CG3725 1.401097
CG1475 CG3903 9.383328
CG1475 CG3960 2.168479
CG1475 CG3989 3.838230
CG1475 CG4003 -3.609362
CG1475 CG4115 1.704764
CG1475 CG4169 3.856530
CG1475 CG4170 -12.034361
CG1475 CG4183 -0.002618
CG1475 CG4204 0.148615
CG1475 CG4300 2.701048
CG1475 CG4427 -6.987488
CG1475 CG4511 -1.555054
CG1475 CG4533 2.016212
CG1475 CG4552 1.180252
CG1475 CG4679 -8.429945
CG1475 CG4692 3.950745
CG1475 CG4726 7.263963
CG1475 CG4746 0.767749
CG1475 CG4966 2.282076
CG1475 CG4994 -8.970655
CG1475 CG5033 11.300130
CG1475 CG5183 -3.387275
CG1475 CG5193 3.452526
CG1475 CG5320 -22.461524
CG1475 CG5330 -12.828699
CG1475 CG5353 -14.803644
CG1475 CG5374 5.134676
CG1475 CG5476 1.074261
CG1475 CG5594 -1.208800
CG1475 CG5776 -5.008088
CG1475 CG5809 0.788031
CG1475 CG5992 0.059031
CG1475 CG6017 3.122010
CG1475 CG6501 -1.886049
CG1475 CG6512 -0.119913
CG1475 CG6668 -13.142974
CG1475 CG6708 -2.153963
CG1475 CG6766 -2.575918
CG1475 CG6775 0.566134
CG1475 CG6803 1.463352
CG1475 CG6844 -0.659142
CG1475 CG6877 1.190478
CG1475 CG7033 4.619995
CG1475 CG7071 3.658874
CG1475 CG7073 0.454195
CG1475 CG7088 -0.019479
CG1475 CG7173 0.993807
CG1475 CG7199 1.539872
CG1475 CG7227 0.288361
CG1475 CG7271 -1.355677
CG1475 CG7279 -0.222893
CG1475 CG7299 -0.036703
CG1475 CG7413 -2.453327
CG1475 CG7430 3.023312
CG1475 CG7433 -0.124495
CG1475 CG7461 2.386915
CG1475 CG7610 -1.481259
CG1475 CG7654 -1.006573
CG1475 CG7915 -2.736732
CG1475 CG7920 0.163614
CG1475 CG7981 4.789252
CG1475 CG7987 -11.385695
CG1475 CG8182 3.269688
CG1475 CG8186 -6.036903
CG1475 CG8231 -2.794978
CG1475 CG8235 1.863683
CG1475 CG8289 -7.746089
CG1475 CG8306 -4.303576
CG1475 CG8312 0.378970
CG1475 CG8402 5.820539
CG1475 CG8430 -2.223320
CG1475 CG8446 2.457486
CG1475 CG8583 0.972072
CG1475 CG8759 2.837650
CG1475 CG8977 -19.100865
CG1475 CG9009 3.127087
CG1475 CG9022 1.029576
CG1475 CG9172 1.071147
CG1475 CG9194 -0.617029
CG1475 CG9238 4.473297
CG1475 CG9281 -5.371757
CG1475 CG9330 4.076262
CG1475 CG9677 -1.076358
CG1475 CG9710 3.267230
CG1475 CG9750 2.956753
CG1475 CG9762 -0.505730
CG1475 CG9866 2.311870
CG1475 CG9916 -0.306149
CG1475 CG9985 -0.995506
CG1475 CR31696 -5.765011
CG1475 TE19126 -10.175850
CG14762 CG15651 -0.002444
CG14762 CG4133 -1.866480
CG14762 CG4684 -2.662771
CG14762 CG6703 1.377854
CG14762 CG7576 -1.381177
CG14762 CG8625 -0.805515
CG14788 CG14805 0.008089
CG14788 CG1746 -0.129933
CG14788 CG2198 1.816554
CG14788 CG2263 -2.774230
CG14788 CG2277 0.343463
CG14788 CG3001 -5.268775
CG14788 CG31045 -0.349856
CG14788 CG31692 -1.465146
CG14788 CG32464 -0.676356
CG14788 CG3278 -0.902579
CG14788 CG4003 0.843833
CG14788 CG4457 0.646598
CG14788 CG4746 -3.556134
CG14788 CG5033 5.554778
CG14788 CG5220 -4.783919
CG14788 CG5277 -1.520256
CG14788 CG5382 0.569211
CG14788 CG5537 -1.100662
CG14788 CG5596 0.517213
CG14788 CG5776 -1.026087
CG14788 CG5824 -2.931023
CG14788 CG6148 0.919363
CG14788 CG7073 0.088895
CG14788 CG7393 0.443856
CG14788 CG7519 2.544549
CG14788 CG7935 -1.327909
CG14788 CG8258 1.597152
CG14788 CG8446 -2.211513
CG14788 CG8583 0.061454
CG14788 CG8635 -1.458236
CG14788 CG8759 -4.062514
CG14788 CG9006 -2.503016
CG14788 CG9630 2.876569
CG14788 CG9677 0.904768
CG14788 CG9866 0.438405
CG14792 CG14902 -0.677307
CG14792 CG15347 -0.240992
CG14792 CG31233 0.221578
CG14792 CG31259 0.683840
CG14792 CG4061 -1.091884
CG14792 CG4199 -0.859774
CG14792 CG5660 -0.457510
CG14792 CG6830 -1.558657
CG14792 CG7328 -0.278922
CG14792 CG9331 -0.735314
CG14792 CG9568 0.686115
CG14805 CG17124 -0.035115
CG14805 CG18111 0.547481
CG14805 CG2198 -2.479665
CG14805 CG2277 1.580391
CG14805 CG2330 0.624727
CG14805 CG3001 0.308025
CG14805 CG31536 -0.161037
CG14805 CG31692 -1.172112
CG14805 CG32253 -0.103190
CG14805 CG32425 -2.922051
CG14805 CG32625 0.727188
CG14805 CG3278 -4.614365
CG14805 CG3434 -0.278141
CG14805 CG3902 -0.817892
CG14805 CG3989 1.801582
CG14805 CG4170 0.053506
CG14805 CG4204 1.082262
CG14805 CG4427 2.787588
CG14805 CG4551 0.558205
CG14805 CG4692 0.898922
CG14805 CG4700 -0.521397
CG14805 CG4746 -4.692593
CG14805 CG4912 -0.536521
CG14805 CG5033 5.353969
CG14805 CG5183 1.353937
CG14805 CG5193 -3.083449
CG14805 CG5220 -2.073528
CG14805 CG5277 -2.208272
CG14805 CG5330 -9.503067
CG14805 CG5345 2.004536
CG14805 CG5353 1.593669
CG14805 CG5486 0.620870
CG14805 CG5776 3.096691
CG14805 CG5824 2.213870
CG14805 CG6022 3.213241
CG14805 CG6148 1.325742
CG14805 CG6177 0.041137
CG14805 CG6778 0.478741
CG14805 CG6844 0.263413
CG14805 CG7227 -1.720266
CG14805 CG7393 5.749844
CG14805 CG7702 -8.626009
CG14805 CG7935 1.831008
CG14805 CG8258 -3.302798
CG14805 CG9006 -13.326662
CG14805 CG9423 0.176854
CG14805 CG9677 -1.598473
CG14805 CG9836 -0.750049
CG14813 CG17158 0.589097
CG14813 CG17218 -0.557640
CG14813 CG1749 0.555413
CG14813 CG33183 -0.406716
CG14813 CG3722 -0.774733
CG14813 CG4006 -0.508750
CG14813 CG4457 -0.233611
CG14813 CG5021 -0.412597
CG14813 CG5183 0.737704
CG14813 CG6822 -0.636379
CG14813 CG7893 -0.135069
CG14813 CG8289 -0.017247
CG14813 CG9035 -2.682540
CG1483 CG2083 -1.014779
CG1483 CG4303 0.657972
CG1483 CG4532 -0.130257
CG1483 CG5433 -1.141160
CG1483 CG5580 0.028063
CG1483 CG6174 0.175267
CG1483 CG6617 -1.152264
CG1483 CG6866 -0.551240
CG1483 CG9135 0.335991
CG1483 CG9666 -0.364942
CG1486 CG3499 -1.291568
CG14883 CG17158 1.924680
CG14883 CG17943 -0.687604
CG14883 CG18250 -1.971584
CG14883 CG2374 -2.724822
CG14883 CG31045 -0.019234
CG14883 CG31332 1.548890
CG14883 CG3198 -2.281833
CG14883 CG32043 1.373484
CG14883 CG3265 -0.484119
CG14883 CG33097 0.414366
CG14883 CG3371 3.699948
CG14883 CG3436 -5.990819
CG14883 CG3542 0.105154
CG14883 CG3624 0.386781
CG14883 CG3969 -2.643981
CG14883 CG4006 -1.035433
CG14883 CG4532 -0.535634
CG14883 CG5215 -0.852770
CG14883 CG5433 0.109933
CG14883 CG5454 1.233891
CG14883 CG6654 0.546529
CG14883 CG6775 1.232594
CG14883 CG6877 1.220426
CG14883 CG7375 1.215621
CG14883 CG7379 -4.294687
CG14883 CG7893 -0.314105
CG14883 CG8092 0.931728
CG14883 CG8173 0.218224
CG14883 CG8200 0.535170
CG14883 CG8289 0.815454
CG14883 CG8571 -0.192263
CG14883 CG8749 -0.615049
CG14883 CG8965 0.780429
CG14883 CG9022 -0.901076
CG14883 CG9710 -0.018324
CG14883 CG9712 -1.152601
CG14883 CG9854 0.181485
CG14883 CG9894 -0.817565
CG14883 CR31696 0.425669
CG14902 CG1809 -0.909482
CG14902 CG3734 -0.992433
CG14902 CG4199 -0.791824
CG14902 CG6830 -0.866983
CG14968 CG15117 0.001608
CG14968 CG15347 0.606704
CG14968 CG15717 0.793660
CG14968 CG18374 0.483538
CG14968 CG2977 -0.094739
CG14968 CG3006 -0.306268
CG14968 CG31098 0.403946
CG14968 CG31775 -0.762005
CG14968 CG33009 -0.012224
CG14968 CG4033 0.404630
CG14968 CG4162 -1.022124
CG14968 CG4753 -2.852552
CG14968 CG5288 -2.322946
CG14968 CG5532 -0.730848
CG14968 CG5819 -0.094514
CG14968 CG5828 -1.443567
CG14968 CG6417 -0.512350
CG14968 CG6949 0.323681
CG14968 CG7241 0.148486
CG14968 CG7936 0.034940
CG14968 CG8050 -1.161740
CG14968 CG8443 -0.889694
CG14968 CG8470 0.833999
CG14968 CG8665 2.375576
CG14968 CG8669 -0.024981
CG14968 CG8766 -1.193149
CG14968 CG8788 1.647468
CG14968 CG8804 -0.040631
CG14968 CG8946 0.000221
CG14968 CG9066 0.664903
CG14968 CG9331 0.539004
CG14996 CG15717 1.779228
CG14996 CG1685 -2.398734
CG14996 CG17369 0.374374
CG14996 CG1785 -2.161724
CG14996 CG2078 -0.313837
CG14996 CG2713 1.425167
CG14996 CG31098 -3.494027
CG14996 CG32264 -0.449866
CG14996 CG3283 0.175784
CG14996 CG33217 -1.154333
CG14996 CG3593 -1.413240
CG14996 CG4753 3.079337
CG14996 CG4781 -1.014782
CG14996 CG5010 -2.462551
CG14996 CG5558 -0.484951
CG14996 CG6022 4.613034
CG14996 CG6343 -4.666875
CG14996 CG6417 -0.307805
CG14996 CG6459 -0.287192
CG14996 CG6767 -6.382516
CG14996 CG7421 1.303096
CG14996 CG7519 3.317319
CG14996 CG7712 -0.323883
CG14996 CG7780 0.129113
CG14996 CG7839 -0.120754
CG14996 CG7935 1.113445
CG14996 CG8039 2.864974
CG14996 CG8327 -0.188185
CG14996 CG8443 -1.671592
CG14996 CG8444 0.552227
CG14996 CG8470 -3.724670
CG14996 CG8766 -0.686293
CG14996 CG8788 2.283254
CG14996 CG8827 0.193048
CG14996 CG8913 0.378639
CG14996 CG8920 2.566200
CG14996 CG9006 0.463095
CG14996 CG9149 0.287944
CG14996 CG9300 1.603810
CG14996 CG9306 -5.672105
CG14996 CG9577 -1.982365
CG15002 CG18140 -0.857067
CG15002 CG3008 0.068145
CG15002 CG32244 -0.233583
CG15002 CG33183 -0.347716
CG15002 CG7563 -0.473489
CG15002 CG9322 -1.380182
CG15005 CG9149 -1.116742
CG15022 CG17530 -1.823289
CG15022 CG18362 -0.022428
CG15022 CG7266 -0.506460
CG15022 CG7807 0.343429
CG15022 CG9184 -0.934157
CG15022 CG9446 -0.366351
CG15095 CG15117 -1.606247
CG15095 CG15162 0.356418
CG15095 CG15304 -1.747795
CG15095 CG15347 -4.453321
CG15095 CG15717 5.361517
CG15095 CG1685 0.744268
CG15095 CG17325 -0.586276
CG15095 CG17332 0.353015
CG15095 CG1743 1.007088
CG15095 CG18549 0.359905
CG15095 CG18593 0.184748
CG15095 CG18657 0.866607
CG15095 CG1882 -0.021150
CG15095 CG2003 0.947337
CG15095 CG2098 -2.949490
CG15095 CG2184 0.229804
CG15095 CG2977 3.716471
CG15095 CG30011 0.992533
CG15095 CG31004 1.258300
CG15095 CG31098 -7.845747
CG15095 CG31175 -2.135615
CG15095 CG32164 1.555710
CG15095 CG32499 0.013608
CG15095 CG32813 -5.769269
CG15095 CG3283 -1.926665
CG15095 CG33009 1.369840
CG15095 CG3593 1.004424
CG15095 CG4033 -0.856111
CG15095 CG4162 0.467984
CG15095 CG4233 0.933327
CG15095 CG4475 -2.135494
CG15095 CG4533 -0.443907
CG15095 CG4600 0.025569
CG15095 CG4753 1.135337
CG15095 CG5010 4.819969
CG15095 CG5033 3.109433
CG15095 CG5532 0.689464
CG15095 CG5558 -0.005409
CG15095 CG5594 0.421786
CG15095 CG5819 -1.816344
CG15095 CG5949 -0.488957
CG15095 CG6417 0.783662
CG15095 CG6459 0.305869
CG15095 CG6501 1.425265
CG15095 CG6666 -1.175019
CG15095 CG6949 -1.840318
CG15095 CG7062 1.296953
CG15095 CG7088 -1.788622
CG15095 CG7421 -1.840288
CG15095 CG7458 2.095612
CG15095 CG8048 -0.548707
CG15095 CG8050 -2.822418
CG15095 CG8058 1.297353
CG15095 CG8066 2.391269
CG15095 CG8402 -0.492483
CG15095 CG8443 -1.804834
CG15095 CG8446 1.871801
CG15095 CG8470 -11.580502
CG15095 CG8665 -2.862633
CG15095 CG8766 1.896755
CG15095 CG8788 3.961892
CG15095 CG8913 1.307773
CG15095 CG8946 -8.902162
CG15097 CG2048 -0.218053
CG15097 CG32169 -1.389904
CG15097 CG9261 -2.633032
CG15101 CG17597 -0.880122
CG15101 CG6981 -1.479850
CG15102 CG17166 -0.752532
CG15102 CG18593 -0.306728
CG15102 CG1882 -0.664039
CG15102 CG30349 -1.874475
CG15102 CG31098 -0.633064
CG15102 CG31175 0.056787
CG15102 CG3588 -0.138666
CG15102 CG4364 0.189355
CG15102 CG4567 -0.614932
CG15102 CG4994 -0.743940
CG15102 CG6769 -1.776769
CG15102 CG7071 -0.254713
CG15102 CG7107 -0.071163
CG15102 CG7361 1.380528
CG15102 CG7807 -1.130199
CG15102 CG8235 0.395925
CG15102 CG9527 0.289640
CG15105 CG15117 -2.150886
CG15105 CG15188 1.385357
CG15105 CG15282 -2.166274
CG15105 CG1548 0.643759
CG15105 CG1648 -3.227919
CG15105 CG1674 -0.612253
CG15105 CG1721 -3.073727
CG15105 CG17246 0.034308
CG15105 CG17325 1.714607
CG15105 CG17492 0.464522
CG15105 CG17508 0.644710
CG15105 CG18111 -1.110435
CG15105 CG18140 -0.899060
CG15105 CG18290 -1.898196
CG15105 CG1837 -1.360845
CG15105 CG18446 2.101353
CG15105 CG18593 -0.485844
CG15105 CG1910 -4.927100
CG15105 CG1934 -0.835472
CG15105 CG2051 2.291313
CG15105 CG2718 0.631258
CG15105 CG2969 -1.954516
CG15105 CG30011 0.173035
CG15105 CG30427 0.693306
CG15105 CG30497 -0.645353
CG15105 CG3127 -1.427200
CG15105 CG31794 0.080502
CG15105 CG32164 -1.240087
CG15105 CG32425 6.609739
CG15105 CG32499 1.044461
CG15105 CG33009 1.020371
CG15105 CG33113 0.465463
CG15105 CG33149 -8.779644
CG15105 CG33549 -7.500857
CG15105 CG3371 4.138479
CG15105 CG3644 -5.817878
CG15105 CG3725 -5.297744
CG15105 CG3903 1.196129
CG15105 CG3960 -5.261146
CG15105 CG3989 0.840937
CG15105 CG4169 -1.554868
CG15105 CG4170 1.593167
CG15105 CG4183 -1.766477
CG15105 CG4233 0.934764
CG15105 CG4300 -0.951534
CG15105 CG4354 -0.814208
CG15105 CG4376 0.392581
CG15105 CG4405 1.319723
CG15105 CG4533 -8.127427
CG15105 CG4679 -5.397150
CG15105 CG4692 -6.059443
CG15105 CG4746 0.225628
CG15105 CG4994 0.870532
CG15105 CG5320 2.526885
CG15105 CG5330 0.251209
CG15105 CG5345 1.787686
CG15105 CG5353 0.812422
CG15105 CG5374 -0.971450
CG15105 CG5476 3.453450
CG15105 CG5486 1.655159
CG15105 CG5594 1.139719
CG15105 CG5671 0.356917
CG15105 CG5809 0.351908
CG15105 CG6647 -0.264319
CG15105 CG6666 1.597434
CG15105 CG6668 -1.217201
CG15105 CG6803 -0.112555
CG15105 CG6844 -0.319461
CG15105 CG6871 -0.079215
CG15105 CG7033 1.247769
CG15105 CG7062 3.527621
CG15105 CG7071 0.354146
CG15105 CG7107 -2.756902
CG15105 CG7173 -5.858320
CG15105 CG7433 1.493325
CG15105 CG7481 0.686398
CG15105 CG7526 0.777626
CG15105 CG7807 0.884629
CG15105 CG7915 -3.026784
CG15105 CG7920 3.928287
CG15105 CG7981 -0.243115
CG15105 CG7987 2.855105
CG15105 CG8050 -0.840710
CG15105 CG8235 -0.173885
CG15105 CG8402 -3.449686
CG15105 CG8439 -3.225064
CG15105 CG8665 0.749165
CG15105 CG8977 6.711907
CG15105 CG9020 -0.560925
CG15105 CG9194 0.524370
CG15105 CG9238 0.787445
CG15105 CG9480 0.835703
CG15105 CG9539 1.988066
CG15105 CG9811 -0.778456
CG15105 CG9985 -1.901065
CG15105 CR31696 0.319358
CG15105 TE19126 -0.072974
CG15117 CG15282 3.573868
CG15117 CG1548 -0.309094
CG15117 CG15717 0.344038
CG15117 CG17325 1.607901
CG15117 CG1743 -1.342925
CG15117 CG17754 0.481281
CG15117 CG18111 -0.823299
CG15117 CG1837 -3.065178
CG15117 CG18657 -4.558361
CG15117 CG1882 -0.437517
CG15117 CG1910 2.632081
CG15117 CG2003 -3.894592
CG15117 CG2098 2.616520
CG15117 CG2198 -6.083159
CG15117 CG2718 -1.066271
CG15117 CG3001 -0.059319
CG15117 CG30011 -0.658744
CG15117 CG30427 -0.746168
CG15117 CG30497 0.416316
CG15117 CG31098 4.028698
CG15117 CG31775 0.461683
CG15117 CG32464 0.587893
CG15117 CG32813 0.771175
CG15117 CG3297 -0.574931
CG15117 CG33009 -0.062533
CG15117 CG33149 0.655281
CG15117 CG3960 -0.521722
CG15117 CG3989 1.036167
CG15117 CG4033 1.912229
CG15117 CG4162 0.369924
CG15117 CG4183 -0.449813
CG15117 CG4533 3.956941
CG15117 CG4679 -6.666189
CG15117 CG4692 0.807521
CG15117 CG4696 -0.145461
CG15117 CG5033 6.311598
CG15117 CG5320 -12.411128
CG15117 CG5330 7.113749
CG15117 CG5476 -2.394480
CG15117 CG5532 1.119568
CG15117 CG5594 -4.204400
CG15117 CG5776 0.642494
CG15117 CG5819 -1.110007
CG15117 CG5828 -0.002102
CG15117 CG6501 0.053954
CG15117 CG6666 0.391905
CG15117 CG6803 -0.285123
CG15117 CG6844 1.053642
CG15117 CG7062 -6.172435
CG15117 CG7088 0.835481
CG15117 CG7173 2.004417
CG15117 CG7241 -0.617932
CG15117 CG7296 0.572668
CG15117 CG7915 1.588615
CG15117 CG7987 0.568303
CG15117 CG8050 -2.843718
CG15117 CG8066 1.478905
CG15117 CG8186 -0.915666
CG15117 CG8402 1.769775
CG15117 CG8665 -15.645256
CG15117 CG8946 -2.818260
CG15117 CG8977 0.377878
CG15117 CG9238 1.673736
CG15117 CG9494 -0.838433
CG15117 TE19126 -1.629210
CG15162 CG15347 -0.859619
CG15162 CG17332 0.707837
CG15162 CG18374 0.195191
CG15162 CG18657 -1.212717
CG15162 CG2003 3.263935
CG15162 CG2184 -3.219732
CG15162 CG2713 -1.799287
CG15162 CG2977 0.704620
CG15162 CG31004 -2.906977
CG15162 CG31098 2.996568
CG15162 CG31160 -0.461813
CG15162 CG31175 -4.512987
CG15162 CG31259 -1.039024
CG15162 CG31559 -0.378889
CG15162 CG31605 0.297304
CG15162 CG32164 -0.959026
CG15162 CG3267 -0.260835
CG15162 CG33502 1.477331
CG15162 CG4033 -1.899785
CG15162 CG4051 0.818675
CG15162 CG4217 4.412818
CG15162 CG4427 4.002709
CG15162 CG4475 1.452929
CG15162 CG4567 -0.173992
CG15162 CG4581 -0.518752
CG15162 CG4665 0.557372
CG15162 CG4753 1.722692
CG15162 CG4901 7.329725
CG15162 CG5010 -0.010392
CG15162 CG5288 0.507916
CG15162 CG5525 -6.822533
CG15162 CG5819 -4.011155
CG15162 CG6105 -1.328926
CG15162 CG6459 1.118706
CG15162 CG6501 -4.449953
CG15162 CG6666 2.056658
CG15162 CG6708 -0.379584
CG15162 CG6949 0.727222
CG15162 CG7176 -2.382630
CG15162 CG7178 0.329752
CG15162 CG7361 -0.970269
CG15162 CG7421 -3.025462
CG15162 CG7458 3.030524
CG15162 CG7502 -1.706717
CG15162 CG7698 0.698490
CG15162 CG8048 -0.639624
CG15162 CG8186 -1.216751
CG15162 CG8235 2.246472
CG15162 CG8309 2.975039
CG15162 CG8443 0.291220
CG15162 CG8446 0.450726
CG15162 CG8531 -6.980175
CG15162 CG8766 2.165126
CG15162 CG8788 -0.198122
CG15162 CG8804 0.975934
CG15162 CG8946 -10.446192
CG15162 CG9066 -0.431268
CG15162 CG9127 -1.863771
CG15162 CG9326 1.101010
CG15162 CG9331 -1.216588
CG15162 CG9527 -3.872820
CG15162 CG9762 -0.873034
CG15188 CG17325 -0.141191
CG15188 CG2098 -3.101451
CG15188 CG2713 -0.215847
CG15188 CG30011 -0.329420
CG15188 CG3989 0.258955
CG15188 CG4051 -1.111040
CG15188 CG4233 0.106700
CG15188 CG4427 1.822429
CG15188 CG4533 0.017271
CG15188 CG5033 1.100776
CG15188 CG5330 -2.232773
CG15188 CG6871 -0.440447
CG15188 CG7173 -1.255191
CG15188 CG7702 -0.227741
CG15188 CG7935 0.017823
CG15188 CG8402 -0.198946
CG15188 CG8665 0.614425
CG15211 CG16787 -0.719630
CG15211 CG1759 -1.432477
CG15211 CG4311 -0.881004
CG15212 CG15598 -0.079877
CG15212 CG16765 0.294347
CG15212 CG17166 -1.122325
CG15212 CG17332 2.533718
CG15212 CG18446 0.213829
CG15212 CG2108 -0.081614
CG15212 CG2837 -0.728849
CG15212 CG31175 -0.011475
CG15212 CG31559 -0.689027
CG15212 CG32244 0.302842
CG15212 CG32548 -1.469079
CG15212 CG3267 0.301536
CG15212 CG33104 0.287550
CG15212 CG33217 0.911267
CG15212 CG4051 -1.315885
CG15212 CG4427 1.969114
CG15212 CG4552 0.339724
CG15212 CG4567 0.744713
CG15212 CG4679 -0.201826
CG15212 CG4692 0.954706
CG15212 CG4994 2.447773
CG15212 CG5330 -2.425770
CG15212 CG5476 -0.358038
CG15212 CG6459 1.081850
CG15212 CG6521 -0.436895
CG15212 CG6668 0.409393
CG15212 CG6708 -1.711931
CG15212 CG7071 -0.853541
CG15212 CG7107 -1.079713
CG15212 CG7173 -1.273716
CG15212 CG7176 1.471678
CG15212 CG7266 -0.096680
CG15212 CG7271 -0.882668
CG15212 CG7279 -0.233024
CG15212 CG7361 -4.814631
CG15212 CG7807 -0.453307
CG15212 CG8144 0.559503
CG15212 CG8186 -0.008731
CG15212 CG8235 -1.339339
CG15212 CG8309 0.815466
CG15212 CG8402 0.763695
CG15212 CG8788 -2.778268
CG15212 CG9172 -0.277101
CG15212 CG9330 -0.320381
CG15212 CG9710 0.663662
CG15282 CG1648 -0.210927
CG15282 CG17325 2.390918
CG15282 CG17332 -0.418625
CG15282 CG18290 -0.006973
CG15282 CG1837 0.663285
CG15282 CG18593 0.681040
CG15282 CG1882 0.892360
CG15282 CG1910 0.156114
CG15282 CG30011 -0.334335
CG15282 CG30497 -1.016851
CG15282 CG31098 2.033446
CG15282 CG32164 -1.364280
CG15282 CG32244 0.976954
CG15282 CG33149 0.783261
CG15282 CG3644 0.595846
CG15282 CG3903 -0.175302
CG15282 CG3960 -2.861523
CG15282 CG3989 -1.719631
CG15282 CG4169 0.375140
CG15282 CG4183 0.719723
CG15282 CG4376 -0.163896
CG15282 CG4511 -0.936396
CG15282 CG4533 2.306439
CG15282 CG4679 -3.476034
CG15282 CG4692 0.344308
CG15282 CG5320 -4.166063
CG15282 CG5330 2.674537
CG15282 CG5476 -4.508108
CG15282 CG6501 0.978146
CG15282 CG6647 -1.026405
CG15282 CG6666 -1.304441
CG15282 CG6668 -2.540301
CG15282 CG6803 -0.128308
CG15282 CG7062 -2.188025
CG15282 CG7071 0.829794
CG15282 CG7107 -0.033896
CG15282 CG7173 0.329123
CG15282 CG7433 2.051161
CG15282 CG7920 0.400969
CG15282 CG7981 -0.682274
CG15282 CG8050 -2.040069
CG15282 CG8182 0.542772
CG15282 CG8186 0.004089
CG15282 CG8402 1.661132
CG15282 CG8665 -2.359910
CG15282 CG9194 0.449513
CG15282 CG9238 0.239228
CG15282 CG9253 -0.385447
CG15282 CR31696 1.095255
CG15304 CG15347 -2.112955
CG15304 CG15717 -0.965490
CG15304 CG1582 0.300535
CG15304 CG1685 -0.735622
CG15304 CG17246 2.003737
CG15304 CG17320 -0.781053
CG15304 CG17332 1.005905
CG15304 CG17642 -2.497294
CG15304 CG1882 1.035368
CG15304 CG2003 0.342783
CG15304 CG2210 0.322609
CG15304 CG2713 -3.815944
CG15304 CG31004 -0.226509
CG15304 CG31098 2.783470
CG15304 CG31160 0.799787
CG15304 CG31170 -0.951715
CG15304 CG3127 1.279557
CG15304 CG3140 -3.177883
CG15304 CG31999 -2.369923
CG15304 CG3249 -1.557003
CG15304 CG3267 1.896589
CG15304 CG3283 0.636949
CG15304 CG32920 2.079793
CG15304 CG33009 0.324718
CG15304 CG33502 1.084134
CG15304 CG3499 -1.944856
CG15304 CG3714 1.075989
CG15304 CG3960 0.616068
CG15304 CG4033 5.154346
CG15304 CG4051 -0.591395
CG15304 CG4061 1.677620
CG15304 CG4086 0.221812
CG15304 CG4169 0.669674
CG15304 CG4233 -0.639290
CG15304 CG4247 -0.577216
CG15304 CG4427 4.779657
CG15304 CG4475 0.729534
CG15304 CG4567 1.757391
CG15304 CG4753 -2.504507
CG15304 CG5033 1.104806
CG15304 CG5353 0.141948
CG15304 CG5558 -0.323928
CG15304 CG5590 0.091780
CG15304 CG5594 -2.065069
CG15304 CG5660 0.188474
CG15304 CG5819 2.497996
CG15304 CG5903 1.105244
CG15304 CG5904 2.532039
CG15304 CG6028 -0.417046
CG15304 CG6226 -0.431360
CG15304 CG6345 0.561024
CG15304 CG6439 0.051455
CG15304 CG6459 -3.326257
CG15304 CG6501 -3.573171
CG15304 CG6666 -2.200417
CG15304 CG6769 -1.840916
CG15304 CG6904 0.233409
CG15304 CG6949 -8.988089
CG15304 CG7107 0.929822
CG15304 CG7421 3.449058
CG15304 CG7438 -0.100240
CG15304 CG7458 0.179804
CG15304 CG7610 -0.095977
CG15304 CG7920 -0.067289
CG15304 CG7935 2.982719
CG15304 CG7993 -0.837864
CG15304 CG8039 0.423629
CG15304 CG8048 -0.078070
CG15304 CG8058 -1.103491
CG15304 CG8402 -6.226067
CG15304 CG8439 -1.890435
CG15304 CG8443 -1.431294
CG15304 CG8470 1.970030
CG15304 CG8766 0.035763
CG15304 CG8788 1.077800
CG15304 CG8946 1.537765
CG15304 CG9140 -2.838774
CG15304 CG9280 -1.157571
CG15304 CG9331 0.338362
CG15304 CG9527 1.341585
CG15347 CG1644 -1.372087
CG15347 CG2003 -4.389656
CG15347 CG2184 -0.552168
CG15347 CG2713 0.581544
CG15347 CG2977 -1.185383
CG15347 CG3006 0.533325
CG15347 CG31004 1.592566
CG15347 CG31098 5.769584
CG15347 CG31160 -0.052968
CG15347 CG31259 -1.495785
CG15347 CG3127 0.731737
CG15347 CG31605 -2.101686
CG15347 CG32409 -1.520501
CG15347 CG32813 4.400648
CG15347 CG3283 0.838434
CG15347 CG33502 1.345742
CG15347 CG3714 -2.242425
CG15347 CG3884 0.210492
CG15347 CG4033 0.590897
CG15347 CG4061 -1.583964
CG15347 CG4217 -6.145305
CG15347 CG4581 2.752823
CG15347 CG4753 -16.858350
CG15347 CG5010 0.549334
CG15347 CG5558 3.404912
CG15347 CG5660 -2.137712
CG15347 CG5819 -6.004071
CG15347 CG5904 -1.576570
CG15347 CG5961 0.601413
CG15347 CG6028 1.124675
CG15347 CG6417 1.880720
CG15347 CG6459 0.143420
CG15347 CG6501 -4.950896
CG15347 CG6666 4.338378
CG15347 CG6949 10.265231
CG15347 CG7328 0.678390
CG15347 CG7458 -2.932048
CG15347 CG7936 -3.330165
CG15347 CG8039 2.481748
CG15347 CG8048 -3.816011
CG15347 CG8443 -3.856271
CG15347 CG8470 4.277235
CG15347 CG8766 -2.802235
CG15347 CG8788 1.731802
CG15347 CG8946 6.278157
CG15347 CG9331 0.568382
CG15347 CG9527 2.241138
CG15433 CG16765 -5.553671
CG15433 CG1685 0.062144
CG15433 CG17121 1.544813
CG15433 CG17166 -3.419339
CG15433 CG17369 -0.897183
CG15433 CG1785 0.385299
CG15433 CG18446 -1.772568
CG15433 CG2003 -1.256171
CG15433 CG2184 -0.818641
CG15433 CG2221 6.338603
CG15433 CG2863 0.798355
CG15433 CG3001 -0.007238
CG15433 CG31175 -5.597157
CG15433 CG32164 5.454263
CG15433 CG3267 2.452783
CG15433 CG3278 1.995029
CG15433 CG32813 2.830900
CG15433 CG33071 -2.212311
CG15433 CG33104 -0.815429
CG15433 CG33183 1.118842
CG15433 CG33217 1.750402
CG15433 CG3401 0.327099
CG15433 CG3499 0.732506
CG15433 CG3762 1.711873
CG15433 CG3992 1.630446
CG15433 CG4033 -7.273051
CG15433 CG4051 0.380187
CG15433 CG4170 -0.903885
CG15433 CG4300 -0.148272
CG15433 CG4307 -0.605267
CG15433 CG4457 2.264843
CG15433 CG4567 -4.076392
CG15433 CG4726 0.996447
CG15433 CG4901 -2.320935
CG15433 CG4912 -0.893064
CG15433 CG4944 0.190199
CG15433 CG4966 -0.697013
CG15433 CG4994 -8.528479
CG15433 CG5033 2.452680
CG15433 CG5258 0.365505
CG15433 CG5277 3.044615
CG15433 CG5374 -0.535738
CG15433 CG5525 4.189180
CG15433 CG5590 -0.409994
CG15433 CG5596 0.367977
CG15433 CG6226 2.369729
CG15433 CG6512 -7.416330
CG15433 CG6668 1.925298
CG15433 CG6766 1.192981
CG15433 CG6871 0.801221
CG15433 CG7033 2.084432
CG15433 CG7088 -0.629313
CG15433 CG7176 -0.965509
CG15433 CG7271 -0.379545
CG15433 CG7413 4.767957
CG15433 CG7421 -4.921672
CG15433 CG7430 1.757629
CG15433 CG7461 -4.990546
CG15433 CG7554 -0.521560
CG15433 CG7654 -2.292793
CG15433 CG7675 0.591564
CG15433 CG7915 -0.552618
CG15433 CG8058 -1.029605
CG15433 CG8144 2.721804
CG15433 CG8231 -1.852779
CG15433 CG8235 5.300270
CG15433 CG8309 -10.455744
CG15433 CG8402 2.777077
CG15433 CG8439 1.982661
CG15433 CG8446 1.034293
CG15433 CG8759 3.925298
CG15433 CG8920 -1.951910
CG15433 CG8977 1.921202
CG15433 CG9009 -5.126990
CG15433 CG9172 -13.274756
CG15433 CG9281 -8.362134
CG15433 CG9326 0.256493
CG15433 CG9330 -7.818787
CG15433 CG9416 -1.258130
CG15433 CG9710 0.430904
CG15433 CR31808 0.924465
CG15433 TE19126 -1.695216
CG15444 CG32920 -1.935093
CG1548 CG15717 -2.301676
CG1548 CG1685 0.312221
CG1548 CG1743 -2.247629
CG1548 CG18111 -0.226655
CG1548 CG1837 -1.052048
CG1548 CG2003 -0.342811
CG1548 CG2098 1.042342
CG1548 CG2198 0.100630
CG1548 CG3001 0.186997
CG1548 CG31098 0.787045
CG1548 CG31775 -2.151123
CG1548 CG32464 -3.497381
CG1548 CG32813 -0.557032
CG1548 CG3989 -2.323944
CG1548 CG4162 2.099644
CG1548 CG4533 -0.722593
CG1548 CG4696 0.041272
CG1548 CG4746 -0.295369
CG1548 CG4781 -0.435091
CG1548 CG5033 -0.022755
CG1548 CG5330 1.366860
CG1548 CG5345 0.205934
CG1548 CG5558 -0.885526
CG1548 CG5776 1.003408
CG1548 CG7088 1.060108
CG1548 CG7935 -0.636770
CG1548 CG8050 0.855244
CG1548 CG8402 0.229719
CG1548 CG8446 0.623232
CG1548 CG8665 -2.642259
CG1548 CG8977 0.745909
CG1548 CG9006 -0.570249
CG1548 CG9306 -0.110553
CG1548 CG9663 0.203715
CG15598 CG17166 -0.366345
CG15598 CG17332 1.053651
CG15598 CG2837 -1.306392
CG15598 CG31559 -0.911359
CG15598 CG32244 -0.908931
CG15598 CG3267 0.563580
CG15598 CG33502 -0.586925
CG15598 CG4051 1.279489
CG15598 CG4376 -0.605998
CG15598 CG4726 0.187605
CG15598 CG6521 -0.220325
CG15598 CG7107 -0.819340
CG15598 CG7176 -1.329270
CG15598 CG7807 -0.048029
CG15598 CG8788 -0.144956
CG15651 CG32169 -2.220044
CG15651 CG3703 0.570670
CG15651 CG4684 -3.000132
CG15651 CG6703 0.419918
CG15651 CG7851 -1.301130
CG15651 CG8625 -0.472762
CG15669 CG33149 -0.362091
CG15669 CG4125 -0.666653
CG15669 CG7296 -1.179665
CG15717 CG1685 5.692638
CG15717 CG17325 -1.310823
CG15717 CG1743 1.546692
CG15717 CG1785 -3.538784
CG15717 CG1837 1.782393
CG15717 CG18446 -2.637779
CG15717 CG18549 -0.967582
CG15717 CG18593 0.688127
CG15717 CG1882 -4.291550
CG15717 CG1970 -1.364896
CG15717 CG2003 -3.620148
CG15717 CG2098 -0.252946
CG15717 CG2155 0.250897
CG15717 CG2198 0.615508
CG15717 CG30011 1.677577
CG15717 CG3006 0.179932
CG15717 CG30497 1.040197
CG15717 CG31098 -15.002143
CG15717 CG31160 -0.048050
CG15717 CG31175 0.935616
CG15717 CG31431 0.533613
CG15717 CG31775 0.576249
CG15717 CG32409 -0.978484
CG15717 CG32499 1.110779
CG15717 CG32548 0.726879
CG15717 CG3267 3.091915
CG15717 CG32813 0.842048
CG15717 CG33009 -0.594405
CG15717 CG3593 0.410967
CG15717 CG3829 1.586048
CG15717 CG3960 0.352840
CG15717 CG4033 3.599976
CG15717 CG4233 3.421472
CG15717 CG4427 -23.764899
CG15717 CG4475 -0.765092
CG15717 CG4533 1.791687
CG15717 CG4600 1.106358
CG15717 CG4679 -8.733983
CG15717 CG4753 3.111121
CG15717 CG5033 0.502236
CG15717 CG5210 -0.842176
CG15717 CG5330 2.562648
CG15717 CG5345 -3.089036
CG15717 CG5353 3.393390
CG15717 CG5532 -1.345960
CG15717 CG5594 -0.761861
CG15717 CG5949 1.238102
CG15717 CG6417 -1.200287
CG15717 CG6459 -0.581940
CG15717 CG6501 6.962321
CG15717 CG6708 1.380820
CG15717 CG6871 1.026205
CG15717 CG6949 1.964786
CG15717 CG7062 -0.760033
CG15717 CG7088 -5.454843
CG15717 CG7107 2.987338
CG15717 CG7266 -7.544684
CG15717 CG7421 3.977258
CG15717 CG7438 -1.849384
CG15717 CG7807 -1.046579
CG15717 CG7981 0.985796
CG15717 CG8036 1.940062
CG15717 CG8050 -6.316779
CG15717 CG8058 1.421223
CG15717 CG8066 0.389279
CG15717 CG8144 0.518713
CG15717 CG8235 3.164390
CG15717 CG8386 0.325360
CG15717 CG8402 -8.060098
CG15717 CG8439 1.580917
CG15717 CG8443 -2.126958
CG15717 CG8446 -7.436830
CG15717 CG8470 -10.390692
CG15717 CG8665 -7.776719
CG15717 CG8766 1.577047
CG15717 CG8788 -4.759609
CG15717 CG8913 -1.313349
CG15717 CG8946 1.527963
CG15717 CG9009 0.775244
CG15717 CG9148 1.097420
CG15717 CG9184 2.356090
CG15717 CG9280 0.307617
CG15717 CG9446 -0.193197
CG15717 CG9539 1.644002
CG15717 CG9663 1.261187
CG15717 CR31808 -0.914586
CG15731 CG2863 0.730621
CG15731 CG3127 -0.407325
CG15731 CG32813 -0.240420
CG15731 CG33071 0.206200
CG15731 CG4033 0.105412
CG15731 CG4581 -0.489838
CG15731 CG4726 -0.093626
CG15731 CG4843 0.313365
CG15731 CG4901 -0.897059
CG15731 CG4912 0.056692
CG15731 CG5596 -0.058118
CG15731 CG5824 0.288039
CG15731 CG5961 -0.026685
CG15731 CG6501 2.328301
CG15731 CG7088 -0.453012
CG15731 CG7458 -1.630792
CG15731 CG8635 -0.464022
CG15731 CG8977 -1.316169
CG15731 CG9630 -0.462270
CG15731 CG9663 0.245816
CG15811 CG2774 -0.415772
CG15811 CG2835 -0.064803
CG15811 CG31088 1.339894
CG15811 CG31349 -0.653502
CG15811 CG32031 -0.366547
CG15811 CG32043 -1.565797
CG15811 CG32158 -0.504456
CG15811 CG32486 -1.012531
CG15811 CG33097 2.381696
CG15811 CG3625 -0.405009
CG15811 CG3969 -0.669911
CG15811 CG4006 0.663494
CG15811 CG4303 -1.143402
CG15811 CG5215 0.971059
CG15811 CG5433 -0.157863
CG15811 CG6174 -2.003521
CG15811 CG6418 -1.452911
CG15811 CG6877 -0.691899
CG15811 CG7187 -0.167115
CG15811 CG7375 0.443939
CG15811 CG7379 -0.235691
CG15811 CG7961 -0.914626
CG15811 CG8567 0.628794
CG15811 CG8933 -0.718836
CG1582 CG17642 -0.006127
CG1582 CG2161 0.335559
CG1582 CG2210 -0.064955
CG1582 CG2713 -2.794410
CG1582 CG2818 -0.197962
CG1582 CG30291 0.285450
CG1582 CG31170 -0.249272
CG1582 CG3140 -1.315164
CG1582 CG3171 -0.619198
CG1582 CG31999 0.077753
CG1582 CG32548 0.191960
CG1582 CG32920 -2.146070
CG1582 CG3499 -2.047470
CG1582 CG4051 0.827120
CG1582 CG4086 0.206169
CG1582 CG4169 0.851800
CG1582 CG4233 -0.601041
CG1582 CG4427 1.615321
CG1582 CG4475 -0.056140
CG1582 CG4742 -0.049267
CG1582 CG5660 -0.739720
CG1582 CG6028 -0.558205
CG1582 CG6199 -1.362957
CG1582 CG6345 -1.270337
CG1582 CG6769 0.017071
CG1582 CG7354 0.978109
CG1582 CG7361 2.609935
CG1582 CG7413 1.169208
CG1582 CG7698 -0.183204
CG1582 CG8235 -2.954969
CG1582 CG8430 0.562439
CG1582 CG9280 0.467699
CG15828 CG2198 -0.413035
CG15828 CG2718 -0.356448
CG15828 CG3434 -0.433169
CG15828 CG3989 -1.583163
CG15828 CG5345 -0.018576
CG15828 CG7702 0.638586
CG15828 CG9836 -0.719247
CG1600 CG18466 -4.009290
CG1600 CG2060 -0.871813
CG1600 CG3829 -1.496549
CG1600 CG4120 0.495590
CG1600 CG4162 -1.184451
CG1600 CG5210 0.724452
CG1600 CG7062 0.798772
CG1600 CG8050 -0.639604
CG1600 CG8066 1.560541
CG1600 CG8665 0.219258
CG1600 CG8782 0.519885
CG1600 CG8913 -0.808913
CG1624 CG32158 -1.797416
CG1644 CG2977 -0.463934
CG1644 CG4061 -0.302864
CG1644 CG4753 0.568798
CG1644 CG6417 -0.106885
CG1644 CG7936 -1.219947
CG1648 CG17158 -0.316446
CG1648 CG1721 -2.476159
CG1648 CG17325 0.013013
CG1648 CG18111 -0.108439
CG1648 CG18140 -1.173110
CG1648 CG18250 0.484866
CG1648 CG1837 -0.513730
CG1648 CG1910 -5.271237
CG1648 CG2051 2.327970
CG1648 CG2969 -0.498336
CG1648 CG30427 -0.922958
CG1648 CG31045 -0.371610
CG1648 CG31999 1.599225
CG1648 CG32244 -0.183367
CG1648 CG32425 2.398631
CG1648 CG32625 0.351222
CG1648 CG3265 -0.421677
CG1648 CG3278 -2.423021
CG1648 CG33149 1.791702
CG1648 CG33549 0.467560
CG1648 CG3371 -0.600310
CG1648 CG3624 0.443173
CG1648 CG3725 0.386312
CG1648 CG3800 0.255665
CG1648 CG3903 -5.239112
CG1648 CG3989 2.623222
CG1648 CG4051 0.345739
CG1648 CG4115 -1.257286
CG1648 CG4533 2.009099
CG1648 CG4551 -0.013662
CG1648 CG4679 4.482900
CG1648 CG4692 -0.812693
CG1648 CG4700 -3.336849
CG1648 CG5320 -5.431536
CG1648 CG5330 -0.728200
CG1648 CG5476 -1.730094
CG1648 CG5486 1.101042
CG1648 CG5809 3.764792
CG1648 CG6668 2.482904
CG1648 CG6803 0.349650
CG1648 CG7033 3.862900
CG1648 CG7173 -1.433689
CG1648 CG7227 0.035210
CG1648 CG7481 -0.194397
CG1648 CG7526 0.176770
CG1648 CG7981 -0.270448
CG1648 CG7987 3.822679
CG1648 CG8276 -1.207337
CG1648 CG8759 -0.830693
CG1648 CG8977 0.243146
CG1648 CG9020 -0.161923
CG1648 CG9022 -1.134970
CG1648 CG9194 -5.102900
CG1648 CG9238 -1.558393
CG1648 CG9750 0.013798
CG1648 CG9866 1.662322
CG1648 CG9985 -4.511249
CG1648 CR31696 2.244794
CG1648 TE19126 1.387596
CG16721 CG17158 -1.115413
CG16721 CG1721 0.658799
CG16721 CG17492 -1.124001
CG16721 CG17800 -0.314915
CG16721 CG18250 3.725971
CG16721 CG2969 0.068980
CG16721 CG31045 1.380247
CG16721 CG32031 -0.769269
CG16721 CG32043 0.410119
CG16721 CG32425 0.386847
CG16721 CG3265 0.276142
CG16721 CG32701 -0.211209
CG16721 CG33097 -1.418552
CG16721 CG33549 0.215977
CG16721 CG3371 1.375571
CG16721 CG3436 -1.398844
CG16721 CG3624 -1.492916
CG16721 CG3644 -0.676584
CG16721 CG3725 -0.041745
CG16721 CG3903 -0.068055
CG16721 CG4006 0.142043
CG16721 CG4169 -0.524775
CG16721 CG4677 -0.556979
CG16721 CG5320 0.461916
CG16721 CG5454 -0.298451
CG16721 CG5809 -0.240936
CG16721 CG7379 0.572924
CG16721 CG7433 0.205733
CG16721 CG7481 0.022971
CG16721 CG7987 -0.002880
CG16721 CG8276 -3.439437
CG16721 CG8933 1.120873
CG16721 CG9022 0.254866
CG16721 CG9194 -0.118755
CG16721 CG9322 -0.109762
CG16721 CG9423 -0.022587
CG16721 CG9985 0.497391
CG1674 CG33149 -0.069612
CG1674 CG3644 0.076792
CG1674 CG4376 -0.380844
CG1674 CG7433 -1.058760
CG1674 CG9811 -0.736581
CG16765 CG17166 -6.150761
CG16765 CG17271 1.443257
CG16765 CG17369 1.194582
CG16765 CG1749 -0.606009
CG16765 CG1771 -2.329577
CG16765 CG1785 0.437668
CG16765 CG18446 0.988630
CG16765 CG18593 0.321073
CG16765 CG1882 0.537079
CG16765 CG18854 -2.671861
CG16765 CG2003 -0.836133
CG16765 CG2221 -3.237963
CG16765 CG30011 -0.734075
CG16765 CG31175 1.095640
CG16765 CG31559 -0.876119
CG16765 CG3171 1.760507
CG16765 CG3267 0.447317
CG16765 CG32813 -1.856828
CG16765 CG33104 -8.653887
CG16765 CG33183 0.224506
CG16765 CG3762 -3.002812
CG16765 CG4051 1.365764
CG16765 CG4307 1.548537
CG16765 CG4427 -0.823122
CG16765 CG4457 2.175934
CG16765 CG4552 -0.872475
CG16765 CG4567 3.046688
CG16765 CG4726 -0.650822
CG16765 CG4901 1.238428
CG16765 CG4966 -3.611775
CG16765 CG4994 1.600609
CG16765 CG5590 0.080804
CG16765 CG6148 2.222303
CG16765 CG6202 -0.635091
CG16765 CG6668 0.633409
CG16765 CG6708 4.911915
CG16765 CG6766 0.522158
CG16765 CG7088 1.443138
CG16765 CG7176 -0.692640
CG16765 CG7266 1.388352
CG16765 CG7271 -0.688014
CG16765 CG7361 -0.038426
CG16765 CG7413 1.815358
CG16765 CG7421 0.489878
CG16765 CG7430 -2.833362
CG16765 CG7461 0.940590
CG16765 CG7654 -0.602736
CG16765 CG7675 1.439471
CG16765 CG7807 -0.327360
CG16765 CG7915 0.653104
CG16765 CG8144 -16.119433
CG16765 CG8231 0.317216
CG16765 CG8235 -3.811522
CG16765 CG8268 -1.680188
CG16765 CG8309 -2.241671
CG16765 CG8386 -0.057300
CG16765 CG8439 -5.219156
CG16765 CG8446 -2.547757
CG16765 CG9009 -1.704045
CG16765 CG9149 -4.029662
CG16765 CG9172 -1.783051
CG16765 CG9281 1.919428
CG16765 CG9330 4.501508
CG16765 CG9416 0.886743
CG16765 CR31808 -1.807046
CG16786 CG16798 -1.008374
CG16786 CG7675 -0.728134
CG16787 CG32920 -0.180827
CG16787 CG33502 0.444817
CG16787 CG4984 -0.644675
CG16787 CG5012 -0.005156
CG16787 CG5660 -0.123202
CG16787 CG6345 0.822393
CG16787 CG7328 0.183635
CG16787 CG7354 -2.680502
CG16798 CG32244 -0.355237
CG16798 CG4051 -0.157784
CG16798 CG7176 -0.472065
CG16798 CG7675 -0.380830
CG16798 CG8182 -0.654747
CG16798 CG9322 -0.118521
CG1685 CG17246 3.782211
CG1685 CG17369 2.775900
CG1685 CG1746 2.879704
CG1685 CG1785 -11.388438
CG1685 CG18854 2.208970
CG1685 CG2003 1.454825
CG1685 CG2713 -2.904593
CG1685 CG2863 -0.569941
CG1685 CG31098 -2.150190
CG1685 CG31175 0.148058
CG1685 CG3140 1.437787
CG1685 CG32409 -4.075313
CG1685 CG3267 -4.515481
CG1685 CG32813 -3.117154
CG1685 CG33009 0.590747
CG1685 CG33217 -0.387448
CG1685 CG3593 1.109769
CG1685 CG3714 -0.358920
CG1685 CG4033 -2.725484
CG1685 CG4051 1.441610
CG1685 CG4217 3.446205
CG1685 CG4233 -1.605453
CG1685 CG4300 -0.556007
CG1685 CG4307 -3.993356
CG1685 CG4427 0.142893
CG1685 CG4475 2.062571
CG1685 CG4567 2.254634
CG1685 CG4753 -0.655815
CG1685 CG4901 4.068038
CG1685 CG4912 3.196741
CG1685 CG4994 3.999450
CG1685 CG5010 -6.955450
CG1685 CG5033 4.949505
CG1685 CG5258 -1.114699
CG1685 CG5277 2.238526
CG1685 CG5374 1.042908
CG1685 CG5558 -2.563407
CG1685 CG5594 4.353771
CG1685 CG5824 -2.938919
CG1685 CG5904 -14.660490
CG1685 CG5992 0.586201
CG1685 CG6022 1.724169
CG1685 CG6105 4.787555
CG1685 CG6226 -5.039520
CG1685 CG6343 -3.458514
CG1685 CG6415 -0.093487
CG1685 CG6417 1.808216
CG1685 CG6501 6.341000
CG1685 CG6767 2.358234
CG1685 CG6769 2.437717
CG1685 CG6871 0.182069
CG1685 CG6904 -1.076682
CG1685 CG6949 9.388269
CG1685 CG7033 3.302317
CG1685 CG7088 -0.259769
CG1685 CG7176 0.505492
CG1685 CG7421 1.725196
CG1685 CG7430 -4.351847
CG1685 CG7519 3.315551
CG1685 CG7610 6.106272
CG1685 CG7712 2.690884
CG1685 CG7834 3.337779
CG1685 CG7839 4.638862
CG1685 CG7841 -0.345174
CG1685 CG7935 -5.900432
CG1685 CG7993 9.005701
CG1685 CG8039 -5.412628
CG1685 CG8058 -0.156836
CG1685 CG8309 -2.950248
CG1685 CG8327 3.063263
CG1685 CG8402 -1.076467
CG1685 CG8439 -9.651214
CG1685 CG8443 -3.113308
CG1685 CG8444 -0.929632
CG1685 CG8446 0.780913
CG1685 CG8470 -8.360573
CG1685 CG8525 1.500145
CG1685 CG8766 -0.967952
CG1685 CG8920 -2.448945
CG1685 CG8977 -11.535652
CG1685 CG9009 2.414189
CG1685 CG9140 2.656202
CG1685 CG9172 -2.746790
CG1685 CG9281 3.231254
CG1685 CG9300 -0.660171
CG1685 CG9306 -0.933273
CG1685 CG9527 -1.698352
CG1685 CG9577 1.636205
CG1685 CG9630 2.031134
CG16858 CG1884 0.055375
CG16858 CG2161 -0.675985
CG16858 CG2818 -0.428232
CG16858 CG32425 1.172865
CG16858 CG3542 -0.571401
CG16858 CG3722 -0.957748
CG16858 CG3903 0.289641
CG16858 CG4145 -2.218720
CG16858 CG8156 -0.744130
CG16858 CG8965 -0.397361
CG16876 CG18740 -1.158932
CG16876 CG5580 -1.387386
CG16885 CG2928 -0.845872
CG16944 CG17332 -0.830971
CG16944 CG17642 0.053185
CG16944 CG3127 0.638612
CG16944 CG33502 -0.216152
CG16944 CG4169 -0.198897
CG16944 CG4247 -1.881550
CG16944 CG4376 -0.505066
CG16944 CG5660 -0.162487
CG16944 CG6666 -1.550424
CG16944 CG7920 -1.136810
CG16944 CG8048 0.502856
CG17032 CG17121 -1.876925
CG17032 CG1749 -0.305737
CG17032 CG18140 0.547289
CG17032 CG18507 -0.329401
CG17032 CG2051 -0.570636
CG17032 CG3001 0.551927
CG17032 CG3008 0.133700
CG17032 CG3278 -0.202579
CG17032 CG33104 -0.399459
CG17032 CG33183 -0.396952
CG17032 CG33549 1.299244
CG17032 CG3359 -0.426732
CG17032 CG3903 -0.175112
CG17032 CG4051 -0.165579
CG17032 CG5374 -0.943897
CG17032 CG7610 0.757213
CG17032 CG7748 -0.502492
CG17032 CG9009 -0.063820
CG17032 CG9035 -0.091294
CG17032 CG9238 -0.660076
CG17032 CG9281 0.287291
CG17032 CG9322 -0.256590
CG17032 CG9423 -0.519478
CG17032 TE20108 -0.232718
CG17121 CG17246 -0.497064
CG17121 CG17492 0.133956
CG17121 CG18140 -0.792000
CG17121 CG18507 -0.385777
CG17121 CG3001 -1.414649
CG17121 CG3008 0.621154
CG17121 CG31045 -0.881759
CG17121 CG31999 -0.266001
CG17121 CG32425 0.877528
CG17121 CG3267 -0.120879
CG17121 CG3278 -0.013132
CG17121 CG33009 -0.492734
CG17121 CG33104 0.815386
CG17121 CG3359 -0.587668
CG17121 CG3903 0.354674
CG17121 CG4051 -0.373366
CG17121 CG4170 0.092642
CG17121 CG4354 -1.234916
CG17121 CG4692 -0.199596
CG17121 CG5330 0.833908
CG17121 CG5374 0.352424
CG17121 CG5596 -0.194093
CG17121 CG6708 0.268874
CG17121 CG6904 -0.464961
CG17121 CG7033 1.234525
CG17121 CG7176 0.281143
CG17121 CG7526 -0.868663
CG17121 CG7935 -0.265538
CG17121 CG8235 1.191124
CG17121 CG8309 -1.292502
CG17121 CG8402 1.695872
CG17121 CG8439 0.689068
CG17121 CG8759 1.692455
CG17121 CG8965 0.053395
CG17121 CG9009 -0.495861
CG17121 CG9194 -1.172389
CG17121 CG9281 -3.911763
CG17121 CG9322 -0.633826
CG17121 CG9330 0.190152
CG17121 CG9762 -0.055495
CG17124 CG17246 0.594021
CG17124 CG17369 -3.193359
CG17124 CG18250 0.769086
CG17124 CG18854 0.278497
CG17124 CG2221 3.085944
CG17124 CG31045 1.185588
CG17124 CG3224 1.247522
CG17124 CG32253 -0.939840
CG17124 CG32425 -0.369978
CG17124 CG32625 -1.604079
CG17124 CG3278 -3.440413
CG17124 CG33104 -1.110213
CG17124 CG3902 -0.942884
CG17124 CG4035 -0.534085
CG17124 CG4551 -0.854510
CG17124 CG4692 -0.758337
CG17124 CG4700 -1.364471
CG17124 CG4746 0.553247
CG17124 CG4912 -1.553267
CG17124 CG4972 -0.754966
CG17124 CG5183 -2.622832
CG17124 CG5277 -2.400744
CG17124 CG5353 0.903205
CG17124 CG5824 1.234663
CG17124 CG6148 -3.149642
CG17124 CG6455 -0.080691
CG17124 CG6512 -1.962809
CG17124 CG7227 -1.028504
CG17124 CG7413 -0.620029
CG17124 CG7430 -0.690374
CG17124 CG7461 0.535718
CG17124 CG7702 0.953874
CG17124 CG7935 2.540452
CG17124 CG8231 1.860981
CG17124 CG8286 -1.119436
CG17124 CG8306 -0.190201
CG17124 CG8366 0.618766
CG17124 CG8978 -2.946291
CG17124 CG9035 -0.046561
CG17124 CG9172 0.253057
CG17124 CG9403 0.261550
CG17124 CG9423 0.540870
CG17124 CG9539 0.202468
CG17124 CG9677 0.038256
CG17124 CG9710 -0.478370
CG17124 CG9750 -0.630656
CG17124 CG9866 -0.553966
CG17124 CG9916 1.060914
CG17136 CG17369 -1.141742
CG17136 CG1746 1.054715
CG17136 CG1785 4.561701
CG17136 CG18854 -2.158910
CG17136 CG2221 0.472002
CG17136 CG2263 0.432276
CG17136 CG2827 0.147584
CG17136 CG2863 -2.578887
CG17136 CG2867 2.189238
CG17136 CG3224 0.007839
CG17136 CG32409 3.039673
CG17136 CG4217 -6.651289
CG17136 CG4457 1.012570
CG17136 CG4581 2.210426
CG17136 CG4843 -1.998578
CG17136 CG4912 1.593310
CG17136 CG5258 0.541368
CG17136 CG5277 1.280088
CG17136 CG5525 1.086529
CG17136 CG5824 -0.708775
CG17136 CG5904 7.827160
CG17136 CG6022 3.017677
CG17136 CG6105 1.763160
CG17136 CG6226 -4.218704
CG17136 CG6455 0.972083
CG17136 CG6904 -1.690998
CG17136 CG7519 -0.894519
CG17136 CG8039 -2.970181
CG17136 CG8231 2.677400
CG17136 CG8301 -0.006757
CG17136 CG8327 -2.235552
CG17136 CG8366 0.201775
CG17136 CG8525 -0.078466
CG17136 CG8759 -1.555652
CG17136 CG8780 -1.261095
CG17136 CG8920 -6.638035
CG17136 CG9300 0.835106
CG17136 CG9630 -15.431602
CG17136 CG9663 0.769078
CG17136 CG9750 -2.208034
CG17158 CG1716 0.024873
CG17158 CG1721 0.646008
CG17158 CG1749 0.634636
CG17158 CG17492 -2.604164
CG17158 CG1782 -2.217262
CG17158 CG18250 -14.769866
CG17158 CG18290 -0.872927
CG17158 CG1884 2.753058
CG17158 CG2051 0.425482
CG17158 CG2374 -4.314649
CG17158 CG2774 -0.656548
CG17158 CG3008 1.364718
CG17158 CG3033 0.337487
CG17158 CG3039 1.959127
CG17158 CG31045 -2.130134
CG17158 CG31332 4.315228
CG17158 CG3198 2.165305
CG17158 CG32425 1.393829
CG17158 CG3265 1.596858
CG17158 CG32701 0.295195
CG17158 CG33097 -1.038905
CG17158 CG33183 0.669490
CG17158 CG33549 2.320591
CG17158 CG3371 2.874521
CG17158 CG3542 1.471563
CG17158 CG3624 -0.674950
CG17158 CG3644 2.842127
CG17158 CG3664 -1.102164
CG17158 CG3722 -3.580932
CG17158 CG3725 -4.992505
CG17158 CG3800 0.431807
CG17158 CG3903 1.452259
CG17158 CG3969 -0.389797
CG17158 CG4006 -1.287795
CG17158 CG4145 -1.103469
CG17158 CG4204 -1.211871
CG17158 CG4552 0.273978
CG17158 CG4672 2.365368
CG17158 CG4700 1.228696
CG17158 CG5183 2.232227
CG17158 CG5215 0.774534
CG17158 CG5433 0.023999
CG17158 CG5454 0.316704
CG17158 CG5514 0.263989
CG17158 CG5809 -1.974800
CG17158 CG6017 -0.207097
CG17158 CG6174 1.608331
CG17158 CG6647 -0.264620
CG17158 CG6654 -0.535144
CG17158 CG6668 1.116921
CG17158 CG6766 1.155138
CG17158 CG6775 -8.725997
CG17158 CG6877 1.175527
CG17158 CG7071 1.117689
CG17158 CG7199 -0.490529
CG17158 CG7254 -0.451068
CG17158 CG7262 0.709657
CG17158 CG7375 -2.757020
CG17158 CG7379 -1.500257
CG17158 CG7433 -2.228482
CG17158 CG7752 -0.995241
CG17158 CG7893 -2.658722
CG17158 CG8173 0.042140
CG17158 CG8209 -0.151812
CG17158 CG8276 3.325893
CG17158 CG8289 0.953323
CG17158 CG8411 -0.214693
CG17158 CG8416 0.803409
CG17158 CG8430 1.012238
CG17158 CG8933 -2.706479
CG17158 CG8965 -4.952009
CG17158 CG8974 2.954790
CG17158 CG9022 -1.760365
CG17158 CG9035 -1.161866
CG17158 CG9318 -1.761264
CG17158 CG9322 -2.829534
CG17158 CG9423 -1.357636
CG17158 CG9710 1.947696
CG17158 CG9712 2.184104
CG17158 CG9924 0.342542
CG17158 CG9985 -0.460307
CG17158 TE20108 -0.020454
CG1716 CG1782 -0.211554
CG1716 CG18250 1.822106
CG1716 CG2051 -0.499389
CG1716 CG2774 -0.496020
CG1716 CG31045 0.319012
CG1716 CG3542 -1.418103
CG1716 CG3722 -0.118406
CG1716 CG4006 -0.015515
CG1716 CG4204 -0.025748
CG1716 CG4672 0.099027
CG1716 CG5353 0.448027
CG1716 CG6775 0.384037
CG1716 CG6877 -0.786759
CG1716 CG7073 -1.853887
CG1716 CG7375 -0.024257
CG1716 CG9128 -0.525956
CG1716 CG9256 -0.185721
CG1716 CG9677 0.011497
CG17166 CG18446 -1.654809
CG17166 CG18507 0.267405
CG17166 CG1882 0.681813
CG17166 CG3008 1.979956
CG17166 CG31175 2.707030
CG17166 CG3171 -1.768928
CG17166 CG32164 3.030441
CG17166 CG3267 -10.020395
CG17166 CG33104 -2.327959
CG17166 CG33183 -1.419147
CG17166 CG3499 2.567993
CG17166 CG3762 -1.138480
CG17166 CG4051 -0.912710
CG17166 CG4307 -0.703357
CG17166 CG4364 -1.384555
CG17166 CG4567 -5.756231
CG17166 CG4726 -3.054839
CG17166 CG4966 1.858900
CG17166 CG4994 -9.699604
CG17166 CG5374 4.503499
CG17166 CG6512 -2.915996
CG17166 CG6521 0.263492
CG17166 CG6668 0.214932
CG17166 CG6766 1.544244
CG17166 CG6871 -0.703941
CG17166 CG7033 3.244051
CG17166 CG7071 0.799180
CG17166 CG7107 2.106838
CG17166 CG7176 1.819098
CG17166 CG7271 0.673672
CG17166 CG7361 2.084508
CG17166 CG7413 -0.532643
CG17166 CG7421 5.322093
CG17166 CG7430 2.478850
CG17166 CG7807 -0.652713
CG17166 CG8144 1.217155
CG17166 CG8231 0.449983
CG17166 CG8235 2.585401
CG17166 CG8309 -1.351967
CG17166 CG8402 0.941502
CG17166 CG8439 0.294314
CG17166 CG9149 0.474637
CG17166 CG9172 0.123094
CG17166 CG9253 -0.759346
CG17166 CG9281 0.778771
CG17166 CG9330 -0.195217
CG17166 CG9416 -0.145045
CG17166 CG9710 1.216385
CG17166 CR31808 0.101258
CG1721 CG17492 0.629687
CG1721 CG18250 -0.803547
CG1721 CG1837 0.630828
CG1721 CG1910 -0.725518
CG1721 CG3001 2.094325
CG1721 CG30427 -0.541300
CG1721 CG3048 0.337406
CG1721 CG31045 -0.253097
CG1721 CG3127 -0.816756
CG1721 CG31332 -0.720733
CG1721 CG3198 0.721697
CG1721 CG32164 -0.728162
CG1721 CG32425 0.724355
CG1721 CG3265 0.539906
CG1721 CG33149 -1.304340
CG1721 CG3371 -1.148688
CG1721 CG3624 -1.265559
CG1721 CG3644 0.161800
CG1721 CG4125 0.463534
CG1721 CG4169 -0.836549
CG1721 CG4300 -0.052152
CG1721 CG4700 0.074673
CG1721 CG4726 0.358704
CG1721 CG4994 -3.968276
CG1721 CG5320 0.023848
CG1721 CG5374 0.040711
CG1721 CG5476 1.157098
CG1721 CG5596 1.046375
CG1721 CG5809 -2.501537
CG1721 CG5992 0.877921
CG1721 CG6501 0.695124
CG1721 CG6647 -0.141182
CG1721 CG6668 -2.144393
CG1721 CG6775 -0.730594
CG1721 CG6803 -0.730245
CG1721 CG6972 -1.178351
CG1721 CG7033 0.753141
CG1721 CG7173 1.466094
CG1721 CG7430 -0.475210
CG1721 CG7433 -1.122329
CG1721 CG7920 0.991213
CG1721 CG7987 -1.186028
CG1721 CG8289 -0.130432
CG1721 CG8439 0.536496
CG1721 CG8759 0.536689
CG1721 CG8977 -2.601341
CG1721 CG9020 -0.228834
CG1721 CG9022 0.375085
CG1721 CG9194 0.013694
CG1721 CG9281 -1.477667
CG1721 CG9322 0.170469
CG1721 CG9480 -0.498195
CG1721 CG9710 2.111027
CG1721 CG9985 2.415624
CG1721 CR31696 -1.762339
CG1721 TE19126 1.289183
CG17218 CG1749 -0.799715
CG17218 CG17646 -1.262839
CG17218 CG33183 0.261360
CG17218 CG4006 0.257525
CG17218 CG7961 -0.143258
CG17218 CG8156 -1.109162
CG17218 CG9796 -1.171572
CG17246 CG17320 0.469946
CG17246 CG17369 0.732522
CG17246 CG18140 -0.400018
CG17246 CG1910 0.287417
CG17246 CG2016 -0.550395
CG17246 CG2158 0.723615
CG17246 CG2161 1.845528
CG17246 CG2674 -1.945425
CG17246 CG2713 -1.208186
CG17246 CG3008 1.326139
CG17246 CG31170 -0.417870
CG17246 CG3140 -4.587848
CG17246 CG31999 -1.768615
CG17246 CG3224 0.451147
CG17246 CG32409 1.242786
CG17246 CG32425 -1.122630
CG17246 CG32625 -0.377677
CG17246 CG3267 -0.152204
CG17246 CG3278 0.747047
CG17246 CG3283 0.160238
CG17246 CG33104 0.928822
CG17246 CG33217 -0.773792
CG17246 CG33549 -3.832198
CG17246 CG3499 -7.999970
CG17246 CG3624 0.790349
CG17246 CG3861 -0.997502
CG17246 CG3903 3.211623
CG17246 CG3992 -0.148616
CG17246 CG4003 -1.193853
CG17246 CG4051 -0.145596
CG17246 CG4169 1.880736
CG17246 CG4170 1.793079
CG17246 CG4233 -0.396152
CG17246 CG4427 2.347947
CG17246 CG4567 -1.267826
CG17246 CG4679 0.338073
CG17246 CG4692 0.656474
CG17246 CG4700 3.647366
CG17246 CG4742 0.453043
CG17246 CG4912 2.455495
CG17246 CG4972 -0.544239
CG17246 CG4994 0.439528
CG17246 CG5033 0.535219
CG17246 CG5277 2.963006
CG17246 CG5330 -4.895245
CG17246 CG5353 2.667780
CG17246 CG5374 -0.696431
CG17246 CG5594 1.936469
CG17246 CG5904 6.704094
CG17246 CG6022 -1.124394
CG17246 CG6177 -0.805122
CG17246 CG6226 -3.670943
CG17246 CG6343 -1.294598
CG17246 CG6708 1.044928
CG17246 CG6904 -5.514991
CG17246 CG6949 -0.972132
CG17246 CG7033 -1.012589
CG17246 CG7107 0.190601
CG17246 CG7227 -0.157601
CG17246 CG7361 -0.316071
CG17246 CG7413 -0.456980
CG17246 CG7430 -0.159852
CG17246 CG7461 1.891593
CG17246 CG7610 0.483748
CG17246 CG7698 0.453622
CG17246 CG7839 2.025193
CG17246 CG7935 -0.584776
CG17246 CG7981 0.421882
CG17246 CG7987 2.856345
CG17246 CG8058 0.172751
CG17246 CG8231 -0.137222
CG17246 CG8235 2.088823
CG17246 CG8366 1.001437
CG17246 CG8402 -3.006008
CG17246 CG8439 -0.601747
CG17246 CG8443 -2.982745
CG17246 CG8444 -0.854195
CG17246 CG8766 -2.964190
CG17246 CG8788 4.043241
CG17246 CG8978 1.762697
CG17246 CG9140 -0.011976
CG17246 CG9194 -0.564416
CG17246 CG9280 -1.128373
CG17246 CG9281 -1.875672
CG17246 CG9423 -0.572257
CG17246 CG9710 2.045775
CG17246 CG9750 -2.839784
CG17246 CG9985 -0.141879
CG17271 CG1749 -0.976844
CG17271 CG2221 0.860570
CG17271 CG2263 0.303532
CG17271 CG3991 -0.754119
CG17271 CG4457 1.232839
CG17271 CG4966 -0.163786
CG17271 CG5382 -1.893998
CG17271 CG6202 -2.003212
CG17271 CG6822 -2.666327
CG17271 CG8144 -0.688252
CG17271 CG8268 -0.999196
CG17271 CG8286 -1.200276
CG17271 CG8386 -0.545330
CG17271 CG8430 0.411956
CG17271 CG9035 -0.027121
CG17271 CG9326 -1.186018
CG17280 CG6439 -2.273736
CG17320 CG1882 0.124246
CG17320 CG18854 1.274945
CG17320 CG1970 -0.461457
CG17320 CG2158 0.332880
CG17320 CG2161 -0.277747
CG17320 CG31160 -0.990378
CG17320 CG31170 -1.524134
CG17320 CG3140 -1.123751
CG17320 CG32409 -0.656852
CG17320 CG33502 0.410280
CG17320 CG3499 -0.608053
CG17320 CG4061 -0.012578
CG17320 CG4233 0.427269
CG17320 CG4427 -1.264782
CG17320 CG4567 0.575091
CG17320 CG5033 1.907748
CG17320 CG5353 -0.637043
CG17320 CG5590 -1.318573
CG17320 CG5904 3.547987
CG17320 CG5992 -0.102352
CG17320 CG6028 -0.612428
CG17320 CG7458 -0.634298
CG17320 CG7461 -3.588132
CG17320 CG8036 0.307242
CG17320 CG8058 -1.480132
CG17320 CG8402 -1.176263
CG17320 CG8531 0.359134
CG17320 CG9148 -1.151508
CG17320 CG9280 1.221722
CG17323 CG18466 -0.481128
CG17323 CG2060 -0.644544
CG17323 CG4306 -0.691901
CG17323 CG7390 -0.473847
CG17323 CG8050 -0.321674
CG17323 CG8066 -0.410082
CG17325 CG17332 -0.692506
CG17325 CG1837 -2.580721
CG17325 CG18657 -1.631295
CG17325 CG1910 -2.469549
CG17325 CG30011 -0.213152
CG17325 CG31098 1.227002
CG17325 CG3127 -1.525023
CG17325 CG32164 -4.890687
CG17325 CG32499 -0.133390
CG17325 CG32813 -2.598781
CG17325 CG33149 0.087493
CG17325 CG4376 0.619837
CG17325 CG4427 -0.344967
CG17325 CG4533 -0.942336
CG17325 CG4994 2.799042
CG17325 CG5320 3.979035
CG17325 CG5330 0.469236
CG17325 CG5476 -4.406758
CG17325 CG5532 -0.333590
CG17325 CG6501 1.763163
CG17325 CG6666 -0.116538
CG17325 CG6803 -1.311372
CG17325 CG7088 -0.181021
CG17325 CG7107 1.302172
CG17325 CG7173 -2.707598
CG17325 CG7698 0.388102
CG17325 CG7807 -0.537555
CG17325 CG7920 1.590520
CG17325 CG7981 -0.638659
CG17325 CG8186 1.241573
CG17325 CG8402 0.281234
CG17325 CG8665 -2.155798
CG17325 CG8766 0.854271
CG17325 CG8977 2.606486
CG17325 CG9184 -0.001956
CG17325 CG9238 -0.179839
CG17332 CG17508 0.472146
CG17332 CG17642 -0.731600
CG17332 CG1771 -2.356974
CG17332 CG18374 -2.292522
CG17332 CG18593 -0.301486
CG17332 CG1882 -2.576180
CG17332 CG2210 1.183378
CG17332 CG2977 1.737637
CG17332 CG30349 -0.984289
CG17332 CG31004 2.081085
CG17332 CG31098 3.527569
CG17332 CG31170 2.826698
CG17332 CG31175 1.868699
CG17332 CG31233 0.046739
CG17332 CG3127 -1.673898
CG17332 CG31605 0.537502
CG17332 CG32164 6.423806
CG17332 CG32813 1.632620
CG17332 CG32920 -0.885762
CG17332 CG33009 1.042394
CG17332 CG33502 -11.832422
CG17332 CG4051 -0.047962
CG17332 CG4169 3.978753
CG17332 CG4199 -0.005422
CG17332 CG4217 -1.479977
CG17332 CG4364 -3.549078
CG17332 CG4376 -0.815930
CG17332 CG4567 2.485873
CG17332 CG4581 1.756323
CG17332 CG4726 2.869401
CG17332 CG4984 -0.060544
CG17332 CG4994 2.441568
CG17332 CG5476 -3.487430
CG17332 CG5532 -0.184314
CG17332 CG5660 0.082741
CG17332 CG5819 -3.239060
CG17332 CG5903 2.222447
CG17332 CG5961 2.718058
CG17332 CG6345 -0.887254
CG17332 CG6375 -0.322824
CG17332 CG6501 -17.186916
CG17332 CG6521 -3.315007
CG17332 CG6647 -0.375945
CG17332 CG6666 -4.416974
CG17332 CG6769 -1.560157
CG17332 CG6949 3.388350
CG17332 CG7062 -0.782628
CG17332 CG7071 2.845035
CG17332 CG7107 -4.422622
CG17332 CG7176 2.453525
CG17332 CG7354 0.831390
CG17332 CG7361 -16.276273
CG17332 CG7458 3.484247
CG17332 CG7502 0.378672
CG17332 CG7698 -1.738040
CG17332 CG7807 1.519323
CG17332 CG7920 -9.277433
CG17332 CG7981 -1.070646
CG17332 CG8048 -9.891891
CG17332 CG8173 0.404574
CG17332 CG8186 -4.539513
CG17332 CG8235 -0.282511
CG17332 CG8439 3.199972
CG17332 CG8470 1.216323
CG17332 CG8766 -2.523983
CG17332 CG8788 -5.566290
CG17332 CG8946 -2.212405
CG17332 CG9262 0.124988
CG17332 CG9527 3.411574
CG17332 CG9743 0.539187
CG17332 CG9762 2.889935
CG17332 CG9977 -0.730957
CG17348 CG31332 0.115084
CG17348 CG8635 -0.976761
CG17369 CG1746 -1.796240
CG17369 CG1785 -1.279276
CG17369 CG2221 -6.142384
CG17369 CG2263 0.811434
CG17369 CG2674 0.192151
CG17369 CG2863 1.668924
CG17369 CG2867 0.362024
CG17369 CG3224 -1.245534
CG17369 CG32253 -0.097583
CG17369 CG3278 -0.203276
CG17369 CG33104 -1.253769
CG17369 CG33217 -0.731800
CG17369 CG3992 0.645517
CG17369 CG4307 -7.649848
CG17369 CG4457 -1.411638
CG17369 CG4912 0.034947
CG17369 CG4972 1.461495
CG17369 CG5258 -2.147633
CG17369 CG5277 -2.469764
CG17369 CG5374 -1.111776
CG17369 CG5382 1.054131
CG17369 CG5824 -6.933590
CG17369 CG5904 -1.949039
CG17369 CG6022 -1.749706
CG17369 CG6105 4.712315
CG17369 CG6148 -0.786551
CG17369 CG6226 -0.736385
CG17369 CG6343 -3.823062
CG17369 CG6455 -2.587344
CG17369 CG7033 2.128564
CG17369 CG7413 1.936260
CG17369 CG7430 2.407738
CG17369 CG7519 -5.717932
CG17369 CG7712 -2.782988
CG17369 CG7839 0.911789
CG17369 CG7935 1.001281
CG17369 CG8039 0.393819
CG17369 CG8231 -5.369651
CG17369 CG8286 0.573099
CG17369 CG8309 0.174410
CG17369 CG8366 -1.501710
CG17369 CG8439 -0.313409
CG17369 CG8444 -1.051279
CG17369 CG8525 0.797224
CG17369 CG8920 -1.229567
CG17369 CG8978 -1.147048
CG17369 CG9006 -0.972990
CG17369 CG9149 -0.564685
CG17369 CG9172 -0.997838
CG17369 CG9300 0.696740
CG17369 CG9306 1.899003
CG17369 CG9630 1.614413
CG1743 CG17754 -0.213378
CG1743 CG2098 -3.405585
CG1743 CG2198 1.542210
CG1743 CG30011 0.390145
CG1743 CG3006 0.217059
CG1743 CG31098 -0.825774
CG1743 CG31775 -0.721223
CG1743 CG3380 -1.997951
CG1743 CG3829 -0.820981
CG1743 CG3989 1.213119
CG1743 CG4162 -7.351158
CG1743 CG5210 0.826161
CG1743 CG7241 1.333768
CG1743 CG8050 1.070388
CG1743 CG8066 0.606894
CG1743 CG8665 0.644889
CG1743 CG8669 1.161669
CG1746 CG2184 -2.217437
CG1746 CG2263 0.786006
CG1746 CG2863 2.662198
CG1746 CG3001 -1.185108
CG1746 CG32464 0.067943
CG1746 CG3278 0.593897
CG1746 CG4307 -6.156518
CG1746 CG4781 -0.496077
CG1746 CG5033 2.562423
CG1746 CG5258 3.776156
CG1746 CG5374 -0.255568
CG1746 CG5558 3.875607
CG1746 CG5594 -0.046262
CG1746 CG5824 4.159898
CG1746 CG5904 5.651922
CG1746 CG6022 2.143126
CG1746 CG6105 2.227453
CG1746 CG6343 0.653272
CG1746 CG6455 -0.805661
CG1746 CG7519 -5.593259
CG1746 CG7610 -0.243206
CG1746 CG7834 -0.498018
CG1746 CG7839 3.340006
CG1746 CG7935 -6.218055
CG1746 CG7993 1.861158
CG1746 CG8039 -11.808787
CG1746 CG8231 -1.695636
CG1746 CG8327 2.602476
CG1746 CG8446 3.040579
CG1746 CG8525 0.549244
CG1746 CG8759 -2.137928
CG1746 CG8780 -0.828487
CG1746 CG9006 -1.131122
CG1746 CG9140 0.885225
CG1746 CG9300 -0.652674
CG1746 CG9306 -0.792816
CG1746 CG9630 -0.720798
CG1749 CG18507 0.147218
CG1749 CG3008 1.531382
CG1749 CG30291 -0.450207
CG1749 CG3171 0.202297
CG1749 CG33104 -2.008899
CG1749 CG33183 -0.320428
CG1749 CG3664 -0.316087
CG1749 CG3766 0.165853
CG1749 CG4006 -1.646570
CG1749 CG4457 0.582799
CG1749 CG4552 0.799763
CG1749 CG4966 -0.842413
CG1749 CG5021 -0.287601
CG1749 CG6202 0.794817
CG1749 CG6668 0.670601
CG1749 CG6766 0.802396
CG1749 CG6822 -1.151382
CG1749 CG7073 0.769781
CG1749 CG7748 -0.041644
CG1749 CG7961 -1.118403
CG1749 CG8144 0.871340
CG1749 CG8268 -0.408256
CG1749 CG8312 -0.661440
CG1749 CG8430 -0.675444
CG1749 CG9035 -1.773975
CG1749 CG9322 -1.608556
CG1749 CG9416 -0.028292
CG1749 TE20108 -0.094997
CG17492 CG18111 1.262149
CG17492 CG18250 8.005382
CG17492 CG1837 3.442803
CG17492 CG18657 -0.176326
CG17492 CG1910 -3.373438
CG17492 CG2051 0.322394
CG17492 CG2374 0.656552
CG17492 CG3001 0.697610
CG17492 CG3048 1.640464
CG17492 CG31022 -1.755584
CG17492 CG31045 -16.396128
CG17492 CG31332 -11.088307
CG17492 CG31368 1.295369
CG17492 CG3198 4.458420
CG17492 CG32164 -0.754564
CG17492 CG32244 0.620824
CG17492 CG32425 5.019851
CG17492 CG32464 1.565669
CG17492 CG33149 -3.941074
CG17492 CG33549 0.382976
CG17492 CG3371 -3.809400
CG17492 CG3436 2.884108
CG17492 CG3624 -0.351010
CG17492 CG3664 2.891189
CG17492 CG3725 1.339602
CG17492 CG4003 -2.071068
CG17492 CG4125 -0.792613
CG17492 CG4169 0.217883
CG17492 CG4170 -1.650413
CG17492 CG4204 -3.905249
CG17492 CG4300 -0.418836
CG17492 CG4511 -0.000738
CG17492 CG4692 -1.068674
CG17492 CG4843 0.915207
CG17492 CG4966 -0.596207
CG17492 CG4994 -2.611018
CG17492 CG5183 1.043201
CG17492 CG5193 0.318303
CG17492 CG5320 -6.084928
CG17492 CG5353 -2.696985
CG17492 CG5374 2.223189
CG17492 CG5454 1.477431
CG17492 CG5596 -0.656611
CG17492 CG5776 2.212097
CG17492 CG5809 -9.235332
CG17492 CG6017 -3.478345
CG17492 CG6668 2.033022
CG17492 CG6766 -0.253426
CG17492 CG6844 -1.837636
CG17492 CG6877 -3.998461
CG17492 CG6972 0.211502
CG17492 CG7033 -4.741778
CG17492 CG7071 -0.027326
CG17492 CG7073 1.184390
CG17492 CG7173 1.800018
CG17492 CG7199 -0.703875
CG17492 CG7262 -0.423865
CG17492 CG7299 -0.310350
CG17492 CG7430 2.345797
CG17492 CG7433 -2.559218
CG17492 CG7610 2.918699
CG17492 CG7638 -1.659930
CG17492 CG7675 0.971120
CG17492 CG7893 0.673567
CG17492 CG7915 -6.095036
CG17492 CG7920 2.342218
CG17492 CG7987 -6.374820
CG17492 CG8182 -1.273647
CG17492 CG8186 1.742767
CG17492 CG8231 -3.187748
CG17492 CG8235 2.239191
CG17492 CG8289 5.722690
CG17492 CG8306 1.597026
CG17492 CG8312 1.912722
CG17492 CG8430 -0.545380
CG17492 CG8439 -1.220445
CG17492 CG8553 -1.020513
CG17492 CG8635 -0.121021
CG17492 CG8759 -2.562383
CG17492 CG8977 6.362750
CG17492 CG9194 0.579276
CG17492 CG9281 0.288626
CG17492 CG9322 -0.003661
CG17492 CG9423 0.277839
CG17492 CG9710 -2.499016
CG17492 CG9762 -7.033154
CG17492 CG9811 0.464219
CG17492 CG9866 3.778395
CG17492 CG9985 3.772887
CG17492 CR31696 -0.344513
CG17492 TE19126 -1.329220
CG17508 CG18290 -0.481506
CG17508 CG18374 -0.448418
CG17508 CG3127 -0.319423
CG17508 CG32244 0.190298
CG17508 CG33149 -0.181504
CG17508 CG33502 0.290810
CG17508 CG3960 -0.142480
CG17508 CG4364 -0.924259
CG17508 CG4376 0.141489
CG17508 CG4679 0.024102
CG17508 CG4692 -0.051204
CG17508 CG4726 0.009667
CG17508 CG6521 -0.223153
CG17508 CG7033 0.720973
CG17508 CG7071 0.623793
CG17508 CG7107 -0.316640
CG17508 CG7433 0.058674
CG17508 CG7920 -0.571872
CG17508 CG8182 -0.426117
CG17508 CG8186 0.796558
CG17508 CG9194 -0.707291
CG17508 CG9811 -0.441995
CG17508 CG9977 -0.739872
CG17597 CG3434 -1.082856
CG17597 CG3743 -0.919198
CG17597 CG6981 -0.592315
CG17642 CG2161 0.113894
CG17642 CG2713 1.128227
CG17642 CG32920 -2.325965
CG17642 CG33502 0.089066
CG17642 CG3499 -0.118735
CG17642 CG4169 -0.925645
CG17642 CG4233 -0.927854
CG17642 CG4247 -1.298856
CG17642 CG4364 0.057492
CG17642 CG4600 -0.513351
CG17642 CG5660 0.702800
CG17642 CG5904 1.069949
CG17642 CG6028 -0.510677
CG17642 CG6666 0.098480
CG17642 CG6769 0.626429
CG17642 CG8402 2.002550
CG17642 CG8470 -0.729985
CG17646 CG7961 -1.185368
CG17646 CG8156 -0.600799
CG1771 CG18854 -2.274103
CG1771 CG2674 0.901115
CG1771 CG31170 -4.637154
CG1771 CG3127 -0.925334
CG1771 CG3171 -0.763734
CG1771 CG3267 -0.157006
CG1771 CG33071 0.485783
CG1771 CG33183 0.193519
CG1771 CG33502 0.353364
CG1771 CG3499 0.556281
CG1771 CG4217 0.221192
CG1771 CG4364 -0.562978
CG1771 CG4376 0.215755
CG1771 CG4427 0.138637
CG1771 CG4552 -1.387850
CG1771 CG4726 -0.933403
CG1771 CG4901 -0.864218
CG1771 CG4994 0.659547
CG1771 CG5170 0.048008
CG1771 CG5525 -0.102400
CG1771 CG5590 -0.211544
CG1771 CG5596 -0.962242
CG1771 CG5903 -0.272557
CG1771 CG5904 1.213807
CG1771 CG5961 0.238464
CG1771 CG5992 -0.011831
CG1771 CG6202 -1.540144
CG1771 CG6345 0.164769
CG1771 CG6501 1.168532
CG1771 CG6708 1.371091
CG1771 CG6769 -0.517992
CG1771 CG6904 1.962479
CG1771 CG7176 -0.498383
CG1771 CG7361 0.894329
CG1771 CG7413 1.150798
CG1771 CG7430 0.700397
CG1771 CG7458 1.183491
CG1771 CG7554 0.220929
CG1771 CG7920 0.441970
CG1771 CG8048 0.176328
CG1771 CG8058 0.420059
CG1771 CG8144 1.608534
CG1771 CG8235 -1.502401
CG1771 CG8268 0.404882
CG1771 CG8309 0.312431
CG1771 CG8430 0.334515
CG1771 CG8446 -0.341995
CG1771 CG8531 -0.583566
CG1771 CG9149 0.248177
CG1771 CG9527 0.791561
CG1771 CG9743 -0.875621
CG1771 CG9762 -0.359914
CG1771 CR31808 0.298415
CG17724 CG2207 -0.936302
CG17724 CG5175 -0.124352
CG17724 CG5358 -1.764296
CG17724 CG5545 -0.470465
CG17724 CG7358 -0.047923
CG17724 CG7659 -0.244254
CG17754 CG1837 0.236978
CG17754 CG2198 -0.165017
CG17754 CG30011 -0.889202
CG17754 CG3380 -1.270233
CG17754 CG3767 -1.384369
CG17754 CG3989 -0.412412
CG17754 CG8066 -0.116774
CG17754 CG8665 -0.755297
CG1780 CG2969 -0.984567
CG1780 CG3989 -0.554328
CG17800 CG2969 -0.944899
CG17800 CG31045 0.130332
CG17800 CG32425 -0.113030
CG17800 CG3644 -0.212843
CG17800 CG7987 -0.212148
CG17800 CG8276 -0.086690
CG17800 CG8289 -0.438653
CG1782 CG18250 2.167468
CG1782 CG18783 -0.208461
CG1782 CG1884 -2.862645
CG1782 CG2161 0.058495
CG1782 CG2374 1.260772
CG1782 CG3008 1.341334
CG1782 CG3033 0.103709
CG1782 CG3039 -1.284127
CG1782 CG3198 -0.829850
CG1782 CG32425 1.870350
CG1782 CG33097 -0.890230
CG1782 CG33549 -2.514099
CG1782 CG3371 -0.562058
CG1782 CG3499 0.008053
CG1782 CG3542 -0.676424
CG1782 CG3624 -0.903221
CG1782 CG3644 0.656535
CG1782 CG3722 -1.328144
CG1782 CG3725 2.851199
CG1782 CG4086 0.574076
CG1782 CG4145 0.416976
CG1782 CG4169 1.539552
CG1782 CG4204 -0.275758
CG1782 CG4552 0.892139
CG1782 CG4672 -2.044087
CG1782 CG5186 0.009819
CG1782 CG5454 -0.563387
CG1782 CG5514 -1.338946
CG1782 CG6521 -0.063065
CG1782 CG6647 0.847273
CG1782 CG6654 -0.766562
CG1782 CG6775 -2.008471
CG1782 CG6877 0.818449
CG1782 CG7107 1.597507
CG1782 CG7187 -0.244317
CG1782 CG7269 -0.626676
CG1782 CG7375 -0.481656
CG1782 CG7379 0.049927
CG1782 CG7413 0.512041
CG1782 CG7433 -3.772261
CG1782 CG7664 -0.070708
CG1782 CG7893 0.224182
CG1782 CG7920 0.289904
CG1782 CG8173 -1.743432
CG1782 CG8209 0.424460
CG1782 CG8965 0.074823
CG1782 CG8974 0.074466
CG1782 CG9022 -2.064070
CG1782 CG9318 0.215486
CG1782 CG9743 -0.983773
CG1782 TE20108 -0.149509
CG1785 CG2003 1.208850
CG1785 CG2078 -0.141512
CG1785 CG2221 -2.688909
CG1785 CG2674 1.133824
CG1785 CG2863 -2.360548
CG1785 CG2867 2.679080
CG1785 CG31175 -2.369278
CG1785 CG32264 7.336674
CG1785 CG32409 -1.771522
CG1785 CG3267 5.330966
CG1785 CG32813 2.755932
CG1785 CG33217 -7.819413
CG1785 CG3593 2.852199
CG1785 CG4033 -5.050969
CG1785 CG4217 -2.931612
CG1785 CG4307 -10.424031
CG1785 CG4567 -0.885138
CG1785 CG4742 2.152350
CG1785 CG4753 0.283464
CG1785 CG4781 -2.981402
CG1785 CG4901 -6.303197
CG1785 CG4912 -5.760648
CG1785 CG5010 -2.669537
CG1785 CG5277 2.161242
CG1785 CG5525 3.658363
CG1785 CG5558 -1.414723
CG1785 CG5824 6.015211
CG1785 CG5904 5.130501
CG1785 CG6022 4.405123
CG1785 CG6105 1.364163
CG1785 CG6226 0.870791
CG1785 CG6343 1.269356
CG1785 CG6455 0.444416
CG1785 CG6459 -4.470026
CG1785 CG6767 -5.682936
CG1785 CG7176 0.488301
CG1785 CG7361 6.085358
CG1785 CG7421 -8.052020
CG1785 CG7519 -13.289265
CG1785 CG7554 -0.430044
CG1785 CG7712 -4.615673
CG1785 CG7841 0.227600
CG1785 CG8039 2.768205
CG1785 CG8058 -6.098086
CG1785 CG8309 -0.405178
CG1785 CG8327 1.078796
CG1785 CG8386 1.997686
CG1785 CG8443 3.075526
CG1785 CG8444 -3.541890
CG1785 CG8446 0.405503
CG1785 CG8470 4.467268
CG1785 CG8525 -10.298985
CG1785 CG8788 -2.988988
CG1785 CG8920 -10.805361
CG1785 CG9149 -3.985812
CG1785 CG9172 -0.046172
CG1785 CG9300 -0.583601
CG1785 CG9306 3.936339
CG1785 CG9446 -1.020835
CG1785 CG9527 -0.597646
CG1785 CG9577 0.043325
CG17903 CG3028 -0.661157
CG17903 CG31368 -0.357269
CG17903 CG3171 -0.723762
CG17903 CG3198 -0.606888
CG17903 CG33097 0.572206
CG17903 CG6775 -1.307305
CG17943 CG3048 -0.262272
CG17943 CG31605 -0.650018
CG17943 CG32043 -0.669250
CG17943 CG3436 0.085598
CG17943 CG4125 -0.122812
CG17943 CG7638 -0.750746
CG17943 CG9480 -0.416221
CG1809 CG31233 -1.364307
CG1809 CG31605 -0.445186
CG1809 CG3734 -1.367331
CG1809 CG6830 -0.619502
CG1809 CG8048 0.063598
CG1809 CG9568 0.869401
CG18111 CG1837 3.958045
CG18111 CG18657 -0.234488
CG18111 CG1910 -4.280344
CG18111 CG2198 -1.142675
CG18111 CG2969 2.518169
CG18111 CG3001 -2.957026
CG18111 CG31692 -1.202142
CG18111 CG32464 0.223308
CG18111 CG3278 0.382345
CG18111 CG33149 0.146384
CG18111 CG3960 0.024905
CG18111 CG3989 -0.912445
CG18111 CG4300 1.116897
CG18111 CG4354 0.117538
CG18111 CG4533 1.085537
CG18111 CG4679 1.090534
CG18111 CG4692 -0.053750
CG18111 CG4696 -1.609440
CG18111 CG4700 0.810226
CG18111 CG4746 -0.573528
CG18111 CG4843 -1.033271
CG18111 CG5320 -7.603731
CG18111 CG5330 1.207416
CG18111 CG6668 1.308129
CG18111 CG6803 0.492554
CG18111 CG7173 0.572164
CG18111 CG7296 -1.098655
CG18111 CG7915 0.917479
CG18111 CG7987 2.104953
CG18111 CG8258 0.213947
CG18111 CG8759 1.322161
CG18111 CG8977 -1.195243
CG18111 CG9194 -1.973555
CG18111 CG9866 0.396998
CG18111 TE19126 1.964674
CG18140 CG18290 -0.380282
CG18140 CG1910 0.682151
CG18140 CG2051 0.131002
CG18140 CG2108 -0.261205
CG18140 CG2928 0.261007
CG18140 CG3140 0.565558
CG18140 CG31999 -0.379858
CG18140 CG32548 -0.011892
CG18140 CG32625 0.394239
CG18140 CG33549 1.306031
CG18140 CG3359 -0.675861
CG18140 CG3365 -0.290853
CG18140 CG3416 -0.134502
CG18140 CG3903 0.344667
CG18140 CG3992 -0.352397
CG18140 CG4051 -0.686655
CG18140 CG4354 -0.273310
CG18140 CG4533 -0.122654
CG18140 CG4679 -0.318038
CG18140 CG4692 0.309546
CG18140 CG4700 0.052362
CG18140 CG5320 1.823709
CG18140 CG5330 0.269643
CG18140 CG5809 0.235385
CG18140 CG6708 0.719412
CG18140 CG7173 -0.206932
CG18140 CG7481 -0.094633
CG18140 CG7563 0.166220
CG18140 CG7935 -0.339214
CG18140 CG8402 1.111883
CG18140 CG9035 -0.301700
CG18140 CG9238 -0.629937
CG18140 CG9322 0.397625
CG18140 CG9985 -1.266637
CG18140 TE19126 -1.005685
CG18173 CG31233 0.142663
CG18173 CG3734 -1.864228
CG18173 CG4199 -0.842927
CG18173 CG6830 -1.338954
CG18173 CG9568 -1.711515
CG1825 CG18740 0.145609
CG1825 CG5175 -0.681850
CG1825 CG7576 -1.434561
CG18250 CG1910 -0.064763
CG18250 CG2051 -0.171116
CG18250 CG2374 4.464970
CG18250 CG2835 2.999366
CG18250 CG3033 0.614895
CG18250 CG3039 0.284173
CG18250 CG3048 1.795266
CG18250 CG31045 -5.302812
CG18250 CG31332 -21.083418
CG18250 CG3198 -0.720067
CG18250 CG32031 0.491905
CG18250 CG32425 5.579784
CG18250 CG3265 -5.234365
CG18250 CG32701 1.972377
CG18250 CG33097 -14.166556
CG18250 CG33549 2.729289
CG18250 CG3371 -6.282563
CG18250 CG3416 2.711494
CG18250 CG3436 -2.932596
CG18250 CG3542 -7.554507
CG18250 CG3624 -16.012546
CG18250 CG3664 3.319473
CG18250 CG3722 2.209329
CG18250 CG3725 2.016575
CG18250 CG3800 -0.730597
CG18250 CG4006 0.555861
CG18250 CG4145 2.986422
CG18250 CG4170 0.460905
CG18250 CG4204 -9.774081
CG18250 CG4303 1.379966
CG18250 CG4551 -0.150747
CG18250 CG4677 -0.309166
CG18250 CG4700 -3.985539
CG18250 CG5183 -4.183112
CG18250 CG5215 1.646544
CG18250 CG5320 -2.767466
CG18250 CG5454 1.280071
CG18250 CG5809 -19.413673
CG18250 CG6017 0.613050
CG18250 CG6177 0.186690
CG18250 CG6775 7.723878
CG18250 CG6844 1.025871
CG18250 CG6877 -4.967121
CG18250 CG7254 -0.103021
CG18250 CG7262 0.887381
CG18250 CG7375 5.215576
CG18250 CG7379 -0.920016
CG18250 CG7433 1.625917
CG18250 CG7481 2.371114
CG18250 CG7638 2.289951
CG18250 CG7752 -0.097600
CG18250 CG7893 0.977860
CG18250 CG7987 2.262151
CG18250 CG8209 -0.470776
CG18250 CG8276 -7.660366
CG18250 CG8289 -0.160583
CG18250 CG8306 -1.613985
CG18250 CG8312 0.759089
CG18250 CG8411 1.038125
CG18250 CG8416 -0.760433
CG18250 CG8553 1.365422
CG18250 CG8759 0.548876
CG18250 CG8933 -0.443705
CG18250 CG8965 3.136085
CG18250 CG9022 -7.596995
CG18250 CG9128 -3.239224
CG18250 CG9256 -0.011954
CG18250 CG9318 1.103253
CG18250 CG9322 4.517130
CG18250 CG9403 -10.333185
CG18250 CG9423 1.550714
CG18250 CG9677 1.150240
CG18250 CG9710 -2.251060
CG18250 CG9712 -0.114401
CG18250 CG9750 1.185661
CG18250 CG9866 3.228557
CG18250 CG9916 1.436779
CG18250 CG9985 3.925455
CG18250 CR31696 0.778107
CG18290 CG3008 -0.799931
CG18290 CG32701 -1.242493
CG18290 CG33097 0.132581
CG18290 CG33149 -0.244188
CG18290 CG33549 -0.104384
CG18290 CG3725 -0.414722
CG18290 CG3903 0.113448
CG18290 CG4679 0.730134
CG18290 CG5320 1.598785
CG18290 CG5809 1.096621
CG18290 CG6668 0.170613
CG18290 CG7071 -0.282292
CG18290 CG7199 -0.335226
CG18290 CG7526 -0.034186
CG18290 CG8182 -0.663798
CG18290 CG8965 -0.327201
CG18290 CG9022 0.255078
CG18290 CG9322 -0.123589
CG18362 CG2210 -0.567136
CG18362 CG2928 -0.707688
CG18362 CG9446 -0.731519
CG1837 CG18657 1.757438
CG1837 CG1910 -1.988110
CG1837 CG1934 -0.029525
CG1837 CG2051 3.197389
CG1837 CG2098 0.180669
CG1837 CG2198 -1.876865
CG1837 CG2718 -2.221301
CG1837 CG2969 2.677391
CG1837 CG30011 1.067794
CG1837 CG30497 0.409480
CG1837 CG32164 -1.735886
CG1837 CG32464 -2.217061
CG1837 CG32813 -0.176705
CG1837 CG33113 0.527838
CG1837 CG33149 -1.721190
CG1837 CG3371 -0.748533
CG1837 CG3644 -0.423179
CG1837 CG3960 -2.231148
CG1837 CG3989 -2.605282
CG1837 CG4183 0.806313
CG1837 CG4300 2.122774
CG1837 CG4427 -3.855782
CG1837 CG4511 0.316064
CG1837 CG4533 -2.417728
CG1837 CG4679 -2.576281
CG1837 CG4696 0.290785
CG1837 CG4746 -0.723395
CG1837 CG5033 -2.511941
CG1837 CG5183 -1.096000
CG1837 CG5320 -12.070119
CG1837 CG5330 4.268373
CG1837 CG5345 -3.143302
CG1837 CG5353 -0.366843
CG1837 CG5476 6.449463
CG1837 CG5594 2.225733
CG1837 CG5776 1.899366
CG1837 CG5809 3.390824
CG1837 CG6668 -1.470691
CG1837 CG6803 -2.988077
CG1837 CG6844 -0.913793
CG1837 CG7173 -0.383050
CG1837 CG7296 -0.528008
CG1837 CG7433 0.787834
CG1837 CG7481 -0.299140
CG1837 CG7915 2.013246
CG1837 CG7987 -5.522257
CG1837 CG8186 -0.956154
CG1837 CG8665 -0.052165
CG1837 CG8977 -3.154645
CG1837 CG9238 0.268101
CG1837 CG9985 -8.114757
CG1837 CR31696 0.226146
CG1837 TE19126 2.355474
CG18374 CG2210 -0.650079
CG18374 CG2977 -2.641254
CG18374 CG31233 0.380468
CG18374 CG3127 0.264631
CG18374 CG33502 -0.169070
CG18374 CG5288 -0.906249
CG18374 CG5532 -1.554357
CG18374 CG5819 0.744529
CG18374 CG5961 -0.316492
CG18374 CG6417 -0.223584
CG18374 CG6459 1.277792
CG18374 CG6666 -0.796972
CG18374 CG7354 0.971699
CG18374 CG7361 0.543199
CG18374 CG7502 -0.806083
CG18374 CG8048 0.697468
CG18374 CG8766 0.612751
CG18374 CG8788 -1.348780
CG18374 CG8804 0.848982
CG18374 CG8946 -0.027605
CG18374 CG9066 -0.559618
CG18374 CG9331 -2.239674
CG18374 CG9527 1.081403
CG18374 CG9762 0.070099
CG18374 CG9977 -0.742315
CG18446 CG18593 -0.524572
CG18446 CG1882 1.068671
CG18446 CG2003 -0.610405
CG18446 CG2198 -0.784978
CG18446 CG30011 0.698260
CG18446 CG30497 -0.476103
CG18446 CG31098 0.861271
CG18446 CG31175 0.288262
CG18446 CG32164 -2.745936
CG18446 CG32548 -0.324219
CG18446 CG3267 -3.357290
CG18446 CG33217 0.206471
CG18446 CG3960 -0.067827
CG18446 CG3989 1.001697
CG18446 CG4033 -1.471914
CG18446 CG4051 0.487504
CG18446 CG4354 -0.258106
CG18446 CG4533 -0.657576
CG18446 CG4567 1.128113
CG18446 CG4679 -1.076686
CG18446 CG4692 -0.712608
CG18446 CG4726 0.292984
CG18446 CG5330 -0.350925
CG18446 CG5476 0.480743
CG18446 CG5594 0.305256
CG18446 CG6459 -0.877643
CG18446 CG6668 -1.775617
CG18446 CG7062 0.828832
CG18446 CG7088 0.919008
CG18446 CG7107 -3.482800
CG18446 CG7266 0.080020
CG18446 CG7421 0.564172
CG18446 CG7807 -0.577040
CG18446 CG7915 0.068652
CG18446 CG7981 0.010279
CG18446 CG8050 -0.897220
CG18446 CG8186 0.386216
CG18446 CG8235 0.499028
CG18446 CG8309 0.360963
CG18446 CG8402 0.180879
CG18446 CG8439 -2.024251
CG18446 CG8665 -0.565290
CG18446 CG8788 2.866182
CG18446 CG8977 0.260261
CG18446 CG9238 -0.400601
CG18446 CG9281 2.006735
CG18446 CG9446 -0.147558
CG18446 CG9539 -0.102054
CG18446 CG9710 1.145196
CG18446 CR31808 -0.172351
CG18466 CG2060 -0.754984
CG18466 CG3829 -1.811441
CG18466 CG4120 -4.607311
CG18466 CG4162 -0.908795
CG18466 CG5210 -1.419516
CG18466 CG7062 -0.339273
CG18466 CG7390 1.215381
CG18466 CG8050 1.973032
CG18466 CG8066 -1.739631
CG18466 CG8669 0.263664
CG18466 CG8782 -1.975723
CG18473 CG6028 -1.749958
CG18507 CG2918 -1.023921
CG18507 CG3008 0.214390
CG18507 CG31121 -1.100278
CG18507 CG32425 0.784401
CG18507 CG32625 -0.133527
CG18507 CG33104 -3.530478
CG18507 CG33183 0.582973
CG18507 CG33549 -1.299511
CG18507 CG3499 -0.246533
CG18507 CG3722 0.003028
CG18507 CG3903 -0.376779
CG18507 CG4170 -1.125865
CG18507 CG4354 -0.190365
CG18507 CG5021 0.274758
CG18507 CG5186 -1.367069
CG18507 CG5486 0.041256
CG18507 CG6202 -0.243012
CG18507 CG6512 -0.597600
CG18507 CG6668 0.783985
CG18507 CG6708 -0.569075
CG18507 CG7271 0.170129
CG18507 CG7461 0.850532
CG18507 CG7526 -0.048939
CG18507 CG7748 -0.407536
CG18507 CG9035 -0.085336
CG18507 CG9322 0.254706
CG18507 CG9330 -0.754488
CG18507 CG9539 -0.793621
CG18507 CG9710 2.150501
CG18549 CG2003 0.941694
CG18549 CG30011 0.130498
CG18549 CG30497 -0.238135
CG18549 CG31098 -3.084855
CG18549 CG31175 -0.272951
CG18549 CG31794 -0.719518
CG18549 CG32409 0.178138
CG18549 CG32464 -0.446075
CG18549 CG4033 -0.665229
CG18549 CG4427 -2.944178
CG18549 CG4475 0.044288
CG18549 CG4533 -1.386855
CG18549 CG5033 0.739758
CG18549 CG5330 1.850393
CG18549 CG5353 -0.250229
CG18549 CG5594 -0.124889
CG18549 CG6501 -0.682408
CG18549 CG6708 -0.338449
CG18549 CG6949 -1.233097
CG18549 CG7088 -1.122886
CG18549 CG7107 0.035575
CG18549 CG7176 0.172856
CG18549 CG7266 -2.494266
CG18549 CG7458 0.477347
CG18549 CG8036 -0.186440
CG18549 CG8058 -1.316330
CG18549 CG8144 0.246544
CG18549 CG8235 1.688713
CG18549 CG8402 -0.354013
CG18549 CG8446 0.826678
CG18549 CG8470 2.461975
CG18549 CG8665 1.633549
CG18549 CG8766 -0.015640
CG18549 CG8788 0.842722
CG18549 CG8946 0.711021
CG18549 CG9009 -1.828496
CG18593 CG1882 -0.153486
CG18593 CG2003 0.428695
CG18593 CG30011 -0.228826
CG18593 CG30497 -0.296205
CG18593 CG31098 -1.955844
CG18593 CG31175 -0.890037
CG18593 CG33149 -0.601030
CG18593 CG3588 -0.847295
CG18593 CG4376 0.372463
CG18593 CG7062 -0.543794
CG18593 CG7071 0.297165
CG18593 CG7088 -0.538476
CG18593 CG7107 1.816765
CG18593 CG7807 -2.175975
CG18593 CG8050 -0.373216
CG18593 CG8066 -0.213209
CG18593 CG8235 0.125814
CG18593 CG8402 1.567088
CG18593 CG8439 -1.313368
CG18593 CG8470 0.595581
CG18593 CG8665 0.548824
CG18593 CG8946 1.142114
CG18657 CG1891 -0.154681
CG18657 CG1910 0.505433
CG18657 CG1970 -0.341808
CG18657 CG2003 -0.995225
CG18657 CG2098 0.022232
CG18657 CG2184 -0.559207
CG18657 CG2198 2.211997
CG18657 CG3001 -0.022417
CG18657 CG32164 0.342326
CG18657 CG32464 -0.464352
CG18657 CG32813 -4.466701
CG18657 CG33149 -1.771062
CG18657 CG4003 -0.145248
CG18657 CG4033 -0.539003
CG18657 CG4300 -1.048319
CG18657 CG4427 3.361595
CG18657 CG4533 -0.725104
CG18657 CG4581 0.221161
CG18657 CG4843 -0.356481
CG18657 CG4994 1.894404
CG18657 CG5033 -3.057630
CG18657 CG5320 2.253771
CG18657 CG5330 -2.024490
CG18657 CG5374 -1.135697
CG18657 CG5476 0.467473
CG18657 CG5594 1.058710
CG18657 CG5776 -0.923254
CG18657 CG5819 -0.645416
CG18657 CG5824 -5.394260
CG18657 CG6501 0.930054
CG18657 CG7088 0.120851
CG18657 CG7296 0.119210
CG18657 CG7458 0.802934
CG18657 CG7519 -1.987540
CG18657 CG7638 0.626952
CG18657 CG7915 -2.490006
CG18657 CG7935 2.117103
CG18657 CG7987 -0.053655
CG18657 CG8186 -0.209548
CG18657 CG8231 0.936245
CG18657 CG8446 1.302392
CG18657 CG8665 1.495135
CG18657 CG8766 -0.344663
CG18657 CG8946 -0.202140
CG18657 CG8977 3.053643
CG18657 CG9006 2.040285
CG18657 CG9630 2.331212
CG18657 CG9762 -2.438897
CG18740 CG2083 0.294250
CG18740 CG32505 -0.683475
CG18740 CG4050 0.175657
CG18740 CG5545 -0.954385
CG18740 CG5580 -0.416769
CG18740 CG6930 -0.073935
CG18783 CG2072 -0.246797
CG18783 CG2374 0.425795
CG18783 CG3198 -0.727388
CG18783 CG32425 1.165926
CG18783 CG33097 1.869271
CG18783 CG3542 1.745222
CG18783 CG3644 0.341238
CG18783 CG4145 -1.168685
CG18783 CG4672 -1.609426
CG18783 CG5809 0.477429
CG18783 CG6775 -2.331909
CG18783 CG7071 0.458669
CG18783 CG7433 -0.091883
CG18783 CG8173 0.185284
CG18783 CG8974 -1.003452
CG18783 CG9346 -1.616818
CG18783 CG9985 -0.401192
CG1882 CG2003 1.710501
CG1882 CG30011 0.964766
CG1882 CG30349 0.544749
CG1882 CG30497 -2.963372
CG1882 CG31175 -0.958426
CG1882 CG3127 1.444779
CG1882 CG3267 -0.048277
CG1882 CG32813 0.059887
CG1882 CG33071 0.612265
CG1882 CG33502 -1.216242
CG1882 CG3499 1.713847
CG1882 CG3960 1.071943
CG1882 CG4051 1.910406
CG1882 CG4169 0.658128
CG1882 CG4233 1.098343
CG1882 CG4364 -2.663556
CG1882 CG4427 4.078882
CG1882 CG4567 -0.416943
CG1882 CG4600 -0.116033
CG1882 CG4679 1.326830
CG1882 CG4692 0.627120
CG1882 CG4726 -0.689767
CG1882 CG4994 1.527236
CG1882 CG5353 0.479355
CG1882 CG5596 0.635669
CG1882 CG5819 0.107907
CG1882 CG6501 3.881205
CG1882 CG6666 2.200040
CG1882 CG6949 -1.698160
CG1882 CG7062 0.290232
CG1882 CG7071 -0.102364
CG1882 CG7088 0.757419
CG1882 CG7107 -4.008496
CG1882 CG7266 0.860772
CG1882 CG7271 1.026632
CG1882 CG7279 -1.109441
CG1882 CG7421 1.212699
CG1882 CG7458 -3.081303
CG1882 CG7461 -1.592881
CG1882 CG7807 0.822830
CG1882 CG7915 -0.713639
CG1882 CG7920 -1.585475
CG1882 CG8144 -0.643024
CG1882 CG8182 0.275454
CG1882 CG8186 -1.941631
CG1882 CG8235 -3.566976
CG1882 CG8268 -0.305721
CG1882 CG8402 -5.232868
CG1882 CG8430 0.458396
CG1882 CG8439 -1.546377
CG1882 CG8446 -0.460435
CG1882 CG8531 0.210690
CG1882 CG8946 3.014070
CG1882 CG9238 -0.733729
CG1882 CG9762 -0.219535
CG1882 CG9811 -0.804786
CG1882 CR31808 0.136983
CG1882 TE19126 -0.195922
CG1884 CG2072 -1.587067
CG1884 CG2161 -0.756484
CG1884 CG3008 1.103845
CG1884 CG3039 -0.691700
CG1884 CG31999 -0.746391
CG1884 CG32425 -1.294334
CG1884 CG33097 -6.149584
CG1884 CG33549 1.987868
CG1884 CG3542 -2.810523
CG1884 CG3624 -0.064678
CG1884 CG3722 0.274184
CG1884 CG3725 -2.605737
CG1884 CG3800 1.545600
CG1884 CG3903 0.663777
CG1884 CG3969 0.653682
CG1884 CG4145 -0.505817
CG1884 CG4552 -0.933965
CG1884 CG4672 1.186003
CG1884 CG5021 -0.030812
CG1884 CG5186 -0.121395
CG1884 CG5454 0.210004
CG1884 CG5514 -2.232858
CG1884 CG6654 -1.280068
CG1884 CG6775 1.382667
CG1884 CG7375 0.974545
CG1884 CG7379 1.362538
CG1884 CG7433 1.010840
CG1884 CG7893 0.696532
CG1884 CG7920 -0.821306
CG1884 CG8173 -0.440977
CG1884 CG8965 -0.390222
CG1884 CG9022 -2.953795
CG1884 CG9175 -1.321028
CG1884 CG9194 -0.248677
CG1884 CG9318 -1.109936
CG1884 CG9712 0.971268
CG1884 CG9743 -0.110620
CG1884 CR31696 -0.224781
CG1884 TE20108 -0.653129
CG18854 CG1970 -0.604606
CG18854 CG2003 1.394068
CG18854 CG2158 0.182636
CG18854 CG2161 1.575805
CG18854 CG2221 -4.520797
CG18854 CG2263 4.341257
CG18854 CG2674 1.529474
CG18854 CG2863 -0.999182
CG18854 CG2867 -2.862897
CG18854 CG31170 2.070256
CG18854 CG3140 4.442589
CG18854 CG31794 1.959926
CG18854 CG3224 -3.835805
CG18854 CG32409 -10.464833
CG18854 CG32813 0.866356
CG18854 CG33071 0.865928
CG18854 CG33104 5.492376
CG18854 CG3499 -2.031721
CG18854 CG3861 -1.494254
CG18854 CG4217 -0.440091
CG18854 CG4427 -1.098980
CG18854 CG4457 -9.533164
CG18854 CG4552 1.918155
CG18854 CG4665 -4.841593
CG18854 CG4746 1.476118
CG18854 CG4912 -4.483377
CG18854 CG5033 5.600050
CG18854 CG5220 0.144629
CG18854 CG5277 -1.124807
CG18854 CG5353 -12.622194
CG18854 CG5382 -1.716095
CG18854 CG5525 0.360600
CG18854 CG5824 -6.279477
CG18854 CG5904 -17.809953
CG18854 CG5992 -6.560249
CG18854 CG6148 -2.588676
CG18854 CG6199 -0.228366
CG18854 CG6202 -6.599995
CG18854 CG6226 6.376239
CG18854 CG6501 1.229097
CG18854 CG6708 -5.874354
CG18854 CG6904 -5.308879
CG18854 CG7073 1.655572
CG18854 CG7271 1.816944
CG18854 CG7279 1.056323
CG18854 CG7361 1.933496
CG18854 CG7413 -4.457537
CG18854 CG7430 -9.211166
CG18854 CG7458 -3.962831
CG18854 CG7461 -9.025820
CG18854 CG7519 2.987287
CG18854 CG7993 1.541908
CG18854 CG8058 -5.567100
CG18854 CG8144 -3.828498
CG18854 CG8235 -3.894544
CG18854 CG8268 1.162379
CG18854 CG8286 -0.401082
CG18854 CG8306 1.150008
CG18854 CG8309 2.273865
CG18854 CG8386 0.973518
CG18854 CG8430 0.303256
CG18854 CG8446 -4.777539
CG18854 CG8531 2.477789
CG18854 CG8759 5.754348
CG18854 CG8920 1.349476
CG18854 CG8977 3.243949
CG18854 CG8978 -0.008205
CG18854 CG9009 1.646048
CG18854 CG9140 2.418255
CG18854 CG9281 -0.038687
CG18854 CG9630 4.857560
CG18854 CG9750 1.651998
CG1891 CG31022 -0.620570
CG1891 CG31368 -0.303483
CG1891 CG3265 0.529311
CG1891 CG32982 -0.359300
CG1891 CG3861 -0.399575
CG1891 CG4003 -0.191340
CG1891 CG4457 0.884276
CG1891 CG4552 -0.848163
CG1891 CG4966 -1.487737
CG1891 CG4994 0.693147
CG1891 CG7638 -0.242942
CG1891 CG7675 0.020729
CG1891 CG7698 0.504867
CG1891 CG8209 0.137017
CG1891 CG8231 0.545863
CG1891 CG9854 -1.015068
CG1910 CG2051 -1.397476
CG1910 CG30427 -0.125794
CG1910 CG31045 2.325822
CG1910 CG3127 0.806913
CG1910 CG31794 0.374120
CG1910 CG3198 -0.118767
CG1910 CG32164 -0.244305
CG1910 CG32244 -1.510271
CG1910 CG32425 2.464451
CG1910 CG33009 0.037370
CG1910 CG33149 1.949915
CG1910 CG33549 -0.332996
CG1910 CG3371 -2.022068
CG1910 CG3624 -1.528989
CG1910 CG3725 0.344224
CG1910 CG3960 0.880875
CG1910 CG4051 0.848767
CG1910 CG4125 3.087571
CG1910 CG4169 -0.482550
CG1910 CG4170 -1.535483
CG1910 CG4300 -3.883809
CG1910 CG4376 -0.890932
CG1910 CG4533 0.858961
CG1910 CG4679 -2.497127
CG1910 CG4692 1.154970
CG1910 CG4726 1.155633
CG1910 CG4843 1.162706
CG1910 CG4994 1.023119
CG1910 CG5320 -6.077529
CG1910 CG5330 0.306965
CG1910 CG5374 -1.030549
CG1910 CG5476 -2.005669
CG1910 CG5809 2.861628
CG1910 CG6501 0.659437
CG1910 CG6666 -1.357015
CG1910 CG6668 0.637017
CG1910 CG6803 -0.880246
CG1910 CG6844 0.676059
CG1910 CG7033 -2.574876
CG1910 CG7071 0.641876
CG1910 CG7107 -3.576286
CG1910 CG7173 0.850225
CG1910 CG7433 -0.423536
CG1910 CG7458 1.166102
CG1910 CG7481 0.339397
CG1910 CG7915 -0.125868
CG1910 CG7920 -2.442124
CG1910 CG7987 -2.427406
CG1910 CG8186 2.550424
CG1910 CG8276 0.066685
CG1910 CG8402 -1.652575
CG1910 CG8439 2.034943
CG1910 CG8759 -0.060761
CG1910 CG8977 -2.988138
CG1910 CG9022 -1.612900
CG1910 CG9194 -0.129604
CG1910 CG9238 2.311430
CG1910 CG9281 3.602363
CG1910 CG9710 -1.263065
CG1910 CG9750 0.394200
CG1910 CG9762 -1.043597
CG1910 CG9985 -1.443509
CG1910 CR31696 -0.600968
CG1910 TE19126 -8.622746
CG1934 CG32425 0.636597
CG1934 CG3644 -0.297851
CG1934 CG3725 -0.365407
CG1934 CG3989 -0.763122
CG1934 CG4405 -0.492287
CG1934 CG5320 1.352893
CG1934 CG5671 -0.940175
CG1934 CG7481 -0.793732
CG1934 CG9985 -0.150128
CG1941 CG5849 -2.026855
CG1941 CG9577 -1.853998
CG1957 CG6987 -1.456089
CG1957 CG7358 -0.631663
CG1957 CG9704 -0.180644
CG1957 CG9705 -1.184752
CG1970 CG2003 -0.364609
CG1970 CG2098 0.648606
CG1970 CG2198 -0.237162
CG1970 CG31160 -0.806792
CG1970 CG3174 -0.575402
CG1970 CG32409 0.972134
CG1970 CG3297 -0.564217
CG1970 CG3593 -0.502406
CG1970 CG4033 0.027602
CG1970 CG4233 -0.381666
CG1970 CG4427 2.625421
CG1970 CG4475 0.347110
CG1970 CG4665 -0.328582
CG1970 CG4746 -0.024164
CG1970 CG5033 -1.046148
CG1970 CG5220 -1.679730
CG1970 CG5824 -0.623245
CG1970 CG6148 -0.545993
CG1970 CG7458 -0.367374
CG1970 CG7461 -0.420773
CG1970 CG7915 0.507056
CG1970 CG7993 0.715191
CG1970 CG8036 -1.985188
CG1970 CG8058 -0.140951
CG1970 CG8402 0.521321
CG1970 CG8446 0.616313
CG1970 CG8531 0.142073
CG1970 CG9006 1.012450
CG2003 CG2098 0.411770
CG2003 CG2155 -0.140130
CG2003 CG2184 -2.729422
CG2003 CG2198 -2.717338
CG2003 CG2863 -0.872665
CG2003 CG3001 -0.187469
CG2003 CG30011 2.463452
CG2003 CG3006 -0.395134
CG2003 CG31098 -3.356773
CG2003 CG31160 -1.362812
CG2003 CG31175 -3.007165
CG2003 CG3127 -0.527413
CG2003 CG3140 0.445546
CG2003 CG31431 -1.474198
CG2003 CG31559 -0.239689
CG2003 CG3174 -0.124593
CG2003 CG31775 0.617795
CG2003 CG32164 -0.237785
CG2003 CG32409 6.812736
CG2003 CG32464 1.014740
CG2003 CG32499 -0.654089
CG2003 CG3267 2.615872
CG2003 CG32813 -1.754108
CG2003 CG33009 1.469858
CG2003 CG33071 -1.261926
CG2003 CG33217 -1.424832
CG2003 CG3960 0.257402
CG2003 CG4033 -7.511819
CG2003 CG4051 1.034561
CG2003 CG4233 2.763585
CG2003 CG4307 4.205295
CG2003 CG4427 -8.679643
CG2003 CG4533 -0.856909
CG2003 CG4567 -2.254246
CG2003 CG4726 0.257843
CG2003 CG4753 2.806565
CG2003 CG4901 2.689505
CG2003 CG4912 -0.834185
CG2003 CG4994 -1.886180
CG2003 CG5033 10.524836
CG2003 CG5277 2.864374
CG2003 CG5330 4.643930
CG2003 CG5374 0.319363
CG2003 CG5532 1.869733
CG2003 CG5558 -0.499724
CG2003 CG5594 -1.993727
CG2003 CG5596 -0.935753
CG2003 CG5819 1.773449
CG2003 CG5824 -3.864256
CG2003 CG5904 -5.337384
CG2003 CG5992 3.242380
CG2003 CG6105 3.309370
CG2003 CG6226 -2.932205
CG2003 CG6417 1.480798
CG2003 CG6459 1.212825
CG2003 CG6501 8.545690
CG2003 CG6708 -2.542963
CG2003 CG6871 0.277445
CG2003 CG6949 -3.676495
CG2003 CG7033 1.499692
CG2003 CG7088 -4.384660
CG2003 CG7107 -0.905616
CG2003 CG7421 -2.895601
CG2003 CG7458 -7.155037
CG2003 CG7461 -0.373395
CG2003 CG7519 2.631068
CG2003 CG7807 1.053586
CG2003 CG7841 -0.026284
CG2003 CG7915 -0.462521
CG2003 CG7935 -6.441515
CG2003 CG8050 2.950813
CG2003 CG8058 2.975994
CG2003 CG8144 2.376292
CG2003 CG8235 1.775790
CG2003 CG8309 -0.791242
CG2003 CG8402 -6.201948
CG2003 CG8439 -4.185231
CG2003 CG8443 -1.745134
CG2003 CG8446 -3.042679
CG2003 CG8470 0.256016
CG2003 CG8525 -9.451420
CG2003 CG8531 2.795558
CG2003 CG8665 1.264140
CG2003 CG8759 4.243093
CG2003 CG8766 2.371610
CG2003 CG8788 -9.444246
CG2003 CG8946 -2.900599
CG2003 CG8977 -9.562085
CG2003 CG9009 0.735800
CG2003 CG9172 -0.269554
CG2003 CG9280 0.396377
CG2003 CG9281 6.062644
CG2003 CG9527 -0.181807
CG2003 CG9630 4.404372
CG2003 CG9663 -3.529592
CG2003 CG9762 3.179207
CG2003 TE19126 -0.436657
CG2016 CG33104 -1.014537
CG2048 CG32043 -4.002739
CG2048 CG3625 -3.054201
CG2048 CG40147 -0.574436
CG2048 CG4677 -0.795887
CG2048 CG5215 0.709082
CG2048 CG5680 -1.441600
CG2048 CG6866 1.125816
CG2048 CG6877 0.545065
CG2048 CG8933 0.937101
CG2048 CG9261 -0.368148
CG2051 CG2330 -0.309376
CG2051 CG2969 -4.750391
CG2051 CG3001 -0.001179
CG2051 CG3039 0.867051
CG2051 CG31794 -0.294345
CG2051 CG32425 3.034377
CG2051 CG32701 0.453983
CG2051 CG3278 -0.184441
CG2051 CG33104 -0.458456
CG2051 CG33549 -6.693556
CG2051 CG3359 -0.240532
CG2051 CG3644 2.077716
CG2051 CG3722 -3.782897
CG2051 CG3725 -4.402538
CG2051 CG3800 0.318323
CG2051 CG3903 -5.077742
CG2051 CG3989 0.488313
CG2051 CG4145 2.825295
CG2051 CG4170 1.544099
CG2051 CG4204 0.530416
CG2051 CG4672 0.166327
CG2051 CG4677 0.917016
CG2051 CG4679 4.053695
CG2051 CG4700 1.400327
CG2051 CG5183 -0.374372
CG2051 CG5320 -6.232674
CG2051 CG5353 -4.510180
CG2051 CG5486 0.971120
CG2051 CG5809 1.566273
CG2051 CG6601 -0.012929
CG2051 CG6668 3.286684
CG2051 CG6844 -0.230762
CG2051 CG7073 0.888364
CG2051 CG7227 1.054052
CG2051 CG7262 0.029422
CG2051 CG7481 0.794642
CG2051 CG7748 0.113417
CG2051 CG7987 0.394270
CG2051 CG8258 0.480993
CG2051 CG8276 -0.369648
CG2051 CG8289 0.047809
CG2051 CG8759 2.098840
CG2051 CG9022 2.479185
CG2051 CG9035 -0.041461
CG2051 CG9128 1.234836
CG2051 CG9238 -2.745262
CG2051 CG9256 -1.358032
CG2051 CG9423 0.021594
CG2051 CG9677 -2.782181
CG2051 CG9866 1.853566
CG2051 CG9916 -0.623637
CG2051 CG9985 -1.175757
CG2051 TE19126 1.628807
CG2060 CG3829 1.073512
CG2060 CG4120 -1.087589
CG2060 CG6957 -1.372081
CG2060 CG7390 -2.515183
CG2060 CG8782 -1.294378
CG2065 CG7390 -2.117116
CG2072 CG32425 -0.763169
CG2072 CG33549 0.118235
CG2072 CG3542 0.090129
CG2072 CG3722 -0.176695
CG2072 CG3725 0.310201
CG2072 CG3903 0.518908
CG2072 CG4145 -0.617073
CG2072 CG4672 -0.077477
CG2072 CG9346 -0.208665
CG2078 CG32264 -1.557716
CG2078 CG4781 -0.082350
CG2078 CG6022 1.345823
CG2078 CG6767 0.034945
CG2078 CG7519 0.331678
CG2078 CG8525 -0.912631
CG2078 CG9006 -0.489636
CG2078 CG9066 -0.990529
CG2083 CG31088 0.982811
CG2083 CG31181 -0.040066
CG2083 CG32505 -0.433157
CG2083 CG3269 -1.807156
CG2083 CG3625 -0.640876
CG2083 CG4532 -2.441011
CG2083 CG5215 1.275192
CG2083 CG5433 -0.286002
CG2083 CG5545 -0.158411
CG2083 CG5580 -2.766288
CG2083 CG6174 -0.491694
CG2083 CG6418 0.360523
CG2083 CG6617 -1.516773
CG2083 CG6860 -0.335572
CG2083 CG6866 0.538862
CG2083 CG6889 0.248845
CG2083 CG6987 1.265554
CG2083 CG7375 -0.413635
CG2083 CG7471 0.537733
CG2083 CG8200 0.328917
CG2083 CG8472 -0.732540
CG2083 CG8567 -0.477073
CG2083 CG9135 0.994048
CG2083 CG9666 -0.723506
CG2098 CG2155 -0.385954
CG2098 CG2198 -2.004071
CG2098 CG2713 1.403926
CG2098 CG30011 -0.600747
CG2098 CG31098 2.624158
CG2098 CG32464 0.599082
CG2098 CG32813 -0.978841
CG2098 CG3283 -1.252945
CG2098 CG3989 -5.453991
CG2098 CG4162 2.342692
CG2098 CG4233 0.252256
CG2098 CG4427 1.535660
CG2098 CG4475 -0.717027
CG2098 CG4533 1.013752
CG2098 CG5033 -5.072666
CG2098 CG5320 2.733263
CG2098 CG5330 1.177650
CG2098 CG5345 1.938919
CG2098 CG5594 -1.603488
CG2098 CG5776 -0.572668
CG2098 CG6501 2.000453
CG2098 CG6803 -0.637891
CG2098 CG6844 -0.502225
CG2098 CG6871 0.996006
CG2098 CG7062 -0.130306
CG2098 CG7088 1.959804
CG2098 CG7227 0.865171
CG2098 CG7393 2.222880
CG2098 CG7702 -0.395174
CG2098 CG7935 -0.336687
CG2098 CG7987 -5.949559
CG2098 CG8036 -2.121846
CG2098 CG8050 -1.177743
CG2098 CG8258 0.820097
CG2098 CG8402 1.021789
CG2098 CG8470 2.234295
CG2098 CG8665 -5.727264
CG2098 CG8977 1.706104
CG2098 CG9006 0.655989
CG2098 CG9238 0.700246
CG2098 CG9306 0.883234
CG2108 CG2837 -1.625459
CG2108 CG2928 -1.150047
CG2108 CG32244 -0.930986
CG2108 CG3365 -0.651920
CG2108 CG3903 0.316146
CG2108 CG7107 0.756780
CG2108 CG7563 -0.662970
CG2150 CG8587 -2.321371
CG2155 CG31160 0.177986
CG2155 CG3140 1.391651
CG2155 CG32548 -1.008244
CG2155 CG4051 0.348342
CG2155 CG4427 -2.876371
CG2155 CG4475 -0.802967
CG2155 CG4533 0.066096
CG2155 CG5033 1.765603
CG2155 CG5193 0.649222
CG2155 CG6708 -0.551018
CG2155 CG7299 -0.914283
CG2155 CG8036 -1.576387
CG2155 CG8402 1.259365
CG2155 CG8913 -1.434761
CG2155 CG9127 -0.136603
CG2155 CG9148 -1.417179
CG2155 CG9280 -2.365089
CG2158 CG2263 2.201118
CG2158 CG2827 -5.050806
CG2158 CG31170 -1.920051
CG2158 CG3140 -2.592818
CG2158 CG3224 0.579128
CG2158 CG32409 2.076840
CG2158 CG3499 -1.472883
CG2158 CG3624 0.580942
CG2158 CG4003 -0.945061
CG2158 CG4217 1.463197
CG2158 CG4427 -0.789688
CG2158 CG4511 -0.707174
CG2158 CG4581 -0.124750
CG2158 CG4665 0.284327
CG2158 CG4752 -1.413004
CG2158 CG4912 -1.118226
CG2158 CG5033 -4.627080
CG2158 CG5193 0.464217
CG2158 CG5220 -0.100206
CG2158 CG5353 0.379161
CG2158 CG5992 -1.160992
CG2158 CG6202 -0.401920
CG2158 CG6708 0.589696
CG2158 CG6904 -4.182783
CG2158 CG7393 -1.094413
CG2158 CG7461 0.646246
CG2158 CG7698 0.094506
CG2158 CG7839 1.856417
CG2158 CG7987 0.409218
CG2158 CG7993 -0.922567
CG2158 CG8058 1.606142
CG2158 CG8430 0.562006
CG2158 CG8531 -1.661778
CG2158 CG8583 -1.207995
CG2158 CG8636 -4.362197
CG2158 CG9006 3.165066
CG2158 CG9280 0.859088
CG2158 CG9750 -0.513370
CG2161 CG2818 0.076928
CG2161 CG3008 0.499570
CG2161 CG3028 -0.303551
CG2161 CG31170 -2.044291
CG2161 CG3140 1.062409
CG2161 CG3171 -1.029752
CG2161 CG31794 0.426334
CG2161 CG31999 -3.951021
CG2161 CG32425 0.660464
CG2161 CG32920 -1.600279
CG2161 CG33183 0.875208
CG2161 CG33549 -2.977665
CG2161 CG3499 -2.310583
CG2161 CG3542 0.449844
CG2161 CG3624 0.279305
CG2161 CG3722 -0.607376
CG2161 CG3800 0.656951
CG2161 CG3903 0.817597
CG2161 CG4086 -0.500312
CG2161 CG4145 -0.124376
CG2161 CG4169 -1.308673
CG2161 CG4233 -0.591905
CG2161 CG4364 0.173477
CG2161 CG4552 0.745857
CG2161 CG4729 -0.261810
CG2161 CG4984 0.067398
CG2161 CG5186 -0.181233
CG2161 CG5353 0.995737
CG2161 CG6199 -1.492990
CG2161 CG6345 -0.041819
CG2161 CG6775 0.444601
CG2161 CG7107 -0.754786
CG2161 CG7271 0.621898
CG2161 CG7279 -0.032493
CG2161 CG7748 0.576476
CG2161 CG7981 -1.666425
CG2161 CG8173 -0.499080
CG2161 CG8402 2.167089
CG2161 CG8965 0.277308
CG2161 CG9022 0.873280
CG2161 CG9175 -1.228877
CG2161 CG9743 -0.371082
CG2161 TE20108 -0.164812
CG2184 CG2863 -1.428110
CG2184 CG3001 -0.818182
CG2184 CG31004 -1.782346
CG2184 CG31175 1.990338
CG2184 CG31775 -0.499605
CG2184 CG32164 3.858195
CG2184 CG32813 -2.738200
CG2184 CG33071 -0.657754
CG2184 CG3401 -2.562658
CG2184 CG4033 -11.776217
CG2184 CG4125 0.521490
CG2184 CG4300 -3.168367
CG2184 CG4307 -0.659638
CG2184 CG4581 0.183647
CG2184 CG4753 -0.865780
CG2184 CG4843 -4.847908
CG2184 CG4901 2.218666
CG2184 CG4994 -2.275292
CG2184 CG5374 1.363669
CG2184 CG5525 1.858953
CG2184 CG5594 1.141453
CG2184 CG5596 -3.821369
CG2184 CG5819 0.772622
CG2184 CG5961 1.746095
CG2184 CG5992 -0.144213
CG2184 CG6105 -1.656411
CG2184 CG6417 0.869671
CG2184 CG6501 -3.497002
CG2184 CG6949 2.759024
CG2184 CG6972 -0.067846
CG2184 CG7088 -0.209375
CG2184 CG7241 -0.447446
CG2184 CG7296 -0.177799
CG2184 CG7421 0.133280
CG2184 CG7458 1.981211
CG2184 CG7502 -1.612776
CG2184 CG7519 0.970754
CG2184 CG7915 0.320113
CG2184 CG8301 0.264375
CG2184 CG8446 -5.981245
CG2184 CG8525 1.610514
CG2184 CG8635 3.315300
CG2184 CG8759 -4.046951
CG2184 CG8780 -0.189816
CG2184 CG8946 3.140252
CG2184 CG8977 8.132437
CG2184 CG9066 -0.183371
CG2184 CG9281 4.553466
CG2184 CG9630 -0.351166
CG2184 CG9663 0.717678
CG2184 CG9762 -2.854474
CG2198 CG2277 1.381870
CG2198 CG2718 1.050355
CG2198 CG2969 0.162093
CG2198 CG3001 -2.048528
CG2198 CG31692 -0.091110
CG2198 CG32253 0.375741
CG2198 CG32464 -0.272664
CG2198 CG3278 1.513628
CG2198 CG3297 -0.321059
CG2198 CG3434 -0.726375
CG2198 CG3989 -3.484730
CG2198 CG4354 0.935658
CG2198 CG4427 2.650391
CG2198 CG4533 -1.789318
CG2198 CG4679 -0.620076
CG2198 CG4692 1.354176
CG2198 CG4696 0.296976
CG2198 CG4746 -3.467861
CG2198 CG5033 -6.092862
CG2198 CG5183 -2.031131
CG2198 CG5220 -1.972804
CG2198 CG5320 6.955089
CG2198 CG5330 -4.226089
CG2198 CG5345 -2.455070
CG2198 CG5353 0.955841
CG2198 CG5594 -0.436869
CG2198 CG5776 -1.553468
CG2198 CG5824 0.569179
CG2198 CG6148 -0.378239
CG2198 CG6844 -1.076649
CG2198 CG7088 0.780562
CG2198 CG7227 -1.418873
CG2198 CG7299 -0.605860
CG2198 CG7702 -1.923969
CG2198 CG7915 -3.478879
CG2198 CG7935 0.540156
CG2198 CG8258 0.471731
CG2198 CG8402 0.626815
CG2198 CG8665 2.087128
CG2198 CG8977 0.986671
CG2198 CG9006 -2.327996
CG2198 CG9539 -0.143718
CG2198 CG9836 0.410604
CG2198 CG9866 1.653768
CG2207 CG5358 1.345065
CG2207 CG7358 -0.014162
CG2207 CG9797 -0.646317
CG2210 CG2977 0.858832
CG2210 CG31170 0.048498
CG2210 CG32548 0.253281
CG2210 CG3267 0.035493
CG2210 CG32920 -0.944606
CG2210 CG33502 -3.497896
CG2210 CG5170 -0.814962
CG2210 CG6028 0.060785
CG2210 CG6459 -2.670933
CG2210 CG6666 0.264906
CG2210 CG7107 -0.258584
CG2210 CG7354 -1.101141
CG2210 CG8402 -0.174449
CG2210 CG8766 -0.113739
CG2210 CG8788 1.696520
CG2210 CG9331 -0.046209
CG2210 CG9527 -0.347197
CG2221 CG2263 -4.041901
CG2221 CG2674 -2.213358
CG2221 CG2863 2.558684
CG2221 CG2867 0.007974
CG2221 CG3224 2.810402
CG2221 CG32409 3.517033
CG2221 CG33104 -0.732879
CG2221 CG33217 2.142245
CG2221 CG4217 1.408848
CG2221 CG4307 -1.696031
CG2221 CG4457 -0.395125
CG2221 CG4742 0.928163
CG2221 CG4912 -1.344162
CG2221 CG4966 0.005595
CG2221 CG5258 1.989702
CG2221 CG5277 -5.970965
CG2221 CG5382 0.001593
CG2221 CG5525 -0.332693
CG2221 CG5824 -4.259703
CG2221 CG5904 3.814472
CG2221 CG6022 0.461872
CG2221 CG6105 -1.579151
CG2221 CG6148 -0.768217
CG2221 CG6202 0.908408
CG2221 CG6708 -1.066065
CG2221 CG6767 1.096850
CG2221 CG6904 4.494676
CG2221 CG7413 -4.295423
CG2221 CG7430 3.060495
CG2221 CG7461 1.700884
CG2221 CG7519 2.422325
CG2221 CG7712 -0.086098
CG2221 CG8144 2.079155
CG2221 CG8286 -4.056946
CG2221 CG8309 -0.560314
CG2221 CG8386 -2.217114
CG2221 CG8444 1.694763
CG2221 CG8920 -4.416262
CG2221 CG8978 -0.240930
CG2221 CG9006 4.173147
CG2221 CG9149 -1.976814
CG2221 CG9172 -0.963636
CG2221 CG9326 0.840040
CG2221 CG9330 0.506204
CG2263 CG2674 -1.717283
CG2263 CG2827 -2.821588
CG2263 CG2867 -1.600321
CG2263 CG31045 -0.254262
CG2263 CG3224 -4.142885
CG2263 CG33071 -0.359805
CG2263 CG3664 0.345786
CG2263 CG4003 -2.721377
CG2263 CG4217 1.389425
CG2263 CG4307 -1.754168
CG2263 CG4457 -4.604561
CG2263 CG4665 -1.031198
CG2263 CG4912 0.598894
CG2263 CG4972 1.076214
CG2263 CG5193 1.924201
CG2263 CG5220 -2.690509
CG2263 CG5258 -3.696756
CG2263 CG5277 -3.501942
CG2263 CG5382 -4.894174
CG2263 CG5525 3.027118
CG2263 CG5824 2.451195
CG2263 CG5904 -0.590214
CG2263 CG5992 3.977228
CG2263 CG6022 3.351846
CG2263 CG6105 2.642594
CG2263 CG6148 1.768724
CG2263 CG6202 -1.405319
CG2263 CG6415 -1.113971
CG2263 CG6455 -0.238057
CG2263 CG6708 -4.363722
CG2263 CG6904 -7.559446
CG2263 CG7073 2.307527
CG2263 CG7393 -0.319477
CG2263 CG7413 1.194827
CG2263 CG7461 2.444319
CG2263 CG7519 -11.587710
CG2263 CG7610 2.464307
CG2263 CG7834 -0.149133
CG2263 CG7839 1.549409
CG2263 CG7935 4.621994
CG2263 CG7993 -4.418590
CG2263 CG8039 0.873291
CG2263 CG8058 2.608992
CG2263 CG8231 0.101771
CG2263 CG8286 -0.362766
CG2263 CG8309 0.229347
CG2263 CG8327 1.669714
CG2263 CG8446 0.839131
CG2263 CG8525 1.916373
CG2263 CG8531 1.032169
CG2263 CG8583 0.790176
CG2263 CG8636 -2.530566
CG2263 CG8759 0.509756
CG2263 CG8978 -3.525363
CG2263 CG9006 -1.686265
CG2263 CG9035 1.131139
CG2263 CG9140 -3.296863
CG2263 CG9630 -4.244322
CG2263 CG9750 1.583129
CG2277 CG4746 -1.469159
CG2277 CG5033 0.014418
CG2277 CG5220 -0.356698
CG2277 CG5382 -0.289693
CG2277 CG5776 -0.711910
CG2277 CG6148 0.714009
CG2277 CG7393 -0.629735
CG2277 CG7702 -3.275474
CG2277 CG8258 -0.310544
CG2277 CG8583 -1.126879
CG2277 CG9006 -0.904454
CG2277 CG9677 -0.348956
CG2330 CG2969 -1.636933
CG2330 CG31692 -0.197010
CG2330 CG3278 -0.719743
CG2330 CG4696 -0.172023
CG2330 CG4746 -0.495506
CG2330 CG5183 0.887587
CG2330 CG6148 -0.213729
CG2330 CG7702 0.404489
CG2330 CG8258 -1.616477
CG2330 CG9256 0.054255
CG2330 CG9677 -0.452794
CG2330 CG9866 -1.994986
CG2374 CG2774 0.076152
CG2374 CG3039 -0.177069
CG2374 CG31022 -0.474166
CG2374 CG31368 0.394236
CG2374 CG3198 -3.390423
CG2374 CG32043 -2.303279
CG2374 CG32244 -1.122996
CG2374 CG3265 0.544506
CG2374 CG33097 -1.352479
CG2374 CG3371 0.050890
CG2374 CG3969 0.003806
CG2374 CG4006 1.532406
CG2374 CG4376 0.398736
CG2374 CG5215 -1.875688
CG2374 CG5433 0.552284
CG2374 CG6775 1.154669
CG2374 CG6877 -1.998008
CG2374 CG7071 -1.663507
CG2374 CG7375 -0.062541
CG2374 CG7379 1.798214
CG2374 CG7433 -0.345203
CG2374 CG7638 1.326810
CG2374 CG8173 -0.935934
CG2374 CG8209 1.402527
CG2374 CG8749 -1.282150
CG2374 CG9022 0.190202
CG2374 CG9322 0.375761
CG2374 CG9666 0.901674
CG2374 CG9854 -0.139630
CG2374 CG9894 -0.111405
CG2656 CG3625 -0.185015
CG2656 CG4303 -3.888901
CG2656 CG5433 0.885922
CG2656 CG5813 -1.081257
CG2656 CG6617 0.759615
CG2656 CG6866 -0.035767
CG2656 CG6889 0.246095
CG2656 CG6987 1.057945
CG2656 CG8416 0.387748
CG2656 CG8933 0.956631
CG2656 CG9135 -1.582852
CG2656 CG9705 -1.636157
CG2674 CG2713 -1.303532
CG2674 CG2867 -0.427970
CG2674 CG31170 -2.208824
CG2674 CG3224 -1.648055
CG2674 CG32409 -2.206435
CG2674 CG3267 -1.345304
CG2674 CG33183 0.383756
CG2674 CG33217 0.083730
CG2674 CG3499 1.626809
CG2674 CG3861 0.482970
CG2674 CG4217 -0.130222
CG2674 CG4311 0.089274
CG2674 CG4427 3.447218
CG2674 CG4552 0.684283
CG2674 CG4665 -0.458565
CG2674 CG4742 -1.441229
CG2674 CG4901 1.382862
CG2674 CG4912 -2.846228
CG2674 CG5130 -1.050888
CG2674 CG5170 0.048464
CG2674 CG5193 -0.620095
CG2674 CG5277 0.690674
CG2674 CG5525 -3.003290
CG2674 CG5903 -0.451358
CG2674 CG5904 -6.290944
CG2674 CG6022 0.390250
CG2674 CG6105 0.235116
CG2674 CG6202 -0.021234
CG2674 CG6226 1.992740
CG2674 CG6455 0.208582
CG2674 CG6459 -0.008020
CG2674 CG6708 -1.767891
CG2674 CG6904 -2.464546
CG2674 CG6949 3.389151
CG2674 CG7033 1.224518
CG2674 CG7361 1.402109
CG2674 CG7413 -0.440391
CG2674 CG7421 0.093128
CG2674 CG7461 0.292652
CG2674 CG7519 1.107373
CG2674 CG7554 -0.128435
CG2674 CG7712 -1.605031
CG2674 CG7993 1.500380
CG2674 CG8058 -2.545131
CG2674 CG8235 -3.603256
CG2674 CG8286 -0.570045
CG2674 CG8309 -0.380431
CG2674 CG8386 -0.180762
CG2674 CG8443 -1.631865
CG2674 CG8444 -0.591084
CG2674 CG8531 0.363088
CG2674 CG8636 -0.103665
CG2674 CG8788 -0.458816
CG2674 CG8920 1.843719
CG2674 CG8978 -0.902033
CG2674 CG9140 -0.125750
CG2674 CG9149 -1.059804
CG2674 CG9330 -0.167107
CG2674 CG9750 1.768172
CG2674 CR31808 0.005919
CG2713 CG2827 2.104549
CG2713 CG31004 0.535530
CG2713 CG31160 -0.671110
CG2713 CG31170 0.027236
CG2713 CG3140 1.309554
CG2713 CG32409 2.800283
CG2713 CG3249 -0.267476
CG2713 CG3267 0.435259
CG2713 CG3283 -6.774740
CG2713 CG32920 1.683652
CG2713 CG33009 0.586272
CG2713 CG33217 -1.476897
CG2713 CG3499 -0.451199
CG2713 CG3593 0.390404
CG2713 CG3714 -0.412882
CG2713 CG3884 0.113571
CG2713 CG4003 1.177540
CG2713 CG4051 -3.700804
CG2713 CG4061 0.087044
CG2713 CG4217 -6.952220
CG2713 CG4233 -0.870220
CG2713 CG4427 -7.133715
CG2713 CG4475 -2.391709
CG2713 CG4567 2.002525
CG2713 CG4665 -0.804921
CG2713 CG4742 -1.468031
CG2713 CG4753 1.367028
CG2713 CG4972 0.360654
CG2713 CG4984 0.314191
CG2713 CG5010 -0.209965
CG2713 CG5033 1.053988
CG2713 CG5130 0.986703
CG2713 CG5558 -4.838107
CG2713 CG5660 3.537037
CG2713 CG5819 0.635098
CG2713 CG5903 0.355050
CG2713 CG5904 -7.063186
CG2713 CG6022 0.854092
CG2713 CG6028 0.057890
CG2713 CG6105 1.653262
CG2713 CG6226 -3.616814
CG2713 CG6343 -7.103430
CG2713 CG6345 -1.933537
CG2713 CG6415 0.695676
CG2713 CG6459 0.562536
CG2713 CG6501 -2.935503
CG2713 CG6666 -2.569860
CG2713 CG6769 1.370165
CG2713 CG6904 -2.190025
CG2713 CG6949 -3.368367
CG2713 CG7176 0.802238
CG2713 CG7178 -1.742912
CG2713 CG7361 -4.683706
CG2713 CG7393 0.402027
CG2713 CG7421 -1.202659
CG2713 CG7698 -1.699004
CG2713 CG7712 1.967492
CG2713 CG7839 -6.430297
CG2713 CG7935 -0.610094
CG2713 CG7993 -8.898080
CG2713 CG8036 0.289408
CG2713 CG8039 4.389324
CG2713 CG8058 1.269831
CG2713 CG8309 0.775934
CG2713 CG8402 8.121502
CG2713 CG8439 -0.112143
CG2713 CG8443 -4.161370
CG2713 CG8444 4.136748
CG2713 CG8470 0.312929
CG2713 CG8531 1.319067
CG2713 CG8636 -0.545324
CG2713 CG8766 -4.060385
CG2713 CG8788 3.760923
CG2713 CG8946 2.770063
CG2713 CG9127 -0.764614
CG2713 CG9140 -2.100112
CG2713 CG9149 -0.459710
CG2713 CG9280 1.462202
CG2713 CG9306 0.430567
CG2713 CG9527 -0.714184
CG2713 CG9577 -0.190728
CG2718 CG2969 -0.077518
CG2718 CG30011 -0.241113
CG2718 CG32464 0.107673
CG2718 CG33113 -0.535746
CG2718 CG3989 -1.155473
CG2718 CG4183 -0.557888
CG2718 CG4679 -0.176663
CG2718 CG4696 -0.041526
CG2718 CG4746 -1.165289
CG2718 CG5320 1.806877
CG2718 CG5345 0.744641
CG2718 CG8665 0.532283
CG2718 CG9238 -0.597472
CG2727 CG6040 -1.756260
CG2774 CG3198 1.020965
CG2774 CG3969 -0.270865
CG2774 CG4006 0.644356
CG2774 CG5215 -0.719008
CG2774 CG5433 -0.430690
CG2774 CG6775 0.282390
CG2774 CG6877 -1.644798
CG2774 CG7375 0.195534
CG2774 CG7752 -1.433279
CG2774 CG8200 -0.377951
CG2774 CG8749 -0.232288
CG2774 CG8933 0.246982
CG2818 CG2918 -0.791104
CG2818 CG3008 0.609489
CG2818 CG3028 -1.053393
CG2818 CG3033 -0.320147
CG2818 CG3171 -0.716365
CG2818 CG32473 -1.886236
CG2818 CG33261 -0.333219
CG2818 CG3991 -0.777010
CG2818 CG4552 0.434361
CG2818 CG5021 0.302726
CG2818 CG5186 0.145498
CG2818 CG6775 0.484848
CG2818 CG8156 -1.058886
CG2818 CG8965 -0.335654
CG2818 TE20108 0.107055
CG2827 CG2867 0.093009
CG2827 CG32409 -4.500612
CG2827 CG3593 -1.229480
CG2827 CG4003 2.880495
CG2827 CG4217 -4.854605
CG2827 CG4581 -3.356842
CG2827 CG4665 -0.844090
CG2827 CG4753 1.053805
CG2827 CG4912 3.201515
CG2827 CG5033 6.120451
CG2827 CG5220 1.371069
CG2827 CG5558 1.246509
CG2827 CG5824 -5.653129
CG2827 CG5904 0.673762
CG2827 CG6022 0.382194
CG2827 CG6105 3.477482
CG2827 CG6904 1.309262
CG2827 CG7178 -0.383366
CG2827 CG7393 0.396450
CG2827 CG7519 1.402978
CG2827 CG7780 -0.617296
CG2827 CG7839 -8.107043
CG2827 CG7993 -1.287174
CG2827 CG8039 3.524246
CG2827 CG8327 0.455270
CG2827 CG8525 -6.912551
CG2827 CG8531 -0.072370
CG2827 CG8583 -0.401936
CG2827 CG8636 -2.802230
CG2827 CG8827 -0.172181
CG2827 CG9006 -5.290297
CG2827 CG9306 1.359471
CG2827 CG9577 -3.006798
CG2827 CG9630 3.005073
CG2835 CG31108 -0.465202
CG2835 CG31332 -0.491256
CG2835 CG32043 -0.319578
CG2835 CG3436 -1.983437
CG2835 CG4303 -0.266638
CG2835 CG4677 -0.165790
CG2835 CG6866 -0.448412
CG2835 CG7893 0.700184
CG2835 CG8416 -1.756460
CG2835 CG8933 -0.306069
CG2835 CG9128 0.331164
CG2835 CG9403 -0.988734
CG2837 CG32244 0.200461
CG2837 CG4051 -0.174506
CG2837 CG6668 0.034041
CG2863 CG2867 1.216031
CG2863 CG31175 -0.575624
CG2863 CG32164 1.365665
CG2863 CG32409 10.001703
CG2863 CG32813 -6.068221
CG2863 CG33071 -0.503794
CG2863 CG33217 0.371303
CG2863 CG3593 0.705696
CG2863 CG4033 -1.480178
CG2863 CG4217 2.009442
CG2863 CG4300 1.608934
CG2863 CG4307 -8.170632
CG2863 CG4457 -2.635487
CG2863 CG4581 -1.407581
CG2863 CG4665 0.131259
CG2863 CG4843 -2.216030
CG2863 CG4901 -9.901724
CG2863 CG4912 -5.098016
CG2863 CG4972 1.633332
CG2863 CG4994 2.707258
CG2863 CG5033 -1.008866
CG2863 CG5258 2.348217
CG2863 CG5277 -7.920597
CG2863 CG5374 -1.209297
CG2863 CG5525 3.313828
CG2863 CG5558 0.255790
CG2863 CG5594 1.276616
CG2863 CG5596 0.352085
CG2863 CG5824 10.596872
CG2863 CG5903 1.911292
CG2863 CG5904 2.746109
CG2863 CG5961 3.530908
CG2863 CG5992 -2.855674
CG2863 CG6022 0.656829
CG2863 CG6105 -3.584886
CG2863 CG6226 -11.674909
CG2863 CG6501 -2.113677
CG2863 CG6512 0.295221
CG2863 CG6904 -3.440712
CG2863 CG6949 -5.643868
CG2863 CG7033 3.971873
CG2863 CG7088 1.778042
CG2863 CG7176 0.497647
CG2863 CG7421 2.791030
CG2863 CG7430 6.632492
CG2863 CG7458 -5.651148
CG2863 CG7461 -4.701328
CG2863 CG7519 -11.142005
CG2863 CG7610 0.298629
CG2863 CG7712 0.064713
CG2863 CG7834 -1.417862
CG2863 CG7841 -0.867429
CG2863 CG7993 2.280695
CG2863 CG8058 0.869791
CG2863 CG8231 -4.894715
CG2863 CG8301 -0.159907
CG2863 CG8327 0.123635
CG2863 CG8443 3.015808
CG2863 CG8446 5.386212
CG2863 CG8525 -6.550718
CG2863 CG8531 1.375670
CG2863 CG8635 4.267970
CG2863 CG8759 4.299659
CG2863 CG8920 0.301653
CG2863 CG8977 -0.024083
CG2863 CG9009 -1.773841
CG2863 CG9140 4.543145
CG2863 CG9172 1.789932
CG2863 CG9281 -6.753546
CG2863 CG9527 2.006225
CG2863 CG9630 -1.436945
CG2863 CG9663 -1.678129
CG2863 CG9762 0.245913
CG2867 CG3224 -0.769747
CG2867 CG32253 0.838637
CG2867 CG32409 2.220854
CG2867 CG4217 0.877575
CG2867 CG4912 -6.203449
CG2867 CG5220 0.143727
CG2867 CG5258 1.448066
CG2867 CG5277 3.502672
CG2867 CG5525 -1.836709
CG2867 CG5824 -2.931784
CG2867 CG5904 3.547226
CG2867 CG6022 3.065235
CG2867 CG6226 -1.184730
CG2867 CG6455 -2.602395
CG2867 CG6904 2.704494
CG2867 CG7519 -7.252377
CG2867 CG7712 0.815673
CG2867 CG7780 -1.799660
CG2867 CG7993 -0.499793
CG2867 CG8058 -2.081423
CG2867 CG8286 0.590395
CG2867 CG8327 -0.596282
CG2867 CG8525 -7.077242
CG2867 CG8920 -3.082558
CG2867 CG9306 0.679567
CG2867 CG9630 -0.597252
CG2913 CG9710 -0.490597
CG2918 CG3008 -0.447103
CG2918 CG33549 0.094482
CG2918 CG4670 -1.750635
CG2918 CG5186 -0.384172
CG2918 CG7748 -0.727608
CG2928 CG32548 0.233883
CG2928 CG3365 -2.232301
CG2928 CG4778 -1.282565
CG2928 CG7563 -0.946760
CG2928 CG9089 -0.259092
CG2969 CG31692 -2.015494
CG2969 CG32425 0.102751
CG2969 CG3278 1.188726
CG2969 CG33113 0.494615
CG2969 CG33549 0.685337
CG2969 CG3644 -0.892525
CG2969 CG3722 1.240829
CG2969 CG3725 -2.548114
CG2969 CG3800 0.616527
CG2969 CG3903 -2.140572
CG2969 CG3989 -3.105207
CG2969 CG4183 0.534339
CG2969 CG4354 0.327498
CG2969 CG4405 -0.179381
CG2969 CG4533 0.741099
CG2969 CG4677 -2.313209
CG2969 CG4679 -0.293562
CG2969 CG4746 0.589575
CG2969 CG5183 -0.336028
CG2969 CG5320 0.097460
CG2969 CG5345 0.580349
CG2969 CG5486 -1.923927
CG2969 CG6778 -1.346795
CG2969 CG7481 -1.535769
CG2969 CG8258 0.298993
CG2969 CG8276 0.252559
CG2969 CG9020 -0.228067
CG2969 CG9238 0.801023
CG2969 CG9256 -0.189363
CG2969 CG9423 0.461637
CG2969 CG9677 0.608789
CG2969 CG9866 2.814805
CG2969 CG9985 -0.020403
CG2977 CG3006 -0.163594
CG2977 CG31004 0.072345
CG2977 CG31098 0.779686
CG2977 CG31233 0.346188
CG2977 CG31259 -1.228387
CG2977 CG31431 -1.677597
CG2977 CG33502 -0.707037
CG2977 CG3588 0.148330
CG2977 CG4061 1.335655
CG2977 CG4753 2.126110
CG2977 CG5288 -3.655792
CG2977 CG5532 -0.290837
CG2977 CG5660 -1.887056
CG2977 CG5819 -2.556828
CG2977 CG5949 -0.606331
CG2977 CG6028 0.929774
CG2977 CG6417 -0.345917
CG2977 CG6459 -0.514861
CG2977 CG6666 -2.388534
CG2977 CG6949 1.665915
CG2977 CG7062 1.024751
CG2977 CG7241 -0.243637
CG2977 CG7328 -0.934006
CG2977 CG7354 0.897027
CG2977 CG7502 0.478104
CG2977 CG8048 3.212169
CG2977 CG8443 -2.594752
CG2977 CG8470 -3.384331
CG2977 CG8766 0.602367
CG2977 CG8788 2.392492
CG2977 CG8804 0.771468
CG2977 CG8913 0.984981
CG2977 CG8946 -9.772299
CG2977 CG9066 0.730686
CG2977 CG9127 0.136429
CG2977 CG9331 -8.911301
CG2977 CG9527 -4.775737
CG2977 CG9568 -0.158896
CG3001 CG31045 -2.480754
CG3001 CG31332 -3.376017
CG3001 CG31692 1.894912
CG3001 CG31775 -0.320917
CG3001 CG32464 -0.004703
CG3001 CG3278 -2.087343
CG3001 CG32813 0.096438
CG3001 CG3401 0.532752
CG3001 CG3989 -0.677475
CG3001 CG4003 1.993488
CG3001 CG4125 -1.338030
CG3001 CG4170 0.870835
CG3001 CG4300 0.347725
CG3001 CG4354 -0.278077
CG3001 CG4457 0.372537
CG3001 CG4511 -0.733101
CG3001 CG4533 0.371392
CG3001 CG4696 0.395870
CG3001 CG4700 0.336466
CG3001 CG4746 3.581694
CG3001 CG4843 -0.508973
CG3001 CG5033 -7.055666
CG3001 CG5183 -0.665771
CG3001 CG5193 0.298023
CG3001 CG5220 3.485023
CG3001 CG5258 -3.360078
CG3001 CG5277 2.916810
CG3001 CG5320 2.884920
CG3001 CG5374 0.529450
CG3001 CG5594 0.627235
CG3001 CG5596 -0.148336
CG3001 CG5776 0.476324
CG3001 CG5824 4.835052
CG3001 CG6017 -1.030219
CG3001 CG6177 -0.859704
CG3001 CG6501 0.560530
CG3001 CG6512 -0.352586
CG3001 CG7033 1.695841
CG3001 CG7073 0.103363
CG3001 CG7610 -0.949386
CG3001 CG7915 -3.133952
CG3001 CG7935 -0.077663
CG3001 CG7987 -3.326708
CG3001 CG8231 3.713744
CG3001 CG8258 -0.937272
CG3001 CG8289 2.412710
CG3001 CG8301 0.901620
CG3001 CG8306 1.845448
CG3001 CG8312 -2.900600
CG3001 CG8446 1.383569
CG3001 CG8635 0.739383
CG3001 CG8759 -4.897325
CG3001 CG8977 1.158828
CG3001 CG9006 -2.433062
CG3001 CG9009 -0.375119
CG3001 CG9194 0.807483
CG3001 CG9281 -2.183553
CG3001 CG9663 1.948736
CG3001 CG9677 1.959392
CG3001 CG9762 -2.428779
CG3001 CG9866 -1.250521
CG3001 CR31696 -0.049071
CG3001 TE19126 0.371883
CG30011 CG30497 -0.820286
CG30011 CG31098 -1.275256
CG30011 CG31175 0.996070
CG30011 CG32164 -1.913430
CG30011 CG32464 0.321325
CG30011 CG32499 -0.585811
CG30011 CG32813 -1.114473
CG30011 CG33149 -0.128511
CG30011 CG3762 -0.286712
CG30011 CG3829 -0.198801
CG30011 CG3989 -0.592722
CG30011 CG4051 0.218004
CG30011 CG4233 0.899938
CG30011 CG4533 0.526980
CG30011 CG4600 -0.397952
CG30011 CG4994 0.896245
CG30011 CG5320 -2.488367
CG30011 CG5330 2.916814
CG30011 CG5476 1.542007
CG30011 CG5594 -0.135073
CG30011 CG6501 1.889162
CG30011 CG6668 -3.061183
CG30011 CG6844 0.748117
CG30011 CG6871 -0.056191
CG30011 CG7062 2.093266
CG30011 CG7071 1.037512
CG30011 CG7088 -1.236181
CG30011 CG7173 0.087960
CG30011 CG7176 -0.708323
CG30011 CG7266 -0.756668
CG30011 CG7807 -0.359410
CG30011 CG7915 -0.222173
CG30011 CG8050 -0.801787
CG30011 CG8144 0.860221
CG30011 CG8235 0.201634
CG30011 CG8402 -0.571675
CG30011 CG8439 -1.457120
CG30011 CG8665 -2.932472
CG30011 CG8977 0.025147
CG30011 CG9009 -1.891969
CG30011 CG9238 -2.210279
CG30011 TE19126 -0.108013
CG3006 CG31098 -2.188308
CG3006 CG31775 -0.825995
CG3006 CG4162 1.015802
CG3006 CG4753 -1.512529
CG3006 CG5288 -1.890516
CG3006 CG5532 0.039892
CG3006 CG5819 -0.036485
CG3006 CG5828 -0.617797
CG3006 CG6417 0.283007
CG3006 CG6459 -0.083716
CG3006 CG7241 -1.172693
CG3006 CG7936 -0.198165
CG3006 CG8050 0.381556
CG3006 CG8066 0.181684
CG3006 CG8669 -1.597724
CG3006 CG8788 0.494997
CG3006 CG8804 0.944980
CG3006 CG8913 0.118896
CG3006 CG8946 1.124661
CG3006 CG9066 -0.383952
CG3006 CG9331 -0.077403
CG3006 CG9527 -0.215970
CG3008 CG3028 -0.304048
CG3008 CG3033 -0.372699
CG3008 CG3171 -2.017347
CG3008 CG3198 -0.186942
CG3008 CG32244 0.911954
CG3008 CG32425 1.575223
CG3008 CG3265 1.503116
CG3008 CG33097 -3.811590
CG3008 CG33104 -1.175590
CG3008 CG33183 -2.757093
CG3008 CG33549 -2.670254
CG3008 CG3499 -0.971317
CG3008 CG3722 0.086053
CG3008 CG3800 0.900233
CG3008 CG3969 0.361434
CG3008 CG4006 -1.519456
CG3008 CG4169 -0.863904
CG3008 CG4170 1.483968
CG3008 CG4364 -2.336720
CG3008 CG4376 -0.144758
CG3008 CG4552 1.468361
CG3008 CG4692 0.585412
CG3008 CG4726 -0.708442
CG3008 CG4944 -0.356735
CG3008 CG4972 0.354784
CG3008 CG4994 0.955472
CG3008 CG5021 1.310481
CG3008 CG5186 -1.523097
CG3008 CG5374 0.668237
CG3008 CG5454 1.117861
CG3008 CG5809 -0.768910
CG3008 CG6521 -1.383900
CG3008 CG6668 1.040258
CG3008 CG6766 1.397643
CG3008 CG6775 -1.845643
CG3008 CG6877 1.753935
CG3008 CG7033 -2.875651
CG3008 CG7071 0.622115
CG3008 CG7107 1.445500
CG3008 CG7199 -0.450795
CG3008 CG7230 0.477584
CG3008 CG7413 1.266560
CG3008 CG7526 -0.432651
CG3008 CG7610 -2.736534
CG3008 CG7893 1.121482
CG3008 CG7961 -0.854917
CG3008 CG8173 -0.048280
CG3008 CG8231 2.568104
CG3008 CG8430 0.928337
CG3008 CG8439 2.241471
CG3008 CG8553 -0.759903
CG3008 CG8965 -0.132623
CG3008 CG9022 -2.046820
CG3008 CG9281 0.278334
CG3008 CG9322 -4.149953
CG3008 CG9330 0.683291
CG3008 CG9416 -0.170849
CG3008 CG9423 -0.924580
CG3008 CG9710 -3.038032
CG3008 CG9712 -3.098524
CG3008 CG9811 0.666387
CG3008 TE20108 -0.762197
CG30115 CG3171 -0.787123
CG30115 CG33071 -0.551214
CG30115 CG4125 0.417282
CG30115 CG4966 -1.338409
CG30115 CG7271 0.558034
CG30115 CG7638 -0.709696
CG30115 CG7675 0.069791
CG30115 CG8430 0.200992
CG30115 CG9326 -0.493247
CG30115 CG9854 -0.449920
CG30116 CG6775 -2.045027
CG3028 CG31170 -0.506984
CG3028 CG31368 0.079022
CG3028 CG3171 0.351165
CG3028 CG3198 0.716865
CG3028 CG3265 0.203197
CG3028 CG3499 1.125614
CG3028 CG4086 -0.779831
CG3028 CG4169 -1.028573
CG3028 CG4364 0.297022
CG3028 CG4376 -0.164416
CG3028 CG4552 -0.259841
CG3028 CG5186 -0.114918
CG3028 CG6775 -0.628073
CG3028 CG7413 0.174116
CG3028 CG7698 -0.709073
CG3028 CG8209 -0.257402
CG3028 CG8366 -1.654930
CG30291 CG31794 -1.293936
CG30291 CG3766 -0.073210
CG30291 CG4427 0.425984
CG30291 CG4457 -0.267771
CG30291 CG4552 -0.217702
CG30291 CG5353 -0.530989
CG30291 CG6199 -1.116182
CG30291 CG6822 -0.031566
CG30291 CG7748 -0.166211
CG30291 CG7867 -1.233974
CG30291 CG8235 -0.605320
CG3033 CG31045 0.187572
CG3033 CG3171 -0.838238
CG3033 CG3198 -0.493083
CG3033 CG33097 0.629366
CG3033 CG3542 -0.479855
CG3033 CG3624 -1.767747
CG3033 CG3969 -0.637162
CG3033 CG4006 -1.115301
CG3033 CG4204 0.383754
CG3033 CG4552 -0.726001
CG3033 CG4966 -0.259603
CG3033 CG5186 -0.030826
CG3033 CG6766 0.305998
CG3033 CG6775 0.149326
CG3033 CG6877 -0.986356
CG3033 CG7269 -0.135463
CG3033 CG7271 -0.055902
CG3033 CG7379 0.216007
CG3033 CG7413 -1.184138
CG3033 CG7430 -0.354311
CG3033 CG7526 -0.289335
CG3033 CG7893 -1.019621
CG3033 CG8156 0.467748
CG3033 CG8209 -0.105320
CG3033 CG8430 0.215717
CG3033 CG8965 0.097048
CG3033 CG9022 -0.048024
CG3033 CG9318 -0.121593
CG3033 CG9322 0.270370
CG3033 CG9710 0.476549
CG30349 CG32920 0.278253
CG30349 CG33502 -0.935872
CG30349 CG4376 0.245041
CG30349 CG4567 -0.564904
CG30349 CG5660 0.691858
CG30349 CG5819 -0.272654
CG30349 CG5903 -0.042389
CG30349 CG5949 -0.337977
CG30349 CG6178 -0.661693
CG30349 CG6666 0.822417
CG30349 CG6769 -0.546995
CG30349 CG7107 0.245811
CG30349 CG7328 -0.901726
CG30349 CG7354 -0.391734
CG30349 CG7807 0.428364
CG30349 CG8946 0.142895
CG30349 CG9527 0.907058
CG3039 CG33097 -4.808813
CG3039 CG33549 0.395288
CG3039 CG3542 1.845714
CG3039 CG3722 -2.121058
CG3039 CG4006 1.708579
CG3039 CG4170 -0.241014
CG3039 CG4672 -0.402368
CG3039 CG5215 0.120950
CG3039 CG5433 -0.948313
CG3039 CG5809 1.723091
CG3039 CG6654 -0.126292
CG3039 CG6877 -0.831347
CG3039 CG7375 1.409703
CG3039 CG7379 -0.314294
CG3039 CG7893 -0.796454
CG3039 CG8974 0.485255
CG3039 CG9022 0.309524
CG30427 CG3960 -0.104829
CG30427 CG5320 0.930328
CG30427 CG5330 0.517683
CG30427 CG5476 -1.076012
CG30427 CG5486 -0.467039
CG30427 CG6668 -0.595995
CG30427 CG6803 -0.298283
CG30427 CG7173 -0.133855
CG30427 CG8977 0.506751
CG30427 CG9194 0.266080
CG30427 CG9281 -0.684268
CG30427 CG9710 -0.221819
CG30427 CR31696 -0.705485
CG30427 TE19126 -0.273779
CG3048 CG31045 -1.637422
CG3048 CG3127 0.818597
CG3048 CG31332 -0.299990
CG3048 CG3371 -0.428405
CG3048 CG3436 1.289474
CG3048 CG4125 -1.595540
CG3048 CG4300 -0.725071
CG3048 CG4700 -0.018997
CG3048 CG4726 -0.225997
CG3048 CG4843 1.837413
CG3048 CG4994 1.500035
CG3048 CG5454 -2.141972
CG3048 CG5596 -0.177613
CG3048 CG5961 -0.154792
CG3048 CG7033 0.706224
CG3048 CG7638 -3.419631
CG3048 CG7893 -0.598917
CG3048 CG7930 -1.156041
CG3048 CG8231 -1.288617
CG3048 CG8301 0.260831
CG3048 CG8635 0.244767
CG3048 CG8759 3.058314
CG3048 CG8977 -0.672318
CG3048 CG9022 0.064311
CG3048 CG9194 -0.764205
CG3048 CG9663 0.557831
CG3048 CG9710 -0.036616
CG3048 CG9762 -2.913415
CG3048 CR31696 0.042181
CG3048 TE19126 1.747818
CG30497 CG33113 0.703975
CG30497 CG3903 0.468704
CG30497 CG4533 0.798922
CG30497 CG4679 -0.693086
CG30497 CG4692 -0.379505
CG30497 CG5320 0.309059
CG30497 CG5330 1.074324
CG30497 CG5345 -2.339368
CG30497 CG6668 1.003284
CG30497 CG7062 -1.630518
CG30497 CG7071 -0.711892
CG30497 CG7107 -0.520439
CG30497 CG7266 -0.951892
CG30497 CG7279 -0.333537
CG30497 CG7807 0.509624
CG30497 CG7981 0.269807
CG30497 CG8186 -0.751394
CG30497 CG8402 1.610566
CG30497 CG8665 0.239314
CG30497 CG9238 -0.373190
CG30497 CG9539 -0.560640
CG31004 CG31098 2.213079
CG31004 CG31175 -1.545900
CG31004 CG31259 0.574015
CG31004 CG3127 0.881610
CG31004 CG32164 -1.378907
CG31004 CG32813 3.940221
CG31004 CG33071 -0.094482
CG31004 CG33502 0.073790
CG31004 CG3714 -0.408938
CG31004 CG4033 2.939006
CG31004 CG4217 -0.628579
CG31004 CG4233 1.005753
CG31004 CG4475 -0.045346
CG31004 CG4567 0.778814
CG31004 CG4581 0.537252
CG31004 CG4665 -0.285291
CG31004 CG4753 0.818869
CG31004 CG4901 -0.152351
CG31004 CG5596 0.338856
CG31004 CG5660 -1.579643
CG31004 CG5819 -3.224151
CG31004 CG5903 -1.100630
CG31004 CG5949 -0.697344
CG31004 CG5961 1.047990
CG31004 CG5992 0.349161
CG31004 CG6345 -1.092637
CG31004 CG6501 -5.826844
CG31004 CG6666 2.338383
CG31004 CG6949 -1.930389
CG31004 CG7328 0.029494
CG31004 CG7421 1.200844
CG31004 CG7458 -3.374233
CG31004 CG8048 -1.932284
CG31004 CG8443 1.050820
CG31004 CG8446 0.600827
CG31004 CG8531 2.359631
CG31004 CG8946 -5.733613
CG31004 CG9127 -0.345424
CG31004 CG9331 0.139933
CG31004 CG9527 2.550186
CG31004 CG9762 2.241661
CG31022 CG31368 0.331717
CG31022 CG32043 -0.082291
CG31022 CG3265 -0.005857
CG31022 CG32982 -0.851627
CG31022 CG33149 0.105875
CG31022 CG3371 0.453070
CG31022 CG4115 -0.506043
CG31022 CG4125 0.450552
CG31022 CG4376 -0.624504
CG31022 CG4966 -0.588060
CG31022 CG5320 0.364974
CG31022 CG6647 -0.417674
CG31022 CG6668 0.296575
CG31022 CG6766 -0.304848
CG31022 CG6877 1.225372
CG31022 CG7071 -1.355885
CG31022 CG7073 0.639022
CG31022 CG7271 0.026178
CG31022 CG7433 0.446972
CG31022 CG7638 1.152897
CG31022 CG7675 -0.266152
CG31022 CG8209 -2.088418
CG31022 CG8749 -0.129693
CG31022 CG9710 0.896613
CG31022 TE19126 -0.643851
CG31043 CG31108 -1.683399
CG31043 CG31181 -0.254236
CG31043 CG6703 -0.593529
CG31043 CG9666 0.884246
CG31045 CG31332 -1.565978
CG31045 CG31794 1.947762
CG31045 CG3224 -0.243269
CG31045 CG32425 -6.941154
CG31045 CG3265 0.614279
CG31045 CG3278 4.815401
CG31045 CG33071 0.831234
CG31045 CG3436 -1.943546
CG31045 CG3624 -1.954902
CG31045 CG3664 -1.343242
CG31045 CG3992 0.668022
CG31045 CG4003 -0.683623
CG31045 CG4006 -0.473910
CG31045 CG4115 -0.779659
CG31045 CG4170 0.668833
CG31045 CG4204 1.905540
CG31045 CG4457 2.205438
CG31045 CG4511 1.412644
CG31045 CG4551 -6.257278
CG31045 CG4552 -0.548601
CG31045 CG4692 0.762082
CG31045 CG4700 -5.413645
CG31045 CG4746 0.533294
CG31045 CG4966 -1.418090
CG31045 CG4994 2.314669
CG31045 CG5183 -2.081101
CG31045 CG5258 1.695025
CG31045 CG5277 0.243282
CG31045 CG5353 1.398208
CG31045 CG5374 -0.077166
CG31045 CG5454 0.732974
CG31045 CG5596 1.554791
CG31045 CG5809 5.239645
CG31045 CG6017 -0.280806
CG31045 CG6512 -1.637431
CG31045 CG6668 0.842268
CG31045 CG6708 -3.034688
CG31045 CG6766 -0.591641
CG31045 CG6904 3.728280
CG31045 CG7033 1.066086
CG31045 CG7073 -1.688886
CG31045 CG7262 0.399707
CG31045 CG7299 -0.416183
CG31045 CG7430 -0.788100
CG31045 CG7526 0.235954
CG31045 CG7610 -2.680624
CG31045 CG7654 1.704819
CG31045 CG7675 1.515061
CG31045 CG7893 -0.438700
CG31045 CG7915 0.976887
CG31045 CG7987 2.703529
CG31045 CG8231 -0.636866
CG31045 CG8289 -5.505475
CG31045 CG8306 -4.191682
CG31045 CG8312 -1.142979
CG31045 CG8411 1.461103
CG31045 CG8430 0.308228
CG31045 CG8635 1.072477
CG31045 CG8759 -9.846722
CG31045 CG8977 1.869930
CG31045 CG8978 0.766074
CG31045 CG9022 1.912569
CG31045 CG9035 -0.249752
CG31045 CG9128 0.044644
CG31045 CG9194 -0.947641
CG31045 CG9281 0.273472
CG31045 CG9318 -0.015864
CG31045 CG9322 1.009745
CG31045 CG9403 5.977532
CG31045 CG9677 -0.415701
CG31045 CG9710 -1.907120
CG31045 CG9712 -0.630572
CG31045 CG9750 1.512940
CG31045 CG9762 1.939397
CG31045 CG9866 -5.153733
CG31045 CG9916 -1.351652
CG31045 CR31696 -3.633192
CG31045 TE19126 0.913119
CG31088 CG31181 -0.580356
CG31088 CG3967 -0.629422
CG31088 CG4050 -0.398401
CG31088 CG5433 -0.751231
CG31088 CG5545 -0.547013
CG31088 CG5580 -0.895363
CG31088 CG6418 -1.518237
CG31088 CG6703 -0.144086
CG31088 CG7851 -0.593863
CG31088 CG8200 0.379666
CG31088 CG8472 -0.757680
CG31088 CG9261 0.139493
CG31088 CG9666 -0.866669
CG31098 CG31175 -5.511938
CG31098 CG31431 -0.101491
CG31098 CG32164 0.297876
CG31098 CG32499 -0.374426
CG31098 CG32813 3.709636
CG31098 CG3283 0.219646
CG31098 CG33009 -0.823494
CG31098 CG3588 0.736170
CG31098 CG3829 1.267193
CG31098 CG4033 3.431783
CG31098 CG4162 0.508311
CG31098 CG4233 -0.295700
CG31098 CG4427 6.898901
CG31098 CG4475 2.753352
CG31098 CG4533 2.206408
CG31098 CG4600 -0.228810
CG31098 CG4753 -7.161384
CG31098 CG5010 2.440185
CG31098 CG5210 0.307243
CG31098 CG5288 -0.894592
CG31098 CG5476 -0.924235
CG31098 CG5532 -0.324192
CG31098 CG5558 1.747087
CG31098 CG5819 -3.322807
CG31098 CG5828 -0.742474
CG31098 CG5949 -2.506716
CG31098 CG6417 -3.741804
CG31098 CG6459 -0.043959
CG31098 CG6501 -10.749829
CG31098 CG6666 2.909825
CG31098 CG6949 8.924606
CG31098 CG7062 0.072669
CG31098 CG7088 5.436365
CG31098 CG7241 1.824948
CG31098 CG7266 3.159061
CG31098 CG7421 0.731405
CG31098 CG7438 0.648799
CG31098 CG7807 1.243524
CG31098 CG7936 0.271937
CG31098 CG8048 1.894771
CG31098 CG8050 -5.622726
CG31098 CG8066 -4.062108
CG31098 CG8235 0.046150
CG31098 CG8402 3.581157
CG31098 CG8443 -1.610277
CG31098 CG8446 -2.053760
CG31098 CG8470 2.720503
CG31098 CG8665 -5.035570
CG31098 CG8669 1.267327
CG31098 CG8766 -4.225571
CG31098 CG8788 1.342132
CG31098 CG8804 0.967907
CG31098 CG8913 -2.420138
CG31098 CG8946 -12.687160
CG31098 CG9009 0.749391
CG31098 CG9184 -0.924460
CG31098 CG9527 3.250767
CG31108 CG31181 -0.238189
CG31108 CG32043 -0.239938
CG31108 CG4303 -0.031243
CG31108 CG6866 -1.557823
CG31108 CG8416 0.085642
CG31108 CG8567 0.878503
CG31108 CG9135 1.013297
CG31108 CG9666 -1.879532
CG31121 CG6668 -1.160674
CG31160 CG31175 -0.531818
CG31160 CG3140 1.395770
CG31160 CG32164 0.565817
CG31160 CG32409 -1.194998
CG31160 CG3267 2.283611
CG31160 CG3283 -0.142533
CG31160 CG4033 1.025556
CG31160 CG4051 0.216708
CG31160 CG4061 -1.703043
CG31160 CG4427 0.401070
CG31160 CG4475 -0.968458
CG31160 CG4567 0.271357
CG31160 CG4665 -1.030771
CG31160 CG5130 -0.019954
CG31160 CG6028 0.177413
CG31160 CG6345 0.911914
CG31160 CG6459 -0.897316
CG31160 CG6949 1.204044
CG31160 CG7328 0.322629
CG31160 CG7421 -0.267614
CG31160 CG7458 0.367019
CG31160 CG7461 2.288033
CG31160 CG8036 -0.721801
CG31160 CG8058 -0.979062
CG31160 CG8443 0.033198
CG31160 CG8470 1.922434
CG31160 CG8531 -0.047022
CG31160 CG8766 0.201910
CG31160 CG8788 1.498559
CG31160 CG8946 0.889940
CG31160 CG9127 0.353469
CG31160 CG9527 -0.197419
CG31170 CG3127 -0.029649
CG31170 CG3140 0.151227
CG31170 CG3171 0.807054
CG31170 CG31999 0.705440
CG31170 CG3224 -0.877553
CG31170 CG32409 -0.191426
CG31170 CG3267 0.473589
CG31170 CG32920 -0.341299
CG31170 CG33009 -0.893187
CG31170 CG33104 1.002122
CG31170 CG33183 -2.276723
CG31170 CG33502 -2.218532
CG31170 CG3499 -2.384426
CG31170 CG3624 0.021027
CG31170 CG3714 0.068118
CG31170 CG4169 2.161029
CG31170 CG4199 0.043441
CG31170 CG4217 0.558218
CG31170 CG4233 0.878364
CG31170 CG4364 -0.568602
CG31170 CG4427 -3.103989
CG31170 CG4511 0.069586
CG31170 CG4552 -0.981359
CG31170 CG4726 0.090419
CG31170 CG4912 1.540077
CG31170 CG4984 0.159402
CG31170 CG5170 -0.965911
CG31170 CG5590 0.588424
CG31170 CG5903 -0.004416
CG31170 CG5904 -6.849863
CG31170 CG6028 1.033902
CG31170 CG6202 1.034117
CG31170 CG6345 0.109570
CG31170 CG6708 -2.381848
CG31170 CG6769 0.865251
CG31170 CG6904 -4.545783
CG31170 CG6949 1.154937
CG31170 CG7033 0.445826
CG31170 CG7354 0.497234
CG31170 CG7361 -5.573963
CG31170 CG7413 0.592146
CG31170 CG7461 1.547394
CG31170 CG7993 2.777584
CG31170 CG8058 -1.980605
CG31170 CG8235 4.624148
CG31170 CG8286 -0.662774
CG31170 CG8309 0.176778
CG31170 CG8366 0.337150
CG31170 CG8430 -1.622731
CG31170 CG8443 1.772085
CG31170 CG8531 -1.131036
CG31170 CG8636 1.376965
CG31170 CG8766 -0.743564
CG31170 CG8788 1.621417
CG31170 CG8978 1.054788
CG31170 CG9140 0.496543
CG31170 CG9527 -1.847003
CG31170 CG9743 0.814377
CG31175 CG31559 -0.011498
CG31175 CG32164 -0.204850
CG31175 CG32499 0.490106
CG31175 CG3267 -2.773176
CG31175 CG32813 -0.678819
CG31175 CG33071 -2.196474
CG31175 CG33217 1.587221
CG31175 CG33502 -1.118896
CG31175 CG3588 -0.533420
CG31175 CG3762 -2.820296
CG31175 CG4033 -3.466751
CG31175 CG4051 -0.044365
CG31175 CG4217 -0.712821
CG31175 CG4307 1.457718
CG31175 CG4427 2.697931
CG31175 CG4567 -0.280770
CG31175 CG4600 0.050188
CG31175 CG4726 -1.130129
CG31175 CG4753 -0.274138
CG31175 CG4901 -0.635086
CG31175 CG4966 -0.502003
CG31175 CG4994 4.100047
CG31175 CG5010 -0.860046
CG31175 CG5525 0.244017
CG31175 CG5819 1.584595
CG31175 CG6417 1.872060
CG31175 CG6459 0.174981
CG31175 CG6501 -5.321996
CG31175 CG6708 1.259844
CG31175 CG6871 0.087548
CG31175 CG6949 3.258354
CG31175 CG7088 -5.660406
CG31175 CG7107 -1.710261
CG31175 CG7176 -0.232404
CG31175 CG7271 0.381772
CG31175 CG7361 2.092117
CG31175 CG7421 0.705593
CG31175 CG7458 2.620902
CG31175 CG7502 -1.109738
CG31175 CG7554 -0.099833
CG31175 CG7675 0.334788
CG31175 CG7807 0.250690
CG31175 CG7915 0.406094
CG31175 CG8050 2.366184
CG31175 CG8058 2.336068
CG31175 CG8144 -3.322935
CG31175 CG8186 -0.234435
CG31175 CG8235 -8.436247
CG31175 CG8309 1.490239
CG31175 CG8386 0.583998
CG31175 CG8439 1.393885
CG31175 CG8446 2.682924
CG31175 CG8788 -3.741009
CG31175 CG8946 3.187840
CG31175 CG9009 -1.700532
CG31175 CG9172 0.929785
CG31175 CG9326 -1.729669
CG31175 CG9330 0.951067
CG31175 CG9527 0.527819
CG31175 CR31808 -0.165486
CG31181 CG3269 0.257484
CG31181 CG3967 -0.055901
CG31181 CG4050 1.363531
CG31181 CG4303 -0.174131
CG31181 CG5433 0.395964
CG31181 CG5545 0.296440
CG31181 CG6703 -1.655951
CG31181 CG6987 -0.159550
CG31181 CG7528 -1.262594
CG31181 CG7576 -0.684690
CG31181 CG8472 -0.917237
CG31181 CG8567 -0.388867
CG31181 CG9666 -0.867624
CG31233 CG31259 -0.286882
CG31233 CG33502 -0.892963
CG31233 CG3734 0.083423
CG31233 CG3884 -0.814400
CG31233 CG4061 1.334708
CG31233 CG4199 -0.963078
CG31233 CG5010 -0.134491
CG31233 CG6028 -1.882174
CG31233 CG6459 1.414501
CG31233 CG6830 0.341472
CG31233 CG7328 -0.921326
CG31233 CG7354 1.555358
CG31233 CG8766 0.486287
CG31233 CG8804 -1.123139
CG31233 CG9331 -3.726703
CG31233 CG9527 1.265103
CG31233 CG9568 -2.320605
CG31259 CG33502 -1.659517
CG31259 CG4061 -3.156604
CG31259 CG5660 -1.756106
CG31259 CG5819 0.332288
CG31259 CG6028 -1.062128
CG31259 CG6830 -0.132053
CG31259 CG7328 0.342430
CG31259 CG7354 -0.660596
CG31259 CG8048 1.630730
CG31259 CG8531 -0.261126
CG31259 CG9127 0.013205
CG31259 CG9331 0.951554
CG31259 CG9527 0.963108
CG31259 CG9568 0.423688
CG3127 CG31605 -0.454552
CG3127 CG32164 3.142434
CG3127 CG32813 3.450606
CG3127 CG33009 -0.040056
CG3127 CG33071 -0.584225
CG3127 CG33149 0.746365
CG3127 CG33502 -2.117687
CG3127 CG3499 0.901438
CG3127 CG3714 -0.819084
CG3127 CG3960 0.763284
CG3127 CG4033 1.563171
CG3127 CG4086 0.223985
CG3127 CG4169 1.044008
CG3127 CG4217 2.241676
CG3127 CG4364 0.437466
CG3127 CG4376 -0.449731
CG3127 CG4427 1.843690
CG3127 CG4726 -1.664941
CG3127 CG4901 -0.306056
CG3127 CG4994 -3.665436
CG3127 CG5476 -0.206734
CG3127 CG5596 -0.546828
CG3127 CG5660 1.121216
CG3127 CG5819 0.113874
CG3127 CG5903 -1.577329
CG3127 CG5961 -1.990180
CG3127 CG6417 -0.508130
CG3127 CG6501 -7.420898
CG3127 CG6521 0.332356
CG3127 CG6647 0.176427
CG3127 CG6666 -2.621430
CG3127 CG6769 -3.013867
CG3127 CG6949 0.687987
CG3127 CG6972 -0.549758
CG3127 CG7033 0.284954
CG3127 CG7107 -0.502319
CG3127 CG7361 1.133420
CG3127 CG7430 -1.085716
CG3127 CG7458 -2.886732
CG3127 CG7698 -0.326533
CG3127 CG7920 -3.314582
CG3127 CG7981 -0.282247
CG3127 CG8048 -0.728353
CG3127 CG8235 0.321948
CG3127 CG8402 -0.369635
CG3127 CG8439 -1.084928
CG3127 CG8766 -0.111399
CG3127 CG8788 -0.064519
CG3127 CG8946 0.591721
CG3127 CG8977 1.146909
CG3127 CG9194 -1.453301
CG3127 CG9480 -0.535676
CG3127 CG9527 1.945921
CG3127 CG9663 1.099778
CG3127 CG9762 -1.307229
CG3127 CG9811 0.095410
CG3127 CR31696 0.188836
CG31332 CG3265 0.826653
CG31332 CG3371 2.062261
CG31332 CG3436 -0.523051
CG31332 CG3624 0.061459
CG31332 CG3664 -4.254998
CG31332 CG4003 0.788135
CG31332 CG4006 3.821088
CG31332 CG4125 0.994273
CG31332 CG4170 0.658699
CG31332 CG4194 0.452845
CG31332 CG4204 2.562580
CG31332 CG4457 1.097474
CG31332 CG4551 -0.847080
CG31332 CG4677 0.570894
CG31332 CG4700 -0.249617
CG31332 CG4843 2.945951
CG31332 CG4966 2.201781
CG31332 CG5183 4.105603
CG31332 CG5258 2.122829
CG31332 CG5809 4.983737
CG31332 CG6017 -0.121812
CG31332 CG6766 3.452745
CG31332 CG6877 0.586206
CG31332 CG6972 0.111843
CG31332 CG7073 -3.521572
CG31332 CG7262 1.002448
CG31332 CG7379 -2.115240
CG31332 CG7638 -8.781736
CG31332 CG7893 -3.865351
CG31332 CG8231 3.144481
CG31332 CG8289 -2.039356
CG31332 CG8306 2.976116
CG31332 CG8312 -0.992532
CG31332 CG8411 -0.196498
CG31332 CG8416 0.333934
CG31332 CG8635 -2.854392
CG31332 CG8759 -11.439694
CG31332 CG9128 -3.246054
CG31332 CG9318 0.706544
CG31332 CG9322 -1.478928
CG31332 CG9403 1.237498
CG31332 CG9677 2.339454
CG31332 CG9866 -1.712658
CG31332 CG9916 -0.141411
CG31332 CR31696 0.593905
CG31332 TE19126 4.441751
CG31344 CG8239 -1.740414
CG31349 CG32043 0.016739
CG31349 CG32556 -1.398776
CG31349 CG32701 -0.557103
CG31349 CG3969 0.222605
CG31349 CG4006 -1.559369
CG31349 CG4027 -2.231162
CG31349 CG4303 0.456567
CG31349 CG5433 0.237267
CG31349 CG6174 0.322789
CG31349 CG6877 0.297252
CG31349 CG7375 -1.230559
CG31349 CG7752 0.088363
CG31349 CG8933 -1.050788
CG31368 CG3198 -1.909471
CG31368 CG3265 -3.085635
CG31368 CG32982 -0.504674
CG31368 CG33097 0.689973
CG31368 CG3371 -5.186163
CG31368 CG3416 -1.912834
CG31368 CG3436 -0.282227
CG31368 CG3861 0.261748
CG31368 CG4003 0.144627
CG31368 CG4051 0.828435
CG31368 CG4376 -0.511230
CG31368 CG4552 0.737736
CG31368 CG4966 0.023043
CG31368 CG4994 1.187197
CG31368 CG5454 -0.925490
CG31368 CG5809 1.612752
CG31368 CG6766 1.007741
CG31368 CG6775 0.859759
CG31368 CG7071 0.790619
CG31368 CG7187 -0.001910
CG31368 CG7269 0.624963
CG31368 CG7375 0.156400
CG31368 CG7413 -1.863420
CG31368 CG7433 -0.646931
CG31368 CG7638 -0.465032
CG31368 CG7698 -3.401178
CG31368 CG8209 -3.765683
CG31368 CG8553 -0.053018
CG31368 CG8571 0.149325
CG31368 CG8749 -0.815463
CG31368 CG9262 -1.177381
CG31368 CG9710 0.556906
CG31368 CG9750 1.397809
CG31368 CG9854 -0.551179
CG31368 CG9894 -0.398156
CG31368 CG9985 0.137353
CG3140 CG31794 -0.571636
CG3140 CG31999 0.708556
CG3140 CG32164 -0.702129
CG3140 CG32409 0.117455
CG3140 CG3283 -3.760638
CG3140 CG33009 -0.114593
CG3140 CG33104 1.543072
CG3140 CG3499 4.263889
CG3140 CG3624 -0.547594
CG3140 CG3714 0.486613
CG3140 CG3861 0.874911
CG3140 CG4003 -1.512233
CG3140 CG4051 -0.238196
CG3140 CG4086 0.209515
CG3140 CG4217 1.395572
CG3140 CG4233 -1.117010
CG3140 CG4427 -2.784994
CG3140 CG4475 0.611438
CG3140 CG4567 0.621407
CG3140 CG4581 0.542358
CG3140 CG4665 -1.898113
CG3140 CG4752 0.076226
CG3140 CG4972 -0.075327
CG3140 CG4984 -0.833703
CG3140 CG5033 1.208418
CG3140 CG5330 4.174777
CG3140 CG5353 0.010584
CG3140 CG5374 2.333387
CG3140 CG5558 -0.501220
CG3140 CG5660 0.210626
CG3140 CG5819 -0.069298
CG3140 CG5904 -12.305795
CG3140 CG5992 0.624850
CG3140 CG6226 2.237772
CG3140 CG6345 0.459571
CG3140 CG6415 0.346929
CG3140 CG6459 1.295606
CG3140 CG6501 -1.682806
CG3140 CG6666 0.953814
CG3140 CG6708 -0.143203
CG3140 CG6871 -0.070611
CG3140 CG6904 -6.475436
CG3140 CG6949 5.083247
CG3140 CG7033 -1.481666
CG3140 CG7107 0.271948
CG3140 CG7176 0.355911
CG3140 CG7227 -0.052032
CG3140 CG7361 1.518868
CG3140 CG7393 -0.454773
CG3140 CG7413 2.280407
CG3140 CG7461 -4.836577
CG3140 CG7610 0.370155
CG3140 CG7698 -3.406689
CG3140 CG7839 0.034328
CG3140 CG7935 -0.783803
CG3140 CG7987 -2.795914
CG3140 CG7993 1.966935
CG3140 CG8036 -0.576253
CG3140 CG8039 -1.718802
CG3140 CG8058 2.059769
CG3140 CG8235 1.766450
CG3140 CG8402 1.094257
CG3140 CG8430 0.544818
CG3140 CG8439 0.787634
CG3140 CG8443 -0.605468
CG3140 CG8531 0.985191
CG3140 CG8636 0.931573
CG3140 CG8766 0.935480
CG3140 CG8788 -1.499785
CG3140 CG8978 1.456744
CG3140 CG9140 2.452303
CG3140 CG9148 1.961460
CG3140 CG9280 -4.690307
CG3140 CG9750 1.245951
CG3140 CG9985 0.282185
CG31431 CG6417 -0.218979
CG31431 CG7062 -0.350277
CG31431 CG8066 -0.619280
CG31431 CG8402 -0.344459
CG31431 CG8443 0.499262
CG31431 CG8665 0.208276
CG31431 CG8946 2.011789
CG31431 CG9527 -0.556577
CG31463 CG6830 1.617797
CG31536 CG32625 -0.513563
CG31536 CG3902 0.162388
CG31536 CG4769 -0.883124
CG31536 CG5345 0.294339
CG31536 CG5486 -0.102156
CG31536 CG6778 -1.016681
CG31536 CG7702 -0.503300
CG31536 CG9539 -0.507406
CG31559 CG3267 0.356343
CG31559 CG33217 0.089118
CG31559 CG4051 0.917227
CG31559 CG7176 -1.355675
CG31559 CG7361 0.666814
CG31559 CG7502 -0.316822
CG31559 CG8144 0.198622
CG31559 CG8182 -0.708300
CG31559 CG8788 -0.101815
CG31559 CG9149 -0.683807
CG31605 CG33071 -0.342002
CG31605 CG33502 0.087274
CG31605 CG4125 -0.073422
CG31605 CG4199 0.017755
CG31605 CG4217 1.873835
CG31605 CG4581 -0.944473
CG31605 CG4753 1.653107
CG31605 CG4901 -0.201706
CG31605 CG5525 -0.698287
CG31605 CG5819 -0.465472
CG31605 CG5961 -2.795782
CG31605 CG7458 1.677231
CG31605 CG7638 -0.395870
CG31605 CG8048 0.530735
CG31605 CG8788 0.422177
CG31605 CG9331 -0.231565
CG31605 CG9527 -0.404504
CG31605 CG9977 -1.428067
CG31649 CG4984 -0.938454
CG31649 CG8173 -0.518774
CG31692 CG3743 -0.287270
CG31692 CG3902 0.478633
CG31692 CG3989 1.726744
CG31692 CG4696 -1.583277
CG31692 CG4746 -1.006607
CG31692 CG5776 0.279111
CG31692 CG6778 1.594683
CG31692 CG6934 -0.907988
CG31692 CG7702 2.642655
CG31692 CG8258 -6.635583
CG31692 CG8276 -0.333320
CG31692 CG8312 -0.452307
CG31692 CG9128 0.214397
CG31692 CG9256 1.282168
CG31692 CG9677 -0.763702
CG31692 CG9836 -0.594118
CG3171 CG3198 0.865942
CG3171 CG32164 0.408926
CG3171 CG33104 -0.178708
CG3171 CG33183 0.955974
CG3171 CG33261 -1.428403
CG3171 CG3762 0.571302
CG3171 CG4006 0.727609
CG3171 CG4364 0.617685
CG3171 CG4376 0.099015
CG3171 CG4552 -2.798150
CG3171 CG4567 0.367488
CG3171 CG4726 1.427349
CG3171 CG4966 1.849242
CG3171 CG4994 -2.232804
CG3171 CG5186 0.674125
CG3171 CG6199 -0.612771
CG3171 CG6202 0.632521
CG3171 CG6345 0.675403
CG3171 CG6775 -0.180354
CG3171 CG7071 0.150720
CG3171 CG7107 1.535035
CG3171 CG7271 -5.624649
CG3171 CG7361 -1.586885
CG3171 CG7413 2.284840
CG3171 CG8173 -0.074649
CG3171 CG8235 -1.066282
CG3171 CG8268 -0.951212
CG3171 CG8430 -2.518435
CG3171 CG8965 0.111290
CG3171 CG9022 0.426905
CG3171 CG9322 -0.761429
CG3171 CG9710 1.311690
CG3171 CG9811 -0.390604
CG31721 CG9666 -1.829690
CG3174 CG3297 -1.160280
CG3174 CG5220 -0.289830
CG3174 CG6415 -1.160138
CG3174 CG9280 -0.505228
CG31775 CG32464 0.639715
CG31775 CG32813 0.766670
CG31775 CG4033 0.261024
CG31775 CG4162 0.531072
CG31775 CG4753 -0.257521
CG31775 CG4781 -0.811293
CG31775 CG5033 -0.923178
CG31775 CG5776 -0.928420
CG31775 CG7088 -0.794351
CG31775 CG8327 0.642862
CG31775 CG8446 -0.879318
CG31775 CG8525 -1.816287
CG31775 CG8669 -0.298694
CG31775 CG8946 -0.180047
CG31775 CG9006 0.694855
CG31775 CG9663 -0.043511
CG31794 CG31999 -0.971289
CG31794 CG32164 0.212179
CG31794 CG32425 1.932650
CG31794 CG3624 -0.837102
CG31794 CG3903 0.473368
CG31794 CG4145 -0.596504
CG31794 CG4169 -0.180389
CG31794 CG4233 0.021457
CG31794 CG4427 1.254278
CG31794 CG4457 -1.007228
CG31794 CG5320 1.113296
CG31794 CG5353 -2.366313
CG31794 CG5992 -1.179509
CG31794 CG6199 -1.053788
CG31794 CG6501 0.209698
CG31794 CG7610 -0.666212
CG31794 CG7920 -0.086043
CG31794 CG7987 0.185467
CG31794 CG8235 0.136740
CG31794 CG8289 -2.836705
CG31794 CG8402 0.350575
CG31794 CG8430 0.472181
CG31794 CG8759 0.985521
CG31794 CG9022 1.384145
CG31794 CG9281 0.932767
CG31794 CR31696 -2.876306
CG3180 CG4082 -1.912647
CG3184 CG5580 -1.190182
CG3184 CG8156 -1.200446
CG3198 CG32043 2.185379
CG3198 CG32244 -0.661511
CG3198 CG32486 -0.024247
CG3198 CG3265 2.421049
CG3198 CG33097 -1.533333
CG3198 CG33149 -0.480512
CG3198 CG33261 -0.565775
CG3198 CG3371 -7.330813
CG3198 CG3436 1.049107
CG3198 CG3542 2.336407
CG3198 CG3624 -2.434188
CG3198 CG3800 -0.225232
CG3198 CG3969 -1.067736
CG3198 CG4006 0.530318
CG3198 CG4086 -0.872012
CG3198 CG4169 -0.216413
CG3198 CG4204 -0.330920
CG3198 CG4376 0.290123
CG3198 CG4672 1.068403
CG3198 CG4966 0.738428
CG3198 CG4994 -0.795355
CG3198 CG5186 -1.614341
CG3198 CG5215 -2.712896
CG3198 CG5809 -4.016931
CG3198 CG6174 -1.170101
CG3198 CG6654 -0.005566
CG3198 CG6775 -9.632631
CG3198 CG6877 -5.728395
CG3198 CG7071 0.096092
CG3198 CG7187 -0.619760
CG3198 CG7269 -0.576438
CG3198 CG7271 -0.095224
CG3198 CG7375 -2.189221
CG3198 CG7379 1.333208
CG3198 CG7413 1.265640
CG3198 CG7433 -3.001054
CG3198 CG7638 -0.942379
CG3198 CG7893 0.461471
CG3198 CG7920 1.435164
CG3198 CG8173 0.351286
CG3198 CG8209 -2.326926
CG3198 CG8553 -0.274279
CG3198 CG8567 -0.277366
CG3198 CG8749 1.463637
CG3198 CG8974 1.565485
CG3198 CG9022 0.599388
CG3198 CG9267 -0.543067
CG3198 CG9710 -0.860337
CG3198 CG9894 -0.125675
CG3198 CG9985 3.364377
CG31999 CG32425 2.852056
CG31999 CG32548 -0.564945
CG31999 CG32920 0.571600
CG31999 CG33549 1.303745
CG31999 CG3365 0.254312
CG31999 CG3499 -0.960326
CG31999 CG3542 0.325414
CG31999 CG3903 -9.553144
CG31999 CG3960 -1.794652
CG31999 CG4145 0.892518
CG31999 CG4169 1.105334
CG31999 CG4233 0.358395
CG31999 CG4354 0.578302
CG31999 CG4533 0.171386
CG31999 CG4679 2.606268
CG31999 CG4692 0.674159
CG31999 CG4984 -0.541830
CG31999 CG5330 0.856855
CG31999 CG5353 0.480437
CG31999 CG5486 -0.374745
CG31999 CG6030 -0.170919
CG31999 CG6439 -0.277312
CG31999 CG6949 1.447341
CG31999 CG7033 0.770192
CG31999 CG7107 -0.402050
CG31999 CG7266 0.422491
CG31999 CG7526 -1.225646
CG31999 CG7981 -1.027217
CG31999 CG8058 0.183445
CG31999 CG8402 -0.991378
CG31999 CG8443 0.070862
CG31999 CG8965 0.316898
CG31999 CG9194 -0.982931
CG31999 CG9280 -0.089436
CG32030 CG5382 -0.116102
CG32030 CG5537 -2.054556
CG32030 CG5946 -1.569763
CG32030 CG6148 -0.767058
CG32030 CG6822 0.006021
CG32030 CG7073 -0.057259
CG32030 CG9916 -0.487896
CG32031 CG32701 -0.428954
CG32031 CG4303 -0.648169
CG32031 CG7379 -0.899857
CG32031 CG7752 -0.105654
CG32031 CG8933 -0.076920
CG32043 CG3269 0.929801
CG32043 CG33097 2.043343
CG32043 CG3371 1.032555
CG32043 CG3436 -0.712438
CG32043 CG3625 2.551189
CG32043 CG3969 0.397269
CG32043 CG5215 -3.101604
CG32043 CG5433 0.759034
CG32043 CG6174 -0.170890
CG32043 CG6418 0.237413
CG32043 CG6866 -2.580647
CG32043 CG6877 -1.270990
CG32043 CG7375 -0.915896
CG32043 CG7379 -1.810448
CG32043 CG8567 -1.309614
CG32043 CG9135 0.137020
CG32043 CG9267 -0.350505
CG32043 CG9666 -0.413951
CG32046 CG4050 -1.594862
CG32046 CG6703 0.121899
CG32158 CG3269 -0.398514
CG32158 CG3967 -0.659745
CG32158 CG5215 -0.094468
CG32158 CG6418 -0.831799
CG32158 CG8200 0.150544
CG32158 CG8567 -1.761435
CG32164 CG32499 -0.162865
CG32164 CG3267 6.009811
CG32164 CG32813 4.372057
CG32164 CG33149 0.412600
CG32164 CG3762 -1.929196
CG32164 CG3960 0.803843
CG32164 CG40049 -1.072850
CG32164 CG4033 -8.071745
CG32164 CG4051 2.612321
CG32164 CG4086 0.446140
CG32164 CG4125 1.558988
CG32164 CG4169 -1.302502
CG32164 CG4233 -0.567418
CG32164 CG4300 -5.658367
CG32164 CG4376 -0.758626
CG32164 CG4427 2.840687
CG32164 CG4475 -0.398018
CG32164 CG4533 0.056598
CG32164 CG4567 -0.732151
CG32164 CG4679 2.355594
CG32164 CG4726 1.395806
CG32164 CG4843 0.324536
CG32164 CG4994 -18.642542
CG32164 CG5033 3.167644
CG32164 CG5320 1.067585
CG32164 CG5330 3.910983
CG32164 CG5374 5.489236
CG32164 CG5476 0.153944
CG32164 CG5594 0.977344
CG32164 CG5596 0.653987
CG32164 CG5819 0.574757
CG32164 CG5903 -0.105733
CG32164 CG5961 1.426594
CG32164 CG6345 -0.776291
CG32164 CG6501 -16.600641
CG32164 CG6521 -0.529533
CG32164 CG6647 -0.127809
CG32164 CG6666 -5.535464
CG32164 CG6668 -2.004804
CG32164 CG6803 1.219276
CG32164 CG6949 6.758523
CG32164 CG7033 6.251254
CG32164 CG7088 1.478031
CG32164 CG7107 -2.747846
CG32164 CG7173 1.232552
CG32164 CG7176 -1.442061
CG32164 CG7271 0.975322
CG32164 CG7361 7.510209
CG32164 CG7421 -2.728493
CG32164 CG7430 2.276711
CG32164 CG7433 0.699350
CG32164 CG7458 -3.600209
CG32164 CG7610 3.575750
CG32164 CG7698 -2.694499
CG32164 CG7807 1.026302
CG32164 CG7915 -0.302727
CG32164 CG7920 1.202672
CG32164 CG7987 -1.272321
CG32164 CG8048 -0.981582
CG32164 CG8182 0.518213
CG32164 CG8186 -4.234260
CG32164 CG8235 -5.518300
CG32164 CG8402 -5.035708
CG32164 CG8439 -0.199925
CG32164 CG8788 -4.844974
CG32164 CG8946 3.950492
CG32164 CG8977 -9.351230
CG32164 CG9281 -6.112522
CG32164 CG9480 0.151570
CG32164 CG9710 -1.576709
CG32164 CG9762 -3.316944
CG32164 CR31696 -3.307428
CG32164 TE19126 -2.825199
CG32169 CG3703 -0.764957
CG32169 CG4050 0.053268
CG32169 CG4684 -0.520389
CG32169 CG6703 -0.414600
CG32169 CG7851 -0.484883
CG32169 CG9261 0.339737
CG3224 CG32409 3.690469
CG3224 CG32625 -0.210272
CG3224 CG33071 -0.782588
CG3224 CG33183 -1.137212
CG3224 CG33217 -1.805530
CG3224 CG3499 -2.540088
CG3224 CG3861 0.788069
CG3224 CG4457 0.598667
CG3224 CG4552 -0.551439
CG3224 CG4912 -2.609751
CG3224 CG5258 0.083737
CG3224 CG5277 -1.928777
CG3224 CG5353 -0.174110
CG3224 CG5525 0.909948
CG3224 CG5824 0.489920
CG3224 CG5904 2.749746
CG3224 CG6022 1.150844
CG3224 CG6202 -0.162192
CG3224 CG6226 -1.739771
CG3224 CG6455 -0.136568
CG3224 CG6708 1.893811
CG3224 CG6904 -2.694242
CG3224 CG7033 -0.854031
CG3224 CG7413 -2.667484
CG3224 CG7430 2.397900
CG3224 CG7461 -0.821588
CG3224 CG7519 1.877203
CG3224 CG7993 0.796114
CG3224 CG8058 -0.162052
CG3224 CG8231 1.109700
CG3224 CG8235 2.281242
CG3224 CG8286 -1.299232
CG3224 CG8309 -1.323120
CG3224 CG8366 0.799851
CG3224 CG8444 -0.715341
CG3224 CG8920 0.265796
CG3224 CG8978 -1.232336
CG3224 CG9140 1.764799
CG3224 CG9330 2.519326
CG3224 CG9743 -0.258491
CG3224 CG9750 -1.440024
CG32244 CG33149 0.720145
CG32244 CG3371 0.382541
CG32244 CG4051 0.209886
CG32244 CG4125 -2.018421
CG32244 CG4376 -0.003918
CG32244 CG4726 0.996856
CG32244 CG4994 1.240410
CG32244 CG5320 1.058955
CG32244 CG5476 -2.738509
CG32244 CG6521 0.150562
CG32244 CG6668 -0.843549
CG32244 CG6766 0.224441
CG32244 CG6775 0.826659
CG32244 CG7071 -0.284347
CG32244 CG7107 0.022090
CG32244 CG7173 -0.205003
CG32244 CG7199 -0.252640
CG32244 CG7271 0.501349
CG32244 CG7526 -0.307573
CG32244 CG7638 0.142479
CG32244 CG7675 1.597679
CG32244 CG8186 1.679050
CG32244 CG8965 0.393246
CG32244 CG9194 0.432761
CG32244 CG9253 -0.766806
CG32244 CG9322 -1.820329
CG32244 CG9710 -4.165353
CG32244 CG9762 0.611870
CG32244 TE19126 0.017154
CG32253 CG32264 -0.622658
CG32253 CG5824 -2.732006
CG32253 CG6022 0.537868
CG32253 CG6148 -0.216721
CG32253 CG6455 0.121483
CG32253 CG6767 -0.057661
CG32253 CG7519 1.618481
CG32253 CG7702 -1.183287
CG32253 CG8920 1.006027
CG32253 CG9006 0.657484
CG32253 CG9300 -2.205143
CG32253 CG9306 -0.634667
CG32264 CG3593 0.457575
CG32264 CG4781 -8.825480
CG32264 CG5010 1.497746
CG32264 CG5824 4.269400
CG32264 CG6022 -1.498388
CG32264 CG6767 -7.743686
CG32264 CG8327 1.256370
CG32264 CG8920 -2.381699
CG32264 CG9006 -3.783463
CG32264 CG9300 -0.249477
CG32264 CG9306 0.011399
CG32409 CG3267 -0.594357
CG32409 CG32813 -11.977771
CG32409 CG3499 1.727707
CG32409 CG3593 -1.491712
CG32409 CG3861 1.013363
CG32409 CG4033 -5.063916
CG32409 CG4217 -7.526912
CG32409 CG4307 6.825604
CG32409 CG4427 -15.622014
CG32409 CG4581 -2.322897
CG32409 CG4665 4.306862
CG32409 CG4753 -1.268523
CG32409 CG4901 -3.856170
CG32409 CG4912 0.625033
CG32409 CG5010 3.723215
CG32409 CG5033 -10.731580
CG32409 CG5220 1.489853
CG32409 CG5258 0.172707
CG32409 CG5277 3.496109
CG32409 CG5353 2.974681
CG32409 CG5525 3.313239
CG32409 CG5824 -26.310157
CG32409 CG5904 -9.056428
CG32409 CG5961 1.015393
CG32409 CG5992 4.697532
CG32409 CG6022 -4.143827
CG32409 CG6105 1.344101
CG32409 CG6226 -5.242984
CG32409 CG6417 3.155667
CG32409 CG6459 -3.498002
CG32409 CG6501 3.059173
CG32409 CG6708 7.554682
CG32409 CG6767 1.730021
CG32409 CG6904 -4.351460
CG32409 CG7033 -3.005644
CG32409 CG7088 1.648342
CG32409 CG7413 4.047306
CG32409 CG7421 -0.434950
CG32409 CG7430 1.085267
CG32409 CG7458 -8.847991
CG32409 CG7461 -8.553426
CG32409 CG7519 7.488725
CG32409 CG7698 -1.500684
CG32409 CG7780 -1.572094
CG32409 CG7839 -0.329982
CG32409 CG7993 -3.744760
CG32409 CG8039 2.330990
CG32409 CG8058 2.535130
CG32409 CG8327 2.593012
CG32409 CG8525 -15.605166
CG32409 CG8531 -3.327006
CG32409 CG8583 2.392871
CG32409 CG8636 0.182099
CG32409 CG8766 0.157305
CG32409 CG8788 -2.448221
CG32409 CG8920 -21.125174
CG32409 CG8977 7.151808
CG32409 CG9006 2.971349
CG32409 CG9140 -0.890212
CG32409 CG9172 1.557064
CG32409 CG9306 -3.767113
CG32409 CG9330 1.458385
CG32409 CG9630 1.413837
CG32409 CG9663 -2.001276
CG32409 CG9750 -2.498086
CG3242 CG4089 -1.940618
CG32425 CG32625 -1.459640
CG32425 CG3278 -0.476460
CG32425 CG33097 5.030468
CG32425 CG33104 0.807045
CG32425 CG33113 2.208231
CG32425 CG33549 -8.926902
CG32425 CG3416 1.410729
CG32425 CG3499 1.832831
CG32425 CG3542 -2.736274
CG32425 CG3624 -5.527096
CG32425 CG3644 -7.036176
CG32425 CG3722 -4.183010
CG32425 CG3725 -6.685160
CG32425 CG3800 0.218685
CG32425 CG3902 0.655026
CG32425 CG3903 -18.213099
CG32425 CG3989 -2.239738
CG32425 CG4145 4.929937
CG32425 CG4169 0.085179
CG32425 CG4170 -2.163785
CG32425 CG4183 -0.789984
CG32425 CG4204 -11.286296
CG32425 CG4354 1.141778
CG32425 CG4427 6.025176
CG32425 CG4511 -2.696387
CG32425 CG4551 0.553706
CG32425 CG4552 0.729944
CG32425 CG4672 -1.160257
CG32425 CG4677 1.289076
CG32425 CG4679 4.361221
CG32425 CG4692 -6.594914
CG32425 CG4700 1.400311
CG32425 CG4746 0.059613
CG32425 CG4752 0.993097
CG32425 CG5021 -0.748571
CG32425 CG5186 -0.208072
CG32425 CG5193 -5.208835
CG32425 CG5320 -1.472398
CG32425 CG5330 -5.877986
CG32425 CG5345 1.660006
CG32425 CG5353 -15.180330
CG32425 CG5486 -1.607968
CG32425 CG5809 -6.543010
CG32425 CG6177 0.247839
CG32425 CG6512 2.900451
CG32425 CG6668 -0.755636
CG32425 CG6775 -2.415515
CG32425 CG6778 -1.534725
CG32425 CG6844 2.725686
CG32425 CG7227 -0.304921
CG32425 CG7393 1.573858
CG32425 CG7413 2.537823
CG32425 CG7526 0.983950
CG32425 CG7610 0.131968
CG32425 CG7748 1.573203
CG32425 CG7981 -2.072441
CG32425 CG7987 1.346916
CG32425 CG8235 3.870789
CG32425 CG8258 1.935232
CG32425 CG8276 -0.867700
CG32425 CG8289 0.764354
CG32425 CG8312 1.421193
CG32425 CG8402 2.607006
CG32425 CG8965 -0.361706
CG32425 CG9020 0.543853
CG32425 CG9022 -6.764592
CG32425 CG9128 -2.242265
CG32425 CG9148 -1.241498
CG32425 CG9194 0.388945
CG32425 CG9256 4.145580
CG32425 CG9280 1.258042
CG32425 CG9318 0.579386
CG32425 CG9423 -5.197795
CG32425 CG9677 1.697781
CG32425 CG9710 1.354515
CG32425 CG9750 0.415188
CG32425 CG9916 0.852566
CG32425 CG9985 -2.731794
CG32425 CR31696 0.774602
CG32464 CG32813 -1.630625
CG32464 CG33149 -0.279630
CG32464 CG4427 -0.009262
CG32464 CG4533 0.812904
CG32464 CG4696 -0.301542
CG32464 CG4746 1.337165
CG32464 CG4843 1.347658
CG32464 CG5033 1.142499
CG32464 CG5183 -0.160230
CG32464 CG5320 2.150749
CG32464 CG5353 -1.664249
CG32464 CG5594 0.437836
CG32464 CG5776 -2.826452
CG32464 CG5824 3.865047
CG32464 CG5992 0.664727
CG32464 CG6501 2.425355
CG32464 CG7073 0.549709
CG32464 CG7088 -0.842176
CG32464 CG7296 -0.001164
CG32464 CG7430 1.949872
CG32464 CG7915 -0.658424
CG32464 CG7987 -1.745660
CG32464 CG8306 -1.196943
CG32464 CG8446 -3.230820
CG32464 CG8583 0.215395
CG32464 CG8759 -0.882100
CG32464 CG8977 -4.274582
CG32464 CG9006 -1.050613
CG32464 CG9009 0.179721
CG32464 CG9630 -0.775036
CG32464 CG9663 -0.260823
CG32464 CG9866 0.096795
CG32464 TE19126 0.600989
CG32473 CG33183 0.082501
CG32473 CG5873 -1.354357
CG32473 CG6040 -1.777368
CG32473 CG7563 -0.357476
CG32486 CG3969 -0.457053
CG32486 CG6174 -0.409934
CG32486 CG7375 -0.087791
CG32486 CG8567 -0.634625
CG3249 CG4233 -0.135480
CG3249 CG6666 -0.833919
CG3249 CG6949 0.432663
CG3249 CG7438 -0.883248
CG3249 CG8470 -0.686260
CG32499 CG3267 0.664839
CG32499 CG33217 -1.218504
CG32499 CG4051 0.409867
CG32499 CG4233 -0.393401
CG32499 CG4427 -0.302345
CG32499 CG4475 0.066700
CG32499 CG4533 -0.146724
CG32499 CG4552 0.333498
CG32499 CG4692 -1.111199
CG32499 CG5330 -1.343513
CG32499 CG7062 -0.174969
CG32499 CG7107 -0.119645
CG32499 CG7176 -1.179942
CG32499 CG7266 -0.309915
CG32499 CG7361 1.628397
CG32499 CG7807 -0.356754
CG32499 CG7915 0.267928
CG32499 CG7981 -0.232251
CG32499 CG8235 -3.139216
CG32499 CG8309 -0.108065
CG32499 CG8402 0.486873
CG32499 CG8439 0.305930
CG32499 CG8665 -0.013118
CG32499 CG8766 -0.437463
CG32499 CG8788 0.409041
CG32499 CG8946 -0.118338
CG32499 CG9009 0.110791
CG32505 CG3408 -0.528211
CG32505 CG4050 -1.904118
CG32505 CG5545 -0.073175
CG32505 CG5580 -0.276682
CG32505 CG6617 0.235635
CG32505 CG6889 -0.054238
CG32505 CG6930 -0.487451
CG32505 CG6987 -0.168973
CG32505 CG7358 -1.497510
CG32505 CG7471 0.072245
CG32505 CG7659 -1.690274
CG32505 CG9704 -1.241575
CG32505 CG9797 0.448502
CG32548 CG3365 -0.074407
CG32548 CG3903 1.610854
CG32548 CG4051 -0.454657
CG32548 CG4145 -0.451279
CG32548 CG4427 0.712878
CG32548 CG4475 0.141351
CG32548 CG4679 -0.987350
CG32548 CG4742 -0.358153
CG32548 CG5330 2.334506
CG32548 CG5476 -0.101354
CG32548 CG6459 -2.175857
CG32548 CG6708 -1.550391
CG32548 CG7107 0.720906
CG32548 CG7173 -0.846137
CG32548 CG7176 -0.024533
CG32548 CG7266 0.911042
CG32548 CG7361 1.584574
CG32548 CG7981 -0.580162
CG32548 CG8173 -0.002508
CG32548 CG8235 1.444455
CG32548 CG8402 -1.097148
CG32548 CG8788 1.116596
CG32548 CG8913 0.116497
CG32548 CG9280 -0.191232
CG32548 CG9539 -0.710154
CG32548 TE18870 -0.427752
CG3258 CG4532 -1.430772
CG3258 CG5433 0.399105
CG3258 CG5588 0.078074
CG3258 CG5813 -0.297575
CG3258 CG6617 -0.540405
CG3258 CG6866 0.326082
CG3258 CG6889 -0.123317
CG3258 CG9135 -3.128650
CG3258 CG9666 0.035544
CG32625 CG3265 0.005676
CG32625 CG3278 -1.103860
CG32625 CG33104 -3.078552
CG32625 CG33549 -1.142789
CG32625 CG3416 -2.236814
CG32625 CG3499 -0.010133
CG32625 CG3542 1.068795
CG32625 CG3722 0.045835
CG32625 CG3902 -0.437879
CG32625 CG3992 -0.265057
CG32625 CG4035 -0.113132
CG32625 CG4170 0.139984
CG32625 CG4204 0.631584
CG32625 CG4551 -1.325942
CG32625 CG4679 1.354887
CG32625 CG4692 0.679676
CG32625 CG4700 -1.555077
CG32625 CG4746 1.157150
CG32625 CG4912 1.571242
CG32625 CG4972 0.359359
CG32625 CG5186 -1.633326
CG32625 CG5258 1.199854
CG32625 CG5330 -1.520743
CG32625 CG5486 0.423515
CG32625 CG6512 -1.476914
CG32625 CG6668 1.668037
CG32625 CG6766 1.041257
CG32625 CG7227 -1.274368
CG32625 CG7271 -0.016555
CG32625 CG7413 -0.826527
CG32625 CG7461 0.400461
CG32625 CG7654 -0.309823
CG32625 CG7702 -1.229786
CG32625 CG8286 0.250357
CG32625 CG8366 -0.364328
CG32625 CG8553 0.613558
CG32625 CG9172 0.086306
CG32625 CG9256 -0.868400
CG32625 CG9330 0.448499
CG32625 CG9403 -0.300889
CG32625 CG9423 0.755354
CG32625 CG9539 -0.249326
CG32625 CG9677 -0.544502
CG32625 CG9710 -1.513027
CG32625 CG9750 -0.776781
CG32625 CG9916 0.954676
CG32625 CG9985 0.585834
CG3265 CG32701 0.600987
CG3265 CG33097 -0.930465
CG3265 CG33104 1.907802
CG3265 CG3371 1.629955
CG3265 CG3416 -0.813233
CG3265 CG3436 -1.267004
CG3265 CG3624 -0.223664
CG3265 CG3664 0.261716
CG3265 CG3861 0.513700
CG3265 CG3969 -0.217517
CG3265 CG3992 0.750290
CG3265 CG4006 -0.982972
CG3265 CG4115 -0.987299
CG3265 CG4551 -2.197961
CG3265 CG4700 0.617570
CG3265 CG4966 0.950205
CG3265 CG4972 0.936677
CG3265 CG5258 -2.963729
CG3265 CG5454 -3.319835
CG3265 CG5809 -5.589351
CG3265 CG6668 1.743142
CG3265 CG6766 -2.806100
CG3265 CG6775 -0.388123
CG3265 CG7073 0.328358
CG3265 CG7375 1.493178
CG3265 CG7379 1.577020
CG3265 CG7413 -0.092192
CG3265 CG7638 1.234839
CG3265 CG7654 0.957548
CG3265 CG7892 -0.365325
CG3265 CG7893 -0.036775
CG3265 CG8209 -1.852925
CG3265 CG8231 1.441847
CG3265 CG8366 0.277727
CG3265 CG8411 0.605480
CG3265 CG8416 -2.211478
CG3265 CG8553 -2.106588
CG3265 CG8571 -0.940956
CG3265 CG8749 -2.804401
CG3265 CG9318 -0.335088
CG3265 CG9322 -2.073213
CG3265 CG9403 3.179916
CG3265 CG9423 -0.280058
CG3265 CG9710 -1.834494
CG3265 CG9750 2.563902
CG3265 CG9854 -0.874832
CG3265 CG9894 0.683551
CG3265 CG9985 1.127534
CG3267 CG33009 0.144153
CG3267 CG33104 0.677589
CG3267 CG33217 -1.527138
CG3267 CG33502 1.494748
CG3267 CG3499 -3.153783
CG3267 CG3588 -1.087085
CG3267 CG3762 0.695424
CG3267 CG4033 -4.247771
CG3267 CG4051 2.823895
CG3267 CG4233 3.139202
CG3267 CG4307 -6.184188
CG3267 CG4311 1.271165
CG3267 CG4364 1.194824
CG3267 CG4427 4.169655
CG3267 CG4475 -1.133415
CG3267 CG4567 -2.935176
CG3267 CG4692 -0.267887
CG3267 CG4726 0.245114
CG3267 CG4742 0.985116
CG3267 CG4901 -1.466890
CG3267 CG4994 2.162213
CG3267 CG5010 3.780515
CG3267 CG5130 1.443996
CG3267 CG5170 -2.753530
CG3267 CG5330 4.301507
CG3267 CG5525 0.338101
CG3267 CG5594 -0.297208
CG3267 CG5904 4.335519
CG3267 CG6030 -0.449741
CG3267 CG6226 4.289141
CG3267 CG6459 -2.937237
CG3267 CG6521 -0.173550
CG3267 CG6708 1.462584
CG3267 CG6871 1.595734
CG3267 CG6949 0.681587
CG3267 CG7033 -3.674453
CG3267 CG7107 0.498074
CG3267 CG7176 -2.462363
CG3267 CG7266 -4.543924
CG3267 CG7361 2.210332
CG3267 CG7421 -16.138048
CG3267 CG7438 0.369297
CG3267 CG7461 2.639249
CG3267 CG7502 1.168221
CG3267 CG7554 0.374776
CG3267 CG7712 0.047817
CG3267 CG7807 1.440356
CG3267 CG7935 3.726024
CG3267 CG8058 -6.137206
CG3267 CG8144 -1.841230
CG3267 CG8235 -3.451721
CG3267 CG8309 -1.862122
CG3267 CG8386 1.201268
CG3267 CG8402 -12.017045
CG3267 CG8439 2.071335
CG3267 CG8443 -0.177058
CG3267 CG8446 2.418063
CG3267 CG8470 0.111600
CG3267 CG8531 -3.761074
CG3267 CG8766 0.854749
CG3267 CG8788 -13.177207
CG3267 CG8920 -4.323596
CG3267 CG8946 4.565955
CG3267 CG9009 1.032753
CG3267 CG9127 0.399772
CG3267 CG9149 -1.859144
CG3267 CG9172 1.583513
CG3267 CG9281 0.307247
CG3267 CG9330 -1.252048
CG3267 CG9446 -0.245553
CG3267 CG9527 -1.951581
CG3267 CG9710 0.710223
CG3267 CG9762 0.200659
CG3267 CR31808 -3.199698
CG3267 TE18870 -0.118655
CG3269 CG4532 1.149306
CG3269 CG5580 1.101704
CG3269 CG6418 -0.809915
CG3269 CG6860 -2.162527
CG3269 CG8472 1.298193
CG3269 CG8567 -3.710533
CG3269 CG9135 -1.661963
CG3269 CG9666 0.263519
CG32701 CG33097 0.750489
CG32701 CG33549 1.350857
CG32701 CG3644 0.763199
CG32701 CG3722 -1.522402
CG32701 CG4006 -0.118435
CG32701 CG5320 0.349479
CG32701 CG5809 -3.673135
CG32701 CG6601 -0.044327
CG32701 CG6775 -0.257664
CG32701 CG6877 0.812648
CG32701 CG7262 -0.011764
CG32701 CG7481 -0.615978
CG32701 CG7752 -1.026859
CG32701 CG8276 0.644795
CG32701 CG8416 0.160918
CG32701 CG8933 -0.827846
CG32701 CG8974 -0.035464
CG32701 CG9128 -0.377584
CG32701 CG9322 0.575750
CG32701 CG9985 0.506485
CG3278 CG33104 0.926092
CG3278 CG3416 0.755784
CG3278 CG3902 -1.754583
CG3278 CG3989 -3.977811
CG3278 CG4170 0.594015
CG3278 CG4354 1.093127
CG3278 CG4551 -1.986814
CG3278 CG4692 -1.564367
CG3278 CG4700 -4.750808
CG3278 CG4746 2.140000
CG3278 CG4912 2.351569
CG3278 CG4972 1.042705
CG3278 CG5033 -4.403608
CG3278 CG5183 0.159213
CG3278 CG5258 4.309174
CG3278 CG5277 1.272739
CG3278 CG5330 4.261988
CG3278 CG5353 0.352794
CG3278 CG5374 -5.331124
CG3278 CG5486 -4.901126
CG3278 CG5824 1.500410
CG3278 CG6148 0.913475
CG3278 CG6177 -0.061797
CG3278 CG6512 -0.373456
CG3278 CG7033 6.672892
CG3278 CG7227 0.230517
CG3278 CG7393 0.270912
CG3278 CG7430 4.444301
CG3278 CG7610 1.472233
CG3278 CG7702 0.610363
CG3278 CG7935 -5.440450
CG3278 CG7987 1.340732
CG3278 CG8231 -8.981492
CG3278 CG8258 -0.276277
CG3278 CG8366 0.570582
CG3278 CG8759 -2.187264
CG3278 CG8977 3.514650
CG3278 CG8978 4.426761
CG3278 CG9006 3.449840
CG3278 CG9035 0.430043
CG3278 CG9128 1.114880
CG3278 CG9172 -2.649417
CG3278 CG9194 -0.978889
CG3278 CG9256 0.834316
CG3278 CG9281 0.797627
CG3278 CG9403 2.347889
CG3278 CG9423 -0.626355
CG3278 CG9677 -10.831533
CG3278 CG9750 -0.201744
CG3278 CG9866 3.098904
CG3278 CG9916 -1.159368
CG3278 CG9985 1.429525
CG32813 CG33009 -1.759298
CG32813 CG33149 0.756396
CG32813 CG33217 0.059339
CG32813 CG3593 -1.990334
CG32813 CG4033 6.012119
CG32813 CG4051 -0.700446
CG32813 CG4217 3.771218
CG32813 CG4300 -0.193635
CG32813 CG4307 -2.387607
CG32813 CG4427 2.494012
CG32813 CG4581 -2.605643
CG32813 CG4600 -0.049097
CG32813 CG4753 -0.257972
CG32813 CG4843 -0.903096
CG32813 CG4912 1.005873
CG32813 CG4994 -13.518903
CG32813 CG5033 -7.161592
CG32813 CG5258 -1.150792
CG32813 CG5353 2.391807
CG32813 CG5374 0.422043
CG32813 CG5558 -6.635828
CG32813 CG5594 -3.124290
CG32813 CG5596 0.107149
CG32813 CG5819 -2.124599
CG32813 CG5824 5.816818
CG32813 CG5904 4.265515
CG32813 CG5992 -5.879460
CG32813 CG6022 -1.214146
CG32813 CG6105 1.244669
CG32813 CG6226 1.029375
CG32813 CG6417 0.208804
CG32813 CG6501 -19.839546
CG32813 CG6949 4.936473
CG32813 CG6972 0.027353
CG32813 CG7033 1.539620
CG32813 CG7088 -3.463685
CG32813 CG7176 0.645525
CG32813 CG7296 0.394944
CG32813 CG7361 3.866476
CG32813 CG7413 -3.254734
CG32813 CG7421 0.817994
CG32813 CG7430 -5.547765
CG32813 CG7458 -0.150449
CG32813 CG7461 5.905662
CG32813 CG7519 -3.359181
CG32813 CG7610 1.300475
CG32813 CG7654 -0.493994
CG32813 CG7698 0.617295
CG32813 CG7915 -0.049111
CG32813 CG7920 -1.231851
CG32813 CG7935 -2.225060
CG32813 CG7987 4.229531
CG32813 CG8039 -0.715442
CG32813 CG8048 -0.238090
CG32813 CG8231 3.172538
CG32813 CG8402 3.041131
CG32813 CG8439 1.772770
CG32813 CG8446 -1.894940
CG32813 CG8470 3.833048
CG32813 CG8759 3.028584
CG32813 CG8766 -1.768461
CG32813 CG8780 0.078350
CG32813 CG8977 -8.574672
CG32813 CG9009 1.664302
CG32813 CG9172 0.057688
CG32813 CG9238 -0.004923
CG32813 CG9281 3.815897
CG32813 CG9306 2.138807
CG32813 CG9663 1.981162
CG32813 CG9762 1.979874
CG32813 TE19126 2.615726
CG3283 CG33217 2.301733
CG3283 CG4051 1.510798
CG3283 CG4217 1.853972
CG3283 CG4233 0.448017
CG3283 CG4427 0.693062
CG3283 CG4475 -0.902308
CG3283 CG4567 -0.689193
CG3283 CG4742 -0.821163
CG3283 CG4753 1.969158
CG3283 CG5010 -4.301518
CG3283 CG5558 -2.422093
CG3283 CG5660 1.015793
CG3283 CG5819 -2.035622
CG3283 CG5904 5.066013
CG3283 CG6022 -3.684261
CG3283 CG6028 -1.267204
CG3283 CG6343 -0.005806
CG3283 CG6459 -1.289088
CG3283 CG6501 2.404578
CG3283 CG6767 -0.371448
CG3283 CG7178 -0.320397
CG3283 CG7361 0.881036
CG3283 CG7421 -1.351089
CG3283 CG7698 -1.776597
CG3283 CG7839 1.317613
CG3283 CG8039 1.107287
CG3283 CG8443 2.138679
CG3283 CG8470 0.375369
CG3283 CG8766 -0.007157
CG3283 CG8788 -3.155346
CG3283 CG8913 -0.178888
CG3283 CG8920 2.066499
CG3283 CG8946 1.141817
CG3283 CG9127 -0.356624
CG3283 CG9280 -0.130132
CG32920 CG33502 2.428511
CG32920 CG4233 -0.764882
CG32920 CG4247 -0.038264
CG32920 CG4984 -0.644903
CG32920 CG5012 0.209095
CG32920 CG5130 -0.254192
CG32920 CG5660 3.260439
CG32920 CG6028 -0.389461
CG32920 CG6030 0.383544
CG32920 CG6199 0.424649
CG32920 CG6345 1.160018
CG32920 CG6439 -2.219583
CG32920 CG6666 -1.290736
CG32920 CG6769 0.231988
CG32920 CG7328 0.811609
CG32920 CG7354 -2.582971
CG32920 CG9131 -0.848437
CG3297 CG4746 -0.290615
CG3297 CG6148 -0.546920
CG3297 CG9280 -0.434918
CG32982 CG4966 0.011181
CG32982 CG7176 -0.317794
CG32982 CG7675 -1.058675
CG32982 CG9326 -0.028541
CG33009 CG3714 0.418212
CG33009 CG3960 -0.258905
CG33009 CG4033 -0.693505
CG33009 CG4051 0.381745
CG33009 CG4233 -0.290960
CG33009 CG4427 0.690429
CG33009 CG4475 -0.357696
CG33009 CG4511 -0.682663
CG33009 CG4581 -0.207739
CG33009 CG4679 0.827782
CG33009 CG4753 -0.098345
CG33009 CG5033 3.191259
CG33009 CG5330 -2.370279
CG33009 CG5374 -0.350920
CG33009 CG5476 0.010933
CG33009 CG5532 0.155535
CG33009 CG5558 -1.529529
CG33009 CG5594 -1.077173
CG33009 CG5819 0.008587
CG33009 CG5904 0.513657
CG33009 CG6417 0.755642
CG33009 CG6501 -2.535201
CG33009 CG6666 -0.136127
CG33009 CG6949 2.508871
CG33009 CG7033 -1.098981
CG33009 CG7176 -0.189965
CG33009 CG7361 0.017323
CG33009 CG7438 -0.500293
CG33009 CG7935 0.691121
CG33009 CG7987 -0.936551
CG33009 CG8039 -0.913059
CG33009 CG8048 0.025940
CG33009 CG8050 0.603223
CG33009 CG8402 -1.924169
CG33009 CG8439 0.839793
CG33009 CG8443 -0.795118
CG33009 CG8446 0.559671
CG33009 CG8470 0.452864
CG33009 CG8766 -1.666445
CG33009 CG8788 -3.097802
CG33009 CG8946 0.285380
CG33009 CG8977 -1.980015
CG33009 CG9194 0.005558
CG33009 CG9281 1.089610
CG33009 CG9527 0.004867
CG33009 CG9577 -0.114848
CG33009 CG9762 0.516976
CG33071 CG3714 -1.665160
CG33071 CG4033 2.323879
CG33071 CG4217 0.087360
CG33071 CG4307 0.279380
CG33071 CG4457 0.140995
CG33071 CG4726 0.523248
CG33071 CG4901 -2.217000
CG33071 CG4966 0.739081
CG33071 CG4994 -3.949731
CG33071 CG5374 1.873639
CG33071 CG5525 -2.506266
CG33071 CG5590 -0.228082
CG33071 CG5596 -1.565194
CG33071 CG5903 0.261799
CG33071 CG5904 -2.826101
CG33071 CG5961 1.816363
CG33071 CG5992 2.843676
CG33071 CG6105 3.362285
CG33071 CG6226 -1.105465
CG33071 CG6501 0.174700
CG33071 CG6769 -0.756790
CG33071 CG6904 1.244934
CG33071 CG6949 -5.362343
CG33071 CG6972 0.406268
CG33071 CG7033 2.359143
CG33071 CG7088 1.256523
CG33071 CG7421 0.435601
CG33071 CG7430 -1.175795
CG33071 CG7458 -4.628461
CG33071 CG7502 0.702031
CG33071 CG7554 -1.888451
CG33071 CG7610 0.691119
CG33071 CG7675 -1.883244
CG33071 CG7834 -0.586265
CG33071 CG7841 -0.339032
CG33071 CG8058 0.975583
CG33071 CG8231 -0.804700
CG33071 CG8235 0.759009
CG33071 CG8309 -1.597567
CG33071 CG8430 0.386870
CG33071 CG8439 -1.453865
CG33071 CG8443 2.353066
CG33071 CG8446 -4.490606
CG33071 CG8635 -0.091580
CG33071 CG8759 -8.126115
CG33071 CG8977 2.165875
CG33071 CG9140 0.521211
CG33071 CG9281 0.479623
CG33071 CG9326 0.984354
CG33071 CG9480 -0.429062
CG33071 CG9630 -1.004252
CG33071 CG9663 1.816695
CG33071 CG9762 2.513282
CG33071 TE19126 1.234174
CG33097 CG33549 -2.888921
CG33097 CG3371 -0.179655
CG33097 CG3416 -1.064309
CG33097 CG3436 -3.636721
CG33097 CG3542 -11.795923
CG33097 CG3624 2.094834
CG33097 CG3644 0.780804
CG33097 CG3722 0.977709
CG33097 CG3725 0.185866
CG33097 CG3800 1.488547
CG33097 CG3969 -4.073933
CG33097 CG4006 -0.847751
CG33097 CG4145 2.099306
CG33097 CG4169 2.428543
CG33097 CG4204 2.872049
CG33097 CG4303 -0.800037
CG33097 CG4672 1.939726
CG33097 CG4677 0.771472
CG33097 CG4700 2.051266
CG33097 CG5021 0.625849
CG33097 CG5215 -2.510134
CG33097 CG5433 0.171578
CG33097 CG5454 -2.910755
CG33097 CG5499 1.251332
CG33097 CG5514 0.338959
CG33097 CG5809 -7.345617
CG33097 CG6174 -4.969887
CG33097 CG6177 -0.228967
CG33097 CG6654 2.128533
CG33097 CG6775 -5.035981
CG33097 CG6877 4.897314
CG33097 CG7375 -12.449765
CG33097 CG7379 -8.106548
CG33097 CG7433 -1.580098
CG33097 CG7526 1.050939
CG33097 CG7752 -0.110586
CG33097 CG7893 -3.834842
CG33097 CG8092 0.701437
CG33097 CG8173 1.324899
CG33097 CG8276 -0.357242
CG33097 CG8553 1.447377
CG33097 CG8571 0.830921
CG33097 CG8933 3.251636
CG33097 CG8965 -2.176880
CG33097 CG8974 -4.076950
CG33097 CG9022 -3.038410
CG33097 CG9318 1.753291
CG33097 CG9322 0.357002
CG33097 CG9346 1.664416
CG33097 CG9403 3.606080
CG33097 CG9423 -2.996423
CG33097 CG9712 -1.656303
CG33097 CG9924 1.069195
CG33097 TE20108 1.397179
CG33099 CG4162 -0.624541
CG33099 CG4306 -6.825230
CG33099 CG5210 0.165202
CG33099 CG7241 -0.050641
CG33099 CG8669 0.301069
CG33104 CG33183 -2.877220
CG33104 CG33549 1.490506
CG33104 CG3359 -0.263129
CG33104 CG3499 -1.537953
CG33104 CG3664 0.556479
CG33104 CG3992 0.651193
CG33104 CG4051 -3.863695
CG33104 CG4115 -0.428267
CG33104 CG4170 -1.717339
CG33104 CG4204 -1.420227
CG33104 CG4427 1.934019
CG33104 CG4457 0.409239
CG33104 CG4551 0.341178
CG33104 CG4552 -0.693368
CG33104 CG4692 0.766891
CG33104 CG4726 2.070812
CG33104 CG4912 4.338293
CG33104 CG4966 1.771488
CG33104 CG4972 -1.072098
CG33104 CG4994 4.286902
CG33104 CG5021 -1.011848
CG33104 CG5033 3.663031
CG33104 CG5186 2.432432
CG33104 CG5193 -0.994537
CG33104 CG5258 -3.090041
CG33104 CG5330 -1.502356
CG33104 CG5374 -1.560701
CG33104 CG5486 0.593652
CG33104 CG6148 -0.239593
CG33104 CG6202 -0.149753
CG33104 CG6512 3.352707
CG33104 CG6668 -3.245906
CG33104 CG6708 -2.453568
CG33104 CG6766 -7.031431
CG33104 CG6775 0.586735
CG33104 CG6871 0.502109
CG33104 CG7033 -2.084913
CG33104 CG7176 1.542153
CG33104 CG7227 0.845769
CG33104 CG7271 0.828811
CG33104 CG7361 -1.162517
CG33104 CG7413 -1.338846
CG33104 CG7430 -1.983153
CG33104 CG7461 -11.079100
CG33104 CG7610 0.010242
CG33104 CG7654 2.345909
CG33104 CG7893 2.244639
CG33104 CG8144 2.410192
CG33104 CG8182 -0.511371
CG33104 CG8231 -2.152220
CG33104 CG8268 1.161223
CG33104 CG8286 0.284430
CG33104 CG8306 0.791748
CG33104 CG8308 0.137815
CG33104 CG8309 2.553911
CG33104 CG8430 -0.508572
CG33104 CG8439 3.858395
CG33104 CG8965 -1.028340
CG33104 CG8977 -2.560839
CG33104 CG8978 2.634111
CG33104 CG9009 0.833613
CG33104 CG9035 -1.639818
CG33104 CG9149 0.965410
CG33104 CG9172 3.842231
CG33104 CG9238 -0.038831
CG33104 CG9281 -1.957089
CG33104 CG9322 0.235151
CG33104 CG9330 -3.107102
CG33104 CG9416 -0.544682
CG33104 CG9423 -0.954885
CG33104 CG9539 1.235637
CG33104 CG9710 0.118341
CG33104 TE19126 -0.192361
CG33113 CG33549 0.143527
CG33113 CG3644 -1.916503
CG33113 CG3725 -0.201723
CG33113 CG3989 0.932009
CG33113 CG4183 -0.438498
CG33113 CG4405 0.034126
CG33113 CG4672 -0.317704
CG33113 CG4679 -0.009647
CG33113 CG4692 -0.589674
CG33113 CG4746 0.421411
CG33113 CG5330 0.131155
CG33113 CG5345 -3.913065
CG33113 CG5486 -0.786025
CG33113 CG6778 -0.625741
CG33113 CG6844 -0.260601
CG33113 CG7981 -0.174880
CG33113 CG9238 -1.039941
CG33113 CG9539 -0.575639
CG33149 CG3371 -1.683002
CG33149 CG3644 -0.157179
CG33149 CG3960 0.639838
CG33149 CG4125 -1.800963
CG33149 CG4169 1.014074
CG33149 CG4300 0.070378
CG33149 CG4376 -0.020491
CG33149 CG4533 1.473596
CG33149 CG4994 -2.718244
CG33149 CG5320 -5.867146
CG33149 CG5374 0.635805
CG33149 CG5476 -3.063168
CG33149 CG5594 -1.051502
CG33149 CG5596 -0.663865
CG33149 CG5809 2.131434
CG33149 CG6501 0.368928
CG33149 CG6647 -0.572784
CG33149 CG6668 0.490968
CG33149 CG6775 1.132489
CG33149 CG6803 1.370447
CG33149 CG6844 -0.917221
CG33149 CG7071 -0.367837
CG33149 CG7107 1.320240
CG33149 CG7173 0.128218
CG33149 CG7199 -1.012606
CG33149 CG7296 -0.771571
CG33149 CG7430 -0.242386
CG33149 CG7433 0.795569
CG33149 CG7481 -0.315802
CG33149 CG7638 1.677737
CG33149 CG7915 1.392555
CG33149 CG7920 -5.031697
CG33149 CG7987 0.791927
CG33149 CG8186 1.401407
CG33149 CG8231 0.493676
CG33149 CG8439 1.633559
CG33149 CG8977 -4.816928
CG33149 CG9480 -0.221990
CG33149 CG9762 1.996645
CG33149 CG9811 0.469883
CG33149 CR31696 1.343443
CG33149 TE19126 0.369264
CG33183 CG3499 0.657807
CG33183 CG3722 -0.447989
CG33183 CG3991 0.568856
CG33183 CG4006 0.453543
CG33183 CG4051 0.261696
CG33183 CG4364 -0.527920
CG33183 CG4457 -0.726236
CG33183 CG4552 0.155127
CG33183 CG4726 1.041355
CG33183 CG4972 0.807436
CG33183 CG5258 1.624083
CG33183 CG5590 -0.537444
CG33183 CG5873 -1.177178
CG33183 CG6904 0.775214
CG33183 CG7033 1.055046
CG33183 CG7413 0.953393
CG33183 CG7430 0.502310
CG33183 CG7461 1.668487
CG33183 CG7610 0.350936
CG33183 CG7893 -0.238323
CG33183 CG8231 -1.483409
CG33183 CG8286 0.622171
CG33183 CG8430 0.192047
CG33183 CG8965 0.507087
CG33183 CG8978 -3.086859
CG33183 CG9035 -0.191718
CG33183 CG9322 -1.722390
CG33183 CG9330 -1.894331
CG33183 CG9416 -1.068873
CG33183 CG9712 1.264670
CG33183 CG9743 -0.528038
CG33183 TE20108 -1.078322
CG33217 CG3499 1.907188
CG33217 CG3588 0.256653
CG33217 CG3861 0.524382
CG33217 CG4003 0.667149
CG33217 CG4033 -0.362890
CG33217 CG4051 1.967453
CG33217 CG4217 0.810392
CG33217 CG4307 -1.689745
CG33217 CG4552 0.033179
CG33217 CG4567 -3.218453
CG33217 CG4692 -0.105598
CG33217 CG4742 -0.838770
CG33217 CG4901 1.604840
CG33217 CG4994 0.099556
CG33217 CG5010 -6.218109
CG33217 CG5277 1.585202
CG33217 CG5330 0.843853
CG33217 CG5374 0.133525
CG33217 CG5525 -0.240916
CG33217 CG5903 0.685247
CG33217 CG5904 3.897096
CG33217 CG6022 -4.382539
CG33217 CG6105 1.971721
CG33217 CG6226 0.930576
CG33217 CG6343 -1.723942
CG33217 CG6459 0.860496
CG33217 CG6521 0.037411
CG33217 CG6767 2.304528
CG33217 CG6769 -1.456608
CG33217 CG6904 -0.420590
CG33217 CG6949 -0.032357
CG33217 CG7033 -0.378557
CG33217 CG7107 -0.645911
CG33217 CG7176 -0.666437
CG33217 CG7361 -2.880504
CG33217 CG7413 0.266714
CG33217 CG7421 -1.098729
CG33217 CG7502 -1.558128
CG33217 CG7519 -3.140423
CG33217 CG7554 -1.372269
CG33217 CG7698 -2.030692
CG33217 CG7712 -1.645318
CG33217 CG7807 -0.217486
CG33217 CG7839 -1.057379
CG33217 CG7935 0.267286
CG33217 CG8039 4.077030
CG33217 CG8058 -1.790927
CG33217 CG8235 0.920152
CG33217 CG8309 -0.610438
CG33217 CG8366 1.096231
CG33217 CG8386 -0.264062
CG33217 CG8402 0.155082
CG33217 CG8439 0.010937
CG33217 CG8443 -0.291440
CG33217 CG8444 -4.056480
CG33217 CG8766 0.633454
CG33217 CG8788 -1.103177
CG33217 CG8920 -3.386443
CG33217 CG9149 0.412784
CG33217 CG9172 0.523125
CG33217 CG9527 -1.666788
CG33217 CG9577 -0.260818
CG33261 CG3969 -0.305377
CG33261 CG4086 -0.153094
CG33261 CG6775 0.332385
CG33261 CG7269 -0.460715
CG33261 CG8173 0.134939
CG33261 CG8430 0.188137
CG33261 CG9022 0.228779
CG33502 CG3588 0.920683
CG33502 CG3714 2.339922
CG33502 CG4051 -0.584633
CG33502 CG4061 4.205550
CG33502 CG4199 0.450725
CG33502 CG4217 0.905518
CG33502 CG4247 1.200211
CG33502 CG4364 -1.055721
CG33502 CG4376 -0.117172
CG33502 CG4567 -0.205437
CG33502 CG4581 0.012965
CG33502 CG4726 -1.114706
CG33502 CG4901 2.041552
CG33502 CG5012 1.337332
CG33502 CG5130 0.441035
CG33502 CG5170 0.279764
CG33502 CG5660 -2.587379
CG33502 CG5819 -0.994630
CG33502 CG5903 -0.334606
CG33502 CG5949 -0.915633
CG33502 CG6028 -2.590255
CG33502 CG6030 -1.653298
CG33502 CG6345 1.911332
CG33502 CG6417 -0.191199
CG33502 CG6459 1.504518
CG33502 CG6501 2.774629
CG33502 CG6521 0.945010
CG33502 CG6666 -2.368345
CG33502 CG6769 1.819153
CG33502 CG6949 0.061236
CG33502 CG7107 1.389108
CG33502 CG7328 0.704787
CG33502 CG7354 -3.217650
CG33502 CG7361 1.512854
CG33502 CG7421 -1.298332
CG33502 CG7458 -0.999810
CG33502 CG7502 0.703500
CG33502 CG7698 -0.398297
CG33502 CG7807 0.326184
CG33502 CG7920 2.435281
CG33502 CG8048 0.927306
CG33502 CG8186 1.137586
CG33502 CG8443 0.145618
CG33502 CG8531 -1.294217
CG33502 CG8766 3.486042
CG33502 CG8788 -1.093506
CG33502 CG8946 2.079116
CG33502 CG9331 0.601521
CG33502 CG9527 -12.124170
CG33502 CR31808 -0.383634
CG33549 CG3359 -0.334950
CG33549 CG3416 0.074962
CG33549 CG3499 0.666125
CG33549 CG3542 -3.791252
CG33549 CG3624 -0.375764
CG33549 CG3644 0.097032
CG33549 CG3722 2.031313
CG33549 CG3725 3.372229
CG33549 CG3800 -2.937832
CG33549 CG3903 -2.222241
CG33549 CG4145 -3.198861
CG33549 CG4169 -5.234467
CG33549 CG4170 -5.720875
CG33549 CG4204 -1.469337
CG33549 CG4354 1.412805
CG33549 CG4364 1.635942
CG33549 CG4511 0.543666
CG33549 CG4672 -2.137276
CG33549 CG4679 -5.043136
CG33549 CG4692 1.829077
CG33549 CG4972 0.813763
CG33549 CG5183 1.826673
CG33549 CG5186 1.720757
CG33549 CG5320 8.395980
CG33549 CG5330 2.959360
CG33549 CG5353 -0.216498
CG33549 CG5374 1.637186
CG33549 CG5486 -1.458733
CG33549 CG5809 -1.817849
CG33549 CG6512 1.426143
CG33549 CG6668 -5.963169
CG33549 CG6775 0.318800
CG33549 CG6844 -0.127615
CG33549 CG7033 1.115870
CG33549 CG7173 0.283454
CG33549 CG7526 -0.526018
CG33549 CG7610 1.351380
CG33549 CG7748 -0.733279
CG33549 CG7987 -2.161663
CG33549 CG8276 0.363953
CG33549 CG8402 -1.075768
CG33549 CG8439 -1.402721
CG33549 CG8965 -0.704191
CG33549 CG8974 1.094845
CG33549 CG9020 0.141681
CG33549 CG9022 -1.058388
CG33549 CG9194 0.292111
CG33549 CG9256 2.170849
CG33549 CG9346 1.264742
CG33549 CG9423 -2.110652
CG33549 CG9539 0.260701
CG33549 CG9710 1.441729
CG33549 CG9916 0.021169
CG33549 CG9985 -3.805672
CG33549 TE20108 1.433851
CG3359 CG3903 0.532869
CG3359 CG7563 -0.788411
CG3365 CG3903 -1.878777
CG3365 CG4145 0.637992
CG3365 CG7563 0.439012
CG3365 CG9089 -3.115133
CG3365 CG9539 0.272947
CG3365 CG9747 -1.150688
CG3371 CG3416 1.445938
CG3371 CG3436 -6.532733
CG3371 CG3624 4.470998
CG3371 CG3644 -1.017638
CG3371 CG3800 -0.336333
CG3371 CG4125 2.646830
CG3371 CG4169 -0.486715
CG3371 CG4170 0.629412
CG3371 CG4300 -3.402988
CG3371 CG4376 0.575981
CG3371 CG4551 0.074809
CG3371 CG4700 0.599199
CG3371 CG4843 0.005452
CG3371 CG4994 0.456681
CG3371 CG5186 0.719210
CG3371 CG5215 0.172681
CG3371 CG5320 4.457603
CG3371 CG5374 -0.688231
CG3371 CG5454 -1.866604
CG3371 CG5809 -3.774409
CG3371 CG6766 -2.134310
CG3371 CG6775 1.271288
CG3371 CG6844 -1.123060
CG3371 CG6877 2.435474
CG3371 CG7033 0.507806
CG3371 CG7073 0.010266
CG3371 CG7107 1.473516
CG3371 CG7375 -1.271161
CG3371 CG7413 2.376423
CG3371 CG7433 -0.155618
CG3371 CG7638 -4.871007
CG3371 CG7893 1.781969
CG3371 CG7920 -0.316211
CG3371 CG7987 3.023279
CG3371 CG8209 1.785552
CG3371 CG8231 1.138807
CG3371 CG8553 -0.723653
CG3371 CG8749 -1.095193
CG3371 CG8974 1.667959
CG3371 CG9194 -0.435977
CG3371 CG9262 0.346122
CG3371 CG9403 -2.124329
CG3371 CG9423 -0.753979
CG3371 CG9677 0.608818
CG3371 CG9710 -1.441442
CG3371 CG9750 -2.627864
CG3371 CG9985 -1.970840
CG3371 CR31696 1.228138
CG3371 TE19126 -0.546221
CG3380 CG4162 1.020209
CG3380 CG7241 -1.824495
CG3380 CG7296 -0.930591
CG3380 CG8665 0.619357
CG3401 CG4033 0.027338
CG3401 CG4843 0.158388
CG3401 CG5374 -0.342304
CG3401 CG5824 -0.672087
CG3401 CG7088 -0.211776
CG3401 CG8446 0.985760
CG3401 CG8635 -1.158712
CG3401 CG8977 -1.354743
CG3401 CG9281 0.012420
CG3401 CG9762 -0.101793
CG3408 CG5358 -0.300457
CG3408 CG7358 0.680543
CG3408 CG7471 -0.759406
CG3408 CG7659 -0.221351
CG3408 CG9704 -1.241608
CG3408 CG9797 0.262515
CG3416 CG3436 1.054363
CG3416 CG3644 -0.087257
CG3416 CG4204 -1.356569
CG3416 CG4303 -0.383685
CG3416 CG4700 0.543307
CG3416 CG4972 0.361166
CG3416 CG5499 -0.242653
CG3416 CG5809 -2.451796
CG3416 CG6177 0.095643
CG3416 CG6844 0.636101
CG3416 CG7375 0.425688
CG3416 CG7413 1.930215
CG3416 CG7481 -0.646455
CG3416 CG8258 0.189660
CG3416 CG8276 -0.320107
CG3416 CG8416 0.033364
CG3416 CG8553 -1.081204
CG3416 CG8571 -0.382908
CG3416 CG8749 0.863695
CG3416 CG8933 0.277548
CG3416 CG8974 0.843923
CG3416 CG9128 0.431211
CG3416 CG9256 0.453568
CG3416 CG9403 0.241717
CG3416 CG9423 -1.287371
CG3416 CG9677 -0.246464
CG3416 CG9985 -2.015883
CG3434 CG6981 -1.315934
CG3434 CG9836 -0.834376
CG3436 CG3624 -1.110494
CG3436 CG3664 -0.436076
CG3436 CG3800 -0.001868
CG3436 CG3969 1.978106
CG3436 CG4003 -0.737226
CG3436 CG4006 1.112091
CG3436 CG4303 0.336186
CG3436 CG4551 -0.141253
CG3436 CG4700 1.944794
CG3436 CG5215 0.612395
CG3436 CG5454 -1.488784
CG3436 CG5499 -1.072126
CG3436 CG5809 2.175699
CG3436 CG6177 0.270376
CG3436 CG7375 -0.067507
CG3436 CG7379 -3.088621
CG3436 CG7638 2.340970
CG3436 CG7893 -1.208752
CG3436 CG8092 -2.680572
CG3436 CG8231 -1.550933
CG3436 CG8276 0.627481
CG3436 CG8366 0.525581
CG3436 CG8416 0.470276
CG3436 CG8553 -1.869115
CG3436 CG8571 -0.115494
CG3436 CG8749 1.943107
CG3436 CG8759 2.135389
CG3436 CG9022 0.921828
CG3436 CG9128 -3.200416
CG3436 CG9403 -1.622555
CG3436 CG9423 1.629644
CG3436 CG9677 3.591827
CG3436 CG9712 1.415690
CG3436 CG9750 -0.777532
CG3436 CG9854 0.271976
CG3436 CG9894 1.466242
CG3499 CG3861 -0.158120
CG3499 CG3992 0.887554
CG3499 CG4051 2.775071
CG3499 CG4086 0.661768
CG3499 CG4169 -3.611361
CG3499 CG4170 -2.411194
CG3499 CG4233 4.786671
CG3499 CG4364 -1.003048
CG3499 CG4427 -1.972066
CG3499 CG4552 0.862462
CG3499 CG4567 -2.786335
CG3499 CG4692 -0.981259
CG3499 CG4726 -1.199467
CG3499 CG4742 -1.153272
CG3499 CG4912 -7.582375
CG3499 CG4972 0.299738
CG3499 CG5033 -2.011004
CG3499 CG5186 -0.205999
CG3499 CG5277 1.340669
CG3499 CG5330 2.095154
CG3499 CG5353 -5.234943
CG3499 CG5374 2.776528
CG3499 CG5454 0.934548
CG3499 CG5486 -0.677107
CG3499 CG5590 -0.134876
CG3499 CG5904 -15.678089
CG3499 CG6202 0.732646
CG3499 CG6226 1.680966
CG3499 CG6512 0.553925
CG3499 CG6521 -0.869722
CG3499 CG6708 0.243997
CG3499 CG6904 2.948589
CG3499 CG6949 7.154805
CG3499 CG7033 -4.384749
CG3499 CG7107 -1.461245
CG3499 CG7271 1.655874
CG3499 CG7279 -0.016028
CG3499 CG7361 0.300420
CG3499 CG7413 -10.620868
CG3499 CG7421 0.020358
CG3499 CG7430 -0.828092
CG3499 CG7461 -2.255827
CG3499 CG7554 0.146664
CG3499 CG7610 1.455648
CG3499 CG7698 -0.966414
CG3499 CG7807 1.258615
CG3499 CG7981 0.340888
CG3499 CG7993 2.454835
CG3499 CG8058 -7.230909
CG3499 CG8231 -0.060038
CG3499 CG8235 -5.711122
CG3499 CG8286 0.478696
CG3499 CG8309 2.350196
CG3499 CG8366 -2.834301
CG3499 CG8402 -0.005566
CG3499 CG8439 -3.392994
CG3499 CG8444 0.956730
CG3499 CG8920 -2.314566
CG3499 CG8978 0.854421
CG3499 CG9140 -1.087099
CG3499 CG9172 0.738069
CG3499 CG9281 5.058059
CG3499 CG9330 -4.689714
CG3499 CG9423 0.117111
CG3499 CG9710 1.893520
CG3499 CG9743 -0.758628
CG3499 CG9750 4.199912
CG3539 CG4672 -0.685590
CG3539 CG9346 -1.038717
CG3542 CG3624 2.652507
CG3542 CG3722 -6.850548
CG3542 CG3725 0.733126
CG3542 CG3800 -3.173531
CG3542 CG3902 -0.884919
CG3542 CG3903 0.991828
CG3542 CG3941 -0.409728
CG3542 CG3969 2.399593
CG3542 CG4006 1.261290
CG3542 CG4145 -3.103210
CG3542 CG4204 -1.582633
CG3542 CG4551 0.871441
CG3542 CG4672 -0.378260
CG3542 CG4700 -0.539831
CG3542 CG5021 -2.259013
CG3542 CG5186 0.888103
CG3542 CG5433 0.259413
CG3542 CG5486 1.656697
CG3542 CG5514 1.207783
CG3542 CG5809 5.254510
CG3542 CG6654 -2.017713
CG3542 CG6775 -4.514632
CG3542 CG7375 1.901494
CG3542 CG7379 2.703736
CG3542 CG7526 -0.188282
CG3542 CG7752 -0.523321
CG3542 CG7893 0.085585
CG3542 CG8156 0.514776
CG3542 CG8173 0.273536
CG3542 CG8276 1.561751
CG3542 CG8965 -0.574982
CG3542 CG8974 1.863496
CG3542 CG9022 3.297939
CG3542 CG9128 2.141102
CG3542 CG9256 -0.105676
CG3542 CG9318 0.294738
CG3542 CG9346 -4.892007
CG3542 CG9403 0.358673
CG3542 CG9423 2.841340
CG3542 CG9712 -0.017854
CG3542 CG9750 -0.916549
CG3542 CG9924 1.151040
CG3542 CG9985 0.927098
CG3588 CG3762 -0.040496
CG3588 CG4567 0.342226
CG3588 CG4901 0.898481
CG3588 CG5010 1.007309
CG3588 CG6459 -0.241695
CG3588 CG7421 0.305915
CG3588 CG7502 -0.610702
CG3588 CG7712 -1.196113
CG3588 CG7807 -1.011409
CG3588 CG8309 -0.268687
CG3588 CG8788 1.365763
CG3588 CG9149 0.338227
CG3588 CG9527 -1.487597
CG3588 CR31808 -0.114839
CG3593 CG4033 0.142093
CG3593 CG4217 0.752063
CG3593 CG4307 -0.253817
CG3593 CG4475 -0.141738
CG3593 CG4753 -1.102221
CG3593 CG4781 0.058412
CG3593 CG5010 -1.402070
CG3593 CG5033 -1.985006
CG3593 CG5558 2.734895
CG3593 CG5824 5.396321
CG3593 CG5904 -4.465676
CG3593 CG5992 -0.313112
CG3593 CG6022 -2.558365
CG3593 CG6105 -0.809447
CG3593 CG6226 -1.046275
CG3593 CG6417 -0.427746
CG3593 CG6949 -1.094336
CG3593 CG7393 -0.782118
CG3593 CG7519 -4.324909
CG3593 CG7780 -3.822002
CG3593 CG7839 3.492811
CG3593 CG7993 1.670430
CG3593 CG8039 1.210150
CG3593 CG8058 -0.032589
CG3593 CG8327 0.176992
CG3593 CG8446 2.331372
CG3593 CG8470 -3.408127
CG3593 CG8525 3.310870
CG3593 CG8531 0.828876
CG3593 CG8766 -0.669100
CG3593 CG8920 3.850264
CG3593 CG8946 0.699177
CG3593 CG9006 -0.656759
CG3593 CG9306 -0.035365
CG3593 CG9630 -1.579646
CG3624 CG3664 0.744984
CG3624 CG3722 0.495816
CG3624 CG3800 -0.347685
CG3624 CG3903 -0.533760
CG3624 CG3969 0.671662
CG3624 CG3992 0.260072
CG3624 CG4003 -1.309546
CG3624 CG4006 -0.500360
CG3624 CG4086 -0.147046
CG3624 CG4145 -0.774902
CG3624 CG4169 0.971861
CG3624 CG4170 -0.279236
CG3624 CG4204 -0.616849
CG3624 CG4427 -1.471688
CG3624 CG4511 1.499504
CG3624 CG4551 1.981660
CG3624 CG4552 0.136496
CG3624 CG4700 -1.235076
CG3624 CG4752 -0.065613
CG3624 CG4972 2.190177
CG3624 CG5021 0.398612
CG3624 CG5183 -1.148746
CG3624 CG5193 -0.034089
CG3624 CG5353 3.554871
CG3624 CG5454 -0.512043
CG3624 CG5809 2.343827
CG3624 CG6017 -0.068471
CG3624 CG6177 0.609151
CG3624 CG6708 0.280451
CG3624 CG6775 -2.556866
CG3624 CG6877 3.442425
CG3624 CG6904 0.038639
CG3624 CG7033 2.450280
CG3624 CG7227 -0.466443
CG3624 CG7262 -0.297716
CG3624 CG7379 -0.415730
CG3624 CG7413 -0.705278
CG3624 CG7430 -1.939328
CG3624 CG7893 0.778444
CG3624 CG7987 -1.843418
CG3624 CG8173 0.864322
CG3624 CG8276 1.545304
CG3624 CG8289 -3.226991
CG3624 CG8306 1.911360
CG3624 CG8430 -0.822517
CG3624 CG8759 2.689983
CG3624 CG8965 -0.534926
CG3624 CG8978 -0.160551
CG3624 CG9022 1.014673
CG3624 CG9035 0.126450
CG3624 CG9128 2.496378
CG3624 CG9280 0.433063
CG3624 CG9318 -0.165656
CG3624 CG9322 -1.619341
CG3624 CG9710 0.616582
CG3624 CG9750 -7.145129
CG3624 CG9985 -3.268318
CG3624 CR31696 -0.565932
CG3625 CG3800 -0.600408
CG3625 CG4303 0.052100
CG3625 CG4405 -0.067950
CG3625 CG4532 1.213186
CG3625 CG4677 0.193406
CG3625 CG5215 -3.245913
CG3625 CG6418 0.077045
CG3625 CG6601 -0.106409
CG3625 CG6617 0.081318
CG3625 CG6866 -1.857529
CG3625 CG6889 -0.773207
CG3625 CG7375 0.474050
CG3625 CG8276 0.603390
CG3625 CG8472 -1.171991
CG3625 CG8567 0.847343
CG3625 CG8933 -2.137544
CG3625 CG8974 -0.688833
CG3625 CG9135 0.311862
CG3625 CG9261 -0.601636
CG3625 CG9666 0.302151
CG3644 CG3725 -3.149478
CG3644 CG3800 -0.023841
CG3644 CG3989 0.347009
CG3644 CG4169 -0.657281
CG3644 CG4183 -0.049273
CG3644 CG4405 -1.858200
CG3644 CG4672 -0.709615
CG3644 CG4679 3.104094
CG3644 CG4692 1.903831
CG3644 CG5320 -1.638676
CG3644 CG5345 0.978743
CG3644 CG5486 1.000885
CG3644 CG5809 -3.665983
CG3644 CG6647 -0.205616
CG3644 CG6668 0.965927
CG3644 CG6775 0.246472
CG3644 CG6778 -0.157987
CG3644 CG6844 -1.345634
CG3644 CG7375 -0.487010
CG3644 CG7433 -2.408992
CG3644 CG7481 -0.765659
CG3644 CG8276 1.382559
CG3644 CG8933 1.039516
CG3644 CG8974 -2.334064
CG3644 CG9020 -1.110924
CG3644 CG9022 1.778711
CG3644 CG9423 -0.146083
CG3644 CG9985 2.419282
CG3664 CG4006 -2.426793
CG3664 CG4457 1.025170
CG3664 CG4551 -0.915096
CG3664 CG4966 -0.364366
CG3664 CG4972 0.357662
CG3664 CG5021 -0.886274
CG3664 CG5382 -1.374576
CG3664 CG5809 -0.811812
CG3664 CG6017 0.124049
CG3664 CG6766 -1.344322
CG3664 CG6775 -0.126387
CG3664 CG6877 0.868856
CG3664 CG7073 0.565212
CG3664 CG7379 0.617824
CG3664 CG7610 0.422314
CG3664 CG7893 -0.146840
CG3664 CG8231 -1.939072
CG3664 CG8289 -0.788478
CG3664 CG8312 0.329221
CG3664 CG8416 -0.610102
CG3664 CG8553 -0.468528
CG3664 CG8759 0.144319
CG3664 CG8978 -0.518654
CG3664 CG9035 -0.575895
CG3664 CG9128 -1.638331
CG3664 CG9318 -0.818072
CG3664 CG9322 0.286955
CG3664 CG9677 2.196396
CG3664 CG9712 0.074730
CG3664 CG9916 -0.344912
CG3703 CG4050 -0.291346
CG3703 CG4684 -1.231371
CG3703 CG6703 0.583940
CG3703 CG6930 0.194084
CG3703 CG7851 -0.809281
CG3703 CG9261 -0.166948
CG3714 CG3884 -0.616925
CG3714 CG4003 -0.270601
CG3714 CG4061 0.397618
CG3714 CG4217 -3.025880
CG3714 CG4567 0.351290
CG3714 CG4581 0.486585
CG3714 CG4753 4.031447
CG3714 CG4901 2.142651
CG3714 CG4994 2.493588
CG3714 CG5374 -1.636874
CG3714 CG5558 -4.026750
CG3714 CG5660 0.335588
CG3714 CG5903 -0.241160
CG3714 CG5904 5.541434
CG3714 CG5992 -1.689534
CG3714 CG6028 -1.043993
CG3714 CG6105 0.993319
CG3714 CG6226 0.106892
CG3714 CG6343 0.530194
CG3714 CG6375 -0.465137
CG3714 CG6417 -1.562758
CG3714 CG6501 -0.469496
CG3714 CG6769 -0.325700
CG3714 CG6904 -1.413995
CG3714 CG6949 4.484391
CG3714 CG7033 -1.588877
CG3714 CG7328 0.318091
CG3714 CG7361 -1.856119
CG3714 CG7554 -0.343607
CG3714 CG7610 1.816404
CG3714 CG7698 1.098546
CG3714 CG7834 -0.274099
CG3714 CG7839 0.524524
CG3714 CG7936 0.001373
CG3714 CG8039 -5.177488
CG3714 CG8048 -0.306681
CG3714 CG8366 -0.426291
CG3714 CG8439 0.239552
CG3714 CG8443 -1.321889
CG3714 CG8766 -0.818797
CG3714 CG8788 2.630859
CG3714 CG9140 -0.922348
CG3714 CG9527 -5.334143
CG3714 CG9577 -0.306526
CG3722 CG3725 1.310769
CG3722 CG3800 0.502924
CG3722 CG3903 -4.301753
CG3722 CG4006 -1.152985
CG3722 CG4145 -1.917797
CG3722 CG4204 -0.611672
CG3722 CG4672 -3.034944
CG3722 CG4729 0.008100
CG3722 CG5021 0.653154
CG3722 CG5353 2.258655
CG3722 CG5809 -0.804662
CG3722 CG6601 -0.576830
CG3722 CG6654 0.316441
CG3722 CG6775 2.268014
CG3722 CG7262 -0.113160
CG3722 CG7748 -0.069132
CG3722 CG7752 0.470585
CG3722 CG8156 1.068339
CG3722 CG8933 0.857727
CG3722 CG8965 1.551543
CG3722 CG8974 -0.391089
CG3722 CG9022 -1.536013
CG3722 CG9256 -0.084053
CG3722 CG9318 -0.605764
CG3722 CG9346 1.388071
CG3722 CG9423 0.274541
CG3722 CG9924 -1.498402
CG3722 CG9985 0.374077
CG3722 TE20108 -0.402788
CG3725 CG3800 -2.174500
CG3725 CG3903 3.729504
CG3725 CG4145 -3.364791
CG3725 CG4169 1.539322
CG3725 CG4183 -3.118253
CG3725 CG4204 1.025203
CG3725 CG4405 -1.502953
CG3725 CG4672 -2.850666
CG3725 CG4677 -0.603684
CG3725 CG4679 -4.706125
CG3725 CG4692 0.703071
CG3725 CG5320 2.520059
CG3725 CG5353 2.854277
CG3725 CG5486 -0.328684
CG3725 CG5671 -0.630397
CG3725 CG5809 -2.628736
CG3725 CG6647 -0.049568
CG3725 CG6775 1.967239
CG3725 CG6778 1.255033
CG3725 CG7433 -2.885561
CG3725 CG7481 0.911516
CG3725 CG7526 -0.043300
CG3725 CG7920 0.386272
CG3725 CG7981 1.518895
CG3725 CG8276 0.381262
CG3725 CG8933 1.551648
CG3725 CG8974 0.746072
CG3725 CG9022 -4.194602
CG3725 CG9177 -0.492738
CG3725 CG9811 0.266268
CG3725 CG9985 1.186882
CG3725 CR31696 0.178048
CG3734 CG4199 1.124607
CG3734 CG6830 0.689529
CG3734 CG9568 0.867850
CG3743 CG8258 0.353632
CG3762 CG4376 -0.713659
CG3762 CG4552 -0.120219
CG3762 CG4726 0.072141
CG3762 CG4901 -0.824859
CG3762 CG4966 1.281874
CG3762 CG4994 -2.354405
CG3762 CG6501 2.990685
CG3762 CG6668 0.410231
CG3762 CG7071 0.255741
CG3762 CG7088 -0.045672
CG3762 CG7107 1.850892
CG3762 CG7176 -0.711325
CG3762 CG7271 -1.642056
CG3762 CG7361 -0.838290
CG3762 CG7675 -1.103835
CG3762 CG7807 -1.251328
CG3762 CG8144 0.809472
CG3762 CG8235 0.723745
CG3762 CG8309 0.245776
CG3762 CG8439 -0.267529
CG3762 CG9281 0.375394
CG3766 CG5021 -0.357587
CG3766 CG5946 -0.561702
CG3766 CG6202 0.056632
CG3766 CG6822 -0.546570
CG3766 CG7748 -1.109859
CG3766 CG7872 -0.761895
CG3766 CG8363 -0.970266
CG3767 CG4696 -1.182784
CG3792 CG6877 -1.238073
CG3800 CG3903 0.247249
CG3800 CG3969 -0.827863
CG3800 CG4006 1.621988
CG3800 CG4169 -0.302770
CG3800 CG4170 0.370648
CG3800 CG4204 1.151471
CG3800 CG4303 1.469750
CG3800 CG4405 0.166625
CG3800 CG4672 0.073167
CG3800 CG4677 0.231835
CG3800 CG4729 -0.417605
CG3800 CG5186 -0.760457
CG3800 CG5433 0.413231
CG3800 CG5486 -1.372018
CG3800 CG5809 -1.739807
CG3800 CG6775 1.314906
CG3800 CG6877 -0.409056
CG3800 CG7375 -1.763844
CG3800 CG7526 -0.181600
CG3800 CG8156 -0.366891
CG3800 CG8276 -1.424530
CG3800 CG8749 0.400825
CG3800 CG8933 -0.327204
CG3800 CG8974 -1.374543
CG3800 CG9022 -3.200116
CG3800 CG9256 -3.363429
CG3800 CG9403 0.279766
CG3800 CG9423 0.231408
CG3800 CG9677 1.341419
CG3800 CG9712 -0.732263
CG3800 CG9811 0.205203
CG3800 CG9924 -0.136083
CG3800 CG9985 0.847750
CG3800 TE20108 -0.214017
CG3829 CG4120 1.007055
CG3829 CG4162 2.468347
CG3829 CG7062 0.364818
CG3829 CG7390 -2.469437
CG3829 CG8050 -0.671736
CG3829 CG8066 -5.035731
CG3829 CG8665 -0.028348
CG3829 CG8782 -0.503284
CG3829 CG9184 -1.245572
CG3861 CG3992 -0.200968
CG3861 CG4003 -0.196981
CG3861 CG4051 0.977656
CG3861 CG4217 1.230795
CG3861 CG4376 0.098249
CG3861 CG4552 -1.375455
CG3861 CG4567 0.131316
CG3861 CG4912 0.564148
CG3861 CG4994 -0.139310
CG3861 CG5258 -0.198149
CG3861 CG5454 -2.283799
CG3861 CG5525 0.209904
CG3861 CG5903 -0.190179
CG3861 CG5904 -0.683783
CG3861 CG6226 -0.133220
CG3861 CG6459 -0.244987
CG3861 CG6521 0.109310
CG3861 CG6647 -0.405374
CG3861 CG6708 -0.457965
CG3861 CG6904 -1.829040
CG3861 CG7033 -0.052236
CG3861 CG7176 -0.490119
CG3861 CG7361 0.556460
CG3861 CG7413 -0.137739
CG3861 CG7430 1.283039
CG3861 CG7554 -0.642028
CG3861 CG7698 -3.388177
CG3861 CG8235 0.570397
CG3861 CG8444 -0.502409
CG3861 CG8788 -0.404944
CG3861 CG9172 -0.630881
CG3861 CG9750 1.327506
CG3884 CG4753 -0.243302
CG3884 CG5010 -1.364453
CG3884 CG6028 -0.245499
CG3884 CG6459 -0.632160
CG3884 CG7176 -0.424401
CG3884 CG8788 1.547121
CG3884 CG9527 -0.365495
CG3902 CG3903 2.364029
CG3902 CG4035 -0.601528
CG3902 CG4551 -0.247302
CG3902 CG4700 0.867387
CG3902 CG4769 -1.258045
CG3902 CG5183 0.566692
CG3902 CG5345 0.378267
CG3902 CG5486 -0.147985
CG3902 CG6148 0.877109
CG3902 CG7227 0.202924
CG3902 CG7702 -1.081401
CG3902 CG8258 -0.215367
CG3902 CG9256 0.534754
CG3902 CG9677 -0.046655
CG3902 CG9916 -0.062269
CG3903 CG3960 2.414715
CG3903 CG3989 2.209919
CG3903 CG4145 -8.945906
CG3903 CG4170 2.843775
CG3903 CG4204 2.836161
CG3903 CG4354 -1.131453
CG3903 CG4533 -1.632426
CG3903 CG4672 2.802536
CG3903 CG4679 -10.458505
CG3903 CG4692 1.608069
CG3903 CG4700 -0.206561
CG3903 CG5320 -3.231365
CG3903 CG5330 -1.923045
CG3903 CG5345 -0.994162
CG3903 CG5353 3.489437
CG3903 CG5486 -2.530998
CG3903 CG5809 4.765382
CG3903 CG6668 0.590208
CG3903 CG6778 0.927308
CG3903 CG7227 -0.323308
CG3903 CG7526 0.033914
CG3903 CG7748 -0.351830
CG3903 CG7981 1.120527
CG3903 CG7987 0.048200
CG3903 CG8258 1.270956
CG3903 CG8276 -0.420528
CG3903 CG8965 -2.208773
CG3903 CG9022 -1.150292
CG3903 CG9148 1.976351
CG3903 CG9194 1.377434
CG3903 CG9238 1.748290
CG3903 CG9256 -0.233391
CG3903 CG9280 -1.615467
CG3903 CG9322 1.712956
CG3903 CG9423 1.396583
CG3903 CG9539 1.033331
CG3903 CG9985 -2.063095
CG3903 CR31696 0.385411
CG3938 CG5175 -1.103605
CG3938 CG5358 -0.615840
CG3941 CG9346 -2.526952
CG3960 CG3989 2.531482
CG3960 CG4300 -1.357906
CG3960 CG4354 0.231167
CG3960 CG4533 -0.955880
CG3960 CG4679 1.552692
CG3960 CG4692 1.356853
CG3960 CG4726 0.457238
CG3960 CG5320 -0.610396
CG3960 CG5330 -4.869639
CG3960 CG5476 -1.471103
CG3960 CG5486 -1.075644
CG3960 CG5532 -0.322187
CG3960 CG5594 -0.466279
CG3960 CG5596 1.246546
CG3960 CG5961 -0.827611
CG3960 CG6501 -1.459664
CG3960 CG6666 -1.251035
CG3960 CG6668 -0.473246
CG3960 CG6803 0.407650
CG3960 CG6949 -3.194747
CG3960 CG7033 -2.934879
CG3960 CG7062 0.580664
CG3960 CG7107 -3.372669
CG3960 CG7173 1.504360
CG3960 CG7279 -0.371445
CG3960 CG7915 -0.206897
CG3960 CG7981 1.272871
CG3960 CG7987 0.442564
CG3960 CG8050 -0.685601
CG3960 CG8186 -0.163917
CG3960 CG8402 -2.537571
CG3960 CG8439 2.056621
CG3960 CG8443 -0.527797
CG3960 CG8665 -3.219021
CG3960 CG8766 1.370936
CG3960 CG8788 0.153712
CG3960 CG8977 0.528437
CG3960 CG9194 -1.661880
CG3960 CG9281 0.063035
CG3960 CG9480 -0.657939
CG3960 CG9710 0.635541
CG3960 CG9762 0.661658
CG3960 CR31696 -1.989747
CG3967 CG6418 -0.950374
CG3967 CG8567 -0.121198
CG3969 CG4006 -1.168233
CG3969 CG5215 -0.276148
CG3969 CG5433 -0.417139
CG3969 CG5809 0.898610
CG3969 CG6174 0.484963
CG3969 CG6418 0.086540
CG3969 CG6654 -1.751687
CG3969 CG6775 -1.478827
CG3969 CG6877 0.747515
CG3969 CG7375 0.493874
CG3969 CG7379 0.399191
CG3969 CG8156 -0.500696
CG3969 CG8173 -0.016496
CG3969 CG8200 -0.280867
CG3969 CG8209 0.809220
CG3969 CG9022 0.589012
CG3969 CG9322 0.236159
CG3969 CG9712 0.336685
CG3989 CG4183 0.460705
CG3989 CG4354 -1.543540
CG3989 CG4405 -0.241098
CG3989 CG4533 -0.705168
CG3989 CG4679 -2.637595
CG3989 CG4692 -0.069033
CG3989 CG4696 -1.493666
CG3989 CG4746 0.837064
CG3989 CG5033 5.202434
CG3989 CG5320 -9.618769
CG3989 CG5330 -5.152470
CG3989 CG5345 -5.745220
CG3989 CG5486 -0.316505
CG3989 CG5594 0.164881
CG3989 CG6668 1.123364
CG3989 CG6778 0.054237
CG3989 CG6803 -0.756267
CG3989 CG6844 -1.223479
CG3989 CG7062 2.383529
CG3989 CG7173 0.449153
CG3989 CG7227 -2.275600
CG3989 CG7481 0.730516
CG3989 CG7702 0.912032
CG3989 CG7935 1.271632
CG3989 CG7987 4.979039
CG3989 CG8050 1.523282
CG3989 CG8258 -3.123588
CG3989 CG8402 1.450649
CG3989 CG8665 -5.433501
CG3989 CG8977 -2.567464
CG3989 CG9020 -0.657611
CG3989 CG9238 -2.082131
CG3989 CG9539 2.369482
CG3991 CG4552 -0.333642
CG3991 CG6202 -0.535693
CG3991 CG6822 -0.083337
CG3991 CG9035 -0.163915
CG3992 CG4051 0.525860
CG3992 CG4170 0.398103
CG3992 CG4427 1.508934
CG3992 CG4551 -1.094225
CG3992 CG4700 0.966354
CG3992 CG4912 -2.095957
CG3992 CG4972 -0.191664
CG3992 CG5183 -1.281507
CG3992 CG5258 -2.051521
CG3992 CG5330 -0.465919
CG3992 CG5454 -0.845434
CG3992 CG6512 0.341386
CG3992 CG6668 0.873272
CG3992 CG6708 -2.096681
CG3992 CG6766 -0.249930
CG3992 CG6904 0.283451
CG3992 CG7033 1.415199
CG3992 CG7893 0.271274
CG3992 CG8309 -0.575093
CG3992 CG8411 -0.377838
CG3992 CG8788 -0.694904
CG3992 CG8965 -0.710423
CG3992 CG9330 -5.054556
CG3992 CG9416 -1.037523
CG3992 CG9710 0.098263
CG3992 CG9750 0.348357
CG3999 CG7841 -1.719058
CG4003 CG4217 -0.786458
CG4003 CG4427 -1.021213
CG4003 CG4457 0.288200
CG4003 CG4511 -0.073725
CG4003 CG4552 0.676919
CG4003 CG4581 -1.744359
CG4003 CG4966 0.008526
CG4003 CG4972 -0.945266
CG4003 CG4994 1.233245
CG4003 CG5193 -1.361155
CG4003 CG5258 -1.478645
CG4003 CG5277 0.933488
CG4003 CG5353 0.878319
CG4003 CG5374 -0.311596
CG4003 CG5558 1.734496
CG4003 CG5596 0.444013
CG4003 CG5776 0.844306
CG4003 CG5992 0.518904
CG4003 CG6022 0.208598
CG4003 CG6105 0.561324
CG4003 CG6343 -0.562978
CG4003 CG6501 3.332334
CG4003 CG6708 2.001116
CG4003 CG6904 -2.645775
CG4003 CG7033 1.666330
CG4003 CG7073 0.702932
CG4003 CG7361 -0.676768
CG4003 CG7393 1.668851
CG4003 CG7413 0.983616
CG4003 CG7519 2.010685
CG4003 CG7610 -1.136532
CG4003 CG7698 -0.914318
CG4003 CG7839 -3.813356
CG4003 CG7920 -0.687325
CG4003 CG7935 -0.328205
CG4003 CG7987 -2.729377
CG4003 CG7993 0.552613
CG4003 CG8039 -0.602519
CG4003 CG8231 1.521096
CG4003 CG8235 -2.162471
CG4003 CG8289 0.907442
CG4003 CG8430 -1.281786
CG4003 CG8531 1.304710
CG4003 CG8583 0.194060
CG4003 CG8636 -2.500181
CG4003 CG8759 -3.177460
CG4003 CG8978 -1.344635
CG4003 CG9006 -2.915119
CG4003 CG9128 -0.881870
[truncated: 127,840 more chars]
