# Supplementary material for: GINI: From ISH Images to Gene Interaction Networks
Source: PLoS Comput Biol. 2013 Oct 10;9(10):e1003227. doi: 10.1371/journal.pcbi.1003227 (PMC3794902; doi:10.1371/journal.pcbi.1003227)
Supplement: Dataset S1 — Networks predicted by GINI for the 9–10 and 13–16 development stages. For the data at each stage, multiple networks were predicted by varying the tuning parameter , between 0.5 and 1, as described in the paper. The network for each value is stored in a separate file in the dataset, in a format readable by Cytoscape. (BZ2) [file pcbi.1003227.s001.bz2 › Dataset_S1_Networks/GINI_network_stage13-16_lambda0.775.txt]

CG10009 CG10206 -2.489974
CG10009 CG10287 0.156102
CG10009 CG11134 1.339154
CG10009 CG11471 -0.492750
CG10009 CG1157 -2.987605
CG10009 CG11771 -1.976580
CG10009 CG11785 1.226026
CG10009 CG12101 -0.305724
CG10009 CG12141 0.681681
CG10009 CG12151 -7.062191
CG10009 CG12172 -1.034157
CG10009 CG12400 -1.921885
CG10009 CG12785 4.111066
CG10009 CG1309 2.931787
CG10009 CG13506 0.048957
CG10009 CG14048 4.057380
CG10009 CG14996 -0.445947
CG10009 CG15162 -0.723178
CG10009 CG15433 2.436406
CG10009 CG1685 0.396861
CG10009 CG17369 4.058654
CG10009 CG1785 2.124656
CG10009 CG18854 -1.876145
CG10009 CG2221 -0.823448
CG10009 CG2263 2.342763
CG10009 CG2674 -0.132225
CG10009 CG2713 1.351973
CG10009 CG2863 2.800093
CG10009 CG31175 -1.589162
CG10009 CG32409 -4.948170
CG10009 CG3267 0.402661
CG10009 CG32813 2.221724
CG10009 CG3283 0.127140
CG10009 CG33217 0.217523
CG10009 CG3593 -1.680640
CG10009 CG4033 0.281792
CG10009 CG4217 -2.150165
CG10009 CG4307 -8.183859
CG10009 CG4427 1.002495
CG10009 CG4475 -0.906322
CG10009 CG4665 -0.203295
CG10009 CG4742 -0.872708
CG10009 CG5010 0.559930
CG10009 CG5033 1.379224
CG10009 CG5277 -9.982153
CG10009 CG5525 2.114485
CG10009 CG5824 8.076701
CG10009 CG5904 6.935586
CG10009 CG6022 -10.501525
CG10009 CG6105 3.347993
CG10009 CG6148 -0.078776
CG10009 CG6202 -0.839340
CG10009 CG6226 -0.569224
CG10009 CG6343 0.925759
CG10009 CG6459 0.026078
CG10009 CG6708 -4.043671
CG10009 CG6767 3.381540
CG10009 CG6904 4.830444
CG10009 CG7176 0.722130
CG10009 CG7361 -3.630818
CG10009 CG7413 -1.476272
CG10009 CG7421 -1.691562
CG10009 CG7461 2.112942
CG10009 CG7519 -5.976564
CG10009 CG7712 -0.954658
CG10009 CG7993 -1.542290
CG10009 CG8058 -4.875849
CG10009 CG8144 2.817907
CG10009 CG8235 4.003450
CG10009 CG8309 1.381354
CG10009 CG8386 -2.595277
CG10009 CG8446 -0.361085
CG10009 CG8531 -2.520688
CG10009 CG8920 -4.687092
CG10009 CG9006 -1.138743
CG10009 CG9149 -3.894651
CG10009 CG9306 0.311632
CG10026 CG11992 0.115291
CG10026 CG1259 -0.620110
CG10026 CG1322 -1.238397
CG10026 CG1486 -1.419553
CG10026 CG15022 -1.755268
CG10026 CG32625 -0.114316
CG10026 CG6155 -1.687054
CG10026 CG9148 -1.587735
CG10026 CG9280 0.509233
CG10047 CG1221 -1.161543
CG10047 CG13928 -0.207200
CG10047 CG14762 -2.764082
CG10047 CG15651 -1.802825
CG10047 CG32046 -1.432752
CG10047 CG32169 -0.101313
CG10047 CG3703 -0.601852
CG10047 CG4050 0.825440
CG10047 CG4684 1.322825
CG10047 CG5545 -2.080030
CG10047 CG6703 -5.485395
CG10047 CG7576 -0.540235
CG10047 CG7851 1.304984
CG10047 CG8625 -2.128952
CG10060 CG11494 -1.352943
CG10060 CG5499 -1.453726
CG10067 CG10565 1.335684
CG10067 CG11107 0.861115
CG10067 CG11134 -2.004436
CG10067 CG12055 -1.953338
CG10067 CG12576 -0.352147
CG10067 CG13993 -0.802237
CG10067 CG14207 -0.488227
CG10067 CG17166 -0.723979
CG10067 CG1782 -0.543802
CG10067 CG18507 -0.977537
CG10067 CG1884 0.588630
CG10067 CG2161 0.483049
CG10067 CG2913 -2.264238
CG10067 CG3008 1.210688
CG10067 CG3033 0.122046
CG10067 CG3171 -1.237912
CG10067 CG3267 0.940621
CG10067 CG33104 -0.117739
CG10067 CG33183 -0.544743
CG10067 CG3499 -2.513902
CG10067 CG4364 -0.426443
CG10067 CG4552 0.791942
CG10067 CG4567 1.101372
CG10067 CG4726 -2.905773
CG10067 CG5186 0.114807
CG10067 CG5454 -0.192412
CG10067 CG6521 -0.894949
CG10067 CG6654 -0.106227
CG10067 CG6668 1.630100
CG10067 CG6708 0.567251
CG10067 CG6766 1.460449
CG10067 CG7033 1.884102
CG10067 CG7071 1.106258
CG10067 CG7107 -0.679463
CG10067 CG7271 -0.113535
CG10067 CG7279 -0.493284
CG10067 CG7361 1.607990
CG10067 CG7461 -0.142513
CG10067 CG7893 -0.000356
CG10067 CG8173 -1.061306
CG10067 CG8186 -0.277098
CG10067 CG8430 0.121513
CG10067 CG8965 -0.346877
CG10067 CG9022 -0.730412
CG10067 CG9322 -0.170609
CG10067 CG9330 -0.682366
CG10067 CG9416 -0.914888
CG10067 CG9710 -5.618171
CG10067 CG9712 -0.096951
CG10067 CR31696 0.553970
CG10072 CG1403 -1.901290
CG10072 CG32625 -1.202860
CG10075 CG10655 2.687439
CG10075 CG10691 0.045948
CG10075 CG11107 0.857211
CG10075 CG11134 0.684119
CG10075 CG11217 0.657810
CG10075 CG11255 0.586390
CG10075 CG11267 -5.111715
CG10075 CG11334 0.378555
CG10075 CG12400 1.225879
CG10075 CG13220 -2.345329
CG10075 CG13551 -0.978177
CG10075 CG15304 -3.062791
CG10075 CG1582 -1.411220
CG10075 CG16787 -0.456351
CG10075 CG17332 -1.526587
CG10075 CG17642 -0.052891
CG10075 CG1882 0.827328
CG10075 CG2161 1.026158
CG10075 CG2210 0.194697
CG10075 CG2713 -3.366658
CG10075 CG30349 -1.530984
CG10075 CG31004 0.670542
CG10075 CG31170 -0.786159
CG10075 CG3127 1.486380
CG10075 CG3249 -0.534531
CG10075 CG3267 -0.915185
CG10075 CG3283 0.461729
CG10075 CG32920 -5.388444
CG10075 CG33502 -2.251796
CG10075 CG3499 1.104913
CG10075 CG4051 0.242668
CG10075 CG4169 1.028168
CG10075 CG4233 -2.623839
CG10075 CG4247 -0.671918
CG10075 CG4364 -0.257411
CG10075 CG4567 -2.970287
CG10075 CG4984 0.424908
CG10075 CG5012 -1.276504
CG10075 CG5130 -0.689927
CG10075 CG5660 -4.602790
CG10075 CG5903 0.675487
CG10075 CG6028 -0.156280
CG10075 CG6030 0.168724
CG10075 CG6345 -2.709783
CG10075 CG6439 1.683964
CG10075 CG6459 -0.398380
CG10075 CG6666 -1.182755
CG10075 CG6769 -4.278364
CG10075 CG6949 -1.302137
CG10075 CG7107 0.403232
CG10075 CG7328 -1.043783
CG10075 CG7354 1.651930
CG10075 CG7361 2.759631
CG10075 CG7421 1.551307
CG10075 CG7698 -0.121439
CG10075 CG8058 1.416416
CG10075 CG8235 0.994889
CG10075 CG8443 1.880119
CG10075 CG8470 3.076728
CG10075 CG9527 3.515110
CG10082 CG10121 -0.623068
CG10082 CG10334 1.188462
CG10082 CG10620 -0.078658
CG10082 CG11280 -0.853683
CG10082 CG11347 0.768970
CG10082 CG11861 0.016530
CG10082 CG11949 0.305912
CG10082 CG12091 -1.405324
CG10082 CG12360 -2.317639
CG10082 CG12369 -3.181405
CG10082 CG12592 0.579558
CG10082 CG12676 -0.305857
CG10082 CG1345 -0.232261
CG10082 CG13912 0.377508
CG10082 CG14025 -0.170534
CG10082 CG1422 2.341167
CG10082 CG1429 -0.390132
CG10082 CG1444 -4.706960
CG10082 CG14622 -0.607422
CG10082 CG16721 1.055546
CG10082 CG17158 -0.322656
CG10082 CG17492 2.767951
CG10082 CG18111 0.187994
CG10082 CG18250 3.053183
CG10082 CG2048 -1.619348
CG10082 CG2051 -0.124782
CG10082 CG2656 -0.203994
CG10082 CG2835 -0.245411
CG10082 CG2969 0.591051
CG10082 CG31332 -2.533707
CG10082 CG31692 -0.516776
CG10082 CG32043 1.932543
CG10082 CG3371 1.145534
CG10082 CG3416 -0.679893
CG10082 CG3436 0.863635
CG10082 CG3625 0.792816
CG10082 CG3644 -0.414002
CG10082 CG3725 -0.416750
CG10082 CG4303 1.358212
CG10082 CG4405 -0.353244
CG10082 CG4677 -0.131377
CG10082 CG5183 -1.007356
CG10082 CG5215 -0.712678
CG10082 CG5320 -0.982167
CG10082 CG5809 -0.530329
CG10082 CG6844 -0.702147
CG10082 CG6866 -1.190043
CG10082 CG7481 -1.497237
CG10082 CG8276 -2.408226
CG10082 CG8416 -0.765242
CG10082 CG8933 -0.166504
CG10082 CG9128 -0.121413
CG10082 CG9677 0.099366
CG10082 CG9985 1.144409
CG10106 CG13624 -1.947267
CG10107 CG10229 -0.606073
CG10107 CG10578 -0.526958
CG10107 CG10620 1.268235
CG10107 CG1109 -0.632660
CG10107 CG12084 -0.757462
CG10107 CG12091 -1.535237
CG10107 CG1228 -0.527548
CG10107 CG12287 -1.098837
CG10107 CG12360 -1.361611
CG10107 CG12369 0.513564
CG10107 CG12592 -0.671500
CG10107 CG12701 0.429794
CG10107 CG1422 -0.884961
CG10107 CG14883 0.481474
CG10107 CG16721 -0.731865
CG10107 CG17158 1.342750
CG10107 CG1782 -0.510448
CG10107 CG18250 -4.823877
CG10107 CG31045 0.365482
CG10107 CG31332 3.438689
CG10107 CG32425 0.720334
CG10107 CG3265 -0.261701
CG10107 CG33097 3.152846
CG10107 CG3436 1.150753
CG10107 CG3542 -1.569749
CG10107 CG3624 -1.249609
CG10107 CG3664 0.113285
CG10107 CG3722 -0.120045
CG10107 CG4006 0.022110
CG10107 CG4204 1.472459
CG10107 CG4700 0.899633
CG10107 CG5454 0.316910
CG10107 CG5809 -0.291706
CG10107 CG7379 -3.388215
CG10107 CG7752 0.102561
CG10107 CG8289 -2.454116
CG10107 CG8416 0.237787
CG10107 CG9128 -1.057129
CG10107 CG9318 -1.705465
CG10107 CG9677 0.914297
CG10107 CG9985 0.442568
CG10121 CG10620 3.033776
CG10121 CG11280 -2.079013
CG10121 CG11652 -2.043402
CG10121 CG11861 0.214713
CG10121 CG11949 0.316732
CG10121 CG12006 -1.299352
CG10121 CG12091 0.779894
CG10121 CG12360 -1.010939
CG10121 CG12676 -1.008923
CG10121 CG1444 -2.168004
CG10121 CG14622 0.479565
CG10121 CG14883 0.627310
CG10121 CG16721 -0.934447
CG10121 CG17158 0.241824
CG10121 CG1721 -0.713499
CG10121 CG17492 -2.611767
CG10121 CG17943 -0.569215
CG10121 CG18250 -0.891295
CG10121 CG1910 -0.232992
CG10121 CG2048 1.515626
CG10121 CG2374 2.005900
CG10121 CG2835 0.274967
CG10121 CG31022 -0.065777
CG10121 CG31332 2.116988
CG10121 CG3198 -1.651761
CG10121 CG32043 -4.478395
CG10121 CG33097 -1.065289
CG10121 CG33149 -1.113257
CG10121 CG3371 3.107910
CG10121 CG3436 -1.846955
CG10121 CG3624 0.889569
CG10121 CG3644 0.737934
CG10121 CG5215 -1.401665
CG10121 CG5320 1.568752
CG10121 CG5809 -3.450716
CG10121 CG6877 0.328208
CG10121 CG7254 -1.512680
CG10121 CG7379 0.728018
CG10121 CG7433 -0.333956
CG10121 CG7481 -0.354805
CG10121 CG7638 0.308838
CG10121 CG8276 1.072034
CG10121 CG8933 -0.110831
CG10121 CG9480 -0.679240
CG10121 CG9985 0.645713
CG10121 CR31696 0.714084
CG10145 CG32043 -1.336332
CG10145 CG8567 -1.200721
CG10145 CG9666 -0.687952
CG10160 CG10206 5.131648
CG10160 CG10367 -2.118416
CG10160 CG10535 -0.464491
CG10160 CG10922 -0.188612
CG10160 CG11051 -1.858373
CG10160 CG1151 0.013010
CG10160 CG12172 -0.956294
CG10160 CG12262 1.567274
CG10160 CG12403 -0.775618
CG10160 CG13005 2.022755
CG10160 CG1309 1.518186
CG10160 CG14025 -0.485696
CG10160 CG14048 -0.015400
CG10160 CG1475 -6.789088
CG10160 CG14968 -0.762217
CG10160 CG15095 -0.518908
CG10160 CG15105 -0.411590
CG10160 CG15117 -5.516028
CG10160 CG15282 -0.835497
CG10160 CG1548 -0.146168
CG10160 CG15717 -4.546908
CG10160 CG1648 -4.578802
CG10160 CG17325 0.895309
CG10160 CG18111 -1.912605
CG10160 CG1837 0.769787
CG10160 CG18549 -0.863696
CG10160 CG18657 0.745762
CG10160 CG1910 1.888910
CG10160 CG2003 -1.011974
CG10160 CG2098 -1.321619
CG10160 CG2155 -0.315332
CG10160 CG2198 -1.959654
CG10160 CG2969 -0.412460
CG10160 CG3001 1.055159
CG10160 CG30011 -2.268524
CG10160 CG31098 0.769771
CG10160 CG3140 0.780483
CG10160 CG32464 -1.767104
CG10160 CG3278 1.348273
CG10160 CG32813 2.447278
CG10160 CG33009 -0.981764
CG10160 CG3903 0.010774
CG10160 CG3960 0.099911
CG10160 CG3989 -3.409899
CG10160 CG4354 0.493564
CG10160 CG4427 1.421575
CG10160 CG4533 -8.645979
CG10160 CG4679 5.045005
CG10160 CG4696 0.736954
CG10160 CG5033 -6.576938
CG10160 CG5220 1.699695
CG10160 CG5320 7.708995
CG10160 CG5330 -3.338659
CG10160 CG5345 0.548214
CG10160 CG5476 0.100854
CG10160 CG5594 1.029319
CG10160 CG5776 2.575767
CG10160 CG6501 -1.713960
CG10160 CG6668 -1.928017
CG10160 CG6803 -0.936388
CG10160 CG7062 2.362286
CG10160 CG7088 0.863958
CG10160 CG7227 -0.004156
CG10160 CG7481 0.358351
CG10160 CG7915 1.130813
CG10160 CG7935 -1.049646
CG10160 CG7987 -9.704088
CG10160 CG8036 0.734162
CG10160 CG8050 0.434655
CG10160 CG8402 0.752301
CG10160 CG8665 5.126256
CG10160 CG8977 1.117796
CG10160 CG9006 -0.610130
CG10160 CG9009 0.603435
CG10160 CG9194 0.735918
CG10160 CG9238 -0.331811
CG10160 CG9985 2.344471
CG10206 CG10287 -0.376610
CG10206 CG10335 2.076256
CG10206 CG10367 -0.504503
CG10206 CG10379 0.869306
CG10206 CG10565 -5.657565
CG10206 CG10691 7.072652
CG10206 CG10746 -3.747560
CG10206 CG11051 -2.932933
CG10206 CG11134 -3.149592
CG10206 CG11267 2.008422
CG10206 CG11334 -0.225157
CG10206 CG11471 -3.411902
CG10206 CG11567 2.642995
CG10206 CG11992 1.777598
CG10206 CG12101 -0.993177
CG10206 CG12141 11.030703
CG10206 CG12151 8.373768
CG10206 CG12157 -0.581369
CG10206 CG12172 -3.983274
CG10206 CG12262 -1.483043
CG10206 CG13005 1.020352
CG10206 CG1309 0.866749
CG10206 CG13220 5.425344
CG10206 CG13506 -2.584534
CG10206 CG13704 1.323163
CG10206 CG14048 0.349598
CG10206 CG14243 0.413679
CG10206 CG1475 -3.410097
CG10206 CG15095 -1.685851
CG10206 CG15105 0.993275
CG10206 CG15117 -6.226098
CG10206 CG15162 0.153330
CG10206 CG15188 -0.112513
CG10206 CG15304 -8.967494
CG10206 CG15347 1.886639
CG10206 CG15433 1.387056
CG10206 CG1548 0.485698
CG10206 CG15717 -6.573596
CG10206 CG16765 0.371716
CG10206 CG1685 -2.086629
CG10206 CG17166 2.426808
CG10206 CG17246 -0.799433
CG10206 CG17320 -0.161282
CG10206 CG17325 1.683005
CG10206 CG1837 2.657693
CG10206 CG18446 -0.172907
CG10206 CG18549 1.798713
CG10206 CG18657 2.242096
CG10206 CG1882 -1.398056
CG10206 CG18854 -0.870027
CG10206 CG1970 -1.859793
CG10206 CG2003 -8.656371
CG10206 CG2098 -6.386274
CG10206 CG2155 -0.555883
CG10206 CG2198 3.397061
CG10206 CG2713 -7.662457
CG10206 CG2863 3.423126
CG10206 CG30011 -5.700404
CG10206 CG31004 -2.880032
CG10206 CG31098 -2.698369
CG10206 CG31160 -2.004075
CG10206 CG31175 -1.967856
CG10206 CG3140 0.878990
CG10206 CG32164 -0.205556
CG10206 CG32409 9.130364
CG10206 CG32499 -0.030283
CG10206 CG3267 -3.121666
CG10206 CG32813 -6.234609
CG10206 CG3283 -0.154650
CG10206 CG33009 -1.045057
CG10206 CG3499 8.890540
CG10206 CG3593 -0.627114
CG10206 CG4033 -12.182735
CG10206 CG4051 -3.823910
CG10206 CG4233 -18.814315
CG10206 CG4300 0.221805
CG10206 CG4354 0.158856
CG10206 CG4427 -5.465897
CG10206 CG4475 0.603840
CG10206 CG4533 -3.543897
CG10206 CG4567 -6.182219
CG10206 CG4600 -0.676827
CG10206 CG4665 1.074664
CG10206 CG4679 4.791463
CG10206 CG5033 -24.530164
CG10206 CG5330 -6.756169
CG10206 CG5353 -1.377201
CG10206 CG5374 -2.444174
CG10206 CG5558 -2.652873
CG10206 CG5590 0.710482
CG10206 CG5594 7.929891
CG10206 CG5819 -0.237250
CG10206 CG5904 -2.334456
CG10206 CG5992 -1.008780
CG10206 CG6226 5.070720
CG10206 CG6459 3.262750
CG10206 CG6501 -6.240397
CG10206 CG6668 1.432774
CG10206 CG6708 1.165456
CG10206 CG6871 -2.832728
CG10206 CG6949 12.918673
CG10206 CG7088 2.665910
CG10206 CG7107 2.818417
CG10206 CG7176 1.698912
CG10206 CG7266 -0.115481
CG10206 CG7421 -4.155295
CG10206 CG7438 0.378438
CG10206 CG7458 -2.625177
CG10206 CG7461 -4.241396
CG10206 CG7915 -3.676947
CG10206 CG7935 2.895266
CG10206 CG7987 1.176882
CG10206 CG7993 2.500953
CG10206 CG8036 0.770595
CG10206 CG8050 3.749062
CG10206 CG8058 -9.790006
CG10206 CG8144 -0.418613
CG10206 CG8235 6.381678
CG10206 CG8309 0.055836
CG10206 CG8402 -5.431014
CG10206 CG8439 4.182895
CG10206 CG8443 -3.471667
CG10206 CG8446 -5.098198
CG10206 CG8470 4.421944
CG10206 CG8531 3.074154
CG10206 CG8665 4.238206
CG10206 CG8766 -0.585219
CG10206 CG8946 0.307817
CG10206 CG8977 10.903804
CG10206 CG9009 -2.249796
CG10206 CG9238 -0.374738
CG10206 CG9280 -0.746878
CG10206 CG9281 -1.561695
CG10212 CG1130 -2.563762
CG10212 CG5940 -2.149220
CG10229 CG10620 -1.030477
CG10229 CG11306 0.394661
CG10229 CG11652 -0.923521
CG10229 CG11861 0.986441
CG10229 CG12006 0.622093
CG10229 CG12360 0.383146
CG10229 CG12576 0.330194
CG10229 CG12592 -0.352210
CG10229 CG13005 1.053192
CG10229 CG14206 1.795038
CG10229 CG1422 0.396237
CG10229 CG14712 -4.337014
CG10229 CG14883 0.189748
CG10229 CG18250 3.681583
CG10229 CG2263 0.612616
CG10229 CG30115 -0.640175
CG10229 CG31045 0.244799
CG10229 CG31332 -1.548483
CG10229 CG3265 -0.953338
CG10229 CG3436 -1.676270
CG10229 CG3624 -2.969068
CG10229 CG3664 -0.452360
CG10229 CG4003 -0.074122
CG10229 CG4006 -0.291376
CG10229 CG4457 -4.261641
CG10229 CG4551 -1.398110
CG10229 CG4966 0.011170
CG10229 CG4972 -1.445741
CG10229 CG5183 0.233669
CG10229 CG5258 -1.193681
CG10229 CG5382 0.914422
CG10229 CG5454 0.628235
CG10229 CG7073 0.326247
CG10229 CG7610 0.180472
CG10229 CG7638 -0.281193
CG10229 CG7893 -0.021935
CG10229 CG8231 2.437051
CG10229 CG8289 -0.096916
CG10229 CG8301 -0.581322
CG10229 CG8306 -0.433488
CG10229 CG8366 -0.221648
CG10229 CG8635 -0.347442
CG10229 CG8759 -3.181300
CG10229 CG8978 1.333828
CG10229 CG9035 0.426565
CG10229 CG9128 -0.537902
CG10229 CG9750 2.513447
CG10229 CG9866 0.062681
CG10236 CG10334 1.410828
CG10236 CG10379 -0.665027
CG10236 CG10535 -1.119507
CG10236 CG10578 -0.169170
CG10236 CG10620 1.315587
CG10236 CG10701 -0.971889
CG10236 CG11015 1.088462
CG10236 CG13005 -0.538478
CG10236 CG1322 -1.288007
CG10236 CG1403 0.785013
CG10236 CG17032 -0.240173
CG10236 CG17124 -0.429917
CG10236 CG17246 0.499888
CG10236 CG18140 -0.822447
CG10236 CG18507 0.470155
CG10236 CG2051 -0.432425
CG10236 CG2330 -0.017587
CG10236 CG2969 0.621024
CG10236 CG32425 3.570326
CG10236 CG32625 0.409912
CG10236 CG3278 -0.958714
CG10236 CG33104 -1.882157
CG10236 CG33549 -2.200844
CG10236 CG3359 -0.719206
CG10236 CG3365 -0.485058
CG10236 CG3722 -0.232991
CG10236 CG3902 -1.049536
CG10236 CG3903 -5.669436
CG10236 CG4145 1.126851
CG10236 CG4170 0.670257
CG10236 CG4354 0.009256
CG10236 CG4679 1.620313
CG10236 CG5183 -1.330978
CG10236 CG5330 1.978313
CG10236 CG5345 0.315496
CG10236 CG5486 -0.375969
CG10236 CG6148 0.478662
CG10236 CG6512 0.249560
CG10236 CG7227 -2.218822
CG10236 CG7702 0.401105
CG10236 CG8258 -1.072079
CG10236 CG8308 -0.530127
CG10236 CG9035 -0.470404
CG10236 CG9256 0.222518
CG10236 CG9423 -0.600321
CG10236 CG9539 -3.087904
CG10278 CG10655 -3.460891
CG10278 CG10691 -1.065671
CG10278 CG11151 -2.567619
CG10278 CG11255 -0.600369
CG10278 CG11267 4.408392
CG10278 CG12400 -0.605423
CG10278 CG13284 0.276972
CG10278 CG13704 -4.485489
CG10278 CG14066 -0.188634
CG10278 CG14792 -2.579375
CG10278 CG14902 0.267043
CG10278 CG15347 -0.912842
CG10278 CG1809 -0.695810
CG10278 CG2977 1.047600
CG10278 CG31004 -0.477818
CG10278 CG31233 0.240732
CG10278 CG31259 -1.565414
CG10278 CG33502 0.723548
CG10278 CG3714 -0.435813
CG10278 CG4061 1.480977
CG10278 CG4199 -0.562340
CG10278 CG4217 1.592214
CG10278 CG4247 -0.531376
CG10278 CG4581 -0.631327
CG10278 CG4753 2.003327
CG10278 CG5012 -0.494893
CG10278 CG5660 -2.050130
CG10278 CG5819 0.499513
CG10278 CG5961 -0.102156
CG10278 CG6028 1.598058
CG10278 CG6417 -0.887682
CG10278 CG6769 1.281684
CG10278 CG6830 0.627824
CG10278 CG7328 -0.734301
CG10278 CG7354 0.605298
CG10278 CG8048 -0.799232
CG10278 CG9527 -1.997135
CG10278 CG9568 -0.495479
CG10287 CG10367 -0.231321
CG10287 CG10565 0.395282
CG10287 CG11567 -0.472220
CG10287 CG12151 -1.450556
CG10287 CG1309 -0.834804
CG10287 CG15105 -0.238591
CG10287 CG15188 -1.688012
CG10287 CG17246 -0.333278
CG10287 CG18549 -0.352078
CG10287 CG32499 -0.762420
CG10287 CG4051 0.948632
CG10287 CG4233 -0.803345
CG10287 CG4427 1.624672
CG10287 CG5330 -0.203884
CG10287 CG5353 0.505598
CG10287 CG6148 -0.253592
CG10287 CG6708 -1.689942
CG10287 CG7935 -0.236573
CG10287 CG8036 -0.973094
CG10287 CG8235 0.884592
CG10287 CG8309 -0.329461
CG10287 CG8402 0.913123
CG10287 CG9009 -0.451571
CG10287 CG9539 -0.422377
CG10315 CG11444 -0.410257
CG10315 CG1716 -0.744479
CG10315 CG1749 0.207472
CG10315 CG18854 1.998223
CG10315 CG2051 0.163238
CG10315 CG2161 -0.841977
CG10315 CG30291 -1.435937
CG10315 CG31794 -0.108308
CG10315 CG33549 1.825496
CG10315 CG3499 0.121290
CG10315 CG3722 -1.034403
CG10315 CG3766 -1.298839
CG10315 CG4729 -1.678956
CG10315 CG5353 -2.789262
CG10315 CG5382 -0.080199
CG10315 CG6199 -0.554956
CG10315 CG6202 -1.792873
CG10315 CG6822 -0.986296
CG10315 CG7413 0.722450
CG10315 CG7748 -1.135270
CG10327 CG3180 -2.570736
CG10327 CG4022 -2.544866
CG10327 CG6181 -2.738705
CG10327 CG7528 -1.825534
CG10327 CG8472 -1.768690
CG10334 CG10620 3.104893
CG10334 CG11347 -0.347823
CG10334 CG11949 -0.799279
CG10334 CG12369 -0.367811
CG10334 CG1259 -1.399295
CG10334 CG12676 -0.078560
CG10334 CG13005 3.578996
CG10334 CG13850 -2.036608
CG10334 CG13912 -1.155571
CG10334 CG1403 1.540064
CG10334 CG1444 -1.391255
CG10334 CG1463 -0.585636
CG10334 CG1475 -1.803744
CG10334 CG14805 0.703850
CG10334 CG1648 -5.085083
CG10334 CG17158 0.765502
CG10334 CG17597 -1.378848
CG10334 CG18250 -4.740568
CG10334 CG1837 -0.262691
CG10334 CG1910 1.623351
CG10334 CG2051 -1.930353
CG10334 CG2969 1.100832
CG10334 CG30427 -0.805885
CG10334 CG31045 1.066836
CG10334 CG31692 0.662279
CG10334 CG32425 -0.893256
CG10334 CG32625 -0.438918
CG10334 CG3278 2.329145
CG10334 CG33549 2.337541
CG10334 CG3542 -0.403954
CG10334 CG3624 0.881387
CG10334 CG3902 -1.909098
CG10334 CG3903 -4.772789
CG10334 CG4145 1.137835
CG10334 CG4170 -1.551122
CG10334 CG4204 -1.315796
CG10334 CG4551 -1.762643
CG10334 CG4679 -3.466159
CG10334 CG4700 -1.861688
CG10334 CG4746 -0.088779
CG10334 CG5183 -0.120751
CG10334 CG5320 1.358129
CG10334 CG5330 4.031651
CG10334 CG5486 -2.784464
CG10334 CG6668 -0.359489
CG10334 CG7227 -3.084902
CG10334 CG7702 0.422554
CG10334 CG8258 -0.969125
CG10334 CG8276 -0.967090
CG10334 CG9022 0.938227
CG10334 CG9194 1.963101
CG10334 CG9256 -0.543780
CG10334 CG9403 2.528574
CG10334 CG9539 0.238636
CG10334 CG9866 -1.174535
CG10334 CG9916 0.538886
CG10334 CG9985 0.721322
CG10335 CG10535 -0.390895
CG10335 CG10565 -0.226609
CG10335 CG10627 -0.243544
CG10335 CG11334 -0.459458
CG10335 CG12262 -2.362079
CG10335 CG13220 0.109565
CG10335 CG15105 -1.378703
CG10335 CG15282 0.863944
CG10335 CG15304 0.814079
CG10335 CG1582 -0.222740
CG10335 CG17246 0.865411
CG10335 CG18140 -0.878788
CG10335 CG2161 0.384250
CG10335 CG3140 -1.642563
CG10335 CG31999 -0.750775
CG10335 CG32425 0.862399
CG10335 CG32920 0.327608
CG10335 CG33549 0.288475
CG10335 CG3903 -1.430951
CG10335 CG4169 1.151098
CG10335 CG4183 -0.388117
CG10335 CG4233 -1.942855
CG10335 CG4354 0.226478
CG10335 CG4427 3.770954
CG10335 CG4533 0.008289
CG10335 CG4679 1.068260
CG10335 CG5330 -0.148910
CG10335 CG5353 0.268796
CG10335 CG6439 -0.797193
CG10335 CG6666 -1.564318
CG10335 CG7266 -0.711980
CG10335 CG7981 -0.495147
CG10335 CG8036 -0.613299
CG10335 CG8402 -2.314251
CG10335 CG9148 -0.114987
CG10335 CG9280 -2.076199
CG10341 CG10660 0.806246
CG10341 CG11738 4.900521
CG10341 CG11771 -0.078535
CG10341 CG12101 -2.544057
CG10341 CG12141 2.436923
CG10341 CG12530 4.321840
CG10341 CG12785 -6.980772
CG10341 CG1381 -2.580088
CG10341 CG14206 4.722654
CG10341 CG14447 0.669183
CG10341 CG14996 -4.996612
CG10341 CG1685 -6.404401
CG10341 CG17136 -3.743882
CG10341 CG17369 -2.715122
CG10341 CG1746 -3.224841
CG10341 CG1785 -0.149733
CG10341 CG2221 0.056109
CG10341 CG2263 -0.422893
CG10341 CG2827 -1.045466
CG10341 CG2863 4.869380
CG10341 CG2867 1.734971
CG10341 CG32253 0.994963
CG10341 CG32264 0.294748
CG10341 CG32409 6.484561
CG10341 CG32813 -0.110549
CG10341 CG33217 -0.581336
CG10341 CG3593 -0.930002
CG10341 CG4217 -0.100237
CG10341 CG4581 -1.070938
CG10341 CG4753 3.295005
CG10341 CG4781 -1.104060
CG10341 CG4912 -2.536755
CG10341 CG5010 -4.589274
CG10341 CG5258 0.734509
CG10341 CG5558 -4.047649
CG10341 CG5824 -12.170610
CG10341 CG5904 -2.836038
CG10341 CG6022 -6.401632
CG10341 CG6105 -6.411193
CG10341 CG6343 8.045398
CG10341 CG6455 1.045525
CG10341 CG6767 1.394887
CG10341 CG6904 5.919097
CG10341 CG7519 -13.930192
CG10341 CG7712 1.462523
CG10341 CG7780 0.480231
CG10341 CG7834 0.313929
CG10341 CG7839 -13.224258
CG10341 CG7935 4.242110
CG10341 CG7993 6.477134
CG10341 CG8039 2.073312
CG10341 CG8327 -5.698962
CG10341 CG8443 1.235110
CG10341 CG8444 -1.592525
CG10341 CG8525 -2.852343
CG10341 CG8780 -0.739824
CG10341 CG8827 -0.419057
CG10341 CG8920 5.769039
CG10341 CG9006 5.415442
CG10341 CG9300 -3.852578
CG10341 CG9306 0.731354
CG10341 CG9577 -1.319437
CG10341 CG9630 -3.993528
CG10360 CG11444 0.071646
CG10360 CG1749 -0.277103
CG10360 CG2818 -1.180283
CG10360 CG3008 0.276726
CG10360 CG3033 -0.254207
CG10360 CG31170 0.144685
CG10360 CG3171 -0.181877
CG10360 CG33104 0.595521
CG10360 CG33183 -1.280806
CG10360 CG4006 0.101181
CG10360 CG4552 -0.884754
CG10360 CG5021 -0.688527
CG10360 CG6708 -0.426286
CG10360 CG6775 -0.197226
CG10360 CG7413 0.053976
CG10360 CG8430 -0.449953
CG10360 CG8965 -0.291552
CG10360 CG9322 0.259169
CG10361 CG15105 -0.401004
CG10361 CG4679 -1.100818
CG10361 CG4726 -1.367375
CG10364 CG10897 -1.024292
CG10364 CG1130 -0.326157
CG10364 CG3408 -1.307106
CG10364 CG6987 -0.933773
CG10364 CG7358 -1.041731
CG10364 CG9704 -0.811191
CG10364 CG9797 0.022093
CG10367 CG10922 0.082851
CG10367 CG11051 -0.589725
CG10367 CG11793 0.474707
CG10367 CG1309 -0.823493
CG10367 CG14243 -0.204305
CG10367 CG14968 -0.416801
CG10367 CG15105 -0.914080
CG10367 CG15117 2.236206
CG10367 CG1548 0.276880
CG10367 CG15717 1.078813
CG10367 CG18111 -0.673954
CG10367 CG18446 -0.516948
CG10367 CG2098 1.427675
CG10367 CG2198 -0.855746
CG10367 CG30011 0.396052
CG10367 CG31098 -0.030950
CG10367 CG33009 -0.424789
CG10367 CG3960 0.307833
CG10367 CG3989 -1.059404
CG10367 CG4162 0.127732
CG10367 CG4354 -0.963147
CG10367 CG4533 2.047160
CG10367 CG4679 -1.140483
CG10367 CG5330 0.746571
CG10367 CG5345 0.923744
CG10367 CG5532 -0.156879
CG10367 CG7062 -1.237015
CG10367 CG7266 0.024380
CG10367 CG7438 -0.855894
CG10367 CG8050 0.243572
CG10367 CG8402 0.624416
CG10367 CG8665 -2.914207
CG10367 CG9238 -0.154660
CG10367 CG9539 -0.560495
CG10379 CG10504 0.973658
CG10379 CG10535 0.503886
CG10379 CG10565 -3.233746
CG10379 CG10620 1.329812
CG10379 CG10627 0.877569
CG10379 CG10701 -2.457738
CG10379 CG11015 1.370368
CG10379 CG11076 0.505431
CG10379 CG11471 -0.727592
CG10379 CG12131 3.894888
CG10379 CG12676 -1.228427
CG10379 CG12792 0.309601
CG10379 CG13005 -1.595149
CG10379 CG1309 -1.476225
CG10379 CG13289 -0.771408
CG10379 CG14025 1.754756
CG10379 CG1429 -2.634471
CG10379 CG14687 -0.673154
CG10379 CG1475 -5.560991
CG10379 CG15433 2.417957
CG10379 CG17032 -0.605578
CG10379 CG17121 0.971645
CG10379 CG17124 1.786895
CG10379 CG17158 1.387687
CG10379 CG17166 0.720614
CG10379 CG1721 1.015744
CG10379 CG1749 0.394850
CG10379 CG17492 -2.729894
CG10379 CG18507 -0.408155
CG10379 CG2051 0.572184
CG10379 CG2969 -1.643787
CG10379 CG3001 1.767880
CG10379 CG3008 -0.188216
CG10379 CG31045 -1.526945
CG10379 CG32425 -3.868026
CG10379 CG3278 -3.363181
CG10379 CG33104 -0.246932
CG10379 CG33549 -2.946963
CG10379 CG3624 0.938359
CG10379 CG4115 -0.112430
CG10379 CG4170 0.484817
CG10379 CG4204 1.595135
CG10379 CG4354 -2.980205
CG10379 CG4427 1.875935
CG10379 CG4679 0.038681
CG10379 CG4692 -0.158613
CG10379 CG4994 3.350631
CG10379 CG5033 1.768673
CG10379 CG5183 -1.508527
CG10379 CG5258 -1.941141
CG10379 CG5320 5.078813
CG10379 CG5330 3.274971
CG10379 CG5353 1.916952
CG10379 CG5374 -4.579070
CG10379 CG5809 -0.828679
CG10379 CG6148 -1.599630
CG10379 CG6512 -7.128421
CG10379 CG6668 -4.736600
CG10379 CG6708 -0.009041
CG10379 CG7199 -0.445207
CG10379 CG7430 -2.781217
CG10379 CG7610 -3.562560
CG10379 CG7654 0.715493
CG10379 CG7915 -0.711787
CG10379 CG7935 1.986255
CG10379 CG8144 0.966700
CG10379 CG8231 5.066252
CG10379 CG8289 0.445189
CG10379 CG8306 1.637289
CG10379 CG8309 -2.872213
CG10379 CG8312 -1.001731
CG10379 CG8402 0.602684
CG10379 CG8439 0.910238
CG10379 CG8446 0.006130
CG10379 CG8759 1.466984
CG10379 CG8977 -1.168370
CG10379 CG8978 -0.851323
CG10379 CG9009 -1.689119
CG10379 CG9035 0.195037
CG10379 CG9238 0.061175
CG10379 CG9281 -2.844670
CG10379 CG9330 2.357516
CG10379 CG9423 0.590296
CG10379 CG9677 2.143499
CG10379 CG9866 -3.463284
CG10379 CG9916 -0.487222
CG10379 TE19126 0.010495
CG10382 CG15097 -2.214927
CG10391 CG1600 -1.210967
CG10391 CG18466 1.637138
CG10391 CG2060 0.183130
CG10391 CG3829 -0.715524
CG10391 CG4120 -2.983676
CG10391 CG8782 -2.102786
CG10425 CG10660 -1.269915
CG10425 CG10691 -3.408373
CG10425 CG11151 -0.767842
CG10425 CG11255 -0.996815
CG10425 CG12400 -0.142943
CG10425 CG12785 -0.165821
CG10425 CG15347 -0.736894
CG10425 CG1785 0.561158
CG10425 CG2713 0.188539
CG10425 CG2827 -0.015806
CG10425 CG3283 -0.187113
CG10425 CG3714 -0.646507
CG10425 CG4061 -0.012038
CG10425 CG4217 0.994753
CG10425 CG4753 0.443062
CG10425 CG5010 -0.303438
CG10425 CG5558 2.336752
CG10425 CG5904 -0.299145
CG10425 CG6028 -0.095351
CG10425 CG6226 -0.009146
CG10425 CG6343 0.334401
CG10425 CG6904 -0.370454
CG10425 CG7839 -1.346382
CG10425 CG7993 -0.124635
CG10425 CG8039 -0.699158
CG10425 CG8058 1.425914
CG10425 CG8327 -1.313517
CG10425 CG8443 0.553439
CG10425 CG8444 -0.647030
CG10425 CG8525 0.042893
CG10425 CG9527 0.791854
CG10425 CG9577 -0.831235
CG10446 CG13920 -2.106169
CG10473 CG2072 -1.481810
CG10473 CG3539 -1.969581
CG10473 CG4672 -0.653120
CG10479 CG15188 -1.418454
CG10479 CG6844 -1.342206
CG1049 CG12701 -2.355669
CG10504 CG10565 -4.473497
CG10504 CG10578 -0.872601
CG10504 CG10724 -6.022517
CG10504 CG11015 3.488318
CG10504 CG11107 -4.672374
CG10504 CG11444 3.316859
CG10504 CG11642 0.232047
CG10504 CG11979 1.438381
CG10504 CG12084 0.255755
CG10504 CG12091 -3.535221
CG10504 CG12131 0.616328
CG10504 CG12262 -5.631755
CG10504 CG12403 -1.246320
CG10504 CG12582 -0.648709
CG10504 CG1345 -0.044046
CG10504 CG1371 2.717560
CG10504 CG14207 1.272619
CG10504 CG1429 0.701437
CG10504 CG1475 -30.556480
CG10504 CG15105 2.280344
CG10504 CG15212 1.094529
CG10504 CG15282 -0.932061
CG10504 CG1648 -0.984308
CG10504 CG16765 -0.040870
CG10504 CG17158 -0.806578
CG10504 CG17166 1.870265
CG10504 CG1721 -0.275845
CG10504 CG17246 -0.283396
CG10504 CG17325 -2.426487
CG10504 CG17332 1.599566
CG10504 CG17492 -1.431349
CG10504 CG1771 0.616935
CG10504 CG1782 -3.253739
CG10504 CG18290 0.087945
CG10504 CG1837 1.794715
CG10504 CG1882 0.695486
CG10504 CG1884 0.192021
CG10504 CG1910 -0.253116
CG10504 CG2051 0.992873
CG10504 CG2161 0.906864
CG10504 CG3008 -1.420160
CG10504 CG3033 0.742019
CG10504 CG31045 4.566469
CG10504 CG3127 2.055244
CG10504 CG31794 -0.674347
CG10504 CG3198 1.806576
CG10504 CG32164 5.282867
CG10504 CG32425 -4.142674
CG10504 CG32813 0.272414
CG10504 CG33104 -0.982856
CG10504 CG33149 -0.850474
CG10504 CG33183 0.123364
CG10504 CG33549 -1.139182
CG10504 CG3371 -2.272342
CG10504 CG3499 4.129717
CG10504 CG3624 2.420126
CG10504 CG3644 -2.497794
CG10504 CG3722 1.661848
CG10504 CG3725 -2.807020
CG10504 CG4115 -0.505753
CG10504 CG4145 -0.895061
CG10504 CG4169 -1.459905
CG10504 CG4170 2.533340
CG10504 CG4183 1.280321
CG10504 CG4364 0.384632
CG10504 CG4376 1.756928
CG10504 CG4427 2.614338
CG10504 CG4552 -6.152976
CG10504 CG4672 0.791171
CG10504 CG4679 -0.700047
CG10504 CG4692 -4.441717
CG10504 CG4700 -4.057037
CG10504 CG4726 -7.659631
CG10504 CG4994 -0.652618
CG10504 CG5186 0.068493
CG10504 CG5320 2.251548
CG10504 CG5330 6.445239
CG10504 CG5353 4.108898
CG10504 CG5374 0.324282
CG10504 CG5454 1.429809
CG10504 CG5476 1.816524
CG10504 CG5809 1.518846
CG10504 CG6512 -0.712503
CG10504 CG6521 0.048132
CG10504 CG6647 -0.899234
CG10504 CG6668 -0.586053
CG10504 CG6708 -0.553976
CG10504 CG6766 2.981224
CG10504 CG6775 -2.860248
CG10504 CG6877 0.674598
CG10504 CG7033 -0.294811
CG10504 CG7071 -3.949140
CG10504 CG7107 -2.176517
CG10504 CG7173 -0.576854
CG10504 CG7199 -0.057167
CG10504 CG7271 3.095190
CG10504 CG7279 0.728640
CG10504 CG7361 -0.176100
CG10504 CG7413 -9.166945
CG10504 CG7430 -3.170935
CG10504 CG7433 2.286276
CG10504 CG7610 0.922294
CG10504 CG7654 0.121654
CG10504 CG7915 0.545379
CG10504 CG7920 -5.020449
CG10504 CG7981 -3.177948
CG10504 CG8186 3.213253
CG10504 CG8209 -0.277089
CG10504 CG8231 -4.067653
CG10504 CG8235 -1.544066
CG10504 CG8289 0.818153
CG10504 CG8402 2.361603
CG10504 CG8439 -4.486433
CG10504 CG8965 0.357753
CG10504 CG8977 -1.068440
CG10504 CG9022 -3.116677
CG10504 CG9172 1.202189
CG10504 CG9194 1.960543
CG10504 CG9238 -0.464179
CG10504 CG9281 1.404614
CG10504 CG9322 1.234544
CG10504 CG9423 3.092903
CG10504 CG9750 2.293198
CG10504 CG9811 0.658276
CG10504 CG9985 1.783878
CG10504 CR31696 0.920551
CG10504 TE19126 2.930630
CG10535 CG11444 -0.240368
CG10535 CG13005 0.487851
CG10535 CG1309 -0.424883
CG10535 CG1463 0.156503
CG10535 CG1475 3.229311
CG10535 CG14788 -0.620955
CG10535 CG14805 0.620019
CG10535 CG17124 0.918907
CG10535 CG2051 0.328005
CG10535 CG2330 0.238642
CG10535 CG2969 -3.114800
CG10535 CG31692 0.613536
CG10535 CG31999 0.195748
CG10535 CG32425 -2.982615
CG10535 CG3278 -2.485319
CG10535 CG33549 -0.182678
CG10535 CG3722 -0.062774
CG10535 CG3725 0.874071
CG10535 CG3902 -0.897573
CG10535 CG3903 -0.551618
CG10535 CG4354 -0.218754
CG10535 CG4746 0.498611
CG10535 CG4752 -0.722881
CG10535 CG5033 -0.125468
CG10535 CG5183 -0.687219
CG10535 CG5330 0.901679
CG10535 CG5345 -1.907313
CG10535 CG5353 -1.061189
CG10535 CG5486 0.532462
CG10535 CG6148 -0.928053
CG10535 CG6778 0.223056
CG10535 CG7227 -0.045528
CG10535 CG7702 1.192367
CG10535 CG7935 0.675847
CG10535 CG7987 -0.388115
CG10535 CG8258 -1.380696
CG10535 CG9256 -0.538303
CG10535 CG9280 0.210174
CG10535 CG9677 -0.453069
CG10535 CG9916 -0.685946
CG10545 CG11324 -0.607812
CG10545 CG13624 -0.686904
CG10545 CG14622 1.114826
CG10545 CG15811 -0.711648
CG10545 CG2083 0.604956
CG10545 CG31043 -1.128300
CG10545 CG31088 -1.752584
CG10545 CG31108 0.121578
CG10545 CG31181 -1.069178
CG10545 CG31349 -0.521876
CG10545 CG3625 0.339229
CG10545 CG4303 -0.483157
CG10545 CG5433 -0.485116
CG10545 CG6174 -1.030106
CG10545 CG6703 0.130681
CG10545 CG6866 -0.084077
CG10545 CG6987 -0.152083
CG10545 CG7375 -0.200581
CG10545 CG8472 0.397974
CG10545 CG8567 -0.002459
CG10545 CG9666 -1.716402
CG10545 CG9894 0.030120
CG10565 CG10627 0.813167
CG10565 CG10724 0.868530
CG10565 CG11015 -2.831609
CG10565 CG11076 3.348258
CG10565 CG11134 -1.197943
CG10565 CG11267 6.606799
CG10565 CG11334 -0.857366
CG10565 CG11444 4.039053
CG10565 CG11471 4.116096
CG10565 CG11567 -1.440851
CG10565 CG11785 0.481072
CG10565 CG11793 1.212542
CG10565 CG11979 -1.505407
CG10565 CG11992 0.136295
CG10565 CG12151 2.105890
CG10565 CG12262 -0.468214
CG10565 CG12792 -3.750174
CG10565 CG13005 -0.462492
CG10565 CG1309 4.721764
CG10565 CG13220 0.761997
CG10565 CG13506 -3.466828
CG10565 CG1403 1.981944
CG10565 CG14048 1.419427
CG10565 CG1475 -10.531713
CG10565 CG15105 4.343121
CG10565 CG15212 -0.066843
CG10565 CG15282 -0.125719
CG10565 CG15304 0.938039
CG10565 CG15433 -0.552990
CG10565 CG1582 -0.256910
CG10565 CG16765 4.881377
CG10565 CG17032 0.428044
CG10565 CG17121 -3.055590
CG10565 CG17166 -14.011576
CG10565 CG1721 -1.038266
CG10565 CG17246 -3.185291
CG10565 CG17492 0.803298
CG10565 CG18140 -0.500717
CG10565 CG18446 1.229907
CG10565 CG18507 1.048010
CG10565 CG2051 1.987428
CG10565 CG2155 0.779249
CG10565 CG2161 -1.480979
CG10565 CG2713 -0.189517
CG10565 CG30011 2.178614
CG10565 CG3008 -3.082585
CG10565 CG31170 1.387343
CG10565 CG3140 -7.149148
CG10565 CG3171 1.488795
CG10565 CG31999 -0.714328
CG10565 CG32164 -12.248621
CG10565 CG32425 -4.867611
CG10565 CG32548 -1.812400
CG10565 CG32625 0.536143
CG10565 CG3267 -4.123408
CG10565 CG3278 0.649131
CG10565 CG33009 -0.384800
CG10565 CG33104 -6.493566
CG10565 CG33183 0.507024
CG10565 CG33549 0.644759
CG10565 CG3499 -8.096892
CG10565 CG3624 -0.201934
CG10565 CG3861 -0.686380
CG10565 CG3903 -5.772440
CG10565 CG3960 0.387239
CG10565 CG3992 0.485733
CG10565 CG4003 2.849231
CG10565 CG4051 -4.609097
CG10565 CG4145 1.047710
CG10565 CG4169 3.120441
CG10565 CG4170 2.369353
CG10565 CG4233 -0.823253
CG10565 CG4300 -0.082034
CG10565 CG4307 3.983476
CG10565 CG4354 -0.257216
CG10565 CG4364 -0.871196
CG10565 CG4427 -5.416732
CG10565 CG4475 0.783069
CG10565 CG4533 -0.126960
CG10565 CG4552 2.394776
CG10565 CG4567 3.623091
CG10565 CG4679 -1.638864
CG10565 CG4692 -0.138238
CG10565 CG4726 5.123039
CG10565 CG4972 -2.415440
CG10565 CG4994 1.486468
CG10565 CG5033 -9.473663
CG10565 CG5193 1.224329
CG10565 CG5258 0.705751
CG10565 CG5320 1.318884
CG10565 CG5330 -6.203254
CG10565 CG5353 5.345608
CG10565 CG5374 -8.022453
CG10565 CG5476 0.748301
CG10565 CG5590 0.610311
CG10565 CG5809 -0.724416
CG10565 CG6501 -3.188775
CG10565 CG6512 0.441784
CG10565 CG6521 -1.280385
CG10565 CG6668 -7.356432
CG10565 CG6708 -3.007108
CG10565 CG6775 0.606103
CG10565 CG6871 -0.708644
CG10565 CG6904 2.739378
CG10565 CG7033 -5.292644
CG10565 CG7071 3.530993
CG10565 CG7107 1.604293
CG10565 CG7173 -0.872874
CG10565 CG7176 1.068975
CG10565 CG7227 1.154628
CG10565 CG7266 1.754898
CG10565 CG7271 -3.114364
CG10565 CG7361 -9.788939
CG10565 CG7413 1.480863
CG10565 CG7421 2.799615
CG10565 CG7430 -4.993303
CG10565 CG7461 3.602836
CG10565 CG7526 0.876766
CG10565 CG7610 -0.009301
CG10565 CG7698 4.785477
CG10565 CG7915 0.894534
CG10565 CG7935 -2.022694
CG10565 CG7981 1.113379
CG10565 CG7987 1.234502
CG10565 CG8058 3.149611
CG10565 CG8144 1.107576
CG10565 CG8173 0.537117
CG10565 CG8182 0.304985
CG10565 CG8186 0.231205
CG10565 CG8231 2.482006
CG10565 CG8235 -7.857573
CG10565 CG8309 0.771133
CG10565 CG8402 -3.667740
CG10565 CG8430 -0.158142
CG10565 CG8439 -10.478823
CG10565 CG8788 0.870808
CG10565 CG8965 1.126726
CG10565 CG8977 19.003457
CG10565 CG8978 -0.212420
CG10565 CG9009 -2.095510
CG10565 CG9140 0.363581
CG10565 CG9172 -3.583211
CG10565 CG9194 3.312612
CG10565 CG9238 0.107090
CG10565 CG9280 0.359308
CG10565 CG9281 4.467723
CG10565 CG9322 -1.091079
CG10565 CG9330 -3.221257
CG10565 CG9539 0.753490
CG10565 CG9710 -1.662182
CG10565 CG9762 2.283544
CG10565 CG9985 -1.311067
CG10565 TE19126 1.323867
CG10571 CG12084 -0.360033
CG10571 CG12151 -1.339993
CG10571 CG1309 3.215086
CG10571 CG14805 -0.776779
CG10571 CG17124 0.033659
CG10571 CG18854 0.036585
CG10571 CG2158 -1.167170
CG10571 CG2221 -2.467406
CG10571 CG2263 -1.476188
CG10571 CG2277 -0.278975
CG10571 CG2827 0.546018
CG10571 CG3224 0.738357
CG10571 CG32409 -0.341865
CG10571 CG4003 0.474111
CG10571 CG4457 1.029004
CG10571 CG4912 -1.299549
CG10571 CG5033 2.100071
CG10571 CG5193 0.444236
CG10571 CG5220 1.116561
CG10571 CG5277 0.428255
CG10571 CG5382 -0.214357
CG10571 CG5824 1.234425
CG10571 CG6022 1.366529
CG10571 CG6202 -0.289493
CG10571 CG6708 0.588211
CG10571 CG6904 -0.101563
CG10571 CG7393 -2.959963
CG10571 CG7461 -0.555141
CG10571 CG8583 -0.061875
CG10571 CG8636 -0.031054
CG10571 CG8978 -1.532020
CG10571 CG9006 -4.905098
CG10571 CG9318 -0.906388
CG10571 CG9750 -0.742697
CG10578 CG11015 0.219839
CG10578 CG12091 -0.061989
CG10578 CG12131 0.155839
CG10578 CG12151 -0.163907
CG10578 CG12262 0.528915
CG10578 CG12287 -0.033101
CG10578 CG12403 -1.108067
CG10578 CG12592 -0.322597
CG10578 CG13005 -1.045256
CG10578 CG1309 0.073840
CG10578 CG13289 -0.388474
CG10578 CG1403 0.091015
CG10578 CG1422 -0.230385
CG10578 CG1475 -0.541863
CG10578 CG14805 -0.800862
CG10578 CG16721 0.020544
CG10578 CG17124 0.299018
CG10578 CG17158 0.671940
CG10578 CG17246 -0.460664
CG10578 CG17492 -0.118184
CG10578 CG18250 0.958595
CG10578 CG1837 -0.503471
CG10578 CG2051 0.003564
CG10578 CG31368 -1.375433
CG10578 CG32425 0.163010
CG10578 CG32625 0.313077
CG10578 CG3265 0.444828
CG10578 CG32701 -0.955926
CG10578 CG3278 0.242232
CG10578 CG33104 0.050245
CG10578 CG33549 -0.285396
CG10578 CG3371 1.647273
CG10578 CG3416 -1.132476
CG10578 CG3624 0.377485
CG10578 CG3644 0.614802
CG10578 CG4204 -0.456145
CG10578 CG4427 1.186056
CG10578 CG4700 -0.916525
CG10578 CG5183 -0.739925
CG10578 CG5258 0.283466
CG10578 CG5320 1.883340
CG10578 CG5330 0.865248
CG10578 CG5454 -1.169888
CG10578 CG5809 -1.277242
CG10578 CG6177 0.091745
CG10578 CG6708 -0.429611
CG10578 CG6844 -0.487314
CG10578 CG7413 -0.490981
CG10578 CG7433 -0.440863
CG10578 CG7481 -0.138482
CG10578 CG7987 -0.823444
CG10578 CG9423 -1.605472
CG10578 CG9677 0.951127
CG10578 CG9750 0.768759
CG10578 CG9985 -0.784621
CG10591 CG1157 0.154823
CG10591 CG12157 -0.312455
CG10591 CG17332 0.313360
CG10591 CG18374 -0.491803
CG10591 CG4753 -0.529319
CG10591 CG5288 0.491608
CG10591 CG5532 -0.418072
CG10591 CG7176 -0.309676
CG10591 CG7241 -0.462225
CG10591 CG7502 -1.207352
CG10591 CG8048 -1.419658
CG10591 CG8788 1.099947
CG10591 CG8804 -3.632686
CG10591 CG9066 -0.662527
CG10591 CG9331 1.897520
CG10602 CG15095 0.736667
CG10602 CG15717 1.012878
CG10602 CG2977 -0.866594
CG10602 CG31098 -0.909808
CG10602 CG31431 -0.956237
CG10602 CG5819 -0.293585
CG10602 CG7062 -0.771963
CG10602 CG8050 0.231131
CG10602 CG8470 -1.200139
CG10602 CG8665 -0.808736
CG10602 CG8766 -0.817039
CG10602 CG8946 0.392898
CG10620 CG10701 -3.003554
CG10620 CG11015 -1.476723
CG10620 CG11280 -1.720355
CG10620 CG11347 0.312571
CG10620 CG11652 -4.029076
CG10620 CG11861 -2.138049
CG10620 CG11949 -5.005204
CG10620 CG12091 -5.655756
CG10620 CG12129 -0.323998
CG10620 CG12131 -0.699980
CG10620 CG12360 -1.612472
CG10620 CG12369 -2.750218
CG10620 CG12676 -6.562649
CG10620 CG13005 7.527570
CG10620 CG13912 -1.958702
CG10620 CG14025 -0.240146
CG10620 CG1404 0.085251
CG10620 CG14207 -0.402459
CG10620 CG1422 -4.888875
CG10620 CG1429 1.992117
CG10620 CG1444 2.286130
CG10620 CG14813 0.049315
CG10620 CG14883 0.857256
CG10620 CG15002 -0.461909
CG10620 CG1648 -1.528651
CG10620 CG16721 -1.072818
CG10620 CG17158 5.060124
CG10620 CG1716 -0.994827
CG10620 CG17492 -2.920993
CG10620 CG18250 -25.186422
CG10620 CG2051 -7.602499
CG10620 CG2835 -1.500915
CG10620 CG2969 1.756152
CG10620 CG3008 3.561851
CG10620 CG3033 -0.165254
CG10620 CG3039 -1.731960
CG10620 CG31045 -8.251692
CG10620 CG31332 11.084611
CG10620 CG31349 -0.108755
CG10620 CG3265 4.321634
CG10620 CG32701 -0.622244
CG10620 CG33097 -1.930620
CG10620 CG33549 -2.905656
CG10620 CG3371 4.381206
CG10620 CG3436 1.217838
CG10620 CG3542 1.725462
CG10620 CG3624 2.893152
CG10620 CG3664 -2.057694
CG10620 CG3722 0.952677
CG10620 CG3725 1.266574
CG10620 CG3800 -1.528826
CG10620 CG3903 -0.222769
CG10620 CG4006 -1.798207
CG10620 CG4115 0.240557
CG10620 CG4170 2.058564
CG10620 CG4204 0.915145
CG10620 CG4551 -0.274083
CG10620 CG4677 -2.036138
CG10620 CG4700 -0.183544
CG10620 CG5183 -4.839856
CG10620 CG5320 -0.195731
CG10620 CG5433 1.527264
CG10620 CG5809 -5.378365
CG10620 CG6017 0.813716
CG10620 CG6668 3.259793
CG10620 CG6766 2.299153
CG10620 CG6877 -1.566627
CG10620 CG7073 -2.062321
CG10620 CG7199 1.351096
CG10620 CG7262 -1.061665
CG10620 CG7379 1.480036
CG10620 CG7526 -0.785784
CG10620 CG7752 0.253735
CG10620 CG7893 -5.249069
CG10620 CG8276 -0.257148
CG10620 CG8289 0.981592
CG10620 CG8306 3.406381
CG10620 CG8312 1.139975
CG10620 CG8411 1.350226
CG10620 CG8416 0.979608
CG10620 CG8759 -1.988147
CG10620 CG8933 2.411447
CG10620 CG9022 -0.925090
CG10620 CG9035 -0.551072
CG10620 CG9128 -0.693116
CG10620 CG9256 0.569955
CG10620 CG9322 -4.160949
CG10620 CG9403 -1.272770
CG10620 CG9423 1.708806
CG10620 CG9677 4.200410
CG10620 CG9712 1.911325
CG10620 CG9866 -4.851696
CG10620 CG9924 -0.205648
CG10620 CG9985 1.908737
CG10620 CR31696 1.696474
CG10620 TE19126 -0.879013
CG10627 CG1169 -1.030206
CG10627 CG15105 -0.815767
CG10627 CG3008 -0.967759
CG10627 CG30497 0.104149
CG10627 CG31999 -1.936111
CG10627 CG32425 -1.001850
CG10627 CG33549 -1.016180
CG10627 CG3499 0.538083
CG10627 CG3725 0.527818
CG10627 CG3903 1.084727
CG10627 CG3960 -0.392101
CG10627 CG4169 0.695805
CG10627 CG4354 -2.089630
CG10627 CG4364 -0.795701
CG10627 CG4533 1.067439
CG10627 CG4679 -2.613936
CG10627 CG4692 -1.703111
CG10627 CG5330 1.714963
CG10627 CG5345 -0.126362
CG10627 CG5486 -1.063465
CG10627 CG7266 -0.999871
CG10627 CG7526 -0.145233
CG10627 CG7981 0.804593
CG10627 CG8402 -0.564059
CG10627 CG9194 1.005502
CG10627 CG9539 0.296110
CG10627 CG9811 -0.473158
CG10655 CG10691 -3.805370
CG10655 CG11107 -1.941147
CG10655 CG11151 0.092292
CG10655 CG11255 -1.891505
CG10655 CG11267 -14.321051
CG10655 CG11979 1.241403
CG10655 CG12141 4.267021
CG10655 CG12157 0.828672
CG10655 CG12400 -1.603197
CG10655 CG12785 -0.794221
CG10655 CG13220 1.917257
CG10655 CG13506 0.874322
CG10655 CG13551 -3.269237
CG10655 CG13704 -2.081238
CG10655 CG1371 -4.027513
CG10655 CG14048 2.332750
CG10655 CG14066 -1.527369
CG10655 CG15095 -5.681414
CG10655 CG15304 5.370759
CG10655 CG15347 4.989335
CG10655 CG1685 -5.950087
CG10655 CG17332 3.056196
CG10655 CG17642 -2.132577
CG10655 CG1771 -2.355678
CG10655 CG18854 0.582619
CG10655 CG2713 4.154759
CG10655 CG2863 -0.023926
CG10655 CG30349 0.170430
CG10655 CG31004 1.355299
CG10655 CG31098 2.238812
CG10655 CG31175 1.768103
CG10655 CG3127 2.918040
CG10655 CG3140 0.982707
CG10655 CG32164 1.387147
CG10655 CG3249 -0.356256
CG10655 CG32813 3.162173
CG10655 CG3283 0.333242
CG10655 CG33502 -2.370577
CG10655 CG3714 0.764815
CG10655 CG4169 1.102748
CG10655 CG4217 -5.650895
CG10655 CG4233 -4.443358
CG10655 CG4247 1.543862
CG10655 CG4427 1.220476
CG10655 CG4581 3.061323
CG10655 CG4600 -0.715931
CG10655 CG4901 1.289393
CG10655 CG4994 0.665633
CG10655 CG5558 -3.269029
CG10655 CG5590 -0.605356
CG10655 CG5660 -0.431192
CG10655 CG5819 -0.095504
CG10655 CG5903 -1.251013
CG10655 CG5904 -5.767131
CG10655 CG5992 -0.872731
CG10655 CG6028 -0.284030
CG10655 CG6226 2.053121
CG10655 CG6345 -0.359072
CG10655 CG6375 -0.995543
CG10655 CG6417 -0.615407
CG10655 CG6501 -12.185205
CG10655 CG6666 1.234411
CG10655 CG6769 -8.571785
CG10655 CG6904 2.475517
CG10655 CG6949 1.426916
CG10655 CG7178 -1.249612
CG10655 CG7361 -2.979593
CG10655 CG7421 2.412593
CG10655 CG7430 -0.589306
CG10655 CG7458 1.367984
CG10655 CG7610 -0.690681
CG10655 CG7698 -1.854625
CG10655 CG7834 0.279091
CG10655 CG7920 1.408107
CG10655 CG7993 -4.625062
CG10655 CG8039 2.098537
CG10655 CG8048 -5.380587
CG10655 CG8058 3.403228
CG10655 CG8235 2.551151
CG10655 CG8443 0.780700
CG10655 CG8446 -0.095566
CG10655 CG8470 5.018672
CG10655 CG8766 -1.056661
CG10655 CG8946 1.838946
CG10655 CG9527 2.968549
CG10660 CG11241 -0.218916
CG10660 CG11771 -0.303123
CG10660 CG12101 3.030908
CG10660 CG12400 2.167868
CG10660 CG12785 -5.973000
CG10660 CG14048 -2.458345
CG10660 CG14996 -0.117441
CG10660 CG1685 1.089462
CG10660 CG17136 -0.563068
CG10660 CG1785 -6.383385
CG10660 CG2674 0.194096
CG10660 CG2827 0.238386
CG10660 CG2867 -0.136439
CG10660 CG32264 1.174715
CG10660 CG32409 0.784656
CG10660 CG33217 2.888584
CG10660 CG3593 -2.573809
CG10660 CG4217 0.169228
CG10660 CG4753 -0.438790
CG10660 CG4781 -0.226425
CG10660 CG4912 1.293433
CG10660 CG5010 -2.129813
CG10660 CG5824 0.363286
CG10660 CG5904 -4.094863
CG10660 CG6022 -1.957020
CG10660 CG6105 2.476613
CG10660 CG6226 1.233486
CG10660 CG6417 0.986264
CG10660 CG6767 -2.332633
CG10660 CG7178 -1.050444
CG10660 CG7519 3.113455
CG10660 CG7712 -1.233871
CG10660 CG8039 1.106093
CG10660 CG8058 0.859134
CG10660 CG8327 -1.972131
CG10660 CG8444 0.464169
CG10660 CG8470 -0.317543
CG10660 CG8525 -0.715377
CG10660 CG8636 0.748152
CG10660 CG8788 1.306953
CG10660 CG8827 -0.768153
CG10660 CG8920 -0.835318
CG10660 CG9306 -0.476180
CG10660 CG9527 -0.120087
CG10660 CG9577 -4.176841
CG10669 CG12151 0.242320
CG10669 CG1309 -0.949434
CG10669 CG33217 -0.724818
CG10669 CG4427 0.720819
CG10669 CG4552 -0.625698
CG10669 CG4679 -0.406886
CG10669 CG4692 -0.416783
CG10669 CG6708 -0.616328
CG10669 CG7430 -0.653275
CG10669 CG7981 -0.622154
CG10669 CG8235 0.330629
CG10669 CG8402 0.212574
CG10691 CG11107 1.885543
CG10691 CG11134 -1.130064
CG10691 CG11151 2.119991
CG10691 CG11255 -0.306453
CG10691 CG11267 -3.858245
CG10691 CG1157 0.271744
CG10691 CG12141 -12.289040
CG10691 CG12157 -3.156926
CG10691 CG12400 -11.240371
CG10691 CG13220 4.682431
CG10691 CG13551 1.352897
CG10691 CG13704 -1.392531
CG10691 CG14792 0.467371
CG10691 CG14996 1.083610
CG10691 CG15095 5.244624
CG10691 CG15304 -8.275341
CG10691 CG15347 -1.850037
CG10691 CG15717 3.288892
CG10691 CG1685 1.383595
CG10691 CG17642 0.473361
CG10691 CG2003 1.582987
CG10691 CG2713 -12.877479
CG10691 CG2977 1.233774
CG10691 CG31004 0.156221
CG10691 CG31098 -3.824791
CG10691 CG31160 -1.954630
CG10691 CG31170 -0.630536
CG10691 CG3140 -3.903567
CG10691 CG32409 1.329830
CG10691 CG3249 -0.101664
CG10691 CG3267 5.712319
CG10691 CG3283 1.620738
CG10691 CG32920 -1.905375
CG10691 CG33009 -0.724162
CG10691 CG3593 1.609391
CG10691 CG3714 -3.321573
CG10691 CG3884 -0.061075
CG10691 CG4061 1.325974
CG10691 CG4217 5.793835
CG10691 CG4233 -0.711570
CG10691 CG4247 1.043306
CG10691 CG4475 -1.810626
CG10691 CG4567 0.987406
CG10691 CG4665 0.858347
CG10691 CG4753 0.014777
CG10691 CG4901 1.587852
CG10691 CG4984 -0.355154
CG10691 CG5010 0.069422
CG10691 CG5130 0.553256
CG10691 CG5525 1.891103
CG10691 CG5558 0.878593
CG10691 CG5660 -1.092683
CG10691 CG5819 0.494008
CG10691 CG5903 -0.247559
CG10691 CG5904 -0.550315
CG10691 CG6028 -0.669853
CG10691 CG6105 -1.544649
CG10691 CG6226 -2.222078
CG10691 CG6343 1.215395
CG10691 CG6345 0.683920
CG10691 CG6415 -1.386686
CG10691 CG6417 0.654959
CG10691 CG6459 0.991649
CG10691 CG6501 9.231848
CG10691 CG6666 4.052844
CG10691 CG6769 -4.538671
CG10691 CG6904 4.378862
CG10691 CG6949 -5.784339
CG10691 CG7328 -2.916104
CG10691 CG7421 -3.172109
CG10691 CG7458 -1.645242
CG10691 CG7834 0.682291
CG10691 CG7839 5.580402
CG10691 CG7993 4.489283
CG10691 CG8039 -4.192112
CG10691 CG8048 -2.002245
CG10691 CG8058 -6.505903
CG10691 CG8402 -0.358002
CG10691 CG8443 -4.434175
CG10691 CG8470 -12.264689
CG10691 CG8766 0.987467
CG10691 CG8788 -1.267602
CG10691 CG8946 0.540421
CG10691 CG9140 0.608510
CG10691 CG9331 -1.879702
CG10691 CG9527 -3.495169
CG10691 CG9577 2.037543
CG10698 CG11128 -2.254655
CG10698 CG1546 -3.281728
CG10701 CG11015 -3.228371
CG10701 CG12091 2.098935
CG10701 CG12131 1.176333
CG10701 CG12676 -1.267347
CG10701 CG13005 0.942228
CG10701 CG17121 -0.427413
CG10701 CG18250 -0.421067
CG10701 CG3008 -1.033478
CG10701 CG31045 0.878341
CG10701 CG32425 1.850973
CG10701 CG33097 0.454325
CG10701 CG33104 1.162866
CG10701 CG33549 -0.329752
CG10701 CG3416 0.514207
CG10701 CG3800 0.345988
CG10701 CG4006 0.025267
CG10701 CG4170 -2.129082
CG10701 CG4204 -0.786489
CG10701 CG4354 0.138064
CG10701 CG4677 -0.142564
CG10701 CG4700 0.755064
CG10701 CG4972 -0.541608
CG10701 CG5183 1.127723
CG10701 CG5486 0.638214
CG10701 CG5809 -2.223549
CG10701 CG6512 0.751330
CG10701 CG7199 -0.145718
CG10701 CG7892 -0.543665
CG10701 CG7893 1.890636
CG10701 CG8258 -0.341665
CG10701 CG8276 -0.914140
CG10701 CG8308 -0.637997
CG10701 CG8312 -0.493465
CG10701 CG9020 -0.752506
CG10701 CG9281 0.707288
CG10701 CG9330 0.282372
CG10701 CG9403 -0.842996
CG10701 CG9423 -1.244021
CG10701 CG9712 -0.708615
CG10701 CG9866 0.258188
CG10719 CG4230 -2.586248
CG10724 CG11372 -0.946581
CG10724 CG1151 -1.009967
CG10724 CG11793 0.466677
CG10724 CG12262 -1.000276
CG10724 CG12403 -3.048878
CG10724 CG1345 0.521384
CG10724 CG1371 -0.765103
CG10724 CG1475 6.735033
CG10724 CG15105 -3.780692
CG10724 CG15117 0.679070
CG10724 CG15282 0.230588
CG10724 CG15717 0.636824
CG10724 CG17325 -0.396199
CG10724 CG17332 -0.581179
CG10724 CG1837 0.689934
CG10724 CG18593 -0.669149
CG10724 CG1910 2.100547
CG10724 CG30011 -1.059860
CG10724 CG30497 0.120524
CG10724 CG31098 -2.144117
CG10724 CG32164 -1.594091
CG10724 CG32499 -0.342339
CG10724 CG33009 -0.369839
CG10724 CG33149 3.103883
CG10724 CG3644 0.302264
CG10724 CG3725 1.653860
CG10724 CG4051 -0.309845
CG10724 CG4169 1.353002
CG10724 CG4183 -0.508973
CG10724 CG4376 -0.297799
CG10724 CG4533 -0.918545
CG10724 CG4679 -3.027016
CG10724 CG4692 0.378377
CG10724 CG5320 -5.301761
CG10724 CG5330 -0.747240
CG10724 CG5476 0.123275
CG10724 CG5532 -0.390229
CG10724 CG6647 -2.745144
CG10724 CG6666 0.687888
CG10724 CG6668 1.234761
CG10724 CG6803 0.341496
CG10724 CG7062 -1.381644
CG10724 CG7071 0.234244
CG10724 CG7107 0.517758
CG10724 CG7173 -0.225593
CG10724 CG7361 -0.946136
CG10724 CG7433 0.850966
CG10724 CG7807 0.102058
CG10724 CG7920 -0.647974
CG10724 CG7981 1.170793
CG10724 CG8050 0.702938
CG10724 CG8186 -0.425946
CG10724 CG8235 0.700741
CG10724 CG8402 -0.866216
CG10724 CG8665 1.684477
CG10724 CG8766 0.230654
CG10724 CG8788 0.434793
CG10724 CG8946 0.766811
CG10726 CG1130 -0.107477
CG10726 CG14513 -0.785801
CG10726 CG17724 -1.659300
CG10726 CG2207 -3.204019
CG10726 CG5358 -1.406820
CG10726 CG7358 -0.166362
CG10726 CG7659 -0.454732
CG10746 CG11051 0.108298
CG10746 CG11134 0.300896
CG10746 CG11267 5.600813
CG10746 CG11992 -0.117604
CG10746 CG12151 -1.703174
CG10746 CG12157 1.175014
CG10746 CG12172 1.083183
CG10746 CG12262 -2.083784
CG10746 CG13551 0.083485
CG10746 CG14243 -0.002632
CG10746 CG14996 0.496626
CG10746 CG15095 -2.917639
CG10746 CG15117 4.000629
CG10746 CG15717 -10.936759
CG10746 CG1600 -1.130025
CG10746 CG18446 -0.628144
CG10746 CG18549 -0.710860
CG10746 CG18593 -1.544810
CG10746 CG1882 -0.467433
CG10746 CG2003 -2.475619
CG10746 CG2098 0.248848
CG10746 CG30011 -1.018550
CG10746 CG30497 0.095499
CG10746 CG31098 1.522339
CG10746 CG31175 0.891105
CG10746 CG31431 -0.430546
CG10746 CG3267 0.884686
CG10746 CG3588 -0.324624
CG10746 CG3829 -0.793450
CG10746 CG4233 0.701496
CG10746 CG4427 4.467241
CG10746 CG4475 0.456969
CG10746 CG4533 0.630385
CG10746 CG4600 -0.838497
CG10746 CG5033 1.414943
CG10746 CG5210 -0.417984
CG10746 CG5330 2.088786
CG10746 CG5949 -0.244110
CG10746 CG6459 -2.070720
CG10746 CG6871 -1.135028
CG10746 CG7062 -1.642999
CG10746 CG7088 1.793863
CG10746 CG7266 -1.246281
CG10746 CG7421 -0.900453
CG10746 CG7438 0.130876
CG10746 CG7807 1.106388
CG10746 CG8050 0.420435
CG10746 CG8058 1.648787
CG10746 CG8066 0.103787
CG10746 CG8144 -0.194018
CG10746 CG8235 -3.217264
CG10746 CG8402 -1.491353
CG10746 CG8443 0.028149
CG10746 CG8446 0.879807
CG10746 CG8470 -5.402491
CG10746 CG8665 -0.970111
CG10746 CG8782 -0.457377
CG10746 CG8788 2.757090
CG10746 CG8913 0.800349
CG10746 CG8946 -2.867409
CG10746 CG9009 -0.023560
CG10756 CG11217 -2.214429
CG10756 CG1582 -0.293069
CG10756 CG2161 -0.206144
CG10756 CG2818 -0.362207
CG10756 CG3171 0.257422
CG10756 CG6040 -1.801123
CG10756 CG6345 0.062775
CG10756 CG6521 -0.660175
CG10756 CG7107 0.333062
CG10756 CG7802 -2.006287
CG10756 CG8173 -1.417169
CG10756 CG9322 -0.110189
CG1082 CG31259 -2.846971
CG1082 CG4061 -1.056231
CG10897 CG5393 -2.150628
CG10897 CG7358 -0.813536
CG10897 CG9704 -1.332926
CG10922 CG14629 0.110788
CG10922 CG14805 0.028205
CG10922 CG15105 0.374664
CG10922 CG15117 1.215754
CG10922 CG1648 0.872504
CG10922 CG18111 -1.688989
CG10922 CG2198 -0.359883
CG10922 CG3960 -0.158141
CG10922 CG3989 -0.131866
CG10922 CG4354 -0.717986
CG10922 CG4533 -2.184023
CG10922 CG4679 -1.380164
CG10922 CG4692 -1.658349
CG10922 CG5330 -0.257357
CG10922 CG5345 -0.608260
CG10922 CG5532 -0.545390
CG10922 CG5594 -1.823001
CG10922 CG6803 -0.140341
CG10922 CG7062 0.035475
CG10922 CG7227 -0.069160
CG10922 CG7935 -0.578652
CG10922 CG8402 2.929056
CG10922 CG8665 -0.082237
CG10922 CG9194 0.066356
CG10924 CG1743 -1.238599
CG10924 CG3006 -1.511749
CG10924 CG4162 0.065884
CG10924 CG7241 0.200387
CG10924 CG7936 -0.961738
CG10924 CG8066 -0.726604
CG10924 CG8669 -0.400056
CG10988 CG4532 -2.023616
CG1099 CG32423 -2.113192
CG10992 CG11347 -0.569221
CG10992 CG1404 -0.723714
CG10992 CG3903 -0.628420
CG10992 CG5486 -0.601879
CG10992 CG6778 -0.806500
CG11015 CG11076 -0.423618
CG11015 CG11471 0.150636
CG11015 CG11949 0.477325
CG11015 CG12091 -3.469788
CG11015 CG12131 -1.599476
CG11015 CG12592 -0.934323
CG11015 CG12676 1.186692
CG11015 CG12792 -1.331591
CG11015 CG13005 -3.687875
CG11015 CG14025 0.103170
CG11015 CG14026 -0.225616
CG11015 CG14207 0.781209
CG11015 CG1422 1.730267
CG11015 CG14712 0.011821
CG11015 CG1475 1.747460
CG11015 CG15433 3.183127
CG11015 CG17032 -0.213922
CG11015 CG17121 0.714105
CG11015 CG17124 1.969887
CG11015 CG17158 -0.809552
CG11015 CG17166 -1.015732
CG11015 CG1721 0.168536
CG11015 CG17246 -0.007070
CG11015 CG17492 0.209630
CG11015 CG18250 2.834350
CG11015 CG3001 0.652756
CG11015 CG3008 -2.954669
CG11015 CG31045 -0.262346
CG11015 CG31332 -4.196732
CG11015 CG32425 -1.622066
CG11015 CG32625 -0.690273
CG11015 CG3265 -2.688411
CG11015 CG3278 -1.883744
CG11015 CG33097 1.661079
CG11015 CG33104 -1.180156
CG11015 CG33183 0.527318
CG11015 CG33549 -1.104179
CG11015 CG3416 -0.772776
CG11015 CG3499 1.920043
CG11015 CG3624 -0.511836
CG11015 CG3664 -0.081749
CG11015 CG3992 0.930235
CG11015 CG4006 1.128924
CG11015 CG4170 2.588706
CG11015 CG4204 -0.658161
CG11015 CG4300 0.210798
CG11015 CG4551 2.506140
CG11015 CG4700 -7.281512
CG11015 CG4912 2.252556
CG11015 CG4972 -3.074926
CG11015 CG4994 1.967959
CG11015 CG5021 0.109324
CG11015 CG5183 1.241125
CG11015 CG5258 -1.639668
CG11015 CG5374 0.680772
CG11015 CG5454 -0.392466
CG11015 CG5486 0.618623
CG11015 CG5809 0.677646
CG11015 CG6177 -0.085054
CG11015 CG6512 -10.812074
CG11015 CG6668 0.177123
CG11015 CG6766 0.254260
CG11015 CG7033 -0.558940
CG11015 CG7413 -3.679545
CG11015 CG7430 0.065339
CG11015 CG7610 2.573219
CG11015 CG7654 -1.970472
CG11015 CG7893 -4.229769
CG11015 CG8231 -8.103774
CG11015 CG8308 0.049375
CG11015 CG8312 0.357199
CG11015 CG8411 0.150317
CG11015 CG8553 1.171727
CG11015 CG8759 4.928568
CG11015 CG8965 0.644662
CG11015 CG8977 3.499486
CG11015 CG8978 1.108662
CG11015 CG9035 0.373095
CG11015 CG9128 0.356698
CG11015 CG9172 -0.944480
CG11015 CG9281 -7.183557
CG11015 CG9318 -0.197364
CG11015 CG9322 0.383458
CG11015 CG9330 -3.252805
CG11015 CG9403 0.315458
CG11015 CG9416 0.222238
CG11015 CG9423 0.524402
CG11015 CG9677 -1.743306
CG11015 CG9710 -0.637859
CG11015 CG9712 0.282227
CG11015 CG9750 4.123513
CG11015 CG9866 2.246377
CG11051 CG12172 -0.334307
CG11051 CG12286 0.103007
CG11051 CG1309 0.736832
CG11051 CG14021 0.518248
CG11051 CG14968 -1.337622
CG11051 CG15095 2.225614
CG11051 CG15117 -2.820522
CG11051 CG15304 0.299721
CG11051 CG1548 -0.680653
CG11051 CG15717 1.765986
CG11051 CG1743 -3.419233
CG11051 CG1837 0.238509
CG11051 CG2003 0.496611
CG11051 CG2098 -2.023168
CG11051 CG2198 1.123569
CG11051 CG30011 1.936886
CG11051 CG31098 -1.333586
CG11051 CG31775 0.116458
CG11051 CG3989 -1.085097
CG11051 CG4033 1.024100
CG11051 CG4162 -0.081030
CG11051 CG4533 0.285640
CG11051 CG4753 0.875950
CG11051 CG5033 -1.352380
CG11051 CG5210 -1.191412
CG11051 CG5330 0.683706
CG11051 CG5594 -0.418049
CG11051 CG6803 0.663541
CG11051 CG7062 2.083543
CG11051 CG7088 -0.655560
CG11051 CG7241 0.115460
CG11051 CG7987 1.164369
CG11051 CG8050 -2.876287
CG11051 CG8066 1.158206
CG11051 CG8402 0.229902
CG11051 CG8443 0.074529
CG11051 CG8470 -2.648145
CG11051 CG8665 -2.800753
CG11076 CG13993 -0.440515
CG11076 CG15433 0.570821
CG11076 CG16765 0.952131
CG11076 CG17166 -3.214820
CG11076 CG17492 0.819217
CG11076 CG3008 -2.688995
CG11076 CG32164 1.283586
CG11076 CG33104 -0.390358
CG11076 CG4726 0.810528
CG11076 CG4966 -1.279347
CG11076 CG4972 0.144647
CG11076 CG4994 -2.320162
CG11076 CG5258 0.155459
CG11076 CG5374 -3.417836
CG11076 CG6668 -0.436412
CG11076 CG6766 -1.248299
CG11076 CG7610 1.247872
CG11076 CG7893 0.336337
CG11076 CG8231 1.663754
CG11076 CG8268 -0.757006
CG11076 CG8309 0.037965
CG11076 CG8439 -0.549839
CG11076 CG8553 -0.985878
CG11076 CG9281 -2.154789
CG11076 CG9330 0.878952
CG11076 CG9710 -0.347076
CG1109 CG12052 0.132318
CG1109 CG12091 -0.369206
CG1109 CG12113 -0.172475
CG1109 CG12129 -0.919668
CG1109 CG1228 0.137987
CG1109 CG12287 -0.962253
CG1109 CG12369 -0.368742
CG1109 CG12592 0.631821
CG1109 CG12701 -1.732607
CG1109 CG13777 0.087954
CG1109 CG13912 -0.221878
CG1109 CG1404 -0.292499
CG1109 CG14883 1.499870
CG1109 CG18250 1.444083
CG1109 CG33097 0.229113
CG1109 CG3416 0.264281
CG1109 CG3436 -0.629289
CG1109 CG3542 -0.362523
CG1109 CG3800 -0.752615
CG1109 CG4006 0.556700
CG1109 CG4204 -0.662903
CG1109 CG4303 -1.486395
CG1109 CG4551 0.150835
CG1109 CG5021 -0.064516
CG1109 CG5433 -1.546820
CG1109 CG5499 -1.363590
CG1109 CG6617 0.204023
CG1109 CG6889 -1.587922
CG1109 CG7375 1.120251
CG1109 CG7379 0.072291
CG1109 CG7752 0.343892
CG1109 CG8276 -0.259988
CG1109 CG8416 1.025261
CG1109 CG9128 -2.588933
CG1109 CG9256 -0.351594
CG1109 CG9346 -0.269778
CG1109 CG9403 -0.472358
CG1109 CG9423 0.248844
CG1109 CG9677 0.404093
CG11100 CG12238 0.008967
CG11100 CG12701 -0.738220
CG11100 CG13624 -0.672323
CG11100 CG18783 -0.669318
CG11100 CG2083 -0.133376
CG11100 CG3198 0.413711
CG11100 CG33097 2.041706
CG11100 CG3969 -1.307912
CG11100 CG4672 0.120994
CG11100 CG5215 -0.463044
CG11100 CG5499 -0.547112
CG11100 CG7375 -1.742671
CG11100 CG7379 -0.374499
CG11100 CG8200 -0.893871
CG11100 CG8974 -0.719872
CG11107 CG11134 -0.277125
CG11107 CG11267 -3.001412
CG11107 CG11444 -1.745397
CG11107 CG12055 0.487078
CG11107 CG12262 1.795638
CG11107 CG13220 -1.257923
CG11107 CG1371 -0.224551
CG11107 CG14066 -1.274290
CG11107 CG1475 -0.044837
CG11107 CG15304 -0.256183
CG11107 CG1582 -0.027348
CG11107 CG17246 -1.264512
CG11107 CG17320 -1.069086
CG11107 CG17332 -1.162123
CG11107 CG17642 -1.149438
CG11107 CG1771 0.986281
CG11107 CG1782 -0.939808
CG11107 CG1882 0.817137
CG11107 CG1884 1.299549
CG11107 CG18854 0.883142
CG11107 CG1910 1.439968
CG11107 CG2161 -5.361203
CG11107 CG31170 -2.224466
CG11107 CG3127 -1.084498
CG11107 CG3140 -1.879016
CG11107 CG31794 0.366140
CG11107 CG31999 1.663246
CG11107 CG32164 -1.931973
CG11107 CG32425 2.473829
CG11107 CG32920 0.832685
CG11107 CG33502 -0.262096
CG11107 CG33549 2.719032
CG11107 CG3499 1.038899
CG11107 CG3624 -0.553039
CG11107 CG4086 -1.678514
CG11107 CG4169 -2.851522
CG11107 CG4233 1.252679
CG11107 CG4247 0.027712
CG11107 CG4364 -0.611058
CG11107 CG4427 3.463287
CG11107 CG4552 0.897981
CG11107 CG4679 1.714000
CG11107 CG4726 -0.494390
CG11107 CG4994 1.979778
CG11107 CG5353 -5.907018
CG11107 CG5590 -0.699899
CG11107 CG5903 0.814411
CG11107 CG5904 -1.353185
CG11107 CG5992 1.084848
CG11107 CG6199 0.776805
CG11107 CG6501 1.460673
CG11107 CG6647 0.886798
CG11107 CG6666 0.666524
CG11107 CG6769 -2.263465
CG11107 CG6775 1.222577
CG11107 CG6949 1.518473
CG11107 CG7033 0.866014
CG11107 CG7107 -2.342719
CG11107 CG7271 -1.205595
CG11107 CG7279 -0.701116
CG11107 CG7361 1.624801
CG11107 CG7413 2.228035
CG11107 CG7430 -1.064168
CG11107 CG7458 0.077266
CG11107 CG7461 -1.185038
CG11107 CG7610 0.813462
CG11107 CG7698 0.469354
CG11107 CG7807 0.590412
CG11107 CG7920 -2.404151
CG11107 CG7981 0.547436
CG11107 CG8173 0.290905
CG11107 CG8235 0.520472
CG11107 CG8402 -5.303308
CG11107 CG8430 0.076495
CG11107 CG8439 1.920720
CG11107 CG8977 -0.545494
CG11107 CG9022 -3.507695
CG11107 CG9743 0.027842
CG11107 CG9750 -1.317357
CG11134 CG11267 0.154385
CG11134 CG11334 -3.676084
CG11134 CG11793 -0.844302
CG11134 CG12151 -0.047452
CG11134 CG12157 -0.238720
CG11134 CG12262 3.576871
CG11134 CG12400 -2.997192
CG11134 CG13220 -1.091251
CG11134 CG13506 0.784616
CG11134 CG13551 1.049164
CG11134 CG14066 0.053294
CG11134 CG15162 -1.876614
CG11134 CG15212 -0.406061
CG11134 CG15717 0.003550
CG11134 CG1582 0.288628
CG11134 CG17166 2.068896
CG11134 CG17246 0.371109
CG11134 CG17320 1.450059
CG11134 CG17332 2.987350
CG11134 CG1771 0.315390
CG11134 CG18446 0.519033
CG11134 CG1882 -0.686644
CG11134 CG18854 1.632382
CG11134 CG1970 -0.539606
CG11134 CG2003 1.698391
CG11134 CG2210 0.904448
CG11134 CG2674 0.705429
CG11134 CG2713 -1.396102
CG11134 CG31004 -0.027296
CG11134 CG31160 -5.838055
CG11134 CG31170 -0.799635
CG11134 CG31175 1.891153
CG11134 CG3140 -2.669079
CG11134 CG3171 -0.421321
CG11134 CG32164 -2.673853
CG11134 CG32409 3.112456
CG11134 CG3267 -7.985320
CG11134 CG3283 1.597560
CG11134 CG33502 -3.862266
CG11134 CG3499 2.677881
CG11134 CG4033 1.258249
CG11134 CG4051 0.939919
CG11134 CG4061 -0.742983
CG11134 CG4086 0.283896
CG11134 CG4233 4.721083
CG11134 CG4427 -9.695543
CG11134 CG4475 0.160256
CG11134 CG4567 -2.546373
CG11134 CG4665 0.631268
CG11134 CG4726 0.574751
CG11134 CG5130 -0.676618
CG11134 CG5660 2.360045
CG11134 CG6028 0.597114
CG11134 CG6345 -1.945920
CG11134 CG6459 -2.974508
CG11134 CG6501 4.243124
CG11134 CG6521 -0.095437
CG11134 CG6666 -0.961195
CG11134 CG6708 0.611928
CG11134 CG6949 0.651683
CG11134 CG7107 -3.187402
CG11134 CG7176 1.115432
CG11134 CG7266 0.362040
CG11134 CG7271 0.509488
CG11134 CG7328 -0.948938
CG11134 CG7354 -0.967180
CG11134 CG7361 -2.956588
CG11134 CG7421 1.931368
CG11134 CG7458 -0.349245
CG11134 CG7461 -5.946197
CG11134 CG7698 -2.072015
CG11134 CG7807 -0.254265
CG11134 CG8036 1.295887
CG11134 CG8058 1.470257
CG11134 CG8186 -0.579033
CG11134 CG8235 -5.649167
CG11134 CG8309 0.389294
CG11134 CG8402 1.151882
CG11134 CG8430 0.961881
CG11134 CG8443 2.181626
CG11134 CG8531 -2.347508
CG11134 CG8766 -0.067891
CG11134 CG8788 -1.841731
CG11134 CG8946 -1.276017
CG11134 CG9127 -1.880455
CG11134 CG9148 -0.322658
CG11134 CG9280 1.795147
CG11134 CG9331 1.975593
CG11134 CG9527 2.583122
CG11134 CG9710 2.627574
CG11134 CR31808 0.664468
CG11151 CG11255 -1.435202
CG11151 CG11267 -1.756183
CG11151 CG12338 -0.620899
CG11151 CG12400 -2.592788
CG11151 CG13704 2.946627
CG11151 CG14902 -0.616505
CG11151 CG15347 -4.393080
CG11151 CG17332 2.582148
CG11151 CG17642 -0.928392
CG11151 CG31170 0.535276
CG11151 CG3127 0.113262
CG11151 CG31605 -0.296049
CG11151 CG33502 -5.145610
CG11151 CG3714 -1.158935
CG11151 CG4061 0.601028
CG11151 CG4217 1.770323
CG11151 CG4753 2.033042
CG11151 CG5660 2.894112
CG11151 CG5961 -0.639219
CG11151 CG6028 -0.424566
CG11151 CG6030 -0.515580
CG11151 CG6417 -2.586663
CG11151 CG6769 0.242895
CG11151 CG7328 -1.388924
CG11151 CG8766 0.078792
CG11151 CG9527 1.284446
CG11217 CG11255 -0.424313
CG11217 CG15211 -1.813534
CG11217 CG1582 -1.164764
CG11217 CG17332 0.973996
CG11217 CG1771 0.298551
CG11217 CG3171 -1.289272
CG11217 CG32920 -0.593342
CG11217 CG4311 -0.826601
CG11217 CG4901 0.450642
CG11217 CG5130 -0.673125
CG11217 CG5660 -0.131972
CG11217 CG5903 -0.662140
CG11217 CG6199 0.079191
CG11217 CG6345 -0.592725
CG11217 CG6769 -1.136823
CG11217 CG7176 0.201280
CG11217 CG7361 -1.295527
CG11217 CG8235 1.678987
CG11217 CG8309 0.182038
CG11217 CR31808 -0.565365
CG11241 CG14996 -0.884973
CG11241 CG7839 -0.826579
CG11241 CG9577 -1.225929
CG11255 CG11267 -1.054424
CG11255 CG12338 -0.884032
CG11255 CG12400 0.909023
CG11255 CG13551 1.415803
CG11255 CG14066 0.180215
CG11255 CG14902 -0.427062
CG11255 CG15347 1.510480
CG11255 CG1771 -0.034545
CG11255 CG31170 0.186576
CG11255 CG33502 -0.348461
CG11255 CG3714 0.227840
CG11255 CG4199 0.383789
CG11255 CG4217 -3.128275
CG11255 CG4247 -0.914125
CG11255 CG4901 -1.820741
CG11255 CG5525 -0.191246
CG11255 CG5660 -1.570931
CG11255 CG5903 0.166182
CG11255 CG5904 4.129264
CG11255 CG6028 -0.377751
CG11255 CG6178 -0.753279
CG11255 CG6345 -0.976402
CG11255 CG6769 -1.674459
CG11255 CG7328 -0.400736
CG11255 CG7458 0.300714
CG11255 CG7698 -0.168307
CG11255 CG8048 1.126275
CG11255 CG8531 -0.450847
CG11255 CG9527 0.692090
CG11267 CG11979 2.694317
CG11267 CG12141 -8.185281
CG11267 CG12157 3.009781
CG11267 CG12262 -2.623488
CG11267 CG12400 5.249616
CG11267 CG12785 2.906469
CG11267 CG13220 -5.091483
CG11267 CG13506 2.054820
CG11267 CG13551 -0.288144
CG11267 CG13704 -2.063910
CG11267 CG1371 -1.641848
CG11267 CG14048 0.396473
CG11267 CG14243 2.261087
CG11267 CG15095 4.359802
CG11267 CG15117 0.904888
CG11267 CG15162 4.312331
CG11267 CG15304 -8.267117
CG11267 CG15347 -14.076408
CG11267 CG15717 -9.667385
CG11267 CG1685 2.817688
CG11267 CG17246 1.847949
CG11267 CG17320 -0.301560
CG11267 CG17332 -4.595791
CG11267 CG17642 2.012957
CG11267 CG1771 -0.279723
CG11267 CG1882 -2.435034
CG11267 CG18854 4.474459
CG11267 CG2003 4.659573
CG11267 CG2713 2.176710
CG11267 CG2863 0.716163
CG11267 CG2977 4.564100
CG11267 CG30349 1.367379
CG11267 CG31004 -3.741237
CG11267 CG31098 -8.975161
CG11267 CG31160 -2.255790
CG11267 CG31170 5.054199
CG11267 CG31175 -1.396288
CG11267 CG3127 -5.009850
CG11267 CG3140 -0.665808
CG11267 CG32164 -0.980664
CG11267 CG32409 6.270415
CG11267 CG3267 -5.167763
CG11267 CG32813 -12.506046
CG11267 CG3283 -3.806239
CG11267 CG33009 -0.746973
CG11267 CG33071 2.093487
CG11267 CG33502 0.560330
CG11267 CG3499 -3.826730
CG11267 CG3593 3.352870
CG11267 CG3714 -2.811042
CG11267 CG3960 1.980790
CG11267 CG4033 -9.679600
CG11267 CG4051 -4.892254
CG11267 CG4169 1.044082
CG11267 CG4217 4.542074
CG11267 CG4233 -2.296009
CG11267 CG4247 -2.234902
CG11267 CG4364 2.291965
CG11267 CG4427 2.789658
CG11267 CG4475 2.140269
CG11267 CG4567 -0.878189
CG11267 CG4600 0.356984
CG11267 CG4753 3.398538
CG11267 CG4901 3.168579
CG11267 CG4994 -10.158592
CG11267 CG5010 -0.825318
CG11267 CG5033 -2.504014
CG11267 CG5353 1.093776
CG11267 CG5558 6.171776
CG11267 CG5590 0.986886
CG11267 CG5594 0.240910
CG11267 CG5596 0.347171
CG11267 CG5660 -1.090078
CG11267 CG5819 -0.845881
CG11267 CG5903 0.308236
CG11267 CG5904 -34.642465
CG11267 CG5949 1.575532
CG11267 CG5961 2.840967
CG11267 CG5992 -1.947088
CG11267 CG6028 1.931285
CG11267 CG6226 2.544726
CG11267 CG6345 0.590294
CG11267 CG6417 4.452554
CG11267 CG6459 0.889231
CG11267 CG6501 -7.689230
CG11267 CG6666 -6.299197
CG11267 CG6769 5.725078
CG11267 CG6949 -1.101525
CG11267 CG7033 0.119083
CG11267 CG7088 3.440749
CG11267 CG7107 0.979830
CG11267 CG7176 1.799917
CG11267 CG7328 2.119437
CG11267 CG7361 -3.272998
CG11267 CG7421 -4.944764
CG11267 CG7438 1.456153
CG11267 CG7458 -3.777763
CG11267 CG7698 1.725183
CG11267 CG7807 -0.714758
CG11267 CG7841 -0.297523
CG11267 CG7920 3.011467
CG11267 CG7993 8.618272
CG11267 CG8039 5.812187
CG11267 CG8048 4.198350
CG11267 CG8050 1.481230
CG11267 CG8058 -0.755058
CG11267 CG8235 -1.921616
CG11267 CG8402 -0.690734
CG11267 CG8439 -2.966810
CG11267 CG8443 -2.651950
CG11267 CG8446 -0.197799
CG11267 CG8470 -15.770568
CG11267 CG8531 -1.493163
CG11267 CG8766 0.465824
CG11267 CG8788 2.432232
CG11267 CG8946 -8.456695
CG11267 CG8977 14.345235
CG11267 CG9527 -8.245498
CG11267 CG9663 -1.385059
CG11267 CG9762 3.350724
CG11267 CR31808 0.906316
CG11280 CG11652 -1.219713
CG11280 CG11861 -0.474678
CG11280 CG11949 -0.537236
CG11280 CG13912 -0.932021
CG11280 CG1422 0.858716
CG11280 CG1444 -0.444703
CG11280 CG17492 2.241811
CG11280 CG18250 2.531690
CG11280 CG2048 -1.024870
CG11280 CG2835 -0.586036
CG11280 CG31332 -2.064855
CG11280 CG32043 -0.263466
CG11280 CG3625 -0.374528
CG11280 CG5215 0.839158
CG11280 CG6866 0.356535
CG11280 CG6877 -0.905715
CG11280 CG8933 0.018348
CG1130 CG2207 -0.975642
CG1130 CG3408 -1.039431
CG1130 CG7358 0.012084
CG1130 CG7538 -0.780040
CG1130 CG7659 -0.759659
CG1130 CG9704 0.171950
CG1130 CG9797 -0.951756
CG11306 CG12785 -0.625318
CG11306 CG13503 0.738044
CG11306 CG14206 -1.003414
CG11306 CG1422 0.985376
CG11306 CG17136 -1.436011
CG11306 CG18854 -3.758163
CG11306 CG2158 -1.131109
CG11306 CG2221 0.397733
CG11306 CG2263 -2.060060
CG11306 CG2867 -0.227103
CG11306 CG31332 0.209619
CG11306 CG3224 0.618518
CG11306 CG4003 -0.302288
CG11306 CG4217 0.886660
CG11306 CG4457 -1.687975
CG11306 CG4665 -1.215025
CG11306 CG4912 -0.900183
CG11306 CG4966 0.018431
CG11306 CG5382 -1.097202
CG11306 CG5596 -0.174451
CG11306 CG5824 2.756854
CG11306 CG6202 0.255430
CG11306 CG6708 0.592390
CG11306 CG6904 2.592985
CG11306 CG7073 -2.448511
CG11306 CG7461 2.198172
CG11306 CG8301 -0.992826
CG11306 CG8531 -0.265734
CG11306 CG8635 -0.661801
CG11306 CG9326 -0.937899
CG11324 CG12249 -0.665527
CG11324 CG13624 -0.464775
CG11324 CG14622 -0.147727
CG11324 CG31043 -0.978006
CG11324 CG31108 -2.800456
CG11324 CG31181 -0.447291
CG11324 CG9666 0.431216
CG11326 CG1157 -0.188037
CG11326 CG11785 -0.258465
CG11326 CG11979 -3.667770
CG11326 CG12206 -1.169450
CG11326 CG12785 -0.350851
CG11326 CG13503 0.427896
CG11326 CG14048 0.847565
CG11326 CG14206 -0.341440
CG11326 CG14643 -0.677433
CG11326 CG15162 -0.012059
CG11326 CG1785 0.198844
CG11326 CG2003 1.519851
CG11326 CG2184 -2.057255
CG11326 CG2863 0.950688
CG11326 CG31175 0.043546
CG11326 CG3127 0.487834
CG11326 CG32164 1.644968
CG11326 CG3267 -0.080046
CG11326 CG32813 0.289256
CG11326 CG33217 0.990580
CG11326 CG4033 -0.909239
CG11326 CG4051 1.070603
CG11326 CG4300 0.020881
CG11326 CG4307 1.127598
CG11326 CG4901 -0.072190
CG11326 CG4994 0.030833
CG11326 CG5374 0.013499
CG11326 CG5525 -1.160095
CG11326 CG5532 -0.569802
CG11326 CG5594 -0.371292
CG11326 CG5596 0.517748
CG11326 CG5903 0.248588
CG11326 CG5961 -0.003838
CG11326 CG6105 0.568848
CG11326 CG6501 -0.912932
CG11326 CG7033 0.521155
CG11326 CG7176 -1.705765
CG11326 CG7361 0.787533
CG11326 CG7421 -0.703007
CG11326 CG7502 -0.364202
CG11326 CG7554 -0.954005
CG11326 CG8048 -0.822968
CG11326 CG8231 0.659135
CG11326 CG8309 0.365875
CG11326 CG8439 -0.415535
CG11326 CG8788 -2.831641
CG11326 CG8946 1.521017
CG11326 CG9281 -2.596459
CG11326 CG9527 0.893627
CG11326 CG9762 -0.273685
CG11334 CG11444 0.402361
CG11334 CG12262 -1.401001
CG11334 CG13220 -1.632816
CG11334 CG15304 0.436793
CG11334 CG1582 -2.230121
CG11334 CG17320 -1.048254
CG11334 CG2161 0.225617
CG11334 CG2713 -0.094968
CG11334 CG31160 0.414728
CG11334 CG31170 -0.344073
CG11334 CG3140 1.054711
CG11334 CG3171 0.334464
CG11334 CG32920 0.000143
CG11334 CG3499 0.204949
CG11334 CG4233 -0.909460
CG11334 CG4427 3.381844
CG11334 CG4567 1.354573
CG11334 CG5012 -0.926903
CG11334 CG5353 -0.333583
CG11334 CG6199 -0.181811
CG11334 CG6345 0.016552
CG11334 CG7354 0.528605
CG11334 CG8235 0.367265
CG11334 CG8430 -0.576394
CG11334 CG9280 -1.874606
CG11347 CG12091 -0.359132
CG11347 CG12129 -0.270125
CG11347 CG12238 0.830947
CG11347 CG1228 0.977084
CG11347 CG12369 -0.521068
CG11347 CG12403 1.073995
CG11347 CG1250 -1.996053
CG11347 CG12676 -1.159515
CG11347 CG1345 -1.111267
CG11347 CG1403 -0.697711
CG11347 CG1404 -1.255285
CG11347 CG1444 -1.946637
CG11347 CG15105 3.267939
CG11347 CG15282 -0.569370
CG11347 CG1648 1.202101
CG11347 CG16721 0.970323
CG11347 CG17158 -4.339648
CG11347 CG1782 0.884919
CG11347 CG18250 5.271211
CG11347 CG18290 -0.575090
CG11347 CG18783 -0.230264
CG11347 CG1884 -0.467321
CG11347 CG2051 0.390289
CG11347 CG2072 -0.335523
CG11347 CG2374 0.197500
CG11347 CG2969 1.341151
CG11347 CG3039 -0.957297
CG11347 CG32244 -0.298536
CG11347 CG32425 2.344045
CG11347 CG33097 -7.400675
CG11347 CG33549 -4.542492
CG11347 CG3371 -0.291240
CG11347 CG3416 -0.028497
CG11347 CG3542 -0.333714
CG11347 CG3644 -1.141735
CG11347 CG3722 2.666489
CG11347 CG3725 -2.555941
CG11347 CG3800 1.883758
CG11347 CG3903 -4.393968
CG11347 CG4405 -0.512342
CG11347 CG4672 -2.391148
CG11347 CG4679 1.477915
CG11347 CG4692 -1.223989
CG11347 CG5320 -5.434214
CG11347 CG5486 1.016895
CG11347 CG5809 2.819366
CG11347 CG6668 2.464019
CG11347 CG6775 1.312227
CG11347 CG7071 -0.449420
CG11347 CG7375 3.214531
CG11347 CG7433 0.982817
CG11347 CG7526 -0.202229
CG11347 CG8276 -3.380121
CG11347 CG8965 0.759590
CG11347 CG8974 -1.413535
CG11347 CG9022 -0.264651
CG11347 CG9194 -1.782614
CG11347 CG9346 -0.000364
CG11347 CG9423 0.812154
CG11347 CG9985 0.139776
CG11372 CG12203 -1.014668
CG11372 CG12206 0.033542
CG11372 CG12262 1.830124
CG11372 CG12403 -1.720342
CG11372 CG13993 -0.170803
CG11372 CG14643 -0.287031
CG11372 CG15102 -0.179594
CG11372 CG15105 2.202489
CG11372 CG15212 -0.180269
CG11372 CG15282 -1.779435
CG11372 CG15598 0.001962
CG11372 CG17332 -3.941979
CG11372 CG17508 -0.975728
CG11372 CG18374 0.195158
CG11372 CG18593 -1.245631
CG11372 CG1882 0.079182
CG11372 CG2374 0.440811
CG11372 CG30349 -0.847621
CG11372 CG31022 -0.061212
CG11372 CG31368 -0.704728
CG11372 CG3171 -0.182871
CG11372 CG32164 0.805563
CG11372 CG32244 -3.200356
CG11372 CG33149 -1.864463
CG11372 CG33502 0.517415
CG11372 CG4169 0.385094
CG11372 CG4364 0.287606
CG11372 CG4376 -2.578915
CG11372 CG4567 -0.161736
CG11372 CG4726 0.236482
CG11372 CG4994 -3.953596
CG11372 CG5320 1.776385
CG11372 CG5476 3.070462
CG11372 CG6521 0.352068
CG11372 CG6647 0.335449
CG11372 CG6666 0.320566
CG11372 CG6668 1.448258
CG11372 CG7071 -4.754820
CG11372 CG7107 -4.834042
CG11372 CG7361 4.811941
CG11372 CG7433 0.542489
CG11372 CG7807 0.522281
CG11372 CG7920 1.820078
CG11372 CG8182 -0.270312
CG11372 CG8186 -4.718541
CG11372 CG8235 -0.887303
CG11372 CG9253 -0.782789
CG11372 CG9710 3.957579
CG11372 CG9811 -0.667533
CG11395 CG9148 -2.043051
CG11437 CG1374 -3.318845
CG11444 CG11979 0.405490
CG11444 CG12151 -0.765485
CG11444 CG13005 2.652582
CG11444 CG1309 0.990492
CG11444 CG13220 -1.261278
CG11444 CG1403 0.751771
CG11444 CG1475 -4.890534
CG11444 CG1582 -0.139443
CG11444 CG1648 -0.932467
CG11444 CG17124 -0.968493
CG11444 CG17246 -3.206109
CG11444 CG17492 1.531882
CG11444 CG18250 1.092138
CG11444 CG18854 -4.125811
CG11444 CG2051 1.642950
CG11444 CG2161 -2.238590
CG11444 CG2263 1.590044
CG11444 CG2674 0.243030
CG11444 CG2713 1.257454
CG11444 CG3008 1.152993
CG11444 CG3028 0.134368
CG11444 CG3033 0.690359
CG11444 CG31045 -1.157504
CG11444 CG31170 -0.026112
CG11444 CG3140 -2.388003
CG11444 CG3171 0.347380
CG11444 CG31794 0.046411
CG11444 CG3198 1.007281
CG11444 CG3224 -0.401786
CG11444 CG32425 -1.792263
CG11444 CG32625 -0.600555
CG11444 CG3278 -0.296836
CG11444 CG33104 0.911291
CG11444 CG33549 -2.214692
CG11444 CG3499 -1.139565
CG11444 CG3542 0.792131
CG11444 CG3624 -2.518839
CG11444 CG3664 -1.173710
CG11444 CG3722 0.658248
CG11444 CG3800 -0.013329
CG11444 CG4003 1.348847
CG11444 CG4051 -1.748088
CG11444 CG4086 -0.383378
CG11444 CG4169 -0.761682
CG11444 CG4170 -0.293789
CG11444 CG4204 -1.403874
CG11444 CG4233 -5.022065
CG11444 CG4427 5.616042
CG11444 CG4457 3.230636
CG11444 CG4551 0.234231
CG11444 CG4552 -1.483857
CG11444 CG4665 1.097581
CG11444 CG4692 -0.759184
CG11444 CG4972 -2.801348
CG11444 CG4994 -3.695162
CG11444 CG5186 -1.190341
CG11444 CG5277 0.158719
CG11444 CG5330 0.149749
CG11444 CG5353 -1.691618
CG11444 CG5374 -4.375262
CG11444 CG5382 -1.030239
CG11444 CG5903 0.041753
CG11444 CG5904 1.695719
CG11444 CG5992 2.320428
CG11444 CG6148 1.889541
CG11444 CG6199 0.040225
CG11444 CG6708 0.105975
CG11444 CG6775 -4.417655
CG11444 CG6904 -2.509742
CG11444 CG7033 -1.459751
CG11444 CG7073 0.306583
CG11444 CG7107 1.014409
CG11444 CG7227 0.591533
CG11444 CG7271 0.591599
CG11444 CG7279 -0.733193
CG11444 CG7393 0.057281
CG11444 CG7413 -2.180667
CG11444 CG7430 -2.882508
CG11444 CG7461 -5.365286
CG11444 CG7610 -1.982257
CG11444 CG7698 2.111411
CG11444 CG7748 -0.212513
CG11444 CG7915 0.792655
CG11444 CG7920 1.612899
CG11444 CG7935 -1.178783
CG11444 CG7981 0.403091
CG11444 CG7993 -5.795601
CG11444 CG8058 5.014803
CG11444 CG8231 4.988915
CG11444 CG8235 -3.582706
CG11444 CG8289 1.807317
CG11444 CG8366 0.099850
CG11444 CG8402 2.046715
CG11444 CG8430 0.187459
CG11444 CG8439 0.420639
CG11444 CG8553 0.211602
CG11444 CG8759 -3.525739
CG11444 CG8977 0.940250
CG11444 CG8978 -3.938521
CG11444 CG9022 1.719770
CG11444 CG9140 3.356403
CG11444 CG9281 3.957612
CG11444 CG9677 0.420362
CG11444 CG9710 -0.017889
CG11444 CG9750 -3.160278
CG11444 CG9811 0.578688
CG11444 CG9916 -2.434784
CG11444 CG9985 1.205854
CG11453 CG11576 -0.795622
CG11453 CG13102 -2.360949
CG11453 CG13284 0.757872
CG11453 CG16787 -1.162872
CG11453 CG1809 0.296568
CG11453 CG18173 0.283840
CG11453 CG31233 -1.011977
CG11453 CG31259 -0.481339
CG11453 CG3734 -2.365992
CG11453 CG4061 0.196061
CG11453 CG4199 -1.298604
CG11453 CG6830 0.782789
CG11453 CG7354 0.264991
CG11453 CG9568 -1.280990
CG11471 CG11738 1.343587
CG11471 CG11785 0.236900
CG11471 CG12101 2.810917
CG11471 CG12151 1.149208
CG11471 CG12785 1.006148
CG11471 CG12792 -3.429006
CG11471 CG13005 -1.075237
CG11471 CG1309 -0.254375
CG11471 CG13503 -1.301950
CG11471 CG13506 -2.451786
CG11471 CG14206 -0.727336
CG11471 CG14207 1.086279
CG11471 CG1475 -4.194582
CG11471 CG15212 0.119632
CG11471 CG15433 0.402133
CG11471 CG16765 1.300884
CG11471 CG17124 -0.360825
CG11471 CG17166 -0.241808
CG11471 CG17369 0.775301
CG11471 CG1785 3.844164
CG11471 CG18854 3.392009
CG11471 CG2003 -0.242890
CG11471 CG2221 -3.731912
CG11471 CG2674 1.398936
CG11471 CG2863 -0.801686
CG11471 CG2867 0.847047
CG11471 CG3224 -1.110822
CG11471 CG32409 -3.838425
CG11471 CG32625 -1.904212
CG11471 CG3267 1.599300
CG11471 CG32813 0.707361
CG11471 CG33104 -3.331602
CG11471 CG33183 -0.024175
CG11471 CG3499 2.499356
CG11471 CG3992 2.674752
CG11471 CG4033 -0.584809
CG11471 CG4170 2.552194
CG11471 CG4307 -1.818296
CG11471 CG4427 3.204596
CG11471 CG4457 1.933951
CG11471 CG4700 3.422731
CG11471 CG4726 0.474767
CG11471 CG4912 -16.280344
CG11471 CG5033 0.414690
CG11471 CG5183 -0.404309
CG11471 CG5258 -1.135378
CG11471 CG5277 5.333056
CG11471 CG5330 -1.314910
CG11471 CG5353 -1.496972
CG11471 CG5824 1.293951
CG11471 CG5904 1.251858
CG11471 CG6022 0.154864
CG11471 CG6148 -1.276034
CG11471 CG6226 0.201822
CG11471 CG6512 -0.213729
CG11471 CG6668 0.800321
CG11471 CG6708 -3.374757
CG11471 CG6766 0.365592
CG11471 CG7033 2.164322
CG11471 CG7088 -0.602753
CG11471 CG7413 -2.221563
CG11471 CG7430 -0.082146
CG11471 CG7461 -2.560252
CG11471 CG7654 -3.335443
CG11471 CG7915 -1.351442
CG11471 CG8058 -1.718675
CG11471 CG8144 -4.128777
CG11471 CG8231 2.493168
CG11471 CG8286 0.474518
CG11471 CG8306 0.372619
CG11471 CG8309 -1.193849
CG11471 CG8439 -1.849164
CG11471 CG8446 3.244377
CG11471 CG8635 -0.932802
CG11471 CG8920 -1.417465
CG11471 CG8977 0.787998
CG11471 CG8978 -1.603433
CG11471 CG9035 1.093272
CG11471 CG9172 -0.661322
CG11471 CG9281 -1.577127
CG11471 CG9326 0.292173
CG11471 CG9330 -11.306849
CG11471 CG9539 -0.238778
CG11471 CG9677 1.458926
CG11471 CG9710 2.907340
CG11471 CG9866 -1.465981
CG11471 TE19126 1.267611
CG1148 CG13875 -2.181708
CG11494 CG12249 0.130613
CG11494 CG13624 -0.831812
CG11494 CG14513 -2.227387
CG11494 CG1483 -0.473639
CG11494 CG2083 -0.819063
CG11494 CG31043 -0.556540
CG11494 CG31108 -0.723324
CG11494 CG32505 -0.227941
CG11494 CG3269 0.011650
CG11494 CG5499 0.600432
CG11494 CG6617 0.608883
CG11494 CG6987 -0.435066
CG11494 CG7358 -0.153227
CG11494 CG7471 -0.758468
CG11494 CG8092 -0.830287
CG11494 CG9666 0.527389
CG1151 CG11992 0.289133
CG1151 CG12262 0.735575
CG1151 CG12403 -1.113547
CG1151 CG15282 -0.332266
CG1151 CG15717 0.013222
CG1151 CG1648 -0.423320
CG1151 CG17325 -0.575494
CG1151 CG1837 0.860708
CG1151 CG32499 -0.425421
CG1151 CG3989 0.597898
CG1151 CG4533 -0.106032
CG1151 CG4679 -0.194679
CG1151 CG5330 -0.491141
CG1151 CG5345 -1.346242
CG1151 CG5476 0.209389
CG1151 CG6803 -0.528950
CG1151 CG7062 -0.020574
CG1151 CG7107 0.480368
CG1151 CG7266 -0.508339
CG1151 CG7981 -0.285870
CG1151 CG8665 -0.319595
CG1151 CG9238 -0.379693
CG11567 CG11992 0.222605
CG11567 CG12723 -0.619749
CG11567 CG15212 -0.911059
CG11567 CG1582 -0.212288
CG11567 CG16765 -0.730671
CG11567 CG17166 0.324245
CG11567 CG18140 -0.291781
CG11567 CG2674 0.995193
CG11567 CG2928 -1.085066
CG11567 CG32548 -0.616020
CG11567 CG3267 -1.394862
CG11567 CG33104 0.610832
CG11567 CG33217 -0.493218
CG11567 CG3499 0.904527
CG11567 CG4051 -0.955767
CG11567 CG4233 -1.368375
CG11567 CG4692 0.236334
CG11567 CG4742 -1.747943
CG11567 CG6708 -1.041047
CG11567 CG7107 -0.130337
CG11567 CG7266 -1.487366
CG11567 CG7361 2.290366
CG11567 CG7421 0.689954
CG11567 CG7807 -0.530379
CG11567 CG7935 -0.068355
CG11567 CG8058 -0.400666
CG11567 CG8144 1.098679
CG11567 CG8235 0.041602
CG11567 CG8309 -1.027788
CG11567 CG8386 -0.805916
CG11567 CG8402 -0.306881
CG11567 CG8439 0.502002
CG11567 CG8444 -0.329670
CG11567 CG9009 -0.066480
CG11567 CG9149 0.326127
CG11567 CG9539 0.396478
CG11567 CR31808 -1.511569
CG1157 CG11738 0.627992
CG1157 CG11793 0.813698
CG1157 CG11979 -0.270376
CG1157 CG12141 2.290836
CG1157 CG12151 -2.082215
CG1157 CG12157 -0.388983
CG1157 CG12400 2.476791
CG1157 CG12785 -0.572844
CG1157 CG13279 -0.556714
CG1157 CG13551 2.673817
CG1157 CG14048 -2.149974
CG1157 CG14206 2.414383
CG1157 CG15095 -0.296145
CG1157 CG15162 1.195133
CG1157 CG15347 -0.021667
CG1157 CG1685 -0.905679
CG1157 CG1785 2.287988
CG1157 CG18549 -0.337451
CG1157 CG2003 -0.846335
CG1157 CG2184 0.011507
CG1157 CG2713 -3.456562
CG1157 CG2863 -1.563667
CG1157 CG31160 0.130406
CG1157 CG31175 0.615937
CG1157 CG32164 0.059323
CG1157 CG32409 0.369132
CG1157 CG3267 2.157842
CG1157 CG32813 -0.879453
CG1157 CG3283 0.885459
CG1157 CG33217 1.155966
CG1157 CG4033 -5.385408
CG1157 CG4051 0.952188
CG1157 CG4061 -0.450750
CG1157 CG4217 2.418738
CG1157 CG4427 4.133042
CG1157 CG4475 -0.848433
CG1157 CG4665 -0.642477
CG1157 CG4753 0.700368
CG1157 CG4901 1.006383
CG1157 CG5010 -1.745704
CG1157 CG5130 -0.325789
CG1157 CG5277 2.350668
CG1157 CG5288 0.364249
CG1157 CG5525 -1.375430
CG1157 CG5594 -0.465405
CG1157 CG5903 -0.825980
CG1157 CG6022 1.604382
CG1157 CG6105 -4.012087
CG1157 CG6226 1.455757
CG1157 CG6415 -0.035021
CG1157 CG6459 -0.222144
CG1157 CG6501 -0.700095
CG1157 CG6904 -4.043440
CG1157 CG6949 -0.439494
CG1157 CG7176 -2.300563
CG1157 CG7178 -2.065464
CG1157 CG7361 3.089656
CG1157 CG7421 -3.357333
CG1157 CG7458 1.984008
CG1157 CG7502 -2.141973
CG1157 CG7519 -0.957104
CG1157 CG7698 0.489280
CG1157 CG7839 0.341296
CG1157 CG7935 1.412982
CG1157 CG8048 -1.162145
CG1157 CG8058 2.410343
CG1157 CG8443 1.417578
CG1157 CG8525 -1.737027
CG1157 CG8531 -3.777882
CG1157 CG8636 0.633148
CG1157 CG8766 0.235528
CG1157 CG8788 -4.797204
CG1157 CG8913 -0.614826
CG1157 CG8946 -0.377267
CG1157 CG9127 -1.884833
CG1157 CG9331 0.937150
CG1157 CG9527 -0.476428
CG11576 CG13102 0.447358
CG11576 CG13284 -2.919291
CG11576 CG14792 0.454236
CG11576 CG1809 -0.058949
CG11576 CG3734 -2.121742
CG11576 CG6830 -1.214911
CG11576 CG9568 -1.047377
CG11642 CG11949 1.048794
CG11642 CG1273 -1.458782
CG11642 CG1422 -1.595064
CG11642 CG1475 0.104054
CG11642 CG16765 -0.185020
CG11642 CG1749 -1.323852
CG11642 CG30011 -1.148714
CG11642 CG32701 -0.731115
CG11642 CG33104 1.390276
CG11642 CG33149 -0.085594
CG11642 CG4966 1.198304
CG11642 CG5382 0.009330
CG11642 CG6668 -0.263271
CG11642 CG6708 -1.023291
CG11642 CG6766 -0.796909
CG11642 CG7073 -0.512200
CG11642 CG7271 0.142241
CG11642 CG7413 0.150057
CG11642 CG7430 -0.131922
CG11642 CG7675 -1.128246
CG11642 CG7915 0.261394
CG11642 CG8144 -1.185180
CG11642 CG8306 -0.451905
CG11642 CG9035 0.030290
CG11642 TE19126 0.542860
CG11652 CG11861 -4.936187
CG11652 CG11949 1.748857
CG11652 CG12006 1.679948
CG11652 CG12091 0.963450
CG11652 CG12131 0.869725
CG11652 CG12287 -0.465935
CG11652 CG12360 0.489851
CG11652 CG12576 -1.356910
CG11652 CG12592 -0.091885
CG11652 CG12676 1.304834
CG11652 CG13777 -1.480421
CG11652 CG14207 1.507330
CG11652 CG1422 -4.166850
CG11652 CG1444 -0.411865
CG11652 CG14712 1.404934
CG11652 CG14883 -0.873938
CG11652 CG17492 -3.295938
CG11652 CG18250 -0.500705
CG11652 CG2374 -2.985214
CG11652 CG2835 1.229997
CG11652 CG3048 0.845047
CG11652 CG31022 -0.879910
CG11652 CG31045 2.045929
CG11652 CG31332 -0.931349
CG11652 CG31368 0.579765
CG11652 CG3198 0.799795
CG11652 CG32043 -0.716429
CG11652 CG32244 0.074117
CG11652 CG3265 -3.586588
CG11652 CG33097 2.664956
CG11652 CG3371 -6.409652
CG11652 CG3436 1.766798
CG11652 CG4006 0.114422
CG11652 CG4125 -1.408899
CG11652 CG4551 1.666803
CG11652 CG4843 1.137625
CG11652 CG4966 3.011496
CG11652 CG5215 1.983483
CG11652 CG5454 -2.355167
CG11652 CG5809 4.129441
CG11652 CG6766 -3.091038
CG11652 CG6877 -0.310719
CG11652 CG7073 -1.775475
CG11652 CG7375 -0.941902
CG11652 CG7379 -2.069176
CG11652 CG7638 -7.093212
CG11652 CG7893 -0.403215
CG11652 CG8209 -0.293071
CG11652 CG8411 -0.900177
CG11652 CG8416 1.165320
CG11652 CG8635 1.547516
CG11652 CG8749 0.858749
CG11652 CG9403 -1.122058
CG11652 CG9710 2.078976
CG11652 CG9854 -0.372741
CG11652 CG9894 0.450923
CG11652 CR31696 0.107396
CG11652 TE19126 1.265800
CG11654 CG31536 -1.506764
CG11654 CG6155 -2.771754
CG1169 CG3725 -0.756208
CG1169 CG4692 -0.666807
CG1169 CG7526 -0.762110
CG11738 CG11979 3.075777
CG11738 CG12006 -1.373009
CG11738 CG12141 4.141952
CG11738 CG12530 -3.717477
CG11738 CG12785 0.174312
CG11738 CG12792 15.536853
CG11738 CG13005 -3.924882
CG11738 CG13503 -1.556489
CG11738 CG1381 1.588359
CG11738 CG14048 -7.037561
CG11738 CG14206 -9.735947
CG11738 CG14447 2.365314
CG11738 CG14712 -1.866508
CG11738 CG14788 -0.104576
CG11738 CG15731 0.115738
CG11738 CG1685 0.482874
CG11738 CG17136 2.651877
CG11738 CG17369 3.214993
CG11738 CG1746 -1.734195
CG11738 CG1785 8.314114
CG11738 CG18657 0.785365
CG11738 CG18854 2.376783
CG11738 CG2003 -0.616827
CG11738 CG2184 -0.345225
CG11738 CG2263 5.057960
CG11738 CG2827 0.932129
CG11738 CG2863 -11.730819
CG11738 CG2867 1.937294
CG11738 CG3001 3.142388
CG11738 CG32409 -0.276098
CG11738 CG32464 -4.580800
CG11738 CG32813 -1.865773
CG11738 CG33071 2.684104
CG11738 CG4033 -5.858603
CG11738 CG4217 -3.484016
CG11738 CG4307 -17.809195
CG11738 CG4457 -0.387422
CG11738 CG4581 -1.512851
CG11738 CG4843 -3.627437
CG11738 CG4901 1.450193
CG11738 CG4912 -11.117352
CG11738 CG5033 6.170630
CG11738 CG5258 -2.736879
CG11738 CG5277 3.952932
CG11738 CG5374 2.766817
CG11738 CG5525 1.245660
CG11738 CG5596 2.255973
CG11738 CG5824 -14.625010
CG11738 CG5904 -2.588519
CG11738 CG5961 -1.760298
CG11738 CG5992 4.494576
CG11738 CG6022 3.567935
CG11738 CG6105 9.044964
CG11738 CG6226 -3.457212
CG11738 CG6501 6.726082
CG11738 CG6904 -0.300073
CG11738 CG6949 0.343969
CG11738 CG7033 0.181233
CG11738 CG7088 -0.673631
CG11738 CG7430 -8.947491
CG11738 CG7458 -5.413780
CG11738 CG7519 -18.444063
CG11738 CG7638 3.507305
CG11738 CG7935 4.236103
CG11738 CG7993 0.084371
CG11738 CG8231 1.844832
CG11738 CG8301 -1.533996
CG11738 CG8446 -1.586941
CG11738 CG8525 -7.993912
CG11738 CG8635 -3.459801
CG11738 CG8759 -4.741287
CG11738 CG8780 -0.934325
CG11738 CG8920 2.726468
CG11738 CG8977 3.657502
CG11738 CG9306 0.738942
CG11738 CG9630 -7.982069
CG11738 CG9663 0.772088
CG11738 CG9750 2.985407
CG11738 CG9762 -1.033555
CG11738 CG9866 -1.827165
CG11771 CG12101 -1.126682
CG11771 CG12530 1.867239
CG11771 CG12785 2.037627
CG11771 CG14996 0.225227
CG11771 CG17136 -1.341921
CG11771 CG17369 0.562374
CG11771 CG1785 -3.693013
CG11771 CG2078 -0.644342
CG11771 CG2221 -0.054028
CG11771 CG2867 -1.242586
CG11771 CG32253 -3.123049
CG11771 CG32264 -2.711057
CG11771 CG32409 8.662812
CG11771 CG4781 0.771267
CG11771 CG4912 4.864963
CG11771 CG5010 2.465355
CG11771 CG5277 3.312333
CG11771 CG5824 -10.329278
CG11771 CG6022 -13.313835
CG11771 CG6343 1.989794
CG11771 CG6767 -1.269395
CG11771 CG7519 3.115518
CG11771 CG7712 0.865601
CG11771 CG8327 1.628971
CG11771 CG8444 0.297264
CG11771 CG8525 -1.083898
CG11771 CG8920 -9.600691
CG11771 CG9006 1.835778
CG11771 CG9300 -1.844052
CG11771 CG9306 0.357976
CG11785 CG11979 0.219932
CG11785 CG12151 -0.197492
CG11785 CG12785 0.967600
CG11785 CG13503 0.779672
CG11785 CG14048 1.443778
CG11785 CG14206 0.809537
CG11785 CG15162 0.078180
CG11785 CG15433 -1.823050
CG11785 CG16765 0.083887
CG11785 CG17369 1.595183
CG11785 CG1785 -0.994996
CG11785 CG2221 -1.155417
CG11785 CG2674 -0.474430
CG11785 CG2863 -0.157638
CG11785 CG31175 -0.174781
CG11785 CG3267 1.273973
CG11785 CG33104 -0.541058
CG11785 CG33217 -2.714152
CG11785 CG3861 -0.197177
CG11785 CG4051 0.643363
CG11785 CG4217 -0.104516
CG11785 CG4307 1.487421
CG11785 CG4901 -0.375240
CG11785 CG4912 1.722916
CG11785 CG4966 0.004106
CG11785 CG5010 2.932134
CG11785 CG5258 -1.089829
CG11785 CG5277 -2.354879
CG11785 CG5525 -0.750893
CG11785 CG6022 -1.446771
CG11785 CG6105 -0.006116
CG11785 CG6343 -0.514835
CG11785 CG6904 0.932524
CG11785 CG7033 -0.645059
CG11785 CG7176 -1.545002
CG11785 CG7361 0.083130
CG11785 CG7421 -0.331074
CG11785 CG7554 -0.980581
CG11785 CG7675 -0.477053
CG11785 CG7698 0.096916
CG11785 CG7712 -2.285007
CG11785 CG8231 0.149694
CG11785 CG8309 1.218202
CG11785 CG8439 -0.144526
CG11785 CG8788 -2.355481
CG11785 CG8920 -0.857349
CG11785 CG9149 0.604670
CG11785 CG9172 0.230365
CG11785 CG9330 -1.678343
CG11785 CG9416 -0.394393
CG11785 CG9710 0.131751
CG11793 CG12151 -1.214590
CG11793 CG12157 -0.475041
CG11793 CG15117 1.525462
CG11793 CG15162 0.575744
CG11793 CG15212 0.722097
CG11793 CG15282 0.980667
CG11793 CG15717 2.619581
CG11793 CG17332 2.051421
CG11793 CG18374 -0.737764
CG11793 CG18446 -1.163665
CG11793 CG2210 -1.295500
CG11793 CG2977 1.964277
CG11793 CG32164 0.376856
CG11793 CG32548 -1.693020
CG11793 CG3267 -0.439708
CG11793 CG3960 -0.314576
CG11793 CG4051 1.145461
CG11793 CG4427 2.218908
CG11793 CG4533 1.134850
CG11793 CG4679 -3.059704
CG11793 CG5288 -1.636793
CG11793 CG5330 -2.685074
CG11793 CG5476 -1.798434
CG11793 CG5532 -0.734694
CG11793 CG5594 -0.471181
CG11793 CG6459 0.591503
CG11793 CG6521 0.094663
CG11793 CG6666 -1.541607
CG11793 CG6668 1.351673
CG11793 CG6708 -0.511784
CG11793 CG7062 -1.042060
CG11793 CG7107 -1.510173
CG11793 CG7176 -0.265119
CG11793 CG7266 -1.507608
CG11793 CG7361 0.540154
CG11793 CG7981 0.571937
CG11793 CG8050 -0.308446
CG11793 CG8186 -1.895738
CG11793 CG8402 1.459515
CG11793 CG8665 -1.785753
CG11793 CG8766 -0.326466
CG11793 CG8788 -2.493913
CG11793 CG8804 1.093073
CG11793 CG8913 0.186425
CG11793 CG8946 -1.248748
CG11793 CG9127 -0.803060
CG11793 CG9331 -1.866364
CG11793 CG9494 -1.963392
CG11793 CG9539 0.634306
CG11793 TE18870 -0.557335
CG11798 CG12249 -0.665658
CG11798 CG13894 -0.325297
CG11798 CG14041 -4.020696
CG11798 CG2083 0.068598
CG11798 CG31088 0.346439
CG11798 CG31181 -0.982619
CG11798 CG3258 -0.280836
CG11798 CG3269 1.172330
CG11798 CG3967 -0.965725
CG11798 CG4050 -0.484621
CG11798 CG6418 -0.091820
CG11798 CG6866 0.626668
CG11798 CG8472 0.208634
CG11798 CG9135 -1.327338
CG11798 CG9261 -0.946381
CG11861 CG12006 -1.200164
CG11861 CG12052 -0.147302
CG11861 CG12091 -0.010613
CG11861 CG12131 -0.926991
CG11861 CG12360 0.266262
CG11861 CG12576 0.410512
CG11861 CG12592 -0.361514
CG11861 CG12676 -1.453292
CG11861 CG14025 -2.208355
CG11861 CG14122 -1.488542
CG11861 CG14207 -0.069772
CG11861 CG1422 1.123334
CG11861 CG1429 -0.150569
CG11861 CG1444 -1.142264
CG11861 CG14712 -1.433337
CG11861 CG1721 0.174189
CG11861 CG17348 -2.332884
CG11861 CG17492 0.536656
CG11861 CG18250 -3.545775
CG11861 CG1910 0.772009
CG11861 CG2835 -2.762159
CG11861 CG3001 0.478431
CG11861 CG3048 0.625288
CG11861 CG31045 1.813481
CG11861 CG31332 -3.345967
CG11861 CG32043 1.061993
CG11861 CG3371 2.086980
CG11861 CG3436 0.220851
CG11861 CG4125 0.206308
CG11861 CG4551 -0.458504
CG11861 CG4700 3.352743
CG11861 CG4843 -2.863051
CG11861 CG7073 1.267489
CG11861 CG7638 -0.056887
CG11861 CG7893 1.814552
CG11861 CG8276 0.763210
CG11861 CG8416 0.605727
CG11861 CG8635 -0.173375
CG11861 CG8759 -1.083639
CG11861 CG9403 -1.843416
CG11861 CG9866 1.772162
CG11861 TE19126 -1.035071
CG11949 CG12091 3.657394
CG11949 CG12131 1.948453
CG11949 CG1228 1.654504
CG11949 CG12369 -0.704678
CG11949 CG12676 -0.540253
CG11949 CG1422 -2.826158
CG11949 CG1444 -0.248822
CG11949 CG1475 0.809893
CG11949 CG14883 0.021716
CG11949 CG17158 -3.782694
CG11949 CG1749 -0.549699
CG11949 CG17492 0.942373
CG11949 CG18250 -0.082086
CG11949 CG2374 -1.010115
CG11949 CG31022 0.303287
CG11949 CG31045 1.668658
CG11949 CG31332 -6.197865
CG11949 CG3265 -4.119585
CG11949 CG32701 -0.574163
CG11949 CG3624 -0.644388
CG11949 CG3664 1.637920
CG11949 CG3992 -0.116239
CG11949 CG4006 -2.743702
CG11949 CG4115 0.239006
CG11949 CG4194 -0.036315
CG11949 CG4204 0.561841
CG11949 CG4966 0.282829
CG11949 CG5183 -0.283705
CG11949 CG5320 2.473908
CG11949 CG5809 1.214190
CG11949 CG6017 -1.333878
CG11949 CG6668 -5.335757
CG11949 CG6766 -1.355388
CG11949 CG6775 -1.279221
CG11949 CG6844 -0.704860
CG11949 CG6877 0.964819
CG11949 CG7073 1.261271
CG11949 CG7199 0.076207
CG11949 CG7271 0.314739
CG11949 CG7379 0.189483
CG11949 CG7675 -1.064647
CG11949 CG7752 -0.611132
CG11949 CG7893 2.499072
CG11949 CG8209 0.836747
CG11949 CG8289 1.746638
CG11949 CG8306 -2.985366
CG11949 CG8411 -2.258100
CG11949 CG9128 1.730803
CG11949 CG9318 -0.626019
CG11949 CG9322 -0.067108
CG11949 CG9326 0.083959
CG11949 CG9330 0.550216
CG11949 CG9710 -0.016142
CG11961 CG12723 -0.615828
CG11961 CG13551 -0.154623
CG11961 CG18374 -0.965276
CG11961 CG2210 -0.338562
CG11961 CG2977 0.181208
CG11961 CG31233 -1.434412
CG11961 CG33502 0.114207
CG11961 CG3588 -0.585595
CG11961 CG5170 -0.691039
CG11961 CG6459 -0.308389
CG11961 CG7328 -0.764344
CG11961 CG8627 -1.957057
CG11961 CG8804 -0.392915
CG11961 CG9331 1.039653
CG11961 CG9527 -0.113120
CG11979 CG12141 8.630349
CG11979 CG12157 2.517877
CG11979 CG12400 1.325537
CG11979 CG12785 -1.457454
CG11979 CG12792 2.738243
CG11979 CG13005 -0.884767
CG11979 CG13503 1.018044
CG11979 CG13506 1.033699
CG11979 CG13551 0.868532
CG11979 CG1371 0.605527
CG11979 CG14048 0.784061
CG11979 CG14206 -9.741130
CG11979 CG1475 1.133689
CG11979 CG15095 -0.634053
CG11979 CG15433 0.665245
CG11979 CG1685 -9.616815
CG11979 CG17325 -0.255047
CG11979 CG1785 3.960027
CG11979 CG18657 -0.624120
CG11979 CG1891 -1.288391
CG11979 CG2003 -1.465085
CG11979 CG2184 4.926418
CG11979 CG2713 4.158367
CG11979 CG2863 -10.299684
CG11979 CG31175 -1.963860
CG11979 CG3127 2.050744
CG11979 CG3140 2.747959
CG11979 CG32164 -1.723329
CG11979 CG32499 0.229215
CG11979 CG32813 3.962764
CG11979 CG33071 2.059946
CG11979 CG33217 -4.179246
CG11979 CG3714 -3.228473
CG11979 CG3861 0.588302
CG11979 CG4003 -2.326812
CG11979 CG4033 -4.734537
CG11979 CG4051 -1.877039
CG11979 CG4217 1.926975
CG11979 CG4233 0.126673
CG11979 CG4300 -1.587897
CG11979 CG4307 -7.522774
CG11979 CG4427 -4.397556
CG11979 CG4457 1.004521
CG11979 CG4475 -0.455193
CG11979 CG4552 -0.376640
CG11979 CG4901 -0.834549
CG11979 CG4966 0.051833
CG11979 CG4972 2.680363
CG11979 CG4994 -14.632598
CG11979 CG5258 0.787046
CG11979 CG5277 1.681460
CG11979 CG5374 0.105999
CG11979 CG5525 2.338421
CG11979 CG5558 -0.761922
CG11979 CG5594 -0.969476
CG11979 CG5903 -1.726821
CG11979 CG5904 -7.206749
CG11979 CG6105 2.609558
CG11979 CG6226 1.799554
CG11979 CG6343 0.457882
CG11979 CG6501 -12.489067
CG11979 CG6769 -3.813698
CG11979 CG6904 0.715599
CG11979 CG6949 -4.549395
CG11979 CG7033 -3.759288
CG11979 CG7176 -0.123884
CG11979 CG7361 6.829840
CG11979 CG7413 -1.191203
CG11979 CG7421 3.849343
CG11979 CG7430 0.534102
CG11979 CG7458 3.292908
CG11979 CG7502 -0.445780
CG11979 CG7519 -4.684964
CG11979 CG7554 -2.003667
CG11979 CG7610 -8.245908
CG11979 CG7675 1.361957
CG11979 CG7698 -3.675244
CG11979 CG7915 -0.015820
CG11979 CG7920 0.413697
CG11979 CG7935 -2.428901
CG11979 CG7993 -2.526446
CG11979 CG8039 4.694956
CG11979 CG8048 1.271829
CG11979 CG8058 1.517165
CG11979 CG8231 1.539229
CG11979 CG8235 -1.536323
CG11979 CG8309 -3.222499
CG11979 CG8402 2.768845
CG11979 CG8439 5.531464
CG11979 CG8443 1.929098
CG11979 CG8444 0.826514
CG11979 CG8446 0.064468
CG11979 CG8759 0.416419
CG11979 CG8766 0.512441
CG11979 CG8788 -0.092660
CG11979 CG8946 1.094209
CG11979 CG8977 6.689498
CG11979 CG8978 1.513573
CG11979 CG9009 0.019738
CG11979 CG9140 -6.226927
CG11979 CG9172 -0.329494
CG11979 CG9281 7.276137
CG11979 CG9527 -2.702607
CG11979 CG9710 0.984567
CG11979 CG9750 0.611800
CG11979 CG9762 -0.094649
CG11992 CG12151 0.097524
CG11992 CG12172 0.822960
CG11992 CG1309 0.206051
CG11992 CG14048 -0.677258
CG11992 CG14629 1.208467
CG11992 CG15022 -0.945126
CG11992 CG15717 -7.408159
CG11992 CG16765 0.708238
CG11992 CG1685 -0.118561
CG11992 CG18446 0.529443
CG11992 CG18549 0.695022
CG11992 CG1882 1.227003
CG11992 CG18854 -0.240923
CG11992 CG2161 0.133041
CG11992 CG30497 -0.529563
CG11992 CG32409 -1.044430
CG11992 CG3267 -0.903295
CG11992 CG33113 0.501266
CG11992 CG3499 -1.723896
CG11992 CG4233 -1.973910
CG11992 CG4427 2.530046
CG11992 CG4600 -1.026714
CG11992 CG4679 2.167253
CG11992 CG4912 0.658700
CG11992 CG5033 -3.490045
CG11992 CG5330 2.099797
CG11992 CG5345 -4.493532
CG11992 CG5353 -1.754171
CG11992 CG5904 0.587769
CG11992 CG6148 0.055725
CG11992 CG6871 -1.238404
CG11992 CG7266 -1.854796
CG11992 CG7438 -0.691404
CG11992 CG7461 2.004614
CG11992 CG7807 -0.506295
CG11992 CG7981 -0.800110
CG11992 CG8058 -0.715320
CG11992 CG8144 -3.210234
CG11992 CG8386 -0.546652
CG11992 CG8402 -0.239150
CG11992 CG8439 -0.127210
CG11992 CG8446 2.938428
CG11992 CG8470 2.424474
CG11992 CG8920 0.035254
CG11992 CG9009 0.735019
CG11992 CG9238 -0.604718
CG11992 CG9446 -0.251451
CG11992 CG9539 -1.093391
CG12006 CG12084 -5.143039
CG12006 CG12360 0.249490
CG12006 CG12576 0.920281
CG12006 CG12582 -0.705174
CG12006 CG12592 0.042634
CG12006 CG12792 2.927753
CG12006 CG13348 1.055934
CG12006 CG13503 -3.166330
CG12006 CG14025 -3.143971
CG12006 CG14026 0.089377
CG12006 CG14206 2.449626
CG12006 CG14207 3.035795
CG12006 CG1429 -0.575504
CG12006 CG1444 1.129789
CG12006 CG14447 -0.011478
CG12006 CG14712 -0.778201
CG12006 CG1475 5.031428
CG12006 CG1648 0.404893
CG12006 CG16721 -0.115544
CG12006 CG1721 -1.406877
CG12006 CG17492 -4.157610
CG12006 CG17943 -0.681973
CG12006 CG18250 1.021591
CG12006 CG1891 -0.343567
CG12006 CG1910 -0.835972
CG12006 CG2184 2.956336
CG12006 CG3001 1.670304
CG12006 CG3048 -5.502063
CG12006 CG31045 0.221662
CG12006 CG31332 0.547718
CG12006 CG32464 -0.852147
CG12006 CG33149 1.143073
CG12006 CG3371 -0.980515
CG12006 CG3436 -0.165093
CG12006 CG4125 -3.770730
CG12006 CG4194 -0.185755
CG12006 CG4300 1.725383
CG12006 CG4843 -3.289874
CG12006 CG4994 2.182526
CG12006 CG5454 0.567789
CG12006 CG5596 -1.889912
CG12006 CG5961 -0.979018
CG12006 CG5992 0.229152
CG12006 CG6501 -1.971213
CG12006 CG6972 -1.808289
CG12006 CG7033 2.843799
CG12006 CG7073 0.653963
CG12006 CG7296 -0.097044
CG12006 CG7430 -1.621271
CG12006 CG7458 1.827540
CG12006 CG7610 1.872582
CG12006 CG7638 -0.415508
CG12006 CG7920 -0.814605
CG12006 CG8231 0.717471
CG12006 CG8289 -1.821847
CG12006 CG8301 0.278469
CG12006 CG8635 1.068010
CG12006 CG8759 -14.336553
CG12006 CG8780 -0.986235
CG12006 CG8977 -2.026040
CG12006 CG9281 2.345147
CG12006 CG9480 -0.049370
CG12006 CG9663 -0.422823
CG12006 CG9762 0.673780
CG12006 CG9866 1.122308
CG12006 CR31696 -0.752033
CG12006 TE19126 0.115785
CG12038 CG13928 -0.637239
CG12038 CG15097 -1.084123
CG12038 CG32169 -0.518441
CG12038 CG3703 -1.384298
CG12038 CG5680 -1.465163
CG12052 CG1483 -0.273063
CG12052 CG14883 -0.054824
CG12052 CG18250 1.847152
CG12052 CG2835 -0.525905
CG12052 CG33097 -0.929473
CG12052 CG3436 -0.830618
CG12052 CG3800 -0.617995
CG12052 CG4303 0.084344
CG12052 CG5433 -0.655120
CG12052 CG6174 0.342132
CG12052 CG6617 -1.459018
CG12052 CG6866 -0.167347
CG12052 CG7892 -0.482660
CG12052 CG7893 0.848292
CG12052 CG8276 -0.766937
CG12052 CG9403 -1.729295
CG12052 CG9712 -0.719486
CG12055 CG12576 0.109445
CG12055 CG14066 -1.112325
CG12055 CG14883 -0.604152
CG12055 CG1721 0.193026
CG12055 CG1782 -0.082662
CG12055 CG1884 -1.035600
CG12055 CG2161 -0.679996
CG12055 CG31170 0.073518
CG12055 CG3127 -0.113558
CG12055 CG31605 -0.657633
CG12055 CG3198 0.345656
CG12055 CG33097 1.151819
CG12055 CG3499 0.834323
CG12055 CG3542 0.218042
CG12055 CG3624 -1.833280
CG12055 CG4726 -0.619409
CG12055 CG5454 -0.941794
CG12055 CG5961 0.088331
CG12055 CG6521 -0.270918
CG12055 CG6654 -0.241714
CG12055 CG7033 -1.146453
CG12055 CG7107 0.909917
CG12055 CG7893 -0.004037
CG12055 CG8173 -1.994044
CG12055 CG8965 -1.449986
CG12055 CG9022 0.781361
CG12055 CG9194 -0.266488
CG12055 CG9322 0.715125
CG12055 CG9330 0.548054
CG12055 CG9710 0.183586
CG12055 CG9750 0.625310
CG12084 CG12113 0.362247
CG12084 CG12287 -0.245083
CG12084 CG12360 -0.923464
CG12084 CG12592 0.158898
CG12084 CG12792 -0.110978
CG12084 CG13777 -0.554982
CG12084 CG14025 -2.144559
CG12084 CG1422 -0.542844
CG12084 CG1429 -1.853558
CG12084 CG14447 -0.422439
CG12084 CG14712 1.116783
CG12084 CG1475 -4.124112
CG12084 CG17136 -1.549703
CG12084 CG17492 5.686526
CG12084 CG18250 2.971889
CG12084 CG18657 -0.521971
CG12084 CG1891 -0.587026
CG12084 CG3001 0.953050
CG12084 CG3048 1.316785
CG12084 CG31045 -3.726559
CG12084 CG31332 -4.078155
CG12084 CG32464 -0.013776
CG12084 CG3278 1.307628
CG12084 CG3371 0.269023
CG12084 CG3436 0.234041
CG12084 CG4003 0.112878
CG12084 CG4457 -0.089582
CG12084 CG4700 -0.816104
CG12084 CG4912 1.096115
CG12084 CG5183 0.413599
CG12084 CG5258 -0.016341
CG12084 CG5454 -1.116649
CG12084 CG5824 -0.292999
CG12084 CG7073 1.249767
CG12084 CG7654 -0.595898
CG12084 CG8231 -2.307485
CG12084 CG8289 1.927061
CG12084 CG8306 0.682053
CG12084 CG8416 -0.366703
CG12084 CG8759 3.207421
CG12084 CG8978 -0.498778
CG12084 CG9128 0.090305
CG12084 CG9630 0.699345
CG12084 CG9677 -3.275561
CG12084 CG9750 -0.555191
CG12084 CG9866 2.089938
CG12091 CG12129 -1.556559
CG12091 CG12131 1.438260
CG12091 CG1228 1.148755
CG12091 CG12287 0.031827
CG12091 CG12360 1.211887
CG12091 CG12369 1.228038
CG12091 CG12592 1.167797
CG12091 CG12676 0.744351
CG12091 CG14025 -1.809347
CG12091 CG1404 0.230096
CG12091 CG1422 0.409483
CG12091 CG1444 1.987658
CG12091 CG1475 1.451145
CG12091 CG16721 -0.827786
CG12091 CG17158 -3.729837
CG12091 CG1716 -0.390246
CG12091 CG17492 -0.232159
CG12091 CG1782 -0.657104
CG12091 CG18250 -10.696769
CG12091 CG18290 0.274221
CG12091 CG2051 1.152437
CG12091 CG2835 0.093161
CG12091 CG3008 0.422212
CG12091 CG3039 0.788817
CG12091 CG31045 2.814995
CG12091 CG31368 1.702789
CG12091 CG3198 3.265265
CG12091 CG32425 4.163377
CG12091 CG3265 -1.433314
CG12091 CG32701 -3.573491
CG12091 CG33097 -7.817658
CG12091 CG33549 -2.227293
CG12091 CG3371 -5.118736
CG12091 CG3416 -0.262286
CG12091 CG3436 -1.331466
CG12091 CG3542 4.915094
CG12091 CG3644 -3.349117
CG12091 CG3664 0.693417
CG12091 CG3722 -3.673157
CG12091 CG3725 1.180783
CG12091 CG3800 -3.061334
CG12091 CG4006 -4.277539
CG12091 CG4169 -1.646231
CG12091 CG4170 -0.518064
CG12091 CG4204 -0.394263
CG12091 CG4303 -0.889544
CG12091 CG4551 0.315052
CG12091 CG4672 -0.489741
CG12091 CG4700 0.798068
CG12091 CG5320 -0.548005
CG12091 CG5433 0.963169
CG12091 CG5454 -0.978570
CG12091 CG5809 2.994256
CG12091 CG6174 0.866044
CG12091 CG6668 0.302546
CG12091 CG6766 0.313104
CG12091 CG6775 1.638675
CG12091 CG6844 0.888133
CG12091 CG6877 -6.043489
CG12091 CG7375 -0.268811
CG12091 CG7379 3.749795
CG12091 CG7433 2.236270
CG12091 CG7481 0.040336
CG12091 CG7752 1.170513
CG12091 CG7893 1.674880
CG12091 CG8209 -1.511103
CG12091 CG8231 1.611059
CG12091 CG8276 1.659772
CG12091 CG8411 -0.865754
CG12091 CG8416 -1.925362
CG12091 CG8553 -2.240688
CG12091 CG8749 1.299313
CG12091 CG8933 -3.689134
CG12091 CG8974 0.486519
CG12091 CG9022 4.292620
CG12091 CG9128 1.610959
CG12091 CG9256 0.311279
CG12091 CG9403 3.317834
CG12091 CG9423 -5.899683
CG12091 CG9677 -2.765458
CG12091 CG9985 -3.076229
CG12094 CG33183 -1.614808
CG12094 CG3991 -1.213522
CG12094 CG8286 -0.819798
CG12094 CG8978 -0.175437
CG12101 CG12141 -0.561187
CG12101 CG12172 -2.455732
CG12101 CG12400 0.610405
CG12101 CG12785 4.014584
CG12101 CG12792 -0.668995
CG12101 CG13506 -0.927184
CG12101 CG14048 2.568796
CG12101 CG15433 -0.367017
CG12101 CG1685 3.252801
CG12101 CG1785 -8.737165
CG12101 CG18854 3.933180
CG12101 CG2221 -3.781277
CG12101 CG2674 1.050524
CG12101 CG2827 -0.630257
CG12101 CG2863 -5.850758
CG12101 CG2867 -1.607257
CG12101 CG31175 1.393705
CG12101 CG3224 -0.069739
CG12101 CG32409 -6.548813
CG12101 CG3267 1.464587
CG12101 CG32813 -1.513245
CG12101 CG33217 2.278181
CG12101 CG3499 1.946818
CG12101 CG3593 -2.379346
CG12101 CG4033 -4.804663
CG12101 CG4217 -2.309233
CG12101 CG4307 0.318013
CG12101 CG4901 4.337178
CG12101 CG4912 -4.743662
CG12101 CG5010 -2.462558
CG12101 CG5033 5.956706
CG12101 CG5277 5.782298
CG12101 CG5525 -3.703144
CG12101 CG5558 -0.920039
CG12101 CG5824 -1.959308
CG12101 CG5904 -2.826258
CG12101 CG6022 -3.139255
CG12101 CG6226 2.447048
CG12101 CG6459 1.202461
CG12101 CG6767 -1.068984
CG12101 CG6904 -1.233395
CG12101 CG7413 -2.137149
CG12101 CG7421 -1.993602
CG12101 CG7461 -1.898542
CG12101 CG7519 6.407439
CG12101 CG7712 2.398439
CG12101 CG7780 0.491467
CG12101 CG7993 1.327795
CG12101 CG8058 -5.203504
CG12101 CG8309 -1.304033
CG12101 CG8327 -1.997385
CG12101 CG8386 -1.435138
CG12101 CG8525 6.370889
CG12101 CG8531 0.572733
CG12101 CG8920 -2.953472
CG12101 CG9149 0.780742
CG12113 CG12129 0.075065
CG12113 CG12592 -0.630021
CG12113 CG13777 -0.741052
CG12113 CG1404 -0.685699
CG12113 CG14712 1.284423
CG12113 CG14805 0.059650
CG12113 CG17124 0.093796
CG12113 CG3278 0.974370
CG12113 CG3416 0.600910
CG12113 CG3436 0.555627
CG12113 CG4551 0.354212
CG12113 CG4700 -1.627463
CG12113 CG5454 0.801186
CG12113 CG6177 -0.326963
CG12113 CG8366 -1.094890
CG12113 CG8411 -0.215759
CG12113 CG8416 -0.346800
CG12113 CG9403 -0.526338
CG12113 CG9423 -1.861317
CG12113 CG9677 -2.262531
CG12113 CG9750 -1.821796
CG12129 CG1228 -0.265376
CG12129 CG12592 -1.002388
CG12129 CG1404 -2.962562
CG12129 CG14883 0.744193
CG12129 CG17158 2.004798
CG12129 CG18250 -0.067571
CG12129 CG32425 0.337989
CG12129 CG3265 0.690609
CG12129 CG33097 -3.349544
CG12129 CG33549 0.641858
CG12129 CG3416 -0.401656
CG12129 CG3436 -0.176235
CG12129 CG3542 0.470626
CG12129 CG3722 0.104703
CG12129 CG3800 0.091027
CG12129 CG4006 -1.210987
CG12129 CG4204 -0.897489
CG12129 CG4303 -0.558253
CG12129 CG4700 0.335149
CG12129 CG5021 -0.423926
CG12129 CG5454 0.068181
CG12129 CG5809 -1.592918
CG12129 CG7375 0.191206
CG12129 CG7893 0.070606
CG12129 CG8276 0.683959
CG12129 CG8416 0.224096
CG12129 CG8553 -0.469350
CG12129 CG8974 0.352657
CG12129 CG9128 0.023849
CG12129 CG9403 0.251296
CG12129 CG9423 0.368465
CG12129 CG9985 0.615211
CG12131 CG12592 0.876983
CG12131 CG12676 -1.382073
CG12131 CG13005 -3.077536
CG12131 CG14025 -1.861971
CG12131 CG1422 -1.283897
CG12131 CG1429 -0.288495
CG12131 CG1444 -0.353168
CG12131 CG14712 -0.983421
CG12131 CG1475 -0.354888
CG12131 CG15105 -1.209363
CG12131 CG15433 1.304029
CG12131 CG1648 0.549896
CG12131 CG1721 0.188665
CG12131 CG17492 -1.138193
CG12131 CG18111 0.059594
CG12131 CG18250 0.922232
CG12131 CG1837 0.670949
CG12131 CG1910 0.730821
CG12131 CG2051 -1.440081
CG12131 CG3001 -0.191289
CG12131 CG31045 3.647893
CG12131 CG31332 -0.683987
CG12131 CG3278 1.800328
CG12131 CG3371 -2.065958
CG12131 CG3416 0.314098
CG12131 CG4170 -1.481743
CG12131 CG4300 -1.063723
CG12131 CG4700 -1.629379
CG12131 CG4746 0.562785
CG12131 CG4843 0.671492
CG12131 CG5183 -2.028942
CG12131 CG5320 3.365089
CG12131 CG5486 -1.651015
CG12131 CG5809 -3.804787
CG12131 CG6512 -4.295671
CG12131 CG6668 -3.880873
CG12131 CG7033 3.035607
CG12131 CG7073 -0.225376
CG12131 CG7461 0.792756
CG12131 CG7481 -0.181149
CG12131 CG7654 0.445053
CG12131 CG7915 -0.540980
CG12131 CG8231 0.982213
CG12131 CG8306 0.347083
CG12131 CG8759 -0.660460
CG12131 CG8977 -0.155722
CG12131 CG9035 0.807920
CG12131 CG9172 -1.890931
CG12131 CG9238 0.310139
CG12131 CG9256 -0.348580
CG12131 CG9281 -1.760510
CG12131 CG9330 1.580619
CG12131 CG9403 -0.820103
CG12131 CG9677 0.782701
CG12131 CG9710 0.033022
CG12131 CG9866 -3.407694
CG12131 CG9985 0.593247
CG12131 TE19126 -0.763874
CG12141 CG12151 -0.538165
CG12141 CG12172 0.763946
CG12141 CG12400 2.145414
CG12141 CG12530 -1.129627
CG12141 CG12785 -4.780952
CG12141 CG12792 -12.781398
CG12141 CG13005 7.859738
CG12141 CG1309 -1.451310
CG12141 CG13220 -0.941396
CG12141 CG13506 -1.458322
CG12141 CG13704 0.852925
CG12141 CG1381 3.654985
CG12141 CG14026 -0.403226
CG12141 CG14206 2.206298
CG12141 CG14447 -4.163091
CG12141 CG14788 0.086277
CG12141 CG15304 1.722100
CG12141 CG15433 3.173711
CG12141 CG1685 -36.415886
CG12141 CG17136 8.614233
CG12141 CG17369 1.849344
CG12141 CG1746 -7.288006
CG12141 CG1785 8.132281
CG12141 CG18549 0.843098
CG12141 CG18854 0.800991
CG12141 CG2003 -8.678303
CG12141 CG2158 4.045994
CG12141 CG2184 1.433395
CG12141 CG2263 -5.405404
CG12141 CG2674 1.541607
CG12141 CG2713 13.720776
CG12141 CG2827 -1.204614
CG12141 CG2863 -2.979670
CG12141 CG2867 4.033943
CG12141 CG3001 2.331579
CG12141 CG3140 -1.046232
CG12141 CG31775 1.297635
CG12141 CG32409 3.729670
CG12141 CG32464 2.176788
CG12141 CG32813 8.118914
CG12141 CG33009 -0.369537
CG12141 CG33071 -0.054045
CG12141 CG3593 -5.142805
CG12141 CG3714 5.710504
CG12141 CG4003 -2.666404
CG12141 CG4033 7.830007
CG12141 CG4217 -11.014117
CG12141 CG4233 3.846895
CG12141 CG4307 -10.231555
CG12141 CG4427 -0.273612
CG12141 CG4457 -4.868952
CG12141 CG4475 -2.620411
CG12141 CG4581 2.282959
CG12141 CG4665 -0.303192
CG12141 CG4753 3.995219
CG12141 CG4901 0.178906
CG12141 CG4912 -1.439012
CG12141 CG5033 -40.153145
CG12141 CG5220 4.057803
CG12141 CG5258 5.060271
CG12141 CG5277 2.959989
CG12141 CG5353 2.591763
CG12141 CG5374 -7.035970
CG12141 CG5382 2.547695
CG12141 CG5525 5.191928
CG12141 CG5558 -22.884153
CG12141 CG5594 -0.578385
CG12141 CG5596 -0.299585
CG12141 CG5824 11.651619
CG12141 CG5904 26.568055
CG12141 CG5992 -12.535384
CG12141 CG6022 -3.835564
CG12141 CG6105 2.445948
CG12141 CG6226 -5.311916
CG12141 CG6343 0.773895
CG12141 CG6415 -0.757428
CG12141 CG6501 -22.559245
CG12141 CG6769 1.800058
CG12141 CG6904 -20.011381
CG12141 CG6949 -4.386286
CG12141 CG7088 3.785308
CG12141 CG7178 -0.718841
CG12141 CG7393 2.308743
CG12141 CG7421 1.919976
CG12141 CG7430 9.524923
CG12141 CG7458 -0.775496
CG12141 CG7461 6.703435
CG12141 CG7519 -24.039605
CG12141 CG7610 6.867328
CG12141 CG7780 -1.455238
CG12141 CG7834 -8.858354
CG12141 CG7839 -1.912391
CG12141 CG7935 8.126756
CG12141 CG7993 -21.774929
CG12141 CG8036 1.088201
CG12141 CG8039 -5.915986
CG12141 CG8058 -10.026617
CG12141 CG8309 2.626370
CG12141 CG8327 -1.587125
CG12141 CG8439 6.712462
CG12141 CG8443 -2.209255
CG12141 CG8444 4.326618
CG12141 CG8446 -27.741783
CG12141 CG8470 11.615550
CG12141 CG8525 -18.886587
CG12141 CG8531 -2.343803
CG12141 CG8636 -1.472040
CG12141 CG8759 -15.950770
CG12141 CG8977 23.848705
CG12141 CG8978 -1.663983
CG12141 CG9006 -3.366221
CG12141 CG9009 -5.471963
CG12141 CG9140 -10.695403
CG12141 CG9281 -8.854277
CG12141 CG9306 7.336830
CG12141 CG9577 -0.489147
CG12141 CG9630 -5.867691
CG12141 CG9663 6.591320
CG12151 CG12262 3.108478
CG12151 CG1309 -12.394265
CG12151 CG13289 -0.202078
CG12151 CG13506 -0.332888
CG12151 CG14048 0.677638
CG12151 CG1475 3.540031
CG12151 CG14805 2.099996
CG12151 CG14996 -2.945714
CG12151 CG15162 -0.963060
CG12151 CG15188 0.862885
CG12151 CG15212 0.279348
CG12151 CG15717 -0.841621
CG12151 CG16765 2.351186
CG12151 CG1685 -0.195966
CG12151 CG17124 1.235897
CG12151 CG17246 -1.747390
CG12151 CG17369 -2.669707
CG12151 CG18446 0.136516
CG12151 CG18549 -0.015786
CG12151 CG18657 -1.324691
CG12151 CG18854 -1.678366
CG12151 CG2155 0.771825
CG12151 CG2221 0.824635
CG12151 CG2674 0.160272
CG12151 CG2713 -5.232401
CG12151 CG3140 -2.868141
CG12151 CG32164 -1.247769
CG12151 CG32425 3.576801
CG12151 CG32499 -1.722209
CG12151 CG32548 -0.637879
CG12151 CG3267 -3.750296
CG12151 CG3283 0.703230
CG12151 CG33104 -3.400019
CG12151 CG33217 -1.751499
CG12151 CG3499 3.798960
CG12151 CG4003 -4.371536
CG12151 CG4051 -5.519433
CG12151 CG4233 0.341095
CG12151 CG4307 2.227946
CG12151 CG4427 -1.784263
CG12151 CG4475 -0.153700
CG12151 CG4511 -0.129160
CG12151 CG4552 0.748178
CG12151 CG4567 1.431134
CG12151 CG4665 0.728041
CG12151 CG4679 1.334711
CG12151 CG4692 -0.563513
CG12151 CG4742 0.832369
CG12151 CG4972 -0.247607
CG12151 CG5033 -4.546245
CG12151 CG5193 -2.994470
CG12151 CG5277 -0.172053
CG12151 CG5330 -9.499448
CG12151 CG5345 2.714138
CG12151 CG5353 -5.795098
CG12151 CG5374 3.380419
CG12151 CG5594 -1.699738
CG12151 CG6022 3.260712
CG12151 CG6148 -0.507958
CG12151 CG6202 0.232899
CG12151 CG6343 -0.736305
CG12151 CG6459 1.356953
CG12151 CG6708 -3.266795
CG12151 CG6904 4.791457
CG12151 CG6949 1.809430
CG12151 CG7107 2.739495
CG12151 CG7176 3.321629
CG12151 CG7227 0.773585
CG12151 CG7361 -6.922914
CG12151 CG7393 1.901435
CG12151 CG7413 -1.281513
CG12151 CG7421 3.945062
CG12151 CG7461 -0.453863
CG12151 CG7519 1.146949
CG12151 CG7698 1.496500
CG12151 CG7839 2.279931
CG12151 CG7935 -0.202937
CG12151 CG7981 1.473916
CG12151 CG8036 -1.322114
CG12151 CG8058 -0.189067
CG12151 CG8144 -1.473249
CG12151 CG8186 0.419109
CG12151 CG8235 -3.874507
CG12151 CG8309 -1.952005
CG12151 CG8386 1.057244
CG12151 CG8402 0.529961
CG12151 CG8439 -4.715412
CG12151 CG8446 -0.494219
CG12151 CG8470 2.029723
CG12151 CG8531 1.680482
CG12151 CG8636 0.469993
CG12151 CG8766 0.151463
CG12151 CG8788 -1.499729
CG12151 CG8920 0.518357
CG12151 CG8946 1.795778
CG12151 CG9006 -2.776192
CG12151 CG9009 0.212595
CG12151 CG9149 0.188818
CG12151 CG9280 0.054051
CG12151 CG9281 3.125356
CG12151 CG9306 2.281372
CG12151 CG9710 -0.111166
CG12151 CG9762 0.673043
CG12151 TE18870 -0.407717
CG12157 CG12172 0.233171
CG12157 CG12400 -1.087393
CG12157 CG13551 -3.342963
CG12157 CG13704 -1.238176
CG12157 CG14048 -3.458534
CG12157 CG14243 -1.022962
CG12157 CG14968 0.036863
CG12157 CG15095 -3.922692
CG12157 CG15162 -0.564767
CG12157 CG15304 0.668044
CG12157 CG15347 -3.997508
CG12157 CG15717 -0.006925
CG12157 CG1685 0.062113
CG12157 CG17325 0.444165
CG12157 CG17332 0.191926
CG12157 CG1785 2.934750
CG12157 CG18374 0.056814
CG12157 CG18446 0.289389
CG12157 CG2003 -1.945324
CG12157 CG2713 3.038283
CG12157 CG2977 -0.705628
CG12157 CG31004 -0.744271
CG12157 CG31098 -5.033719
CG12157 CG31175 1.630530
CG12157 CG3127 1.463501
CG12157 CG32164 -2.170393
CG12157 CG32548 -0.279721
CG12157 CG3267 0.335815
CG12157 CG32813 2.536524
CG12157 CG3283 0.687252
CG12157 CG33502 0.445160
CG12157 CG3884 -1.189138
CG12157 CG4033 -5.053803
CG12157 CG4051 0.013604
CG12157 CG4061 1.267775
CG12157 CG4307 -3.238154
CG12157 CG4475 -0.483011
CG12157 CG4567 -0.212423
CG12157 CG4753 2.549714
CG12157 CG4901 -0.685782
CG12157 CG5010 -1.460134
CG12157 CG5288 0.111540
CG12157 CG5476 0.029556
CG12157 CG5532 -1.767706
CG12157 CG5594 0.908861
CG12157 CG5660 2.219159
CG12157 CG5819 1.305591
CG12157 CG5904 0.561770
CG12157 CG5961 1.500403
CG12157 CG6105 1.389759
CG12157 CG6417 0.941081
CG12157 CG6459 -3.904995
CG12157 CG6501 -12.519191
CG12157 CG6666 -5.902561
CG12157 CG6949 -8.482331
CG12157 CG7088 -0.492145
CG12157 CG7176 -1.280591
CG12157 CG7361 2.140140
CG12157 CG7421 -2.839465
CG12157 CG7458 3.683237
CG12157 CG7502 0.111135
CG12157 CG8048 -0.688366
CG12157 CG8050 -1.519757
CG12157 CG8402 1.580436
CG12157 CG8439 1.587267
CG12157 CG8443 5.264092
CG12157 CG8446 1.987090
CG12157 CG8470 -0.524584
CG12157 CG8665 1.255813
CG12157 CG8766 1.266110
CG12157 CG8788 -0.815733
CG12157 CG8804 1.891263
CG12157 CG8946 6.681466
CG12157 CG8977 2.129076
CG12157 CG9127 -0.138706
CG12157 CG9331 -3.264800
CG12157 CG9527 1.139782
CG12157 CG9762 1.395476
CG12172 CG1309 -2.717834
CG12172 CG14996 0.911129
CG12172 CG15095 -0.572729
CG12172 CG15188 -0.588475
CG12172 CG1548 0.301549
CG12172 CG15717 -4.963876
CG12172 CG1685 -3.275667
CG12172 CG1743 -1.066420
CG12172 CG1785 -0.832007
CG12172 CG18549 -1.091411
CG12172 CG1970 0.289191
CG12172 CG2003 -0.034007
CG12172 CG2098 -1.650717
CG12172 CG2198 0.007051
CG12172 CG2863 -1.702369
CG12172 CG30011 -0.142599
CG12172 CG31098 0.609310
CG12172 CG31175 0.993039
CG12172 CG31775 -0.458890
CG12172 CG32409 -0.203104
CG12172 CG32813 -1.038974
CG12172 CG3593 -0.620282
CG12172 CG4033 1.027681
CG12172 CG4307 0.577217
CG12172 CG4427 5.879343
CG12172 CG4475 -0.743906
CG12172 CG4600 -0.379385
CG12172 CG5033 -4.190410
CG12172 CG5558 0.919178
CG12172 CG5594 0.040950
CG12172 CG5824 1.819465
CG12172 CG5904 -0.201485
CG12172 CG6022 3.808541
CG12172 CG6148 0.115612
CG12172 CG6871 -0.325495
CG12172 CG7088 -3.238903
CG12172 CG7519 -1.922177
CG12172 CG7935 1.584250
CG12172 CG7993 -0.365095
CG12172 CG8058 1.348703
CG12172 CG8327 -0.376016
CG12172 CG8402 0.620229
CG12172 CG8446 2.524405
CG12172 CG8470 -0.741394
CG12172 CG8665 3.152218
CG12172 CG8920 -0.069409
CG12172 CG8977 3.223556
CG12172 CG9009 -2.377375
CG12172 CG9300 -0.324646
CG12172 CG9306 -1.782988
CG12203 CG17508 -1.490112
CG12203 CG1882 -0.179022
CG12203 CG4692 -0.739743
CG12203 CG7071 -0.204608
CG12203 CG8186 -0.451478
CG12206 CG13503 -0.285416
CG12206 CG14206 -0.102813
CG12206 CG14643 -0.306099
CG12206 CG17492 -1.250466
CG12206 CG32244 -0.701326
CG12206 CG33071 0.597119
CG12206 CG4125 -0.094096
CG12206 CG4376 0.214558
CG12206 CG4726 -1.033780
CG12206 CG4966 1.221806
CG12206 CG4994 -0.164527
CG12206 CG6521 -0.292568
CG12206 CG7176 0.430189
CG12206 CG7361 -0.205073
CG12206 CG7502 -0.972558
CG12206 CG7638 0.551686
CG12206 CG7675 -3.516921
CG12206 CG7920 -0.325688
CG12206 CG9322 -0.694083
CG12206 CG9710 0.900093
CG12206 CG9762 0.533297
CG1221 CG14041 -1.701227
CG1221 CG3269 -0.475833
CG12233 CG6030 -1.325610
CG12233 CG6439 -1.659759
CG12238 CG1250 -0.276405
CG12238 CG15811 -1.115386
CG12238 CG17158 -0.058159
CG12238 CG1782 0.876561
CG12238 CG18783 -0.371987
CG12238 CG2374 -0.591333
CG12238 CG2774 -0.457003
CG12238 CG3198 -0.835063
CG12238 CG32043 0.139655
CG12238 CG33097 -0.876926
CG12238 CG3800 0.235952
CG12238 CG3969 -0.771784
CG12238 CG4672 -1.264876
CG12238 CG5215 0.237160
CG12238 CG5433 -0.116340
CG12238 CG5809 0.748198
CG12238 CG6174 -0.097081
CG12238 CG6654 -0.482631
CG12238 CG6775 -0.524528
CG12238 CG6877 0.337600
CG12238 CG7187 -0.662123
CG12238 CG7375 0.520267
CG12238 CG7433 0.029029
CG12238 CG8974 -0.835064
CG12238 CG9022 -0.954286
CG12249 CG13624 -0.248417
CG12249 CG13894 -0.262641
CG12249 CG14622 -0.328271
CG12249 CG2083 -0.174762
CG12249 CG2207 -1.004136
CG12249 CG2656 -0.097578
CG12249 CG3967 -0.588009
CG12249 CG4303 0.356162
CG12249 CG5813 -0.617355
CG12249 CG6617 0.109752
CG12249 CG6866 -0.801760
CG12249 CG6987 -0.939209
CG12249 CG9135 0.142509
CG12249 CG9666 0.228679
CG12262 CG12403 -3.586162
CG12262 CG12582 -0.303404
CG12262 CG13220 1.628054
CG12262 CG1345 0.765929
CG12262 CG1371 -1.794448
CG12262 CG1475 -5.496587
CG12262 CG15095 1.350325
CG12262 CG15105 -5.346028
CG12262 CG15117 -0.150939
CG12262 CG15282 -1.289450
CG12262 CG15304 -0.731910
CG12262 CG15717 5.545534
CG12262 CG17158 0.234803
CG12262 CG1721 0.627205
CG12262 CG17246 -2.417668
CG12262 CG17320 0.948253
CG12262 CG17325 1.564671
CG12262 CG17332 -2.054322
CG12262 CG17492 -1.798933
CG12262 CG1771 -0.026420
CG12262 CG1782 0.865800
CG12262 CG1837 -0.963865
CG12262 CG1882 -1.440828
CG12262 CG1910 -0.481489
CG12262 CG2051 -0.389885
CG12262 CG2161 0.089052
CG12262 CG30011 0.988509
CG12262 CG31098 -1.843976
CG12262 CG31170 -0.627580
CG12262 CG3127 -0.890188
CG12262 CG3140 -1.555971
CG12262 CG31794 -0.108589
CG12262 CG32164 -2.633613
CG12262 CG32425 -3.187973
CG12262 CG32499 -0.353436
CG12262 CG32813 -1.196466
CG12262 CG33009 -1.218570
CG12262 CG33149 1.711922
CG12262 CG33549 2.184824
CG12262 CG3499 -0.170229
CG12262 CG3624 -0.412393
CG12262 CG3644 1.470682
CG12262 CG3725 0.633373
CG12262 CG3903 0.025626
CG12262 CG4003 1.536877
CG12262 CG4051 -1.442278
CG12262 CG4169 -3.057502
CG12262 CG4170 1.218221
CG12262 CG4183 -0.268539
CG12262 CG4233 2.079531
CG12262 CG4364 -1.031604
CG12262 CG4376 -0.239056
CG12262 CG4427 -12.417935
CG12262 CG4511 -0.858434
CG12262 CG4533 -0.053492
CG12262 CG4552 1.427880
CG12262 CG4567 -0.109585
CG12262 CG4679 -1.653243
CG12262 CG4692 3.501883
CG12262 CG4994 3.191994
CG12262 CG5320 6.089203
CG12262 CG5330 -1.433986
CG12262 CG5353 -1.880259
CG12262 CG5476 0.694245
CG12262 CG5590 -0.777330
CG12262 CG6501 5.723602
CG12262 CG6647 0.548235
CG12262 CG6666 0.735442
CG12262 CG6668 -3.773859
CG12262 CG6708 1.975578
CG12262 CG6775 0.927032
CG12262 CG6803 -0.781218
CG12262 CG6844 0.099710
CG12262 CG6871 0.424876
CG12262 CG7071 -1.498385
CG12262 CG7107 1.651856
CG12262 CG7361 0.508408
CG12262 CG7413 3.164541
CG12262 CG7433 -2.747861
CG12262 CG7610 0.513488
CG12262 CG7915 1.838298
CG12262 CG7920 -1.680140
CG12262 CG7981 0.503886
CG12262 CG7987 -3.159274
CG12262 CG8182 -1.942731
CG12262 CG8186 -1.400509
CG12262 CG8235 -5.190694
CG12262 CG8402 0.437261
CG12262 CG8430 0.383342
CG12262 CG8439 1.216105
CG12262 CG8766 1.209978
CG12262 CG8946 -0.847912
CG12262 CG9009 -0.146097
CG12262 CG9238 -2.258976
CG12262 CG9280 2.711357
CG12262 CG9985 0.484299
CG12262 CR31696 1.132340
CG12262 TE19126 1.832239
CG1228 CG12369 -0.181912
CG1228 CG12701 -1.721569
CG1228 CG1403 -0.884725
CG1228 CG14883 -1.305356
CG1228 CG17158 -3.232806
CG1228 CG18250 -1.780216
CG1228 CG3039 -0.814932
CG1228 CG3198 1.210714
CG1228 CG3265 -0.533796
CG1228 CG33097 -2.275482
CG1228 CG3436 1.699729
CG1228 CG3542 -0.175586
CG1228 CG3624 -0.404130
CG1228 CG3722 1.214878
CG1228 CG3969 0.860928
CG1228 CG4006 -1.298939
CG1228 CG4204 -0.053283
CG1228 CG4303 -0.767052
CG1228 CG4551 0.318143
CG1228 CG5215 -0.060063
CG1228 CG5433 -0.385047
CG1228 CG5809 2.576598
CG1228 CG6775 -1.219085
CG1228 CG7379 0.540982
CG1228 CG7752 -0.525222
CG1228 CG7893 0.644400
CG1228 CG8276 -1.033096
CG1228 CG8411 -0.483668
CG1228 CG8933 -0.068433
CG1228 CG8965 0.026432
CG1228 CG9346 -0.501956
CG1228 CG9924 -0.830511
CG12286 CG15117 -0.541404
CG12286 CG1743 -0.710300
CG12286 CG1837 -0.741474
CG12286 CG2098 -0.809618
CG12286 CG2198 -0.482842
CG12286 CG3989 -0.432473
CG12286 CG4162 -1.339829
CG12286 CG4533 0.683186
CG12286 CG5210 -0.780654
CG12286 CG7062 -0.071687
CG12286 CG8050 0.284559
CG12286 CG8665 -0.051598
CG12287 CG12592 -2.369803
CG12287 CG12701 0.624715
CG12287 CG13777 -0.230402
CG12287 CG1444 -0.064242
CG12287 CG14712 0.745342
CG12287 CG14883 -1.020380
CG12287 CG18250 -0.196660
CG12287 CG3048 0.122098
CG12287 CG3198 0.333767
CG12287 CG3265 -0.028041
CG12287 CG33097 1.110009
CG12287 CG3371 -0.775232
CG12287 CG3416 0.155170
CG12287 CG3436 0.701710
CG12287 CG3624 0.228662
CG12287 CG4551 -0.571888
CG12287 CG4700 0.780957
CG12287 CG5215 -0.645386
CG12287 CG5454 -0.866878
CG12287 CG7379 -0.534186
CG12287 CG8749 -0.776826
CG12287 CG9403 -0.624089
CG12287 CG9677 1.127360
CG12287 CG9750 -0.952182
CG12287 CG9985 -0.071424
CG12338 CG12400 0.012678
CG12338 CG14066 -0.649498
CG12338 CG31605 -0.961675
CG12338 CG5525 -0.690477
CG12350 CG13102 -0.842874
CG12350 CG31463 -12.177577
CG12350 CG6830 -1.633937
CG12360 CG12369 0.631214
CG12360 CG12592 -0.655420
CG12360 CG14025 0.367660
CG12360 CG1422 -1.900452
CG12360 CG1429 -0.755106
CG12360 CG1444 0.114189
CG12360 CG16721 -0.439097
CG12360 CG17492 0.075636
CG12360 CG17800 -0.963295
CG12360 CG18250 -1.019494
CG12360 CG1934 -1.308419
CG12360 CG2051 0.896574
CG12360 CG2835 0.127084
CG12360 CG31045 -0.219643
CG12360 CG31332 0.596161
CG12360 CG32031 -0.583942
CG12360 CG32043 0.639761
CG12360 CG3265 0.946292
CG12360 CG32701 -0.119528
CG12360 CG3436 -0.683137
CG12360 CG3624 1.024953
CG12360 CG3725 0.097999
CG12360 CG4677 0.078426
CG12360 CG5183 1.721837
CG12360 CG5809 -0.087566
CG12360 CG7073 -0.413239
CG12360 CG7262 0.086810
CG12360 CG7379 0.250271
CG12360 CG7481 0.391680
CG12360 CG7987 -0.070665
CG12360 CG8276 0.344234
CG12360 CG8289 -0.283441
CG12360 CG8306 -0.617803
CG12360 CG8312 0.007854
CG12360 CG8416 -0.552362
CG12360 CG8933 -0.213356
CG12360 CG9128 -2.124947
CG12360 CG9677 0.170385
CG12360 CG9985 -0.769488
CG12369 CG12676 1.418637
CG12369 CG12701 1.397755
CG12369 CG13912 -2.427760
CG12369 CG1422 -0.537160
CG12369 CG1444 3.187304
CG12369 CG17158 -0.860863
CG12369 CG18250 -6.555237
CG12369 CG2051 0.552001
CG12369 CG2656 -0.541545
CG12369 CG31332 1.179513
CG12369 CG33097 4.304648
CG12369 CG3416 -0.165960
CG12369 CG3542 -2.760838
CG12369 CG3625 -0.070711
CG12369 CG3725 0.097092
CG12369 CG3800 1.145962
CG12369 CG4204 0.616929
CG12369 CG4303 0.649232
CG12369 CG4677 -0.709364
CG12369 CG5183 0.932464
CG12369 CG5215 -1.269652
CG12369 CG5433 -3.809523
CG12369 CG5809 0.461997
CG12369 CG6601 -1.033316
CG12369 CG6877 1.752017
CG12369 CG7375 -1.174017
CG12369 CG7379 -0.364962
CG12369 CG7752 -0.295160
CG12369 CG8276 0.497925
CG12369 CG8416 0.061992
CG12369 CG8933 -1.161384
CG12369 CG8974 0.117513
CG12369 CG9128 -0.719677
CG12369 CG9924 0.168519
CG12369 CG9985 -0.088162
CG12391 CG7262 -2.162235
CG12400 CG12785 2.466827
CG12400 CG13220 -4.809248
CG12400 CG13506 -2.824072
CG12400 CG13551 -0.880044
CG12400 CG13704 -9.108216
CG12400 CG14048 -1.965477
CG12400 CG14066 -0.890099
CG12400 CG15162 1.283223
CG12400 CG15304 -0.133112
CG12400 CG15347 2.786585
CG12400 CG1685 4.807994
CG12400 CG17332 1.700400
CG12400 CG1771 0.272720
CG12400 CG1785 -1.092005
CG12400 CG2674 2.223095
CG12400 CG2713 -2.277446
CG12400 CG2827 -0.312063
CG12400 CG2863 1.228750
CG12400 CG2977 4.547693
CG12400 CG31004 -0.941977
CG12400 CG31160 1.196359
CG12400 CG31170 0.737869
CG12400 CG31259 1.223744
CG12400 CG3140 2.958840
CG12400 CG32409 0.810994
CG12400 CG3267 -0.705132
CG12400 CG3283 -2.109796
CG12400 CG33009 1.376475
CG12400 CG33217 4.121489
CG12400 CG33502 -0.143096
CG12400 CG3499 3.405506
CG12400 CG3714 -1.903056
CG12400 CG3884 0.334319
CG12400 CG4051 0.192093
CG12400 CG4061 -3.498506
CG12400 CG4217 -7.675134
CG12400 CG4307 -1.023969
CG12400 CG4427 1.523838
CG12400 CG4475 1.572732
CG12400 CG4567 -0.267066
CG12400 CG4581 1.089581
CG12400 CG4753 -3.171979
CG12400 CG4901 -3.358743
CG12400 CG4984 1.025965
CG12400 CG5010 -8.143196
CG12400 CG5170 0.185605
CG12400 CG5525 -1.911169
CG12400 CG5558 1.016191
CG12400 CG5660 -9.470951
CG12400 CG5903 2.178873
CG12400 CG5904 -14.866161
CG12400 CG5961 1.051882
CG12400 CG6028 1.796118
CG12400 CG6105 -1.995776
CG12400 CG6226 0.943184
CG12400 CG6343 0.081211
CG12400 CG6345 -2.711419
CG12400 CG6417 9.223228
CG12400 CG6459 -1.353903
CG12400 CG6501 -3.986661
CG12400 CG6769 1.095416
CG12400 CG6904 -4.279948
CG12400 CG6949 7.362072
CG12400 CG7176 0.351396
CG12400 CG7178 -0.102728
CG12400 CG7328 2.349754
CG12400 CG7354 1.256181
CG12400 CG7361 1.007905
CG12400 CG7421 2.110676
CG12400 CG7698 -0.188766
CG12400 CG7712 -4.081889
CG12400 CG7834 -0.038680
CG12400 CG7993 1.715850
CG12400 CG8039 2.488651
CG12400 CG8048 4.967877
CG12400 CG8058 -0.492508
CG12400 CG8443 -11.957165
CG12400 CG8470 3.945953
CG12400 CG8525 1.296094
CG12400 CG8531 -2.355003
CG12400 CG8766 -0.632523
CG12400 CG8788 -6.445885
CG12400 CG8920 3.304729
CG12400 CG8946 -4.335974
CG12400 CG9140 -2.670029
CG12400 CG9149 0.816204
CG12400 CG9331 -0.955353
CG12400 CG9527 -3.591921
CG12400 CG9577 -1.177072
CG12403 CG1345 -1.936957
CG12403 CG1371 0.682966
CG12403 CG14048 -0.709397
CG12403 CG1475 0.702161
CG12403 CG15105 -3.503863
CG12403 CG15117 0.094304
CG12403 CG15282 -3.295242
CG12403 CG1648 2.741382
CG12403 CG1674 -0.765246
CG12403 CG1721 1.411253
CG12403 CG17325 -1.755377
CG12403 CG17332 2.584624
CG12403 CG17492 0.747278
CG12403 CG18111 1.342254
CG12403 CG1837 -7.754833
CG12403 CG18593 -0.135154
CG12403 CG18657 -1.458099
CG12403 CG1910 -1.662971
CG12403 CG30011 -0.223403
CG12403 CG31098 -1.558734
CG12403 CG31368 -0.262495
CG12403 CG32164 1.722903
CG12403 CG32499 -0.298346
CG12403 CG32813 0.839985
CG12403 CG33009 0.610728
CG12403 CG33149 -2.689770
CG12403 CG3371 -2.434588
CG12403 CG3644 0.655010
CG12403 CG3989 2.077772
CG12403 CG4183 -1.006263
CG12403 CG4300 1.461644
CG12403 CG4376 0.693472
CG12403 CG4533 1.219757
CG12403 CG4679 6.263135
CG12403 CG4692 -0.641369
CG12403 CG4994 -1.210918
CG12403 CG5320 -4.484575
CG12403 CG5330 -2.984536
CG12403 CG5476 -2.550086
CG12403 CG6647 1.270544
CG12403 CG6666 -0.187668
CG12403 CG6668 4.608929
CG12403 CG6803 0.017332
CG12403 CG6844 -0.146963
CG12403 CG7062 -1.310737
CG12403 CG7071 0.792630
CG12403 CG7107 0.249753
CG12403 CG7173 1.723715
CG12403 CG7296 -0.908879
CG12403 CG7433 -3.873611
CG12403 CG7481 0.923620
CG12403 CG7698 0.620372
CG12403 CG7920 0.675183
CG12403 CG7987 0.354462
CG12403 CG8050 1.339431
CG12403 CG8186 -1.636546
CG12403 CG8439 0.047981
CG12403 CG8665 -0.582938
CG12403 CG8766 -1.281732
CG12403 CG8946 1.558769
CG12403 CG9194 -0.907705
CG12403 CG9238 -0.204307
CG12403 CG9262 -0.882025
CG12403 CG9762 0.435383
CG12403 CG9985 1.401962
CG1246 CG15347 -0.562315
CG1246 CG31004 -2.128603
CG1246 CG5660 -0.630323
CG1246 CG5819 -1.054823
CG1246 CG7458 -0.586522
CG1246 CG8048 0.763937
CG1246 CG8946 0.415401
CG1250 CG18783 -0.710796
CG1250 CG2374 -0.328302
CG1250 CG31022 -0.467562
CG1250 CG33097 1.857623
CG1250 CG3644 -0.141015
CG1250 CG6647 -0.324152
CG1250 CG7071 -0.391133
CG1250 CG7375 -1.075966
CG1250 CG7433 -1.109890
CG1250 CG8974 -0.000297
CG1252 CG1919 -2.510059
CG12530 CG12792 -1.435419
CG12530 CG1381 -5.854774
CG12530 CG14206 3.650303
CG12530 CG14447 1.959461
CG12530 CG14788 -0.344065
CG12530 CG17136 -4.098154
CG12530 CG17369 0.251876
CG12530 CG1746 -7.237128
CG12530 CG2263 1.272384
CG12530 CG2827 0.756840
CG12530 CG2863 4.675735
CG12530 CG2867 1.224658
CG12530 CG32253 -0.189320
CG12530 CG32409 5.907863
CG12530 CG4307 3.239134
CG12530 CG4781 0.662892
CG12530 CG4912 2.074023
CG12530 CG5033 1.364255
CG12530 CG5220 1.506567
CG12530 CG5258 -0.228299
CG12530 CG5277 -3.550855
CG12530 CG5824 -14.200450
CG12530 CG6022 -3.523399
CG12530 CG6105 -7.248577
CG12530 CG6226 -0.367022
CG12530 CG6455 -2.090488
CG12530 CG7519 -0.181042
CG12530 CG7780 1.536468
CG12530 CG7839 -2.593814
CG12530 CG7935 2.468524
CG12530 CG7993 -0.312796
CG12530 CG8039 4.856751
CG12530 CG8231 -2.645941
CG12530 CG8301 -0.615095
CG12530 CG8327 -2.307476
CG12530 CG8525 -7.094229
CG12530 CG8759 2.661886
CG12530 CG9006 -2.431455
CG12530 CG9300 -1.406552
CG12530 CG9306 -2.641730
CG12530 CG9630 -1.724381
CG12530 CG9663 0.251357
CG12576 CG13503 -0.894859
CG12576 CG14206 1.506735
CG12576 CG14207 0.126790
CG12576 CG14712 -1.500240
CG12576 CG14883 -0.909014
CG12576 CG17943 -0.386492
CG12576 CG30115 -1.231455
CG12576 CG3048 -1.469909
CG12576 CG31045 0.201662
CG12576 CG31332 1.104130
CG12576 CG3371 1.306865
CG12576 CG3436 -0.887775
CG12576 CG4125 0.888025
CG12576 CG4726 -0.348845
CG12576 CG4966 0.884423
CG12576 CG5596 -0.667727
CG12576 CG7033 0.531792
CG12576 CG7638 -2.020307
CG12576 CG7893 -0.583309
CG12576 CG8231 0.230656
CG12576 CG8289 -0.512165
CG12576 CG8635 -0.330526
CG12576 CG8759 -1.121455
CG12576 CG9022 -0.249228
CG12576 CG9403 0.383936
CG12576 CG9480 -0.672461
CG12576 CG9710 0.257803
CG12576 CG9712 -1.031774
CG12576 CR31696 -0.101968
CG12582 CG14447 -0.688392
CG12582 CG1475 0.054808
CG12582 CG32813 -0.464076
CG12582 CG4217 -0.297665
CG12582 CG4994 0.005524
CG12582 CG5374 0.016834
CG12582 CG6501 -0.282368
CG12582 CG7033 -0.405311
CG12582 CG7430 0.359483
CG12582 CG7610 -0.129724
CG12582 CG7920 -0.706987
CG12582 CG8231 0.234568
CG12582 CG8759 -0.419275
CG12582 CG8977 0.008948
CG12582 CG9281 0.537186
CG1259 CG1403 -0.942656
CG1259 CG15212 -0.197377
CG1259 CG18783 -0.884266
CG1259 CG32548 -1.469304
CG1259 CG32625 -0.115001
CG1259 CG3903 1.373030
CG1259 CG4679 -0.648866
CG1259 CG6668 0.240925
CG1259 CG9539 -0.306745
CG12592 CG13005 0.528192
CG12592 CG13777 -0.001479
CG12592 CG14025 -0.716985
CG12592 CG1404 1.567793
CG12592 CG1422 2.066805
CG12592 CG1444 -0.109604
CG12592 CG14712 -2.162594
CG12592 CG17492 0.978390
CG12592 CG18250 -3.306871
CG12592 CG3001 -1.056799
CG12592 CG31045 0.402823
CG12592 CG31332 -0.343311
CG12592 CG31368 1.524788
CG12592 CG3265 -1.440559
CG12592 CG3278 1.732107
CG12592 CG3371 -0.430391
CG12592 CG3416 -2.911717
CG12592 CG3436 -3.434430
CG12592 CG3624 2.066147
CG12592 CG4204 0.269249
CG12592 CG4551 0.649392
CG12592 CG4700 -3.076757
CG12592 CG4972 0.422789
CG12592 CG5183 -1.137246
CG12592 CG5258 0.104351
CG12592 CG5454 -0.596754
CG12592 CG5809 1.512304
CG12592 CG6177 -0.423314
CG12592 CG7033 1.926148
CG12592 CG7413 1.160250
CG12592 CG7987 -2.818247
CG12592 CG8276 0.488490
CG12592 CG8411 0.326875
CG12592 CG8416 -1.210549
CG12592 CG8553 -0.176270
CG12592 CG8759 1.586731
CG12592 CG9128 1.912760
CG12592 CG9256 1.457083
CG12592 CG9403 -0.240995
CG12592 CG9677 -6.467067
CG12592 CG9750 -3.018593
CG12592 CG9985 -0.199067
CG12676 CG13005 0.524493
CG12676 CG14025 -0.148210
CG12676 CG14207 -0.240087
CG12676 CG1422 2.680296
CG12676 CG1429 0.016819
CG12676 CG1444 1.476894
CG12676 CG1475 -2.856358
CG12676 CG17158 -1.934380
CG12676 CG17492 2.323551
CG12676 CG18250 -5.557469
CG12676 CG1910 0.217392
CG12676 CG2051 0.031846
CG12676 CG3001 1.303743
CG12676 CG3039 -1.575572
CG12676 CG31045 0.349643
CG12676 CG31332 -2.649462
CG12676 CG32701 -0.518714
CG12676 CG33097 2.605428
CG12676 CG33549 0.283731
CG12676 CG3624 2.004654
CG12676 CG4125 -0.916545
CG12676 CG4170 -3.395503
CG12676 CG4677 -0.097040
CG12676 CG4700 -2.679811
CG12676 CG5183 -2.087261
CG12676 CG5320 -0.884438
CG12676 CG5809 2.187195
CG12676 CG6017 -1.348971
CG12676 CG6512 2.342355
CG12676 CG6668 2.046576
CG12676 CG6877 0.641065
CG12676 CG7033 0.414632
CG12676 CG7199 -4.049335
CG12676 CG7638 1.210106
CG12676 CG7893 -1.026257
CG12676 CG8231 -0.762006
CG12676 CG8276 0.909097
CG12676 CG8289 0.484505
CG12676 CG8306 0.845949
CG12676 CG8411 -0.437110
CG12676 CG8759 2.106948
CG12676 CG9022 0.769101
CG12676 CG9322 -0.483885
CG12676 CG9330 -1.013463
CG12676 CG9403 3.504444
CG12676 CG9866 -0.587565
CG12676 CR31696 0.202575
CG12676 TE19126 -2.362647
CG12701 CG14883 -2.933177
CG12701 CG17158 1.335712
CG12701 CG1782 0.733156
CG12701 CG18250 0.432536
CG12701 CG1884 0.723860
CG12701 CG3198 -0.776135
CG12701 CG33097 2.721225
CG12701 CG3436 0.291747
CG12701 CG3542 -5.092341
CG12701 CG3624 -1.947324
CG12701 CG3800 0.685316
CG12701 CG3969 -0.581669
CG12701 CG4006 -0.004938
CG12701 CG4204 0.552185
CG12701 CG4551 -1.004155
CG12701 CG5021 0.549528
CG12701 CG5215 -0.171214
CG12701 CG5433 -0.412743
CG12701 CG5499 0.010423
CG12701 CG6654 -0.320140
CG12701 CG6775 -0.013495
CG12701 CG7375 -0.546524
CG12701 CG7379 -1.015588
CG12701 CG7893 -0.289414
CG12701 CG8156 -0.712900
CG12701 CG8200 -0.090199
CG12701 CG9022 -0.851913
CG12701 CG9346 0.530228
CG12701 CG9712 0.138937
CG12723 CG14356 -1.674395
CG12723 CG15022 -0.403151
CG12723 CG18362 -1.367703
CG12723 CG2210 -0.836975
CG12723 CG7807 -1.031016
CG1273 CG6668 -0.585362
CG1273 CG7071 -0.907376
CG12767 CG13906 -1.072820
CG12767 CG13928 -0.288416
CG12767 CG1825 -1.980632
CG12767 CG18740 -1.195500
CG12767 CG4050 -0.111585
CG12767 CG5175 -1.789680
CG12767 CG5545 0.000907
CG12767 CG7576 -0.432780
CG12767 CG7659 -0.423125
CG12785 CG12792 5.370688
CG12785 CG13503 -3.292281
CG12785 CG13506 -0.157739
CG12785 CG13551 -1.315395
CG12785 CG14048 6.065612
CG12785 CG14066 0.230121
CG12785 CG14206 -2.909480
CG12785 CG14447 -0.329900
CG12785 CG15095 -2.161495
CG12785 CG15162 -1.917178
CG12785 CG15347 0.398983
CG12785 CG15731 -0.237909
CG12785 CG1685 4.551181
CG12785 CG17136 -4.338242
CG12785 CG17332 -0.303850
CG12785 CG17369 4.203878
CG12785 CG1771 -1.905840
CG12785 CG1785 -11.317447
CG12785 CG18657 2.063167
CG12785 CG18854 4.665579
CG12785 CG2003 3.351994
CG12785 CG2158 1.552547
CG12785 CG2221 -3.899110
CG12785 CG2263 1.392488
CG12785 CG2674 0.281902
CG12785 CG2713 2.386952
CG12785 CG2827 4.105996
CG12785 CG2863 0.489662
CG12785 CG2867 -4.278943
CG12785 CG31170 2.673579
CG12785 CG31175 1.532856
CG12785 CG3127 -2.355516
CG12785 CG31605 -0.265514
CG12785 CG3224 -1.119428
CG12785 CG32409 -3.462629
CG12785 CG3267 2.462558
CG12785 CG32813 -6.480898
CG12785 CG33217 -0.419209
CG12785 CG3499 1.495846
CG12785 CG3593 1.313970
CG12785 CG3861 -0.967791
CG12785 CG4033 -2.620668
CG12785 CG4217 -14.236826
CG12785 CG4581 -0.801074
CG12785 CG4753 -0.493043
CG12785 CG4901 0.821961
CG12785 CG4912 -3.458189
CG12785 CG5010 4.943110
CG12785 CG5258 1.993475
CG12785 CG5525 -0.766057
CG12785 CG5558 6.410386
CG12785 CG5819 1.342931
CG12785 CG5824 -2.323902
CG12785 CG5903 1.349407
CG12785 CG5904 -10.256930
CG12785 CG5961 0.741573
CG12785 CG6022 -13.779914
CG12785 CG6105 6.779856
CG12785 CG6226 0.900961
CG12785 CG6459 2.766170
CG12785 CG6501 4.966086
CG12785 CG6708 -1.947039
CG12785 CG6767 0.718036
CG12785 CG6904 -4.875900
CG12785 CG6949 1.888625
CG12785 CG7033 2.814646
CG12785 CG7178 0.515985
CG12785 CG7361 -5.343154
CG12785 CG7458 -0.736694
CG12785 CG7519 -0.902602
CG12785 CG7554 -0.540373
CG12785 CG7698 -1.343785
CG12785 CG7712 -2.041594
CG12785 CG7993 3.651189
CG12785 CG8039 2.246456
CG12785 CG8058 -9.664072
CG12785 CG8231 -0.687891
CG12785 CG8327 4.004464
CG12785 CG8443 -2.650176
CG12785 CG8444 0.680404
CG12785 CG8446 1.084629
CG12785 CG8525 -3.805002
CG12785 CG8531 -1.058200
CG12785 CG8636 -3.913906
CG12785 CG8766 -2.020034
CG12785 CG8788 -9.907572
CG12785 CG8920 4.004277
CG12785 CG8946 2.916286
CG12785 CG9140 -0.807055
CG12785 CG9149 1.122539
CG12785 CG9527 2.378679
CG12785 CG9577 -3.498483
CG12785 CG9630 4.916556
CG12785 CG9663 -0.923075
CG12792 CG13005 -4.763020
CG12792 CG1309 0.443018
CG12792 CG13503 -8.386565
CG12792 CG13506 0.011539
CG12792 CG14026 0.112465
CG12792 CG14206 -5.444243
CG12792 CG14207 -3.947854
CG12792 CG1429 -1.371651
CG12792 CG14447 2.326431
CG12792 CG14712 -0.269412
CG12792 CG14788 2.441508
CG12792 CG15433 -15.551719
CG12792 CG16765 1.907585
CG12792 CG1685 3.602329
CG12792 CG17032 -0.021474
CG12792 CG17124 4.063395
CG12792 CG17136 -1.416574
CG12792 CG17369 5.804695
CG12792 CG1746 -2.984307
CG12792 CG1785 -0.233142
CG12792 CG18854 2.841434
CG12792 CG2003 1.178338
CG12792 CG2184 6.681723
CG12792 CG2221 -2.028421
CG12792 CG2263 0.756361
CG12792 CG2863 -4.205847
CG12792 CG2867 0.463711
CG12792 CG3001 -3.298274
CG12792 CG3224 -0.435855
CG12792 CG32409 -7.255760
CG12792 CG3278 -10.765842
CG12792 CG32813 -2.722704
CG12792 CG33071 4.487717
CG12792 CG33104 -1.938556
CG12792 CG33183 0.885086
CG12792 CG3401 -1.212137
CG12792 CG3499 2.327857
CG12792 CG4033 -10.404580
CG12792 CG4170 3.765353
CG12792 CG4307 -12.917688
CG12792 CG4427 4.312855
CG12792 CG4457 -10.039540
CG12792 CG4700 2.152192
CG12792 CG4746 0.167225
CG12792 CG4843 -0.005545
CG12792 CG4901 2.815023
CG12792 CG4912 -14.748271
CG12792 CG4972 4.685635
CG12792 CG5033 6.258705
CG12792 CG5258 -4.943934
CG12792 CG5277 -3.153058
CG12792 CG5374 7.295156
CG12792 CG5382 2.198970
CG12792 CG5596 1.243413
CG12792 CG5824 -18.676196
CG12792 CG5904 -6.570231
CG12792 CG5992 3.149407
CG12792 CG6022 -1.258715
CG12792 CG6105 3.092918
CG12792 CG6148 -2.535199
CG12792 CG6226 -0.982807
CG12792 CG6455 -1.644186
CG12792 CG6512 -5.097864
CG12792 CG6904 2.325480
CG12792 CG7033 1.284282
CG12792 CG7088 -0.003552
CG12792 CG7430 -4.978331
CG12792 CG7458 6.013522
CG12792 CG7461 1.243507
CG12792 CG7519 -4.925002
CG12792 CG7610 4.003776
CG12792 CG7654 1.809784
CG12792 CG7915 4.052366
CG12792 CG7935 1.683502
CG12792 CG7993 3.432383
CG12792 CG8058 0.803108
CG12792 CG8231 0.448602
CG12792 CG8286 -0.100176
CG12792 CG8309 4.221824
CG12792 CG8446 -5.507634
CG12792 CG8503 -0.079358
CG12792 CG8525 3.214912
CG12792 CG8635 1.092905
CG12792 CG8759 -11.364291
CG12792 CG8920 4.372191
CG12792 CG8977 0.364012
CG12792 CG8978 -9.269416
CG12792 CG9006 3.282284
CG12792 CG9009 1.238202
CG12792 CG9035 0.119347
CG12792 CG9140 1.246781
CG12792 CG9172 6.383218
CG12792 CG9281 -3.361200
CG12792 CG9330 4.529213
CG12792 CG9630 3.511306
CG12792 CG9663 -3.953622
CG12792 CG9677 3.718819
CG12792 CG9866 -4.743856
CG12858 CG15097 -3.221611
CG1298 CG8600 -2.129712
CG13005 CG1309 0.281695
CG13005 CG13289 0.301984
CG13005 CG14025 -3.424022
CG13005 CG14026 -2.924559
CG13005 CG1403 -0.473359
CG13005 CG14048 1.455342
CG13005 CG14206 5.382476
CG13005 CG14207 3.971528
CG13005 CG1429 1.748030
CG13005 CG14712 -0.853258
CG13005 CG1475 -0.071017
CG13005 CG14788 1.855100
CG13005 CG14805 0.988743
CG13005 CG15304 -0.478060
CG13005 CG1648 -2.799424
CG13005 CG17032 0.941067
CG13005 CG17121 0.462955
CG13005 CG17124 -0.548973
CG13005 CG1721 -1.138646
CG13005 CG17246 -9.915327
CG13005 CG17320 -0.535192
CG13005 CG17492 3.488660
CG13005 CG18140 -0.357383
CG13005 CG18250 -14.301122
CG13005 CG1837 4.100056
CG13005 CG1910 1.495238
CG13005 CG2003 -1.541008
CG13005 CG2051 -5.658910
CG13005 CG2198 -1.223707
CG13005 CG2863 -0.400414
CG13005 CG3001 -0.633637
CG13005 CG31045 -1.392727
CG13005 CG31332 3.281521
CG13005 CG3140 -0.177619
CG13005 CG31999 -0.482680
CG13005 CG32164 1.426592
CG13005 CG32409 1.870478
CG13005 CG32464 1.889016
CG13005 CG32625 1.806515
CG13005 CG3278 -8.162628
CG13005 CG33104 -0.334461
CG13005 CG33549 2.182263
CG13005 CG3499 2.280769
CG13005 CG3624 -0.439376
CG13005 CG3903 -0.264155
CG13005 CG3992 -1.393148
CG13005 CG4003 2.444691
CG13005 CG4033 1.867542
CG13005 CG4051 -1.077673
CG13005 CG4115 0.546417
CG13005 CG4170 -6.466164
CG13005 CG4300 0.035090
CG13005 CG4354 0.525932
CG13005 CG4427 -4.876758
CG13005 CG4457 1.961614
CG13005 CG4533 -4.150317
CG13005 CG4551 -2.998418
CG13005 CG4679 -3.814698
CG13005 CG4700 -6.096194
CG13005 CG4746 0.302289
CG13005 CG4912 2.038689
CG13005 CG4972 0.548998
CG13005 CG5033 -7.663609
CG13005 CG5183 -2.384116
CG13005 CG5220 -1.556423
CG13005 CG5258 -2.225074
CG13005 CG5277 -3.368706
CG13005 CG5320 5.717224
CG13005 CG5330 6.604062
CG13005 CG5353 0.811270
CG13005 CG5374 3.602806
CG13005 CG5454 4.058447
CG13005 CG5486 2.803271
CG13005 CG5594 -3.682753
CG13005 CG5776 3.472541
CG13005 CG5809 2.426030
CG13005 CG5824 0.680636
CG13005 CG5904 1.788420
CG13005 CG5992 -1.776934
CG13005 CG6177 1.991465
CG13005 CG6226 1.100774
CG13005 CG6512 3.899992
CG13005 CG6708 1.066579
CG13005 CG6904 -4.653109
CG13005 CG7033 -14.603404
CG13005 CG7227 -4.459645
CG13005 CG7393 2.638313
CG13005 CG7430 0.760698
CG13005 CG7458 0.006167
CG13005 CG7461 -2.914257
CG13005 CG7519 -0.874049
CG13005 CG7610 1.212843
CG13005 CG7915 1.395434
CG13005 CG7935 0.617538
CG13005 CG7987 -14.362137
CG13005 CG7993 0.819410
CG13005 CG8036 0.060725
CG13005 CG8231 4.259954
CG13005 CG8289 2.493528
CG13005 CG8306 -1.184056
CG13005 CG8402 4.082445
CG13005 CG8439 1.674932
CG13005 CG8759 -12.200721
CG13005 CG8977 -9.282975
CG13005 CG8978 -4.797744
CG13005 CG9006 -2.523875
CG13005 CG9035 0.812664
CG13005 CG9140 -2.439445
CG13005 CG9194 1.357157
CG13005 CG9280 1.204286
CG13005 CG9281 6.356243
CG13005 CG9330 4.145698
CG13005 CG9403 2.800395
CG13005 CG9663 1.795286
CG13005 CG9677 4.970690
CG13005 CG9710 -3.005989
CG13005 CG9750 -3.542927
CG13005 CG9866 -4.248307
CG13005 CG9916 1.094055
CG13005 CG9985 -1.686587
CG13005 TE19126 -4.376009
CG13037 CG18111 -1.138554
CG13037 CG2184 -0.902937
CG13037 CG4125 -0.960894
CG1309 CG13289 0.207857
CG1309 CG14048 0.126336
CG1309 CG1475 -6.709819
CG1309 CG14805 -4.254672
CG1309 CG14996 0.533364
CG1309 CG15188 -0.672358
CG1309 CG15717 3.761291
CG1309 CG1685 -3.230415
CG1309 CG17124 -1.498167
CG1309 CG17246 -1.942810
CG1309 CG17369 1.279471
CG1309 CG18657 -0.443493
CG1309 CG1970 -0.207059
CG1309 CG2098 -5.111814
CG1309 CG2155 -0.022098
CG1309 CG2198 4.725417
CG1309 CG2221 -1.205978
CG1309 CG2263 -3.152544
CG1309 CG2713 1.213406
CG1309 CG3140 0.232598
CG1309 CG32253 -0.870634
CG1309 CG32409 5.598151
CG1309 CG32425 -0.241320
CG1309 CG32499 1.062414
CG1309 CG3278 0.252044
CG1309 CG32813 1.070597
CG1309 CG3283 -0.075895
CG1309 CG33104 -0.447329
CG1309 CG33217 1.796409
CG1309 CG3593 0.975504
CG1309 CG3989 0.078766
CG1309 CG4003 3.675903
CG1309 CG4233 -1.309080
CG1309 CG4354 0.479498
CG1309 CG4427 -10.888753
CG1309 CG4475 0.088594
CG1309 CG4679 0.528515
CG1309 CG4692 1.220332
CG1309 CG4742 -1.117303
CG1309 CG4912 -3.454700
CG1309 CG4972 1.485851
CG1309 CG5033 -3.011908
CG1309 CG5193 2.115313
CG1309 CG5220 4.539642
CG1309 CG5277 3.784781
CG1309 CG5330 -0.652052
CG1309 CG5345 -3.840459
CG1309 CG5353 0.492207
CG1309 CG5374 -1.169221
CG1309 CG5594 -1.780262
CG1309 CG5824 6.665503
CG1309 CG6022 -6.141920
CG1309 CG6148 -4.067157
CG1309 CG6343 -0.227598
CG1309 CG6708 5.077967
CG1309 CG6844 -0.066363
CG1309 CG7227 -0.106847
CG1309 CG7393 -7.777156
CG1309 CG7413 -0.053093
CG1309 CG7519 -2.106055
CG1309 CG7702 0.865285
CG1309 CG7839 -0.502157
CG1309 CG7935 -5.390249
CG1309 CG7981 -0.240910
CG1309 CG7987 4.094645
CG1309 CG7993 0.885850
CG1309 CG8036 0.772576
CG1309 CG8039 2.825834
CG1309 CG8309 -0.930445
CG1309 CG8402 -1.778493
CG1309 CG8439 2.415196
CG1309 CG8446 0.311770
CG1309 CG8920 -0.758186
CG1309 CG8977 -0.741549
CG1309 CG8978 -0.842918
CG1309 CG9006 -6.168413
CG1309 CG9009 0.422819
CG1309 CG9281 1.615489
CG1309 CG9306 -2.526323
CG13102 CG18173 -0.161525
CG13102 CG3734 -2.074208
CG13102 CG6830 -0.712125
CG1322 CG9539 -0.981946
CG13220 CG13506 -1.624184
CG13220 CG1371 0.488331
CG13220 CG15304 0.788569
CG13220 CG1582 0.970387
CG13220 CG17246 0.103469
CG13220 CG17320 0.693523
CG13220 CG1882 -1.575485
CG13220 CG2161 1.006221
CG13220 CG2713 0.434976
CG13220 CG31004 -0.879745
CG13220 CG31170 -3.976504
CG13220 CG3127 0.627483
CG13220 CG3140 -2.304175
CG13220 CG31999 -0.184967
CG13220 CG32164 1.357205
CG13220 CG3267 2.564102
CG13220 CG32920 1.051238
CG13220 CG33009 -0.753858
CG13220 CG33071 -0.890837
CG13220 CG33502 -0.090821
CG13220 CG3499 -3.425369
CG13220 CG3714 -1.411115
CG13220 CG3960 0.418861
CG13220 CG4169 -1.649962
CG13220 CG4233 -7.162274
CG13220 CG4247 0.867200
CG13220 CG4364 1.421277
CG13220 CG4427 -1.108742
CG13220 CG4475 -0.022039
CG13220 CG4567 -2.605688
CG13220 CG4994 -0.487203
CG13220 CG5012 -0.671844
CG13220 CG5330 -0.187167
CG13220 CG5374 -2.036979
CG13220 CG5590 -0.109765
CG13220 CG5596 1.188154
CG13220 CG5660 0.853642
CG13220 CG5903 0.081382
CG13220 CG5904 11.510281
CG13220 CG6028 0.298142
CG13220 CG6030 -0.820835
CG13220 CG6345 0.489704
CG13220 CG6439 -1.052249
CG13220 CG6501 0.280561
CG13220 CG6666 -2.252892
CG13220 CG6769 -2.531559
CG13220 CG6904 2.471100
CG13220 CG6949 -4.735946
CG13220 CG7033 -1.828607
CG13220 CG7107 2.549330
CG13220 CG7354 -0.311388
CG13220 CG7361 0.179014
CG13220 CG7421 -0.092661
CG13220 CG7458 -0.307264
CG13220 CG7610 -0.502654
CG13220 CG7920 -0.327339
CG13220 CG8058 -0.747463
CG13220 CG8235 1.890694
CG13220 CG8402 -1.354047
CG13220 CG8430 -0.490268
CG13220 CG8439 2.114473
CG13220 CG8443 -6.119503
CG13220 CG8531 0.379991
CG13220 CG8766 1.810814
CG13220 CG9194 0.468567
CG13220 CG9281 -0.736537
CG13220 CG9527 2.774995
CG13220 CG9710 -0.086839
CG13220 CG9762 -0.778332
CG13220 CG9811 -0.908531
CG13279 CG5288 -0.422805
CG13279 CG6459 -0.199649
CG13279 CG7178 -0.884042
CG13279 CG8804 -2.206753
CG13279 CG9331 0.121575
CG13284 CG14066 -0.120785
CG13284 CG14792 -1.345679
CG13284 CG14902 -0.129321
CG13284 CG1759 -2.243101
CG13284 CG1809 -0.800124
CG13284 CG31463 -1.415333
CG13284 CG3734 -0.305457
CG13284 CG4199 -0.857765
CG13284 CG6830 0.342376
CG13284 CG9568 -0.315495
CG13289 CG1429 0.194482
CG13289 CG1475 -0.244951
CG13289 CG14805 -0.359432
CG13289 CG1837 0.405303
CG13289 CG2155 -0.557662
CG13289 CG31045 0.819997
CG13289 CG32425 0.873573
CG13289 CG32464 -0.253886
CG13289 CG3278 -1.367033
CG13289 CG4427 -1.502988
CG13289 CG4746 -0.481270
CG13289 CG5033 2.225629
CG13289 CG5183 -1.279181
CG13289 CG5277 0.230454
CG13289 CG5353 -0.108504
CG13289 CG5776 -0.312188
CG13289 CG6148 -0.002131
CG13289 CG6512 0.250842
CG13289 CG7702 -0.526759
CG13289 CG7987 -0.663640
CG13289 CG8258 0.342439
CG13289 CG8306 -0.365546
CG13289 CG8759 -0.381127
CG13289 CG9006 -1.508770
CG13289 CG9677 0.437303
CG13289 CG9866 0.165852
CG13289 CG9985 -0.340361
CG13316 CG3703 -2.281317
CG13348 CG13503 0.295557
CG13348 CG14447 -0.365116
CG13348 CG15731 -1.067378
CG13348 CG3048 -2.414173
CG13348 CG32409 -0.216100
CG13348 CG4912 -0.128535
CG13348 CG5961 -2.070448
CG13348 CG7458 1.370704
CG13348 CG7930 -0.731378
CG13348 CG8301 -0.657499
CG13348 CG9663 -1.248972
CG1345 CG1475 1.258618
CG1345 CG15105 -0.066958
CG1345 CG15117 0.216553
CG1345 CG15282 -0.733671
CG1345 CG1648 0.042223
CG1345 CG17492 0.619763
CG1345 CG18290 -0.691316
CG1345 CG1837 0.783728
CG1345 CG1910 -0.178007
CG1345 CG30497 -0.426132
CG1345 CG33149 0.324848
CG1345 CG3644 -0.750473
CG1345 CG3725 0.942508
CG1345 CG3989 0.466323
CG1345 CG4672 -0.103262
CG1345 CG4679 -2.134665
CG1345 CG4692 0.284462
CG1345 CG5320 -2.560438
CG1345 CG5476 0.245151
CG1345 CG6668 -0.077923
CG1345 CG6844 -0.522628
CG1345 CG7071 -0.630866
CG1345 CG8186 -0.020797
CG1345 CG9238 -0.263787
CG1345 CG9985 0.441620
CG1345 TE19126 -0.371823
CG13503 CG13506 0.351020
CG13503 CG14206 -15.373365
CG13503 CG14207 -4.929214
CG13503 CG14447 -0.345100
CG13503 CG14712 2.142821
CG13503 CG15162 0.804617
CG13503 CG15433 -0.061874
CG13503 CG15731 -0.810086
CG13503 CG16765 1.232975
CG13503 CG17136 0.964281
CG13503 CG1771 -1.736283
CG13503 CG18657 -0.224588
CG13503 CG18854 0.664952
CG13503 CG1891 -1.073932
CG13503 CG2184 -3.290906
CG13503 CG2221 -0.970925
CG13503 CG2263 0.589428
CG13503 CG2863 2.535783
CG13503 CG3048 -0.065817
CG13503 CG31045 1.827871
CG13503 CG31175 -0.244369
CG13503 CG3224 -0.236803
CG13503 CG32813 3.401046
CG13503 CG33071 -0.582131
CG13503 CG33183 0.175232
CG13503 CG3401 -0.762022
CG13503 CG4033 -0.135020
CG13503 CG4115 1.015636
CG13503 CG4125 0.002172
CG13503 CG4217 0.052071
CG13503 CG4307 -2.205471
CG13503 CG4457 -2.563488
CG13503 CG4552 1.218379
CG13503 CG4581 0.102115
CG13503 CG4726 -0.311908
CG13503 CG4843 0.724707
CG13503 CG4901 -2.173535
CG13503 CG4912 3.215483
CG13503 CG4966 -2.299487
CG13503 CG4994 -2.665768
CG13503 CG5258 -2.185760
CG13503 CG5277 1.085718
CG13503 CG5525 -4.801326
CG13503 CG5596 0.845532
CG13503 CG5824 2.201932
CG13503 CG5961 1.788871
CG13503 CG5992 -2.430236
CG13503 CG6105 5.603083
CG13503 CG6512 2.562781
CG13503 CG6708 -2.731121
CG13503 CG6904 1.245187
CG13503 CG6972 -0.128769
CG13503 CG7033 -0.191451
CG13503 CG7088 0.792820
CG13503 CG7361 2.669960
CG13503 CG7430 -1.929089
CG13503 CG7458 -1.728889
CG13503 CG7461 2.336179
CG13503 CG7519 0.788194
CG13503 CG7554 -1.731225
CG13503 CG7638 1.387217
CG13503 CG7654 -1.535005
CG13503 CG7675 -1.581034
CG13503 CG7915 0.087669
CG13503 CG8231 -1.067553
CG13503 CG8301 0.463650
CG13503 CG8309 1.210444
CG13503 CG8446 0.184322
CG13503 CG8531 0.000244
CG13503 CG8635 -2.258198
CG13503 CG8759 9.975220
CG13503 CG8978 1.572635
CG13503 CG9172 0.369383
CG13503 CG9281 -2.975054
CG13503 CG9326 -0.785118
CG13503 CG9330 -1.261116
CG13503 CG9630 1.533134
CG13503 CG9663 -0.246138
CG13503 CG9762 0.563821
CG13503 CG9866 -2.126993
CG13503 TE19126 1.204070
CG13506 CG13551 1.900812
CG13506 CG13704 -0.901744
CG13506 CG14206 1.432159
CG13506 CG14207 -0.531280
CG13506 CG1475 1.136953
CG13506 CG15162 -2.356114
CG13506 CG15433 -1.472750
CG13506 CG16765 -0.562341
CG13506 CG17166 -0.610392
CG13506 CG17332 -0.528116
CG13506 CG1771 -1.632823
CG13506 CG1785 2.181765
CG13506 CG1882 -1.179646
CG13506 CG18854 3.118374
CG13506 CG2221 -1.438087
CG13506 CG2263 -0.801185
CG13506 CG2713 4.129852
CG13506 CG2863 -0.206520
CG13506 CG31004 -1.107910
CG13506 CG31170 0.250746
CG13506 CG31175 -1.346653
CG13506 CG3140 -0.232025
CG13506 CG32164 0.281971
CG13506 CG32409 4.355062
CG13506 CG3267 -2.166043
CG13506 CG32813 -2.853272
CG13506 CG3283 -0.826754
CG13506 CG33009 -0.364345
CG13506 CG33071 0.982368
CG13506 CG33104 2.596297
CG13506 CG33183 -1.060481
CG13506 CG33502 1.288043
CG13506 CG3499 -1.048679
CG13506 CG4033 2.109820
CG13506 CG4051 -6.039266
CG13506 CG4217 -4.221461
CG13506 CG4233 0.484073
CG13506 CG4307 -2.021565
CG13506 CG4427 -5.939281
CG13506 CG4457 -1.332152
CG13506 CG4475 -0.295959
CG13506 CG4567 0.048448
CG13506 CG4581 1.007712
CG13506 CG4665 -0.343162
CG13506 CG4901 -0.935968
CG13506 CG4912 0.249874
CG13506 CG4972 -0.239597
CG13506 CG4994 2.228003
CG13506 CG5033 2.302291
CG13506 CG5170 -0.512664
CG13506 CG5525 1.933589
CG13506 CG5558 1.795918
CG13506 CG5596 0.137310
CG13506 CG5904 -4.742051
CG13506 CG6105 -0.713198
CG13506 CG6345 0.205264
CG13506 CG6501 -1.324589
CG13506 CG6708 2.317813
CG13506 CG6769 0.650383
CG13506 CG6904 0.713334
CG13506 CG6949 -4.764641
CG13506 CG7033 -0.165240
CG13506 CG7176 3.321053
CG13506 CG7361 -3.720308
CG13506 CG7413 0.665520
CG13506 CG7421 0.032668
CG13506 CG7430 -0.117151
CG13506 CG7461 -0.389680
CG13506 CG7610 1.230301
CG13506 CG7698 1.533255
CG13506 CG7712 0.868038
CG13506 CG7993 0.039767
CG13506 CG8058 -0.445197
CG13506 CG8144 -0.486884
CG13506 CG8235 0.311905
CG13506 CG8268 -0.325817
CG13506 CG8309 -1.870394
CG13506 CG8402 4.852525
CG13506 CG8430 -0.837593
CG13506 CG8443 1.992336
CG13506 CG8446 0.444131
CG13506 CG8531 -1.020884
CG13506 CG8788 0.649197
CG13506 CG8946 3.008082
CG13506 CG8978 0.817444
CG13506 CG9009 1.979652
CG13506 CG9140 -0.379073
CG13506 CG9149 -0.932103
CG13506 CG9172 -0.380882
CG13506 CG9281 -0.759741
CG13506 CG9330 -0.438906
CG13506 CG9527 -1.732575
CG13506 CG9710 1.902790
CG13506 CG9762 -1.117368
CG13506 CR31808 -0.064682
CG13551 CG13704 0.704233
CG13551 CG14243 0.369785
CG13551 CG14996 -0.124866
CG13551 CG15095 -2.286452
CG13551 CG15102 0.332036
CG13551 CG15162 -0.878672
CG13551 CG1685 -1.187522
CG13551 CG17332 -4.049876
CG13551 CG1785 3.976295
CG13551 CG18374 0.883353
CG13551 CG18593 0.782851
CG13551 CG2977 -3.948926
CG13551 CG30349 -1.316358
CG13551 CG31098 -2.534488
CG13551 CG31175 -1.667273
CG13551 CG3267 0.180831
CG13551 CG32813 -2.256451
CG13551 CG33217 1.153952
CG13551 CG33502 -0.358533
CG13551 CG3588 -3.406650
CG13551 CG3762 0.542737
CG13551 CG3884 0.223170
CG13551 CG4033 0.895121
CG13551 CG4217 -0.274888
CG13551 CG4567 1.130728
CG13551 CG4753 4.271680
CG13551 CG4901 -3.556733
CG13551 CG4994 0.328784
CG13551 CG5010 -6.989008
CG13551 CG5130 -0.496251
CG13551 CG5525 3.309469
CG13551 CG5532 0.934266
CG13551 CG5819 0.930476
CG13551 CG5903 0.382789
CG13551 CG5904 2.506662
CG13551 CG5949 0.478919
CG13551 CG6028 0.479471
CG13551 CG6105 -1.544551
CG13551 CG6417 -2.209213
CG13551 CG6459 -0.490448
CG13551 CG6501 6.737083
CG13551 CG6666 1.944653
CG13551 CG6769 -0.961203
CG13551 CG6949 -3.306464
CG13551 CG7176 -0.588741
CG13551 CG7328 0.016638
CG13551 CG7361 -3.985927
CG13551 CG7421 -2.330844
CG13551 CG7502 -3.247649
CG13551 CG7698 0.594097
CG13551 CG7712 -0.444908
CG13551 CG7807 -1.539778
CG13551 CG8048 -0.921446
CG13551 CG8235 2.147926
CG13551 CG8443 1.073121
CG13551 CG8470 -1.331530
CG13551 CG8766 1.828601
CG13551 CG8788 -1.861729
CG13551 CG8804 -1.037868
CG13551 CG8946 -0.641140
CG13551 CG9149 -0.603292
CG13551 CG9331 2.737696
CG13551 CG9527 -2.267493
CG13551 CG9577 0.054548
CG13551 CR31808 0.043539
CG13624 CG14622 -1.555384
CG13624 CG15811 0.859882
CG13624 CG2083 0.120805
CG13624 CG31108 0.053219
CG13624 CG32486 -0.995087
CG13624 CG4303 -0.647618
CG13624 CG5215 0.501121
CG13624 CG5499 -0.001750
CG13624 CG6617 -0.867537
CG13624 CG7375 0.005373
CG13624 CG9666 -0.668317
CG13704 CG14048 0.023646
CG13704 CG14792 -0.270091
CG13704 CG15095 -0.105331
CG13704 CG15162 1.494170
CG13704 CG15304 -1.693245
CG13704 CG15347 -2.220173
CG13704 CG1685 -0.676767
CG13704 CG17332 2.322449
CG13704 CG2713 3.239016
CG13704 CG2827 -0.194313
CG13704 CG2977 -4.265813
CG13704 CG31004 -3.209233
CG13704 CG31098 2.327183
CG13704 CG31233 -0.035051
CG13704 CG31259 0.013932
CG13704 CG32409 -2.563709
CG13704 CG3249 -0.594206
CG13704 CG32813 -0.977665
CG13704 CG3283 -1.830023
CG13704 CG33502 -1.543130
CG13704 CG3714 2.211293
CG13704 CG4217 1.051897
CG13704 CG4581 -1.248565
CG13704 CG4753 -1.018577
CG13704 CG5010 2.804330
CG13704 CG5558 -1.482266
CG13704 CG5660 3.879489
CG13704 CG5819 -0.065364
CG13704 CG5904 4.073479
CG13704 CG5949 -0.129541
CG13704 CG6028 -2.062567
CG13704 CG6417 -5.292768
CG13704 CG6459 0.660457
CG13704 CG6501 -2.465536
CG13704 CG6949 2.656018
CG13704 CG7178 0.180048
CG13704 CG7421 -0.852655
CG13704 CG7458 2.542945
CG13704 CG8048 -2.394097
CG13704 CG8443 1.559564
CG13704 CG8470 -1.843654
CG13704 CG8766 -1.458103
CG13704 CG8788 1.281442
CG13704 CG8827 -0.675870
CG13704 CG8946 2.174388
CG13704 CG9331 2.120568
CG13704 CG9527 0.792316
CG1371 CG1475 -2.471085
CG1371 CG15095 -0.007602
CG1371 CG15105 -0.420868
CG1371 CG15117 -0.858544
CG1371 CG15282 -1.537605
CG1371 CG15304 -0.059295
CG1371 CG1721 -0.351117
CG1371 CG17325 -1.827177
CG1371 CG17332 2.206952
CG1371 CG17642 0.616362
CG1371 CG1837 0.489601
CG1371 CG30011 -0.694235
CG1371 CG31098 -0.029870
CG1371 CG3127 0.817162
CG1371 CG3140 0.332808
CG1371 CG31794 -0.602220
CG1371 CG32164 2.764128
CG1371 CG32813 2.236943
CG1371 CG33149 -0.271835
CG1371 CG4169 -0.942256
CG1371 CG4233 -0.778650
CG1371 CG4533 0.478468
CG1371 CG4994 -1.578113
CG1371 CG5320 1.365858
CG1371 CG5353 -0.245418
CG1371 CG5476 1.122222
CG1371 CG5558 0.619833
CG1371 CG5819 0.518594
CG1371 CG5992 -0.063927
CG1371 CG6501 -4.251204
CG1371 CG6647 -0.752821
CG1371 CG6666 -0.967374
CG1371 CG6769 0.223652
CG1371 CG7610 1.180115
CG1371 CG7920 -3.226700
CG1371 CG7981 -0.325017
CG1371 CG7987 -0.926938
CG1371 CG8048 0.485023
CG1371 CG8235 1.685235
CG13777 CG14712 0.005226
CG13777 CG2835 -0.498587
CG13777 CG3371 1.422199
CG13777 CG3436 -2.932487
CG13777 CG4303 -0.449571
CG13777 CG5454 0.328831
CG13777 CG5499 -0.521026
CG13777 CG7375 -0.371677
CG13777 CG7379 0.800565
CG13777 CG8092 0.286950
CG13777 CG8416 -0.561245
CG13777 CG9128 0.858568
CG13777 CG9403 0.108187
CG13777 CG9633 -1.176592
CG13777 CG9677 -0.242733
CG1381 CG14447 -0.452469
CG1381 CG14788 -3.657719
CG1381 CG17136 5.189120
CG1381 CG1746 -0.613466
CG1381 CG32253 -0.149858
CG1381 CG32464 -0.542809
CG1381 CG5220 -0.139957
CG1381 CG5537 -0.817948
CG1381 CG5824 3.421097
CG1381 CG7519 -0.404513
CG1381 CG7780 -1.456764
CG1381 CG8327 -0.359454
CG1381 CG8525 2.567642
CG1381 CG9006 -0.805007
CG1381 CG9300 -1.033651
CG1381 CG9306 0.736796
CG1381 CG9630 -12.491531
CG1381 CG9663 0.342210
CG13850 CG1463 -0.718117
CG13850 CG2051 -0.379169
CG13850 CG32425 -5.472201
CG13850 CG33549 1.581322
CG13850 CG3903 2.890123
CG13850 CG4145 -1.462072
CG13850 CG4204 1.376371
CG13850 CG4672 -0.655098
CG13850 CG4679 -0.357636
CG13850 CG4746 -0.197537
CG13850 CG5320 1.318329
CG13850 CG5345 -0.154255
CG13850 CG5353 0.653114
CG13850 CG6844 -0.771565
CG13850 CG7702 0.098124
CG13850 CG9148 -1.291924
CG13850 CG9256 -0.680525
CG13850 CG9985 -0.045008
CG13875 CG3097 -2.410363
CG13875 CG4089 -1.974647
CG13875 CG7713 -1.966482
CG13875 CG8587 -2.625571
CG13894 CG2083 -0.729032
CG13894 CG32505 -0.110259
CG13894 CG3269 -0.910765
CG13894 CG5580 -1.255926
CG13894 CG5588 -0.491183
CG13894 CG5813 -0.225272
CG13894 CG6617 -0.215119
CG13894 CG6866 0.756409
CG13894 CG9135 -1.849496
CG13906 CG13928 -1.312104
CG13906 CG18740 -1.309095
CG13912 CG1444 -3.365172
CG13912 CG1463 -0.822049
CG13912 CG18250 3.640870
CG13912 CG2048 -0.088093
CG13912 CG31332 1.093621
CG13912 CG31692 0.036436
CG13912 CG3258 -1.611553
CG13912 CG5433 0.617890
CG13912 CG6866 0.120850
CG13912 CG9135 0.316602
CG13912 CG9256 -0.252819
CG13912 CG9403 -0.816282
CG13920 CG15651 -1.962389
CG13928 CG1825 -1.476361
CG13928 CG18740 -0.718364
CG13928 CG3703 -0.393327
CG13928 CG4050 -2.600367
CG13928 CG5545 -0.209178
CG13928 CG6703 0.060603
CG13928 CG6930 -0.302871
CG13969 CG8788 -1.946814
CG13977 CG1600 -1.446446
CG13977 CG18466 0.188835
CG13977 CG4120 -2.115486
CG13993 CG3008 0.405681
CG13993 CG3171 -0.696038
CG13993 CG33261 -1.035649
CG13993 CG33502 -0.126350
CG13993 CG4364 -0.601501
CG13993 CG4376 -1.872083
CG13993 CG4552 -0.096419
CG13993 CG4726 0.215309
CG13993 CG5186 -0.342691
CG13993 CG7071 -0.280605
CG13993 CG7107 0.896880
CG13993 CG7154 -2.012723
CG13993 CG9710 0.257841
CG13993 CG9811 -0.843201
CG14021 CG14968 -0.081746
CG14021 CG15095 -0.340046
CG14021 CG15717 1.462430
CG14021 CG17323 -0.977455
CG14021 CG1743 -1.172885
CG14021 CG18466 0.261168
CG14021 CG3006 -0.455497
CG14021 CG31098 -1.196228
CG14021 CG33099 -3.905654
CG14021 CG4162 -2.856921
CG14021 CG4306 -0.622965
CG14021 CG5210 -2.496596
CG14021 CG7062 0.687843
CG14021 CG7241 0.089527
CG14021 CG8050 -2.284858
CG14021 CG8066 0.513249
CG14021 CG8665 0.016090
CG14021 CG8669 1.634722
CG14025 CG14122 0.779672
CG14025 CG1429 -1.679525
CG14025 CG1444 -0.890945
CG14025 CG14447 -0.447976
CG14025 CG1475 2.597231
CG14025 CG14788 1.994222
CG14025 CG15105 1.955950
CG14025 CG15117 1.166896
CG14025 CG1648 0.260476
CG14025 CG16721 -0.750809
CG14025 CG17492 -2.248290
CG14025 CG17800 -0.516718
CG14025 CG18111 -3.684602
CG14025 CG18250 2.977885
CG14025 CG1837 -6.202569
CG14025 CG1910 3.236000
CG14025 CG2051 0.975169
CG14025 CG2198 0.028098
CG14025 CG2330 0.756186
CG14025 CG2718 -0.749207
CG14025 CG2969 -5.484336
CG14025 CG3001 -4.927332
CG14025 CG3048 -2.124572
CG14025 CG31045 -1.035106
CG14025 CG31332 1.317872
CG14025 CG31692 0.762779
CG14025 CG32464 -2.520623
CG14025 CG3278 -1.862866
CG14025 CG3371 -0.104402
CG14025 CG3989 4.642926
CG14025 CG4115 0.976863
CG14025 CG4125 2.529354
CG14025 CG4533 0.267035
CG14025 CG4677 0.472150
CG14025 CG4679 0.440822
CG14025 CG4696 -0.988987
CG14025 CG4700 -0.848679
CG14025 CG4746 -3.491102
CG14025 CG4843 0.924526
CG14025 CG5183 0.184713
CG14025 CG5320 -8.683565
CG14025 CG5486 1.006405
CG14025 CG5776 -1.619965
CG14025 CG5809 1.019584
CG14025 CG6512 -0.156976
CG14025 CG7073 -0.453723
CG14025 CG7481 1.180655
CG14025 CG7654 1.143726
CG14025 CG7915 0.208485
CG14025 CG7987 4.028066
CG14025 CG8231 0.449019
CG14025 CG8312 0.114420
CG14025 CG8635 1.811208
CG14025 CG8759 0.357439
CG14025 CG8977 6.121232
CG14025 CG9194 -0.397080
CG14025 CG9663 -0.854117
CG14025 CG9677 3.451260
CG14025 CG9866 -8.106930
CG14025 CG9985 0.804284
CG14025 CR31696 -0.028054
CG14025 TE19126 -4.061005
CG14026 CG14207 -0.586102
CG14026 CG17032 -0.815671
CG14026 CG3140 -0.099109
CG14026 CG3278 0.910109
CG14026 CG33183 -2.003718
CG14026 CG4551 -0.516053
CG14026 CG4581 -0.923824
CG14026 CG4972 0.165637
CG14026 CG5258 -0.863760
CG14026 CG5374 0.684685
CG14026 CG6904 1.078767
CG14026 CG7033 1.907931
CG14026 CG7610 -1.785688
CG14026 CG7987 0.439609
CG14026 CG8231 0.073904
CG14026 CG8759 -0.437508
CG14026 CG8978 0.570287
CG14026 CG9750 -0.053446
CG1403 CG15105 0.268898
CG1403 CG15212 -0.106664
CG1403 CG1648 -0.384918
CG1403 CG17158 0.303629
CG1403 CG17246 -1.337529
CG1403 CG18140 -0.875575
CG1403 CG18250 -0.027607
CG1403 CG1910 0.430775
CG1403 CG2108 -0.685283
CG1403 CG2161 -0.617209
CG1403 CG3008 -0.143137
CG1403 CG31999 0.802708
CG1403 CG32425 -1.962876
CG1403 CG32548 -0.176853
CG1403 CG32625 0.735614
CG1403 CG3265 0.240637
CG1403 CG33097 1.966703
CG1403 CG33549 1.552844
CG1403 CG3416 -0.716748
CG1403 CG3542 -0.809931
CG1403 CG3624 -0.668729
CG1403 CG3722 0.056952
CG1403 CG3725 1.229330
CG1403 CG3903 -4.243135
CG1403 CG4051 0.441743
CG1403 CG4145 -0.077244
CG1403 CG4204 0.438974
CG1403 CG4679 -1.053479
CG1403 CG4692 0.179279
CG1403 CG4700 0.567387
CG1403 CG5320 0.734224
CG1403 CG5330 0.962627
CG1403 CG5809 -3.059460
CG1403 CG6668 0.335623
CG1403 CG6775 0.189527
CG1403 CG7107 -1.096834
CG1403 CG7227 -0.578706
CG1403 CG7433 -0.835464
CG1403 CG8965 -0.498261
CG1403 CG9022 0.340301
CG1403 CG9322 -0.813199
CG1403 CG9710 -1.269540
CG1403 CG9985 0.425454
CG1404 CG18250 3.038600
CG1404 CG1884 1.129486
CG1404 CG32425 -0.648221
CG1404 CG33097 -2.252055
CG1404 CG33549 2.205981
CG1404 CG3416 -1.061668
CG1404 CG3436 -0.885944
CG1404 CG3542 -3.820875
CG1404 CG3800 -0.547397
CG1404 CG4204 0.708373
CG1404 CG4551 0.419581
CG1404 CG4700 -0.832305
CG1404 CG5021 0.410397
CG1404 CG5454 0.684531
CG1404 CG5499 -0.311570
CG1404 CG7375 0.412810
CG1404 CG8974 0.951027
CG1404 CG9128 -0.430753
CG1404 CG9346 -0.729896
CG1404 CG9403 -2.005988
CG1404 CG9423 -0.668813
CG1404 CG9750 -1.122015
CG14041 CG2083 0.583419
CG14041 CG31181 0.129270
CG14041 CG32158 -0.128216
CG14041 CG3258 0.194799
CG14041 CG3269 -3.585605
CG14041 CG4050 0.012743
CG14041 CG4532 -0.967344
CG14041 CG5545 -0.226777
CG14041 CG6703 0.247269
CG14041 CG6860 0.086104
CG14041 CG8472 -0.999751
CG14041 CG8567 0.761247
CG14041 CG9135 -0.120989
CG14048 CG14996 0.931044
CG14048 CG15095 -1.299292
CG14048 CG15304 -0.148412
CG14048 CG15347 1.155304
CG14048 CG1685 -3.857475
CG14048 CG17246 -6.430641
CG14048 CG17325 -0.173896
CG14048 CG17332 2.138108
CG14048 CG1785 -1.784787
CG14048 CG2003 4.747319
CG14048 CG2674 -0.963767
CG14048 CG2713 0.248001
CG14048 CG2863 -0.059370
CG14048 CG31098 2.677671
CG14048 CG3140 2.178068
CG14048 CG32164 0.186451
CG14048 CG32409 -2.040270
CG14048 CG3267 5.125492
CG14048 CG32813 -0.988979
CG14048 CG3283 -0.812383
CG14048 CG33009 1.350683
CG14048 CG33217 -3.534037
CG14048 CG3499 2.886396
CG14048 CG3714 -0.232566
CG14048 CG3861 0.272593
CG14048 CG4033 -4.384248
CG14048 CG4051 -2.303740
CG14048 CG4061 0.138183
CG14048 CG4217 -6.371870
CG14048 CG4307 -2.805182
CG14048 CG4427 -2.748214
CG14048 CG4567 -1.453606
CG14048 CG4581 1.583167
CG14048 CG4753 -0.769706
CG14048 CG4781 -0.145964
CG14048 CG4901 3.275826
CG14048 CG4912 0.310557
CG14048 CG5010 1.695334
CG14048 CG5033 -0.356515
CG14048 CG5277 0.204478
CG14048 CG5330 -0.966757
CG14048 CG5558 3.017089
CG14048 CG5594 -3.250041
CG14048 CG5824 3.326321
CG14048 CG5904 -4.800089
CG14048 CG6022 -5.805689
CG14048 CG6028 0.187994
CG14048 CG6105 1.529323
CG14048 CG6226 2.168412
CG14048 CG6343 1.029576
CG14048 CG6417 -0.545825
CG14048 CG6459 0.216485
CG14048 CG6501 -6.665467
CG14048 CG6666 -0.025073
CG14048 CG6767 0.455602
CG14048 CG6904 4.709212
CG14048 CG6949 6.888629
CG14048 CG7033 -2.487638
CG14048 CG7107 1.417245
CG14048 CG7176 0.932876
CG14048 CG7361 -3.396158
CG14048 CG7421 -2.498550
CG14048 CG7519 1.933043
CG14048 CG7554 -0.176120
CG14048 CG7698 -1.040824
CG14048 CG7712 1.438325
CG14048 CG7839 -0.933036
CG14048 CG7935 0.699216
CG14048 CG8039 -0.691863
CG14048 CG8048 -0.217048
CG14048 CG8402 -1.355913
CG14048 CG8439 0.612593
CG14048 CG8443 -2.190512
CG14048 CG8470 1.784780
CG14048 CG8525 0.564954
CG14048 CG8766 -4.262583
CG14048 CG8788 -11.343332
CG14048 CG8920 -4.997641
CG14048 CG8946 2.072344
CG14048 CG8977 5.125232
CG14048 CG9306 -1.381918
CG14048 CG9527 0.520788
CG14048 CG9750 -1.973292
CG14048 CG9762 0.258902
CG14066 CG14792 0.479474
CG14066 CG17332 -3.081554
CG14066 CG1771 0.174949
CG14066 CG2158 -0.238706
CG14066 CG2161 0.824544
CG14066 CG31170 -1.043289
CG14066 CG3127 -0.072435
CG14066 CG3140 0.424560
CG14066 CG31605 -0.134632
CG14066 CG32409 -1.244879
CG14066 CG33183 -0.180596
CG14066 CG33502 1.650265
CG14066 CG3499 -0.538418
CG14066 CG3624 0.145816
CG14066 CG4086 -0.270855
CG14066 CG4199 -3.137987
CG14066 CG4217 -0.708567
CG14066 CG4984 -0.604152
CG14066 CG5660 0.845310
CG14066 CG5903 0.847971
CG14066 CG5904 2.495901
CG14066 CG5961 -1.507395
CG14066 CG6345 -1.698215
CG14066 CG6501 2.578339
CG14066 CG6521 -0.535014
CG14066 CG6904 -2.257419
CG14066 CG7033 0.713239
CG14066 CG7361 1.553766
CG14066 CG7698 -1.560597
CG14066 CG7920 0.760508
CG14066 CG8048 -0.065428
CG14066 CG8173 0.283162
CG14066 CG8788 0.682713
CG14066 CG9743 -0.618664
CG14066 CG9750 0.394034
CG14122 CG1444 -1.067307
CG14122 CG17492 0.543010
CG14122 CG18111 -0.931235
CG14122 CG18250 1.382547
CG14122 CG3001 -0.187672
CG14122 CG31045 -0.667204
CG14122 CG31332 0.040986
CG14122 CG3436 -0.569706
CG14122 CG7987 -0.333499
CG14122 CG8276 -0.832089
CG14122 CG9194 -1.227810
CG14122 CR31696 0.130184
CG14206 CG14207 7.390020
CG14206 CG14447 -0.781923
CG14206 CG14712 -1.814281
CG14206 CG14788 1.708441
CG14206 CG15162 0.769075
CG14206 CG15433 2.819965
CG14206 CG15731 0.639149
CG14206 CG17136 -3.437177
CG14206 CG1746 4.278515
CG14206 CG17492 3.586112
CG14206 CG18657 -1.010882
CG14206 CG18854 7.106272
CG14206 CG1891 1.084109
CG14206 CG2003 -1.816575
CG14206 CG2184 -6.443633
CG14206 CG2221 0.326667
CG14206 CG2263 -3.994896
CG14206 CG2863 -5.200610
CG14206 CG3001 -7.079570
CG14206 CG3048 0.754386
CG14206 CG31045 -6.386595
CG14206 CG31175 0.598016
CG14206 CG31332 4.364215
CG14206 CG32813 2.724197
CG14206 CG33071 -4.643191
CG14206 CG3401 1.609434
CG14206 CG4003 -2.617811
CG14206 CG4033 -0.669819
CG14206 CG4125 1.869188
CG14206 CG4217 4.980096
CG14206 CG4300 3.575933
CG14206 CG4307 9.743373
CG14206 CG4457 -0.418185
CG14206 CG4581 -1.312603
CG14206 CG4843 2.748292
CG14206 CG4901 1.650253
CG14206 CG4912 3.464956
CG14206 CG4966 1.558384
CG14206 CG4994 2.342245
CG14206 CG5258 5.267466
CG14206 CG5277 -8.991781
CG14206 CG5374 1.267812
CG14206 CG5525 -3.433370
CG14206 CG5596 -3.854209
CG14206 CG5824 -9.158670
CG14206 CG5961 -2.176093
CG14206 CG5992 -1.162783
CG14206 CG6105 -20.490466
CG14206 CG6226 7.276438
CG14206 CG6501 -1.336674
CG14206 CG6708 2.251234
CG14206 CG6904 -1.217026
CG14206 CG6949 3.461954
CG14206 CG6972 -0.246352
CG14206 CG7033 -2.462075
CG14206 CG7088 0.219243
CG14206 CG7430 -1.680718
CG14206 CG7458 -0.181645
CG14206 CG7519 1.411495
CG14206 CG7554 2.200960
CG14206 CG7610 5.599642
CG14206 CG7638 -8.655260
CG14206 CG7675 -1.454328
CG14206 CG7915 -1.162545
CG14206 CG8231 -10.166088
CG14206 CG8301 -1.477232
CG14206 CG8446 -1.773499
CG14206 CG8525 1.340993
CG14206 CG8531 -2.676968
CG14206 CG8635 -9.325709
CG14206 CG8759 -12.101303
CG14206 CG8780 0.393270
CG14206 CG8977 -2.409243
CG14206 CG8978 -0.492215
CG14206 CG9140 -0.969028
CG14206 CG9172 -1.073554
CG14206 CG9281 -2.322016
CG14206 CG9326 1.266851
CG14206 CG9630 -2.433433
CG14206 CG9663 1.659902
CG14206 CG9762 -5.396490
CG14206 CG9866 6.939489
CG14207 CG1429 -0.552828
CG14207 CG1475 -0.453852
CG14207 CG15433 0.598842
CG14207 CG17166 -0.333118
CG14207 CG17492 -0.203538
CG14207 CG1882 -1.426711
CG14207 CG3048 -0.901222
CG14207 CG31045 -0.118069
CG14207 CG31332 1.374354
CG14207 CG32813 -1.297017
CG14207 CG33104 0.710513
CG14207 CG33183 -2.008145
CG14207 CG3371 -1.497651
CG14207 CG4125 -0.397448
CG14207 CG4170 -2.115630
CG14207 CG4457 3.231984
CG14207 CG4551 -0.157575
CG14207 CG4581 -1.430956
CG14207 CG4726 -1.999091
CG14207 CG4843 -0.541967
CG14207 CG4912 2.344286
CG14207 CG4966 0.930398
CG14207 CG4994 1.974544
CG14207 CG5258 1.436646
CG14207 CG5374 1.420039
CG14207 CG5454 0.475187
CG14207 CG5596 -1.585856
CG14207 CG6512 0.874810
CG14207 CG6668 1.753109
CG14207 CG6766 -1.794013
CG14207 CG7033 -4.192539
CG14207 CG7073 -0.911641
CG14207 CG7279 0.179310
CG14207 CG7430 -2.040609
CG14207 CG7458 3.514600
CG14207 CG7461 -8.226750
CG14207 CG7610 0.286650
CG14207 CG7638 -2.159456
CG14207 CG7654 0.162528
CG14207 CG7893 -0.715956
CG14207 CG7915 0.817753
CG14207 CG8231 -3.612732
CG14207 CG8430 -0.197527
CG14207 CG8531 0.742689
CG14207 CG8635 -1.845856
CG14207 CG8759 -7.942032
CG14207 CG8977 2.925697
CG14207 CG9281 4.202244
CG14207 CG9330 -0.485368
CG14207 CG9663 -2.786028
CG14207 CG9710 2.031466
CG14207 CG9866 2.554523
CG14207 TE19126 -5.446255
CG1422 CG1429 1.857684
CG1422 CG14712 -0.638098
CG1422 CG1475 -2.865490
CG1422 CG17158 -0.963360
CG1422 CG1716 0.812266
CG1422 CG1749 0.273447
CG1422 CG17492 -0.975852
CG1422 CG18250 -0.116498
CG1422 CG3001 1.177538
CG1422 CG31045 2.795532
CG1422 CG31332 -12.548897
CG1422 CG31368 -0.457319
CG1422 CG3265 1.580462
CG1422 CG32701 0.347921
CG1422 CG3371 3.488317
CG1422 CG3624 0.780359
CG1422 CG3664 -3.342621
CG1422 CG4003 -0.288632
CG1422 CG4006 0.328454
CG1422 CG4115 -0.026629
CG1422 CG4194 -1.829129
CG1422 CG4204 0.243603
CG1422 CG4457 -2.646754
CG1422 CG4843 -0.281659
CG1422 CG4966 -4.711295
CG1422 CG5183 -5.290672
CG1422 CG5258 -2.217701
CG1422 CG5382 0.766284
CG1422 CG5809 -3.294470
CG1422 CG6017 0.095892
CG1422 CG6512 2.226097
CG1422 CG6708 1.314392
CG1422 CG6766 -0.763098
CG1422 CG6844 0.898262
CG1422 CG6877 -0.788117
CG1422 CG7073 -9.023618
CG1422 CG7262 0.470550
CG1422 CG7379 1.782956
CG1422 CG7413 0.569471
CG1422 CG7430 0.408340
CG1422 CG7638 1.178028
CG1422 CG7654 -0.297363
CG1422 CG7675 2.408322
CG1422 CG7893 3.465821
CG1422 CG7915 1.506065
CG1422 CG8209 -0.921539
CG1422 CG8289 -1.961716
CG1422 CG8306 -3.757616
CG1422 CG8312 -0.108558
CG1422 CG8411 -1.218734
CG1422 CG8416 -1.344433
CG1422 CG8430 1.068292
CG1422 CG8635 1.611742
CG1422 CG8759 3.474666
CG1422 CG9035 -0.210693
CG1422 CG9128 -0.620891
CG1422 CG9318 0.106299
CG1422 CG9677 -2.053010
CG1422 CG9866 -0.770710
CG1422 CG9916 0.349964
CG1422 TE19126 -0.602347
CG14243 CG14968 -0.780337
CG14243 CG14996 -0.261990
CG14243 CG15095 0.395535
CG14243 CG15717 0.010303
CG14243 CG2003 1.029545
CG14243 CG2977 0.487079
CG14243 CG31098 -2.164615
CG14243 CG31431 -0.777767
CG14243 CG3267 -0.192481
CG14243 CG4162 -0.170873
CG14243 CG4233 -0.820114
CG14243 CG5288 0.122846
CG14243 CG5330 0.120634
CG14243 CG5532 0.145368
CG14243 CG6459 0.874786
CG14243 CG6949 0.180203
CG14243 CG7062 -0.592726
CG14243 CG7266 -0.711384
CG14243 CG7421 -0.466355
CG14243 CG7438 -1.802294
CG14243 CG8050 1.469847
CG14243 CG8402 0.596742
CG14243 CG8443 -0.992927
CG14243 CG8470 -1.061675
CG14243 CG8665 -0.874624
CG14243 CG8766 -0.002717
CG14243 CG8788 -1.106819
CG14243 CG8946 -0.584347
CG14254 CG9036 -2.056620
CG1429 CG1444 0.006521
CG1429 CG14687 -0.612382
CG1429 CG1475 -4.096646
CG1429 CG15105 -0.066377
CG1429 CG1648 0.110645
CG1429 CG1721 -3.434897
CG1429 CG17492 -10.787237
CG1429 CG18111 -0.108840
CG1429 CG18250 -1.951126
CG1429 CG1837 -2.269473
CG1429 CG18657 0.330267
CG1429 CG1910 2.155524
CG1429 CG2051 -2.568870
CG1429 CG2198 -0.131386
CG1429 CG2330 -0.490501
CG1429 CG2969 1.595077
CG1429 CG3001 -6.491804
CG1429 CG31045 3.764130
CG1429 CG31332 1.969713
CG1429 CG32164 1.424586
CG1429 CG32464 -1.170246
CG1429 CG3278 -2.140868
CG1429 CG32813 0.377646
CG1429 CG33149 1.911214
CG1429 CG3371 2.146999
CG1429 CG4125 1.224088
CG1429 CG4300 -2.069492
CG1429 CG4696 -0.946939
CG1429 CG4746 -0.634617
CG1429 CG4843 -1.735757
CG1429 CG4994 -0.003185
CG1429 CG5033 4.463630
CG1429 CG5183 -1.703974
CG1429 CG5320 -0.823304
CG1429 CG5353 1.668051
CG1429 CG5374 -1.440541
CG1429 CG5596 -0.164790
CG1429 CG5776 -1.119715
CG1429 CG5809 -0.376348
CG1429 CG5992 -0.407496
CG1429 CG6017 0.796578
CG1429 CG6512 2.754347
CG1429 CG6668 2.139367
CG1429 CG6844 1.010491
CG1429 CG6972 0.492849
CG1429 CG7073 -1.393535
CG1429 CG7430 -2.841243
CG1429 CG7654 -0.731191
CG1429 CG7915 1.628479
CG1429 CG7987 2.234692
CG1429 CG8231 3.230195
CG1429 CG8289 -2.198868
CG1429 CG8306 -0.747464
CG1429 CG8312 0.092884
CG1429 CG8446 1.641449
CG1429 CG8759 2.523543
CG1429 CG8977 -7.184421
CG1429 CG9281 0.798827
CG1429 CG9677 -0.049669
CG1429 CG9762 2.133448
CG1429 CG9866 -0.325026
CG1429 CG9985 0.939016
CG1429 CR31696 1.362706
CG1429 TE19126 -1.144614
CG14296 CG15651 -1.137464
CG14296 CG7851 -1.719595
CG1430 CG5170 -1.983144
CG1434 CG17724 -2.217136
CG14356 CG15022 -1.647589
CG14356 CG18362 -1.727802
CG14430 CG14813 -0.738847
CG14430 CG17218 -1.926651
CG14430 CG1749 0.025485
CG14430 CG6822 -0.344489
CG14430 CG7748 -0.988972
CG14430 CG8156 -0.821631
CG14430 CG9968 -1.834156
CG1444 CG14622 -0.471952
CG1444 CG1475 0.377706
CG1444 CG14883 -3.546118
CG1444 CG1648 1.949616
CG1444 CG16721 -1.766455
CG1444 CG17158 0.415477
CG1444 CG1721 -0.000303
CG1444 CG17492 -6.118448
CG1444 CG18250 -20.042324
CG1444 CG1837 2.411275
CG1444 CG1910 -1.705132
CG1444 CG2048 0.144280
CG1444 CG2374 -1.493852
CG1444 CG3048 -2.240933
CG1444 CG31045 2.776102
CG1444 CG31332 -2.243417
CG1444 CG32043 -0.377969
CG1444 CG32425 -0.131031
CG1444 CG3265 1.555349
CG1444 CG33097 4.340203
CG1444 CG3371 -6.757851
CG1444 CG3436 0.504143
CG1444 CG3624 1.053007
CG1444 CG3725 -0.382381
CG1444 CG4204 1.263320
CG1444 CG4300 1.961368
CG1444 CG4551 -0.514629
CG1444 CG5215 -1.116293
CG1444 CG5320 0.180044
CG1444 CG5454 0.995186
CG1444 CG5809 6.607308
CG1444 CG6877 1.139518
CG1444 CG7254 -0.549240
CG1444 CG7379 1.609001
CG1444 CG7433 -0.726742
CG1444 CG7638 2.806337
CG1444 CG7987 -0.780405
CG1444 CG8276 1.693148
CG1444 CG8289 0.093569
CG1444 CG8749 -0.396444
CG1444 CG9022 1.210381
CG1444 CG9128 1.392747
CG1444 CG9194 -0.067587
CG1444 CG9403 3.583542
CG1444 CG9710 0.227168
CG1444 CG9985 -4.356153
CG1444 CR31696 -3.596143
CG1444 TE19126 0.649175
CG14447 CG14788 0.075279
CG14447 CG1548 -1.054508
CG14447 CG17136 0.189131
CG14447 CG1746 -2.019679
CG14447 CG18657 0.150676
CG14447 CG2003 1.300490
CG14447 CG2184 -0.800285
CG14447 CG2863 -0.972145
CG14447 CG3001 -1.077842
CG14447 CG32464 0.667397
CG14447 CG32813 -3.080255
CG14447 CG4217 1.271636
CG14447 CG4581 0.163857
CG14447 CG4843 1.205908
CG14447 CG4912 1.361763
CG14447 CG5033 3.897204
CG14447 CG5374 0.927964
CG14447 CG5558 -2.011934
CG14447 CG5596 1.422097
CG14447 CG5824 -5.773163
CG14447 CG5992 1.331593
CG14447 CG6501 2.582657
CG14447 CG7088 -2.388989
CG14447 CG7519 2.178306
CG14447 CG7610 -0.007530
CG14447 CG8039 0.986728
CG14447 CG8231 -2.376476
CG14447 CG8301 0.292753
CG14447 CG8446 1.071776
CG14447 CG8525 2.408756
CG14447 CG8759 0.910431
CG14447 CG8780 -2.770966
CG14447 CG8977 -2.852414
CG14447 CG9630 -5.304333
CG14447 CG9663 -4.889393
CG14513 CG1624 -1.684754
CG14513 CG17724 -0.287973
CG14513 CG5358 -0.739985
CG14513 CG7471 -2.309348
CG14513 CG8092 -0.466673
CG14622 CG14883 -0.874189
CG14622 CG2083 0.138077
CG14622 CG2374 0.258339
CG14622 CG2656 -0.293750
CG14622 CG31108 -1.370560
CG14622 CG31181 0.218041
CG14622 CG31349 -0.682077
CG14622 CG32043 -2.030061
CG14622 CG33097 0.341930
CG14622 CG3436 0.651449
CG14622 CG4303 -0.188006
CG14622 CG4532 -0.175501
CG14622 CG5215 -1.121709
CG14622 CG5433 0.438270
CG14622 CG6174 -1.070739
CG14622 CG6617 0.533367
CG14622 CG6866 -0.011295
CG14622 CG7375 -0.797612
CG14622 CG7379 0.549961
CG14622 CG8567 -0.062005
CG14622 CG8933 0.860410
CG14622 CG8974 0.282364
CG14622 CG9135 -1.275450
CG14622 CG9666 -0.782314
CG14629 CG15105 0.765848
CG14629 CG15117 1.659900
CG14629 CG15828 -1.026729
CG14629 CG1837 1.068478
CG14629 CG2198 -0.176048
CG14629 CG2718 -0.934485
CG14629 CG2969 -0.905244
CG14629 CG30497 -0.819445
CG14629 CG33113 -1.057411
CG14629 CG3903 -0.163402
CG14629 CG3989 -1.512484
CG14629 CG4183 -0.872673
CG14629 CG4533 -1.104892
CG14629 CG4679 -1.614648
CG14629 CG5330 2.485277
CG14629 CG5345 -3.176762
CG14629 CG6778 0.255755
CG14629 CG7062 -1.471339
CG14629 CG8665 -1.001057
CG1463 CG14805 2.245506
CG1463 CG2330 -0.008045
CG1463 CG31692 -2.921817
CG1463 CG32425 0.151531
CG1463 CG3743 -2.273436
CG1463 CG3902 -0.252831
CG1463 CG4204 0.125098
CG1463 CG6778 -0.439268
CG1463 CG6934 -1.748271
CG1463 CG7702 -3.020911
CG1463 CG8258 -0.396411
CG1463 CG9256 -0.035870
CG14636 CG7563 -1.239378
CG14636 CG9747 -2.158819
CG14639 CG14643 -2.000804
CG14643 CG15598 -0.539370
CG14643 CG16944 -0.754055
CG14643 CG17325 -0.872299
CG14643 CG17332 -2.171453
CG14643 CG18374 0.059698
CG14643 CG1910 1.474586
CG14643 CG3127 -0.557085
CG14643 CG32164 -1.391471
CG14643 CG32244 -0.711006
CG14643 CG33149 -0.593078
CG14643 CG4125 -0.000043
CG14643 CG4376 -1.161881
CG14643 CG4726 0.136189
CG14643 CG4994 -1.477672
CG14643 CG5476 -1.470582
CG14643 CG5819 -0.398109
CG14643 CG6501 2.030287
CG14643 CG6521 -0.125729
CG14643 CG6666 0.953152
CG14643 CG7107 0.024013
CG14643 CG7173 -0.782445
CG14643 CG7176 0.177061
CG14643 CG7361 2.129610
CG14643 CG7502 -0.815093
CG14643 CG7638 -0.074700
CG14643 CG7675 -0.140928
CG14643 CG7698 -0.104651
CG14643 CG7807 -0.272424
CG14643 CG7920 0.334950
CG14643 CG8048 -0.413781
CG14643 CG8186 1.054837
CG14687 CG1475 2.132809
CG14687 CG1721 -0.995528
CG14687 CG17492 -0.749749
CG14687 CG31045 -0.152761
CG14687 CG5353 -0.915548
CG14687 CG5992 -0.778479
CG14687 CG8289 -1.388734
CG14687 CG8446 -0.200669
CG14687 CG8759 0.457745
CG14712 CG17136 -1.427231
CG14712 CG18250 0.027134
CG14712 CG2863 -0.306464
CG14712 CG3048 0.580977
CG14712 CG31045 -0.869855
CG14712 CG31332 1.509848
CG14712 CG3265 -0.964675
CG14712 CG3371 1.756872
CG14712 CG3436 -0.119219
CG14712 CG3624 2.314345
CG14712 CG4457 -0.735081
CG14712 CG4551 1.786992
CG14712 CG4700 -3.091230
CG14712 CG4843 0.389206
CG14712 CG4912 0.911034
CG14712 CG4972 1.372031
CG14712 CG5183 1.612936
CG14712 CG5258 0.327734
CG14712 CG5277 -0.129343
CG14712 CG5454 -1.793790
CG14712 CG5824 1.635249
CG14712 CG6226 -0.221900
CG14712 CG6512 0.677865
CG14712 CG7033 -0.197539
CG14712 CG7073 -0.826746
CG14712 CG7413 0.257268
CG14712 CG7430 -1.031097
CG14712 CG7638 -2.205732
CG14712 CG7893 1.020431
CG14712 CG8231 -1.518253
CG14712 CG8301 1.369736
CG14712 CG8366 -0.661748
CG14712 CG8635 -1.577058
CG14712 CG8759 0.959019
CG14712 CG8978 0.017917
CG14712 CG9172 0.093475
CG14712 CG9281 0.747687
CG14712 CG9403 -2.114140
CG14712 CG9630 0.028567
CG14712 CG9677 -0.008957
CG14712 CG9750 -3.602563
CG14712 CG9866 -0.019659
CG1475 CG14805 4.809114
CG1475 CG15105 -7.917989
CG1475 CG15117 2.368804
CG1475 CG15212 -0.851927
CG1475 CG15282 3.745379
CG1475 CG1648 -0.922450
CG1475 CG17158 -4.857369
CG1475 CG1721 3.967669
CG1475 CG17246 5.970418
CG1475 CG17325 1.263832
CG1475 CG17492 -0.274929
CG1475 CG18111 2.249747
CG1475 CG18250 8.390658
CG1475 CG1837 -2.627876
CG1475 CG18657 -2.930130
CG1475 CG1882 -0.837671
CG1475 CG1910 -2.226146
CG1475 CG2051 -8.742334
CG1475 CG2098 1.999980
CG1475 CG2198 -1.450584
CG1475 CG2969 2.365996
CG1475 CG3001 -0.627170
CG1475 CG30011 0.544314
CG1475 CG30427 1.016072
CG1475 CG3048 -0.208101
CG1475 CG31045 -10.611000
CG1475 CG31332 0.290440
CG1475 CG3140 -1.001598
CG1475 CG31794 -1.248090
CG1475 CG32164 3.110768
CG1475 CG32425 -6.258718
CG1475 CG32464 -0.181326
CG1475 CG32625 3.193140
CG1475 CG3278 -2.830708
CG1475 CG32813 -5.614514
CG1475 CG33009 2.885116
CG1475 CG33104 2.988150
CG1475 CG33149 3.257209
CG1475 CG33549 0.318830
CG1475 CG3371 -7.230982
CG1475 CG3624 -1.816173
CG1475 CG3644 4.562306
CG1475 CG3725 0.665410
CG1475 CG3903 8.089460
CG1475 CG3960 2.175460
CG1475 CG3989 4.298648
CG1475 CG4003 -5.060088
CG1475 CG4051 4.060993
CG1475 CG4115 2.349914
CG1475 CG4169 3.391357
CG1475 CG4170 -9.946227
CG1475 CG4183 -0.046443
CG1475 CG4204 -1.039281
CG1475 CG4300 2.197055
CG1475 CG4427 -8.828319
CG1475 CG4511 0.794254
CG1475 CG4533 1.377318
CG1475 CG4552 0.534188
CG1475 CG4679 -7.428387
CG1475 CG4692 5.410565
CG1475 CG4700 5.122127
CG1475 CG4726 7.481579
CG1475 CG4746 -0.289476
CG1475 CG4966 1.545024
CG1475 CG4994 -9.713462
CG1475 CG5033 12.008615
CG1475 CG5183 -2.893040
CG1475 CG5193 3.587916
CG1475 CG5258 3.062076
CG1475 CG5320 -23.628856
CG1475 CG5330 -17.853638
CG1475 CG5353 -13.709454
CG1475 CG5374 1.603737
CG1475 CG5476 -1.685736
CG1475 CG5594 -1.284027
CG1475 CG5596 4.069890
CG1475 CG5776 -4.635031
CG1475 CG5809 -0.260549
CG1475 CG5992 0.748813
CG1475 CG6017 2.937524
CG1475 CG6501 -1.180389
CG1475 CG6512 -0.033103
CG1475 CG6668 -13.409283
CG1475 CG6708 -2.048909
CG1475 CG6766 -2.023568
CG1475 CG6775 1.466154
CG1475 CG6803 1.603322
CG1475 CG6844 -0.730913
CG1475 CG6877 1.117100
CG1475 CG7033 1.160707
CG1475 CG7071 3.476787
CG1475 CG7073 1.022226
CG1475 CG7088 0.173537
CG1475 CG7107 -1.139154
CG1475 CG7173 0.978204
CG1475 CG7199 3.480342
CG1475 CG7227 -0.064957
CG1475 CG7271 0.821505
CG1475 CG7279 -0.469496
CG1475 CG7413 -4.301566
CG1475 CG7430 3.557043
CG1475 CG7433 -0.585107
CG1475 CG7461 3.139423
CG1475 CG7610 -2.751817
CG1475 CG7654 -1.390675
CG1475 CG7915 -2.110079
CG1475 CG7920 0.100932
CG1475 CG7981 4.583284
CG1475 CG7987 -6.565378
CG1475 CG8182 2.790963
CG1475 CG8186 -4.747741
CG1475 CG8231 -3.959776
CG1475 CG8235 1.761693
CG1475 CG8289 -6.349705
CG1475 CG8306 -4.018288
CG1475 CG8312 0.754713
CG1475 CG8402 5.614089
CG1475 CG8430 -1.637602
CG1475 CG8439 11.847609
CG1475 CG8446 1.164999
CG1475 CG8583 0.760406
CG1475 CG8759 -1.079812
CG1475 CG8977 -16.413012
CG1475 CG8978 4.367711
CG1475 CG9009 2.511975
CG1475 CG9022 1.541810
CG1475 CG9128 2.377408
CG1475 CG9172 0.835465
CG1475 CG9194 -1.650353
CG1475 CG9238 4.052429
CG1475 CG9281 -6.320930
CG1475 CG9330 3.842486
CG1475 CG9677 -2.801949
CG1475 CG9710 -0.244785
CG1475 CG9750 0.455274
CG1475 CG9762 -1.661377
CG1475 CG9866 0.490815
CG1475 CG9916 -0.050953
CG1475 CG9985 -1.408136
CG1475 CR31696 -5.451614
CG1475 TE19126 -10.240184
CG14762 CG15651 -0.150686
CG14762 CG4684 -2.679297
CG14762 CG6703 1.220583
CG14762 CG7576 -1.428917
CG14788 CG14805 0.422530
CG14788 CG1746 0.048182
CG14788 CG2198 1.985392
CG14788 CG2263 -2.445686
CG14788 CG3001 -4.883343
CG14788 CG31045 -0.411645
CG14788 CG31692 -0.525665
CG14788 CG32464 -0.636834
CG14788 CG3278 -0.734563
CG14788 CG4003 1.043299
CG14788 CG4457 0.627056
CG14788 CG4746 -3.214527
CG14788 CG5033 4.979229
CG14788 CG5220 -4.602694
CG14788 CG5277 -1.477978
CG14788 CG5382 0.520600
CG14788 CG5537 -0.860997
CG14788 CG5776 -0.961604
CG14788 CG5824 -2.316413
CG14788 CG6148 0.709573
CG14788 CG7393 1.020406
CG14788 CG7519 2.280714
CG14788 CG7935 -1.422561
CG14788 CG8446 -1.808632
CG14788 CG8635 -0.915502
CG14788 CG8759 -4.116345
CG14788 CG9006 -2.706200
CG14788 CG9630 2.712603
CG14788 CG9677 0.824505
CG14788 CG9866 0.017244
CG14792 CG14902 -0.532569
CG14792 CG15347 -0.120464
CG14792 CG31259 0.456255
CG14792 CG4061 -0.907052
CG14792 CG4199 -0.790639
CG14792 CG5660 -0.063032
CG14792 CG6830 -1.348555
CG14792 CG7328 -0.086083
CG14792 CG9331 -0.219858
CG14805 CG17124 -0.007233
CG14805 CG2198 -2.526582
CG14805 CG2277 1.811800
CG14805 CG2330 0.710122
CG14805 CG3001 -0.012631
CG14805 CG31536 -0.421226
CG14805 CG31692 -1.802127
CG14805 CG32253 0.022495
CG14805 CG32425 -5.257706
CG14805 CG32625 1.625567
CG14805 CG3278 -5.389508
CG14805 CG3434 -0.225485
CG14805 CG3902 -0.494792
CG14805 CG3989 2.024171
CG14805 CG4170 -0.757762
CG14805 CG4204 1.616175
CG14805 CG4427 1.969194
CG14805 CG4692 0.872301
CG14805 CG4700 -0.219040
CG14805 CG4746 -5.046982
CG14805 CG4912 -0.853654
CG14805 CG5033 6.446631
CG14805 CG5183 0.573456
CG14805 CG5193 -2.788578
CG14805 CG5220 -1.869283
CG14805 CG5277 -2.044785
CG14805 CG5330 -10.645013
CG14805 CG5345 1.753685
CG14805 CG5353 0.754034
CG14805 CG5486 0.876932
CG14805 CG5776 2.483537
CG14805 CG5824 1.711773
CG14805 CG6022 3.239236
CG14805 CG6148 0.776453
CG14805 CG6778 0.888223
CG14805 CG6844 -0.196809
CG14805 CG7227 -1.905920
CG14805 CG7393 5.883464
CG14805 CG7702 -9.062778
CG14805 CG7935 2.080568
CG14805 CG8258 -3.014795
CG14805 CG9006 -13.639356
CG14805 CG9423 0.539478
CG14805 CG9677 -1.798771
CG14805 CG9836 -1.069120
CG14813 CG17218 -0.489681
CG14813 CG33183 -0.368060
CG14813 CG3722 -0.746053
CG14813 CG4006 0.084261
CG14813 CG4457 0.127884
CG14813 CG5021 -0.431806
CG14813 CG6822 -0.245495
CG14813 CG9035 -2.014559
CG1483 CG2083 -1.032027
CG1483 CG4532 0.002906
CG1483 CG5433 -0.879388
CG1483 CG6617 -1.019163
CG1483 CG6866 -0.340146
CG1483 CG9666 -0.341112
CG1486 CG3499 -1.271641
CG14883 CG17158 2.236283
CG14883 CG17943 -0.516200
CG14883 CG18250 -2.149556
CG14883 CG2374 -2.490714
CG14883 CG31045 -0.207885
CG14883 CG31332 1.642440
CG14883 CG3198 -1.786912
CG14883 CG32043 1.196457
CG14883 CG3265 -1.010734
CG14883 CG33097 -0.945758
CG14883 CG3371 3.349774
CG14883 CG3436 -5.426442
CG14883 CG3542 1.027123
CG14883 CG3624 0.192079
CG14883 CG3969 -2.467799
CG14883 CG4006 -0.369756
CG14883 CG4532 -0.322054
CG14883 CG5215 -0.710802
CG14883 CG5433 -0.041224
CG14883 CG5454 1.446028
CG14883 CG6654 0.396615
CG14883 CG6775 0.960377
CG14883 CG6877 0.892920
CG14883 CG7375 1.710120
CG14883 CG7379 -3.483295
CG14883 CG7893 -0.421049
CG14883 CG8289 0.634406
CG14883 CG8749 0.384041
CG14883 CG9022 -0.893142
CG14883 CG9710 0.249980
CG14883 CG9712 -1.236844
CG14883 CG9894 -0.312673
CG14883 CR31696 0.567471
CG14902 CG1809 -0.904644
CG14902 CG3734 -0.865692
CG14902 CG4199 -0.817325
CG14902 CG6830 -0.726595
CG14968 CG15117 -0.016775
CG14968 CG15347 0.815985
CG14968 CG15717 0.634806
CG14968 CG2977 0.209501
CG14968 CG3006 -0.300834
CG14968 CG31098 0.014696
CG14968 CG31775 -0.737062
CG14968 CG4162 -0.833102
CG14968 CG4753 -2.807429
CG14968 CG5288 -2.258623
CG14968 CG5532 -0.393341
CG14968 CG5819 0.051543
CG14968 CG5828 -1.269021
CG14968 CG6417 -0.571806
CG14968 CG7241 -0.031830
CG14968 CG8050 -0.901884
CG14968 CG8443 -0.505929
CG14968 CG8470 0.866521
CG14968 CG8665 2.349000
CG14968 CG8669 0.058442
CG14968 CG8766 -1.047198
CG14968 CG8788 1.904585
CG14968 CG8804 0.190310
CG14968 CG8946 -0.002943
CG14968 CG9066 0.522680
CG14996 CG15717 1.737810
CG14996 CG1685 -2.369316
CG14996 CG17369 0.492958
CG14996 CG1785 -1.971076
CG14996 CG2078 -0.491512
CG14996 CG2713 0.728124
CG14996 CG31098 -3.503439
CG14996 CG32264 0.309476
CG14996 CG3283 0.472956
CG14996 CG33217 -1.368353
CG14996 CG3593 -1.418221
CG14996 CG4753 2.923168
CG14996 CG4781 -1.325350
CG14996 CG5010 -2.358943
CG14996 CG5558 -0.190787
CG14996 CG6022 4.318562
CG14996 CG6343 -4.377644
CG14996 CG6417 -0.225981
CG14996 CG6459 -0.300635
CG14996 CG6767 -6.878211
CG14996 CG7421 1.270222
CG14996 CG7519 3.723111
CG14996 CG7712 -0.486220
CG14996 CG7839 -0.058762
CG14996 CG7935 1.093073
CG14996 CG8039 2.130670
CG14996 CG8327 0.111177
CG14996 CG8443 -1.680665
CG14996 CG8444 0.596676
CG14996 CG8470 -3.032605
CG14996 CG8766 -0.510234
CG14996 CG8788 1.979377
CG14996 CG8920 2.775264
CG14996 CG9006 0.284657
CG14996 CG9149 0.498691
CG14996 CG9300 1.504676
CG14996 CG9306 -5.321300
CG14996 CG9577 -1.610233
CG15002 CG18140 -0.984269
CG15002 CG3008 -0.073641
CG15002 CG33183 -0.419805
CG15002 CG9322 -1.513819
CG15022 CG7266 -0.479636
CG15095 CG15117 -1.365066
CG15095 CG15162 0.673353
CG15095 CG15304 -1.589553
CG15095 CG15347 -4.829545
CG15095 CG15717 5.525890
CG15095 CG1685 1.030768
CG15095 CG17325 -0.530059
CG15095 CG17332 0.350882
CG15095 CG18549 1.059019
CG15095 CG18593 0.776071
CG15095 CG1882 0.182752
CG15095 CG2003 0.843208
CG15095 CG2098 -2.975602
CG15095 CG2184 0.395466
CG15095 CG2977 3.557720
CG15095 CG30011 0.940369
CG15095 CG31004 2.087616
CG15095 CG31098 -7.894005
CG15095 CG31175 -1.862682
CG15095 CG32164 1.609288
CG15095 CG32813 -6.246670
CG15095 CG3283 -1.625631
CG15095 CG3593 0.993894
CG15095 CG4033 -0.729087
CG15095 CG4233 0.411795
CG15095 CG4475 -1.941801
CG15095 CG4533 -0.185538
CG15095 CG4600 -0.035620
CG15095 CG4753 1.900019
CG15095 CG5010 3.715657
CG15095 CG5033 3.127853
CG15095 CG5532 0.608032
CG15095 CG5558 0.939202
CG15095 CG5594 0.647172
CG15095 CG5819 -2.066870
CG15095 CG5949 -0.478048
CG15095 CG6417 0.721878
CG15095 CG6459 0.759025
CG15095 CG6501 1.475068
CG15095 CG6666 -0.670231
CG15095 CG6949 -1.677810
CG15095 CG7062 1.548497
CG15095 CG7088 -2.049634
CG15095 CG7421 -2.180333
CG15095 CG7458 1.796381
CG15095 CG8048 -0.559663
CG15095 CG8050 -2.588931
CG15095 CG8058 1.145965
CG15095 CG8066 2.434385
CG15095 CG8402 -1.205872
CG15095 CG8443 -1.816873
CG15095 CG8446 2.066727
CG15095 CG8470 -11.539882
CG15095 CG8665 -3.087849
CG15095 CG8766 2.418964
CG15095 CG8788 3.823814
CG15095 CG8913 1.158472
CG15095 CG8946 -10.053455
CG15097 CG32169 -1.263754
CG15097 CG9261 -2.871303
CG15101 CG6981 -2.216600
CG15102 CG17166 -0.645535
CG15102 CG18593 -0.469628
CG15102 CG1882 -0.328479
CG15102 CG30349 -1.721706
CG15102 CG31175 -0.222783
CG15102 CG4567 -0.258665
CG15102 CG4994 0.030824
CG15102 CG6769 -1.494061
CG15102 CG7071 -0.207024
CG15102 CG7107 -0.034496
CG15102 CG7807 -1.016499
CG15102 CG8235 0.839418
CG15102 CG9527 0.456690
CG15105 CG15117 -1.930271
CG15105 CG15282 -2.028818
CG15105 CG15717 2.109438
CG15105 CG1648 -3.405712
CG15105 CG1674 -0.650030
CG15105 CG1721 -2.859150
CG15105 CG17246 -0.046984
CG15105 CG17325 0.705618
CG15105 CG17492 1.402472
CG15105 CG18111 -0.634183
CG15105 CG18140 -0.501047
CG15105 CG18290 -1.452287
CG15105 CG1837 -1.064095
CG15105 CG18446 1.621819
CG15105 CG1910 -4.372345
CG15105 CG1934 -0.395455
CG15105 CG2051 2.772886
CG15105 CG2718 0.227640
CG15105 CG2969 -1.584429
CG15105 CG30011 -0.998874
CG15105 CG30427 0.746546
CG15105 CG30497 -0.849750
CG15105 CG3127 -1.087164
CG15105 CG31794 -0.011485
CG15105 CG32164 -1.005931
CG15105 CG32425 6.824685
CG15105 CG32499 1.318358
CG15105 CG33113 0.118159
CG15105 CG33149 -8.752270
CG15105 CG33549 -7.774402
CG15105 CG3371 4.119612
CG15105 CG3644 -6.044208
CG15105 CG3725 -5.280189
CG15105 CG3903 0.730365
CG15105 CG3960 -3.571148
CG15105 CG3989 0.074990
CG15105 CG4169 -1.827290
CG15105 CG4170 1.390365
CG15105 CG4183 -1.229615
CG15105 CG4233 0.413677
CG15105 CG4300 -0.981290
CG15105 CG4354 -1.215574
CG15105 CG4376 0.405862
CG15105 CG4533 -5.993140
CG15105 CG4679 -5.720372
CG15105 CG4692 -6.239814
CG15105 CG4746 0.484420
CG15105 CG4994 0.830169
CG15105 CG5320 0.728354
CG15105 CG5330 -0.064988
CG15105 CG5345 2.736004
CG15105 CG5353 -0.283322
CG15105 CG5374 -0.678806
CG15105 CG5476 3.123629
CG15105 CG5486 2.040644
CG15105 CG5594 0.641404
CG15105 CG5809 0.924714
CG15105 CG6647 0.118548
CG15105 CG6666 0.959583
CG15105 CG6668 -0.585400
CG15105 CG6803 0.818487
CG15105 CG6844 0.105759
CG15105 CG7033 0.545034
CG15105 CG7062 2.377868
CG15105 CG7071 0.644704
CG15105 CG7107 -2.341528
CG15105 CG7173 -3.688116
CG15105 CG7433 1.974711
CG15105 CG7481 0.876669
CG15105 CG7526 0.710505
CG15105 CG7807 0.765107
CG15105 CG7915 -3.279444
CG15105 CG7920 4.434542
CG15105 CG7981 0.522619
CG15105 CG7987 2.955722
CG15105 CG8050 -0.519070
CG15105 CG8235 -0.255712
CG15105 CG8402 -3.519775
CG15105 CG8439 -3.600487
CG15105 CG8665 -0.302021
CG15105 CG8977 6.635713
CG15105 CG9020 -0.739819
CG15105 CG9194 0.195608
CG15105 CG9238 1.177872
CG15105 CG9539 2.443779
CG15105 CG9811 -0.588240
CG15105 CG9985 -2.152301
CG15105 CR31696 0.425603
CG15105 TE19126 0.402294
CG15117 CG15282 3.378310
CG15117 CG1548 -0.131576
CG15117 CG15717 -0.274676
CG15117 CG17325 1.103951
CG15117 CG1743 -0.025956
CG15117 CG17754 0.235703
CG15117 CG18111 -1.200850
CG15117 CG1837 -2.700032
CG15117 CG18657 -2.908401
CG15117 CG1882 -0.525194
CG15117 CG1910 2.718086
CG15117 CG2003 -3.823427
CG15117 CG2098 2.574085
CG15117 CG2198 -5.391387
CG15117 CG2718 -1.115837
CG15117 CG3001 0.165069
CG15117 CG30011 0.215045
CG15117 CG30427 -0.736139
CG15117 CG30497 0.464192
CG15117 CG31098 3.596768
CG15117 CG32464 0.588168
CG15117 CG32813 0.585569
CG15117 CG33009 0.291050
CG15117 CG33149 0.673985
CG15117 CG3960 -1.057968
CG15117 CG3989 0.924847
CG15117 CG4033 1.791646
CG15117 CG4162 1.033297
CG15117 CG4183 -0.061877
CG15117 CG4533 2.179856
CG15117 CG4679 -6.654435
CG15117 CG4692 0.205031
CG15117 CG4696 -0.213273
CG15117 CG5033 5.331666
CG15117 CG5320 -11.903957
CG15117 CG5330 6.878195
CG15117 CG5476 -2.238043
CG15117 CG5532 1.232598
CG15117 CG5594 -4.628993
CG15117 CG5776 0.628244
CG15117 CG5819 -0.561988
CG15117 CG6501 -0.090903
CG15117 CG6666 0.649475
CG15117 CG6803 -0.411253
CG15117 CG6844 1.216733
CG15117 CG7062 -5.750126
CG15117 CG7088 0.678073
CG15117 CG7173 2.549412
CG15117 CG7241 -0.759751
CG15117 CG7915 1.386019
CG15117 CG7987 -0.744972
CG15117 CG8050 -0.917489
CG15117 CG8066 0.914131
CG15117 CG8186 -0.840715
CG15117 CG8402 2.375768
CG15117 CG8665 -15.202575
CG15117 CG8946 -3.058315
CG15117 CG8977 -0.037605
CG15117 CG9238 1.460042
CG15117 TE19126 -1.647203
CG15162 CG15347 -1.419154
CG15162 CG17332 1.079002
CG15162 CG18374 0.181765
CG15162 CG18657 -1.310904
CG15162 CG2003 3.004704
CG15162 CG2184 -3.244269
CG15162 CG2713 -1.507062
CG15162 CG2977 0.938534
CG15162 CG31004 -2.551907
CG15162 CG31098 2.781143
CG15162 CG31160 -0.353396
CG15162 CG31175 -3.796403
CG15162 CG31259 -0.666098
CG15162 CG31559 -0.524047
CG15162 CG32164 -1.053755
CG15162 CG3267 -0.365224
CG15162 CG33502 1.464109
CG15162 CG4033 -1.982228
CG15162 CG4051 0.958481
CG15162 CG4217 4.975513
CG15162 CG4427 4.335388
CG15162 CG4475 1.303340
CG15162 CG4567 0.377628
CG15162 CG4581 -0.428754
CG15162 CG4665 0.381440
CG15162 CG4753 2.087551
CG15162 CG4901 7.110911
CG15162 CG5010 -1.060610
CG15162 CG5288 -0.133635
CG15162 CG5525 -6.303706
CG15162 CG5819 -3.680728
CG15162 CG6105 -0.830457
CG15162 CG6459 1.923765
CG15162 CG6501 -5.662155
CG15162 CG6666 1.516015
CG15162 CG6708 -0.085950
CG15162 CG6949 0.214397
CG15162 CG7176 -2.178678
CG15162 CG7178 0.050743
CG15162 CG7361 -0.959939
CG15162 CG7421 -3.278937
CG15162 CG7458 3.554288
CG15162 CG7502 -1.727175
CG15162 CG8048 -0.110669
CG15162 CG8186 -0.900850
CG15162 CG8235 1.870865
CG15162 CG8309 3.111955
CG15162 CG8443 0.162380
CG15162 CG8446 0.315215
CG15162 CG8531 -7.235125
CG15162 CG8766 2.373404
CG15162 CG8788 -1.330929
CG15162 CG8804 1.300133
CG15162 CG8946 -10.790550
CG15162 CG9127 -2.108868
CG15162 CG9331 -1.530813
CG15162 CG9527 -3.825290
CG15162 CG9762 -0.039215
CG15188 CG17325 -0.123948
CG15188 CG2098 -2.396644
CG15188 CG30011 -0.147946
CG15188 CG3989 0.349681
CG15188 CG4051 -0.796872
CG15188 CG4533 0.993841
CG15188 CG5033 2.179185
CG15188 CG5330 -1.941400
CG15188 CG7173 -0.899280
CG15188 CG7935 -0.331582
CG15188 CG8402 0.301015
CG15188 CG8665 0.026284
CG15211 CG1759 -1.599019
CG15212 CG15598 -0.128673
CG15212 CG16765 0.696021
CG15212 CG17166 -1.229142
CG15212 CG2837 -0.896305
CG15212 CG31175 0.035591
CG15212 CG32244 0.448010
CG15212 CG32548 -1.161913
CG15212 CG3267 0.715057
CG15212 CG33104 -0.239898
CG15212 CG4051 -0.903526
CG15212 CG4427 2.051087
CG15212 CG4552 0.301663
CG15212 CG4567 0.898742
CG15212 CG4679 0.173126
CG15212 CG4994 2.049425
CG15212 CG5330 -1.931468
CG15212 CG5476 0.256276
CG15212 CG6521 -0.120766
CG15212 CG6668 0.171444
CG15212 CG6708 -1.504993
CG15212 CG7071 -1.311635
CG15212 CG7107 -1.085132
CG15212 CG7173 -1.280706
CG15212 CG7176 0.941947
CG15212 CG7271 -0.854054
CG15212 CG7361 -3.093265
CG15212 CG7807 -0.536571
CG15212 CG8186 0.393610
CG15212 CG8235 -1.060558
CG15212 CG8309 0.540428
CG15212 CG8402 1.065237
CG15212 CG8788 -1.451929
CG15212 CG9330 -0.260922
CG15212 CG9710 0.677089
CG15282 CG1648 -0.377028
CG15282 CG17325 2.422624
CG15282 CG17332 -0.370909
CG15282 CG1837 0.032314
CG15282 CG1882 0.426798
CG15282 CG1910 0.111082
CG15282 CG30011 -0.018443
CG15282 CG30497 -0.721044
CG15282 CG31098 2.031674
CG15282 CG32164 -1.463719
CG15282 CG32244 0.892817
CG15282 CG33149 0.949215
CG15282 CG3644 0.650874
CG15282 CG3903 -0.128971
CG15282 CG3960 -2.178019
CG15282 CG3989 -1.141085
CG15282 CG4169 0.621398
CG15282 CG4376 -0.073217
CG15282 CG4533 2.158799
CG15282 CG4679 -2.860410
CG15282 CG4692 0.543247
CG15282 CG5320 -4.016633
CG15282 CG5330 2.129981
CG15282 CG5476 -4.402733
CG15282 CG6501 0.855155
CG15282 CG6647 -1.015384
CG15282 CG6666 -1.432251
CG15282 CG6668 -2.213812
CG15282 CG6803 -0.257097
CG15282 CG7062 -1.780482
CG15282 CG7071 0.597714
CG15282 CG7107 -0.120162
CG15282 CG7173 0.392826
CG15282 CG7433 2.010819
CG15282 CG7920 0.093331
CG15282 CG7981 -0.457089
CG15282 CG8050 -1.464328
CG15282 CG8186 0.054899
CG15282 CG8402 1.409276
CG15282 CG8665 -2.818006
CG15282 CG9194 0.145958
CG15282 CG9238 0.297486
CG15282 CG9253 -0.314531
CG15282 CR31696 0.878270
CG15304 CG15347 -2.120692
CG15304 CG15717 -0.072243
CG15304 CG1582 1.330721
CG15304 CG1685 -0.892412
CG15304 CG17246 1.958504
CG15304 CG17320 -1.040629
CG15304 CG17332 1.360615
CG15304 CG17642 -1.512222
CG15304 CG1882 0.648162
CG15304 CG2003 -0.026757
CG15304 CG2713 -2.823093
CG15304 CG31004 -0.326965
CG15304 CG31098 2.192876
CG15304 CG31160 1.428748
CG15304 CG31170 -0.674642
CG15304 CG3127 1.313127
CG15304 CG3140 -2.995082
CG15304 CG31999 -1.584242
CG15304 CG3249 -0.950442
CG15304 CG3267 0.985302
CG15304 CG3283 0.479533
CG15304 CG32920 1.844408
CG15304 CG33009 0.147735
CG15304 CG33502 0.443757
CG15304 CG3499 -3.779300
CG15304 CG3714 0.861481
CG15304 CG3960 0.180163
CG15304 CG4033 5.374913
CG15304 CG4051 -0.885397
CG15304 CG4169 0.731010
CG15304 CG4233 -1.627288
CG15304 CG4247 -0.915056
CG15304 CG4427 3.936283
CG15304 CG4475 0.742219
CG15304 CG4567 1.871465
CG15304 CG4753 -2.369013
CG15304 CG5033 1.623462
CG15304 CG5353 -0.246452
CG15304 CG5558 -0.217278
CG15304 CG5594 -2.139908
CG15304 CG5660 0.692587
CG15304 CG5819 2.466618
CG15304 CG5903 1.674814
CG15304 CG5904 2.735599
CG15304 CG6028 0.224069
CG15304 CG6226 -0.077712
CG15304 CG6345 0.104845
CG15304 CG6459 -2.910615
CG15304 CG6501 -3.982263
CG15304 CG6666 -2.945564
CG15304 CG6769 -2.773632
CG15304 CG6904 0.882551
CG15304 CG6949 -10.670055
CG15304 CG7107 0.587550
CG15304 CG7361 -1.117191
CG15304 CG7421 3.899212
CG15304 CG7438 -0.459945
CG15304 CG7458 0.924889
CG15304 CG7610 -0.064522
CG15304 CG7920 -0.049276
CG15304 CG7935 2.912316
CG15304 CG7993 -1.260132
CG15304 CG8039 0.996780
CG15304 CG8048 -0.138198
CG15304 CG8058 -0.399243
CG15304 CG8235 4.029376
CG15304 CG8402 -4.944873
CG15304 CG8439 -1.515443
CG15304 CG8443 -0.814085
CG15304 CG8470 0.950306
CG15304 CG8766 0.251425
CG15304 CG8788 1.797735
CG15304 CG8946 0.947269
CG15304 CG9140 -3.055641
CG15304 CG9280 -1.048297
CG15304 CG9527 1.912893
CG15347 CG1644 -1.835185
CG15347 CG2003 -4.299904
CG15347 CG2184 -0.703206
CG15347 CG2713 0.679342
CG15347 CG2977 -1.577561
CG15347 CG31004 1.764092
CG15347 CG31098 5.672362
CG15347 CG31160 -0.275337
CG15347 CG31259 -0.738771
CG15347 CG3127 0.341594
CG15347 CG31605 -0.824948
CG15347 CG32409 -2.657675
CG15347 CG32813 7.085110
CG15347 CG3283 0.860490
CG15347 CG33502 1.719878
CG15347 CG3714 -0.792298
CG15347 CG4033 0.343118
CG15347 CG4061 -1.914213
CG15347 CG4217 -4.769465
CG15347 CG4581 2.555695
CG15347 CG4753 -14.043263
CG15347 CG5010 1.376487
CG15347 CG5660 -2.833549
CG15347 CG5819 -6.535794
CG15347 CG5904 1.392879
CG15347 CG5961 -0.071201
CG15347 CG6028 1.101228
CG15347 CG6417 0.452795
CG15347 CG6501 -4.722815
CG15347 CG6666 4.463701
CG15347 CG6949 9.767839
CG15347 CG7328 0.489345
CG15347 CG7458 -2.422657
CG15347 CG7936 -2.486147
CG15347 CG8048 -3.631090
CG15347 CG8443 -1.332375
CG15347 CG8470 4.453517
CG15347 CG8766 -3.653649
CG15347 CG8788 1.748378
CG15347 CG8946 7.626036
CG15347 CG9331 0.677973
CG15347 CG9527 1.113042
CG15433 CG16765 -5.936804
CG15433 CG1685 -0.583358
CG15433 CG17121 1.227011
CG15433 CG17166 -3.611380
CG15433 CG17369 -1.124683
CG15433 CG1785 -0.265632
CG15433 CG18446 -1.413260
CG15433 CG2003 -1.251410
CG15433 CG2184 -0.865339
CG15433 CG2221 5.660125
CG15433 CG2863 -2.421354
CG15433 CG3001 0.280765
CG15433 CG31175 -5.402947
CG15433 CG32164 5.382742
CG15433 CG3267 3.028903
CG15433 CG3278 2.663001
CG15433 CG32813 2.354926
CG15433 CG33071 -2.428319
CG15433 CG33104 -1.000668
CG15433 CG33183 1.075480
CG15433 CG33217 1.779755
CG15433 CG3401 0.198335
CG15433 CG3499 -0.558386
CG15433 CG3762 1.509183
CG15433 CG4033 -5.642208
CG15433 CG4051 0.062546
CG15433 CG4170 -0.702064
CG15433 CG4300 0.310377
CG15433 CG4307 -0.752716
CG15433 CG4457 2.969979
CG15433 CG4567 -3.919535
CG15433 CG4726 1.311772
CG15433 CG4901 -1.889082
CG15433 CG4912 0.277431
CG15433 CG4966 -1.398304
CG15433 CG4994 -9.180225
CG15433 CG5033 0.117188
CG15433 CG5258 0.996449
CG15433 CG5277 4.143230
CG15433 CG5374 0.039031
CG15433 CG5525 3.614397
CG15433 CG5590 -0.373157
CG15433 CG5596 0.820625
CG15433 CG6226 2.813226
CG15433 CG6512 -7.435243
CG15433 CG6668 1.037452
CG15433 CG6766 1.339780
CG15433 CG6871 0.402826
CG15433 CG7033 1.758294
CG15433 CG7088 -0.507587
CG15433 CG7176 -0.577178
CG15433 CG7271 -0.473225
CG15433 CG7413 5.392327
CG15433 CG7421 -5.101203
CG15433 CG7430 1.779770
CG15433 CG7461 -4.550019
CG15433 CG7554 0.036016
CG15433 CG7654 -2.285410
CG15433 CG7675 0.792021
CG15433 CG7915 -2.145875
CG15433 CG8058 -1.581043
CG15433 CG8144 3.277662
CG15433 CG8231 -1.295006
CG15433 CG8235 5.014398
CG15433 CG8309 -10.175202
CG15433 CG8402 2.848019
CG15433 CG8439 1.837119
CG15433 CG8446 0.101362
CG15433 CG8759 -0.013268
CG15433 CG8920 -1.682546
CG15433 CG8977 4.025961
CG15433 CG9009 -4.658069
CG15433 CG9172 -13.487406
CG15433 CG9281 -7.877621
CG15433 CG9326 0.379241
CG15433 CG9330 -7.548140
CG15433 CG9416 -0.337940
CG15433 CG9710 0.099361
CG15433 CR31808 1.057219
CG15433 TE19126 -1.103264
CG1548 CG15717 -2.481209
CG1548 CG1685 0.305204
CG1548 CG1743 -2.304079
CG1548 CG18111 0.083965
CG1548 CG1837 -0.174309
CG1548 CG2003 -0.595048
CG1548 CG2098 0.751842
CG1548 CG2198 0.128011
CG1548 CG3001 0.384546
CG1548 CG31098 0.328502
CG1548 CG31775 -1.974066
CG1548 CG32464 -3.345590
CG1548 CG32813 0.094776
CG1548 CG3989 -2.248040
CG1548 CG4162 1.741363
CG1548 CG4533 -0.468505
CG1548 CG4781 -0.460650
CG1548 CG5033 -0.458995
CG1548 CG5330 1.528217
CG1548 CG5345 0.216821
CG1548 CG5558 -0.716888
CG1548 CG5776 0.921486
CG1548 CG7088 0.986735
CG1548 CG7935 -0.480814
CG1548 CG8050 0.598673
CG1548 CG8402 0.459321
CG1548 CG8446 0.591318
CG1548 CG8665 -2.136948
CG1548 CG8977 0.499595
CG1548 CG9006 -0.443670
CG1548 CG9306 -0.003944
CG1548 CG9663 0.339974
CG15598 CG2837 -1.361104
CG15598 CG31559 -1.118138
CG15598 CG32244 -0.876331
CG15598 CG4376 -0.595410
CG15598 CG7107 -0.006168
CG15598 CG7176 -0.507707
CG15598 CG8788 0.166012
CG15651 CG32169 -2.213454
CG15651 CG3703 0.609008
CG15651 CG4684 -2.993284
CG15651 CG6703 0.365473
CG15651 CG7851 -1.312937
CG15669 CG7296 -2.045599
CG15717 CG16765 2.728857
CG15717 CG1685 5.405090
CG15717 CG17325 -1.551629
CG15717 CG1743 2.694150
CG15717 CG1785 -3.751340
CG15717 CG1837 1.689830
CG15717 CG18446 -2.427693
CG15717 CG18549 -0.047938
CG15717 CG18593 1.546770
CG15717 CG1882 -4.553569
CG15717 CG1970 -1.480639
CG15717 CG2003 -4.057810
CG15717 CG2098 0.045234
CG15717 CG2155 0.642326
CG15717 CG2198 0.213791
CG15717 CG30011 1.276567
CG15717 CG3006 -0.157656
CG15717 CG30497 0.861348
CG15717 CG31098 -14.737824
CG15717 CG31160 0.716885
CG15717 CG31175 1.475382
CG15717 CG31431 0.675841
CG15717 CG31775 0.861363
CG15717 CG32409 -0.310119
CG15717 CG32499 0.889821
CG15717 CG3267 1.169468
CG15717 CG32813 0.090490
CG15717 CG33009 -0.741314
CG15717 CG3593 0.481354
CG15717 CG3960 -1.034666
CG15717 CG4033 4.417582
CG15717 CG4233 3.836770
CG15717 CG4427 -23.184718
CG15717 CG4475 -0.627788
CG15717 CG4533 1.634508
CG15717 CG4567 3.294555
CG15717 CG4600 1.001665
CG15717 CG4679 -7.699526
CG15717 CG4753 3.338162
CG15717 CG5033 0.508909
CG15717 CG5210 -0.651703
CG15717 CG5330 2.298662
CG15717 CG5345 -1.854700
CG15717 CG5353 3.320026
CG15717 CG5532 -0.814390
CG15717 CG5594 -0.621909
CG15717 CG5949 1.238097
CG15717 CG6417 -1.276570
CG15717 CG6459 -0.026038
CG15717 CG6501 7.505136
CG15717 CG6708 2.149773
CG15717 CG6871 1.369608
CG15717 CG6949 2.448138
CG15717 CG7062 -0.493692
CG15717 CG7088 -5.519055
CG15717 CG7107 3.220915
CG15717 CG7266 -6.813949
CG15717 CG7421 4.097216
CG15717 CG7438 -1.531735
CG15717 CG7807 -0.958371
CG15717 CG7981 0.881691
CG15717 CG8036 2.073565
CG15717 CG8050 -4.711681
CG15717 CG8058 0.838924
CG15717 CG8066 1.485646
CG15717 CG8144 -1.263763
CG15717 CG8235 1.922788
CG15717 CG8402 -8.445262
CG15717 CG8439 0.395189
CG15717 CG8443 -2.426854
CG15717 CG8446 -7.194581
CG15717 CG8470 -9.637414
CG15717 CG8665 -7.674156
CG15717 CG8766 1.669133
CG15717 CG8788 -5.383392
CG15717 CG8913 -0.768487
CG15717 CG8946 0.379076
CG15717 CG9009 1.233445
CG15717 CG9280 0.760443
CG15717 CG9446 0.113693
CG15717 CG9539 2.122155
CG15717 CG9663 0.981085
CG15717 CR31808 -0.372367
CG15731 CG32813 0.135062
CG15731 CG4033 0.488398
CG15731 CG4901 -0.475402
CG15731 CG5596 0.009162
CG15731 CG5961 0.181103
CG15731 CG7088 -0.570518
CG15731 CG7458 -1.175536
CG15731 CG8635 -0.549444
CG15731 CG8977 -0.405496
CG15731 CG9663 -0.095555
CG15811 CG2774 -0.500144
CG15811 CG2835 -0.130745
CG15811 CG31349 -0.684504
CG15811 CG32043 -1.476520
CG15811 CG32158 -0.518464
CG15811 CG32486 -1.252192
CG15811 CG33097 2.404433
CG15811 CG3625 -0.546534
CG15811 CG3969 -0.877078
CG15811 CG4006 0.978732
CG15811 CG4303 -1.002942
CG15811 CG5215 0.840074
CG15811 CG5433 -0.171370
CG15811 CG6174 -1.987381
CG15811 CG6418 -0.924579
CG15811 CG6877 -0.715041
CG15811 CG7375 0.199921
CG15811 CG7379 -0.578985
CG15811 CG7961 -0.982736
CG15811 CG8567 0.707222
CG15811 CG8933 -0.550056
CG1582 CG17642 0.328751
CG1582 CG2161 0.301623
CG1582 CG2713 -1.851537
CG1582 CG31170 0.096777
CG1582 CG3140 -1.105644
CG1582 CG3171 -0.412792
CG1582 CG31999 0.108773
CG1582 CG32920 -1.971246
CG1582 CG3499 -1.819468
CG1582 CG4233 -0.576793
CG1582 CG4427 2.097798
CG1582 CG5660 -0.505281
CG1582 CG6028 -0.283040
CG1582 CG6199 -1.171423
CG1582 CG6345 -1.083677
CG1582 CG6769 0.651662
CG1582 CG7354 1.137687
CG1582 CG7361 2.350675
CG1582 CG7413 0.835512
CG1582 CG8235 -2.837564
CG15828 CG2198 -0.752832
CG15828 CG3989 -1.819013
CG15828 CG5345 -0.065278
CG1600 CG18466 -3.238585
CG1600 CG2060 -0.923091
CG1600 CG3829 -1.553688
CG1600 CG4120 0.561368
CG1600 CG4162 -0.949986
CG1600 CG8050 0.195150
CG1600 CG8066 0.844857
CG1600 CG8665 0.317857
CG1600 CG8782 0.353461
CG1624 CG32158 -1.741516
CG1644 CG7936 -1.279798
CG1648 CG17158 -1.604596
CG1648 CG1721 -2.290711
CG1648 CG17325 -0.089244
CG1648 CG18111 0.230976
CG1648 CG18140 -0.430733
CG1648 CG18250 1.691895
CG1648 CG1837 -0.568985
CG1648 CG1910 -4.922770
CG1648 CG2051 2.571703
CG1648 CG2969 -0.310952
CG1648 CG30427 -0.845623
CG1648 CG31045 -0.375143
CG1648 CG31999 1.319278
CG1648 CG32244 -0.029692
CG1648 CG32425 2.133923
CG1648 CG32625 0.557734
CG1648 CG3265 -0.008257
CG1648 CG3278 -2.773740
CG1648 CG33149 1.749131
CG1648 CG33549 0.716730
CG1648 CG3371 -0.384892
CG1648 CG3624 0.253991
CG1648 CG3725 0.806293
CG1648 CG3800 0.237368
CG1648 CG3903 -4.522086
CG1648 CG3989 2.502948
CG1648 CG4051 0.357776
CG1648 CG4115 -0.667602
CG1648 CG4533 2.105992
CG1648 CG4551 0.080884
CG1648 CG4679 4.651059
CG1648 CG4692 -0.747523
CG1648 CG4700 -2.631834
CG1648 CG5320 -7.502128
CG1648 CG5330 -1.463364
CG1648 CG5476 -1.722110
CG1648 CG5486 1.390942
CG1648 CG5809 3.491548
CG1648 CG6668 3.148383
CG1648 CG6803 0.423142
CG1648 CG7033 3.307083
CG1648 CG7173 -1.195313
CG1648 CG7227 0.531073
CG1648 CG7481 -0.150328
CG1648 CG7981 -0.215009
CG1648 CG7987 4.440416
CG1648 CG8276 -1.170234
CG1648 CG8759 -0.275465
CG1648 CG8977 0.270626
CG1648 CG9022 -1.082740
CG1648 CG9194 -4.896056
CG1648 CG9238 -1.505545
CG1648 CG9750 0.386318
CG1648 CG9985 -3.930765
CG1648 CR31696 2.204111
CG1648 TE19126 1.188111
CG16721 CG17158 -1.236051
CG16721 CG17492 -0.416602
CG16721 CG18250 3.985396
CG16721 CG2969 -0.033399
CG16721 CG31045 1.042482
CG16721 CG32031 -0.770992
CG16721 CG32425 0.341199
CG16721 CG3265 0.214295
CG16721 CG33097 -1.281460
CG16721 CG33549 0.331357
CG16721 CG3436 -1.081134
CG16721 CG3624 -1.519644
CG16721 CG3644 -0.449760
CG16721 CG3725 -0.327367
CG16721 CG3903 0.119971
CG16721 CG4006 0.151229
CG16721 CG4169 -0.403325
CG16721 CG4677 -0.459226
CG16721 CG5320 0.523894
CG16721 CG5454 0.032805
CG16721 CG5809 -0.141581
CG16721 CG7379 0.708173
CG16721 CG7433 0.361937
CG16721 CG7481 0.023605
CG16721 CG7987 -0.167800
CG16721 CG8276 -3.367673
CG16721 CG8933 1.123873
CG16721 CG9022 0.292205
CG16721 CG9322 -0.155036
CG16721 CG9423 0.133928
CG16721 CG9985 0.302170
CG1674 CG33149 -0.046294
CG1674 CG7433 -1.154324
CG1674 CG9811 -0.827001
CG16765 CG17166 -6.194919
CG16765 CG17369 0.931696
CG16765 CG1749 -0.071115
CG16765 CG1771 -2.330987
CG16765 CG1785 0.414874
CG16765 CG1882 0.158987
CG16765 CG18854 -1.686886
CG16765 CG2003 -1.012864
CG16765 CG2221 -3.103682
CG16765 CG30011 -0.962042
CG16765 CG31175 0.662340
CG16765 CG31559 -0.762918
CG16765 CG3171 2.050290
CG16765 CG3267 0.368707
CG16765 CG32813 -1.615220
CG16765 CG33104 -7.552056
CG16765 CG33183 0.283451
CG16765 CG3762 -2.592851
CG16765 CG4051 1.586767
CG16765 CG4307 1.810861
CG16765 CG4427 -0.966894
CG16765 CG4457 2.102728
CG16765 CG4552 -0.901832
CG16765 CG4567 3.209068
CG16765 CG4726 -0.663752
CG16765 CG4901 1.091922
CG16765 CG4966 -1.491938
CG16765 CG4994 1.525724
CG16765 CG6202 -0.137071
CG16765 CG6668 0.915857
CG16765 CG6708 4.022694
CG16765 CG6766 -0.531758
CG16765 CG7088 1.491719
CG16765 CG7176 -0.801915
CG16765 CG7271 -0.859655
CG16765 CG7361 -0.506011
CG16765 CG7413 1.989757
CG16765 CG7421 0.403856
CG16765 CG7430 -3.116201
CG16765 CG7461 0.700302
CG16765 CG7654 0.656130
CG16765 CG7807 -0.151900
CG16765 CG7915 0.203903
CG16765 CG8144 -14.034968
CG16765 CG8231 0.213373
CG16765 CG8235 -3.795471
CG16765 CG8268 -1.362145
CG16765 CG8309 -2.118472
CG16765 CG8386 0.373381
CG16765 CG8439 -5.188918
CG16765 CG8446 -2.270966
CG16765 CG9009 -1.846077
CG16765 CG9149 -2.815444
CG16765 CG9172 -1.281402
CG16765 CG9281 2.154464
CG16765 CG9330 4.801516
CG16765 CR31808 -1.106852
CG16787 CG32920 -0.729438
CG16787 CG33502 0.346977
CG16787 CG4984 -0.768087
CG16787 CG5012 -0.070505
CG16787 CG5660 -0.139721
CG16787 CG7328 0.082183
CG16787 CG7354 -2.236099
CG1685 CG17246 4.104210
CG1685 CG17369 2.425115
CG1685 CG1746 2.778985
CG1685 CG1785 -12.392678
CG1685 CG18854 2.226910
CG1685 CG2003 0.255561
CG1685 CG2713 -2.511827
CG1685 CG2863 -0.769667
CG1685 CG31098 -2.060784
CG1685 CG31175 -0.619106
CG1685 CG3140 0.895893
CG1685 CG32409 -4.605905
CG1685 CG3267 -5.974039
CG1685 CG32813 -1.606809
CG1685 CG33009 0.405909
CG1685 CG33217 -0.720869
CG1685 CG3593 1.208361
CG1685 CG3714 0.001966
CG1685 CG4033 -2.149838
CG1685 CG4051 1.373604
CG1685 CG4217 3.203810
CG1685 CG4233 -1.369839
CG1685 CG4300 -0.140418
CG1685 CG4307 -3.799084
CG1685 CG4427 0.771839
CG1685 CG4475 1.822196
CG1685 CG4567 3.108385
CG1685 CG4753 -1.634139
CG1685 CG4901 3.938581
CG1685 CG4912 4.178715
CG1685 CG4994 1.493935
CG1685 CG5010 -6.665089
CG1685 CG5033 3.778227
CG1685 CG5258 -0.484083
CG1685 CG5277 1.795828
CG1685 CG5374 1.531452
CG1685 CG5558 -2.833946
CG1685 CG5594 4.461928
CG1685 CG5824 -3.163119
CG1685 CG5904 -13.512113
CG1685 CG5992 0.188264
CG1685 CG6022 2.494569
CG1685 CG6105 4.740679
CG1685 CG6226 -5.228085
CG1685 CG6343 -3.731531
CG1685 CG6417 2.226767
CG1685 CG6501 5.308502
CG1685 CG6767 2.249662
CG1685 CG6769 2.768744
CG1685 CG6904 -2.678598
CG1685 CG6949 9.590217
CG1685 CG7033 3.394721
CG1685 CG7088 0.148492
CG1685 CG7176 0.351673
CG1685 CG7421 2.794066
CG1685 CG7430 -4.441848
CG1685 CG7519 2.829344
CG1685 CG7610 5.079276
CG1685 CG7712 2.753103
CG1685 CG7834 2.828744
CG1685 CG7839 4.315191
CG1685 CG7935 -5.916046
CG1685 CG7993 9.258708
CG1685 CG8039 -5.865408
CG1685 CG8058 0.418069
CG1685 CG8309 -2.688962
CG1685 CG8327 2.450244
CG1685 CG8402 -0.379797
CG1685 CG8439 -9.848116
CG1685 CG8443 -3.835304
CG1685 CG8444 -0.555973
CG1685 CG8446 0.550244
CG1685 CG8470 -8.355335
CG1685 CG8525 1.368185
CG1685 CG8766 -1.789082
CG1685 CG8788 5.517853
CG1685 CG8920 -1.982671
CG1685 CG8977 -10.398877
CG1685 CG9009 2.976622
CG1685 CG9140 3.177416
CG1685 CG9172 -3.244961
CG1685 CG9281 3.465245
CG1685 CG9300 0.378732
CG1685 CG9306 -0.875079
CG1685 CG9527 -2.652669
CG1685 CG9577 2.889525
CG1685 CG9630 1.814015
CG16858 CG2161 -0.914608
CG16858 CG3542 -0.652167
CG16858 CG3722 -0.799464
CG16858 CG3903 0.481387
CG16858 CG4145 -2.014600
CG16876 CG5580 -1.963432
CG16944 CG17332 -0.684804
CG16944 CG3127 0.593453
CG16944 CG33502 0.374472
CG16944 CG4169 -0.159574
CG16944 CG4247 -1.634962
CG16944 CG4376 -0.395789
CG16944 CG5660 0.053552
CG16944 CG6666 -1.444424
CG16944 CG7920 -1.121984
CG16944 CG8048 0.333598
CG17032 CG17121 -1.862573
CG17032 CG1749 -0.377847
CG17032 CG18507 -0.472051
CG17032 CG2051 -0.361816
CG17032 CG3008 0.368389
CG17032 CG3278 -0.185057
CG17032 CG33104 -0.306003
CG17032 CG33183 -0.667570
CG17032 CG3903 0.206387
CG17032 CG4051 -0.104311
CG17032 CG5374 -0.422760
CG17032 CG9035 -0.079138
CG17032 CG9238 -0.617071
CG17032 CG9281 0.448926
CG17032 CG9322 -0.200182
CG17032 CG9423 -0.231202
CG17121 CG17246 -0.510230
CG17121 CG17492 0.224057
CG17121 CG18140 -0.595129
CG17121 CG3001 -1.211700
CG17121 CG3008 0.572548
CG17121 CG31045 -0.683418
CG17121 CG3267 -0.215438
CG17121 CG33104 0.742140
CG17121 CG3359 -0.892613
CG17121 CG3903 0.435415
CG17121 CG4051 -0.384176
CG17121 CG4170 0.242100
CG17121 CG4354 -1.354498
CG17121 CG5330 0.801583
CG17121 CG5374 0.411763
CG17121 CG6708 0.224837
CG17121 CG6904 -0.285714
CG17121 CG7033 1.084897
CG17121 CG7176 0.016656
CG17121 CG7526 -0.937870
CG17121 CG7935 -0.206328
CG17121 CG8235 1.042579
CG17121 CG8309 -1.254010
CG17121 CG8402 1.200355
CG17121 CG8439 0.752276
CG17121 CG8759 1.414283
CG17121 CG9194 -1.159219
CG17121 CG9281 -3.769627
CG17121 CG9322 -0.586850
CG17121 CG9330 0.105685
CG17121 CG9762 -0.135998
CG17124 CG17369 -2.012281
CG17124 CG18250 1.040913
CG17124 CG18854 0.952422
CG17124 CG31045 0.961647
CG17124 CG32253 -0.821181
CG17124 CG32425 -0.132170
CG17124 CG32625 -1.531426
CG17124 CG3278 -3.519509
CG17124 CG33104 -0.899300
CG17124 CG3902 -0.646998
CG17124 CG4035 -1.974674
CG17124 CG4551 -0.427037
CG17124 CG4692 -0.498472
CG17124 CG4700 -1.401581
CG17124 CG4912 -0.784924
CG17124 CG4972 -0.994856
CG17124 CG5183 -2.575516
CG17124 CG5277 -1.389553
CG17124 CG5353 1.188925
CG17124 CG5824 0.643015
CG17124 CG6148 -2.627090
CG17124 CG6512 -1.848002
CG17124 CG7227 -0.879399
CG17124 CG7413 0.392076
CG17124 CG7430 -1.328749
CG17124 CG7461 0.148636
CG17124 CG7702 0.860722
CG17124 CG7935 2.467488
CG17124 CG8231 1.607784
CG17124 CG8286 -0.104137
CG17124 CG8306 -0.162579
CG17124 CG8978 -2.980384
CG17124 CG9035 -0.033428
CG17124 CG9172 0.511842
CG17124 CG9403 0.204882
CG17124 CG9423 0.283353
CG17124 CG9677 0.384393
CG17124 CG9710 -0.537153
CG17124 CG9750 -0.755857
CG17124 CG9866 -0.042382
CG17136 CG17369 -1.133983
CG17136 CG1746 1.271163
CG17136 CG1785 4.490600
CG17136 CG18854 -2.378177
CG17136 CG2221 0.616073
CG17136 CG2263 0.527827
CG17136 CG2827 0.358160
CG17136 CG2863 -2.878828
CG17136 CG2867 1.701838
CG17136 CG32409 3.101219
CG17136 CG4217 -6.914076
CG17136 CG4457 0.601713
CG17136 CG4581 2.158267
CG17136 CG4843 -0.598264
CG17136 CG4912 1.690218
CG17136 CG5258 0.202260
CG17136 CG5277 1.206737
CG17136 CG5525 1.493194
CG17136 CG5824 -1.848798
CG17136 CG5904 7.950532
CG17136 CG6022 2.981683
CG17136 CG6105 1.898353
CG17136 CG6226 -4.418683
CG17136 CG6455 0.571248
CG17136 CG6904 -1.728473
CG17136 CG7519 -0.870237
CG17136 CG8039 -3.012791
CG17136 CG8231 2.569349
CG17136 CG8301 -0.941569
CG17136 CG8327 -2.052677
CG17136 CG8525 -0.246520
CG17136 CG8759 -0.850985
CG17136 CG8780 -0.965646
CG17136 CG8920 -6.379593
CG17136 CG9300 0.749924
CG17136 CG9630 -13.884877
CG17136 CG9663 1.007877
CG17136 CG9750 -2.013928
CG17158 CG1716 0.005425
CG17158 CG1721 0.648562
CG17158 CG1749 1.052944
CG17158 CG17492 -5.032556
CG17158 CG1782 -1.297884
CG17158 CG18250 -14.703680
CG17158 CG18290 -0.739275
CG17158 CG1884 2.395502
CG17158 CG2051 -0.484813
CG17158 CG2374 -4.064143
CG17158 CG2774 -0.328494
CG17158 CG3008 0.689397
CG17158 CG3033 0.197206
CG17158 CG3039 2.010062
CG17158 CG31045 -2.322293
CG17158 CG31332 4.525455
CG17158 CG3198 1.959148
CG17158 CG32425 1.798300
CG17158 CG3265 0.859709
CG17158 CG32701 0.296500
CG17158 CG33097 0.450390
CG17158 CG33183 0.870142
CG17158 CG33549 4.010075
CG17158 CG3371 3.328564
CG17158 CG3542 0.486100
CG17158 CG3624 -0.590700
CG17158 CG3644 2.404679
CG17158 CG3664 -0.368552
CG17158 CG3722 -3.977363
CG17158 CG3725 -5.173674
CG17158 CG3800 0.475430
CG17158 CG3903 0.207442
CG17158 CG3969 -0.277014
CG17158 CG4006 -1.002078
CG17158 CG4145 0.610921
CG17158 CG4204 -0.691952
CG17158 CG4551 1.714366
CG17158 CG4552 0.028785
CG17158 CG4672 2.276090
CG17158 CG4700 0.511796
CG17158 CG5183 2.521032
CG17158 CG5215 1.340972
CG17158 CG5320 8.895256
CG17158 CG5433 0.242207
CG17158 CG5454 0.603834
CG17158 CG5514 0.106805
CG17158 CG5809 -5.048941
CG17158 CG6017 0.247542
CG17158 CG6647 0.101424
CG17158 CG6654 -0.331180
CG17158 CG6668 -2.331601
CG17158 CG6766 1.194801
CG17158 CG6775 -8.522969
CG17158 CG6877 0.481575
CG17158 CG7071 1.232974
CG17158 CG7199 -0.507626
CG17158 CG7375 -2.125739
CG17158 CG7379 -2.348519
CG17158 CG7433 -2.991320
CG17158 CG7752 -0.891563
CG17158 CG7893 -2.945043
CG17158 CG8173 0.330886
CG17158 CG8209 -0.221839
CG17158 CG8276 3.264034
CG17158 CG8289 0.811689
CG17158 CG8411 0.080954
CG17158 CG8416 0.664809
CG17158 CG8430 0.853526
CG17158 CG8933 -1.842327
CG17158 CG8965 -4.273808
CG17158 CG8974 1.154598
CG17158 CG9022 -1.817225
CG17158 CG9035 -0.476748
CG17158 CG9318 -1.005957
CG17158 CG9322 -3.114018
CG17158 CG9423 -2.289248
CG17158 CG9710 3.539281
CG17158 CG9712 1.757996
CG17158 CG9924 0.582647
CG17158 CG9985 -0.229677
CG17158 TE20108 0.169311
CG1716 CG18250 1.381862
CG1716 CG2051 -0.104828
CG1716 CG3542 -1.455654
CG1716 CG3722 -0.120996
CG1716 CG4006 -0.060344
CG1716 CG4672 0.072230
CG1716 CG6877 -0.963717
CG1716 CG7073 -1.455416
CG1716 CG9677 -0.252479
CG17166 CG18446 -1.185094
CG17166 CG1882 0.634394
CG17166 CG3008 2.062880
CG17166 CG31175 2.865410
CG17166 CG3171 -1.829595
CG17166 CG32164 3.268916
CG17166 CG3267 -10.104447
CG17166 CG33104 -1.819038
CG17166 CG33183 -1.592943
CG17166 CG3499 2.611962
CG17166 CG3762 -1.391693
CG17166 CG4051 -0.351565
CG17166 CG4307 -0.703256
CG17166 CG4364 -1.179156
CG17166 CG4567 -5.599049
CG17166 CG4726 -3.169317
CG17166 CG4966 1.746258
CG17166 CG4994 -10.282456
CG17166 CG5374 4.709701
CG17166 CG6512 -2.211019
CG17166 CG6521 0.204665
CG17166 CG6668 0.191173
CG17166 CG6766 1.418040
CG17166 CG6871 -0.716938
CG17166 CG7033 3.472610
CG17166 CG7071 -0.232476
CG17166 CG7107 1.496693
CG17166 CG7176 1.374951
CG17166 CG7271 1.082887
CG17166 CG7361 2.587133
CG17166 CG7413 -0.449473
CG17166 CG7421 5.167950
CG17166 CG7430 2.641056
CG17166 CG7807 -0.768358
CG17166 CG8144 1.103555
CG17166 CG8231 0.221051
CG17166 CG8235 2.799259
CG17166 CG8309 -1.721876
CG17166 CG8402 0.791327
CG17166 CG8439 0.116350
CG17166 CG9149 0.667884
CG17166 CG9172 -0.112290
CG17166 CG9253 -0.584656
CG17166 CG9281 0.415856
CG17166 CG9330 -0.770536
CG17166 CG9416 0.308312
CG17166 CG9710 1.308776
CG17166 CR31808 0.524132
CG1721 CG17492 -0.018344
CG1721 CG18250 -0.217866
CG1721 CG1837 0.339844
CG1721 CG1910 -0.793383
CG1721 CG3001 2.050837
CG1721 CG30427 -0.495286
CG1721 CG3048 0.452757
CG1721 CG31045 -0.107531
CG1721 CG3127 -0.814219
CG1721 CG31332 -0.507327
CG1721 CG3198 0.554863
CG1721 CG32164 -0.499477
CG1721 CG32425 0.436409
CG1721 CG33149 -1.228476
CG1721 CG3371 -1.065974
CG1721 CG3624 -1.330714
CG1721 CG3644 0.183181
CG1721 CG4125 0.724823
CG1721 CG4169 -0.703143
CG1721 CG4300 -0.028654
CG1721 CG4700 0.048196
CG1721 CG4726 0.380248
CG1721 CG4994 -3.644697
CG1721 CG5320 0.358163
CG1721 CG5374 0.398773
CG1721 CG5476 0.559990
CG1721 CG5596 1.216860
CG1721 CG5809 -2.206903
CG1721 CG6501 1.690088
CG1721 CG6647 -0.005228
CG1721 CG6668 -1.713356
CG1721 CG6775 -0.570445
CG1721 CG6803 -0.578184
CG1721 CG6972 -0.947418
CG1721 CG7033 0.311050
CG1721 CG7173 1.385202
CG1721 CG7430 0.068173
CG1721 CG7433 -1.143100
CG1721 CG7920 0.709510
CG1721 CG7987 -0.909697
CG1721 CG8289 0.120011
CG1721 CG8439 0.717793
CG1721 CG8759 0.939714
CG1721 CG8977 -2.647303
CG1721 CG9022 0.418813
CG1721 CG9194 0.009371
CG1721 CG9281 -1.491365
CG1721 CG9480 -0.363669
CG1721 CG9710 1.827637
CG1721 CG9985 2.353659
CG1721 CR31696 -1.853124
CG1721 TE19126 1.137320
CG17218 CG1749 -0.914821
CG17218 CG17646 -2.131265
CG17218 CG4006 -0.067124
CG17218 CG8156 -1.422242
CG17218 CG9796 -1.432630
CG17246 CG17320 0.440448
CG17246 CG18140 -0.678113
CG17246 CG1910 -0.201408
CG17246 CG2161 1.065810
CG17246 CG2674 -1.671358
CG17246 CG2713 -0.382724
CG17246 CG3008 1.311142
CG17246 CG31170 -0.090495
CG17246 CG3140 -4.627531
CG17246 CG31999 -1.377226
CG17246 CG3224 0.651917
CG17246 CG32409 0.864426
CG17246 CG32425 -0.617672
CG17246 CG32625 -0.077491
CG17246 CG3267 0.016056
CG17246 CG3278 0.735959
CG17246 CG3283 0.273017
CG17246 CG33104 1.275120
CG17246 CG33217 -0.613102
CG17246 CG33549 -3.998921
CG17246 CG3499 -6.733716
CG17246 CG3624 0.510134
CG17246 CG3861 -1.161437
CG17246 CG3903 2.464970
CG17246 CG3992 -0.096467
CG17246 CG4003 -1.533311
CG17246 CG4051 0.614676
CG17246 CG4169 2.200699
CG17246 CG4170 0.826541
CG17246 CG4233 0.970513
CG17246 CG4427 3.132046
CG17246 CG4567 -0.798848
CG17246 CG4679 0.197201
CG17246 CG4692 1.205711
CG17246 CG4700 3.692034
CG17246 CG4742 0.262923
CG17246 CG4912 2.882732
CG17246 CG4972 -0.605644
CG17246 CG4994 0.112646
CG17246 CG5033 1.748468
CG17246 CG5277 3.172017
CG17246 CG5330 -5.782592
CG17246 CG5353 1.845555
CG17246 CG5374 -0.796269
CG17246 CG5594 2.044569
CG17246 CG5904 5.511808
CG17246 CG6022 -1.054187
CG17246 CG6177 -0.742467
CG17246 CG6226 -3.768797
CG17246 CG6343 -1.473512
CG17246 CG6708 0.348319
CG17246 CG6904 -5.393942
CG17246 CG6949 -0.719300
CG17246 CG7033 -0.913302
CG17246 CG7107 -0.084137
CG17246 CG7227 0.072345
CG17246 CG7361 -0.211801
CG17246 CG7413 -1.664243
CG17246 CG7430 -0.320650
CG17246 CG7461 1.855188
CG17246 CG7610 0.138681
CG17246 CG7698 0.351871
CG17246 CG7839 2.181023
CG17246 CG7935 -0.662318
CG17246 CG7987 2.275223
CG17246 CG8058 -0.653595
CG17246 CG8231 -0.023174
CG17246 CG8235 1.177277
CG17246 CG8366 0.922567
CG17246 CG8402 -2.162432
CG17246 CG8439 -0.414539
CG17246 CG8443 -3.184594
CG17246 CG8444 -0.185690
CG17246 CG8766 -3.085651
CG17246 CG8788 4.699074
CG17246 CG8978 2.477410
CG17246 CG9140 0.107504
CG17246 CG9194 -0.620549
CG17246 CG9280 -1.134234
CG17246 CG9281 -2.382785
CG17246 CG9423 -0.526093
CG17246 CG9710 1.960029
CG17246 CG9750 -2.684140
CG17246 CG9985 -0.317066
CG17271 CG1749 -0.563380
CG17271 CG3991 -0.664856
CG17271 CG4966 0.802855
CG17271 CG5382 -1.022383
CG17271 CG6202 -1.058677
CG17271 CG6822 -2.335403
CG17271 CG8144 0.478393
CG17271 CG8268 -0.693195
CG17271 CG8286 -0.582443
CG17271 CG8386 -0.181546
CG17271 CG9326 -0.956726
CG17280 CG6439 -2.273732
CG17320 CG1882 0.209603
CG17320 CG18854 1.149776
CG17320 CG1970 -0.439104
CG17320 CG2161 -0.171109
CG17320 CG31160 -1.026708
CG17320 CG31170 -1.239937
CG17320 CG3140 -0.861141
CG17320 CG32409 -0.923492
CG17320 CG33502 0.096280
CG17320 CG3499 -0.562202
CG17320 CG4233 0.460183
CG17320 CG4427 -1.355228
CG17320 CG5033 2.338048
CG17320 CG5353 -0.525812
CG17320 CG5590 -1.284293
CG17320 CG5904 3.552921
CG17320 CG5992 -0.037085
CG17320 CG6028 -0.551055
CG17320 CG7458 -0.638703
CG17320 CG7461 -3.461462
CG17320 CG8058 -1.337923
CG17320 CG8402 -0.812995
CG17320 CG8531 0.556048
CG17320 CG9148 -0.773840
CG17320 CG9280 0.924267
CG17323 CG18466 -0.968789
CG17323 CG8050 -0.268957
CG17323 CG8066 -0.699940
CG17325 CG17332 0.423692
CG17325 CG1837 -2.541632
CG17325 CG18657 -1.145105
CG17325 CG1910 -2.432134
CG17325 CG30011 -0.167526
CG17325 CG31098 1.442840
CG17325 CG3127 -1.387668
CG17325 CG32164 -4.775336
CG17325 CG32499 -0.058271
CG17325 CG32813 -2.752736
CG17325 CG33149 0.910492
CG17325 CG4427 -0.253587
CG17325 CG4533 -0.246925
CG17325 CG4994 3.306673
CG17325 CG5320 3.693357
CG17325 CG5330 -0.251445
CG17325 CG5476 -3.975997
CG17325 CG5532 -0.309895
CG17325 CG6501 1.731082
CG17325 CG6666 0.048916
CG17325 CG6803 -1.301945
CG17325 CG7088 -0.038111
CG17325 CG7107 1.417837
CG17325 CG7173 -2.424038
CG17325 CG7698 0.406222
CG17325 CG7807 -0.549112
CG17325 CG7981 -0.598705
CG17325 CG8402 0.931488
CG17325 CG8665 -1.867532
CG17325 CG8977 1.353032
CG17332 CG17508 0.088096
CG17332 CG17642 -0.743137
CG17332 CG1771 -1.961375
CG17332 CG18374 -2.302959
CG17332 CG1882 -2.515403
CG17332 CG2977 1.811799
CG17332 CG30349 -0.480270
CG17332 CG31004 1.424608
CG17332 CG31098 2.516043
CG17332 CG31170 2.476694
CG17332 CG31175 2.145952
CG17332 CG31233 0.118478
CG17332 CG3127 -1.552416
CG17332 CG31605 0.040036
CG17332 CG32164 6.286688
CG17332 CG3267 1.092139
CG17332 CG32813 0.022454
CG17332 CG33009 1.073036
CG17332 CG33502 -9.446921
CG17332 CG3499 0.951054
CG17332 CG4051 0.775454
CG17332 CG4169 4.023693
CG17332 CG4199 -0.148508
CG17332 CG4217 -1.452276
CG17332 CG4364 -3.661439
CG17332 CG4376 -1.634696
CG17332 CG4567 1.972318
CG17332 CG4581 2.226900
CG17332 CG4726 2.812815
CG17332 CG4984 0.138126
CG17332 CG4994 2.788444
CG17332 CG5476 -3.427079
CG17332 CG5532 -0.425578
CG17332 CG5660 0.035054
CG17332 CG5819 -3.036877
CG17332 CG5903 2.333859
CG17332 CG5961 3.266632
CG17332 CG6345 -0.953976
CG17332 CG6459 0.331249
CG17332 CG6501 -17.835646
CG17332 CG6521 -2.884617
CG17332 CG6647 -0.596084
CG17332 CG6666 -5.403980
CG17332 CG6769 -1.812038
CG17332 CG6949 2.303448
CG17332 CG7062 -0.701498
CG17332 CG7071 3.631492
CG17332 CG7107 -4.222552
CG17332 CG7176 2.269320
CG17332 CG7354 1.379016
CG17332 CG7361 -15.731031
CG17332 CG7458 3.413155
CG17332 CG7502 0.257609
CG17332 CG7698 -1.615494
CG17332 CG7807 1.911744
CG17332 CG7920 -8.823508
CG17332 CG7981 -0.772539
CG17332 CG8048 -8.640795
CG17332 CG8173 0.589489
CG17332 CG8186 -3.618716
CG17332 CG8235 0.317666
CG17332 CG8439 2.981546
CG17332 CG8470 1.274081
CG17332 CG8766 -2.051801
CG17332 CG8788 -4.694854
CG17332 CG8946 -1.687125
CG17332 CG9527 2.148242
CG17332 CG9762 2.609079
CG17332 CG9977 -1.070766
CG17369 CG1746 -1.605132
CG17369 CG1785 -1.147888
CG17369 CG2221 -4.740297
CG17369 CG2263 1.500349
CG17369 CG2674 0.082322
CG17369 CG2863 1.581952
CG17369 CG2867 0.752585
CG17369 CG3224 -0.682715
CG17369 CG32253 -0.220936
CG17369 CG3278 -0.150327
CG17369 CG33104 -0.999548
CG17369 CG33217 -0.575593
CG17369 CG4307 -7.995749
CG17369 CG4457 -1.115368
CG17369 CG4912 -0.368442
CG17369 CG4972 1.597081
CG17369 CG5258 -1.423323
CG17369 CG5277 -3.473549
CG17369 CG5374 -1.431369
CG17369 CG5824 -7.023295
CG17369 CG5904 -1.659150
CG17369 CG6022 -1.933050
CG17369 CG6105 4.678715
CG17369 CG6148 -0.731202
CG17369 CG6226 -0.829074
CG17369 CG6343 -3.586077
CG17369 CG6455 -2.567927
CG17369 CG7033 2.476662
CG17369 CG7413 1.725471
CG17369 CG7430 2.524175
CG17369 CG7519 -6.230374
CG17369 CG7712 -2.836672
CG17369 CG7839 1.014426
CG17369 CG7935 0.984788
CG17369 CG8039 0.446198
CG17369 CG8231 -5.632600
CG17369 CG8286 0.619490
CG17369 CG8309 0.638061
CG17369 CG8366 -1.105646
CG17369 CG8439 0.071798
CG17369 CG8444 -1.123882
CG17369 CG8525 0.552645
CG17369 CG8920 -0.587620
CG17369 CG8978 -1.350120
CG17369 CG9006 0.016408
CG17369 CG9149 -0.281453
CG17369 CG9172 -0.936786
CG17369 CG9300 0.533121
CG17369 CG9306 1.675062
CG17369 CG9630 1.544262
CG1743 CG17754 -0.232529
CG1743 CG2098 -2.067506
CG1743 CG3006 0.379529
CG1743 CG31098 0.123599
CG1743 CG31775 -0.413997
CG1743 CG3380 -1.894051
CG1743 CG3829 -0.877285
CG1743 CG3989 1.474586
CG1743 CG4162 -7.014975
CG1743 CG5210 0.663262
CG1743 CG7241 1.351116
CG1743 CG8050 0.773192
CG1743 CG8066 0.184707
CG1743 CG8665 0.480647
CG1743 CG8669 0.968538
CG1746 CG2184 -2.133368
CG1746 CG2263 0.950163
CG1746 CG2863 2.652832
CG1746 CG3001 -1.557315
CG1746 CG32464 0.170883
CG1746 CG3278 0.518838
CG1746 CG4307 -6.158621
CG1746 CG4781 -0.849830
CG1746 CG5033 3.194479
CG1746 CG5258 4.122602
CG1746 CG5374 -0.731443
CG1746 CG5558 3.651336
CG1746 CG5824 3.861243
CG1746 CG5904 6.660999
CG1746 CG6022 2.224630
CG1746 CG6105 1.980737
CG1746 CG6343 0.524378
CG1746 CG6455 -0.790888
CG1746 CG7519 -5.187007
CG1746 CG7610 0.085566
CG1746 CG7834 0.134178
CG1746 CG7839 3.923345
CG1746 CG7935 -6.088056
CG1746 CG8039 -12.184144
CG1746 CG8231 -1.853165
CG1746 CG8327 2.883277
CG1746 CG8446 2.733805
CG1746 CG8525 0.195567
CG1746 CG8759 -2.237416
CG1746 CG8780 -0.734461
CG1746 CG9006 -1.277235
CG1746 CG9140 0.628782
CG1746 CG9300 -0.359715
CG1746 CG9306 -0.780382
CG1746 CG9630 -1.103538
CG1749 CG33104 -1.941639
CG1749 CG33183 0.098847
CG1749 CG3664 -0.255281
CG1749 CG4006 -0.609639
CG1749 CG4457 1.294443
CG1749 CG4966 -0.946841
CG1749 CG5021 -0.087716
CG1749 CG6202 0.290720
CG1749 CG6668 0.961169
CG1749 CG6766 0.840672
CG1749 CG6822 -0.984079
CG1749 CG7961 -1.225466
CG1749 CG8144 0.414374
CG1749 CG8268 -0.523370
CG1749 CG8312 -0.617904
CG1749 CG8430 -0.259158
CG1749 CG9035 -1.103312
CG1749 CG9322 -0.934279
CG17492 CG18111 2.078304
CG17492 CG18250 10.149916
CG17492 CG1837 3.030604
CG17492 CG18657 0.059365
CG17492 CG1910 -2.158522
CG17492 CG2051 0.354449
CG17492 CG2374 0.793251
CG17492 CG3001 0.633112
CG17492 CG3008 0.713761
CG17492 CG3048 1.828461
CG17492 CG31022 -0.814844
CG17492 CG31045 -18.717001
CG17492 CG31332 -11.572743
CG17492 CG31368 0.926043
CG17492 CG3198 3.650924
CG17492 CG32164 -1.028782
CG17492 CG32244 0.607828
CG17492 CG32425 6.118356
CG17492 CG32464 1.600551
CG17492 CG3265 1.615934
CG17492 CG33149 -4.236814
CG17492 CG33549 -0.300479
CG17492 CG3371 -3.557602
CG17492 CG3436 2.521296
CG17492 CG3624 -0.784951
CG17492 CG3725 1.250710
CG17492 CG4003 -1.907559
CG17492 CG4125 -0.947685
CG17492 CG4169 -0.421545
CG17492 CG4170 -0.866222
CG17492 CG4204 -4.938161
CG17492 CG4300 -1.061613
CG17492 CG4511 1.025505
CG17492 CG4692 -0.680939
CG17492 CG4843 -0.312027
CG17492 CG4966 -1.511187
CG17492 CG4994 -2.004549
CG17492 CG5183 0.958367
CG17492 CG5320 -14.641404
CG17492 CG5353 -3.189672
CG17492 CG5374 3.150342
CG17492 CG5454 1.639148
CG17492 CG5596 -1.273404
CG17492 CG5776 2.446517
CG17492 CG5809 -7.899404
CG17492 CG6017 -3.279237
CG17492 CG6668 5.854799
CG17492 CG6766 0.044430
CG17492 CG6775 1.382736
CG17492 CG6844 -1.470309
CG17492 CG6877 -3.955460
CG17492 CG6972 0.408386
CG17492 CG7033 -6.163973
CG17492 CG7071 0.263459
CG17492 CG7073 0.897010
CG17492 CG7173 2.030703
CG17492 CG7262 -0.292848
CG17492 CG7430 0.366391
CG17492 CG7433 -2.151686
CG17492 CG7610 2.981163
CG17492 CG7638 -1.035165
CG17492 CG7675 1.904723
CG17492 CG7893 1.397952
CG17492 CG7915 -6.919612
CG17492 CG7920 1.907556
CG17492 CG7987 -7.161668
CG17492 CG8182 -1.545408
CG17492 CG8186 2.430335
CG17492 CG8231 -1.754771
CG17492 CG8235 2.695287
CG17492 CG8289 5.989548
CG17492 CG8306 1.705907
CG17492 CG8312 1.793057
CG17492 CG8430 -0.771556
CG17492 CG8439 -2.369408
CG17492 CG8635 1.124717
CG17492 CG8759 -1.461322
CG17492 CG8977 9.194198
CG17492 CG9194 1.132282
CG17492 CG9281 1.002961
CG17492 CG9322 -0.497061
CG17492 CG9423 -0.265382
CG17492 CG9710 -5.996131
CG17492 CG9762 -8.066216
CG17492 CG9811 0.796916
CG17492 CG9866 3.699241
CG17492 CG9985 2.701006
CG17492 CR31696 0.489345
CG17492 TE19126 -1.838474
CG17508 CG3127 -0.293443
CG17508 CG4364 -0.924197
CG17508 CG4376 0.026321
CG17508 CG4692 0.005252
CG17508 CG7107 0.417970
CG17508 CG7920 -0.425530
CG17508 CG9194 -0.568735
CG17508 CG9811 -0.303253
CG17597 CG3434 -1.081412
CG17597 CG6981 -1.240115
CG17642 CG2161 -0.028899
CG17642 CG32920 -2.067311
CG17642 CG33502 0.751791
CG17642 CG4169 -0.562812
CG17642 CG4233 -0.101667
CG17642 CG4247 -1.036540
CG17642 CG5660 0.318875
CG17642 CG6028 -0.317057
CG17642 CG6666 -0.018909
CG17642 CG6769 0.554514
CG17642 CG8470 -0.713282
CG1771 CG18854 -2.282087
CG1771 CG31170 -3.928851
CG1771 CG3127 -0.730279
CG1771 CG3171 -0.250165
CG1771 CG3267 0.092883
CG1771 CG33071 0.573269
CG1771 CG33183 0.073510
CG1771 CG33502 0.294925
CG1771 CG3499 0.256282
CG1771 CG4217 0.204475
CG1771 CG4364 -0.475288
CG1771 CG4376 0.232928
CG1771 CG4427 -0.115328
CG1771 CG4552 -1.382630
CG1771 CG4726 -0.944742
CG1771 CG4901 -0.975565
CG1771 CG4994 0.629422
CG1771 CG5525 0.156783
CG1771 CG5596 -0.923815
CG1771 CG5903 -0.248385
CG1771 CG5904 1.549039
CG1771 CG6202 -1.153387
CG1771 CG6345 0.110322
CG1771 CG6501 1.735103
CG1771 CG6708 1.464346
CG1771 CG6769 -0.493160
CG1771 CG6904 1.413325
CG1771 CG7176 -0.538865
CG1771 CG7361 0.416216
CG1771 CG7413 1.114119
CG1771 CG7430 0.767952
CG1771 CG7458 1.024429
CG1771 CG8048 0.185990
CG1771 CG8058 0.910896
CG1771 CG8144 1.630615
CG1771 CG8235 -1.392305
CG1771 CG8268 0.328301
CG1771 CG8309 0.275774
CG1771 CG8430 0.154793
CG1771 CG8446 -0.192661
CG1771 CG8531 -0.458074
CG1771 CG9149 0.485219
CG1771 CG9527 0.926466
CG1771 CG9743 -0.579681
CG1771 CG9762 -0.283289
CG1771 CR31808 -0.202370
CG17724 CG2207 -0.659987
CG17724 CG5358 -1.688794
CG17724 CG5545 -0.600981
CG17724 CG7358 -0.287913
CG17724 CG7659 -0.368746
CG17754 CG30011 -0.998845
CG17754 CG3380 -1.341254
CG17754 CG3989 -0.707899
CG17754 CG8665 -0.621866
CG17800 CG2969 -0.977740
CG17800 CG32425 -0.531767
CG1782 CG18250 3.175276
CG1782 CG18783 0.311591
CG1782 CG1884 -3.026556
CG1782 CG2161 0.167626
CG1782 CG3008 1.479416
CG1782 CG3039 -1.024079
CG1782 CG3198 -0.728357
CG1782 CG32425 2.035803
CG1782 CG33097 -1.254453
CG1782 CG33549 -2.287824
CG1782 CG3371 -0.015330
CG1782 CG3542 -0.414175
CG1782 CG3624 -0.561437
CG1782 CG3722 -1.349828
CG1782 CG3725 3.029780
CG1782 CG4145 0.352860
CG1782 CG4169 1.398434
CG1782 CG4204 -0.386016
CG1782 CG4552 1.099520
CG1782 CG4672 -2.006199
CG1782 CG5454 -0.304649
CG1782 CG5514 -1.128821
CG1782 CG6521 0.184284
CG1782 CG6654 -0.797412
CG1782 CG6775 -1.721326
CG1782 CG6877 1.030521
CG1782 CG7269 -0.546606
CG1782 CG7375 -0.019782
CG1782 CG7379 -0.134366
CG1782 CG7413 1.045094
CG1782 CG7433 -2.770589
CG1782 CG7920 0.247204
CG1782 CG8173 -1.031030
CG1782 CG8965 0.171900
CG1782 CG8974 0.283226
CG1782 CG9022 -2.322882
CG1782 CG9743 -0.753277
CG1785 CG2003 1.532793
CG1785 CG2078 -0.080115
CG1785 CG2221 -3.135596
CG1785 CG2674 1.154719
CG1785 CG2713 4.250975
CG1785 CG2863 -3.014559
CG1785 CG2867 2.753780
CG1785 CG31175 -1.585986
CG1785 CG32409 -0.738739
CG1785 CG3267 5.515062
CG1785 CG32813 2.836656
CG1785 CG33217 -7.634848
CG1785 CG3593 3.120475
CG1785 CG4033 -5.679939
CG1785 CG4217 -4.432524
CG1785 CG4307 -10.373376
CG1785 CG4567 -1.030356
CG1785 CG4742 2.044256
CG1785 CG4753 0.652917
CG1785 CG4781 1.199326
CG1785 CG4901 -4.996098
CG1785 CG4912 -5.845577
CG1785 CG5010 -3.550626
CG1785 CG5277 2.837772
CG1785 CG5525 2.853211
CG1785 CG5558 -1.513412
CG1785 CG5824 5.745057
CG1785 CG5904 2.709910
CG1785 CG6022 4.600666
CG1785 CG6105 1.798932
CG1785 CG6226 0.316940
CG1785 CG6343 0.542287
CG1785 CG6459 -5.358300
CG1785 CG6767 -2.613962
CG1785 CG7176 0.332508
CG1785 CG7361 6.249974
CG1785 CG7421 -8.971666
CG1785 CG7519 -14.440062
CG1785 CG7554 0.878790
CG1785 CG7712 -4.953041
CG1785 CG8039 2.845789
CG1785 CG8058 -5.760931
CG1785 CG8309 -0.686500
CG1785 CG8327 0.623240
CG1785 CG8386 1.837265
CG1785 CG8443 3.078334
CG1785 CG8444 -3.422688
CG1785 CG8446 0.633432
CG1785 CG8470 4.320019
CG1785 CG8525 -9.707345
CG1785 CG8788 -3.934797
CG1785 CG8920 -10.538256
CG1785 CG9149 -4.101153
CG1785 CG9172 0.020231
CG1785 CG9300 -0.222698
CG1785 CG9306 4.201568
CG1785 CG9446 -0.940550
CG1785 CG9527 -0.638547
CG1785 CG9577 -0.555461
CG17903 CG3198 -0.940388
CG17903 CG6775 -1.899760
CG17943 CG3048 -0.170973
CG17943 CG32043 -0.513888
CG17943 CG7638 -0.581822
CG1809 CG31233 -0.947136
CG1809 CG3734 -1.559373
CG1809 CG6830 -0.392645
CG18111 CG1837 2.606171
CG18111 CG18657 -0.023134
CG18111 CG1910 -3.791829
CG18111 CG2198 -0.630994
CG18111 CG3001 -2.520650
CG18111 CG31692 -0.181470
CG18111 CG32464 0.339376
CG18111 CG3278 1.133119
CG18111 CG33149 0.188041
CG18111 CG3960 0.210905
CG18111 CG3989 -0.551254
CG18111 CG4533 0.482163
CG18111 CG4679 0.880079
CG18111 CG4692 0.019110
CG18111 CG4696 -1.735667
CG18111 CG4746 -0.430211
CG18111 CG4843 0.167306
CG18111 CG5320 -4.735572
CG18111 CG5330 0.902615
CG18111 CG6803 0.310050
CG18111 CG7296 -0.726964
CG18111 CG7915 0.668545
CG18111 CG7987 1.547472
CG18111 CG8977 -0.278580
CG18111 CG9194 -1.458636
CG18111 CG9866 0.309154
CG18111 TE19126 1.404116
CG18140 CG3140 0.782784
CG18140 CG31999 0.055113
CG18140 CG33549 1.136389
CG18140 CG3359 -0.735548
CG18140 CG3903 -0.332316
CG18140 CG4051 -0.506120
CG18140 CG4354 -0.253555
CG18140 CG4679 0.025882
CG18140 CG4700 0.081294
CG18140 CG5330 0.737700
CG18140 CG5809 0.634744
CG18140 CG7935 -0.505577
CG18140 CG8402 0.922588
CG18140 CG9035 -0.206490
CG18140 CG9238 -0.512868
CG18140 CG9322 0.431457
CG18140 CG9985 -0.680474
CG18140 TE19126 -0.224697
CG18173 CG3734 -1.399724
CG18173 CG4199 -0.749048
CG18173 CG6830 -1.274531
CG18173 CG9568 -1.399975
CG1825 CG7576 -1.347657
CG18250 CG1910 1.125342
CG18250 CG2051 2.045714
CG18250 CG2374 4.239873
CG18250 CG2835 2.879279
CG18250 CG3033 1.211624
CG18250 CG3039 0.606369
CG18250 CG3048 2.091411
CG18250 CG31045 -6.681004
CG18250 CG31332 -24.051593
CG18250 CG3198 0.150091
CG18250 CG32425 6.617711
CG18250 CG3265 -4.147150
CG18250 CG32701 1.926187
CG18250 CG33097 -15.222790
CG18250 CG33549 4.235405
CG18250 CG3371 -7.655258
CG18250 CG3416 1.968925
CG18250 CG3436 -2.357666
CG18250 CG3542 -8.707815
CG18250 CG3624 -16.231073
CG18250 CG3664 3.238420
CG18250 CG3722 3.605022
CG18250 CG3725 1.994944
CG18250 CG3800 -0.800616
CG18250 CG4006 0.775181
CG18250 CG4170 -0.216354
CG18250 CG4204 -10.574084
CG18250 CG4303 2.114445
CG18250 CG4551 -0.390586
CG18250 CG4677 0.417988
CG18250 CG4700 -3.241682
CG18250 CG5183 -3.303592
CG18250 CG5215 0.653088
CG18250 CG5320 -10.581370
CG18250 CG5454 0.622698
CG18250 CG5809 -18.813025
CG18250 CG6017 0.825594
CG18250 CG6177 0.438290
CG18250 CG6775 6.364041
CG18250 CG6844 1.859609
CG18250 CG6877 -5.254779
CG18250 CG7073 7.456574
CG18250 CG7254 -0.661056
CG18250 CG7262 1.537516
CG18250 CG7375 4.664358
CG18250 CG7379 -2.066340
CG18250 CG7433 0.859027
CG18250 CG7481 2.358941
CG18250 CG7638 2.941602
CG18250 CG7752 0.289476
CG18250 CG7893 -0.709509
CG18250 CG7987 2.800381
CG18250 CG8209 -0.271143
CG18250 CG8276 -6.116300
CG18250 CG8289 -0.823294
CG18250 CG8306 -1.539302
CG18250 CG8312 0.820421
CG18250 CG8411 0.645154
CG18250 CG8416 -1.107171
CG18250 CG8553 1.354103
CG18250 CG8759 2.035653
CG18250 CG8933 -0.432357
CG18250 CG8965 4.022912
CG18250 CG8974 2.641766
CG18250 CG9022 -8.725151
CG18250 CG9128 -3.044425
CG18250 CG9256 0.846000
CG18250 CG9318 1.694656
CG18250 CG9322 4.872402
CG18250 CG9403 -9.607824
CG18250 CG9423 1.671902
CG18250 CG9677 -0.619442
CG18250 CG9710 -4.456785
CG18250 CG9712 0.555755
CG18250 CG9750 1.458158
CG18250 CG9866 5.343233
CG18250 CG9985 2.757733
CG18250 CR31696 0.716469
CG18290 CG3008 -0.886616
CG18290 CG32701 -0.937440
CG18290 CG33097 0.485873
CG18290 CG33149 -0.143058
CG18290 CG33549 0.022806
CG18290 CG3725 -0.121660
CG18290 CG3903 -0.014015
CG18290 CG4679 0.691499
CG18290 CG6668 0.581339
CG18290 CG7071 -0.453255
CG18290 CG8965 -0.515856
CG18290 CG9022 0.014286
CG18290 CG9322 -0.212775
CG1837 CG18657 2.179700
CG1837 CG1910 -1.364530
CG1837 CG2051 3.092147
CG1837 CG2098 0.306057
CG1837 CG2198 -3.703902
CG1837 CG2718 -2.126171
CG1837 CG2969 0.903492
CG1837 CG30011 1.372303
CG1837 CG32164 -2.092060
CG1837 CG32425 5.223461
CG1837 CG32464 -2.640826
CG1837 CG32813 -1.144716
CG1837 CG33113 0.656370
CG1837 CG33149 -1.296648
CG1837 CG3371 -0.532340
CG1837 CG3644 -1.695871
CG1837 CG3960 -0.768995
CG1837 CG3989 -2.574691
CG1837 CG4183 0.265436
CG1837 CG4300 1.817338
CG1837 CG4427 -4.170050
CG1837 CG4533 -3.101427
CG1837 CG4679 -2.856751
CG1837 CG4696 0.221437
CG1837 CG4746 -1.253144
CG1837 CG5033 -2.002131
CG1837 CG5183 -0.792274
CG1837 CG5320 -10.261108
CG1837 CG5330 3.302252
CG1837 CG5345 -2.103701
CG1837 CG5353 -1.274795
CG1837 CG5476 5.233665
CG1837 CG5594 2.173743
CG1837 CG5776 3.100664
CG1837 CG5809 3.004176
CG1837 CG6501 1.361996
CG1837 CG6668 -2.841909
CG1837 CG6803 -2.246892
CG1837 CG6844 -0.556592
CG1837 CG7173 0.117574
CG1837 CG7296 -0.323045
CG1837 CG7433 0.962298
CG1837 CG7481 -0.039043
CG1837 CG7915 2.646118
CG1837 CG7987 -7.675850
CG1837 CG8186 -0.016090
CG1837 CG8665 -0.816549
CG1837 CG8977 -2.247683
CG1837 CG9238 0.529791
CG1837 CG9985 -8.368104
CG1837 CR31696 0.140848
CG1837 TE19126 2.262685
CG18374 CG2210 -0.232673
CG18374 CG2977 -2.605529
CG18374 CG31233 0.290594
CG18374 CG3127 0.073901
CG18374 CG33502 0.036221
CG18374 CG5288 -0.948582
CG18374 CG5532 -1.579035
CG18374 CG5819 0.809775
CG18374 CG5961 -0.277620
CG18374 CG6417 0.107660
CG18374 CG6459 1.031351
CG18374 CG6666 -0.311204
CG18374 CG7361 0.655768
CG18374 CG7502 -1.007308
CG18374 CG8048 0.642189
CG18374 CG8766 0.669927
CG18374 CG8788 -1.270701
CG18374 CG8804 0.809131
CG18374 CG8946 0.007495
CG18374 CG9066 -0.217473
CG18374 CG9331 -1.637834
CG18374 CG9527 0.767751
CG18374 CG9977 -0.883859
CG18446 CG18593 -0.287048
CG18446 CG1882 0.906467
CG18446 CG2003 -0.240971
CG18446 CG30011 0.590178
CG18446 CG31098 0.703731
CG18446 CG31175 0.893062
CG18446 CG32164 -2.471248
CG18446 CG32548 -0.005697
CG18446 CG3267 -3.289744
CG18446 CG3960 -0.080938
CG18446 CG4033 -1.229924
CG18446 CG4051 0.569192
CG18446 CG4533 -0.599797
CG18446 CG4567 0.532908
CG18446 CG4679 -0.872898
CG18446 CG4692 -0.637787
CG18446 CG4726 0.307328
CG18446 CG5330 -0.305306
CG18446 CG5476 0.549426
CG18446 CG5594 0.460391
CG18446 CG6459 -1.036521
CG18446 CG6668 -1.227443
CG18446 CG7107 -3.321896
CG18446 CG7266 0.275688
CG18446 CG7421 0.636724
CG18446 CG7807 -0.287162
CG18446 CG7981 -0.089239
CG18446 CG8050 -0.430363
CG18446 CG8235 0.776022
CG18446 CG8309 0.450422
CG18446 CG8402 0.229462
CG18446 CG8439 -1.580398
CG18446 CG8665 -0.085336
CG18446 CG8788 2.843453
CG18446 CG8977 -0.156402
CG18446 CG9281 1.550996
CG18446 CG9539 -0.181029
CG18446 CG9710 1.114823
CG18466 CG2060 -0.937965
CG18466 CG3829 -1.771248
CG18466 CG4120 -4.642037
CG18466 CG4162 -0.841284
CG18466 CG5210 -0.704465
CG18466 CG7390 1.260929
CG18466 CG8066 0.179552
CG18466 CG8782 -1.655358
CG18507 CG2918 -2.093828
CG18507 CG3008 0.243808
CG18507 CG32425 1.238499
CG18507 CG32625 -0.053774
CG18507 CG33104 -2.653500
CG18507 CG33183 0.488615
CG18507 CG33549 -1.150381
CG18507 CG3499 -0.520194
CG18507 CG3903 -0.644047
CG18507 CG4170 -0.934120
CG18507 CG4354 -0.267514
CG18507 CG5186 -0.922487
CG18507 CG5486 -0.003723
CG18507 CG6512 -0.153916
CG18507 CG6668 0.612608
CG18507 CG6708 -0.521295
CG18507 CG7461 1.258423
CG18507 CG7748 -0.697454
CG18507 CG9330 0.098004
CG18507 CG9539 -0.686438
CG18549 CG2003 0.738296
CG18549 CG30011 0.047942
CG18549 CG31098 -1.753753
CG18549 CG31175 -0.314426
CG18549 CG32409 0.232660
CG18549 CG4033 -0.637080
CG18549 CG4427 -2.918887
CG18549 CG4475 0.158013
CG18549 CG4533 -0.875437
CG18549 CG5033 0.813331
CG18549 CG5330 1.354470
CG18549 CG5353 -0.614431
CG18549 CG5594 0.195866
CG18549 CG6501 -0.801357
CG18549 CG6708 -0.576509
CG18549 CG6949 -0.655107
CG18549 CG7088 -0.875644
CG18549 CG7266 -1.870375
CG18549 CG8058 -0.649326
CG18549 CG8144 0.226218
CG18549 CG8235 1.392363
CG18549 CG8402 -0.076568
CG18549 CG8446 0.365730
CG18549 CG8788 0.868722
CG18549 CG8946 0.429641
CG18549 CG9009 -1.690518
CG18593 CG1882 -0.296399
CG18593 CG30011 -0.205548
CG18593 CG31098 -1.822686
CG18593 CG31175 -0.636980
CG18593 CG3588 -0.858006
CG18593 CG7062 -0.081990
CG18593 CG7071 0.247351
CG18593 CG7088 -0.456605
CG18593 CG7107 1.783892
CG18593 CG7807 -2.029607
CG18593 CG8050 -0.246101
CG18593 CG8066 -0.254966
CG18593 CG8235 0.617020
CG18593 CG8439 -0.758869
CG18593 CG8665 0.316690
CG18657 CG1910 -0.076843
CG18657 CG2003 -0.613227
CG18657 CG2184 -0.824584
CG18657 CG3001 0.208809
CG18657 CG32464 -0.444885
CG18657 CG32813 -4.722252
CG18657 CG33149 -1.772540
CG18657 CG4003 -0.128835
CG18657 CG4033 -0.247282
CG18657 CG4300 -0.627111
CG18657 CG4427 2.822551
CG18657 CG4533 -0.184306
CG18657 CG4581 0.161886
CG18657 CG4843 0.183617
CG18657 CG4994 2.278100
CG18657 CG5033 -2.285879
CG18657 CG5320 1.227808
CG18657 CG5330 -0.805939
CG18657 CG5374 -1.557266
CG18657 CG5476 0.375146
CG18657 CG5594 1.047751
CG18657 CG5776 -0.523884
CG18657 CG5819 -0.135591
CG18657 CG5824 -5.470284
CG18657 CG6501 1.374281
CG18657 CG7088 0.439985
CG18657 CG7458 0.416186
CG18657 CG7519 -1.867920
CG18657 CG7915 -1.790576
CG18657 CG7935 1.978325
CG18657 CG7987 -0.225541
CG18657 CG8186 0.190562
CG18657 CG8231 1.025450
CG18657 CG8446 1.415093
CG18657 CG8946 -0.542661
CG18657 CG8977 2.979201
CG18657 CG9006 2.214811
CG18657 CG9630 2.217722
CG18657 CG9762 -2.412791
CG18740 CG32505 -0.356464
CG18740 CG4050 -0.084563
CG18740 CG5545 -1.019746
CG18740 CG5580 -0.918165
CG18783 CG3198 -0.058171
CG18783 CG32425 1.626093
CG18783 CG3644 0.194210
CG18783 CG4145 -0.452172
CG18783 CG4672 -1.639573
CG18783 CG6775 -1.581946
CG18783 CG7433 -0.047589
CG18783 CG8974 -0.454793
CG18783 CG9346 -1.168611
CG1882 CG2003 1.948012
CG1882 CG30011 0.811236
CG1882 CG30497 -2.736086
CG1882 CG31175 -0.700037
CG1882 CG3127 1.509322
CG1882 CG3267 -0.447881
CG1882 CG32813 0.131949
CG1882 CG33502 -1.087324
CG1882 CG3499 1.581534
CG1882 CG3960 1.271529
CG1882 CG4051 1.994081
CG1882 CG4169 0.478159
CG1882 CG4233 0.647779
CG1882 CG4364 -2.378747
CG1882 CG4427 4.069118
CG1882 CG4567 -0.789802
CG1882 CG4679 1.268984
CG1882 CG4692 0.744609
CG1882 CG4726 -0.332134
CG1882 CG4994 1.954250
CG1882 CG5353 0.437873
CG1882 CG5596 0.491983
CG1882 CG5819 0.247307
CG1882 CG6501 3.061898
CG1882 CG6666 2.051006
CG1882 CG6668 1.668788
CG1882 CG6949 -1.350055
CG1882 CG7062 0.575251
CG1882 CG7071 -0.556639
CG1882 CG7088 0.459976
CG1882 CG7107 -4.132562
CG1882 CG7266 0.850527
CG1882 CG7279 -0.990685
CG1882 CG7421 1.183171
CG1882 CG7458 -2.737697
CG1882 CG7461 -1.221564
CG1882 CG7807 0.816445
CG1882 CG7915 -0.843428
CG1882 CG7920 -1.341747
CG1882 CG8144 -0.403484
CG1882 CG8182 0.016145
CG1882 CG8186 -2.042470
CG1882 CG8235 -2.450430
CG1882 CG8402 -4.701199
CG1882 CG8439 -1.529830
CG1882 CG8446 -0.192283
CG1882 CG8531 0.438564
CG1882 CG8946 2.320849
CG1882 CG9238 -0.603086
CG1882 CG9762 -0.221755
CG1882 CG9811 -0.548383
CG1882 TE19126 -0.341230
CG1884 CG2072 -1.695519
CG1884 CG2161 -0.894805
CG1884 CG3039 -0.598509
CG1884 CG31999 -0.638066
CG1884 CG32425 -1.183784
CG1884 CG33097 -3.875081
CG1884 CG33549 2.386015
CG1884 CG3542 -2.637245
CG1884 CG3624 -0.412351
CG1884 CG3722 -0.203428
CG1884 CG3725 -2.635677
CG1884 CG3800 1.417443
CG1884 CG3903 0.635773
CG1884 CG4145 0.090120
CG1884 CG4552 -0.943744
CG1884 CG4672 0.782896
CG1884 CG5021 0.206595
CG1884 CG5514 -1.940430
CG1884 CG6654 -1.014590
CG1884 CG6775 1.349979
CG1884 CG7375 0.442329
CG1884 CG7379 0.733715
CG1884 CG7433 1.062093
CG1884 CG7920 -0.593641
CG1884 CG8173 -0.486298
CG1884 CG8965 -0.271793
CG1884 CG9022 -2.431468
CG1884 CG9175 -1.321026
CG1884 CG9194 -0.109896
CG1884 CR31696 0.084243
CG18854 CG1970 -0.666712
CG18854 CG2003 1.480991
CG18854 CG2158 -0.279404
CG18854 CG2221 -5.110164
CG18854 CG2263 4.044767
CG18854 CG2674 1.817840
CG18854 CG2863 -2.596461
CG18854 CG2867 -3.012842
CG18854 CG31170 3.009723
CG18854 CG3140 3.581777
CG18854 CG3224 -3.630571
CG18854 CG32409 -8.876024
CG18854 CG32813 1.664636
CG18854 CG33071 0.521410
CG18854 CG33104 5.704021
CG18854 CG3499 -1.572630
CG18854 CG3861 -0.596043
CG18854 CG4033 -0.687533
CG18854 CG4217 -0.013867
CG18854 CG4233 7.797414
CG18854 CG4427 -2.633449
CG18854 CG4457 -8.997630
CG18854 CG4552 1.793790
CG18854 CG4665 -4.540613
CG18854 CG4746 1.922725
CG18854 CG4912 -2.942630
CG18854 CG5033 7.183485
CG18854 CG5220 0.520237
CG18854 CG5277 -1.624754
CG18854 CG5353 -12.394948
CG18854 CG5382 -1.399844
CG18854 CG5525 -0.142296
CG18854 CG5824 -8.547937
CG18854 CG5904 -22.114895
CG18854 CG5992 -6.542534
CG18854 CG6148 -2.887331
CG18854 CG6202 -6.792362
CG18854 CG6226 6.854686
CG18854 CG6501 0.420099
CG18854 CG6708 -4.602042
CG18854 CG6904 -5.627722
CG18854 CG7073 1.777316
CG18854 CG7271 2.002260
CG18854 CG7361 1.066044
CG18854 CG7413 -3.869226
CG18854 CG7430 -9.420224
CG18854 CG7458 -4.448135
CG18854 CG7461 -8.504663
CG18854 CG7519 3.511397
CG18854 CG7993 0.469482
CG18854 CG8058 -7.194886
CG18854 CG8144 -4.007790
CG18854 CG8235 -5.448447
CG18854 CG8286 0.398670
CG18854 CG8309 3.048846
CG18854 CG8386 1.359381
CG18854 CG8430 0.608423
CG18854 CG8446 -5.493069
CG18854 CG8531 1.322843
CG18854 CG8759 4.102971
CG18854 CG8920 0.887698
CG18854 CG8977 4.022756
CG18854 CG8978 -0.415015
CG18854 CG9009 1.900930
CG18854 CG9140 2.019569
CG18854 CG9281 -0.915810
CG18854 CG9630 4.868064
CG18854 CG9750 2.305561
CG1891 CG31022 -0.582224
CG1891 CG31368 0.023595
CG1891 CG4003 -0.033797
CG1891 CG4552 -0.769586
CG1891 CG4966 -1.372499
CG1891 CG4994 0.649438
CG1891 CG7638 -0.258343
CG1891 CG7675 -0.104188
CG1891 CG8231 0.671430
CG1891 CG9854 -1.011408
CG1910 CG2051 -0.456263
CG1910 CG30427 -0.183423
CG1910 CG31045 1.013460
CG1910 CG3127 0.842627
CG1910 CG31794 0.384737
CG1910 CG3198 0.399567
CG1910 CG32164 1.243658
CG1910 CG32244 -1.205562
CG1910 CG32425 2.316239
CG1910 CG32813 2.155271
CG1910 CG33149 1.795089
CG1910 CG33549 -0.653260
CG1910 CG3371 -2.316813
CG1910 CG3624 -1.876989
CG1910 CG3725 0.568697
CG1910 CG3960 0.733615
CG1910 CG4051 0.711212
CG1910 CG4125 2.678881
CG1910 CG4169 -0.448776
CG1910 CG4170 -1.189939
CG1910 CG4300 -3.464851
CG1910 CG4376 -0.720689
CG1910 CG4533 0.270428
CG1910 CG4679 -2.516986
CG1910 CG4692 1.037174
CG1910 CG4726 0.838289
CG1910 CG4843 0.712239
CG1910 CG4994 0.264208
CG1910 CG5320 -8.315852
CG1910 CG5330 1.203234
CG1910 CG5374 -0.639431
CG1910 CG5476 -2.472756
CG1910 CG5809 2.233158
CG1910 CG6501 -0.316842
CG1910 CG6666 -1.097629
CG1910 CG6668 2.284889
CG1910 CG6803 -0.986001
CG1910 CG6844 0.646236
CG1910 CG7033 -1.595955
CG1910 CG7071 0.515447
CG1910 CG7107 -3.186320
CG1910 CG7173 1.212460
CG1910 CG7433 -0.094459
CG1910 CG7458 0.821063
CG1910 CG7481 0.391653
CG1910 CG7915 -0.105063
CG1910 CG7920 -2.181477
CG1910 CG7987 -2.741456
CG1910 CG8186 3.017846
CG1910 CG8276 0.219904
CG1910 CG8402 -1.298015
CG1910 CG8439 1.375768
CG1910 CG8759 0.437827
CG1910 CG8977 -4.966319
CG1910 CG9022 -2.286390
CG1910 CG9194 -0.034348
CG1910 CG9238 1.743005
CG1910 CG9281 3.373232
CG1910 CG9710 -2.915238
CG1910 CG9750 0.549508
CG1910 CG9762 -0.670943
CG1910 CG9985 -0.784836
CG1910 CR31696 0.026680
CG1910 TE19126 -8.038394
CG1934 CG3644 -0.306700
CG1934 CG3725 -0.565984
CG1934 CG7481 -0.838639
CG1941 CG5849 -2.026855
CG1957 CG6987 -1.464225
CG1957 CG7358 -0.676546
CG1957 CG9705 -1.156036
CG1970 CG2003 -0.187817
CG1970 CG2098 0.702704
CG1970 CG2198 0.090125
CG1970 CG31160 -0.775235
CG1970 CG3174 -0.887048
CG1970 CG32409 0.768568
CG1970 CG3297 -0.742965
CG1970 CG4033 0.042443
CG1970 CG4233 -0.376080
CG1970 CG4427 3.078797
CG1970 CG4475 0.325425
CG1970 CG4665 -0.029467
CG1970 CG4746 -0.040653
CG1970 CG5033 -1.195362
CG1970 CG5220 -1.721194
CG1970 CG5824 -0.645341
CG1970 CG6148 -0.684525
CG1970 CG7458 -0.470549
CG1970 CG7461 -0.239184
CG1970 CG8036 -2.066521
CG1970 CG8058 0.134005
CG1970 CG8402 0.630956
CG1970 CG8446 0.683482
CG1970 CG8531 -0.020137
CG1970 CG9006 1.069581
CG2003 CG2098 0.531462
CG2003 CG2155 0.205975
CG2003 CG2184 -2.734201
CG2003 CG2198 -2.594584
CG2003 CG2863 -1.267357
CG2003 CG3001 -0.309749
CG2003 CG30011 2.592934
CG2003 CG31098 -2.733893
CG2003 CG31160 -1.272228
CG2003 CG31175 -2.747538
CG2003 CG3127 -0.462138
CG2003 CG3140 0.679570
CG2003 CG31431 -0.836739
CG2003 CG31775 0.894004
CG2003 CG32164 0.234166
CG2003 CG32409 7.533613
CG2003 CG32464 0.992324
CG2003 CG32499 -0.593548
CG2003 CG3267 3.815166
CG2003 CG32813 -2.621459
CG2003 CG33009 1.684243
CG2003 CG33071 -0.682008
CG2003 CG33217 -1.302392
CG2003 CG3960 0.452649
CG2003 CG4033 -6.746676
CG2003 CG4051 1.094576
CG2003 CG4217 -2.461544
CG2003 CG4233 3.270962
CG2003 CG4307 4.308077
CG2003 CG4427 -7.905976
CG2003 CG4533 -0.721264
CG2003 CG4567 -2.379083
CG2003 CG4726 0.009307
CG2003 CG4753 2.994664
CG2003 CG4901 3.399032
CG2003 CG4912 -0.307558
CG2003 CG4994 -2.559975
CG2003 CG5033 10.467349
CG2003 CG5277 2.921485
CG2003 CG5330 4.555271
CG2003 CG5374 0.076062
CG2003 CG5558 0.147610
CG2003 CG5594 -1.730074
CG2003 CG5596 -1.337468
CG2003 CG5819 1.818050
CG2003 CG5824 -4.104933
CG2003 CG5904 -4.323196
CG2003 CG5992 3.400888
CG2003 CG6105 3.720580
CG2003 CG6226 -3.073438
CG2003 CG6417 1.454415
CG2003 CG6459 0.568233
CG2003 CG6501 8.813439
CG2003 CG6708 -2.603694
CG2003 CG6871 0.439606
CG2003 CG6949 -2.687229
CG2003 CG7033 1.293089
CG2003 CG7088 -4.238258
CG2003 CG7107 -0.539784
CG2003 CG7421 -3.066863
CG2003 CG7458 -7.954284
CG2003 CG7461 -0.392179
CG2003 CG7519 2.574869
CG2003 CG7915 -0.467014
CG2003 CG7935 -6.537278
CG2003 CG8050 2.321005
CG2003 CG8058 2.055043
CG2003 CG8144 2.663945
CG2003 CG8235 1.098229
CG2003 CG8309 -1.431220
CG2003 CG8402 -6.900214
CG2003 CG8439 -4.144430
CG2003 CG8443 -1.889909
CG2003 CG8446 -2.691030
CG2003 CG8470 1.171945
CG2003 CG8525 -9.562290
CG2003 CG8531 2.604906
CG2003 CG8665 1.598533
CG2003 CG8759 4.102202
CG2003 CG8766 2.715421
CG2003 CG8788 -9.742615
CG2003 CG8946 -3.510155
CG2003 CG8977 -9.595737
CG2003 CG9009 0.773873
CG2003 CG9172 -0.235292
CG2003 CG9281 6.536616
CG2003 CG9527 0.163160
CG2003 CG9630 3.572578
CG2003 CG9663 -3.214404
CG2003 CG9762 3.280355
CG2003 TE19126 -0.691934
CG2016 CG33104 -1.982565
CG2048 CG32043 -3.870420
CG2048 CG3625 -2.412267
CG2048 CG4677 -0.427539
CG2048 CG5215 0.906329
CG2048 CG5680 -1.499508
CG2048 CG6866 0.955319
CG2048 CG9261 -0.431740
CG2051 CG2330 -0.226127
CG2051 CG2969 -4.292809
CG2051 CG3001 0.227574
CG2051 CG31045 2.553394
CG2051 CG31794 -0.109582
CG2051 CG32425 3.614695
CG2051 CG3278 -0.675591
CG2051 CG33104 -0.499632
CG2051 CG33549 -6.559831
CG2051 CG3722 -3.635177
CG2051 CG3725 -3.456504
CG2051 CG3800 0.774649
CG2051 CG3903 -5.196957
CG2051 CG3989 0.969559
CG2051 CG4145 2.872459
CG2051 CG4170 1.445147
CG2051 CG4204 0.761718
CG2051 CG4672 0.386872
CG2051 CG4679 3.147441
CG2051 CG4700 1.075398
CG2051 CG5183 -0.161060
CG2051 CG5320 -6.361676
CG2051 CG5353 -4.476143
CG2051 CG5486 0.940653
CG2051 CG5809 2.233042
CG2051 CG6668 3.125429
CG2051 CG6844 -0.015374
CG2051 CG7227 1.097489
CG2051 CG7481 1.031747
CG2051 CG7987 0.421287
CG2051 CG8258 0.290089
CG2051 CG8276 -0.377759
CG2051 CG8289 -0.488097
CG2051 CG8759 2.046405
CG2051 CG9022 2.438871
CG2051 CG9035 0.134117
CG2051 CG9238 -2.652742
CG2051 CG9256 -1.552772
CG2051 CG9423 -0.489523
CG2051 CG9677 -2.585485
CG2051 CG9866 2.634193
CG2051 CG9916 -0.656849
CG2051 CG9985 -1.264989
CG2051 TE19126 1.546190
CG2060 CG3829 0.910169
CG2060 CG4120 -1.093210
CG2060 CG6957 -2.040895
CG2060 CG7390 -3.013982
CG2060 CG8782 -1.138390
CG2065 CG7390 -2.117111
CG2072 CG32425 -0.595826
CG2072 CG33549 0.247397
CG2072 CG3542 -0.167845
CG2072 CG3722 0.064689
CG2072 CG3725 0.264854
CG2072 CG4145 -0.472447
CG2072 CG4672 -0.374384
CG2078 CG32264 -1.011827
CG2078 CG4781 -0.549712
CG2078 CG6022 1.119968
CG2078 CG6767 -0.389512
CG2078 CG8525 -0.878422
CG2078 CG9006 -0.637990
CG2083 CG31181 0.065198
CG2083 CG32505 -0.076611
CG2083 CG3269 -1.433794
CG2083 CG3625 0.080780
CG2083 CG4532 -2.197402
CG2083 CG5433 0.207379
CG2083 CG5545 0.027860
CG2083 CG5580 -2.187575
CG2083 CG6174 -0.416549
CG2083 CG6617 -0.767133
CG2083 CG6860 -0.519688
CG2083 CG6866 0.281761
CG2083 CG7375 -0.008967
CG2083 CG8200 0.306187
CG2083 CG8472 -0.915049
CG2083 CG8567 0.070145
CG2083 CG9135 0.945969
CG2083 CG9666 -0.637178
CG2098 CG2155 -0.361199
CG2098 CG2198 -3.639286
CG2098 CG30011 -0.141036
CG2098 CG31098 2.259103
CG2098 CG32464 0.871089
CG2098 CG32813 -0.312241
CG2098 CG3283 -0.696753
CG2098 CG3989 -5.054763
CG2098 CG4162 2.245195
CG2098 CG4233 0.749658
CG2098 CG4427 2.444188
CG2098 CG4475 -0.558665
CG2098 CG4533 0.792556
CG2098 CG5033 -5.377855
CG2098 CG5320 2.177309
CG2098 CG5330 2.146066
CG2098 CG5345 1.747353
CG2098 CG5594 -1.664121
CG2098 CG5776 -0.321016
CG2098 CG6501 1.589302
CG2098 CG6803 -0.623856
CG2098 CG6844 -0.076762
CG2098 CG7062 0.082486
CG2098 CG7088 1.593941
CG2098 CG7227 1.227263
CG2098 CG7393 2.340667
CG2098 CG7702 -0.408303
CG2098 CG7935 -0.041392
CG2098 CG7987 -6.888922
CG2098 CG8036 -1.758482
CG2098 CG8050 -1.179270
CG2098 CG8258 0.962780
CG2098 CG8402 0.748967
CG2098 CG8470 2.265978
CG2098 CG8665 -5.664296
CG2098 CG8977 1.487530
CG2098 CG9006 0.825699
CG2098 CG9306 1.049666
CG2108 CG2837 -1.622241
CG2108 CG2928 -1.053956
CG2108 CG32244 -0.801336
CG2108 CG3365 -0.432543
CG2108 CG7563 -1.075900
CG2150 CG8587 -2.321371
CG2155 CG3140 1.362437
CG2155 CG32548 -0.825282
CG2155 CG4427 -2.761266
CG2155 CG4475 -0.712686
CG2155 CG4533 0.185339
CG2155 CG5033 1.502109
CG2155 CG6708 -0.273567
CG2155 CG7299 -0.909157
CG2155 CG8036 -1.409328
CG2155 CG8913 -1.380956
CG2155 CG9127 -0.205673
CG2155 CG9148 -1.215972
CG2155 CG9280 -2.331125
CG2158 CG2263 1.687987
CG2158 CG2827 -4.324842
CG2158 CG31170 -1.292701
CG2158 CG3140 -1.726690
CG2158 CG32409 1.251007
CG2158 CG3499 -0.606904
CG2158 CG4003 -0.526593
CG2158 CG4217 0.762164
CG2158 CG4427 -0.224967
CG2158 CG4511 -0.613145
CG2158 CG4581 0.160492
CG2158 CG4665 0.606002
CG2158 CG4752 -1.253899
CG2158 CG4912 -0.296115
CG2158 CG5033 -3.787972
CG2158 CG5193 0.497317
CG2158 CG5220 0.160403
CG2158 CG5353 0.920560
CG2158 CG5992 -0.820636
CG2158 CG6708 0.462646
CG2158 CG6904 -2.641034
CG2158 CG7393 -0.542636
CG2158 CG7461 1.004185
CG2158 CG7698 0.085116
CG2158 CG7987 0.947612
CG2158 CG7993 -0.520215
CG2158 CG8531 -1.616169
CG2158 CG8583 -1.489521
CG2158 CG8636 -4.296455
CG2158 CG9006 3.145897
CG2158 CG9750 0.298864
CG2161 CG2818 0.058420
CG2161 CG3008 0.389237
CG2161 CG3028 0.008196
CG2161 CG31170 -1.054963
CG2161 CG3140 0.906718
CG2161 CG3171 -0.858547
CG2161 CG31794 0.085842
CG2161 CG31999 -3.301393
CG2161 CG32425 1.231669
CG2161 CG32920 -1.333458
CG2161 CG33549 -2.503209
CG2161 CG3499 -2.537646
CG2161 CG3542 0.457268
CG2161 CG3624 0.120989
CG2161 CG3722 -0.495659
CG2161 CG3903 0.218491
CG2161 CG4086 -0.369871
CG2161 CG4145 0.192150
CG2161 CG4169 -1.002666
CG2161 CG4233 -0.596439
CG2161 CG4364 0.254261
CG2161 CG4552 1.024859
CG2161 CG5186 -0.187168
CG2161 CG5353 1.558875
CG2161 CG6199 -1.437682
CG2161 CG6345 0.027228
CG2161 CG6775 0.433028
CG2161 CG7033 2.063255
CG2161 CG7107 -1.310758
CG2161 CG7271 0.618830
CG2161 CG7279 -0.083310
CG2161 CG7748 0.221636
CG2161 CG7981 -1.791027
CG2161 CG8173 -0.492758
CG2161 CG8402 2.544996
CG2161 CG8965 0.393172
CG2161 CG9022 1.064710
CG2161 CG9175 -1.228875
CG2161 CG9743 -0.443595
CG2184 CG2863 -0.617690
CG2184 CG3001 -0.728454
CG2184 CG31004 -1.099104
CG2184 CG31175 1.820862
CG2184 CG31775 -0.564243
CG2184 CG32164 3.657788
CG2184 CG32813 -2.961038
CG2184 CG33071 -0.505383
CG2184 CG3401 -2.486794
CG2184 CG4033 -11.499569
CG2184 CG4125 0.410965
CG2184 CG4300 -3.147003
CG2184 CG4307 -0.842582
CG2184 CG4581 0.481447
CG2184 CG4843 -4.843215
CG2184 CG4901 2.091537
CG2184 CG4994 -1.558136
CG2184 CG5374 1.088732
CG2184 CG5525 1.436677
CG2184 CG5594 0.850918
CG2184 CG5596 -3.838203
CG2184 CG5819 0.621825
CG2184 CG5961 1.902083
CG2184 CG5992 -0.056129
CG2184 CG6105 -1.307379
CG2184 CG6501 -3.791375
CG2184 CG6949 2.595895
CG2184 CG6972 -0.375351
CG2184 CG7088 -0.166258
CG2184 CG7296 -0.285072
CG2184 CG7421 0.223642
CG2184 CG7458 1.865742
CG2184 CG7502 -1.218934
CG2184 CG7519 0.854281
CG2184 CG7915 0.604904
CG2184 CG8301 0.165291
CG2184 CG8446 -5.595965
CG2184 CG8525 1.262403
CG2184 CG8635 3.255844
CG2184 CG8759 -4.141229
CG2184 CG8946 2.557189
CG2184 CG8977 7.939435
CG2184 CG9281 4.213335
CG2184 CG9630 -0.433272
CG2184 CG9663 0.623318
CG2184 CG9762 -2.524925
CG2198 CG2718 1.046754
CG2198 CG2969 0.524552
CG2198 CG3001 -2.862224
CG2198 CG31692 0.761109
CG2198 CG32464 -0.343723
CG2198 CG3278 2.048859
CG2198 CG3297 -1.151797
CG2198 CG3434 -1.003916
CG2198 CG3989 -2.803123
CG2198 CG4427 2.473262
CG2198 CG4533 -0.289040
CG2198 CG4679 -1.119792
CG2198 CG4692 1.792495
CG2198 CG4696 0.237343
CG2198 CG4746 -3.325932
CG2198 CG5033 -5.880482
CG2198 CG5183 -1.725129
CG2198 CG5220 -2.088599
CG2198 CG5320 4.908541
CG2198 CG5330 -4.468160
CG2198 CG5345 -2.560828
CG2198 CG5353 1.281294
CG2198 CG5594 0.121641
CG2198 CG5776 -2.847545
CG2198 CG5824 1.760599
CG2198 CG6148 -0.364597
CG2198 CG6844 -0.625637
CG2198 CG7088 1.303904
CG2198 CG7227 -1.255416
CG2198 CG7299 -1.258922
CG2198 CG7702 -1.018393
CG2198 CG7915 -3.282066
CG2198 CG7935 0.671274
CG2198 CG7987 7.599635
CG2198 CG8258 -0.091051
CG2198 CG8402 0.244058
CG2198 CG8665 2.756235
CG2198 CG8977 1.368594
CG2198 CG9006 -2.864544
CG2198 CG9539 0.812907
CG2198 CG9866 1.820274
CG2210 CG31170 -0.121985
CG2210 CG3267 0.263604
CG2210 CG32920 -0.553285
CG2210 CG33502 -2.633412
CG2210 CG5170 -0.706552
CG2210 CG6028 -0.103513
CG2210 CG6459 -2.528363
CG2210 CG6666 0.711755
CG2210 CG7107 -0.037896
CG2210 CG7354 -1.301589
CG2210 CG8766 -0.018165
CG2210 CG8788 1.935327
CG2210 CG9331 0.321212
CG2210 CG9527 0.153573
CG2221 CG2263 -4.187980
CG2221 CG2674 -1.799126
CG2221 CG2863 2.613646
CG2221 CG2867 -0.105487
CG2221 CG3224 2.059890
CG2221 CG32409 3.226397
CG2221 CG33104 -0.463744
CG2221 CG33217 2.478130
CG2221 CG4217 1.338318
CG2221 CG4307 -1.953466
CG2221 CG4457 -0.700640
CG2221 CG4912 -1.369366
CG2221 CG4966 0.513199
CG2221 CG5258 1.918971
CG2221 CG5277 -4.277554
CG2221 CG5382 0.661301
CG2221 CG5525 -0.158242
CG2221 CG5824 -4.516198
CG2221 CG5904 4.498024
CG2221 CG6022 -0.004162
CG2221 CG6105 -1.395404
CG2221 CG6148 0.538899
CG2221 CG6202 1.251936
CG2221 CG6708 -1.393748
CG2221 CG6767 1.588142
CG2221 CG6904 4.149902
CG2221 CG7413 -3.809703
CG2221 CG7430 3.144342
CG2221 CG7461 1.582361
CG2221 CG7519 1.998624
CG2221 CG7712 -0.150032
CG2221 CG8144 1.902269
CG2221 CG8286 -2.595778
CG2221 CG8309 -0.272187
CG2221 CG8386 -1.968875
CG2221 CG8444 1.407670
CG2221 CG8920 -3.911640
CG2221 CG8978 0.383604
CG2221 CG9006 3.927276
CG2221 CG9149 -1.898864
CG2221 CG9172 -0.619660
CG2221 CG9330 1.324739
CG2263 CG2674 -1.648795
CG2263 CG2827 -2.423693
CG2263 CG2867 -1.467815
CG2263 CG31045 -0.057774
CG2263 CG3224 -3.819505
CG2263 CG33071 -0.773452
CG2263 CG3664 0.315198
CG2263 CG4003 -3.142903
CG2263 CG4217 1.377953
CG2263 CG4307 -1.013271
CG2263 CG4427 5.118130
CG2263 CG4457 -5.257973
CG2263 CG4665 -0.859504
CG2263 CG4912 0.988967
CG2263 CG4972 1.213761
CG2263 CG5220 -2.715264
CG2263 CG5258 -3.669901
CG2263 CG5277 -3.977764
CG2263 CG5382 -4.571602
CG2263 CG5525 2.959734
CG2263 CG5824 1.259098
CG2263 CG5904 -1.078046
CG2263 CG6022 3.391132
CG2263 CG6105 2.875304
CG2263 CG6148 2.091768
CG2263 CG6202 -0.589346
CG2263 CG6415 -0.706478
CG2263 CG6455 -0.427212
CG2263 CG6708 -5.163603
CG2263 CG6904 -8.547465
CG2263 CG7073 1.892819
CG2263 CG7393 0.735720
CG2263 CG7413 1.043685
CG2263 CG7430 1.159751
CG2263 CG7461 2.045704
CG2263 CG7519 -9.580018
CG2263 CG7834 0.072360
CG2263 CG7839 1.527551
CG2263 CG7935 4.017967
CG2263 CG7993 -4.898664
CG2263 CG8039 0.584322
CG2263 CG8058 2.445346
CG2263 CG8231 0.446313
CG2263 CG8286 -0.144561
CG2263 CG8309 0.080429
CG2263 CG8327 2.221958
CG2263 CG8446 1.090396
CG2263 CG8525 0.589706
CG2263 CG8531 1.249388
CG2263 CG8583 0.924668
CG2263 CG8636 -1.905930
CG2263 CG8759 2.920101
CG2263 CG8978 -3.228109
CG2263 CG9006 -2.153128
CG2263 CG9035 0.756134
CG2263 CG9140 -2.446049
CG2263 CG9630 -2.994698
CG2263 CG9750 1.354135
CG2277 CG4746 -0.796693
CG2277 CG5033 0.343827
CG2277 CG5220 0.067551
CG2277 CG5776 -0.603375
CG2277 CG7393 -0.597803
CG2277 CG7702 -2.818453
CG2277 CG8258 -0.154899
CG2277 CG8583 -1.009618
CG2277 CG9006 -0.857238
CG2277 CG9677 -0.429101
CG2330 CG2969 -1.197437
CG2330 CG31692 -0.428565
CG2330 CG3278 -0.561998
CG2330 CG4746 -0.560972
CG2330 CG6148 -0.082537
CG2330 CG8258 -1.567514
CG2330 CG9256 -0.078764
CG2330 CG9677 -0.351190
CG2330 CG9866 -0.917395
CG2374 CG31022 -0.097557
CG2374 CG31368 0.440239
CG2374 CG3198 -3.398006
CG2374 CG32043 -2.160609
CG2374 CG32244 -0.993010
CG2374 CG3265 0.514053
CG2374 CG33097 -1.139982
CG2374 CG3371 0.406367
CG2374 CG3969 0.197758
CG2374 CG5215 -1.841112
CG2374 CG5433 0.865870
CG2374 CG6775 1.482518
CG2374 CG6877 -1.384666
CG2374 CG7071 -1.628408
CG2374 CG7375 0.125937
CG2374 CG7379 1.785362
CG2374 CG7433 0.143637
CG2374 CG8173 -0.444889
CG2374 CG8209 1.357413
CG2374 CG8749 -1.406960
CG2374 CG9022 0.633106
CG2374 CG9322 0.602023
CG2374 CG9894 -0.075948
CG2656 CG4303 -2.075575
CG2656 CG5433 0.634222
CG2656 CG5813 -0.839460
CG2656 CG6866 0.079474
CG2656 CG9135 -1.172699
CG2656 CG9705 -1.333725
CG2674 CG2713 -1.659074
CG2674 CG2867 -0.376763
CG2674 CG31170 -1.836986
CG2674 CG3224 -1.781131
CG2674 CG32409 -2.260895
CG2674 CG3267 -1.375452
CG2674 CG33183 0.157401
CG2674 CG33217 0.008395
CG2674 CG3499 1.439500
CG2674 CG4217 -0.080992
CG2674 CG4427 2.674348
CG2674 CG4552 0.792895
CG2674 CG4665 -0.672826
CG2674 CG4742 -1.088869
CG2674 CG4901 1.198891
CG2674 CG4912 -2.893643
CG2674 CG5130 -0.798238
CG2674 CG5277 0.913928
CG2674 CG5525 -2.855058
CG2674 CG5903 -0.208681
CG2674 CG5904 -6.049416
CG2674 CG6022 0.781155
CG2674 CG6105 0.262255
CG2674 CG6202 0.210783
CG2674 CG6226 2.063294
CG2674 CG6459 -0.381706
CG2674 CG6708 -1.745188
CG2674 CG6904 -2.867809
CG2674 CG6949 3.431003
CG2674 CG7033 1.107189
CG2674 CG7361 1.601340
CG2674 CG7413 -0.568560
CG2674 CG7421 0.097407
CG2674 CG7461 0.382007
CG2674 CG7519 1.226658
CG2674 CG7554 0.140957
CG2674 CG7712 -1.639562
CG2674 CG7993 1.446201
CG2674 CG8058 -1.948653
CG2674 CG8235 -3.125282
CG2674 CG8286 -0.667548
CG2674 CG8309 -0.464965
CG2674 CG8386 -0.347517
CG2674 CG8443 -1.809770
CG2674 CG8444 -0.724025
CG2674 CG8531 0.365263
CG2674 CG8636 0.257082
CG2674 CG8788 0.039639
CG2674 CG8920 1.694608
CG2674 CG8978 -0.555654
CG2674 CG9140 -0.278084
CG2674 CG9149 -0.930423
CG2674 CG9330 -0.070789
CG2674 CG9750 2.109357
CG2674 CR31808 -0.065007
CG2713 CG2827 2.176174
CG2713 CG31004 0.274394
CG2713 CG31160 -0.259488
CG2713 CG31170 0.888473
CG2713 CG3140 0.956668
CG2713 CG32409 0.771322
CG2713 CG3249 -0.296703
CG2713 CG3267 1.708386
CG2713 CG3283 -6.955170
CG2713 CG32920 1.405464
CG2713 CG33009 0.627365
CG2713 CG33217 -1.068604
CG2713 CG3499 -2.409939
CG2713 CG3593 0.894326
CG2713 CG3714 -0.358129
CG2713 CG3884 0.063504
CG2713 CG4003 1.222477
CG2713 CG4051 -3.814387
CG2713 CG4061 0.563574
CG2713 CG4217 -8.480904
CG2713 CG4233 -0.529868
CG2713 CG4427 -8.749012
CG2713 CG4475 -2.447784
CG2713 CG4567 1.426042
CG2713 CG4665 -1.653028
CG2713 CG4742 -1.635442
CG2713 CG4753 1.387775
CG2713 CG4972 -0.033222
CG2713 CG5010 -1.316760
CG2713 CG5033 2.269965
CG2713 CG5130 0.852861
CG2713 CG5558 -3.754615
CG2713 CG5660 3.491824
CG2713 CG5903 0.554432
CG2713 CG5904 -7.512497
CG2713 CG6022 -0.818623
CG2713 CG6028 0.186749
CG2713 CG6105 1.071938
CG2713 CG6226 -4.184957
CG2713 CG6343 -6.936819
CG2713 CG6345 -2.297985
CG2713 CG6415 0.758999
CG2713 CG6459 -0.874614
CG2713 CG6501 -2.795699
CG2713 CG6666 -2.009976
CG2713 CG6769 0.612597
CG2713 CG6904 -1.963693
CG2713 CG6949 -5.721113
CG2713 CG7176 1.105625
CG2713 CG7178 -0.262767
CG2713 CG7361 -5.656031
CG2713 CG7393 0.512412
CG2713 CG7421 -1.588034
CG2713 CG7461 4.096592
CG2713 CG7698 -1.641666
CG2713 CG7712 1.709743
CG2713 CG7839 -6.591613
CG2713 CG7935 -0.390597
CG2713 CG7993 -8.042488
CG2713 CG8036 0.841084
CG2713 CG8039 5.162394
CG2713 CG8058 -0.072804
CG2713 CG8235 5.022345
CG2713 CG8309 -0.467803
CG2713 CG8402 8.816897
CG2713 CG8439 -0.053045
CG2713 CG8443 -4.087960
CG2713 CG8444 3.865149
CG2713 CG8470 1.341489
CG2713 CG8531 1.120579
CG2713 CG8636 -0.573394
CG2713 CG8766 -5.338524
CG2713 CG8788 4.808323
CG2713 CG8946 3.206583
CG2713 CG9127 0.198848
CG2713 CG9140 -1.322015
CG2713 CG9149 -0.580264
CG2713 CG9280 1.499654
CG2713 CG9306 0.942157
CG2713 CG9527 -0.061899
CG2713 CG9577 -1.167532
CG2718 CG2969 -0.152807
CG2718 CG30011 -0.206198
CG2718 CG32464 0.100159
CG2718 CG33113 -0.544209
CG2718 CG3989 -1.193801
CG2718 CG4679 -0.153082
CG2718 CG4746 -1.142100
CG2718 CG5320 1.771284
CG2718 CG5345 0.562098
CG2718 CG8665 0.574821
CG2718 CG9238 -0.633475
CG2774 CG3969 -0.045630
CG2774 CG4006 0.518746
CG2774 CG5215 -0.417238
CG2774 CG5433 -0.518919
CG2774 CG6877 -1.269027
CG2774 CG7375 0.042782
CG2774 CG7752 -1.341811
CG2774 CG8933 0.080352
CG2818 CG3028 -0.978567
CG2818 CG3033 -0.186154
CG2818 CG3171 -0.601727
CG2818 CG32473 -2.249044
CG2818 CG3991 -0.975158
CG2818 CG4552 0.454863
CG2818 CG8156 -0.926677
CG2818 CG8965 -0.218587
CG2827 CG2867 0.096494
CG2827 CG32409 -4.473526
CG2827 CG3593 -1.087928
CG2827 CG4003 2.965371
CG2827 CG4217 -5.231342
CG2827 CG4581 -3.479746
CG2827 CG4665 -0.508194
CG2827 CG4753 0.772617
CG2827 CG4912 3.553734
CG2827 CG5033 6.468149
CG2827 CG5220 1.284955
CG2827 CG5558 1.186705
CG2827 CG5824 -7.234625
CG2827 CG5904 0.198879
CG2827 CG6022 0.104064
CG2827 CG6105 3.232485
CG2827 CG6904 0.640008
CG2827 CG7178 -0.354032
CG2827 CG7393 -0.291529
CG2827 CG7519 1.977202
CG2827 CG7780 -0.644922
CG2827 CG7839 -7.258504
CG2827 CG7993 -1.325926
CG2827 CG8039 3.899515
CG2827 CG8327 0.345110
CG2827 CG8525 -6.504686
CG2827 CG8531 -0.176429
CG2827 CG8583 -0.390358
CG2827 CG8636 -3.010875
CG2827 CG8827 -0.356063
CG2827 CG9006 -4.845611
CG2827 CG9306 1.263167
CG2827 CG9577 -2.952599
CG2827 CG9630 3.421446
CG2835 CG31108 -0.413451
CG2835 CG31332 -0.380127
CG2835 CG32043 -0.329738
CG2835 CG3436 -1.595794
CG2835 CG4303 -0.462338
CG2835 CG6866 -0.421472
CG2835 CG8416 -1.548366
CG2835 CG8933 -0.202314
CG2835 CG9128 0.520644
CG2835 CG9403 -0.317932
CG2863 CG2867 1.200946
CG2863 CG31175 -0.232667
CG2863 CG32164 2.082944
CG2863 CG32409 9.655567
CG2863 CG32813 -5.739869
CG2863 CG33071 -1.781596
CG2863 CG33217 -0.189702
CG2863 CG3593 0.621825
CG2863 CG4033 -3.462634
CG2863 CG4217 2.118550
CG2863 CG4307 -10.061444
CG2863 CG4457 -2.462466
CG2863 CG4581 -0.335037
CG2863 CG4843 -2.181104
CG2863 CG4901 -8.480844
CG2863 CG4912 -4.615531
CG2863 CG4972 1.330096
CG2863 CG4994 2.807957
CG2863 CG5033 -0.577634
CG2863 CG5258 1.635840
CG2863 CG5277 -9.439416
CG2863 CG5374 -1.471753
CG2863 CG5525 -0.385144
CG2863 CG5558 -0.140968
CG2863 CG5594 1.261549
CG2863 CG5596 0.380339
CG2863 CG5824 12.183064
CG2863 CG5903 1.899687
CG2863 CG5904 5.498224
CG2863 CG5961 3.534233
CG2863 CG5992 -3.027211
CG2863 CG6022 0.220522
CG2863 CG6105 -4.292293
CG2863 CG6226 -11.277281
CG2863 CG6501 -1.445081
CG2863 CG6512 0.173193
CG2863 CG6904 -3.577992
CG2863 CG6949 -5.419551
CG2863 CG7033 4.195138
CG2863 CG7088 1.616065
CG2863 CG7176 0.259344
CG2863 CG7421 1.442618
CG2863 CG7430 7.141890
CG2863 CG7458 -4.385745
CG2863 CG7461 -5.290234
CG2863 CG7519 -10.473098
CG2863 CG7610 0.665017
CG2863 CG7712 0.456496
CG2863 CG7834 -0.863831
CG2863 CG7841 -0.699651
CG2863 CG7993 2.192353
CG2863 CG8058 -0.052119
CG2863 CG8231 -4.382112
CG2863 CG8301 0.740902
CG2863 CG8309 8.556123
CG2863 CG8327 0.197934
CG2863 CG8443 2.474784
CG2863 CG8446 4.895698
CG2863 CG8525 -5.303477
CG2863 CG8531 1.249512
CG2863 CG8635 4.504228
CG2863 CG8759 4.517900
CG2863 CG8920 0.605271
CG2863 CG8977 0.651049
CG2863 CG9009 -2.134030
CG2863 CG9140 5.017981
CG2863 CG9172 3.336534
CG2863 CG9281 -8.132319
CG2863 CG9527 2.139385
CG2863 CG9630 -2.185805
CG2863 CG9663 -1.730281
CG2863 CG9762 -0.233113
CG2867 CG3224 -0.646738
CG2867 CG32409 2.038300
CG2867 CG4217 0.696015
CG2867 CG4912 -6.281920
CG2867 CG5220 0.215468
CG2867 CG5277 2.909978
CG2867 CG5525 -1.567419
CG2867 CG5824 -3.017002
CG2867 CG5904 2.955234
CG2867 CG6022 2.818027
CG2867 CG6226 -1.523217
CG2867 CG6455 -2.167132
CG2867 CG6904 3.604992
CG2867 CG7519 -7.132062
CG2867 CG7712 0.555889
CG2867 CG7780 -1.583446
CG2867 CG8058 -2.278857
CG2867 CG8286 0.529350
CG2867 CG8327 -0.696190
CG2867 CG8525 -7.143368
CG2867 CG8920 -2.457535
CG2867 CG9306 0.952980
CG2867 CG9630 -0.621081
CG2928 CG3365 -2.241658
CG2928 CG7563 -1.254467
CG2928 CG9089 -0.290902
CG2969 CG31692 -0.874042
CG2969 CG32425 -0.095537
CG2969 CG3278 0.872486
CG2969 CG33113 0.392946
CG2969 CG33549 0.751216
CG2969 CG3644 -0.219021
CG2969 CG3722 1.249268
CG2969 CG3725 -2.703965
CG2969 CG3903 -2.375888
CG2969 CG3989 -2.150513
CG2969 CG4183 0.469951
CG2969 CG4354 0.247458
CG2969 CG4405 -0.293630
CG2969 CG4533 1.080971
CG2969 CG4677 -1.645707
CG2969 CG4679 0.555975
CG2969 CG4746 0.888194
CG2969 CG5183 0.312818
CG2969 CG5320 0.992544
CG2969 CG5345 0.047038
CG2969 CG5486 -1.486449
CG2969 CG6778 -0.801873
CG2969 CG7481 -1.394553
CG2969 CG8258 0.009926
CG2969 CG8276 0.034030
CG2969 CG9020 -0.354689
CG2969 CG9238 0.782902
CG2969 CG9256 0.392086
CG2969 CG9423 0.748636
CG2969 CG9985 0.495361
CG2977 CG3006 0.013536
CG2977 CG31004 0.162965
CG2977 CG31098 1.112731
CG2977 CG31233 0.336349
CG2977 CG31259 -1.663220
CG2977 CG31431 -1.113305
CG2977 CG33502 -0.838161
CG2977 CG4061 1.513380
CG2977 CG4753 1.725649
CG2977 CG5288 -3.104690
CG2977 CG5532 -0.156617
CG2977 CG5660 -1.940335
CG2977 CG5819 -3.178716
CG2977 CG5949 -0.524829
CG2977 CG6028 1.156523
CG2977 CG6417 0.949462
CG2977 CG6459 0.143495
CG2977 CG6666 -2.581293
CG2977 CG6949 1.179849
CG2977 CG7241 0.008786
CG2977 CG7328 -0.928254
CG2977 CG7354 1.608490
CG2977 CG7502 0.595957
CG2977 CG8048 3.735532
CG2977 CG8443 -2.798137
CG2977 CG8470 -3.100222
CG2977 CG8766 0.151166
CG2977 CG8788 2.319392
CG2977 CG8804 0.354494
CG2977 CG8946 -9.046539
CG2977 CG9127 0.423808
CG2977 CG9331 -9.047128
CG2977 CG9527 -5.579649
CG2977 CG9568 -0.071472
CG3001 CG31045 -2.128647
CG3001 CG31332 -3.466862
CG3001 CG32464 -0.654578
CG3001 CG3278 -2.057714
CG3001 CG32813 0.446026
CG3001 CG3989 -0.327248
CG3001 CG4003 2.306838
CG3001 CG4125 -1.277447
CG3001 CG4170 1.122759
CG3001 CG4300 0.738532
CG3001 CG4354 -0.055348
CG3001 CG4457 0.478841
CG3001 CG4511 -0.436667
CG3001 CG4533 0.147584
CG3001 CG4696 0.473030
CG3001 CG4700 -0.085677
CG3001 CG4746 3.789821
CG3001 CG4843 -1.558956
CG3001 CG5033 -8.121468
CG3001 CG5183 -0.521328
CG3001 CG5220 3.480404
CG3001 CG5258 -3.643888
CG3001 CG5277 2.920882
CG3001 CG5320 2.011643
CG3001 CG5374 1.180670
CG3001 CG5594 0.369343
CG3001 CG5596 0.093362
CG3001 CG5776 0.637607
CG3001 CG5824 2.938753
CG3001 CG6017 -0.527001
CG3001 CG6177 -0.753493
CG3001 CG6501 0.593616
CG3001 CG6512 -0.111070
CG3001 CG7033 1.304142
CG3001 CG7073 0.368286
CG3001 CG7610 -0.745565
CG3001 CG7915 -3.294554
CG3001 CG7935 0.000760
CG3001 CG7987 -3.904795
CG3001 CG8231 3.171916
CG3001 CG8258 1.156773
CG3001 CG8289 2.488240
CG3001 CG8306 1.896682
CG3001 CG8312 -2.722218
CG3001 CG8446 1.170985
CG3001 CG8635 1.470462
CG3001 CG8759 -4.924236
CG3001 CG8977 1.533317
CG3001 CG9006 -1.805319
CG3001 CG9009 -0.283632
CG3001 CG9194 0.698977
CG3001 CG9281 -2.127608
CG3001 CG9663 2.218451
CG3001 CG9677 1.926579
CG3001 CG9762 -2.757032
CG3001 CG9866 -1.464067
CG3001 CR31696 -0.223613
CG3001 TE19126 0.154286
CG30011 CG30497 -0.338938
CG30011 CG31098 -1.051093
CG30011 CG31175 1.222111
CG30011 CG32164 -2.104302
CG30011 CG32464 0.188437
CG30011 CG32499 -0.462446
CG30011 CG32813 -0.988585
CG30011 CG33149 0.038358
CG30011 CG3762 -0.261327
CG30011 CG3989 -0.789262
CG30011 CG4051 0.180506
CG30011 CG4233 1.115212
CG30011 CG4533 0.461769
CG30011 CG4600 -0.526436
CG30011 CG4994 0.780883
CG30011 CG5320 -1.510864
CG30011 CG5330 3.204593
CG30011 CG5476 1.089897
CG30011 CG6501 1.926525
CG30011 CG6668 -2.852182
CG30011 CG6871 0.059464
CG30011 CG7088 -1.475632
CG30011 CG7173 0.189619
CG30011 CG7176 -0.795180
CG30011 CG7266 0.181256
CG30011 CG7807 -0.465719
CG30011 CG7915 -0.068889
CG30011 CG8050 -0.636985
CG30011 CG8144 1.244894
CG30011 CG8235 0.002573
CG30011 CG8402 -0.748303
CG30011 CG8439 -1.257759
CG30011 CG8665 -2.202343
CG30011 CG8977 0.171450
CG30011 CG9009 -1.612804
CG30011 CG9238 -1.604459
CG30011 TE19126 -0.092431
CG3006 CG31098 -1.674503
CG3006 CG31775 -0.968391
CG3006 CG4162 0.719647
CG3006 CG4753 -1.061021
CG3006 CG5288 -2.008669
CG3006 CG5532 0.393540
CG3006 CG5828 -0.655336
CG3006 CG6417 0.191817
CG3006 CG7241 -1.284396
CG3006 CG8050 0.812370
CG3006 CG8066 0.438012
CG3006 CG8669 -1.383969
CG3006 CG8788 0.321817
CG3006 CG8804 0.842858
CG3006 CG8946 0.906621
CG3006 CG9066 -0.478059
CG3008 CG3028 -0.121211
CG3008 CG3033 -0.181430
CG3008 CG3171 -1.272967
CG3008 CG3198 0.834777
CG3008 CG32244 0.700448
CG3008 CG32425 1.138668
CG3008 CG3265 1.788659
CG3008 CG33097 -3.351820
CG3008 CG33104 -0.411063
CG3008 CG33183 -2.799220
CG3008 CG33549 -2.821759
CG3008 CG3499 -0.672084
CG3008 CG3624 1.492752
CG3008 CG3722 0.120664
CG3008 CG3800 0.755471
CG3008 CG4006 -1.437135
CG3008 CG4169 -1.011146
CG3008 CG4170 1.237375
CG3008 CG4364 -1.903934
CG3008 CG4376 -0.238708
CG3008 CG4552 1.117888
CG3008 CG4692 0.614379
CG3008 CG4726 -0.604635
CG3008 CG4972 0.061819
CG3008 CG4994 -0.514551
CG3008 CG5021 1.197983
CG3008 CG5186 -1.246759
CG3008 CG5374 0.560168
CG3008 CG5454 0.925453
CG3008 CG5809 -1.929815
CG3008 CG6521 -1.129957
CG3008 CG6668 0.738367
CG3008 CG6766 1.246795
CG3008 CG6775 -1.934116
CG3008 CG7033 -2.783156
CG3008 CG7071 0.569167
CG3008 CG7107 1.473707
CG3008 CG7199 -0.502960
CG3008 CG7413 0.693035
CG3008 CG7526 -0.602146
CG3008 CG7610 -2.953935
CG3008 CG7893 -0.114293
CG3008 CG7961 -0.719386
CG3008 CG8173 0.272396
CG3008 CG8231 2.396626
CG3008 CG8430 0.913974
CG3008 CG8439 2.587244
CG3008 CG8553 -0.637199
CG3008 CG8965 -0.104045
CG3008 CG9022 -1.654491
CG3008 CG9281 0.192577
CG3008 CG9322 -3.898035
CG3008 CG9330 0.500796
CG3008 CG9416 -0.107723
CG3008 CG9423 -0.956642
CG3008 CG9710 -2.891634
CG3008 CG9712 -2.599104
CG3008 CG9811 0.524860
CG3008 TE20108 -0.178264
CG30115 CG4966 -1.255624
CG30115 CG7638 -0.437297
CG30115 CG7675 -0.157845
CG30116 CG6775 -2.045031
CG3028 CG31170 -0.040267
CG3028 CG4086 -0.619622
CG3028 CG4169 -0.411601
CG3028 CG4376 -0.281599
CG3028 CG4552 -0.414608
CG3028 CG6775 -0.453874
CG3028 CG7413 0.661583
CG3028 CG7698 -0.517786
CG3028 CG8366 -1.550007
CG30291 CG31794 -1.173606
CG30291 CG5353 0.035848
CG30291 CG6199 -1.100393
CG30291 CG7748 -0.339258
CG30291 CG7867 -1.991311
CG30291 CG8235 -0.494147
CG3033 CG31045 0.209667
CG3033 CG3171 -0.899931
CG3033 CG3198 -0.499968
CG3033 CG33097 0.529462
CG3033 CG3542 -0.429282
CG3033 CG3624 -1.912935
CG3033 CG3969 -0.660405
CG3033 CG4006 -0.832603
CG3033 CG4552 -0.760856
CG3033 CG4966 0.003926
CG3033 CG5186 -0.056150
CG3033 CG6775 0.062931
CG3033 CG6877 -0.893608
CG3033 CG7271 0.200507
CG3033 CG7379 0.050916
CG3033 CG7413 -0.984410
CG3033 CG7430 -0.132569
CG3033 CG7893 -0.796333
CG3033 CG8209 -0.099188
CG3033 CG8430 0.188765
CG3033 CG8965 0.044686
CG3033 CG9022 -0.247532
CG3033 CG9322 0.435422
CG30349 CG33502 -0.947311
CG30349 CG4567 -0.489574
CG30349 CG5660 0.593900
CG30349 CG6769 -0.631927
CG30349 CG7107 0.618208
CG30349 CG7328 -1.092533
CG30349 CG9527 0.729545
CG3039 CG33097 -3.157487
CG3039 CG33549 0.982879
CG3039 CG3542 1.097633
CG3039 CG3722 -1.725296
CG3039 CG4006 1.499459
CG3039 CG4672 0.114839
CG3039 CG5433 -0.614952
CG3039 CG6877 -0.708353
CG3039 CG7379 -0.174442
CG3039 CG7893 -0.933225
CG3039 CG9022 -0.090160
CG30427 CG5320 0.598898
CG30427 CG5476 -1.122016
CG30427 CG5486 -0.331076
CG30427 CG6668 -0.649260
CG30427 CG8977 0.216862
CG30427 CG9281 -0.686684
CG30427 CG9710 -0.052479
CG30427 CR31696 -0.730297
CG3048 CG31045 -1.516395
CG3048 CG3127 0.667782
CG3048 CG31332 -0.663938
CG3048 CG3371 -0.177227
CG3048 CG4125 -1.865211
CG3048 CG4300 -0.622313
CG3048 CG4700 0.061414
CG3048 CG4726 0.131602
CG3048 CG4843 1.510138
CG3048 CG4994 1.298358
CG3048 CG5454 -1.515360
CG3048 CG5596 -0.027794
CG3048 CG5961 0.006631
CG3048 CG7033 -0.522445
CG3048 CG7638 -2.663662
CG3048 CG7893 -0.492078
CG3048 CG7930 -1.295174
CG3048 CG8231 -0.629216
CG3048 CG8635 0.283387
CG3048 CG8759 3.033924
CG3048 CG8977 -0.426918
CG3048 CG9194 -0.374743
CG3048 CG9663 1.060375
CG3048 CG9710 -0.475948
CG3048 CG9762 -2.707026
CG3048 CR31696 -0.138491
CG3048 TE19126 1.540676
CG30497 CG33113 0.553870
CG30497 CG3903 0.361795
CG30497 CG4679 -1.021160
CG30497 CG4692 -0.475532
CG30497 CG5320 1.121032
CG30497 CG5330 1.280439
CG30497 CG5345 -2.179662
CG30497 CG6668 0.061462
CG30497 CG7062 -1.644176
CG30497 CG7071 0.247779
CG30497 CG7107 0.030862
CG30497 CG7266 -1.103895
CG30497 CG7279 -0.387651
CG30497 CG7981 0.333985
CG30497 CG8186 -0.436279
CG30497 CG8402 1.400636
CG30497 CG8665 0.476403
CG30497 CG9238 -0.462673
CG30497 CG9539 -0.440619
CG31004 CG31098 1.913614
CG31004 CG31175 -2.075775
CG31004 CG32164 -0.600185
CG31004 CG32813 3.260432
CG31004 CG33071 -0.216860
CG31004 CG33502 0.305279
CG31004 CG3714 0.083638
CG31004 CG4033 2.302618
CG31004 CG4217 -1.145312
CG31004 CG4233 0.998721
CG31004 CG4475 -0.240545
CG31004 CG4581 0.693628
CG31004 CG4753 0.615497
CG31004 CG5660 -1.493306
CG31004 CG5819 -3.277773
CG31004 CG5903 -0.738961
CG31004 CG5949 -0.820865
CG31004 CG5961 1.059191
CG31004 CG6345 -0.969366
CG31004 CG6501 -4.299543
CG31004 CG6666 3.039517
CG31004 CG6949 -0.728980
CG31004 CG7328 -0.150496
CG31004 CG7421 1.087837
CG31004 CG7458 -3.220654
CG31004 CG8048 -2.430696
CG31004 CG8443 0.462749
CG31004 CG8446 1.632123
CG31004 CG8531 2.296464
CG31004 CG8788 4.236733
CG31004 CG8946 -6.683467
CG31004 CG9127 -0.145078
CG31004 CG9331 0.021963
CG31004 CG9527 1.634512
CG31022 CG31368 0.040434
CG31022 CG3265 -0.119647
CG31022 CG32982 -1.221689
CG31022 CG33149 -0.009547
CG31022 CG3371 0.986775
CG31022 CG4376 -0.526572
CG31022 CG4966 -0.245444
CG31022 CG5320 0.462463
CG31022 CG6647 -0.433467
CG31022 CG6668 0.042524
CG31022 CG6766 -0.300623
CG31022 CG7071 -1.139433
CG31022 CG7271 0.342314
CG31022 CG7433 0.281308
CG31022 CG7675 0.457688
CG31022 CG8209 -1.538316
CG31022 CG8749 -0.104814
CG31022 TE19126 -0.256014
CG31043 CG31108 -1.512565
CG31045 CG31332 -1.575651
CG31045 CG31794 1.952134
CG31045 CG32425 -7.983891
CG31045 CG3265 -0.003686
CG31045 CG3278 4.408468
CG31045 CG33549 -0.364322
CG31045 CG3436 -1.631615
CG31045 CG3624 -2.021285
CG31045 CG3664 -0.655680
CG31045 CG3992 0.938593
CG31045 CG4003 -0.528334
CG31045 CG4006 0.111001
CG31045 CG4115 -0.676191
CG31045 CG4170 0.820175
CG31045 CG4204 2.848676
CG31045 CG4457 2.075508
CG31045 CG4551 -5.933611
CG31045 CG4552 -0.429724
CG31045 CG4692 0.509083
CG31045 CG4700 -5.627946
CG31045 CG4746 1.203823
CG31045 CG4966 -0.475165
CG31045 CG4994 2.370210
CG31045 CG5183 -2.081969
CG31045 CG5258 0.846763
CG31045 CG5277 0.647471
CG31045 CG5320 9.444161
CG31045 CG5353 1.503260
CG31045 CG5374 -0.473710
CG31045 CG5454 0.436054
CG31045 CG5596 1.117055
CG31045 CG5809 4.187118
CG31045 CG6017 0.105403
CG31045 CG6512 -1.270891
CG31045 CG6668 -2.940342
CG31045 CG6708 -3.104147
CG31045 CG6766 -1.185397
CG31045 CG6904 3.676662
CG31045 CG7033 2.485669
CG31045 CG7073 -2.605658
CG31045 CG7262 0.673863
CG31045 CG7430 0.148992
CG31045 CG7610 -2.381294
CG31045 CG7654 1.837273
CG31045 CG7893 -0.260619
CG31045 CG7915 1.529374
CG31045 CG7987 2.330559
CG31045 CG8231 -1.323289
CG31045 CG8289 -5.771489
CG31045 CG8306 -4.049556
CG31045 CG8312 -1.171329
CG31045 CG8430 0.348984
CG31045 CG8635 1.169353
CG31045 CG8759 -7.306929
CG31045 CG8977 0.249470
CG31045 CG8978 0.041953
CG31045 CG9022 1.845293
CG31045 CG9035 0.284015
CG31045 CG9128 -0.298640
CG31045 CG9194 -1.211728
CG31045 CG9281 -0.455338
CG31045 CG9318 0.204260
CG31045 CG9322 1.389652
CG31045 CG9403 5.726409
CG31045 CG9677 -1.155019
CG31045 CG9710 -0.971789
CG31045 CG9712 -0.192743
CG31045 CG9750 2.263972
CG31045 CG9762 2.855851
CG31045 CG9866 -5.451357
CG31045 CG9916 -1.602651
CG31045 CR31696 -4.471280
CG31045 TE19126 2.237095
CG31088 CG31181 -0.531603
CG31088 CG3967 -0.644280
CG31088 CG4050 -0.115824
CG31088 CG5433 -0.178930
CG31088 CG5545 -0.374373
CG31088 CG5580 -0.549550
CG31088 CG6418 -0.838618
CG31088 CG6703 0.300437
CG31088 CG7851 -0.958962
CG31088 CG8472 -0.386228
CG31088 CG9666 -0.630258
CG31098 CG31175 -4.039280
CG31098 CG31431 0.381516
CG31098 CG32164 0.321248
CG31098 CG32499 -0.369258
CG31098 CG32813 3.309067
CG31098 CG33009 0.274171
CG31098 CG3588 0.737527
CG31098 CG3829 1.350201
CG31098 CG4033 2.887131
CG31098 CG4162 1.884239
CG31098 CG4233 -0.390520
CG31098 CG4427 6.805077
CG31098 CG4475 2.352371
CG31098 CG4533 1.832943
CG31098 CG4600 -0.222292
CG31098 CG4753 -6.502083
CG31098 CG5010 1.519372
CG31098 CG5210 0.614886
CG31098 CG5288 -0.621603
CG31098 CG5476 -0.735489
CG31098 CG5532 -0.461177
CG31098 CG5558 0.654503
CG31098 CG5819 -2.414193
CG31098 CG5828 -0.033527
CG31098 CG5949 -2.332810
CG31098 CG6417 -3.636704
CG31098 CG6459 0.212751
CG31098 CG6501 -10.652366
CG31098 CG6666 2.222963
CG31098 CG6949 8.837353
CG31098 CG7062 -0.601983
CG31098 CG7088 4.126665
CG31098 CG7241 1.426075
CG31098 CG7266 3.015411
CG31098 CG7421 0.980395
CG31098 CG7438 0.515837
CG31098 CG7807 0.677120
CG31098 CG7936 -0.165960
CG31098 CG8048 2.282043
CG31098 CG8050 -4.809162
CG31098 CG8066 -4.197235
CG31098 CG8235 0.512981
CG31098 CG8402 1.999400
CG31098 CG8443 -0.899591
CG31098 CG8446 -1.714590
CG31098 CG8470 3.623287
CG31098 CG8665 -3.926248
CG31098 CG8766 -4.409704
CG31098 CG8788 1.610804
CG31098 CG8804 0.627197
CG31098 CG8913 -2.270714
CG31098 CG8946 -11.983489
CG31098 CG9184 -0.476884
CG31098 CG9527 2.696598
CG31108 CG31181 -0.106251
CG31108 CG32043 -0.008585
CG31108 CG4303 0.313177
CG31108 CG6866 -0.450050
CG31108 CG9666 -1.220352
CG31160 CG3140 1.333415
CG31160 CG32409 -1.153198
CG31160 CG3267 1.978607
CG31160 CG3283 -0.080903
CG31160 CG4033 0.378923
CG31160 CG4051 0.174862
CG31160 CG4061 -1.705125
CG31160 CG4427 0.098428
CG31160 CG4475 -0.761758
CG31160 CG4567 0.578478
CG31160 CG4665 -0.988863
CG31160 CG6028 0.087561
CG31160 CG6459 -0.764236
CG31160 CG7328 0.372933
CG31160 CG7421 -0.105822
CG31160 CG7458 0.964668
CG31160 CG7461 1.973672
CG31160 CG8036 -0.563975
CG31160 CG8058 -0.362902
CG31160 CG8443 0.158703
CG31160 CG8531 -0.131671
CG31160 CG8766 0.510710
CG31160 CG8788 1.091057
CG31160 CG8946 1.295705
CG31160 CG9127 0.446926
CG31160 CG9527 -0.449647
CG31170 CG3127 -0.010619
CG31170 CG3140 0.155784
CG31170 CG3224 -0.756974
CG31170 CG32409 -0.029514
CG31170 CG3267 0.974099
CG31170 CG32920 -0.006281
CG31170 CG33009 -0.983315
CG31170 CG33104 1.455963
CG31170 CG33183 -1.873636
CG31170 CG33502 -1.781468
CG31170 CG3499 -2.181019
CG31170 CG3624 0.282807
CG31170 CG3714 0.262323
CG31170 CG4169 1.996048
CG31170 CG4199 0.157961
CG31170 CG4217 0.599123
CG31170 CG4233 1.175848
CG31170 CG4364 -0.372163
CG31170 CG4427 -4.101704
CG31170 CG4552 -0.565346
CG31170 CG4726 0.590971
CG31170 CG4912 1.360028
CG31170 CG5170 -0.864303
CG31170 CG5903 0.292955
CG31170 CG5904 -7.429428
CG31170 CG6345 0.210114
CG31170 CG6708 -2.176074
CG31170 CG6769 0.917743
CG31170 CG6904 -4.831795
CG31170 CG6949 1.365885
CG31170 CG7033 0.421389
CG31170 CG7354 0.538215
CG31170 CG7361 -5.931975
CG31170 CG7413 0.210723
CG31170 CG7461 1.990155
CG31170 CG7993 2.592623
CG31170 CG8058 -2.420466
CG31170 CG8235 4.465457
CG31170 CG8286 -0.496385
CG31170 CG8309 0.216288
CG31170 CG8366 0.276775
CG31170 CG8430 -1.182588
CG31170 CG8443 1.479125
CG31170 CG8531 -1.525666
CG31170 CG8636 1.298987
CG31170 CG8766 -0.652178
CG31170 CG8788 1.676938
CG31170 CG8978 1.133455
CG31170 CG9140 0.649051
CG31170 CG9527 -1.696621
CG31175 CG31559 0.004733
CG31175 CG32164 -0.106957
CG31175 CG32499 0.591265
CG31175 CG3267 -2.269287
CG31175 CG32813 -1.537249
CG31175 CG33071 -2.016828
CG31175 CG33217 1.620163
CG31175 CG33502 -0.796145
CG31175 CG3588 -0.571710
CG31175 CG3762 -2.362769
CG31175 CG4033 -3.995194
CG31175 CG4051 0.768476
CG31175 CG4217 -0.298606
CG31175 CG4307 1.513439
CG31175 CG4427 2.893326
CG31175 CG4567 -0.590240
CG31175 CG4600 -0.184325
CG31175 CG4726 -0.930301
CG31175 CG4753 -0.110426
CG31175 CG4901 -0.568762
CG31175 CG4966 -0.253544
CG31175 CG4994 4.297258
CG31175 CG5010 -0.618725
CG31175 CG5525 -0.352303
CG31175 CG5819 1.398384
CG31175 CG6417 1.868757
CG31175 CG6459 -0.058587
CG31175 CG6501 -3.806246
CG31175 CG6708 1.149267
CG31175 CG6871 -0.052850
CG31175 CG6949 3.474070
CG31175 CG7088 -5.106891
CG31175 CG7107 -2.419782
CG31175 CG7176 -0.829800
CG31175 CG7271 0.415668
CG31175 CG7361 1.668337
CG31175 CG7421 0.279105
CG31175 CG7458 2.408621
CG31175 CG7502 -1.084594
CG31175 CG7554 -0.143275
CG31175 CG7675 0.594392
CG31175 CG7807 0.623514
CG31175 CG7915 0.607818
CG31175 CG8058 2.741021
CG31175 CG8144 -3.189352
CG31175 CG8186 -0.196767
CG31175 CG8235 -8.588616
CG31175 CG8309 1.395347
CG31175 CG8386 0.795954
CG31175 CG8439 1.409811
CG31175 CG8446 2.538453
CG31175 CG8788 -4.088696
CG31175 CG8946 3.665352
CG31175 CG9009 -1.663079
CG31175 CG9172 0.928429
CG31175 CG9326 -1.221713
CG31175 CG9330 0.520287
CG31175 CG9527 -0.160416
CG31175 CR31808 -0.101486
CG31181 CG4303 0.350324
CG31181 CG6703 -1.139234
CG31181 CG6987 -0.013726
CG31181 CG7528 -1.395016
CG31181 CG8472 -0.565171
CG31181 CG8567 -0.118147
CG31181 CG9666 -0.769795
CG31233 CG31259 -0.167330
CG31233 CG33502 -0.327327
CG31233 CG3734 0.263878
CG31233 CG4061 1.255466
CG31233 CG4199 -0.484837
CG31233 CG6028 -1.416246
CG31233 CG6459 1.081534
CG31233 CG7328 -0.394955
CG31233 CG8804 -1.097803
CG31233 CG9331 -2.738504
CG31233 CG9527 0.691272
CG31233 CG9568 -1.661708
CG31259 CG33502 0.081581
CG31259 CG4061 -2.503697
CG31259 CG5660 -1.407802
CG31259 CG5819 0.806623
CG31259 CG6028 -1.137488
CG31259 CG6830 -0.294002
CG31259 CG7328 0.538453
CG31259 CG7354 -0.850852
CG31259 CG9331 1.324974
CG31259 CG9527 0.669667
CG31259 CG9568 0.216427
CG3127 CG31605 -0.361763
CG3127 CG32164 3.570470
CG3127 CG32813 3.504767
CG3127 CG33009 -0.191885
CG3127 CG33071 -0.461025
CG3127 CG33149 0.601563
CG3127 CG33502 -2.200827
CG3127 CG3499 0.521151
CG3127 CG3714 -0.810587
CG3127 CG3960 0.320292
CG3127 CG4033 1.353897
CG3127 CG4169 1.199146
CG3127 CG4217 1.975094
CG3127 CG4364 0.390474
CG3127 CG4376 -0.505049
CG3127 CG4427 1.507132
CG3127 CG4726 -1.398020
CG3127 CG4901 -0.437252
CG3127 CG4994 -3.823667
CG3127 CG5476 -0.075864
CG3127 CG5596 -0.583520
CG3127 CG5660 1.349594
CG3127 CG5819 0.521862
CG3127 CG5903 -1.347442
CG3127 CG5961 -1.683506
CG3127 CG6417 -0.416077
CG3127 CG6501 -7.009667
CG3127 CG6521 0.443866
CG3127 CG6647 -0.014953
CG3127 CG6666 -3.250446
CG3127 CG6769 -3.307425
CG3127 CG6949 0.836524
CG3127 CG6972 -0.479674
CG3127 CG7033 0.145363
CG3127 CG7107 -0.377960
CG3127 CG7361 0.915716
CG3127 CG7430 -0.724011
CG3127 CG7458 -2.580605
CG3127 CG7698 -0.345458
CG3127 CG7920 -2.799347
CG3127 CG7981 -0.148645
CG3127 CG8048 -0.618089
CG3127 CG8235 0.746668
CG3127 CG8402 -0.615421
CG3127 CG8439 -1.120769
CG3127 CG8766 0.224584
CG3127 CG8788 0.213952
CG3127 CG8946 0.993797
CG3127 CG8977 0.742949
CG3127 CG9194 -0.996391
CG3127 CG9480 -0.613100
CG3127 CG9527 1.562638
CG3127 CG9663 1.072532
CG3127 CG9762 -1.487275
CG3127 CR31696 0.014709
CG31332 CG3265 0.186904
CG31332 CG3371 2.299243
CG31332 CG3436 -0.874138
CG31332 CG3624 0.433260
CG31332 CG3664 -1.693503
CG31332 CG4003 0.649113
CG31332 CG4006 2.660097
CG31332 CG4125 0.873977
CG31332 CG4170 0.662949
CG31332 CG4194 0.574747
CG31332 CG4204 2.868280
CG31332 CG4457 1.352793
CG31332 CG4551 -1.060228
CG31332 CG4677 0.071042
CG31332 CG4700 -0.172537
CG31332 CG4843 3.457892
CG31332 CG4966 1.563454
CG31332 CG5183 3.712475
CG31332 CG5258 2.464719
CG31332 CG5809 4.972345
CG31332 CG6017 0.294918
CG31332 CG6766 2.957117
CG31332 CG6877 0.966471
CG31332 CG7073 -6.558232
CG31332 CG7379 -1.894913
CG31332 CG7638 -9.378794
CG31332 CG7893 -4.326257
CG31332 CG8231 2.830801
CG31332 CG8289 -2.115441
CG31332 CG8306 3.429421
CG31332 CG8312 -0.870800
CG31332 CG8411 0.453492
CG31332 CG8416 0.453555
CG31332 CG8635 -3.114585
CG31332 CG8759 -12.651418
CG31332 CG9128 -3.736027
CG31332 CG9322 -1.558560
CG31332 CG9403 0.534395
CG31332 CG9677 3.349490
CG31332 CG9710 3.108842
CG31332 CG9866 -2.674473
CG31332 CR31696 0.530365
CG31332 TE19126 4.436409
CG31349 CG32556 -1.942431
CG31349 CG4006 -1.258371
CG31349 CG4027 -2.231162
CG31349 CG4303 0.427450
CG31349 CG6877 0.650295
CG31349 CG7375 -0.993106
CG31349 CG8933 -0.834304
CG31368 CG3198 -1.814762
CG31368 CG3265 -3.396212
CG31368 CG33097 0.891084
CG31368 CG3371 -4.732953
CG31368 CG3416 -1.391096
CG31368 CG3436 0.233008
CG31368 CG3861 0.129027
CG31368 CG4376 -0.651748
CG31368 CG4966 -0.035258
CG31368 CG4994 1.502090
CG31368 CG5454 -0.569700
CG31368 CG5809 1.389559
CG31368 CG6766 0.963670
CG31368 CG6775 0.697444
CG31368 CG7071 0.985089
CG31368 CG7375 0.052225
CG31368 CG7413 -1.205185
CG31368 CG7433 -0.714427
CG31368 CG7638 -0.511359
CG31368 CG7698 -2.288842
CG31368 CG8209 -2.691396
CG31368 CG8553 0.041712
CG31368 CG8749 -0.597864
CG31368 CG9262 -1.276304
CG31368 CG9710 0.771010
CG31368 CG9854 -0.437220
CG31368 CG9894 -0.426043
CG31368 CG9985 0.360364
CG3140 CG31794 -0.628615
CG3140 CG31999 0.407095
CG3140 CG32164 -0.895859
CG3140 CG32409 1.386972
CG3140 CG3283 -3.554166
CG3140 CG33009 -0.270967
CG3140 CG33104 1.752276
CG3140 CG3499 4.738494
CG3140 CG3624 -0.194034
CG3140 CG3714 0.264309
CG3140 CG3861 0.770101
CG3140 CG4003 -2.001081
CG3140 CG4051 -0.611856
CG3140 CG4086 0.504672
CG3140 CG4217 1.266468
CG3140 CG4233 -0.937485
CG3140 CG4427 -2.843949
CG3140 CG4475 0.620224
CG3140 CG4567 0.767302
CG3140 CG4581 0.648088
CG3140 CG4665 -1.611444
CG3140 CG4752 -0.049619
CG3140 CG4972 0.282771
CG3140 CG4984 -0.948020
CG3140 CG5033 0.214837
CG3140 CG5330 4.138413
CG3140 CG5353 0.363036
CG3140 CG5374 2.373245
CG3140 CG5558 -0.499926
CG3140 CG5660 0.502185
CG3140 CG5904 -12.803808
CG3140 CG5992 0.238301
CG3140 CG6226 1.809286
CG3140 CG6345 0.259034
CG3140 CG6415 0.370903
CG3140 CG6459 0.594204
CG3140 CG6501 -1.668066
CG3140 CG6666 0.808236
CG3140 CG6708 -0.139750
CG3140 CG6871 -0.087958
CG3140 CG6904 -6.455482
CG3140 CG6949 4.242627
CG3140 CG7033 -1.566426
CG3140 CG7107 0.689987
CG3140 CG7176 0.167545
CG3140 CG7227 -0.088743
CG3140 CG7361 1.663129
CG3140 CG7393 -0.624065
CG3140 CG7413 2.073496
CG3140 CG7461 -5.419959
CG3140 CG7610 -0.337164
CG3140 CG7698 -3.775903
CG3140 CG7839 0.595644
CG3140 CG7935 -1.490496
CG3140 CG7987 -2.794956
CG3140 CG7993 1.655310
CG3140 CG8036 -0.307618
CG3140 CG8039 -1.075923
CG3140 CG8058 1.960676
CG3140 CG8235 1.033884
CG3140 CG8402 1.517724
CG3140 CG8430 0.672946
CG3140 CG8439 0.866642
CG3140 CG8443 -0.524488
CG3140 CG8531 0.502039
CG3140 CG8636 0.935489
CG3140 CG8766 1.338314
CG3140 CG8788 -1.682980
CG3140 CG8978 1.164208
CG3140 CG9140 1.971610
CG3140 CG9148 1.718841
CG3140 CG9280 -4.166698
CG3140 CG9750 0.954804
CG3140 CG9985 0.440417
CG31431 CG6417 -0.222453
CG31431 CG8402 -0.175848
CG31431 CG8665 -0.508910
CG31431 CG9527 0.035814
CG31463 CG6830 0.064068
CG31536 CG32625 -0.740599
CG31536 CG6778 -1.127066
CG31536 CG7702 -0.471762
CG31559 CG7176 -0.935521
CG31559 CG7361 0.429199
CG31559 CG8788 -0.149557
CG31559 CG9149 -0.563887
CG31605 CG33502 0.014768
CG31605 CG4581 0.144481
CG31605 CG4901 0.263107
CG31605 CG5525 -0.193912
CG31605 CG5961 -1.943844
CG31605 CG7638 -0.418659
CG31605 CG8048 0.784496
CG31605 CG8788 0.794118
CG31605 CG9527 -0.184836
CG31605 CG9977 -1.514572
CG31692 CG3743 -0.609833
CG31692 CG4696 -1.579411
CG31692 CG4746 -0.523599
CG31692 CG5776 0.141187
CG31692 CG6934 -0.907988
CG31692 CG7702 2.421741
CG31692 CG8258 -4.737543
CG31692 CG8276 -0.283403
CG31692 CG9677 -0.017580
CG3171 CG3198 0.871264
CG3171 CG32164 0.382430
CG3171 CG33104 -0.221648
CG3171 CG33183 1.178919
CG3171 CG33261 -1.689845
CG3171 CG4376 0.000524
CG3171 CG4552 -2.849778
CG3171 CG4567 0.894196
CG3171 CG4726 1.269891
CG3171 CG4966 1.240770
CG3171 CG4994 -1.935016
CG3171 CG5186 0.569178
CG3171 CG6199 -0.424651
CG3171 CG6775 -0.220353
CG3171 CG7071 -0.128124
CG3171 CG7107 1.150809
CG3171 CG7271 -4.765001
CG3171 CG7361 -1.025564
CG3171 CG7413 2.484194
CG3171 CG8173 0.004549
CG3171 CG8235 -1.299881
CG3171 CG8268 -0.539128
CG3171 CG8430 -2.010461
CG3171 CG8965 0.061154
CG3171 CG9022 0.629618
CG3171 CG9322 -0.901574
CG3171 CG9710 1.323562
CG3171 CG9811 -0.150969
CG3174 CG3297 -1.363490
CG3174 CG6415 -1.349561
CG31775 CG32464 0.755859
CG31775 CG4033 0.350053
CG31775 CG4753 -0.155416
CG31775 CG4781 -0.709862
CG31775 CG5033 -0.414510
CG31775 CG5776 -0.906119
CG31775 CG7088 -0.665730
CG31775 CG8446 -1.027840
CG31775 CG8525 -1.599182
CG31775 CG8946 -0.034599
CG31775 CG9006 0.570964
CG31775 CG9663 -0.008160
CG31794 CG3624 -0.070810
CG31794 CG4169 0.033819
CG31794 CG4233 -0.101292
CG31794 CG4427 1.267460
CG31794 CG4457 -0.371327
CG31794 CG5320 1.049611
CG31794 CG5353 -1.229053
CG31794 CG5992 -0.659857
CG31794 CG6199 -0.995845
CG31794 CG6501 0.027256
CG31794 CG7920 -0.105593
CG31794 CG8235 0.361952
CG31794 CG8289 -2.433710
CG31794 CG8759 0.698730
CG31794 CR31696 -2.384115
CG3198 CG32043 2.449651
CG3198 CG32244 -0.799653
CG3198 CG3265 2.228508
CG3198 CG33097 -2.591698
CG3198 CG33149 -0.100758
CG3198 CG33261 -1.053659
CG3198 CG3371 -6.926646
CG3198 CG3436 1.069853
CG3198 CG3542 3.026598
CG3198 CG3624 -2.239231
CG3198 CG3800 -0.527891
CG3198 CG3969 -1.299171
CG3198 CG4006 0.562350
CG3198 CG4086 -0.884452
CG3198 CG4169 -0.379404
CG3198 CG4204 -0.320493
CG3198 CG4376 0.589771
CG3198 CG4672 1.087399
CG3198 CG4994 -0.390119
CG3198 CG5186 -1.283484
CG3198 CG5215 -2.554218
CG3198 CG5809 -2.396820
CG3198 CG6174 -1.218134
CG3198 CG6775 -9.454329
CG3198 CG6877 -5.152542
CG3198 CG7071 0.507027
CG3198 CG7187 -0.509631
CG3198 CG7269 -0.559404
CG3198 CG7375 -1.588296
CG3198 CG7379 1.044640
CG3198 CG7413 1.277212
CG3198 CG7433 -2.770674
CG3198 CG7638 0.098929
CG3198 CG7920 1.159938
CG3198 CG8173 0.397079
CG3198 CG8209 -1.990501
CG3198 CG8567 0.403635
CG3198 CG8749 1.403203
CG3198 CG8974 1.934208
CG3198 CG9022 0.670250
CG3198 CG9267 -0.714118
CG3198 CG9710 -1.080269
CG3198 CG9894 -0.265929
CG31999 CG32425 1.880932
CG31999 CG33549 1.876602
CG31999 CG3499 -1.275399
CG31999 CG3542 0.564214
CG31999 CG3903 -7.881451
CG31999 CG3960 -1.721918
CG31999 CG4145 0.700039
CG31999 CG4233 0.503280
CG31999 CG4679 2.079089
CG31999 CG5330 1.350096
CG31999 CG5486 0.030609
CG31999 CG7033 0.448030
CG31999 CG7107 0.467908
CG31999 CG7526 -1.185250
CG31999 CG7981 -0.626517
CG31999 CG8402 -0.246029
CG31999 CG9194 -0.949676
CG32030 CG5382 -0.284778
CG32030 CG5537 -2.073200
CG32030 CG5946 -1.606793
CG32030 CG6148 -0.974764
CG32031 CG4303 -0.720784
CG32031 CG7379 -0.924568
CG32031 CG8933 -0.389394
CG32043 CG3436 0.259608
CG32043 CG3625 2.658557
CG32043 CG5215 -3.113164
CG32043 CG6174 0.470990
CG32043 CG6866 -2.412829
CG32043 CG6877 -0.693069
CG32043 CG7375 0.442973
CG32043 CG7379 -1.141005
CG32043 CG8567 -0.511812
CG32043 CG9135 0.747923
CG32043 CG9666 -0.059061
CG32046 CG4050 -1.559601
CG32158 CG3269 -0.378412
CG32158 CG3967 -0.684178
CG32158 CG5215 -0.044357
CG32158 CG6418 -0.850789
CG32158 CG8200 0.156533
CG32158 CG8567 -1.742279
CG32164 CG32499 0.091483
CG32164 CG3267 6.076063
CG32164 CG32813 4.557130
CG32164 CG33149 0.331765
CG32164 CG3762 -0.967898
CG32164 CG3960 1.275998
CG32164 CG4033 -8.191700
CG32164 CG4051 3.866375
CG32164 CG4125 1.445854
CG32164 CG4169 -1.494689
CG32164 CG4233 -1.192689
CG32164 CG4300 -5.949805
CG32164 CG4376 -1.530492
CG32164 CG4427 2.401245
CG32164 CG4475 0.009729
CG32164 CG4533 -0.596577
CG32164 CG4567 -0.448997
CG32164 CG4679 0.524828
CG32164 CG4726 0.652772
CG32164 CG4843 0.463034
CG32164 CG4994 -20.464815
CG32164 CG5033 3.112693
CG32164 CG5320 1.964314
CG32164 CG5330 5.595930
CG32164 CG5353 3.786451
CG32164 CG5374 4.576761
CG32164 CG5476 -0.413129
CG32164 CG5594 0.985016
CG32164 CG5596 0.690808
CG32164 CG5819 0.857310
CG32164 CG5903 -0.101763
CG32164 CG5961 1.460202
CG32164 CG6345 -0.695548
CG32164 CG6501 -16.997051
CG32164 CG6521 -0.627955
CG32164 CG6647 -0.422043
CG32164 CG6666 -5.717328
CG32164 CG6668 -2.500046
CG32164 CG6803 1.090271
CG32164 CG6949 6.857473
CG32164 CG7033 6.309568
CG32164 CG7088 1.631566
CG32164 CG7107 -3.866527
CG32164 CG7173 0.820506
CG32164 CG7176 -1.922913
CG32164 CG7271 1.609797
CG32164 CG7361 7.189850
CG32164 CG7421 -2.845541
CG32164 CG7430 1.423062
CG32164 CG7433 0.630459
CG32164 CG7458 -4.074551
CG32164 CG7610 3.846244
CG32164 CG7698 -2.786697
CG32164 CG7807 0.878254
CG32164 CG7915 0.135911
CG32164 CG7920 0.623160
CG32164 CG7987 -0.875034
CG32164 CG8048 -0.350769
CG32164 CG8182 0.647709
CG32164 CG8186 -3.132424
CG32164 CG8235 -6.166822
CG32164 CG8402 -5.249309
CG32164 CG8439 0.197983
CG32164 CG8788 -4.349836
CG32164 CG8946 2.631578
CG32164 CG8977 -10.833855
CG32164 CG9281 -6.966389
CG32164 CG9710 -2.216824
CG32164 CG9762 -2.658949
CG32164 CR31696 -3.482680
CG32164 TE19126 -2.646430
CG32169 CG3703 -0.765398
CG32169 CG4050 0.180867
CG32169 CG4684 -0.530200
CG32169 CG6703 -0.427172
CG32169 CG7851 -0.497806
CG3224 CG32409 3.027415
CG3224 CG32625 0.246404
CG3224 CG33071 -0.910090
CG3224 CG33183 -1.045987
CG3224 CG33217 -1.459282
CG3224 CG3499 -2.622274
CG3224 CG4457 0.473768
CG3224 CG4552 -0.429582
CG3224 CG4912 -3.619834
CG3224 CG5258 0.432875
CG3224 CG5277 -1.326384
CG3224 CG5353 -0.143090
CG3224 CG5525 0.800741
CG3224 CG5824 1.866104
CG3224 CG5904 2.977154
CG3224 CG6202 -0.000558
CG3224 CG6226 -1.593560
CG3224 CG6455 -0.316957
CG3224 CG6708 1.671918
CG3224 CG6904 -1.899574
CG3224 CG7033 -0.925830
CG3224 CG7413 -2.473073
CG3224 CG7430 2.095463
CG3224 CG7461 -0.699683
CG3224 CG7993 0.958048
CG3224 CG8058 -0.372738
CG3224 CG8231 1.055205
CG3224 CG8235 2.104599
CG3224 CG8286 -1.079264
CG3224 CG8309 -1.447431
CG3224 CG8366 0.612162
CG3224 CG8444 -0.444593
CG3224 CG8920 1.064533
CG3224 CG8978 -0.864476
CG3224 CG9140 1.553824
CG3224 CG9330 2.641856
CG3224 CG9743 -0.134060
CG3224 CG9750 -1.481113
CG32244 CG33149 0.736656
CG32244 CG3371 0.253701
CG32244 CG4051 0.376059
CG32244 CG4125 -1.670470
CG32244 CG4376 0.223262
CG32244 CG4726 1.281673
CG32244 CG4994 1.359122
CG32244 CG5320 -0.176732
CG32244 CG5476 -2.632111
CG32244 CG6668 -0.571734
CG32244 CG6775 1.070993
CG32244 CG7071 -0.016897
CG32244 CG7107 0.219284
CG32244 CG7173 -0.045375
CG32244 CG7638 0.744973
CG32244 CG8186 1.830347
CG32244 CG9194 0.568701
CG32244 CG9253 -0.758545
CG32244 CG9322 -1.771718
CG32244 CG9710 -3.329339
CG32244 TE19126 0.086256
CG32253 CG32264 -0.419119
CG32253 CG5824 -1.801490
CG32253 CG6022 0.281702
CG32253 CG6148 -0.215021
CG32253 CG6767 0.020307
CG32253 CG7519 1.762742
CG32253 CG7702 -1.042998
CG32253 CG8920 1.148673
CG32253 CG9006 0.378646
CG32253 CG9300 -2.004172
CG32253 CG9306 -0.819034
CG32264 CG4781 -7.328674
CG32264 CG6022 -0.311918
CG32264 CG6767 -6.550897
CG32264 CG8327 0.725359
CG32264 CG8920 3.551299
CG32264 CG9006 -1.770235
CG32264 CG9300 0.147077
CG32264 CG9306 -0.600491
CG32409 CG3267 -2.688834
CG32409 CG32813 -13.007858
CG32409 CG3499 3.039956
CG32409 CG3593 -1.076407
CG32409 CG3861 0.742635
CG32409 CG4033 -4.218504
CG32409 CG4217 -9.464297
CG32409 CG4307 6.813171
CG32409 CG4427 -19.288932
CG32409 CG4581 -0.732275
CG32409 CG4665 4.121198
CG32409 CG4753 -0.405713
CG32409 CG4901 -1.803704
CG32409 CG4912 -0.397591
CG32409 CG5010 3.158347
CG32409 CG5033 -13.783818
CG32409 CG5220 1.509573
CG32409 CG5258 -0.125588
CG32409 CG5277 3.845326
CG32409 CG5353 2.314776
CG32409 CG5525 2.614153
CG32409 CG5824 -21.815524
CG32409 CG5904 -9.884614
CG32409 CG5961 0.156443
CG32409 CG5992 4.328775
CG32409 CG6022 -5.901426
CG32409 CG6105 1.181870
CG32409 CG6226 -5.678084
CG32409 CG6417 3.093579
CG32409 CG6459 -4.166474
CG32409 CG6501 4.718448
CG32409 CG6708 8.479829
CG32409 CG6767 2.644582
CG32409 CG6904 -2.633804
CG32409 CG7033 -2.288942
CG32409 CG7088 1.507270
CG32409 CG7413 4.423729
CG32409 CG7421 0.471622
CG32409 CG7430 1.148247
CG32409 CG7458 -8.884631
CG32409 CG7461 -8.363795
CG32409 CG7519 5.833521
CG32409 CG7698 -1.199978
CG32409 CG7780 -1.447317
CG32409 CG7839 -0.614073
CG32409 CG7993 -3.392022
CG32409 CG8039 3.939904
CG32409 CG8058 1.319057
CG32409 CG8327 2.625830
CG32409 CG8525 -15.807102
CG32409 CG8531 -3.314592
CG32409 CG8583 1.725056
CG32409 CG8636 0.370672
CG32409 CG8766 -0.226585
CG32409 CG8788 -2.494100
CG32409 CG8920 -20.574413
CG32409 CG8977 5.935356
CG32409 CG9006 1.809792
CG32409 CG9140 -0.901676
CG32409 CG9172 1.073223
CG32409 CG9306 -4.494422
CG32409 CG9330 1.971361
CG32409 CG9630 0.740501
CG32409 CG9663 -1.860030
CG32409 CG9750 -3.886006
CG3242 CG4089 -1.940618
CG32425 CG32625 -1.577612
CG32425 CG3278 -1.685828
CG32425 CG33097 4.193280
CG32425 CG33104 1.025388
CG32425 CG33113 1.385370
CG32425 CG33549 -7.978130
CG32425 CG3416 1.481946
CG32425 CG3499 0.628005
CG32425 CG3542 -2.099041
CG32425 CG3624 -4.621213
CG32425 CG3644 -7.483661
CG32425 CG3722 -3.498359
CG32425 CG3725 -4.682720
CG32425 CG3800 -0.388004
CG32425 CG3902 0.991196
CG32425 CG3903 -14.348579
CG32425 CG3989 -1.845336
CG32425 CG4145 3.593657
CG32425 CG4169 -0.560772
CG32425 CG4170 -2.161547
CG32425 CG4183 -1.036809
CG32425 CG4204 -11.213297
CG32425 CG4354 0.883663
CG32425 CG4427 4.616443
CG32425 CG4511 -1.350213
CG32425 CG4551 0.972466
CG32425 CG4552 1.178388
CG32425 CG4672 -0.843088
CG32425 CG4679 3.656030
CG32425 CG4692 -6.796348
CG32425 CG4700 1.454865
CG32425 CG4746 -0.847809
CG32425 CG4752 0.557569
CG32425 CG5021 -0.537081
CG32425 CG5186 -0.063606
CG32425 CG5193 -4.684038
CG32425 CG5320 -10.577321
CG32425 CG5330 -4.828577
CG32425 CG5345 1.017652
CG32425 CG5353 -14.619786
CG32425 CG5374 2.549656
CG32425 CG5486 -0.440675
CG32425 CG5809 -5.581561
CG32425 CG6177 0.427310
CG32425 CG6512 2.733532
CG32425 CG6668 1.114018
CG32425 CG6775 -2.901032
CG32425 CG6778 -0.884985
CG32425 CG6844 2.167450
CG32425 CG7227 0.604721
CG32425 CG7413 1.805649
CG32425 CG7433 2.511833
CG32425 CG7526 1.173630
CG32425 CG7610 -0.139497
CG32425 CG7702 2.530301
CG32425 CG7981 -1.366437
CG32425 CG7987 0.302064
CG32425 CG8235 3.264160
CG32425 CG8258 1.500783
CG32425 CG8276 -0.267106
CG32425 CG8289 0.923804
CG32425 CG8312 1.418838
CG32425 CG8402 1.930860
CG32425 CG8965 0.048376
CG32425 CG9020 0.386172
CG32425 CG9022 -6.820028
CG32425 CG9128 -2.266169
CG32425 CG9148 -0.153668
CG32425 CG9194 0.131422
CG32425 CG9256 3.774123
CG32425 CG9280 0.870953
CG32425 CG9281 0.732135
CG32425 CG9318 0.547755
CG32425 CG9423 -6.475231
CG32425 CG9677 2.074614
CG32425 CG9710 -0.328920
CG32425 CG9750 -0.157782
CG32425 CG9916 0.751999
CG32425 CG9985 -3.981008
CG32425 CR31696 2.011081
CG32464 CG32813 -1.660857
CG32464 CG4427 0.156786
CG32464 CG4533 0.440798
CG32464 CG4696 -0.355247
CG32464 CG4746 1.591153
CG32464 CG4843 1.353039
CG32464 CG5033 1.434691
CG32464 CG5183 -0.136601
CG32464 CG5320 2.728913
CG32464 CG5353 -1.704908
CG32464 CG5776 -2.647739
CG32464 CG5824 3.802849
CG32464 CG5992 0.557747
CG32464 CG6501 2.162477
CG32464 CG7088 -0.884805
CG32464 CG7296 0.048795
CG32464 CG7430 1.979527
CG32464 CG7915 -0.586195
CG32464 CG7987 -1.660449
CG32464 CG8306 -0.913888
CG32464 CG8446 -2.782799
CG32464 CG8759 -0.908669
CG32464 CG8977 -4.363655
CG32464 CG9006 -1.096669
CG32464 CG9630 -0.537585
CG32464 CG9663 -0.372348
CG32464 CG9866 0.397247
CG32464 TE19126 0.500785
CG32473 CG6040 -2.003349
CG32486 CG6174 -0.493038
CG32486 CG8567 -0.672336
CG3249 CG4233 0.020548
CG3249 CG6666 -0.511778
CG3249 CG6949 0.935037
CG3249 CG7438 -1.017574
CG32499 CG33217 -1.089830
CG32499 CG4051 0.876372
CG32499 CG4233 -0.442623
CG32499 CG4427 0.343091
CG32499 CG4533 -0.196645
CG32499 CG4692 -0.814818
CG32499 CG5330 -1.092843
CG32499 CG7062 -0.036673
CG32499 CG7107 -0.047725
CG32499 CG7176 -1.325941
CG32499 CG7361 2.015952
CG32499 CG7807 -0.283503
CG32499 CG7981 -0.278949
CG32499 CG8235 -2.698627
CG32499 CG8309 0.244661
CG32499 CG8402 0.668443
CG32499 CG8766 -0.596537
CG32499 CG8788 0.660326
CG32499 CG8946 -0.175732
CG32505 CG3408 -0.356236
CG32505 CG4050 -1.107631
CG32505 CG5545 0.113069
CG32505 CG5580 -0.264374
CG32505 CG6617 0.147402
CG32505 CG6930 -0.759853
CG32505 CG6987 -0.009724
CG32505 CG7358 -1.228535
CG32505 CG7659 -1.569357
CG32505 CG9704 -0.888501
CG32548 CG3903 1.326580
CG32548 CG4051 -0.542523
CG32548 CG4145 -0.436635
CG32548 CG4427 1.789790
CG32548 CG4679 -1.258858
CG32548 CG4742 -0.128310
CG32548 CG5330 2.404170
CG32548 CG5476 -0.080885
CG32548 CG6459 -1.758070
CG32548 CG6708 -1.240748
CG32548 CG7107 0.708009
CG32548 CG7173 -0.832919
CG32548 CG7176 -0.190208
CG32548 CG7361 1.863615
CG32548 CG7981 -0.228882
CG32548 CG8402 -0.289975
CG32548 CG8788 0.731201
CG32548 CG9280 -0.302067
CG32548 CG9539 -0.486028
CG32548 TE18870 -0.540876
CG3258 CG4532 -1.095365
CG3258 CG5813 -0.202291
CG3258 CG6617 -0.433671
CG3258 CG6866 0.327944
CG3258 CG9135 -2.809789
CG32625 CG3265 0.170796
CG32625 CG3278 -1.369727
CG32625 CG33104 -2.184603
CG32625 CG33549 -0.721660
CG32625 CG3416 -1.498041
CG32625 CG3499 0.114163
CG32625 CG3902 -0.500753
CG32625 CG4170 -0.234683
CG32625 CG4204 0.734780
CG32625 CG4551 -1.422909
CG32625 CG4679 0.745805
CG32625 CG4692 0.989812
CG32625 CG4700 -1.009938
CG32625 CG4912 1.226474
CG32625 CG4972 0.710734
CG32625 CG5186 -1.080576
CG32625 CG5258 0.835305
CG32625 CG5330 -2.116453
CG32625 CG5486 0.502289
CG32625 CG6512 -1.537585
CG32625 CG6668 0.697517
CG32625 CG6766 0.689786
CG32625 CG7227 -1.172583
CG32625 CG7271 0.132959
CG32625 CG7413 -1.606490
CG32625 CG7461 0.261335
CG32625 CG7654 -0.198734
CG32625 CG7702 -1.091675
CG32625 CG8366 -0.058005
CG32625 CG9172 0.176553
CG32625 CG9256 -0.386308
CG32625 CG9330 0.365929
CG32625 CG9403 -0.127215
CG32625 CG9423 0.814413
CG32625 CG9539 0.104215
CG32625 CG9677 -0.163986
CG32625 CG9710 -1.565535
CG32625 CG9750 -0.568540
CG32625 CG9985 -0.076455
CG3265 CG32701 0.858006
CG3265 CG33097 -0.754324
CG3265 CG33104 1.742589
CG3265 CG3371 1.017703
CG3265 CG3416 -0.702529
CG3265 CG3436 -0.548081
CG3265 CG3624 -0.029748
CG3265 CG3861 0.705125
CG3265 CG4006 -1.316588
CG3265 CG4115 -0.879543
CG3265 CG4551 -2.336443
CG3265 CG4700 0.409181
CG3265 CG4966 1.053134
CG3265 CG5258 -1.762693
CG3265 CG5454 -3.369835
CG3265 CG5809 -6.193319
CG3265 CG6668 2.082691
CG3265 CG6766 -2.526747
CG3265 CG6775 -0.047877
CG3265 CG7073 0.008763
CG3265 CG7375 1.469120
CG3265 CG7379 1.375712
CG3265 CG7413 -0.038269
CG3265 CG7638 1.222880
CG3265 CG7893 0.199928
CG3265 CG8209 -1.975638
CG3265 CG8231 1.068861
CG3265 CG8366 0.327305
CG3265 CG8411 0.587961
CG3265 CG8416 -1.583420
CG3265 CG8553 -1.601491
CG3265 CG8571 -1.263056
CG3265 CG8749 -2.156870
CG3265 CG9318 0.054442
CG3265 CG9322 -2.086766
CG3265 CG9403 2.999528
CG3265 CG9423 -0.507942
CG3265 CG9710 -1.407090
CG3265 CG9750 3.378131
CG3265 CG9854 -0.744272
CG3265 CG9894 0.906777
CG3265 CG9985 0.270338
CG3267 CG32813 -0.045560
CG3267 CG33009 0.268099
CG3267 CG33104 0.512775
CG3267 CG33217 -1.025496
CG3267 CG33502 0.834692
CG3267 CG3499 -3.715133
CG3267 CG3588 -1.119188
CG3267 CG3762 0.893760
CG3267 CG4033 -7.001673
CG3267 CG4051 2.074690
CG3267 CG4233 2.439613
CG3267 CG4307 -6.818471
CG3267 CG4364 0.820217
CG3267 CG4427 2.841712
CG3267 CG4475 -0.963432
CG3267 CG4567 -2.984347
CG3267 CG4692 -0.144323
CG3267 CG4726 0.471607
CG3267 CG4742 0.826113
CG3267 CG4901 -0.361176
CG3267 CG4912 0.270204
CG3267 CG4994 2.398020
CG3267 CG5010 4.647067
CG3267 CG5033 4.664539
CG3267 CG5170 -1.289515
CG3267 CG5277 4.763377
CG3267 CG5330 4.133720
CG3267 CG5525 -0.867556
CG3267 CG5594 -0.626482
CG3267 CG5904 2.368349
CG3267 CG6226 4.139936
CG3267 CG6459 -2.811972
CG3267 CG6521 -0.075046
CG3267 CG6708 0.645501
CG3267 CG6871 1.404134
CG3267 CG6949 -0.180940
CG3267 CG7033 -4.684621
CG3267 CG7107 0.588782
CG3267 CG7176 -2.010703
CG3267 CG7266 -3.997752
CG3267 CG7361 0.928055
CG3267 CG7421 -16.720341
CG3267 CG7438 0.504175
CG3267 CG7461 2.309399
CG3267 CG7502 0.793684
CG3267 CG7712 -0.419427
CG3267 CG7807 1.679272
CG3267 CG7935 2.086339
CG3267 CG8058 -5.939363
CG3267 CG8144 -0.779266
CG3267 CG8235 -2.385357
CG3267 CG8309 -2.709907
CG3267 CG8402 -10.344368
CG3267 CG8439 3.126737
CG3267 CG8443 -0.240335
CG3267 CG8446 2.100266
CG3267 CG8470 0.308254
CG3267 CG8531 -3.418507
CG3267 CG8766 0.415339
CG3267 CG8788 -14.156102
CG3267 CG8920 -6.353275
CG3267 CG8946 3.215251
CG3267 CG9009 1.080361
CG3267 CG9127 0.599791
CG3267 CG9149 -0.145882
CG3267 CG9172 1.594343
CG3267 CG9281 -0.906517
CG3267 CG9330 -1.243089
CG3267 CG9446 -0.230982
CG3267 CG9527 -0.728700
CG3267 CG9710 0.343704
CG3267 CG9762 0.565166
CG3267 CR31808 -2.855101
CG3269 CG4532 0.985547
CG3269 CG6418 -0.489456
CG3269 CG6860 -2.132790
CG3269 CG8472 1.260070
CG3269 CG8567 -2.886331
CG3269 CG9135 -0.847780
CG3269 CG9666 0.633307
CG32701 CG33097 0.581079
CG32701 CG33549 1.499632
CG32701 CG3644 0.823494
CG32701 CG3722 -1.365396
CG32701 CG4006 -0.233419
CG32701 CG5809 -3.308319
CG32701 CG6877 0.626520
CG32701 CG7481 -0.574119
CG32701 CG7752 -1.029767
CG32701 CG8276 0.681111
CG32701 CG8933 -1.212298
CG32701 CG8974 -0.087759
CG32701 CG9128 -0.216072
CG32701 CG9985 1.106739
CG3278 CG33104 0.706654
CG3278 CG3416 0.829174
CG3278 CG3902 -1.589398
CG3278 CG3903 3.322011
CG3278 CG3989 -3.338326
CG3278 CG4170 0.330104
CG3278 CG4354 0.658412
CG3278 CG4551 -2.081621
CG3278 CG4692 -1.798747
CG3278 CG4700 -4.693415
CG3278 CG4746 2.019984
CG3278 CG4912 2.564865
CG3278 CG4972 1.080988
CG3278 CG5033 -6.375592
CG3278 CG5183 0.292042
CG3278 CG5258 3.894485
CG3278 CG5277 1.730655
CG3278 CG5330 4.394960
CG3278 CG5353 0.637277
CG3278 CG5374 -3.910435
CG3278 CG5486 -5.130465
CG3278 CG5824 2.052959
CG3278 CG6148 0.938803
CG3278 CG6177 -0.046170
CG3278 CG6512 -0.485221
CG3278 CG7033 6.309661
CG3278 CG7227 0.199528
CG3278 CG7430 3.926083
CG3278 CG7610 1.376963
CG3278 CG7702 0.547090
CG3278 CG7935 -5.605714
CG3278 CG7987 1.388894
CG3278 CG8231 -8.480006
CG3278 CG8258 -0.155506
CG3278 CG8366 0.272503
CG3278 CG8759 -2.626011
CG3278 CG8977 3.709233
CG3278 CG8978 4.858749
CG3278 CG9006 3.630155
CG3278 CG9128 1.016334
CG3278 CG9172 -3.499502
CG3278 CG9194 -1.230755
CG3278 CG9256 0.716764
CG3278 CG9281 0.796551
CG3278 CG9403 2.620539
CG3278 CG9423 -0.808320
CG3278 CG9677 -10.333518
CG3278 CG9750 -0.260230
CG3278 CG9866 2.941183
CG3278 CG9916 -0.682803
CG3278 CG9985 1.789115
CG32813 CG33009 -1.819237
CG32813 CG33149 0.629178
CG32813 CG33217 -0.229657
CG32813 CG3593 -2.039880
CG32813 CG4033 4.641922
CG32813 CG4051 -0.793775
CG32813 CG4217 2.488608
CG32813 CG4233 2.153249
CG32813 CG4300 -0.214919
CG32813 CG4307 -2.539696
CG32813 CG4427 1.080792
CG32813 CG4581 -1.779466
CG32813 CG4600 -0.075977
CG32813 CG4753 -3.093933
CG32813 CG4843 -0.974111
CG32813 CG4912 1.071899
CG32813 CG4994 -15.299177
CG32813 CG5033 -5.919012
CG32813 CG5258 -0.858367
CG32813 CG5353 2.786702
CG32813 CG5374 0.802058
CG32813 CG5558 -6.863353
CG32813 CG5594 -3.161506
CG32813 CG5596 -0.627778
CG32813 CG5819 -2.300679
CG32813 CG5824 6.549012
CG32813 CG5904 2.653452
CG32813 CG5992 -6.315076
CG32813 CG6022 -0.966694
CG32813 CG6105 2.003385
CG32813 CG6226 1.154459
CG32813 CG6417 0.420316
CG32813 CG6501 -20.053834
CG32813 CG6949 4.910354
CG32813 CG6972 0.024181
CG32813 CG7033 1.864260
CG32813 CG7088 -3.274418
CG32813 CG7176 0.790246
CG32813 CG7296 0.319840
CG32813 CG7361 3.818036
CG32813 CG7413 -3.214401
CG32813 CG7421 0.450050
CG32813 CG7430 -5.245990
CG32813 CG7458 0.119658
CG32813 CG7461 5.595542
CG32813 CG7519 -3.902284
CG32813 CG7610 1.474103
CG32813 CG7654 -0.505426
CG32813 CG7698 0.754007
CG32813 CG7915 -0.477807
CG32813 CG7920 -0.805349
CG32813 CG7935 -2.156007
CG32813 CG7987 3.839990
CG32813 CG8039 -0.895144
CG32813 CG8048 -0.908978
CG32813 CG8231 2.465387
CG32813 CG8402 2.929632
CG32813 CG8439 1.344083
CG32813 CG8446 -1.632762
CG32813 CG8470 4.169470
CG32813 CG8759 4.198941
CG32813 CG8766 -3.055931
CG32813 CG8780 0.773617
CG32813 CG8788 3.663808
CG32813 CG8946 5.448018
CG32813 CG8977 -8.559754
CG32813 CG9009 1.701800
CG32813 CG9172 0.170155
CG32813 CG9281 4.149891
CG32813 CG9306 2.296261
CG32813 CG9663 1.729000
CG32813 CG9762 1.340632
CG32813 TE19126 2.381049
CG3283 CG4051 1.400827
CG3283 CG4217 1.633281
CG3283 CG4233 0.403418
CG3283 CG4427 0.222222
CG3283 CG4475 -1.001374
CG3283 CG4567 -0.490312
CG3283 CG4742 -0.579376
CG3283 CG4753 1.293726
CG3283 CG5010 -2.521250
CG3283 CG5558 -1.939288
CG3283 CG5819 -1.000014
CG3283 CG5904 5.438160
CG3283 CG6022 -3.149377
CG3283 CG6028 -1.195053
CG3283 CG6343 0.522388
CG3283 CG6459 -0.835903
CG3283 CG6501 1.801307
CG3283 CG6767 -0.662425
CG3283 CG7178 -0.351142
CG3283 CG7361 2.057370
CG3283 CG7421 -0.766623
CG3283 CG7698 -1.515516
CG3283 CG7839 1.364891
CG3283 CG8443 2.285302
CG3283 CG8470 0.286904
CG3283 CG8766 0.054645
CG3283 CG8788 -2.559623
CG3283 CG8913 -0.119424
CG3283 CG8920 1.808368
CG3283 CG8946 1.253212
CG3283 CG9127 -0.298761
CG32920 CG4233 -0.423285
CG32920 CG5012 -0.063055
CG32920 CG5660 3.055620
CG32920 CG6345 0.998659
CG32920 CG6439 -2.641629
CG32920 CG6666 -0.281680
CG32920 CG6769 0.195537
CG32920 CG7354 -1.846528
CG32982 CG4966 -0.565627
CG32982 CG7675 -1.392067
CG33009 CG3960 -0.068641
CG33009 CG4033 -0.480398
CG33009 CG4051 0.597290
CG33009 CG4233 -0.216369
CG33009 CG4427 0.323305
CG33009 CG4475 -0.159255
CG33009 CG4581 -0.206639
CG33009 CG4679 0.998076
CG33009 CG4753 -0.279288
CG33009 CG5033 3.201786
CG33009 CG5330 -2.027046
CG33009 CG5374 -0.124259
CG33009 CG5558 -1.435892
CG33009 CG5594 -1.028966
CG33009 CG5904 0.875160
CG33009 CG6417 0.914052
CG33009 CG6501 -1.649315
CG33009 CG6666 0.030019
CG33009 CG6949 2.504751
CG33009 CG7033 -1.164295
CG33009 CG7176 -0.170813
CG33009 CG7361 0.149496
CG33009 CG7438 -0.454314
CG33009 CG7987 -1.163732
CG33009 CG8039 -0.927090
CG33009 CG8048 0.448668
CG33009 CG8402 -1.450784
CG33009 CG8439 1.222267
CG33009 CG8443 -0.632350
CG33009 CG8446 0.432198
CG33009 CG8470 1.091727
CG33009 CG8766 -1.716066
CG33009 CG8788 -3.340563
CG33009 CG8946 -0.273542
CG33009 CG8977 -1.921714
CG33009 CG9194 -0.252925
CG33009 CG9281 0.696321
CG33009 CG9527 0.168771
CG33009 CG9762 0.213709
CG33071 CG3714 -1.746262
CG33071 CG4033 1.786428
CG33071 CG4217 0.218751
CG33071 CG4307 0.158025
CG33071 CG4457 0.003392
CG33071 CG4726 0.511694
CG33071 CG4901 -1.987583
CG33071 CG4966 0.640781
CG33071 CG4994 -4.427847
CG33071 CG5374 1.674986
CG33071 CG5525 -1.262052
CG33071 CG5590 -0.175187
CG33071 CG5596 -0.878455
CG33071 CG5903 0.117288
CG33071 CG5904 -4.544169
CG33071 CG5992 2.632220
CG33071 CG6105 3.511658
CG33071 CG6226 -0.257046
CG33071 CG6501 0.553516
CG33071 CG6769 -0.681917
CG33071 CG6904 1.679910
CG33071 CG6949 -4.963171
CG33071 CG7033 2.215482
CG33071 CG7088 1.110981
CG33071 CG7421 0.418853
CG33071 CG7430 -1.205250
CG33071 CG7458 -2.392414
CG33071 CG7502 0.387391
CG33071 CG7554 -1.675037
CG33071 CG7610 1.349303
CG33071 CG7675 -1.349203
CG33071 CG7834 -0.420043
CG33071 CG8058 1.184675
CG33071 CG8231 -0.643667
CG33071 CG8235 1.235314
CG33071 CG8309 -1.689482
CG33071 CG8439 -1.294757
CG33071 CG8443 2.449712
CG33071 CG8446 -3.826470
CG33071 CG8635 -0.076237
CG33071 CG8759 -5.938586
CG33071 CG8977 1.946906
CG33071 CG9140 0.099311
CG33071 CG9281 0.571314
CG33071 CG9326 0.669261
CG33071 CG9762 2.735146
CG33097 CG33549 -3.016189
CG33097 CG3371 0.312722
CG33097 CG3416 -0.047703
CG33097 CG3436 -3.843308
CG33097 CG3542 -11.306882
CG33097 CG3624 2.013078
CG33097 CG3644 0.981713
CG33097 CG3722 1.864252
CG33097 CG3725 0.388665
CG33097 CG3800 1.357047
CG33097 CG3969 -2.116590
CG33097 CG4006 0.066694
CG33097 CG4169 2.451621
CG33097 CG4204 3.465372
CG33097 CG4303 -0.386197
CG33097 CG4672 2.118651
CG33097 CG4700 2.801839
CG33097 CG5021 1.269314
CG33097 CG5215 -0.569372
CG33097 CG5433 -0.315842
CG33097 CG5454 -2.981134
CG33097 CG5499 1.353980
CG33097 CG5514 0.549221
CG33097 CG5809 -4.182705
CG33097 CG6174 -4.076873
CG33097 CG6654 1.568579
CG33097 CG6775 -4.637611
CG33097 CG6877 5.159762
CG33097 CG7375 -10.299165
CG33097 CG7379 -7.111235
CG33097 CG7433 -1.346518
CG33097 CG7526 0.887990
CG33097 CG7752 -0.066975
CG33097 CG7893 -2.830659
CG33097 CG8092 0.973169
CG33097 CG8173 1.157591
CG33097 CG8276 -0.409265
CG33097 CG8553 1.328589
CG33097 CG8933 2.144562
CG33097 CG8965 -2.158523
CG33097 CG8974 -3.850086
CG33097 CG9022 -3.761235
CG33097 CG9322 0.721056
CG33097 CG9346 1.700954
CG33097 CG9403 3.211644
CG33097 CG9423 -2.682585
CG33097 CG9712 -0.631525
CG33099 CG4162 -0.579047
CG33099 CG4306 -6.825890
CG33099 CG5210 0.165471
CG33099 CG7241 -0.125422
CG33099 CG8669 0.317372
CG33104 CG33183 -2.563302
CG33104 CG33549 0.721971
CG33104 CG3359 -0.664072
CG33104 CG3499 -2.143830
CG33104 CG3664 0.409697
CG33104 CG3992 0.613933
CG33104 CG4051 -4.893797
CG33104 CG4115 -0.304116
CG33104 CG4170 -1.429144
CG33104 CG4204 -1.664909
CG33104 CG4427 1.008377
CG33104 CG4457 0.576374
CG33104 CG4551 0.561061
CG33104 CG4552 -0.528551
CG33104 CG4692 0.753007
CG33104 CG4726 1.911485
CG33104 CG4912 4.527261
CG33104 CG4966 1.414650
CG33104 CG4972 -1.312744
CG33104 CG4994 4.865920
CG33104 CG5021 -0.258202
CG33104 CG5033 4.187214
CG33104 CG5193 -0.987812
CG33104 CG5258 -2.448660
CG33104 CG5330 -1.842375
CG33104 CG5374 -2.900593
CG33104 CG5486 1.044903
CG33104 CG6148 0.212079
CG33104 CG6202 -0.202789
CG33104 CG6512 2.447960
CG33104 CG6668 -4.240429
CG33104 CG6708 -2.900935
CG33104 CG6766 -6.059387
CG33104 CG6775 0.502111
CG33104 CG6871 0.360982
CG33104 CG7033 -3.423708
CG33104 CG7107 3.070439
CG33104 CG7176 2.109941
CG33104 CG7227 0.733524
CG33104 CG7271 0.971147
CG33104 CG7361 -1.502940
CG33104 CG7413 -1.331921
CG33104 CG7430 -2.004291
CG33104 CG7461 -11.453497
CG33104 CG7610 0.490224
CG33104 CG7654 1.748437
CG33104 CG7893 2.181401
CG33104 CG7915 2.919997
CG33104 CG8144 1.470853
CG33104 CG8182 -0.879305
CG33104 CG8231 -2.898774
CG33104 CG8268 0.962811
CG33104 CG8286 0.195540
CG33104 CG8306 0.273471
CG33104 CG8309 2.813432
CG33104 CG8430 -0.607118
CG33104 CG8439 4.301343
CG33104 CG8965 -0.982966
CG33104 CG8977 -1.706366
CG33104 CG8978 2.831018
CG33104 CG9009 0.441958
CG33104 CG9035 -1.064772
CG33104 CG9172 3.636625
CG33104 CG9238 0.018346
CG33104 CG9281 -2.554820
CG33104 CG9322 0.207076
CG33104 CG9330 -2.740214
CG33104 CG9416 -0.192141
CG33104 CG9423 -1.066864
CG33104 CG9539 1.109780
CG33104 CG9710 0.158872
CG33104 TE19126 -0.319016
CG33113 CG33549 0.338457
CG33113 CG3644 -1.605792
CG33113 CG3725 0.060989
CG33113 CG3989 0.753527
CG33113 CG4183 -0.559092
CG33113 CG4672 -0.317532
CG33113 CG4679 -0.237750
CG33113 CG4692 -0.551483
CG33113 CG5330 0.178403
CG33113 CG5345 -3.469968
CG33113 CG5486 -0.648077
CG33113 CG6778 -0.661285
CG33113 CG9238 -1.061253
CG33113 CG9539 -0.610749
CG33149 CG3371 -1.939342
CG33149 CG3644 -0.230079
CG33149 CG3960 0.978021
CG33149 CG4125 -1.878046
CG33149 CG4169 1.440351
CG33149 CG4300 0.223229
CG33149 CG4376 -0.027359
CG33149 CG4533 1.463518
CG33149 CG4994 -2.504291
CG33149 CG5320 -4.371502
CG33149 CG5476 -3.101844
CG33149 CG5594 -0.906129
CG33149 CG5596 -1.062433
CG33149 CG5809 1.875097
CG33149 CG6501 0.181386
CG33149 CG6647 -0.959090
CG33149 CG6668 -0.217604
CG33149 CG6775 0.306146
CG33149 CG6844 -1.010037
CG33149 CG7033 1.638556
CG33149 CG7071 -0.162114
CG33149 CG7107 0.886847
CG33149 CG7173 -0.313562
CG33149 CG7199 -0.646398
CG33149 CG7296 -0.972780
CG33149 CG7430 0.067773
CG33149 CG7433 0.827623
CG33149 CG7481 -0.383473
CG33149 CG7638 1.707940
CG33149 CG7915 1.365189
CG33149 CG7920 -5.184213
CG33149 CG7987 0.566587
CG33149 CG8186 1.072161
CG33149 CG8231 0.208919
CG33149 CG8439 1.700457
CG33149 CG8977 -5.625485
CG33149 CG9480 0.005670
CG33149 CG9762 2.304633
CG33149 CR31696 1.372276
CG33149 TE19126 0.455795
CG33183 CG3499 0.902098
CG33183 CG3722 -0.294939
CG33183 CG4006 0.465544
CG33183 CG4051 0.130181
CG33183 CG4364 -0.285988
CG33183 CG4457 -0.552595
CG33183 CG4552 -0.200482
CG33183 CG4726 0.823868
CG33183 CG4972 0.761425
CG33183 CG5258 1.469978
CG33183 CG5590 -0.419421
CG33183 CG6708 1.883190
CG33183 CG6904 -0.105946
CG33183 CG7033 1.036335
CG33183 CG7413 0.997052
CG33183 CG7430 0.552374
CG33183 CG7461 1.371523
CG33183 CG7610 0.412876
CG33183 CG7893 -0.420169
CG33183 CG8231 -1.408023
CG33183 CG8286 0.503155
CG33183 CG8430 0.170515
CG33183 CG8965 0.570971
CG33183 CG8978 -3.104354
CG33183 CG9035 -0.323475
CG33183 CG9322 -1.709354
CG33183 CG9330 -1.846493
CG33183 CG9416 -1.141720
CG33183 CG9712 1.467954
CG33183 CG9743 -0.388774
CG33183 TE20108 -1.165885
CG33217 CG3499 1.808860
CG33217 CG3588 0.213715
CG33217 CG3861 0.729007
CG33217 CG4003 0.903020
CG33217 CG4033 0.016984
CG33217 CG4051 2.423923
CG33217 CG4217 1.169429
CG33217 CG4307 -1.433660
CG33217 CG4552 0.022473
CG33217 CG4567 -3.232563
CG33217 CG4692 -0.244655
CG33217 CG4742 -0.834586
CG33217 CG4901 1.226897
CG33217 CG4994 0.820322
CG33217 CG5010 -5.998144
CG33217 CG5277 1.104206
CG33217 CG5330 1.180926
CG33217 CG5374 0.013993
CG33217 CG5525 -0.263976
CG33217 CG5903 0.685007
CG33217 CG5904 4.072564
CG33217 CG6022 -1.417697
CG33217 CG6105 2.029106
CG33217 CG6226 1.634774
CG33217 CG6343 -1.847381
CG33217 CG6459 0.997702
CG33217 CG6521 0.220450
CG33217 CG6767 3.039621
CG33217 CG6769 -1.385363
CG33217 CG6904 -1.575642
CG33217 CG6949 -0.773085
CG33217 CG7033 -0.889960
CG33217 CG7107 -0.933885
CG33217 CG7176 -1.108478
CG33217 CG7361 -2.768917
CG33217 CG7413 0.182615
CG33217 CG7421 -1.480759
CG33217 CG7502 -1.633992
CG33217 CG7519 -2.881264
CG33217 CG7554 -1.038542
CG33217 CG7698 -1.806153
CG33217 CG7712 -1.700074
CG33217 CG7807 -0.110335
CG33217 CG7839 -1.013885
CG33217 CG7935 0.570388
CG33217 CG8039 3.403398
CG33217 CG8058 -1.629796
CG33217 CG8235 0.983137
CG33217 CG8309 -0.983676
CG33217 CG8366 1.059928
CG33217 CG8386 -0.456887
CG33217 CG8402 -0.053153
CG33217 CG8439 0.552213
CG33217 CG8443 -0.169170
CG33217 CG8444 -4.223411
CG33217 CG8766 1.083265
CG33217 CG8788 -0.691118
CG33217 CG8920 -2.617956
CG33217 CG9149 0.702362
CG33217 CG9172 0.645993
CG33217 CG9527 -1.714174
CG33217 CG9577 0.125625
CG33502 CG3714 2.442652
CG33502 CG4051 -0.354813
CG33502 CG4199 0.317914
CG33502 CG4217 0.748208
CG33502 CG4364 -1.102305
CG33502 CG4376 0.175149
CG33502 CG4567 -0.304267
CG33502 CG4581 -0.228611
CG33502 CG4726 -0.847130
CG33502 CG4901 2.162304
CG33502 CG5012 1.716147
CG33502 CG5130 0.554534
CG33502 CG5170 0.334071
CG33502 CG5660 -3.293446
CG33502 CG5819 -0.941047
CG33502 CG5903 -0.291504
CG33502 CG5949 -1.032881
CG33502 CG6028 -1.176553
CG33502 CG6030 -0.957871
CG33502 CG6345 1.662872
CG33502 CG6417 -0.395140
CG33502 CG6459 1.753104
CG33502 CG6501 2.444677
CG33502 CG6666 -2.335327
CG33502 CG6769 1.362323
CG33502 CG6949 0.644440
CG33502 CG7107 0.521241
CG33502 CG7328 1.497760
CG33502 CG7354 -2.065539
CG33502 CG7361 1.571647
CG33502 CG7421 -1.030048
CG33502 CG7458 -0.302565
CG33502 CG7502 0.730748
CG33502 CG7698 -0.624390
CG33502 CG7807 0.742155
CG33502 CG7920 2.286965
CG33502 CG8048 0.626964
CG33502 CG8186 1.131986
CG33502 CG8443 0.429181
CG33502 CG8531 -1.555262
CG33502 CG8766 3.137492
CG33502 CG8788 -1.607550
CG33502 CG8946 1.622790
CG33502 CG9331 1.069871
CG33502 CG9527 -10.439483
CG33502 CR31808 -0.497762
CG33549 CG3416 0.127466
CG33549 CG3499 -1.081154
CG33549 CG3542 -3.307825
CG33549 CG3624 -1.026207
CG33549 CG3644 1.406436
CG33549 CG3722 0.492261
CG33549 CG3725 1.300559
CG33549 CG3800 -3.015235
CG33549 CG3903 -3.875463
CG33549 CG4145 -2.117338
CG33549 CG4169 -5.688414
CG33549 CG4170 -5.375965
CG33549 CG4204 -1.593319
CG33549 CG4354 1.361676
CG33549 CG4364 1.931849
CG33549 CG4511 0.291216
CG33549 CG4672 -1.709311
CG33549 CG4679 -3.253490
CG33549 CG4692 1.804126
CG33549 CG4700 0.199197
CG33549 CG4972 0.806460
CG33549 CG5183 1.456913
CG33549 CG5186 1.597004
CG33549 CG5320 9.280454
CG33549 CG5330 1.817020
CG33549 CG5353 -0.277226
CG33549 CG5374 1.457178
CG33549 CG5486 -1.070753
CG33549 CG5809 -4.247833
CG33549 CG6512 1.397394
CG33549 CG6668 -5.908314
CG33549 CG6775 0.444102
CG33549 CG6844 0.025986
CG33549 CG7033 0.229184
CG33549 CG7107 0.689273
CG33549 CG7173 0.495621
CG33549 CG7413 2.617823
CG33549 CG7433 0.776031
CG33549 CG7526 -0.583100
CG33549 CG7610 1.819316
CG33549 CG7748 -0.379196
CG33549 CG7987 -1.288708
CG33549 CG8276 0.594011
CG33549 CG8402 -0.958309
CG33549 CG8439 -1.522503
CG33549 CG8965 -0.489732
CG33549 CG8974 1.529669
CG33549 CG9020 0.195160
CG33549 CG9022 -0.816031
CG33549 CG9194 0.345079
CG33549 CG9256 1.830497
CG33549 CG9281 0.670435
CG33549 CG9423 -2.038370
CG33549 CG9539 0.181712
CG33549 CG9710 2.412670
CG33549 CG9916 0.472395
CG33549 CG9985 -3.313013
CG3365 CG3903 -1.311184
CG3365 CG7563 0.335596
CG3365 CG9089 -3.217910
CG3365 CG9747 -1.515248
CG3371 CG3416 1.610045
CG3371 CG3436 -6.076302
CG3371 CG3624 4.252100
CG3371 CG3644 -0.751729
CG3371 CG3800 0.389067
CG3371 CG4125 2.463647
CG3371 CG4169 -0.416394
CG3371 CG4170 0.061894
CG3371 CG4300 -3.457646
CG3371 CG4376 0.686263
CG3371 CG4551 0.309596
CG3371 CG4700 0.067290
CG3371 CG4843 0.211779
CG3371 CG4994 0.130560
CG3371 CG5215 0.439944
CG3371 CG5320 4.923753
CG3371 CG5374 -0.116606
CG3371 CG5454 -2.399061
CG3371 CG5809 -3.556225
CG3371 CG6766 -1.705292
CG3371 CG6775 0.934321
CG3371 CG6844 -0.466711
CG3371 CG6877 2.219400
CG3371 CG7033 0.677063
CG3371 CG7073 -1.420975
CG3371 CG7107 1.546289
CG3371 CG7375 -0.852626
CG3371 CG7413 2.044304
CG3371 CG7433 -0.286001
CG3371 CG7638 -5.639297
CG3371 CG7893 1.997889
CG3371 CG7920 -0.132900
CG3371 CG7987 2.845240
CG3371 CG8209 1.364886
CG3371 CG8231 0.971332
CG3371 CG8553 -0.405537
CG3371 CG8749 -0.502938
CG3371 CG9194 -0.406234
CG3371 CG9403 -1.989523
CG3371 CG9423 -1.423168
CG3371 CG9677 0.894660
CG3371 CG9710 -1.100084
CG3371 CG9750 -1.887227
CG3371 CG9985 -1.470124
CG3371 CR31696 1.337357
CG3371 TE19126 -0.656514
CG3380 CG4162 1.268914
CG3380 CG7241 -2.081310
CG3401 CG4033 0.128015
CG3401 CG4843 0.291817
CG3401 CG8446 0.796415
CG3401 CG8635 -0.980939
CG3401 CG8977 -1.397807
CG3401 CG9281 0.023788
CG3408 CG7471 -0.794753
CG3408 CG9704 -1.073872
CG3416 CG3436 0.703195
CG3416 CG3644 0.340103
CG3416 CG4204 -1.119691
CG3416 CG4303 -0.092374
CG3416 CG4700 0.273309
CG3416 CG5809 -2.291519
CG3416 CG6177 0.169690
CG3416 CG7481 -0.642254
CG3416 CG8276 -0.549279
CG3416 CG8416 0.184781
CG3416 CG8553 -0.592370
CG3416 CG8933 0.985841
CG3416 CG9403 0.122026
CG3416 CG9423 -1.633514
CG3416 CG9677 0.397318
CG3416 CG9985 -1.403221
CG3434 CG6981 -1.761089
CG3434 CG9836 -1.480362
CG3436 CG3624 -1.184480
CG3436 CG3664 0.025419
CG3436 CG3800 0.129859
CG3436 CG3969 2.171787
CG3436 CG4003 -0.320592
CG3436 CG4006 0.807807
CG3436 CG4303 0.869634
CG3436 CG4551 -0.275012
CG3436 CG4700 2.097084
CG3436 CG5215 0.377781
CG3436 CG5454 -1.118115
CG3436 CG5499 -1.086467
CG3436 CG5809 2.018987
CG3436 CG7375 0.523717
CG3436 CG7379 -2.726854
CG3436 CG7638 2.452620
CG3436 CG7893 -0.961023
CG3436 CG8092 -1.525973
CG3436 CG8231 -1.320811
CG3436 CG8276 0.826358
CG3436 CG8366 0.467004
CG3436 CG8416 0.636760
CG3436 CG8553 -1.620732
CG3436 CG8759 1.654479
CG3436 CG9022 0.852967
CG3436 CG9128 -3.494148
CG3436 CG9403 -2.360825
CG3436 CG9423 1.778231
CG3436 CG9677 3.233675
CG3436 CG9712 1.518605
CG3436 CG9750 -1.274050
CG3436 CG9854 0.049209
CG3499 CG3861 0.195170
CG3499 CG3903 2.915283
CG3499 CG4051 3.138715
CG3499 CG4169 -2.492216
CG3499 CG4170 -1.732743
CG3499 CG4233 2.425931
CG3499 CG4364 -1.531845
CG3499 CG4427 -3.553486
CG3499 CG4552 0.618791
CG3499 CG4567 -3.663259
CG3499 CG4692 -1.114921
CG3499 CG4726 -1.712752
CG3499 CG4742 -0.972747
CG3499 CG4912 -7.862165
CG3499 CG4972 0.762692
CG3499 CG5033 -6.369674
CG3499 CG5186 0.058058
CG3499 CG5277 -0.119475
CG3499 CG5330 2.014177
CG3499 CG5353 -4.686984
CG3499 CG5374 2.987866
CG3499 CG5454 0.984246
CG3499 CG5486 -1.008438
CG3499 CG5590 -0.250996
CG3499 CG5904 -13.835741
CG3499 CG6202 1.029380
CG3499 CG6226 1.715876
CG3499 CG6512 0.461293
CG3499 CG6521 -0.772486
CG3499 CG6708 0.139198
CG3499 CG6904 2.808766
CG3499 CG6949 9.580605
CG3499 CG7033 -4.690908
CG3499 CG7107 -1.471163
CG3499 CG7271 1.705826
CG3499 CG7279 0.043358
CG3499 CG7361 0.065672
CG3499 CG7413 -10.710127
CG3499 CG7421 -0.558670
CG3499 CG7430 -1.375932
CG3499 CG7461 -2.050499
CG3499 CG7610 1.043957
CG3499 CG7698 -1.007235
CG3499 CG7807 1.284292
CG3499 CG7981 0.671659
CG3499 CG7993 2.993633
CG3499 CG8058 -8.314738
CG3499 CG8231 -0.207464
CG3499 CG8235 -4.786431
CG3499 CG8286 0.670205
CG3499 CG8309 2.890293
CG3499 CG8366 -2.329151
CG3499 CG8402 -1.332472
CG3499 CG8439 -2.449545
CG3499 CG8444 1.140401
CG3499 CG8920 -1.547434
CG3499 CG8978 0.718435
CG3499 CG9140 -0.575445
CG3499 CG9172 0.853646
CG3499 CG9281 4.478919
CG3499 CG9330 -3.284529
CG3499 CG9423 0.538248
CG3499 CG9710 1.576656
CG3499 CG9743 -0.450711
CG3499 CG9750 3.476673
CG3539 CG4672 -0.653010
CG3539 CG9346 -1.081248
CG3542 CG3624 2.208465
CG3542 CG3722 -4.963192
CG3542 CG3725 0.638499
CG3542 CG3800 -3.408938
CG3542 CG3903 1.532084
CG3542 CG4006 0.571313
CG3542 CG4145 -1.023934
CG3542 CG4204 -2.006355
CG3542 CG4551 0.208552
CG3542 CG4672 0.125295
CG3542 CG4700 -0.161892
CG3542 CG5021 -2.570098
CG3542 CG5433 0.944962
CG3542 CG5809 4.918678
CG3542 CG6654 -1.439224
CG3542 CG6775 -3.578389
CG3542 CG7375 1.027728
CG3542 CG7379 3.504471
CG3542 CG7526 -0.314770
CG3542 CG7752 -0.395540
CG3542 CG7893 1.374025
CG3542 CG8156 1.017040
CG3542 CG8173 0.257896
CG3542 CG8276 1.690480
CG3542 CG8965 -0.460118
CG3542 CG8974 0.873407
CG3542 CG9022 4.246934
CG3542 CG9128 1.708084
CG3542 CG9256 0.188686
CG3542 CG9318 0.683418
CG3542 CG9346 -3.138135
CG3542 CG9403 0.235076
CG3542 CG9423 1.573883
CG3542 CG9712 0.174447
CG3542 CG9750 -0.974299
CG3542 CG9985 0.123118
CG3588 CG4567 0.508769
CG3588 CG4901 0.765659
CG3588 CG5010 0.829841
CG3588 CG6459 -0.117291
CG3588 CG7421 0.384807
CG3588 CG7502 -0.695161
CG3588 CG7712 -0.961279
CG3588 CG7807 -1.053276
CG3588 CG8309 -0.236099
CG3588 CG8788 1.463271
CG3588 CG9527 -0.929418
CG3593 CG4033 0.059207
CG3593 CG4217 0.548017
CG3593 CG4307 -0.391379
CG3593 CG4475 -0.228286
CG3593 CG4753 -0.901646
CG3593 CG4781 0.327335
CG3593 CG5010 -1.723181
CG3593 CG5033 -1.987921
CG3593 CG5558 2.590314
CG3593 CG5824 3.665735
CG3593 CG5904 -4.627278
CG3593 CG5992 -0.335158
CG3593 CG6022 -2.073714
CG3593 CG6105 -0.683012
CG3593 CG6226 -1.073989
CG3593 CG6417 -0.666040
CG3593 CG6949 -0.659088
CG3593 CG7519 -4.279986
CG3593 CG7780 -3.760322
CG3593 CG7839 3.131913
CG3593 CG7993 1.354424
CG3593 CG8039 1.037038
CG3593 CG8058 -0.004652
CG3593 CG8327 -0.007391
CG3593 CG8446 2.108638
CG3593 CG8470 -3.205094
CG3593 CG8525 2.948348
CG3593 CG8531 0.561111
CG3593 CG8766 -0.673443
CG3593 CG8920 3.847173
CG3593 CG9006 -0.738011
CG3593 CG9306 0.336580
CG3624 CG3664 0.468762
CG3624 CG3722 -0.050325
CG3624 CG3800 -0.182759
CG3624 CG3903 -0.580031
CG3624 CG3969 1.022793
CG3624 CG4003 -1.343091
CG3624 CG4006 -0.622451
CG3624 CG4086 -0.103765
CG3624 CG4145 -0.336863
CG3624 CG4169 0.752773
CG3624 CG4170 0.242658
CG3624 CG4204 -0.336731
CG3624 CG4427 -1.551919
CG3624 CG4551 1.786614
CG3624 CG4552 0.288365
CG3624 CG4700 -1.679013
CG3624 CG4972 2.341533
CG3624 CG5183 -1.084465
CG3624 CG5193 0.306164
CG3624 CG5353 3.222044
CG3624 CG5454 -1.053306
CG3624 CG5809 1.917214
CG3624 CG6017 0.059467
CG3624 CG6708 0.366579
CG3624 CG6775 -3.064345
CG3624 CG6877 3.479789
CG3624 CG6904 0.496666
CG3624 CG7033 2.330202
CG3624 CG7227 -0.234242
CG3624 CG7262 -0.414049
CG3624 CG7379 -0.572890
CG3624 CG7413 -0.972113
CG3624 CG7430 -1.866409
CG3624 CG7433 1.117876
CG3624 CG7893 0.873937
CG3624 CG7987 -0.950303
CG3624 CG8173 1.001351
CG3624 CG8276 1.400264
CG3624 CG8289 -3.169800
CG3624 CG8306 1.617402
CG3624 CG8430 -0.804945
CG3624 CG8759 1.873764
CG3624 CG8965 -0.870642
CG3624 CG8978 -0.381121
CG3624 CG9022 1.048291
CG3624 CG9128 2.306918
CG3624 CG9318 -0.002036
CG3624 CG9322 -2.248455
CG3624 CG9710 0.815772
CG3624 CG9750 -6.026135
CG3624 CG9985 -2.656622
CG3624 CR31696 -0.383011
CG3625 CG3800 -0.500153
CG3625 CG4303 -0.105874
CG3625 CG5215 -2.992258
CG3625 CG6617 0.013592
CG3625 CG6866 -1.618313
CG3625 CG6889 -0.490945
CG3625 CG7375 0.439969
CG3625 CG8276 0.481628
CG3625 CG8472 -0.939817
CG3625 CG8933 -1.732937
CG3625 CG8974 -0.540493
CG3625 CG9135 0.563403
CG3625 CG9261 -0.735911
CG3644 CG3725 -2.883794
CG3644 CG3800 0.471244
CG3644 CG3989 0.782871
CG3644 CG4169 -0.439416
CG3644 CG4183 0.344714
CG3644 CG4405 -1.501987
CG3644 CG4672 -0.465888
CG3644 CG4679 3.014912
CG3644 CG4692 2.028921
CG3644 CG5320 0.892390
CG3644 CG5809 -3.945111
CG3644 CG6647 -0.116625
CG3644 CG6668 0.013191
CG3644 CG6775 0.527266
CG3644 CG6778 0.545661
CG3644 CG6844 -1.289999
CG3644 CG7375 -0.675522
CG3644 CG7433 -3.425786
CG3644 CG7481 -0.961981
CG3644 CG8276 1.226838
CG3644 CG8933 1.297979
CG3644 CG8974 -2.554601
CG3644 CG9020 -1.049167
CG3644 CG9022 1.822457
CG3644 CG9423 -0.147037
CG3644 CG9985 2.275776
CG3664 CG4006 -1.817618
CG3664 CG4457 0.843741
CG3664 CG4551 -0.720241
CG3664 CG4966 0.110166
CG3664 CG4972 0.260368
CG3664 CG5021 -0.788614
CG3664 CG5382 -1.461512
CG3664 CG5809 0.216832
CG3664 CG6766 -0.711003
CG3664 CG6775 0.106078
CG3664 CG7073 1.711539
CG3664 CG7610 0.305830
CG3664 CG7893 -0.680909
CG3664 CG8231 -1.182200
CG3664 CG8289 -0.769267
CG3664 CG8416 -0.096401
CG3664 CG8553 -0.367658
CG3664 CG8759 0.322352
CG3664 CG8978 -0.504735
CG3664 CG9035 -0.447937
CG3664 CG9128 -1.203021
CG3664 CG9318 -0.441396
CG3664 CG9322 0.326759
CG3664 CG9677 1.593841
CG3664 CG9712 0.339384
CG3664 CG9916 -0.203228
CG3703 CG4050 -0.627887
CG3703 CG4684 -1.248039
CG3703 CG6703 0.532288
CG3703 CG7851 -0.875363
CG3714 CG3884 -0.809211
CG3714 CG4003 -0.196341
CG3714 CG4061 0.058185
CG3714 CG4217 -3.930563
CG3714 CG4567 0.274706
CG3714 CG4581 0.605350
CG3714 CG4753 3.036457
CG3714 CG4901 2.243388
CG3714 CG4994 2.456335
CG3714 CG5374 -1.876415
CG3714 CG5558 -3.213466
CG3714 CG5660 0.219305
CG3714 CG5903 -0.019934
CG3714 CG5904 5.800317
CG3714 CG5992 -1.609842
CG3714 CG6028 -0.914253
CG3714 CG6105 0.772731
CG3714 CG6226 0.074535
CG3714 CG6343 0.500788
CG3714 CG6417 -1.544903
CG3714 CG6501 -0.730819
CG3714 CG6769 -0.540686
CG3714 CG6904 -1.862082
CG3714 CG6949 4.979052
CG3714 CG7033 -1.641759
CG3714 CG7328 0.417437
CG3714 CG7361 -1.735125
CG3714 CG7554 -0.333948
CG3714 CG7610 1.800047
CG3714 CG7698 0.958144
CG3714 CG7834 -0.343569
CG3714 CG7839 0.709448
CG3714 CG8039 -4.846896
CG3714 CG8048 -0.467553
CG3714 CG8439 0.186773
CG3714 CG8443 -1.435911
CG3714 CG8766 -0.974484
CG3714 CG8788 3.192979
CG3714 CG9140 -0.990609
CG3714 CG9527 -5.428757
CG3714 CG9577 -0.567609
CG3722 CG3725 1.183419
CG3722 CG3800 1.091466
CG3722 CG3903 -3.361976
CG3722 CG4006 -0.919816
CG3722 CG4145 -2.265374
CG3722 CG4204 -0.184560
CG3722 CG4672 -2.776566
CG3722 CG5021 0.463129
CG3722 CG5353 2.286954
CG3722 CG5809 -0.894618
CG3722 CG6601 -0.893626
CG3722 CG6654 0.328941
CG3722 CG6775 2.203343
CG3722 CG7748 0.065888
CG3722 CG8156 0.500357
CG3722 CG8933 1.380087
CG3722 CG8965 1.359670
CG3722 CG8974 0.005060
CG3722 CG9022 -2.369582
CG3722 CG9318 -0.625356
CG3722 CG9423 1.457815
CG3722 CG9924 -1.018180
CG3722 CG9985 0.866241
CG3722 TE20108 -0.159796
CG3725 CG3800 -1.777647
CG3725 CG3903 2.019600
CG3725 CG4145 -2.010296
CG3725 CG4169 1.962449
CG3725 CG4183 -2.432565
CG3725 CG4204 0.596842
CG3725 CG4405 -0.832726
CG3725 CG4672 -2.378964
CG3725 CG4677 0.087015
CG3725 CG4679 -3.765297
CG3725 CG4692 1.010410
CG3725 CG5320 1.360022
CG3725 CG5353 3.183938
CG3725 CG5486 0.088709
CG3725 CG5809 -2.240840
CG3725 CG6647 0.115724
CG3725 CG6775 2.597856
CG3725 CG7433 -2.686208
CG3725 CG7481 1.104356
CG3725 CG7526 0.154842
CG3725 CG8276 0.368729
CG3725 CG8974 1.406481
CG3725 CG9022 -4.096202
CG3725 CG9985 0.651059
CG3725 CR31696 -0.139443
CG3734 CG4199 0.873469
CG3734 CG6830 0.365341
CG3734 CG9568 0.742409
CG3762 CG4376 -0.359670
CG3762 CG4726 -0.108654
CG3762 CG4901 -0.547256
CG3762 CG4966 0.908003
CG3762 CG4994 -1.589643
CG3762 CG6668 0.470765
CG3762 CG7107 1.819336
CG3762 CG7176 -0.526807
CG3762 CG7271 -1.428370
CG3762 CG7361 -0.371417
CG3762 CG7675 -0.907597
CG3762 CG7807 -1.383420
CG3762 CG8144 0.844481
CG3762 CG8235 0.800735
CG3762 CG8309 0.032972
CG3762 CG8439 -0.203024
CG3762 CG9281 0.828778
CG3766 CG5946 -1.152523
CG3766 CG6822 -0.654244
CG3766 CG7748 -1.234522
CG3800 CG3903 0.922807
CG3800 CG3969 -0.193642
CG3800 CG4006 1.198906
CG3800 CG4169 -0.047741
CG3800 CG4170 0.776157
CG3800 CG4204 1.015252
CG3800 CG4672 -0.123937
CG3800 CG5186 -0.520956
CG3800 CG5486 -0.751255
CG3800 CG5809 -0.664945
CG3800 CG6775 1.322507
CG3800 CG6877 -0.586657
CG3800 CG7375 -0.956910
CG3800 CG7526 -0.238853
CG3800 CG8156 -0.259731
CG3800 CG8276 -1.574877
CG3800 CG8933 1.115926
CG3800 CG8974 -1.990825
CG3800 CG9022 -3.258800
CG3800 CG9256 -3.063963
CG3800 CG9403 0.423892
CG3800 CG9423 0.378920
CG3800 CG9677 1.442496
CG3800 CG9712 -0.850317
CG3800 CG9985 0.614649
CG3829 CG4120 1.010451
CG3829 CG4162 2.159678
CG3829 CG7062 0.400265
CG3829 CG7390 -2.482156
CG3829 CG8050 -0.247489
CG3829 CG8066 -4.917043
CG3829 CG8665 0.043372
CG3829 CG8782 -0.126237
CG3829 CG9184 -1.410345
CG3861 CG4003 -0.101139
CG3861 CG4051 1.071611
CG3861 CG4217 1.038234
CG3861 CG4552 -1.329705
CG3861 CG4994 0.132659
CG3861 CG5258 -0.104570
CG3861 CG5454 -2.401719
CG3861 CG5525 0.234941
CG3861 CG5903 -0.160108
CG3861 CG5904 -0.428085
CG3861 CG6226 0.033350
CG3861 CG6708 -0.367823
CG3861 CG6904 -1.576955
CG3861 CG7033 0.279878
CG3861 CG7176 -0.618954
CG3861 CG7361 0.662590
CG3861 CG7413 0.012533
CG3861 CG7554 -0.570298
CG3861 CG7698 -3.311453
CG3861 CG8235 0.304090
CG3861 CG8444 -0.390618
CG3861 CG8788 -0.600521
CG3861 CG9172 -0.378845
CG3861 CG9750 1.512797
CG3884 CG5010 -1.326674
CG3884 CG6459 -0.372642
CG3884 CG9527 -0.165580
CG3902 CG4551 -0.364517
CG3902 CG4700 0.736949
CG3902 CG4769 -1.746061
CG3902 CG5183 0.523512
CG3902 CG5345 0.536183
CG3902 CG5486 0.242237
CG3902 CG7227 0.152573
CG3902 CG7702 -0.975326
CG3902 CG8258 -0.113002
CG3902 CG9256 0.303781
CG3902 CG9677 -0.275821
CG3903 CG3960 2.229753
CG3903 CG3989 2.185742
CG3903 CG4145 -6.728513
CG3903 CG4170 2.497726
CG3903 CG4204 2.493549
CG3903 CG4354 -0.969739
CG3903 CG4533 -1.615432
CG3903 CG4672 2.384601
CG3903 CG4679 -9.860198
CG3903 CG4692 1.581420
CG3903 CG4700 -0.174242
CG3903 CG5320 -0.645369
CG3903 CG5330 -2.953429
CG3903 CG5345 -1.311331
CG3903 CG5353 2.378873
CG3903 CG5486 -3.492449
CG3903 CG5809 4.266248
CG3903 CG6668 0.032325
CG3903 CG6778 0.807998
CG3903 CG7227 -0.496880
CG3903 CG7526 -0.051233
CG3903 CG7748 -0.056918
CG3903 CG7981 1.508652
CG3903 CG7987 0.063763
CG3903 CG8258 1.542626
CG3903 CG8276 -0.610203
CG3903 CG8965 -1.600718
CG3903 CG9022 -1.190308
CG3903 CG9194 1.557495
CG3903 CG9238 1.695348
CG3903 CG9256 -0.872871
CG3903 CG9280 -0.303442
CG3903 CG9322 1.945174
CG3903 CG9423 1.313558
CG3903 CG9539 1.531306
CG3903 CG9985 -1.273961
CG3941 CG9346 -2.854704
CG3960 CG3989 2.076353
CG3960 CG4300 -1.244166
CG3960 CG4354 0.462488
CG3960 CG4427 3.288168
CG3960 CG4533 -1.284909
CG3960 CG4679 0.646839
CG3960 CG4692 1.700898
CG3960 CG4726 0.499572
CG3960 CG5320 0.954788
CG3960 CG5330 -3.867809
CG3960 CG5476 -0.614717
CG3960 CG5486 -1.223181
CG3960 CG5532 -0.063293
CG3960 CG5594 -0.693801
CG3960 CG5596 0.881519
CG3960 CG5961 -0.763897
CG3960 CG6501 -1.245927
CG3960 CG6666 -1.209110
CG3960 CG6668 -0.554289
CG3960 CG6803 0.371115
CG3960 CG6949 -1.945137
CG3960 CG7033 -2.554361
CG3960 CG7062 0.907673
CG3960 CG7107 -3.165602
CG3960 CG7915 -0.521474
CG3960 CG8050 -0.163857
CG3960 CG8186 -0.004075
CG3960 CG8402 -2.702870
CG3960 CG8439 2.535082
CG3960 CG8443 -0.686313
CG3960 CG8665 -1.838398
CG3960 CG8766 1.350326
CG3960 CG8788 -0.109023
CG3960 CG8977 -0.173035
CG3960 CG9194 -1.424177
CG3960 CG9281 -0.642579
CG3960 CG9710 0.155283
CG3960 CG9762 0.665089
CG3960 CR31696 -2.346026
CG3967 CG6418 -0.992382
CG3969 CG4006 -0.765516
CG3969 CG5215 -0.143074
CG3969 CG5433 -0.341219
CG3969 CG6174 0.305369
CG3969 CG6654 -1.217392
CG3969 CG6775 -0.716192
CG3969 CG6877 0.725900
CG3969 CG7375 0.226398
CG3969 CG7379 -0.278367
CG3969 CG8156 -0.426058
CG3969 CG8200 -0.125833
CG3969 CG9022 0.643671
CG3969 CG9712 0.552769
CG3989 CG4354 -1.151603
CG3989 CG4533 -1.172236
CG3989 CG4679 -1.839129
CG3989 CG4692 0.087475
CG3989 CG4696 -1.336231
CG3989 CG4746 0.821123
CG3989 CG5033 5.530230
CG3989 CG5320 -9.130902
CG3989 CG5330 -6.593299
CG3989 CG5345 -3.576167
CG3989 CG5486 -0.179377
CG3989 CG5594 -0.217545
CG3989 CG6668 2.029665
CG3989 CG6778 -0.071396
CG3989 CG6803 -0.659109
CG3989 CG6844 -0.546519
CG3989 CG7062 2.710522
CG3989 CG7173 0.805788
CG3989 CG7227 -1.947339
CG3989 CG7481 0.454831
CG3989 CG7702 0.355026
CG3989 CG7935 1.153922
CG3989 CG7987 3.913427
CG3989 CG8050 1.985185
CG3989 CG8258 -1.150402
CG3989 CG8402 2.665146
CG3989 CG8665 -5.785920
CG3989 CG8977 -2.916693
CG3989 CG9020 -0.724193
CG3989 CG9238 -1.987343
CG3991 CG6202 -0.788927
CG3991 CG6822 -0.272446
CG3992 CG4551 -0.897343
CG3992 CG4700 0.582331
CG3992 CG4912 -1.258034
CG3992 CG4972 -0.222868
CG3992 CG5183 -1.031298
CG3992 CG5258 -1.514045
CG3992 CG5454 -0.895587
CG3992 CG6708 -1.799799
CG3992 CG6904 0.596035
CG3992 CG7033 1.699385
CG3992 CG7893 -0.055272
CG3992 CG8309 0.109667
CG3992 CG8965 -0.634771
CG3992 CG9330 -4.332353
CG3992 CG9416 -0.990776
CG3992 CG9710 0.219695
CG3992 CG9750 0.340061
CG4003 CG4217 -0.633011
CG4003 CG4427 -1.164857
CG4003 CG4457 0.528322
CG4003 CG4511 0.096270
CG4003 CG4552 0.567451
CG4003 CG4581 -1.998476
CG4003 CG4966 -0.046720
CG4003 CG4972 -0.920387
CG4003 CG4994 0.847681
CG4003 CG5193 -1.162108
CG4003 CG5258 -1.642914
CG4003 CG5277 1.031408
CG4003 CG5353 0.861870
CG4003 CG5374 -1.252950
CG4003 CG5558 1.695309
CG4003 CG5596 0.367118
CG4003 CG5776 1.051932
CG4003 CG5992 1.157897
CG4003 CG6022 0.139852
CG4003 CG6105 0.596382
CG4003 CG6343 -0.432149
CG4003 CG6501 3.041258
CG4003 CG6708 2.349539
CG4003 CG6904 -2.729626
CG4003 CG7033 1.839319
CG4003 CG7073 0.822427
CG4003 CG7361 -0.551712
CG4003 CG7393 1.579764
CG4003 CG7413 1.345435
CG4003 CG7519 2.213053
CG4003 CG7610 -0.973648
CG4003 CG7698 -0.668986
CG4003 CG7839 -3.784065
CG4003 CG7935 -0.188296
CG4003 CG7987 -2.338679
CG4003 CG7993 0.443363
CG4003 CG8039 -0.665957
CG4003 CG8231 1.632783
CG4003 CG8235 -2.473111
CG4003 CG8289 1.278479
CG4003 CG8430 -1.263714
CG4003 CG8531 1.199832
CG4003 CG8636 -2.686207
CG4003 CG8759 -3.051815
CG4003 CG8978 -1.773343
CG4003 CG9006 -3.160085
CG4003 CG9128 -1.009911
CG4003 CG9140 2.688560
CG4003 CG9750 -0.744987
CG4003 CG9762 0.019368
CG4006 CG4204 -0.582097
CG4006 CG4303 0.622389
CG4006 CG4551 -0.704857
CG4006 CG5021 0.209874
CG4006 CG5433 -1.289441
CG4006 CG5809 0.926743
CG4006 CG6775 0.998785
CG4006 CG6877 -3.072905
CG4006 CG7262 0.424889
CG4006 CG7375 0.750734
CG4006 CG7379 -1.392734
CG4006 CG7752 -0.584276
CG4006 CG7893 -2.054835
CG4006 CG7961 -0.632456
CG4006 CG8156 -0.557299
CG4006 CG8209 0.730821
CG4006 CG8276 0.595676
CG4006 CG8289 -1.268561
CG4006 CG8312 -0.266422
CG4006 CG8411 0.490119
CG4006 CG8416 -0.161834
CG4006 CG8430 0.369434
CG4006 CG8553 0.249298
CG4006 CG8933 0.061746
CG4006 CG8965 0.603639
CG4006 CG9022 0.355880
CG4006 CG9128 -0.498032
CG4006 CG9318 0.829909
CG4006 CG9322 0.256308
CG4006 CG9423 1.861677
CG4006 CG9712 -1.583197
CG4006 CG9924 0.061054
CG40147 CG9666 -2.013564
CG4033 CG4217 3.167052
CG4033 CG4300 1.105358
CG4033 CG4307 11.544357
CG4033 CG4427 3.851141
CG4033 CG4475 -1.260250
CG4033 CG4567 4.816716
CG4033 CG4753 -0.224340
CG4033 CG4843 4.753779
CG4033 CG4901 -13.793557
CG4033 CG4912 4.574474
CG4033 CG4994 6.854783
CG4033 CG5010 0.435134
CG4033 CG5033 -3.843415
CG4033 CG5277 -10.709086
CG4033 CG5330 0.726957
CG4033 CG5525 6.687728
CG4033 CG5532 -0.531980
CG4033 CG5594 -3.755601
CG4033 CG5596 3.233140
CG4033 CG5819 0.168643
CG4033 CG5824 4.744524
CG4033 CG5903 -0.390059
CG4033 CG5904 6.928188
CG4033 CG5961 -3.100168
CG4033 CG5992 0.247357
CG4033 CG6105 1.557189
CG4033 CG6226 -6.275564
CG4033 CG6417 -2.338744
CG4033 CG6459 1.061057
CG4033 CG6501 4.604990
CG4033 CG6512 2.684958
CG4033 CG6949 0.302014
CG4033 CG7033 1.639421
CG4033 CG7088 -0.902397
CG4033 CG7176 1.402193
CG4033 CG7361 -3.547895
CG4033 CG7421 8.996014
CG4033 CG7430 0.701535
CG4033 CG7458 -9.053049
CG4033 CG7461 8.654050
CG4033 CG7502 2.513030
CG4033 CG7519 -0.906558
CG4033 CG7915 -0.308122
CG4033 CG8048 4.855874
CG4033 CG8058 -6.878227
CG4033 CG8235 4.569522
CG4033 CG8309 -3.929831
CG4033 CG8402 0.890121
CG4033 CG8443 -6.476043
CG4033 CG8446 -4.167766
CG4033 CG8525 0.824333
CG4033 CG8531 -2.170210
CG4033 CG8766 -1.058009
CG4033 CG8788 4.919340
CG4033 CG8920 4.032000
CG4033 CG8946 -7.158267
CG4033 CG8977 -16.400816
CG4033 CG9009 4.253623
CG4033 CG9172 0.958516
CG4033 CG9281 -1.379504
CG4033 CG9446 0.632855
CG4033 CG9527 2.744401
CG4033 CG9663 3.391124
CG4033 CG9762 0.121156
CG4033 TE19126 0.788935
CG4050 CG5545 -0.733148
CG4050 CG6703 -1.564322
CG4050 CG6930 -1.758584
CG4050 CG7659 0.093535
CG4050 CG8472 0.023114
CG4050 CG9261 -0.085651
CG4051 CG4233 2.084490
CG4051 CG4307 2.075480
CG4051 CG4376 -0.772858
CG4051 CG4427 1.493690
CG4051 CG4567 -2.016669
CG4051 CG4665 -0.115803
CG4051 CG4742 0.454148
CG4051 CG4972 0.082671
CG4051 CG4994 -1.476014
CG4051 CG5033 0.839395
CG4051 CG5193 1.046147
CG4051 CG5330 1.641648
CG4051 CG5374 0.841834
CG4051 CG5476 -1.490479
CG4051 CG5594 1.044827
CG4051 CG5904 1.842390
CG4051 CG6028 0.055212
CG4051 CG6105 0.958154
CG4051 CG6345 0.916845
CG4051 CG6459 -1.348319
CG4051 CG6501 0.371929
CG4051 CG6521 2.501868
CG4051 CG6666 2.574258
CG4051 CG6668 1.292034
CG4051 CG6708 0.455229
CG4051 CG6871 -0.447995
CG4051 CG6904 -3.137265
CG4051 CG6949 1.493967
CG4051 CG7033 3.015629
CG4051 CG7107 -13.724313
CG4051 CG7173 -0.124230
CG4051 CG7176 -14.190190
CG4051 CG7271 1.298173
CG4051 CG7361 6.497382
CG4051 CG7413 1.415903
CG4051 CG7421 -4.290657
CG4051 CG7430 0.569484
CG4051 CG7461 1.119673
CG4051 CG7610 -2.023067
CG4051 CG7698 -4.038122
CG4051 CG7807 1.998351
CG4051 CG7935 -1.135611
CG4051 CG8058 -0.504116
CG4051 CG8182 -0.025404
CG4051 CG8186 -0.026208
CG4051 CG8235 -2.843176
CG4051 CG8309 2.433827
CG4051 CG8402 -1.533023
CG4051 CG8439 1.713554
CG4051 CG8443 1.463549
CG4051 CG8766 0.139228
CG4051 CG8788 1.174991
CG4051 CG8977 -2.916737
CG4051 CG9009 -1.320837
CG4051 CG9140 1.297696
CG4051 CG9172 0.531023
CG4051 CG9194 -0.649557
CG4051 CG9238 0.285074
CG4051 CG9281 -1.193650
CG4051 CG9322 -1.052732
CG4051 CG9330 -1.421894
CG4051 CG9527 -1.447276
CG4051 CG9710 -1.912697
CG4051 CG9762 -0.720049
CG4051 CR31808 -0.260301
CG4061 CG4199 0.421608
CG4061 CG4901 0.391899
CG4061 CG5660 0.963549
CG4061 CG6028 -2.803517
CG4061 CG6345 0.583616
CG4061 CG6459 -0.820584
CG4061 CG6830 -0.561258
CG4061 CG7328 -3.106828
CG4061 CG7354 0.625544
CG4061 CG8531 0.593079
CG4061 CG8766 -1.296287
CG4061 CG8788 2.657020
CG4061 CG9127 -0.205850
CG4061 CG9331 -4.720020
CG4061 CG9527 -0.329621
CG4061 CG9568 -0.738430
CG4086 CG4169 -0.063650
CG4086 CG4247 -0.657106
CG4086 CG5660 0.591048
CG4086 CG5903 0.323941
CG4086 CG6178 -1.181755
CG4086 CG6345 -0.715798
CG4086 CG6666 -0.568764
CG4086 CG6775 1.020338
CG4086 CG7107 0.674268
CG4086 CG7269 -0.510147
CG4086 CG7433 0.096414
CG4086 CG7698 -0.523026
CG4086 CG7920 0.063217
CG4086 CG8173 -0.776240
CG4115 CG4457 -0.083379
CG4115 CG5183 0.988337
CG4115 CG5258 -0.544684
CG4115 CG6512 1.131140
CG4115 CG6668 -1.156737
CG4115 CG6708 -0.417001
CG4115 CG7073 0.554927
CG4115 CG7430 -0.621034
CG4115 CG7654 -0.446102
CG4115 CG7675 -1.041853
CG4115 CG7915 0.459546
CG4115 CG8231 0.169113
CG4115 CG8306 -2.595640
CG4115 CG8759 0.784615
CG4115 CG9035 -0.035471
CG4115 CG9322 -0.201769
CG4115 CG9866 -3.178980
CG4115 TE19126 -2.559070
CG4120 CG7390 -0.922545
CG4120 CG8782 0.349394
CG4125 CG4194 -0.301778
CG4125 CG4300 -3.930111
CG4125 CG4581 -1.377738
CG4125 CG4843 0.055030
CG4125 CG4966 2.028956
CG4125 CG4994 -2.563721
CG4125 CG5320 1.176411
CG4125 CG5596 0.166261
CG4125 CG6501 1.702658
CG4125 CG6668 -0.636101
CG4125 CG6972 0.458652
CG4125 CG7033 0.126379
CG4125 CG7296 -0.420952
CG4125 CG7458 0.315491
CG4125 CG7610 -0.581524
CG4125 CG7638 -6.597109
CG4125 CG7654 0.491152
CG4125 CG7675 -2.286618
CG4125 CG8231 -0.632195
CG4125 CG8301 0.914989
CG4125 CG8635 -1.951667
CG4125 CG8759 1.377582
CG4125 CG8977 2.098336
CG4125 CG9322 0.197436
CG4125 CG9710 2.516131
CG4125 CG9762 -3.674206
CG4125 CR31696 -0.524602
CG4125 TE19126 -5.756697
CG4145 CG4204 -0.801933
CG4145 CG4672 0.164831
CG4145 CG4679 2.771982
CG4145 CG5353 -2.973839
CG4145 CG5809 -2.282022
CG4145 CG6668 -0.064655
CG4145 CG6775 0.405631
CG4145 CG8974 0.388220
CG4145 CG9022 1.253387
CG4145 CG9280 -0.318017
CG4145 CG9539 -1.932470
CG4145 CG9985 1.166015
CG4162 CG4306 1.060204
CG4162 CG5210 -0.862028
CG4162 CG5288 0.736018
CG4162 CG5828 1.107318
CG4162 CG7062 -2.188375
CG4162 CG7241 -5.588488
CG4162 CG8050 2.573206
CG4162 CG8066 -3.958097
CG4162 CG8665 -6.341995
CG4162 CG8669 -5.634382
CG4169 CG4233 -1.347202
CG4169 CG4300 0.514958
CG4169 CG4364 -4.971740
CG4169 CG4376 -1.126407
CG4169 CG4672 0.684072
CG4169 CG4726 0.619540
CG4169 CG4994 -2.705485
CG4169 CG5320 -0.569605
CG4169 CG5353 0.891237
CG4169 CG5374 -0.121577
CG4169 CG5454 0.276043
CG4169 CG6501 0.000672
CG4169 CG6666 -3.608832
CG4169 CG6668 0.026920
CG4169 CG6775 -0.790385
CG4169 CG6877 0.734081
CG4169 CG7033 0.090887
CG4169 CG7071 0.778076
CG4169 CG7107 0.255813
CG4169 CG7361 -1.901409
CG4169 CG7413 0.243610
CG4169 CG7430 1.054758
CG4169 CG7433 -2.525170
CG4169 CG7610 -4.772651
CG4169 CG7920 -4.009261
CG4169 CG7987 0.461911
CG4169 CG8186 -0.339431
CG4169 CG8235 1.850211
CG4169 CG8402 -1.817166
CG4169 CG8430 -0.603221
CG4169 CG8439 -0.690159
CG4169 CG8977 0.792115
CG4169 CG9022 -0.965361
CG4169 CG9194 0.640026
CG4169 CG9281 1.633592
CG4169 CG9480 -0.179938
CG4169 CG9710 1.259717
CG4169 CG9811 -2.478524
CG4170 CG4204 1.276530
CG4170 CG4300 0.006794
CG4170 CG4354 -2.009527
CG4170 CG4551 1.331372
CG4170 CG4679 2.002310
CG4170 CG4692 0.277852
CG4170 CG4700 1.848355
CG4170 CG4746 0.806281
CG4170 CG4912 -1.514968
CG4170 CG4972 -0.208772
CG4170 CG5033 -0.418889
CG4170 CG5183 1.102826
CG4170 CG5258 -0.407348
CG4170 CG5330 -2.153787
CG4170 CG5353 2.572946
CG4170 CG5374 0.136532
CG4170 CG5486 -1.799316
CG4170 CG5809 1.647097
CG4170 CG6512 -4.071413
CG4170 CG6668 -0.700765
CG4170 CG6766 0.646499
CG4170 CG7033 0.078636
CG4170 CG7227 0.331595
CG4170 CG7413 1.068453
CG4170 CG7430 1.402017
CG4170 CG7461 0.328815
CG4170 CG7526 -0.111999
CG4170 CG7610 2.348758
CG4170 CG7893 0.149587
CG4170 CG8231 -1.389871
CG4170 CG8402 -0.826906
CG4170 CG8439 -0.057207
CG4170 CG8553 -0.693841
CG4170 CG8759 -4.058644
CG4170 CG8977 4.304832
CG4170 CG9194 0.256546
CG4170 CG9281 -5.620850
CG4170 CG9330 -2.657001
CG4170 CG9403 -3.859135
CG4170 CG9423 -0.005547
CG4170 CG9677 0.258022
CG4170 CG9710 -0.358073
CG4170 CG9750 1.141180
CG4170 CG9866 -0.376774
CG4170 CG9916 -0.768554
CG4170 TE19126 4.166858
CG4183 CG4679 0.188814
CG4183 CG4692 -0.297255
CG4183 CG5320 0.318309
CG4183 CG5330 1.681251
CG4183 CG5345 -0.094204
CG4183 CG5353 -0.717855
CG4183 CG7981 -0.456776
CG4194 CG5258 0.238074
CG4194 CG7073 0.375609
CG4194 CG7638 -0.561352
CG4194 CG7654 -0.699960
CG4194 CG7675 -0.817968
CG4194 CG8306 -0.148750
CG4194 CG8635 -0.074134
CG4194 CG9326 -0.592624
CG4199 CG5660 -0.005051
CG4199 CG6830 -0.683728
CG4199 CG7354 -0.647210
CG4199 CG8048 0.572691
CG4199 CG9568 0.340686
CG4204 CG4551 -0.517849
CG4204 CG4672 -0.075266
CG4204 CG4700 2.272799
CG4204 CG4746 -0.118187
CG4204 CG5021 -0.023455
CG4204 CG5183 1.033359
CG4204 CG5186 -0.330467
CG4204 CG5193 0.313348
CG4204 CG5320 3.979965
CG4204 CG5353 1.398434
CG4204 CG5809 1.942533
CG4204 CG6017 0.082972
CG4204 CG6775 -0.048535
CG4204 CG6844 -0.713965
CG4204 CG6877 -0.683654
CG4204 CG7262 -1.017334
CG4204 CG7413 0.647274
CG4204 CG7702 -1.675937
CG4204 CG7893 0.076702
CG4204 CG7987 -0.692746
CG4204 CG8258 -0.605867
CG4204 CG8276 -0.753402
CG4204 CG8289 -1.305955
CG4204 CG8312 -1.515589
CG4204 CG8430 0.397651
CG4204 CG8933 0.469974
CG4204 CG9022 1.435282
CG4204 CG9128 -0.399822
CG4204 CG9256 -1.909585
CG4204 CG9318 -0.757805
CG4204 CG9423 0.724964
CG4204 CG9677 -0.980246
CG4204 CG9710 0.904808
CG4204 CG9916 -0.895729
CG4204 CG9985 -0.244008
CG4217 CG4307 2.115937
CG4217 CG4427 3.938364
CG4217 CG4567 -2.194023
CG4217 CG4581 -11.569198
CG4217 CG4665 -1.577291
CG4217 CG4753 -0.573718
CG4217 CG4901 -0.445005
CG4217 CG4912 -5.888542
CG4217 CG5010 -4.057635
CG4217 CG5258 -1.472577
CG4217 CG5525 -10.163857
CG4217 CG5558 -4.959544
CG4217 CG5596 -0.709796
CG4217 CG5819 -0.674380
CG4217 CG5824 2.349417
CG4217 CG5903 -3.112996
CG4217 CG5904 -16.123522
CG4217 CG5961 2.917347
CG4217 CG5992 -1.996128
CG4217 CG6022 5.824215
CG4217 CG6105 -5.456507
CG4217 CG6226 3.221911
CG4217 CG6345 1.649999
CG4217 CG6375 -1.414123
CG4217 CG6417 -2.583094
CG4217 CG6501 -10.827034
CG4217 CG6769 0.342206
CG4217 CG6904 -4.543843
CG4217 CG6949 -2.246955
CG4217 CG7033 0.662935
CG4217 CG7176 1.924854
CG4217 CG7178 -0.984087
CG4217 CG7361 2.530253
CG4217 CG7421 1.221045
CG4217 CG7430 0.355103
CG4217 CG7458 0.922357
CG4217 CG7461 2.389412
CG4217 CG7519 -2.117170
CG4217 CG7554 -1.520855
CG4217 CG7698 -3.089737
CG4217 CG7712 1.692349
CG4217 CG7780 0.825116
CG4217 CG7834 3.305085
CG4217 CG7839 6.761728
CG4217 CG7993 -5.891975
CG4217 CG8039 -9.436310
CG4217 CG8048 4.777370
CG4217 CG8058 11.545628
CG4217 CG8327 0.795157
CG4217 CG8443 9.076787
CG4217 CG8444 1.952281
CG4217 CG8525 5.935501
CG4217 CG8531 -2.754603
CG4217 CG8636 0.878776
CG4217 CG8766 4.311631
CG4217 CG8780 1.427035
CG4217 CG8788 2.051561
CG4217 CG8827 0.428017
CG4217 CG8920 5.875231
CG4217 CG8946 -5.601708
CG4217 CG9140 6.636110
CG4217 CG9527 -1.354736
CG4217 CG9577 1.738100
CG4217 CG9630 1.673548
CG4217 CG9663 0.207173
CG4217 CG9750 4.830719
CG4233 CG4427 -8.895789
CG4233 CG4475 -1.434538
CG4233 CG4567 1.576024
CG4233 CG4994 -3.156922
CG4233 CG5033 7.490002
CG4233 CG5330 1.832745
CG4233 CG5353 -1.316319
CG4233 CG5374 3.110462
CG4233 CG5558 1.511788
CG4233 CG5590 -1.511571
CG4233 CG5594 -1.697231
CG4233 CG5903 -2.208029
CG4233 CG5904 -5.045063
CG4233 CG5992 -2.060823
CG4233 CG6199 -0.391449
CG4233 CG6226 -0.437162
CG4233 CG6345 1.638603
CG4233 CG6415 -0.496399
CG4233 CG6501 9.379362
CG4233 CG6666 2.011743
CG4233 CG6769 2.411536
CG4233 CG6871 0.778206
CG4233 CG6949 -1.082753
CG4233 CG7107 -0.729898
CG4233 CG7266 0.319462
CG4233 CG7361 1.185614
CG4233 CG7421 -0.301035
CG4233 CG7438 0.226834
CG4233 CG7610 0.726103
CG4233 CG7807 0.497056
CG4233 CG7935 0.111858
CG4233 CG7981 -0.683395
CG4233 CG7993 -6.375031
CG4233 CG8036 0.102647
CG4233 CG8058 -1.738508
CG4233 CG8235 -7.517898
CG4233 CG8309 1.863422
CG4233 CG8402 -7.889396
CG4233 CG8439 -1.902487
CG4233 CG8443 1.895784
CG4233 CG8446 -2.252486
CG4233 CG8470 -2.292364
CG4233 CG8766 0.558955
CG4233 CG9009 2.558902
CG4233 CG9280 0.851087
CG4233 CG9811 0.318461
CG4247 CG5012 -1.209104
CG4247 CG5660 -1.073022
CG4247 CG6666 1.444427
CG4300 CG4843 -0.772230
CG4300 CG4994 -1.334091
CG4300 CG5033 0.280553
CG4300 CG5320 -2.544128
CG4300 CG5374 -1.890258
CG4300 CG5476 0.810635
CG4300 CG5596 0.470974
CG4300 CG5809 0.770389
CG4300 CG5992 -0.150656
CG4300 CG6501 1.648477
CG4300 CG6668 1.472720
CG4300 CG6803 -0.697334
CG4300 CG6844 0.070180
CG4300 CG6972 -0.846627
CG4300 CG7033 0.047403
CG4300 CG7173 0.553409
CG4300 CG7296 -0.266161
CG4300 CG7430 1.084513
CG4300 CG7458 -0.470639
CG4300 CG7610 0.989845
CG4300 CG7638 0.101071
CG4300 CG7915 0.675388
CG4300 CG7935 0.081989
CG4300 CG7987 -1.562832
CG4300 CG8402 1.734571
CG4300 CG8439 0.975855
CG4300 CG8759 -0.978844
CG4300 CG8977 -4.647661
CG4300 CG9281 -3.109300
CG4300 CG9710 -0.388848
CG4300 CG9762 2.977281
CG4300 TE19126 3.887168
CG4303 CG5215 0.129587
CG4303 CG5433 -2.492256
CG4303 CG5499 -1.043208
CG4303 CG5813 -0.474656
CG4303 CG6174 -0.348560
CG4303 CG6617 -0.157874
CG4303 CG6866 0.551534
CG4303 CG6877 2.612254
CG4303 CG6889 -0.559382
CG4303 CG6987 -1.803449
CG4303 CG7375 -0.308064
CG4303 CG7379 -0.849080
CG4303 CG7752 0.478285
CG4303 CG8092 -0.972822
CG4303 CG8276 0.204425
CG4303 CG8416 -2.378786
CG4303 CG8933 -3.589221
CG4303 CG9633 -0.507100
CG4306 CG5210 -1.502774
CG4306 CG8669 -1.336072
CG4307 CG4457 3.578762
CG4307 CG4567 2.936052
CG4307 CG4901 -9.844452
CG4307 CG4912 7.419358
CG4307 CG4972 -5.601077
CG4307 CG4994 -2.410079
CG4307 CG5010 6.123588
CG4307 CG5033 3.976367
CG4307 CG5258 -1.421987
CG4307 CG5277 -3.603317
CG4307 CG5374 -2.119168
CG4307 CG5525 5.493186
CG4307 CG5558 -0.032746
CG4307 CG5594 1.789956
CG4307 CG5824 -3.452251
CG4307 CG5904 -15.546095
CG4307 CG6022 1.738585
CG4307 CG6105 -14.825574
CG4307 CG6226 -3.577889
CG4307 CG6343 -2.417834
CG4307 CG6455 1.391955
CG4307 CG6501 6.992894
CG4307 CG6512 3.876623
CG4307 CG6769 2.015617
CG4307 CG6904 1.775020
CG4307 CG6949 -0.765180
CG4307 CG7033 2.168980
CG4307 CG7176 -1.402351
CG4307 CG7361 0.663243
CG4307 CG7413 4.861834
CG4307 CG7421 3.012250
CG4307 CG7430 -3.663796
CG4307 CG7519 19.223717
CG4307 CG7610 -1.291802
CG4307 CG7712 -1.371309
CG4307 CG7834 -0.073480
CG4307 CG7841 0.338490
CG4307 CG7935 -4.957953
CG4307 CG7993 0.392583
CG4307 CG8039 4.979398
CG4307 CG8058 7.673822
CG4307 CG8231 0.291586
CG4307 CG8309 -6.353352
CG4307 CG8439 -3.125608
CG4307 CG8443 -0.276050
CG4307 CG8444 1.698640
CG4307 CG8446 -6.605253
CG4307 CG8525 4.237818
CG4307 CG8759 10.121603
CG4307 CG8920 -1.281546
CG4307 CG8977 -8.550412
CG4307 CG8978 2.766714
CG4307 CG9009 -0.737139
CG4307 CG9140 -1.987613
CG4307 CG9149 0.882023
CG4307 CG9172 -1.987613
CG4307 CG9281 -3.292638
CG4307 CG9306 -1.610104
CG4307 CG9330 0.318250
CG4307 CG9527 2.214831
CG4307 CG9630 1.504884
CG4307 CG9762 0.694455
CG4311 CG5170 -1.846440
CG4311 CG7712 0.900615
CG4311 CG9149 -3.239295
CG4311 CR31808 0.016069
CG4354 CG4533 -0.949700
CG4354 CG4679 0.518832
CG4354 CG4692 0.708727
CG4354 CG5033 0.149610
CG4354 CG5330 0.085784
CG4354 CG5594 0.180989
CG4354 CG6668 0.923054
CG4354 CG7935 -0.671074
CG4354 CG8402 -1.783975
CG4354 CG9281 2.250871
CG4354 CG9539 -0.283414
CG4364 CG4376 0.195587
CG4364 CG4567 -0.624588
CG4364 CG4726 -0.942876
CG4364 CG4994 1.081711
CG4364 CG6521 0.791738
CG4364 CG6668 1.168904
CG4364 CG7071 -1.308125
CG4364 CG7107 2.108793
CG4364 CG7361 0.808597
CG4364 CG7610 1.014587
CG4364 CG7807 -0.705454
CG4364 CG7920 1.290383
CG4364 CG8173 -0.028419
CG4364 CG8186 1.093380
CG4364 CG8235 1.326908
CG4364 CG8402 0.373339
CG4364 CG8439 -2.630005
CG4364 CG9811 0.147813
CG4376 CG4552 -0.596499
CG4376 CG4726 -2.024302
CG4376 CG4994 -0.968063
CG4376 CG5454 -0.145944
CG4376 CG5476 0.511055
CG4376 CG6501 3.009798
CG4376 CG6521 -0.308219
CG4376 CG6647 -0.657863
CG4376 CG6666 -0.192135
CG4376 CG6668 -0.404027
CG4376 CG7071 -0.973133
CG4376 CG7107 0.633993
CG4376 CG7176 -0.012536
CG4376 CG7271 1.070236
CG4376 CG7361 0.641228
CG4376 CG7433 -0.762294
CG4376 CG7698 0.219753
CG4376 CG7807 -0.284839
CG4376 CG7920 -0.299023
CG4376 CG8173 -0.199260
CG4376 CG8186 0.617946
CG4376 CG8235 0.501469
CG4376 CG9322 0.506954
CG4376 CG9710 0.282342
CG4376 CG9811 -0.031220
CG4405 CG4672 0.494915
CG4405 CG5809 1.328138
CG4405 CG6778 -0.690962
CG4405 CG7481 -1.100894
CG4405 CG8276 0.002195
CG4405 CG8933 -0.981537
CG4405 CG8974 -0.791304
CG4405 CG9985 0.214780
CG4427 CG4457 -1.860884
CG4427 CG4475 -2.190301
CG4427 CG4511 -2.035830
CG4427 CG4533 2.297174
CG4427 CG4552 -0.547747
CG4427 CG4567 4.901309
CG4427 CG4665 0.442394
CG4427 CG4679 3.893062
CG4427 CG4726 -2.939713
CG4427 CG4746 1.032014
CG4427 CG4752 1.573377
CG4427 CG4912 2.737147
CG4427 CG5033 -12.930175
CG4427 CG5193 -10.084666
CG4427 CG5220 2.067629
CG4427 CG5277 -5.515793
CG4427 CG5330 -12.444800
CG4427 CG5353 -12.535341
CG4427 CG5374 -7.158822
CG4427 CG5558 -0.989373
CG4427 CG5590 1.207622
CG4427 CG5594 -0.391910
CG4427 CG5904 -2.051633
CG4427 CG5992 -0.773431
CG4427 CG6202 4.048497
CG4427 CG6226 1.925263
CG4427 CG6459 2.828003
CG4427 CG6501 -22.132444
CG4427 CG6512 -2.707558
CG4427 CG6668 1.323628
CG4427 CG6708 -17.768845
CG4427 CG6871 0.137749
CG4427 CG6904 -8.773457
CG4427 CG6949 12.062111
CG4427 CG7033 2.905417
CG4427 CG7107 -0.451266
CG4427 CG7176 -2.195307
CG4427 CG7227 0.196571
CG4427 CG7266 0.906272
CG4427 CG7271 2.316260
CG4427 CG7361 9.963427
CG4427 CG7393 6.427451
CG4427 CG7413 0.628690
CG4427 CG7421 -6.303944
CG4427 CG7430 0.194548
CG4427 CG7458 4.498131
CG4427 CG7461 -6.267856
CG4427 CG7610 4.321582
CG4427 CG7698 -0.416656
CG4427 CG7915 -1.593577
CG4427 CG7935 7.745444
CG4427 CG7981 -1.066789
CG4427 CG7987 4.205467
CG4427 CG7993 1.652528
CG4427 CG8036 -6.576764
CG4427 CG8058 3.599128
CG4427 CG8144 0.233714
CG4427 CG8235 -13.629537
CG4427 CG8309 0.934593
CG4427 CG8402 -5.186424
CG4427 CG8430 1.742505
CG4427 CG8439 -3.069883
CG4427 CG8446 3.186724
CG4427 CG8531 -5.047009
CG4427 CG8636 -1.204697
CG4427 CG8766 -1.532265
CG4427 CG8788 -9.882479
CG4427 CG8920 3.513704
CG4427 CG8946 -4.074877
CG4427 CG8977 14.607839
CG4427 CG9006 -2.914416
CG4427 CG9009 -6.006884
CG4427 CG9140 -0.697053
CG4427 CG9148 -0.292522
CG4427 CG9172 -0.758807
CG4427 CG9280 -6.530004
CG4427 CG9281 -0.512250
CG4427 CG9330 -0.190164
CG4427 CG9539 0.584475
CG4427 CG9663 0.672344
CG4427 CG9710 2.136434
CG4427 CG9750 1.311617
CG4427 CG9762 0.032919
CG4457 CG4552 -1.381074
CG4457 CG4665 1.461530
CG4457 CG4912 3.536886
CG4457 CG4966 -1.754095
CG4457 CG4972 -1.516517
CG4457 CG5183 0.957631
CG4457 CG5258 1.089949
CG4457 CG5277 -0.810080
CG4457 CG5353 -0.003765
CG4457 CG5374 -0.618421
CG4457 CG5382 -3.765888
CG4457 CG5596 0.212680
CG4457 CG5824 4.909410
CG4457 CG5904 5.471407
CG4457 CG5992 4.186686
CG4457 CG6105 -2.555566
CG4457 CG6202 -1.321036
CG4457 CG6512 1.742793
CG4457 CG6708 1.935981
CG4457 CG6904 0.691941
CG4457 CG7033 0.300550
CG4457 CG7073 -1.071980
CG4457 CG7413 2.524709
CG4457 CG7430 -3.213173
CG4457 CG7461 -6.751656
CG4457 CG7519 2.850791
CG4457 CG7610 -2.311084
CG4457 CG7915 -0.001334
CG4457 CG7993 0.423413
CG4457 CG8231 -1.625435
CG4457 CG8235 -0.910444
CG4457 CG8286 1.301755
CG4457 CG8289 -0.395160
CG4457 CG8306 -0.859923
CG4457 CG8430 0.681615
CG4457 CG8446 3.121092
CG4457 CG8635 -0.298332
CG4457 CG8759 -7.085253
CG4457 CG8978 -2.542571
CG4457 CG9009 -0.908670
CG4457 CG9035 -3.086362
CG4457 CG9140 -0.070376
CG4457 CG9172 -2.421498
CG4457 CG9281 2.221894
CG4457 CG9326 0.725531
CG4457 CG9330 -2.234114
CG4457 CG9416 -0.169890
CG4457 CG9630 -2.012640
CG4457 CG9866 1.381665
CG4475 CG4665 0.478880
CG4475 CG5033 1.652348
CG4475 CG5594 0.810766
CG4475 CG6345 -0.104527
CG4475 CG6415 -1.652982
CG4475 CG6459 -0.139557
CG4475 CG6501 -0.807061
CG4475 CG6949 0.763719
CG4475 CG7421 1.630734
CG4475 CG7981 0.055316
CG4475 CG7993 2.001256
CG4475 CG8036 -2.740461
CG4475 CG8058 -0.529036
CG4475 CG8235 0.247660
CG4475 CG8402 -2.206856
CG4475 CG8443 0.138518
CG4475 CG8470 -0.580907
CG4475 CG8531 1.052498
CG4475 CG8766 1.606232
CG4475 CG8788 1.674195
CG4475 CG8913 0.108855
CG4475 CG8946 -4.783758
CG4475 CG9127 -1.026586
CG4475 CG9280 0.732009
CG4511 CG5033 1.245938
CG4511 CG5193 -0.923484
CG4511 CG5330 0.976341
CG4511 CG5353 0.797565
CG4511 CG6501 0.796240
CG4511 CG6668 -0.067136
CG4511 CG6708 0.206792
CG4511 CG7987 -2.282656
CG4511 CG8235 -0.067170
CG4511 CG8289 -0.589405
CG4511 CG8430 -0.196397
CG4511 CG9762 -1.088458
CG4511 CR31696 -0.875991
CG4532 CG5215 -0.203648
CG4532 CG5433 -0.561545
CG4532 CG5580 0.299633
CG4532 CG6617 -1.342619
CG4532 CG6860 -1.432747
CG4532 CG6866 0.093564
CG4532 CG8200 -0.301985
CG4532 CG8567 0.530630
CG4532 CG9135 0.029386
CG4533 CG4679 -0.329615
CG4533 CG4692 1.797642
CG4533 CG4746 -0.017950
CG4533 CG5033 -0.206236
CG4533 CG5320 -8.394981
CG4533 CG5330 -1.769726
CG4533 CG5345 0.424203
CG4533 CG5353 -0.366212
CG4533 CG5476 -1.479419
CG4533 CG5594 -0.944283
CG4533 CG6501 -0.405603
CG4533 CG6668 4.318517
CG4533 CG6803 -0.611581
CG4533 CG7062 -1.349959
CG4533 CG7227 0.805434
CG4533 CG7266 0.018771
CG4533 CG7481 -0.923141
CG4533 CG7915 -0.462402
CG4533 CG7935 0.569624
CG4533 CG7981 -0.611730
CG4533 CG7987 4.495838
CG4533 CG8036 -0.959653
CG4533 CG8050 -1.856115
CG4533 CG8402 -0.896820
CG4533 CG8665 -4.895348
CG4533 CG8977 3.690991
CG4533 CG9985 0.635628
CG4551 CG4700 0.419083
CG4551 CG5021 0.426347
CG4551 CG5183 2.284957
CG4551 CG5258 0.652271
CG4551 CG5454 -0.753552
CG4551 CG5486 0.597733
CG4551 CG6766 0.321827
CG4551 CG7227 0.638409
CG4551 CG7893 -0.496272
CG4551 CG8231 -1.113706
CG4551 CG8366 -1.687551
CG4551 CG8411 -0.066228
CG4551 CG8416 0.515775
CG4551 CG8553 0.178647
CG4551 CG8759 3.823887
CG4551 CG8965 0.015409
CG4551 CG9128 1.289026
CG4551 CG9194 -0.074853
CG4551 CG9256 0.308273
CG4551 CG9403 -4.101034
CG4551 CG9423 -1.854275
CG4551 CG9677 -1.841534
CG4551 CG9710 -0.233835
CG4551 CG9712 0.151349
CG4551 CG9750 -2.263636
CG4551 CG9866 1.794636
CG4551 CG9916 -0.519955
CG4552 CG4692 -0.098088
CG4552 CG4726 -0.102722
CG4552 CG4966 -0.519256
CG4552 CG4994 3.564229
CG4552 CG5021 -0.113625
CG4552 CG5186 -1.541303
CG4552 CG5353 0.887588
CG4552 CG6202 0.513122
CG4552 CG6521 0.130562
CG4552 CG6647 -0.216881
CG4552 CG6708 -1.959052
CG4552 CG6766 0.317234
CG4552 CG6775 0.673162
CG4552 CG7033 0.283431
CG4552 CG7071 0.705088
CG4552 CG7107 -0.772475
CG4552 CG7271 -0.381032
CG4552 CG7361 -1.198665
CG4552 CG7413 -3.032221
CG4552 CG7430 -1.538884
CG4552 CG7433 -0.194102
CG4552 CG7554 -0.180117
CG4552 CG7698 1.367797
CG4552 CG7807 0.346854
CG4552 CG8144 0.953640
CG4552 CG8209 -0.310863
CG4552 CG8231 0.754183
CG4552 CG8235 -4.170738
CG4552 CG8268 0.038913
CG4552 CG8366 0.295789
CG4552 CG8430 0.097772
CG4552 CG8965 -0.118500
CG4552 CG9022 -0.320079
CG4552 CG9172 -0.686428
CG4552 CG9281 0.733053
CG4552 CG9322 -0.226359
CG4552 CG9710 -0.755161
CG4552 CG9743 -0.592419
CG4552 CG9811 -0.465896
CG4552 CR31696 0.514073
CG4567 CG4901 -1.455700
CG4567 CG4994 3.213158
CG4567 CG5010 -2.448134
CG4567 CG5330 1.102654
CG4567 CG5374 -2.626248
CG4567 CG5525 1.615691
CG4567 CG5904 1.592804
CG4567 CG6028 0.026911
CG4567 CG6030 0.142201
CG4567 CG6226 -4.279919
CG4567 CG6459 1.158876
CG4567 CG6769 2.284701
CG4567 CG6871 -0.508419
CG4567 CG6949 0.962116
CG4567 CG7033 2.780237
CG4567 CG7107 -0.025516
CG4567 CG7271 0.450925
CG4567 CG7361 -5.206431
CG4567 CG7421 -0.095252
CG4567 CG7458 0.653087
CG4567 CG7461 -1.178918
CG4567 CG7698 -0.060673
CG4567 CG7712 0.986118
CG4567 CG7807 -1.599253
CG4567 CG8058 -0.385188
CG4567 CG8186 -0.212376
CG4567 CG8235 -4.936336
CG4567 CG8309 1.332013
CG4567 CG8402 -0.749521
CG4567 CG8439 -4.100831
CG4567 CG8443 -3.290421
CG4567 CG8444 0.300668
CG4567 CG8470 -0.655041
CG4567 CG8531 0.597634
CG4567 CG8766 1.203426
CG4567 CG8788 0.188928
CG4567 CG8920 0.237334
CG4567 CG8946 -2.018448
CG4567 CG9172 -0.342142
CG4567 CG9281 1.294468
CG4567 CG9330 3.486388
CG4567 CG9527 -1.695357
CG4567 CG9710 -4.053985
CG4567 CG9762 -0.125026
CG4567 CR31808 -1.222602
CG4581 CG4753 -0.787458
CG4581 CG4843 -0.001438
CG4581 CG4901 1.065432
CG4581 CG5033 -0.573453
CG4581 CG5525 2.797084
CG4581 CG5558 -0.456889
CG4581 CG5596 0.399548
CG4581 CG5819 -2.070163
CG4581 CG5824 2.297617
CG4581 CG5904 3.822784
CG4581 CG5961 0.232945
CG4581 CG6105 -3.974537
CG4581 CG6417 -1.036954
CG4581 CG6501 -5.174110
CG4581 CG6904 0.207276
CG4581 CG6949 0.022370
CG4581 CG7033 -3.892777
CG4581 CG7458 -0.738745
CG4581 CG7461 0.948218
CG4581 CG7519 3.029887
CG4581 CG7610 1.086849
CG4581 CG7638 0.915597
CG4581 CG7698 -0.550359
CG4581 CG7839 0.061727
CG4581 CG7920 -0.444533
CG4581 CG7987 -1.077251
CG4581 CG8039 -1.386922
CG4581 CG8048 -1.594022
CG4581 CG8231 -0.538965
CG4581 CG8301 -0.005509
CG4581 CG8525 1.519102
CG4581 CG8531 -2.899987
CG4581 CG8636 1.219450
CG4581 CG8759 2.683032
CG4581 CG8766 -0.989528
CG4581 CG8780 -1.796083
CG4581 CG8788 -0.308704
CG4581 CG8946 3.425859
CG4581 CG8977 2.563799
CG4581 CG9527 -0.934435
CG4581 CG9577 1.789435
CG4581 CG9630 -2.750421
CG4581 CG9663 -1.197021
CG4581 CG9762 -0.230622
CG4600 CG5949 -1.241160
CG4600 CG8470 0.404592
CG4665 CG5033 1.316954
CG4665 CG5220 -1.151536
CG4665 CG5382 1.693899
CG4665 CG5525 0.487881
CG4665 CG5904 4.644383
CG4665 CG5992 1.448155
CG4665 CG6105 -0.126023
CG4665 CG6202 -0.957133
CG4665 CG6345 -0.476939
CG4665 CG6415 -2.867872
CG4665 CG6708 2.222609
CG4665 CG6904 -1.562572
CG4665 CG7421 -0.372283
CG4665 CG7458 -0.061076
CG4665 CG7461 -5.564200
CG4665 CG7698 -0.299290
CG4665 CG7993 -2.077494
CG4665 CG8058 -0.818154
CG4665 CG8531 -3.205161
CG4665 CG9127 -0.469784
CG4672 CG5186 -0.620101
CG4672 CG5433 0.668176
CG4672 CG5809 2.006597
CG4672 CG6775 -1.969559
CG4672 CG6877 -1.546124
CG4672 CG7071 0.096876
CG4672 CG7375 -0.800135
CG4672 CG7433 0.525681
CG4672 CG8974 -3.135973
CG4672 CG9022 0.147431
CG4672 CG9256 0.117905
CG4672 CG9346 -0.449433
CG4672 CG9985 -0.525807
CG4677 CG5809 0.808306
CG4677 CG8276 -1.296757
CG4677 CG8933 -0.289881
CG4679 CG4692 -3.461158
CG4679 CG4726 1.026789
CG4679 CG4746 1.075772
CG4679 CG5320 -2.939157
CG4679 CG5330 -9.517120
CG4679 CG5345 1.166051
CG4679 CG5353 -5.759274
CG4679 CG5476 2.263363
CG4679 CG5486 2.225778
CG4679 CG5594 2.051276
CG4679 CG6512 -2.500387
CG4679 CG6668 -0.912379
CG4679 CG6708 0.764686
CG4679 CG6803 -0.195485
CG4679 CG6844 1.422945
CG4679 CG7062 1.899968
CG4679 CG7071 0.139637
CG4679 CG7107 -0.999656
CG4679 CG7173 -0.455610
CG4679 CG7227 2.189782
CG4679 CG7266 2.133170
CG4679 CG7526 -0.863327
CG4679 CG7981 -1.682082
CG4679 CG8186 0.735947
CG4679 CG8235 0.739667
CG4679 CG8402 -7.923674
CG4679 CG8439 3.082951
CG4679 CG8665 5.266182
CG4679 CG8965 1.091653
CG4679 CG8977 3.802383
CG4679 CG9022 1.690869
CG4679 CG9148 0.578024
CG4679 CG9194 -4.668805
CG4679 CG9238 -0.352503
CG4679 CG9280 -2.256757
CG4679 CG9539 -5.117594
CG4679 CG9710 -0.806609
CG4679 CG9985 0.332815
CG4679 CR31696 2.312495
CG4679 TE18870 -0.422026
CG4679 TE19126 0.580192
CG4684 CG6703 -0.897982
CG4692 CG4994 0.678645
CG4692 CG5186 -0.194319
CG4692 CG5320 -0.228730
CG4692 CG5330 -7.125615
CG4692 CG5345 -1.162890
CG4692 CG5353 3.111723
CG4692 CG5374 -1.771999
CG4692 CG5486 -0.005151
CG4692 CG5594 0.269655
CG4692 CG6668 1.340753
CG4692 CG6708 0.629116
CG4692 CG7033 -0.146782
CG4692 CG7062 0.194345
CG4692 CG7071 0.139181
CG4692 CG7107 0.100636
CG4692 CG7173 0.395201
CG4692 CG7266 0.503409
CG4692 CG7279 -0.818997
CG4692 CG7526 -0.559331
CG4692 CG7807 0.266512
CG4692 CG7915 -0.549173
CG4692 CG7935 0.211591
CG4692 CG7981 -0.162041
CG4692 CG8231 -0.046187
CG4692 CG8235 -1.721744
CG4692 CG8402 -3.294130
CG4692 CG8439 1.933436
CG4692 CG9022 2.013098
CG4692 CG9194 -2.281704
CG4692 CG9238 -0.354303
CG4692 CG9281 0.247147
CG4692 CG9423 -0.754556
CG4692 CG9539 1.155576
CG4692 CG9710 -1.883966
CG4692 CG9762 -0.212851
CG4692 CG9811 -0.839888
CG4692 CR31696 -0.596387
CG4696 CG5320 0.995265
CG4696 CG5776 -2.259279
CG4696 CG6844 -0.308881
CG4696 CG7296 -0.731450
CG4696 CG7987 0.384162
CG4696 CG8258 1.050517
CG4700 CG4746 -0.851355
CG4700 CG4912 -3.971883
CG4700 CG5183 -2.360432
CG4700 CG5258 2.110713
CG4700 CG5277 1.135134
CG4700 CG5454 -0.970206
CG4700 CG5486 0.600332
CG4700 CG5809 -1.909681
CG4700 CG6177 -2.245308
CG4700 CG6512 0.883238
CG4700 CG7033 -3.817201
CG4700 CG7227 0.281210
CG4700 CG7413 1.907597
CG4700 CG7893 1.668351
CG4700 CG8231 3.074825
CG4700 CG8366 1.935336
CG4700 CG8411 -0.020133
CG4700 CG8759 1.313738
CG4700 CG8978 -1.326646
CG4700 CG9172 0.640094
CG4700 CG9194 -0.747897
CG4700 CG9281 1.722567
CG4700 CG9318 -0.711938
CG4700 CG9330 -3.836406
CG4700 CG9403 -8.091632
CG4700 CG9423 -0.368557
CG4700 CG9677 3.186744
CG4700 CG9710 3.415645
CG4700 CG9750 -7.066211
CG4700 CG9866 2.140011
CG4700 CG9985 0.393993
CG4726 CG4966 0.290834
CG4726 CG4994 -3.104759
CG4726 CG5186 -0.389762
CG4726 CG5596 0.658159
CG4726 CG6501 -0.342441
CG4726 CG6512 0.193976
CG4726 CG6521 -0.987700
CG4726 CG6668 -6.449205
CG4726 CG6708 0.295479
CG4726 CG6766 -2.036446
CG4726 CG7033 0.027288
CG4726 CG7071 1.598174
CG4726 CG7088 -0.247142
CG4726 CG7107 -5.100123
CG4726 CG7271 -3.113371
CG4726 CG7361 -2.246752
CG4726 CG7413 3.742685
CG4726 CG7430 1.228170
CG4726 CG7458 -1.514390
CG4726 CG7461 1.015559
CG4726 CG7554 -0.339549
CG4726 CG7654 -0.773157
CG4726 CG7675 1.268388
CG4726 CG7807 0.808021
CG4726 CG7915 -0.278281
CG4726 CG7920 1.071452
CG4726 CG8144 0.360400
CG4726 CG8173 1.197016
CG4726 CG8186 0.528994
CG4726 CG8235 2.783171
CG4726 CG8309 -0.107872
CG4726 CG8430 -0.255051
CG4726 CG8439 2.730455
CG4726 CG8965 0.512445
CG4726 CG8977 0.487376
CG4726 CG9022 1.306743
CG4726 CG9172 -0.174639
CG4726 CG9194 0.707037
CG4726 CG9281 -5.144998
CG4726 CG9322 0.072064
CG4726 CG9330 -2.308245
CG4726 CG9416 0.193362
CG4726 CG9710 -0.779723
CG4726 CR31696 -2.948029
CG4726 TE19126 -0.106622
CG4729 CG7748 -1.265946
CG4742 CG5010 0.194174
CG4742 CG6022 1.227222
CG4742 CG6343 -0.160304
CG4742 CG6459 -0.213126
CG4742 CG6767 -1.378131
CG4742 CG7176 -0.303030
CG4742 CG7361 0.749950
CG4742 CG7413 0.404806
CG4742 CG7712 -0.002553
CG4742 CG8058 1.155001
CG4742 CG8309 0.026664
CG4742 CG8444 -0.842329
CG4742 CG8920 -0.973037
CG4742 CG9149 -1.031843
CG4742 TE18870 -0.902393
CG4746 CG5033 -3.602500
CG4746 CG5183 1.568930
CG4746 CG5220 1.579494
CG4746 CG5320 2.278178
CG4746 CG5330 1.317047
CG4746 CG5345 -0.412870
CG4746 CG5353 -4.081373
CG4746 CG5382 -0.758136
CG4746 CG5486 -0.964296
CG4746 CG5594 0.061810
CG4746 CG5776 -3.117517
CG4746 CG5824 -2.047963
CG4746 CG5992 -0.405671
CG4746 CG6148 -0.474089
CG4746 CG6512 0.246966
CG4746 CG6778 -0.392602
CG4746 CG7073 0.535731
CG4746 CG7227 1.108154
CG4746 CG7461 0.786768
CG4746 CG7702 -0.176787
CG4746 CG7915 -2.069420
CG4746 CG8258 0.999743
CG4746 CG8759 3.173243
CG4746 CG8977 -2.359235
CG4746 CG9006 4.887981
CG4746 CG9256 0.216683
CG4746 CG9281 -2.040760
CG4746 CG9663 0.853864
CG4746 CG9677 -4.203746
CG4746 CG9866 -2.465816
CG4746 CG9916 0.908667
CG4752 CG5353 -2.081241
CG4752 CG7987 -0.764701
CG4752 CG9148 -0.790802
CG4752 CG9280 -0.551099
CG4753 CG4781 -2.392211
CG4753 CG5010 -8.787370
CG4753 CG5288 1.611430
CG4753 CG5558 -4.733721
CG4753 CG5819 -0.292657
CG4753 CG5904 6.116389
CG4753 CG5961 -3.153264
CG4753 CG6105 1.639760
CG4753 CG6417 -8.141836
CG4753 CG6459 2.396158
CG4753 CG6501 5.576509
CG4753 CG6949 -4.129838
CG4753 CG7178 -0.666813
CG4753 CG7839 -0.252530
CG4753 CG7936 0.984058
CG4753 CG8039 -5.922549
CG4753 CG8048 -0.609123
CG4753 CG8327 1.050970
CG4753 CG8443 1.133727
CG4753 CG8470 -4.268629
CG4753 CG8525 -3.999361
CG4753 CG8766 4.616000
CG4753 CG8780 -1.057063
CG4753 CG8788 -5.046893
CG4753 CG8804 -1.466440
CG4753 CG8946 -10.383958
CG4753 CG9331 -0.182516
CG4753 CG9527 -0.513686
CG4753 CG9577 -3.014476
CG4753 CG9663 2.249646
CG4769 CG9836 -1.380143
CG4781 CG5010 0.315333
CG4781 CG5824 1.886363
CG4781 CG6022 -0.986760
CG4781 CG6767 3.452938
CG4781 CG7780 -0.898768
CG4781 CG8039 2.081640
CG4781 CG8327 -1.033014
CG4781 CG8525 0.287956
CG4781 CG8920 -2.022440
CG4781 CG9006 -0.366363
CG4781 CG9300 -1.475707
CG4781 CG9306 0.132724
CG4843 CG4994 1.972049
CG4843 CG5258 1.124648
CG4843 CG5596 -0.553138
CG4843 CG5824 -1.444350
CG4843 CG5992 0.851449
CG4843 CG6972 -1.864223
CG4843 CG7033 0.372602
CG4843 CG7073 -0.303933
CG4843 CG7296 -0.370824
CG4843 CG7430 1.663781
CG4843 CG7458 1.144771
CG4843 CG7638 -6.689574
CG4843 CG7654 -0.839950
CG4843 CG7915 1.554087
CG4843 CG8231 0.309443
CG4843 CG8301 -0.289290
CG4843 CG8635 -5.018655
CG4843 CG8759 -0.981448
CG4843 CG8977 -9.725190
CG4843 CG9281 1.669490
CG4843 CG9630 2.171433
CG4843 CG9663 -1.657741
CG4843 CG9762 0.037872
CG4843 CG9866 0.802868
CG4843 TE19126 -0.676814
CG4901 CG4994 0.765226
CG4901 CG5010 -1.082909
CG4901 CG5170 0.079742
CG4901 CG5277 5.377567
CG4901 CG5525 -15.871776
CG4901 CG5903 -2.032483
CG4901 CG5904 -1.302372
CG4901 CG5961 -3.033764
CG4901 CG6105 0.258292
CG4901 CG6226 1.186568
CG4901 CG6345 0.710314
CG4901 CG6501 0.119345
CG4901 CG6769 -0.444696
CG4901 CG6904 1.570166
CG4901 CG6949 3.807319
CG4901 CG7176 -0.804552
CG4901 CG7361 -5.750326
CG4901 CG7421 -2.520187
CG4901 CG7458 -0.037645
CG4901 CG7502 -2.238105
CG4901 CG7554 1.488881
CG4901 CG7675 1.001602
CG4901 CG7712 -0.989190
CG4901 CG7834 -1.982143
CG4901 CG7841 -1.020292
CG4901 CG8048 -1.335577
CG4901 CG8058 0.291470
CG4901 CG8309 3.242080
CG4901 CG8443 1.238512
CG4901 CG8531 -2.489123
CG4901 CG8788 4.857308
CG4901 CG8920 1.687959
CG4901 CG9140 -0.422858
CG4901 CG9149 0.395549
CG4901 CG9326 0.113792
CG4901 CG9527 -10.161282
CG4901 CG9762 0.875763
CG4901 CR31808 -0.248269
CG4912 CG5033 -2.399281
CG4912 CG5183 0.102635
CG4912 CG5258 -2.590038
CG4912 CG5277 -1.325400
CG4912 CG5353 2.432075
CG4912 CG5454 0.942782
CG4912 CG5525 1.521160
CG4912 CG5824 -23.786642
CG4912 CG5904 3.233298
CG4912 CG5961 -0.838975
CG4912 CG6022 -5.019546
CG4912 CG6148 2.729411
CG4912 CG6226 0.231031
CG4912 CG6455 -0.229716
CG4912 CG6512 0.884825
CG4912 CG6708 -2.322515
CG4912 CG6904 -3.456470
CG4912 CG7033 -5.108176
CG4912 CG7413 6.214163
CG4912 CG7430 -1.920091
CG4912 CG7461 -0.299574
CG4912 CG7519 18.266190
CG4912 CG7654 -0.683883
CG4912 CG8058 -0.549082
CG4912 CG8144 1.056629
CG4912 CG8231 -5.187660
CG4912 CG8286 -0.562089
CG4912 CG8309 1.795015
CG4912 CG8446 -1.903799
CG4912 CG8525 3.630731
CG4912 CG8531 2.375442
CG4912 CG8583 -1.225984
CG4912 CG8635 -0.037007
CG4912 CG8759 -1.195736
CG4912 CG8920 -11.323466
CG4912 CG8977 -0.212445
CG4912 CG8978 3.035304
CG4912 CG9006 0.824009
CG4912 CG9172 -1.119203
CG4912 CG9281 2.430601
CG4912 CG9306 0.686913
CG4912 CG9330 -3.582744
CG4912 CG9630 4.142340
CG4912 CG9663 0.310487
CG4912 CG9677 -2.133522
CG4912 CG9750 -5.178947
CG4912 CG9866 1.344115
CG4944 CG4966 -1.295709
CG4944 CG9330 -1.333977
CG4966 CG4994 -5.483104
CG4966 CG5258 -1.800701
CG4966 CG5374 1.156081
CG4966 CG5382 0.894587
CG4966 CG6512 -0.603081
CG4966 CG6668 0.810869
CG4966 CG6708 0.547149
CG4966 CG6766 -5.946704
CG4966 CG7071 0.516248
CG4966 CG7073 -0.495255
CG4966 CG7271 -3.533755
CG4966 CG7413 -1.323717
CG4966 CG7430 0.552982
CG4966 CG7461 -0.476355
CG4966 CG7554 0.232181
CG4966 CG7610 -0.052739
CG4966 CG7638 -3.328300
CG4966 CG7654 0.864294
CG4966 CG7675 -5.284443
CG4966 CG7893 0.750220
CG4966 CG7915 -1.444528
CG4966 CG8209 -0.295504
CG4966 CG8231 -0.138305
CG4966 CG8235 1.766160
CG4966 CG8268 -0.800170
CG4966 CG8306 1.173785
CG4966 CG8309 -1.204415
CG4966 CG8430 -2.529348
CG4966 CG8635 -0.503424
CG4966 CG9172 0.390369
CG4966 CG9281 1.637750
CG4966 CG9326 -0.443700
CG4966 CG9330 1.432851
CG4966 CG9416 -0.276013
CG4966 CG9710 0.771371
CG4966 TE19126 1.201082
CG4972 CG4994 0.777732
CG4972 CG5021 -0.285613
CG4972 CG5033 -1.116497
CG4972 CG5258 -2.722359
CG4972 CG5277 -2.084514
CG4972 CG5374 1.069247
CG4972 CG5904 -0.242630
CG4972 CG6105 -0.598241
CG4972 CG6226 -1.551343
CG4972 CG6343 0.929199
CG4972 CG6512 0.584280
CG4972 CG6904 3.669266
CG4972 CG7033 0.169517
CG4972 CG7393 -0.337716
CG4972 CG7413 -0.211549
CG4972 CG7421 0.923908
CG4972 CG7430 2.894331
CG4972 CG7461 -1.330712
CG4972 CG7610 -2.690320
CG4972 CG7839 -0.092132
CG4972 CG7893 -0.281114
CG4972 CG7935 -3.514497
CG4972 CG7993 0.587863
CG4972 CG8231 -1.216465
CG4972 CG8366 -0.101672
CG4972 CG8439 2.429726
CG4972 CG8553 -1.229493
CG4972 CG8759 0.976911
CG4972 CG8977 -1.853955
CG4972 CG8978 -3.294897
CG4972 CG9035 -0.114424
CG4972 CG9140 -1.998547
CG4972 CG9281 -0.095584
CG4972 CG9330 1.176305
CG4972 CG9677 0.674312
CG4972 CG9710 -0.627548
CG4972 CG9750 -4.176592
CG4984 CG5660 -1.635715
CG4984 CG6666 -0.447259
CG4984 CG7354 0.102251
CG4984 CG8788 -0.434833
CG4984 CG9331 -0.378598
CG4994 CG5258 0.765491
CG4994 CG5374 -7.683192
CG4994 CG5476 -1.686212
CG4994 CG5594 1.834044
CG4994 CG5596 -0.941627
CG4994 CG5903 0.882677
CG4994 CG5904 12.082861
CG4994 CG5992 2.110488
CG4994 CG6105 -2.585401
CG4994 CG6501 5.450494
CG4994 CG6512 4.768599
CG4994 CG6647 1.068469
CG4994 CG6666 6.300580
CG4994 CG6668 5.038256
CG4994 CG6766 1.805262
CG4994 CG6769 2.026750
CG4994 CG6775 0.395411
CG4994 CG6949 -1.607630
CG4994 CG6972 -0.812564
CG4994 CG7033 -4.484574
CG4994 CG7071 0.880568
CG4994 CG7107 0.587973
CG4994 CG7173 -0.906760
CG4994 CG7176 1.636145
CG4994 CG7271 -1.329029
CG4994 CG7361 -21.778537
CG4994 CG7413 -4.000676
CG4994 CG7421 -5.211205
CG4994 CG7430 -8.462371
CG4994 CG7458 4.274448
CG4994 CG7554 1.955462
CG4994 CG7610 -3.309416
CG4994 CG7638 -0.807456
CG4994 CG7654 0.388573
CG4994 CG7675 -1.345192
CG4994 CG7698 1.553427
CG4994 CG7807 0.825979
CG4994 CG7915 1.804818
CG4994 CG7920 -3.654057
CG4994 CG7935 2.254510
CG4994 CG8186 1.848511
CG4994 CG8231 -5.328524
CG4994 CG8235 -6.056205
CG4994 CG8309 5.971369
CG4994 CG8402 6.149103
CG4994 CG8430 1.978900
CG4994 CG8439 -1.781175
CG4994 CG8446 6.644310
CG4994 CG8553 0.761052
CG4994 CG8759 -1.961093
CG4994 CG8977 -0.268925
CG4994 CG9172 1.805278
CG4994 CG9194 -0.096520
CG4994 CG9262 -0.796432
CG4994 CG9281 -3.069558
CG4994 CG9322 1.579630
CG4994 CG9330 2.519149
CG4994 CG9480 -0.145172
CG4994 CG9710 -8.214470
CG4994 CG9762 -4.379590
CG4994 CG9811 -0.335579
CG4994 CR31696 3.708023
CG4994 TE19126 -4.051347
CG5010 CG5525 -0.585850
CG5010 CG5558 4.200370
CG5010 CG5904 -0.758699
CG5010 CG6022 0.166088
CG5010 CG6105 -0.684071
CG5010 CG6226 2.425597
CG5010 CG6343 -0.882832
CG5010 CG6459 -2.453743
CG5010 CG6767 0.114199
CG5010 CG7176 -2.656466
CG5010 CG7178 0.649937
CG5010 CG7361 2.272389
CG5010 CG7421 -4.202274
CG5010 CG7502 1.257055
CG5010 CG7519 4.560456
CG5010 CG7698 1.500315
CG5010 CG7712 -7.661124
CG5010 CG7839 0.201477
CG5010 CG8039 0.312034
CG5010 CG8058 2.601508
CG5010 CG8327 1.136156
CG5010 CG8443 2.821450
CG5010 CG8444 2.193931
CG5010 CG8470 -3.988564
CG5010 CG8525 -1.222326
CG5010 CG8766 1.344820
CG5010 CG8788 -2.645556
CG5010 CG8804 -0.479093
CG5010 CG8920 -11.190602
CG5010 CG8946 4.889138
CG5010 CG9149 1.308596
CG5010 CG9306 0.412561
CG5010 CG9331 1.780251
CG5010 CG9527 -0.058478
CG5010 CG9577 0.513750
CG5012 CG5660 -2.595492
CG5012 CG6030 -0.529633
CG5012 CG6345 0.879009
CG5012 CG6439 -0.406529
CG5012 CG6666 0.977942
CG5012 CG7328 0.483017
CG5012 CG7354 -2.722465
CG5021 CG5186 -0.762903
CG5021 CG7413 0.763891
CG5021 CG7893 -0.389724
CG5021 CG8156 -1.212270
CG5021 CG8289 0.822429
CG5021 CG8366 -0.645664
CG5021 CG9128 -0.851319
CG5021 CG9318 -1.243740
CG5021 CG9403 0.533176
CG5021 CG9712 -3.154549
CG5033 CG5193 1.798233
CG5033 CG5220 -7.938728
CG5033 CG5277 -2.324681
CG5033 CG5330 -5.325425
CG5033 CG5345 2.171707
CG5033 CG5353 -7.455278
CG5033 CG5374 -1.882316
CG5033 CG5382 0.935829
CG5033 CG5558 4.391845
CG5033 CG5594 -4.760412
CG5033 CG5776 -3.829659
CG5033 CG5824 -22.974269
CG5033 CG5904 6.409966
CG5033 CG5992 3.129234
CG5033 CG6022 4.161622
CG5033 CG6148 2.703860
CG5033 CG6226 -2.908412
CG5033 CG6501 10.581198
CG5033 CG6512 0.611977
CG5033 CG6871 1.117709
CG5033 CG6904 8.931328
CG5033 CG6949 -9.938407
CG5033 CG7033 1.163254
CG5033 CG7088 -2.455611
CG5033 CG7227 -3.789966
CG5033 CG7393 -5.911045
CG5033 CG7421 -1.054634
CG5033 CG7430 0.470590
CG5033 CG7438 1.135871
CG5033 CG7458 7.472868
CG5033 CG7461 -13.898766
CG5033 CG7519 9.560696
CG5033 CG7610 -5.285706
CG5033 CG7702 -1.120389
CG5033 CG7780 2.472444
CG5033 CG7839 -2.719239
CG5033 CG7915 4.582177
CG5033 CG7935 -4.409737
CG5033 CG7987 -3.634980
CG5033 CG7993 -1.811136
CG5033 CG8036 -0.638349
CG5033 CG8039 -0.041948
CG5033 CG8058 1.747730
CG5033 CG8327 -1.100487
CG5033 CG8402 -1.865619
CG5033 CG8439 4.436385
CG5033 CG8443 -0.312038
CG5033 CG8446 2.192209
CG5033 CG8470 -4.279060
CG5033 CG8525 5.423962
CG5033 CG8531 -3.935658
CG5033 CG8583 0.052777
CG5033 CG8636 0.743924
CG5033 CG8759 6.066148
CG5033 CG8920 -4.690267
CG5033 CG8977 -38.216136
CG5033 CG9006 -8.613088
CG5033 CG9009 1.822386
CG5033 CG9140 2.748784
CG5033 CG9172 2.496977
CG5033 CG9281 0.266490
CG5033 CG9306 -2.181250
CG5033 CG9630 0.283794
CG5033 CG9663 -6.012155
CG5033 CG9750 6.308202
CG5033 CG9762 4.822766
CG5130 CG6028 -0.775665
CG5130 CG6459 -0.135022
CG5130 CG6769 -1.045823
CG5130 CG7421 0.247863
CG5130 CG9127 -0.981417
CG5130 CG9527 -0.048039
CG5170 CG6459 -1.633342
CG5170 CG7176 -0.042356
CG5170 CG7361 0.590200
CG5170 CG7438 -0.567731
CG5170 CG8058 1.292264
CG5170 CG8309 0.043191
CG5170 CG8788 1.864814
CG5170 CG8804 -0.439753
CG5170 CG9149 0.700996
CG5170 CG9446 -0.475865
CG5170 CG9527 -1.023278
CG5170 CR31808 -1.811346
CG5175 CG5358 -1.806994
CG5183 CG5220 0.328971
CG5183 CG5258 -0.645600
CG5183 CG5277 -0.486023
CG5183 CG5320 3.424540
CG5183 CG5353 -1.880877
CG5183 CG5809 1.035727
CG5183 CG6017 -0.930615
CG5183 CG6148 0.819834
CG5183 CG6512 -1.798116
CG5183 CG6708 0.346481
CG5183 CG6844 -1.229179
CG5183 CG7073 0.258495
CG5183 CG7227 0.457197
CG5183 CG7262 -0.373987
CG5183 CG7654 1.021952
CG5183 CG7915 0.576700
CG5183 CG7987 1.027087
CG5183 CG8258 -0.004123
CG5183 CG8289 2.063951
CG5183 CG8306 -5.039007
CG5183 CG8411 0.372368
CG5183 CG8759 -1.246211
CG5183 CG8978 2.142063
CG5183 CG9035 -1.888032
CG5183 CG9128 -1.441262
CG5183 CG9256 0.891913
CG5183 CG9330 0.405384
CG5183 CG9403 -0.124156
CG5183 CG9539 -0.293728
CG5183 CG9677 -4.028662
CG5183 CG9750 1.356540
CG5183 CG9866 0.317914
CG5183 CG9916 0.859627
CG5183 CG9985 -0.879655
CG5183 TE19126 2.147519
CG5186 CG6766 -0.806378
CG5186 CG6775 1.577377
CG5186 CG6877 0.551291
CG5186 CG7271 -0.568233
CG5186 CG7279 -0.385250
CG5186 CG7413 0.496107
CG5186 CG8366 0.035071
CG5186 CG9022 -0.828888
CG5186 CG9423 -0.128377
CG5186 CG9710 1.810281
CG5186 CG9712 0.241812
CG5186 CG9811 -0.262749
CG5193 CG5330 2.831885
CG5193 CG5353 3.697914
CG5193 CG6202 -0.963104
CG5193 CG6708 -0.362691
CG5193 CG6904 2.415218
CG5193 CG7393 -7.949968
CG5193 CG7413 -0.537783
CG5193 CG7461 1.386167
CG5193 CG7702 0.798544
CG5193 CG7915 -0.547705
CG5193 CG7987 -0.147903
CG5193 CG8036 0.636701
CG5193 CG8235 0.294339
CG5193 CG8309 0.437755
CG5193 CG8430 -0.758917
CG5193 CG8531 -0.282057
CG5193 CG8636 -0.759100
CG5193 CG9006 3.310202
CG5193 CG9148 -0.668007
CG5193 CG9280 0.278006
CG5193 CG9281 -1.265960
CG5193 CG9710 -0.899379
CG5193 CG9762 -1.113582
CG5210 CG7062 -2.078199
CG5210 CG8050 0.447936
CG5210 CG8066 0.610715
CG5210 CG8665 2.483784
CG5210 CG8669 -1.405822
CG5210 CG8782 -0.851446
CG5215 CG5433 -0.150322
CG5215 CG6174 0.319415
CG5215 CG6775 1.030398
CG5215 CG6866 1.057811
CG5215 CG6877 -1.106273
CG5215 CG7375 -0.194552
CG5215 CG7379 -1.094984
CG5215 CG7433 0.506069
CG5215 CG8200 -0.290724
CG5215 CG8276 -0.128493
CG5215 CG8472 0.745800
CG5215 CG8567 -0.897863
CG5215 CG8933 0.016611
CG5215 CG8974 -0.455398
CG5215 CG9666 0.501775
CG5220 CG5277 2.105435
CG5220 CG5382 0.211186
CG5220 CG5776 -1.478402
CG5220 CG5824 -2.404729
CG5220 CG6148 -3.654525
CG5220 CG6904 0.416785
CG5220 CG7227 -1.376505
CG5220 CG7393 -0.743054
CG5220 CG7461 1.386410
CG5220 CG7519 -1.104760
CG5220 CG7702 1.564352
CG5220 CG7780 -1.369676
CG5220 CG7935 -0.403263
CG5220 CG7993 -1.103958
CG5220 CG8036 -1.007142
CG5220 CG8327 1.838041
CG5220 CG8525 -3.507988
CG5220 CG8531 -0.479016
CG5220 CG8583 0.260006
CG5220 CG8636 -1.797549
CG5220 CG9006 -3.904314
CG5220 CG9630 1.210134
CG5220 CG9916 -0.557724
CG5258 CG5277 0.676880
CG5258 CG5374 -5.186063
CG5258 CG5382 0.948292
CG5258 CG5454 0.693655
CG5258 CG5824 0.872573
CG5258 CG5904 3.164317
CG5258 CG6022 -0.852436
CG5258 CG6105 -0.088145
CG5258 CG6226 1.225032
CG5258 CG6455 -0.168364
CG5258 CG6512 1.287412
CG5258 CG6708 1.328567
CG5258 CG6766 3.097329
CG5258 CG6904 -2.523346
CG5258 CG7033 2.883194
CG5258 CG7073 -1.190965
CG5258 CG7413 -1.652784
CG5258 CG7430 1.883380
CG5258 CG7461 0.922853
CG5258 CG7519 -7.090048
CG5258 CG7610 1.407144
CG5258 CG7638 -1.176910
CG5258 CG7654 -2.706162
CG5258 CG7675 -0.448020
CG5258 CG7839 1.528662
CG5258 CG7915 -0.351366
CG5258 CG7935 -1.965493
CG5258 CG7993 -0.094938
CG5258 CG8039 -1.208774
CG5258 CG8231 -8.269217
CG5258 CG8306 -0.077167
CG5258 CG8312 0.182409
CG5258 CG8411 0.113040
CG5258 CG8525 -0.510462
CG5258 CG8553 0.603731
CG5258 CG8635 -0.363827
CG5258 CG8759 -6.019861
CG5258 CG8920 1.464502
CG5258 CG8977 0.660610
CG5258 CG8978 0.174907
CG5258 CG9006 2.145234
CG5258 CG9009 -0.683206
CG5258 CG9035 -1.106150
CG5258 CG9140 -1.322526
CG5258 CG9172 -1.567751
CG5258 CG9281 2.891389
CG5258 CG9306 -0.999804
CG5258 CG9330 -1.059842
CG5258 CG9630 -1.285226
CG5258 CG9677 -1.630980
CG5258 CG9750 -1.433831
CG5258 CG9866 4.602727
CG5277 CG5353 0.245724
CG5277 CG5374 0.969296
CG5277 CG5382 1.548658
CG5277 CG5525 -4.575785
CG5277 CG5596 1.290862
CG5277 CG5824 -12.435437
CG5277 CG5904 -4.711843
CG5277 CG6022 3.201356
CG5277 CG6105 2.199553
CG5277 CG6148 -1.084882
CG5277 CG6226 0.933496
CG5277 CG6343 -0.501717
CG5277 CG6455 -0.187500
CG5277 CG6512 -1.905828
CG5277 CG6708 3.385292
CG5277 CG6904 -7.481380
CG5277 CG7033 -2.198967
CG5277 CG7227 0.255533
CG5277 CG7413 1.970637
CG5277 CG7421 -5.636642
CG5277 CG7430 -2.732824
CG5277 CG7461 -2.251569
CG5277 CG7519 -0.351745
CG5277 CG7712 4.667157
CG5277 CG7915 -2.184812
CG5277 CG7935 -1.511709
CG5277 CG7993 -0.931307
CG5277 CG8058 5.318064
CG5277 CG8231 5.979898
CG5277 CG8235 -0.625473
CG5277 CG8309 -6.671932
CG5277 CG8327 1.055295
CG5277 CG8444 0.025215
CG5277 CG8446 0.624716
CG5277 CG8525 -1.947608
CG5277 CG8531 3.595325
CG5277 CG8759 -5.599605
CG5277 CG8920 -13.939423
CG5277 CG8977 8.506068
CG5277 CG8978 3.614534
CG5277 CG9006 -1.039624
CG5277 CG9140 0.047950
CG5277 CG9172 -3.402817
CG5277 CG9281 -0.675886
CG5277 CG9330 -2.076677
CG5277 CG9630 6.081301
CG5277 CG9750 1.053062
CG5277 CG9866 -0.680106
CG5288 CG5532 -0.658261
CG5288 CG5828 0.477938
CG5288 CG6459 -1.691803
CG5288 CG7062 1.135613
CG5288 CG7241 -0.092607
CG5288 CG8470 1.863545
CG5288 CG8669 -1.133526
CG5288 CG8766 0.085122
CG5288 CG8788 -0.339395
CG5288 CG8804 -4.942183
CG5288 CG8913 -1.824392
CG5288 CG8946 -2.084790
CG5288 CG9066 -2.063078
CG5288 CG9127 0.485321
CG5288 CG9331 -0.186063
CG5288 CG9527 2.587649
CG5320 CG5330 0.954973
CG5320 CG5353 3.783180
CG5320 CG5476 -1.694743
CG5320 CG5594 -1.299065
CG5320 CG5809 -8.669644
CG5320 CG6647 1.592355
CG5320 CG6668 -22.727976
CG5320 CG6803 -0.927438
CG5320 CG6844 -3.582629
CG5320 CG7071 -0.680507
CG5320 CG7107 1.716012
CG5320 CG7173 -6.083857
CG5320 CG7296 1.344036
CG5320 CG7433 -6.735820
CG5320 CG7481 -1.661699
CG5320 CG7915 1.206658
CG5320 CG7920 2.668229
CG5320 CG7987 -11.212675
CG5320 CG8182 0.320284
CG5320 CG8186 -3.915522
CG5320 CG8276 1.397121
CG5320 CG8306 -0.681438
CG5320 CG8665 9.206626
CG5320 CG8977 -6.172521
CG5320 CG9020 1.062354
CG5320 CG9022 1.610578
CG5320 CG9194 2.854532
CG5320 CG9238 -1.521128
CG5320 CG9710 8.910503
CG5320 CG9762 3.014198
CG5320 CG9985 0.079891
CG5320 CR31696 -9.172575
CG5320 TE19126 1.202734
CG5330 CG5345 -6.184065
CG5330 CG5353 7.762530
CG5330 CG5374 5.322953
CG5330 CG5476 -1.624566
CG5330 CG5486 -1.744454
CG5330 CG5532 2.161580
CG5330 CG5594 0.063604
CG5330 CG6512 2.162505
CG5330 CG6668 -1.420311
CG5330 CG6708 0.840744
CG5330 CG6803 -0.378265
CG5330 CG6844 -0.076607
CG5330 CG6871 -0.445637
CG5330 CG7033 3.110900
CG5330 CG7062 -6.022822
CG5330 CG7107 1.146159
CG5330 CG7173 -0.561081
CG5330 CG7227 -4.174031
CG5330 CG7266 -2.039964
CG5330 CG7279 -0.043382
CG5330 CG7361 3.585071
CG5330 CG7438 0.911767
CG5330 CG7702 2.587315
CG5330 CG7915 1.184203
CG5330 CG7935 -4.888235
CG5330 CG7981 -2.793011
CG5330 CG7987 -5.652136
CG5330 CG8036 2.038129
CG5330 CG8186 1.243563
CG5330 CG8235 2.410026
CG5330 CG8402 -12.897432
CG5330 CG8439 -6.181539
CG5330 CG8443 0.711120
CG5330 CG8665 -3.151434
CG5330 CG8766 2.099968
CG5330 CG8788 -6.143540
CG5330 CG8977 -3.689232
CG5330 CG9006 6.822721
CG5330 CG9194 -1.856974
CG5330 CG9238 -1.110512
CG5330 CG9280 1.605017
CG5330 CG9281 0.629023
CG5330 CG9330 1.959575
CG5330 CG9539 -2.024898
CG5330 CG9710 -5.716515
CG5330 CG9750 -1.025360
CG5330 CG9762 -1.738526
CG5330 CG9985 2.756279
CG5330 TE18870 -0.290633
CG5345 CG5353 -2.140557
CG5345 CG5486 1.142173
CG5345 CG6148 1.136824
CG5345 CG6778 -1.010667
CG5345 CG7062 1.329900
CG5345 CG7227 1.919137
CG5345 CG7266 1.225739
CG5345 CG7702 -3.447893
CG5345 CG7981 0.465549
CG5345 CG8402 2.358832
CG5345 CG8665 0.559933
CG5345 CG9238 2.139101
CG5345 CG9539 -1.238233
CG5353 CG5382 2.173687
CG5353 CG5590 0.115505
CG5353 CG5594 1.723284
CG5353 CG5776 2.882066
CG5353 CG5904 6.332823
CG5353 CG5992 -1.030220
CG5353 CG6148 -0.804132
CG5353 CG6199 0.295385
CG5353 CG6202 1.495675
CG5353 CG6501 -0.550234
CG5353 CG6512 0.690680
CG5353 CG6708 1.810232
CG5353 CG6844 0.143960
CG5353 CG6904 0.860094
CG5353 CG7073 0.007672
CG5353 CG7227 -3.135221
CG5353 CG7279 0.072475
CG5353 CG7413 -1.281482
CG5353 CG7430 -2.178018
CG5353 CG7461 2.635724
CG5353 CG7748 0.194803
CG5353 CG7915 2.953500
CG5353 CG7981 -1.461041
CG5353 CG7987 0.074853
CG5353 CG7993 -1.457958
CG5353 CG8036 0.888909
CG5353 CG8058 1.166701
CG5353 CG8144 2.132132
CG5353 CG8235 -4.953396
CG5353 CG8289 0.298255
CG5353 CG8306 0.972565
CG5353 CG8402 -3.968891
CG5353 CG8439 -1.883034
CG5353 CG8446 -1.646825
CG5353 CG8759 -0.297032
CG5353 CG8977 0.811778
CG5353 CG9009 -1.047149
CG5353 CG9148 1.836799
CG5353 CG9280 -1.708051
CG5353 CG9281 -3.023209
CG5353 CG9539 1.632225
CG5353 CG9677 1.646580
CG5353 CG9750 -4.052142
CG5353 CG9916 -1.093662
CG5353 CG9985 1.143275
CG5353 CR31696 -0.939073
CG5358 CG7659 -0.586050
CG5358 CG9704 0.053224
CG5358 CG9797 -0.733421
CG5371 CG8975 -3.199733
CG5374 CG5558 1.324592
CG5374 CG5594 0.295217
CG5374 CG5596 -0.577350
CG5374 CG5904 -4.699736
CG5374 CG5992 1.035868
CG5374 CG6105 1.997815
CG5374 CG6226 -1.780426
CG5374 CG6343 0.980864
CG5374 CG6501 2.985575
CG5374 CG6512 2.570170
CG5374 CG6871 -0.361162
CG5374 CG6904 2.819834
CG5374 CG6949 -0.995014
CG5374 CG7033 -1.809826
CG5374 CG7361 3.222303
CG5374 CG7413 2.503361
CG5374 CG7421 2.742140
CG5374 CG7430 1.912124
CG5374 CG7461 1.785728
CG5374 CG7519 2.075541
CG5374 CG7610 -3.191229
CG5374 CG7839 -1.077295
CG5374 CG7915 -2.091329
CG5374 CG7935 -5.757196
CG5374 CG7987 -1.574598
CG5374 CG7993 1.611843
CG5374 CG8039 -1.026544
CG5374 CG8231 -5.638741
CG5374 CG8235 4.839678
CG5374 CG8309 -3.873359
CG5374 CG8366 -0.857870
CG5374 CG8402 0.239990
CG5374 CG8439 -8.875974
CG5374 CG8443 1.757115
CG5374 CG8444 -0.131234
CG5374 CG8446 -2.574643
CG5374 CG8553 0.545624
CG5374 CG8759 -7.516160
CG5374 CG8977 -2.817690
CG5374 CG8978 -0.835761
CG5374 CG9009 2.162879
CG5374 CG9140 2.775761
CG5374 CG9172 -0.426201
CG5374 CG9194 -0.132328
CG5374 CG9281 -6.285640
CG5374 CG9330 0.511341
CG5374 CG9677 2.226599
CG5374 CG9710 -0.530210
CG5374 CG9750 0.835329
CG5374 CG9762 -2.344860
CG5374 TE19126 0.389167
CG5382 CG5537 -0.613129
CG5382 CG5824 -1.258509
CG5382 CG5946 -0.420768
CG5382 CG6148 -1.297287
CG5382 CG6202 0.302665
CG5382 CG6708 -0.247421
CG5382 CG6766 0.129449
CG5382 CG6822 0.467887
CG5382 CG7073 -4.165066
CG5382 CG7413 -0.115681
CG5382 CG7430 -0.637795
CG5382 CG7461 -3.881018
CG5382 CG7915 1.372104
CG5382 CG7993 -0.717431
CG5382 CG8144 -0.095813
CG5382 CG8286 -1.653274
CG5382 CG8306 0.032592
CG5382 CG8386 -0.892393
CG5382 CG8446 -1.058525
CG5382 CG8583 -0.721348
CG5382 CG8635 1.389390
CG5382 CG8978 2.548904
CG5382 CG9035 -0.105081
CG5382 CG9630 -0.651406
CG5382 CG9677 -0.872587
CG5382 CG9916 -0.246828
CG5433 CG5580 -0.494749
CG5433 CG5813 -0.062097
CG5433 CG6174 -1.305703
CG5433 CG6418 -0.201919
CG5433 CG6617 0.875660
CG5433 CG6775 0.376122
CG5433 CG6866 -0.263174
CG5433 CG6877 -2.009493
CG5433 CG6889 0.020360
CG5433 CG7375 -0.791608
CG5433 CG7379 -0.607437
CG5433 CG7752 -0.954749
CG5433 CG8156 -0.086499
CG5433 CG8200 -0.075424
CG5433 CG8933 1.658098
CG5433 CG9128 1.357676
CG5433 CG9135 0.258473
CG5433 CG9666 0.704635
CG5433 CG9924 -2.204073
CG5454 CG6177 0.201713
CG5454 CG6766 -0.571628
CG5454 CG7033 -6.939005
CG5454 CG7073 -0.251593
CG5454 CG7379 0.895411
CG5454 CG7413 0.890710
CG5454 CG7433 -0.958272
CG5454 CG7610 -0.402059
CG5454 CG7638 1.136601
CG5454 CG7698 1.151761
CG5454 CG7893 0.036896
CG5454 CG8209 1.123159
CG5454 CG8231 0.904661
CG5454 CG8366 -0.518500
CG5454 CG8553 -0.792167
CG5454 CG8749 0.643734
CG5454 CG9194 1.411853
CG5454 CG9330 0.901560
CG5454 CG9403 0.629093
CG5454 CG9423 -0.039402
CG5454 CG9710 -0.604041
CG5454 CG9750 -4.223984
CG5476 CG5532 -0.735541
CG5476 CG5594 1.107905
CG5476 CG6501 -5.400210
CG5476 CG6647 0.065092
CG5476 CG6666 -1.658316
CG5476 CG6668 -3.286501
CG5476 CG6803 -1.861356
CG5476 CG7062 1.367535
CG5476 CG7071 0.161073
CG5476 CG7107 -1.395969
CG5476 CG7173 -3.005735
CG5476 CG7176 -0.522088
CG5476 CG7361 2.099753
CG5476 CG7920 1.590457
CG5476 CG8048 3.070314
CG5476 CG8050 0.601784
CG5476 CG8186 -3.782434
CG5476 CG8439 -2.673298
CG5476 CG8665 1.514138
CG5476 CG8788 1.887064
CG5476 CG8977 4.837172
CG5476 CG9194 0.740371
CG5476 CG9710 3.810196
CG5476 CG9762 -0.045596
CG5476 CR31696 0.003465
CG5486 CG6512 -0.109014
CG5486 CG6778 -0.485219
CG5486 CG7033 -1.365518
CG5486 CG7227 0.835436
CG5486 CG7526 -0.361988
CG5486 CG8258 0.008854
CG5486 CG9022 0.686635
CG5486 CG9194 -2.110501
CG5486 CG9256 -1.325540
CG5486 CG9281 0.418615
CG5486 CG9403 -1.659530
CG5486 CG9423 -1.285879
CG5486 CG9677 2.260017
CG5486 CG9710 0.680446
CG5486 CG9712 0.477744
CG5499 CG6987 -0.142817
CG5499 CG7375 -1.542390
CG5499 CG7379 0.423355
CG5499 CG8092 -0.895797
CG5514 CG6775 -0.629116
CG5514 CG7379 -1.182257
CG5514 CG7664 -2.498727
CG5514 CG9022 -0.059713
CG5525 CG5596 0.740718
CG5525 CG5903 -1.023955
CG5525 CG5904 -1.294672
CG5525 CG5961 -1.116443
CG5525 CG6105 -2.050414
CG5525 CG6226 -7.961115
CG5525 CG6345 0.446404
CG5525 CG6459 -0.353652
CG5525 CG6769 2.758412
CG5525 CG6904 -1.628925
CG5525 CG6949 -1.871040
CG5525 CG7176 -0.641204
CG5525 CG7361 2.672592
CG5525 CG7421 1.716294
CG5525 CG7458 1.360002
CG5525 CG7502 -0.592215
CG5525 CG7519 -0.670352
CG5525 CG7554 -1.857708
CG5525 CG7698 2.908772
CG5525 CG7712 -6.103537
CG5525 CG8058 -1.603061
CG5525 CG8309 -9.560700
CG5525 CG8444 2.411014
CG5525 CG8525 -4.452154
CG5525 CG8531 0.594134
CG5525 CG8788 -2.662431
CG5525 CG8920 2.223514
CG5525 CG9140 -0.913319
CG5525 CG9149 0.561634
CG5525 CG9326 -1.532215
CG5525 CG9330 0.453908
CG5525 CG9527 1.780871
CG5532 CG5594 -1.164116
CG5532 CG5828 -0.795753
CG5532 CG6417 -0.037774
CG5532 CG6459 1.686373
CG5532 CG6501 2.577609
CG5532 CG6666 0.780609
CG5532 CG7062 -1.448344
CG5532 CG7241 -0.936487
CG5532 CG8048 -0.758459
CG5532 CG8050 0.850416
CG5532 CG8665 -0.850805
CG5532 CG8766 -0.570604
CG5532 CG8788 -2.917099
CG5532 CG8804 -0.511909
CG5532 CG8946 0.881713
CG5532 CG9066 -0.413670
CG5532 CG9184 -0.621464
CG5532 CG9331 1.213787
CG5537 CG5946 -0.542438
CG5537 CG5992 -0.466538
CG5537 CG6148 0.135033
CG5537 CG7872 -0.974226
CG5537 CG8446 -0.117746
CG5545 CG6703 0.393427
CG5545 CG7659 -0.842188
CG5545 CG8472 -0.176250
CG5545 CG9666 -0.172511
CG5558 CG5904 -8.323795
CG5558 CG5992 2.368926
CG5558 CG6022 -0.718452
CG5558 CG6105 -3.846370
CG5558 CG6226 4.185618
CG5558 CG6343 4.025906
CG5558 CG6417 -0.009972
CG5558 CG6501 1.381945
CG5558 CG6769 -3.725813
CG5558 CG6904 3.418614
CG5558 CG6949 0.769394
CG5558 CG7421 -1.064294
CG5558 CG7519 3.987059
CG5558 CG7610 -5.556100
CG5558 CG7780 -1.698984
CG5558 CG7834 -1.209670
CG5558 CG7839 -5.245078
CG5558 CG7935 -0.875471
CG5558 CG7993 3.693796
CG5558 CG8039 -8.863890
CG5558 CG8327 -4.269904
CG5558 CG8443 -7.007294
CG5558 CG8444 -2.072864
CG5558 CG8446 3.910280
CG5558 CG8470 -1.136155
CG5558 CG8525 8.058997
CG5558 CG8827 0.023582
CG5558 CG9140 5.351147
CG5558 CG9306 0.040995
CG5558 CG9527 5.365716
CG5558 CG9577 -7.085420
CG5588 CG5813 -1.502136
CG5588 CG6617 -1.433472
[truncated: 56,654 more chars]
