# Supplementary material for: GINI: From ISH Images to Gene Interaction Networks
Source: PLoS Comput Biol. 2013 Oct 10;9(10):e1003227. doi: 10.1371/journal.pcbi.1003227 (PMC3794902; doi:10.1371/journal.pcbi.1003227)
Supplement: Dataset S1 — Networks predicted by GINI for the 9–10 and 13–16 development stages. For the data at each stage, multiple networks were predicted by varying the tuning parameter , between 0.5 and 1, as described in the paper. The network for each value is stored in a separate file in the dataset, in a format readable by Cytoscape. (BZ2) [file pcbi.1003227.s001.bz2 › Dataset_S1_Networks/GINI_network_stage13-16_lambda0.8.txt]

CG10009 CG10206 -2.619393
CG10009 CG10287 -0.069424
CG10009 CG11134 1.077403
CG10009 CG11471 -0.502707
CG10009 CG1157 -2.973055
CG10009 CG11771 0.477089
CG10009 CG12101 -0.882675
CG10009 CG12141 0.125009
CG10009 CG12151 -6.124289
CG10009 CG12172 -1.120772
CG10009 CG12400 -1.634856
CG10009 CG12785 4.041483
CG10009 CG1309 2.767128
CG10009 CG13506 -0.276333
CG10009 CG14048 3.673304
CG10009 CG14996 0.709329
CG10009 CG15162 -0.568113
CG10009 CG15433 2.917928
CG10009 CG1685 -0.202682
CG10009 CG17369 3.836926
CG10009 CG1785 4.673298
CG10009 CG18854 -3.737336
CG10009 CG2221 -1.081974
CG10009 CG2263 1.705482
CG10009 CG2674 -0.293136
CG10009 CG2713 0.990099
CG10009 CG2863 3.569811
CG10009 CG31175 -1.111048
CG10009 CG32409 -4.308889
CG10009 CG3267 0.299779
CG10009 CG32813 1.932656
CG10009 CG3283 0.540089
CG10009 CG33217 -0.718067
CG10009 CG3593 -1.042265
CG10009 CG4033 -0.204008
CG10009 CG4217 -1.570530
CG10009 CG4307 -9.494876
CG10009 CG4427 1.008491
CG10009 CG4475 -0.989899
CG10009 CG4665 0.534181
CG10009 CG4742 -0.356770
CG10009 CG5010 -0.151909
CG10009 CG5033 1.212245
CG10009 CG5277 -8.844388
CG10009 CG5525 1.381020
CG10009 CG5824 7.007580
CG10009 CG5904 7.435241
CG10009 CG6022 -11.347824
CG10009 CG6105 2.913162
CG10009 CG6148 0.168135
CG10009 CG6202 -0.709493
CG10009 CG6226 -0.511108
CG10009 CG6343 0.844273
CG10009 CG6459 0.179722
CG10009 CG6708 -3.292065
CG10009 CG6904 5.934373
CG10009 CG7176 0.827181
CG10009 CG7361 -3.153694
CG10009 CG7413 -1.020655
CG10009 CG7421 -1.904220
CG10009 CG7461 1.785653
CG10009 CG7519 -6.111543
CG10009 CG7712 -0.127719
CG10009 CG7993 -1.595069
CG10009 CG8058 -4.442324
CG10009 CG8144 2.134777
CG10009 CG8235 3.525114
CG10009 CG8309 1.303643
CG10009 CG8386 -1.826337
CG10009 CG8446 0.638915
CG10009 CG8531 -2.624906
CG10009 CG8920 -3.675782
CG10009 CG9006 -0.600402
CG10009 CG9149 -3.693519
CG10009 CG9306 0.224717
CG10026 CG15022 -2.116593
CG10026 CG9148 -1.897106
CG10047 CG13928 -0.394928
CG10047 CG14762 -1.761141
CG10047 CG15651 -1.407665
CG10047 CG32046 -1.432752
CG10047 CG32169 -0.254306
CG10047 CG4050 0.672737
CG10047 CG4684 0.650926
CG10047 CG5545 -2.257182
CG10047 CG6703 -4.310226
CG10047 CG7576 -1.111147
CG10067 CG10565 1.190927
CG10067 CG11134 -1.537958
CG10067 CG12055 -1.948400
CG10067 CG12576 -0.519404
CG10067 CG13993 -0.458656
CG10067 CG14207 -0.492561
CG10067 CG17166 -0.010161
CG10067 CG1782 0.020496
CG10067 CG18507 -0.789397
CG10067 CG2161 0.514605
CG10067 CG2913 -2.264238
CG10067 CG3008 0.994147
CG10067 CG3171 -1.181186
CG10067 CG33104 -0.531374
CG10067 CG33183 -0.450002
CG10067 CG3499 -1.756073
CG10067 CG4364 -0.057535
CG10067 CG4552 0.622485
CG10067 CG4726 -2.556599
CG10067 CG5454 -0.003863
CG10067 CG6521 -1.197548
CG10067 CG6668 1.945742
CG10067 CG6708 0.027051
CG10067 CG6766 1.410066
CG10067 CG7033 1.621471
CG10067 CG7107 -0.129134
CG10067 CG7271 -0.222468
CG10067 CG7361 2.167307
CG10067 CG7461 0.512593
CG10067 CG7893 0.005424
CG10067 CG8173 -1.117072
CG10067 CG8186 0.071989
CG10067 CG8430 0.125098
CG10067 CG8965 -0.312490
CG10067 CG9022 -0.014849
CG10067 CG9322 -0.226477
CG10067 CG9330 -0.336924
CG10067 CG9416 -0.854236
CG10067 CG9710 -5.688463
CG10067 CR31696 0.408630
CG10072 CG1403 -2.506023
CG10075 CG10655 2.055765
CG10075 CG10691 -1.031583
CG10075 CG11107 1.739741
CG10075 CG11134 0.679089
CG10075 CG11217 0.502475
CG10075 CG11255 0.490292
CG10075 CG11267 -2.560048
CG10075 CG11334 0.473472
CG10075 CG12400 0.469273
CG10075 CG13220 -1.824706
CG10075 CG13551 -0.395286
CG10075 CG15304 -1.461224
CG10075 CG1582 -1.557469
CG10075 CG16787 -0.512356
CG10075 CG17332 -1.437724
CG10075 CG17642 -0.084514
CG10075 CG2210 -0.063684
CG10075 CG2713 -2.735585
CG10075 CG30349 -1.158439
CG10075 CG31004 0.532093
CG10075 CG31170 -0.575141
CG10075 CG3283 0.544089
CG10075 CG32920 -2.640603
CG10075 CG33502 -1.988319
CG10075 CG4233 -2.046639
CG10075 CG4247 -0.482078
CG10075 CG4567 -2.589513
CG10075 CG5012 -0.962391
CG10075 CG5660 -3.236522
CG10075 CG5903 0.933642
CG10075 CG6028 -0.370327
CG10075 CG6030 0.296509
CG10075 CG6345 -2.073593
CG10075 CG6666 -0.594984
CG10075 CG6769 -4.065618
CG10075 CG6949 -0.449813
CG10075 CG7107 1.004585
CG10075 CG7328 -0.813583
CG10075 CG7354 0.943848
CG10075 CG7361 2.277015
CG10075 CG7421 1.010694
CG10075 CG7698 0.713764
CG10075 CG8058 1.718020
CG10075 CG8235 0.746712
CG10075 CG8443 1.815340
CG10075 CG9527 3.017108
CG10082 CG10121 -0.115912
CG10082 CG10620 -1.314462
CG10082 CG11280 -0.788195
CG10082 CG11347 0.629877
CG10082 CG11861 0.345273
CG10082 CG11949 0.480850
CG10082 CG12091 -0.683140
CG10082 CG12360 -2.233211
CG10082 CG12369 -2.137411
CG10082 CG12676 0.319418
CG10082 CG13912 0.045938
CG10082 CG14025 0.309693
CG10082 CG1422 1.946682
CG10082 CG1444 -2.831518
CG10082 CG14622 -0.404403
CG10082 CG17158 -0.033057
CG10082 CG17492 2.725491
CG10082 CG18250 2.894039
CG10082 CG2048 -1.328893
CG10082 CG2051 0.379437
CG10082 CG2835 -0.076072
CG10082 CG31332 -2.712734
CG10082 CG32043 1.497561
CG10082 CG3416 -0.385763
CG10082 CG3625 0.662600
CG10082 CG3644 -0.220793
CG10082 CG3725 -0.245047
CG10082 CG4405 -0.312199
CG10082 CG4677 -0.265250
CG10082 CG5183 -0.669204
CG10082 CG5215 -0.649713
CG10082 CG5320 -1.205758
CG10082 CG5809 -0.821537
CG10082 CG6844 -0.698363
CG10082 CG6866 -0.845140
CG10082 CG7481 -1.012287
CG10082 CG8276 -1.793641
CG10082 CG8416 -0.200668
CG10082 CG8933 -0.183978
CG10082 CG9128 0.643833
CG10082 CG9985 1.222990
CG10107 CG10229 -0.211348
CG10107 CG10620 0.741762
CG10107 CG1109 -0.665070
CG10107 CG12091 -2.221158
CG10107 CG1228 -0.497558
CG10107 CG12287 -1.208029
CG10107 CG12360 -1.466737
CG10107 CG12592 -0.499690
CG10107 CG12701 0.512854
CG10107 CG1422 0.641827
CG10107 CG14883 0.655137
CG10107 CG17158 1.334323
CG10107 CG18250 -2.154725
CG10107 CG31045 1.262833
CG10107 CG3265 0.188402
CG10107 CG33097 2.786355
CG10107 CG3436 0.876284
CG10107 CG3542 -1.197584
CG10107 CG3624 -2.163490
CG10107 CG4006 0.024098
CG10107 CG4204 1.448236
CG10107 CG4700 1.161854
CG10107 CG5809 -0.700407
CG10107 CG7379 -3.284747
CG10107 CG8289 -2.327391
CG10107 CG9128 -0.607590
CG10107 CG9318 -1.740049
CG10107 CG9985 0.619641
CG10121 CG10620 2.495365
CG10121 CG11280 -1.177068
CG10121 CG11652 -1.527522
CG10121 CG11861 0.487851
CG10121 CG12006 -1.486544
CG10121 CG12360 -0.856106
CG10121 CG1444 -2.616401
CG10121 CG14622 0.532570
CG10121 CG14883 0.958887
CG10121 CG16721 -0.616101
CG10121 CG17158 0.504251
CG10121 CG1721 -0.675903
CG10121 CG17492 -2.110315
CG10121 CG18250 -1.625949
CG10121 CG1910 -0.195036
CG10121 CG31332 1.971512
CG10121 CG3198 -0.403312
CG10121 CG32043 -3.097493
CG10121 CG33097 -0.261214
CG10121 CG33149 -1.088125
CG10121 CG3371 3.078821
CG10121 CG3436 -1.963131
CG10121 CG3624 1.003622
CG10121 CG5215 -0.869496
CG10121 CG5320 1.887518
CG10121 CG5809 -2.952817
CG10121 CG6877 0.142456
CG10121 CG7254 -2.334355
CG10121 CG7379 -0.045749
CG10121 CG7433 -0.399396
CG10121 CG8933 0.692549
CG10121 CG9985 0.633569
CG10145 CG32043 -1.553543
CG10145 CG8567 -1.506140
CG10160 CG10206 4.861415
CG10160 CG10367 -1.624000
CG10160 CG10535 -0.502613
CG10160 CG10922 0.136484
CG10160 CG11051 -1.652564
CG10160 CG12172 -0.806770
CG10160 CG12262 1.278355
CG10160 CG12403 -0.195340
CG10160 CG13005 1.954986
CG10160 CG1309 1.665293
CG10160 CG14025 0.378556
CG10160 CG1475 -5.816829
CG10160 CG14968 -0.262684
CG10160 CG15095 -0.355469
CG10160 CG15105 -0.275585
CG10160 CG15117 -5.283954
CG10160 CG1548 -0.198121
CG10160 CG15717 -3.254817
CG10160 CG1648 -4.164369
CG10160 CG18111 -1.343265
CG10160 CG1837 0.584067
CG10160 CG18549 -0.557556
CG10160 CG18657 0.978549
CG10160 CG1910 1.843404
CG10160 CG2003 0.065645
CG10160 CG2098 -1.741336
CG10160 CG2198 0.402524
CG10160 CG2969 -0.237750
CG10160 CG3001 0.015107
CG10160 CG30011 -1.395873
CG10160 CG31098 0.162359
CG10160 CG3140 0.982950
CG10160 CG32464 -1.508679
CG10160 CG3278 1.542413
CG10160 CG32813 1.677523
CG10160 CG33009 -0.993178
CG10160 CG3903 0.645609
CG10160 CG3960 -0.322119
CG10160 CG3989 -4.210859
CG10160 CG4354 0.314388
CG10160 CG4427 0.851958
CG10160 CG4533 -8.251846
CG10160 CG4679 4.639728
CG10160 CG5033 -6.203047
CG10160 CG5320 7.521482
CG10160 CG5330 -2.983518
CG10160 CG5345 0.634906
CG10160 CG5476 -0.067160
CG10160 CG5594 0.908186
CG10160 CG5776 2.191868
CG10160 CG6501 -1.088240
CG10160 CG6668 -2.062727
CG10160 CG6803 -0.663871
CG10160 CG7227 -0.134073
CG10160 CG7915 0.524907
CG10160 CG7935 -0.868493
CG10160 CG7987 -7.545059
CG10160 CG8036 0.790313
CG10160 CG8050 0.443424
CG10160 CG8402 -0.217953
CG10160 CG8665 6.033508
CG10160 CG8977 1.548426
CG10160 CG9006 0.054722
CG10160 CG9194 0.794687
CG10160 CG9238 0.053935
CG10206 CG10287 -0.145884
CG10206 CG10367 -0.107915
CG10206 CG10379 0.833332
CG10206 CG10565 -6.545732
CG10206 CG10691 7.436877
CG10206 CG10746 -3.199168
CG10206 CG11051 -1.654694
CG10206 CG11134 -3.517047
CG10206 CG11267 0.714942
CG10206 CG11334 0.683526
CG10206 CG11471 -2.774590
CG10206 CG11992 1.712272
CG10206 CG12101 -0.455744
CG10206 CG12141 9.120838
CG10206 CG12151 7.006143
CG10206 CG12157 0.711562
CG10206 CG12172 -4.174654
CG10206 CG12262 -0.433398
CG10206 CG13005 0.540345
CG10206 CG1309 1.752560
CG10206 CG13220 5.344967
CG10206 CG13506 -1.720337
CG10206 CG14048 1.097349
CG10206 CG14243 -0.013852
CG10206 CG1475 -3.351160
CG10206 CG15095 -0.390716
CG10206 CG15105 1.122349
CG10206 CG15117 -5.170604
CG10206 CG15162 -0.571581
CG10206 CG15188 0.212618
CG10206 CG15304 -7.496152
CG10206 CG15433 0.814570
CG10206 CG1548 0.977238
CG10206 CG15717 -5.598775
CG10206 CG16765 0.496890
CG10206 CG1685 -0.902051
CG10206 CG17166 1.564727
CG10206 CG17246 -0.891111
CG10206 CG17320 -0.060090
CG10206 CG17325 1.949274
CG10206 CG1837 2.219197
CG10206 CG18446 -0.084037
CG10206 CG18549 1.403255
CG10206 CG18657 1.885899
CG10206 CG1882 -2.161116
CG10206 CG18854 -0.453197
CG10206 CG1970 -1.999257
CG10206 CG2003 -8.550925
CG10206 CG2098 -7.128266
CG10206 CG2155 0.021400
CG10206 CG2198 2.757871
CG10206 CG2713 -7.394202
CG10206 CG2863 3.820579
CG10206 CG30011 -6.122677
CG10206 CG31004 -1.383030
CG10206 CG31098 -3.665649
CG10206 CG31160 -0.917902
CG10206 CG31175 -2.140251
CG10206 CG3140 2.112508
CG10206 CG32164 -2.121106
CG10206 CG32409 9.403733
CG10206 CG32499 0.184162
CG10206 CG3267 -1.048953
CG10206 CG32813 -9.519761
CG10206 CG3283 -0.172274
CG10206 CG33009 -0.911210
CG10206 CG3499 9.388731
CG10206 CG3593 0.765749
CG10206 CG4033 -11.126622
CG10206 CG4051 -2.809308
CG10206 CG4233 -19.481925
CG10206 CG4300 0.480602
CG10206 CG4354 0.114537
CG10206 CG4427 -7.060465
CG10206 CG4475 0.254109
CG10206 CG4533 -2.880392
CG10206 CG4567 -6.840692
CG10206 CG4600 -1.478901
CG10206 CG4665 0.943680
CG10206 CG4679 4.765950
CG10206 CG4994 8.752954
CG10206 CG5033 -22.047068
CG10206 CG5330 -7.829241
CG10206 CG5353 -2.411879
CG10206 CG5374 -4.050289
CG10206 CG5558 -1.236517
CG10206 CG5590 0.758935
CG10206 CG5594 7.555615
CG10206 CG5819 0.484139
CG10206 CG5904 -3.324357
CG10206 CG5992 -0.637988
CG10206 CG6226 4.801691
CG10206 CG6459 2.215687
CG10206 CG6501 -8.792125
CG10206 CG6668 1.539213
CG10206 CG6708 1.018299
CG10206 CG6871 -2.990763
CG10206 CG6949 11.563010
CG10206 CG7088 1.842542
CG10206 CG7107 2.861035
CG10206 CG7176 1.785286
CG10206 CG7266 1.085571
CG10206 CG7361 -1.963440
CG10206 CG7421 -5.052531
CG10206 CG7438 1.295719
CG10206 CG7458 -1.189121
CG10206 CG7461 -4.766288
CG10206 CG7915 -3.617827
CG10206 CG7935 2.489250
CG10206 CG7987 0.762920
CG10206 CG7993 2.570973
CG10206 CG8036 0.917319
CG10206 CG8050 3.738768
CG10206 CG8058 -10.677963
CG10206 CG8144 -1.029868
CG10206 CG8235 6.686558
CG10206 CG8309 1.274343
CG10206 CG8402 -2.195469
CG10206 CG8439 3.326055
CG10206 CG8443 -2.901731
CG10206 CG8446 -5.129444
CG10206 CG8470 2.691938
CG10206 CG8531 3.321464
CG10206 CG8665 3.081992
CG10206 CG8766 -0.127971
CG10206 CG8946 0.275156
CG10206 CG8977 10.333487
CG10206 CG9009 -0.861020
CG10206 CG9238 -0.140212
CG10206 CG9280 0.003162
CG10206 CG9281 -3.266380
CG10212 CG1130 -2.563753
CG10229 CG10620 -1.150825
CG10229 CG11652 -0.828492
CG10229 CG12006 0.592598
CG10229 CG12576 -0.010004
CG10229 CG12592 0.064829
CG10229 CG14206 1.792344
CG10229 CG1422 0.297225
CG10229 CG14712 -3.445893
CG10229 CG18250 3.895582
CG10229 CG31045 -0.539154
CG10229 CG31332 -1.692537
CG10229 CG3265 -1.522420
CG10229 CG3436 -1.559752
CG10229 CG3624 -1.638928
CG10229 CG3664 -0.076502
CG10229 CG4003 0.339721
CG10229 CG4006 -0.235965
CG10229 CG4457 -2.861077
CG10229 CG4551 -0.590726
CG10229 CG4966 -0.083427
CG10229 CG4972 -0.142720
CG10229 CG5183 0.695431
CG10229 CG5258 -0.694462
CG10229 CG5454 1.017897
CG10229 CG7073 0.438020
CG10229 CG7610 0.067669
CG10229 CG7638 0.091101
CG10229 CG7893 0.151192
CG10229 CG8231 1.963935
CG10229 CG8289 -0.157486
CG10229 CG8306 -0.342838
CG10229 CG8635 -0.524152
CG10229 CG8759 -2.061247
CG10229 CG9128 -0.106494
CG10229 CG9866 0.459343
CG10236 CG10334 1.116584
CG10236 CG10379 -0.757845
CG10236 CG10535 -1.226267
CG10236 CG10701 -0.239489
CG10236 CG13005 0.690139
CG10236 CG1322 -1.580442
CG10236 CG17124 -0.315452
CG10236 CG18140 -1.066483
CG10236 CG2051 0.052938
CG10236 CG2969 0.753652
CG10236 CG32425 3.716519
CG10236 CG32625 0.599234
CG10236 CG3278 -1.210574
CG10236 CG33104 -0.991665
CG10236 CG33549 -1.793679
CG10236 CG3722 -0.049073
CG10236 CG3902 -0.801771
CG10236 CG3903 -5.945624
CG10236 CG4145 1.116232
CG10236 CG4354 0.054925
CG10236 CG4679 1.745338
CG10236 CG5183 -0.800561
CG10236 CG5330 1.328539
CG10236 CG5486 0.354215
CG10236 CG7227 -2.021114
CG10236 CG8258 -0.434334
CG10236 CG9035 -0.387458
CG10236 CG9423 -0.547774
CG10236 CG9539 -2.389856
CG10278 CG10655 -2.453388
CG10278 CG10691 1.642705
CG10278 CG11151 -2.883888
CG10278 CG11255 -0.710551
CG10278 CG12400 -0.550504
CG10278 CG13704 -4.258681
CG10278 CG14066 -0.065556
CG10278 CG14792 -2.437499
CG10278 CG15347 0.515516
CG10278 CG31004 0.161257
CG10278 CG31259 -1.116442
CG10278 CG33502 2.274010
CG10278 CG3714 -0.386428
CG10278 CG4061 1.649443
CG10278 CG4199 -0.292574
CG10278 CG4217 1.728525
CG10278 CG5660 -2.262751
CG10278 CG6417 0.148382
CG10278 CG6769 0.884597
CG10278 CG7328 -0.783494
CG10278 CG8048 -0.140934
CG10278 CG9527 -1.243083
CG10287 CG11567 -0.418219
CG10287 CG12151 -0.782199
CG10287 CG1309 -1.324340
CG10287 CG15188 -1.680019
CG10287 CG17246 -0.078032
CG10287 CG32499 -0.637376
CG10287 CG4233 -0.627885
CG10287 CG4427 2.494677
CG10287 CG5330 -0.527306
CG10287 CG6148 -0.117794
CG10287 CG6708 -1.752461
CG10287 CG7935 0.015770
CG10287 CG8036 -1.101156
CG10287 CG8309 -0.088064
CG10287 CG8402 0.626489
CG10315 CG11444 -0.143141
CG10315 CG18854 1.969740
CG10315 CG2161 -0.532805
CG10315 CG30291 -1.785384
CG10315 CG31794 0.058781
CG10315 CG3722 -0.738710
CG10315 CG3766 -1.281905
CG10315 CG4729 -1.678957
CG10315 CG5353 -1.285992
CG10315 CG6199 -0.553957
CG10315 CG6202 -1.906176
CG10315 CG6822 -0.857931
CG10315 CG7748 -1.537700
CG10327 CG3180 -2.570736
CG10327 CG4022 -2.544866
CG10327 CG6181 -2.738705
CG10327 CG7528 -1.825531
CG10327 CG8472 -1.768708
CG10334 CG11347 -0.120653
CG10334 CG11949 -0.328712
CG10334 CG12369 0.498151
CG10334 CG1259 -0.996194
CG10334 CG13005 1.837007
CG10334 CG13850 -1.323032
CG10334 CG13912 -1.106041
CG10334 CG1444 -1.273116
CG10334 CG1463 -0.385724
CG10334 CG1475 -2.678365
CG10334 CG1648 -3.935155
CG10334 CG17158 1.284026
CG10334 CG18250 -1.968925
CG10334 CG1837 0.016556
CG10334 CG1910 1.950967
CG10334 CG2051 -0.935450
CG10334 CG2969 1.151603
CG10334 CG30427 -0.975463
CG10334 CG31045 1.604419
CG10334 CG32425 -0.821281
CG10334 CG32625 -0.420419
CG10334 CG3278 1.512274
CG10334 CG33549 2.911268
CG10334 CG3542 -0.263383
CG10334 CG3624 0.225335
CG10334 CG3902 -1.359826
CG10334 CG3903 -2.983924
CG10334 CG4145 0.662599
CG10334 CG4170 -0.457496
CG10334 CG4204 -1.040413
CG10334 CG4551 -0.878089
CG10334 CG4679 -2.589017
CG10334 CG4700 -0.342415
CG10334 CG4746 -0.045846
CG10334 CG5183 -0.107828
CG10334 CG5320 1.541955
CG10334 CG5330 4.030998
CG10334 CG5486 -1.837363
CG10334 CG6668 -0.439580
CG10334 CG7227 -2.567502
CG10334 CG8258 -0.246149
CG10334 CG8276 -0.317103
CG10334 CG9256 -0.465965
CG10334 CG9985 0.187636
CG10335 CG10565 0.327794
CG10335 CG10627 -0.211433
CG10335 CG11334 -0.566592
CG10335 CG12262 -0.873955
CG10335 CG13220 -0.081965
CG10335 CG15105 -0.960717
CG10335 CG15304 0.969340
CG10335 CG1582 -0.200302
CG10335 CG18140 -0.686911
CG10335 CG2161 0.358606
CG10335 CG3140 -1.135004
CG10335 CG31999 -0.594160
CG10335 CG32425 0.677874
CG10335 CG33549 0.625592
CG10335 CG3903 -1.793469
CG10335 CG4233 -1.305177
CG10335 CG4427 2.518863
CG10335 CG4533 0.083994
CG10335 CG4679 0.549721
CG10335 CG5330 0.207278
CG10335 CG5353 0.206175
CG10335 CG6666 -0.999655
CG10335 CG7981 -0.584040
CG10335 CG8402 -1.448637
CG10335 CG9280 -1.832141
CG10341 CG10660 0.433215
CG10341 CG11738 5.275840
CG10341 CG11771 -2.551065
CG10341 CG12101 -2.607256
CG10341 CG12141 2.947458
CG10341 CG12530 3.986514
CG10341 CG12785 -6.647560
CG10341 CG1381 -1.044931
CG10341 CG14447 -0.017300
CG10341 CG14996 -4.830200
CG10341 CG1685 -8.120237
CG10341 CG17136 -1.955715
CG10341 CG17369 -2.915652
CG10341 CG1746 -4.444107
CG10341 CG1785 0.537696
CG10341 CG2221 0.056586
CG10341 CG2263 0.113806
CG10341 CG2827 -1.845173
CG10341 CG2863 5.076436
CG10341 CG2867 2.197927
CG10341 CG32253 0.939298
CG10341 CG32264 0.235438
CG10341 CG32409 7.900879
CG10341 CG32813 -0.180076
CG10341 CG33217 -1.048792
CG10341 CG3593 -0.660108
CG10341 CG4217 -0.622840
CG10341 CG4307 4.184761
CG10341 CG4581 -0.775041
CG10341 CG4753 2.881934
CG10341 CG4781 -0.134381
CG10341 CG4912 -1.881288
CG10341 CG5010 -4.222181
CG10341 CG5258 1.452810
CG10341 CG5558 -3.973134
CG10341 CG5824 -12.912645
CG10341 CG5904 -4.517378
CG10341 CG6022 -4.486427
CG10341 CG6105 -6.477775
CG10341 CG6343 7.407567
CG10341 CG6767 1.910066
CG10341 CG6904 6.163650
CG10341 CG7519 -13.957725
CG10341 CG7712 1.380909
CG10341 CG7780 0.278735
CG10341 CG7834 0.361735
CG10341 CG7839 -12.216671
CG10341 CG7935 4.552196
CG10341 CG7993 6.396453
CG10341 CG8039 1.445826
CG10341 CG8327 -7.022117
CG10341 CG8443 1.480522
CG10341 CG8444 -1.643262
CG10341 CG8525 -2.539108
CG10341 CG8827 -0.201029
CG10341 CG8920 4.895107
CG10341 CG9006 5.358466
CG10341 CG9300 -2.173801
CG10341 CG9306 -0.001202
CG10341 CG9577 -1.061022
CG10341 CG9630 -3.609368
CG10360 CG2818 -1.391564
CG10360 CG33183 -1.117911
CG10360 CG4552 -1.089712
CG10360 CG8430 -0.670707
CG10364 CG3408 -1.750834
CG10364 CG6987 -1.116796
CG10364 CG7358 -1.441052
CG10364 CG9704 -1.008950
CG10367 CG11051 -0.349518
CG10367 CG1309 -0.478601
CG10367 CG15105 -0.727846
CG10367 CG15117 1.856489
CG10367 CG15717 0.752753
CG10367 CG18111 -0.610035
CG10367 CG2198 -0.403147
CG10367 CG31098 -0.289905
CG10367 CG3989 -0.480657
CG10367 CG4354 -1.042692
CG10367 CG4533 1.844187
CG10367 CG4679 -1.188502
CG10367 CG5330 0.473034
CG10367 CG7062 -1.065591
CG10367 CG7438 -0.854774
CG10367 CG8050 0.206724
CG10367 CG8402 0.359578
CG10367 CG8665 -1.915459
CG10379 CG10504 0.750561
CG10379 CG10535 0.196346
CG10379 CG10565 -3.651827
CG10379 CG10620 1.480207
CG10379 CG10701 -2.678948
CG10379 CG11015 1.512689
CG10379 CG11471 -0.482156
CG10379 CG12131 4.014357
CG10379 CG12676 -0.653802
CG10379 CG12792 -0.796479
CG10379 CG13005 -1.615641
CG10379 CG1309 -1.554274
CG10379 CG13289 -0.466220
CG10379 CG14025 1.168341
CG10379 CG1429 -2.222968
CG10379 CG1475 -4.909768
CG10379 CG15433 2.378824
CG10379 CG17032 -0.838703
CG10379 CG17121 0.737307
CG10379 CG17124 1.295956
CG10379 CG17492 -2.868076
CG10379 CG18507 -0.354319
CG10379 CG2051 0.955114
CG10379 CG2969 -0.590159
CG10379 CG3001 1.565874
CG10379 CG3008 0.387379
CG10379 CG31045 -1.572402
CG10379 CG32425 -4.050413
CG10379 CG3278 -2.613455
CG10379 CG33104 0.290040
CG10379 CG33549 -2.893268
CG10379 CG3624 1.813852
CG10379 CG4170 -0.039545
CG10379 CG4204 1.452559
CG10379 CG4354 -1.882468
CG10379 CG4427 2.012235
CG10379 CG4679 0.100305
CG10379 CG4994 4.567944
CG10379 CG5033 1.599606
CG10379 CG5183 -1.878986
CG10379 CG5258 -1.785995
CG10379 CG5320 4.777245
CG10379 CG5330 3.515857
CG10379 CG5353 1.632072
CG10379 CG5374 -4.545323
CG10379 CG5809 -0.341632
CG10379 CG6148 -1.319764
CG10379 CG6512 -6.841525
CG10379 CG6668 -4.676628
CG10379 CG6708 -0.127910
CG10379 CG7430 -2.365684
CG10379 CG7610 -3.472789
CG10379 CG7654 0.508894
CG10379 CG7915 -0.294331
CG10379 CG7935 1.397592
CG10379 CG8231 4.689641
CG10379 CG8289 0.035098
CG10379 CG8306 1.887560
CG10379 CG8309 -2.072333
CG10379 CG8312 -0.908170
CG10379 CG8402 -0.306516
CG10379 CG8439 0.860633
CG10379 CG8446 -0.291458
CG10379 CG8759 1.674623
CG10379 CG8977 -1.317574
CG10379 CG8978 0.303438
CG10379 CG9009 -0.834423
CG10379 CG9035 -0.159187
CG10379 CG9281 -1.451054
CG10379 CG9330 2.215681
CG10379 CG9423 1.080267
CG10379 CG9677 1.465594
CG10379 CG9866 -3.438347
CG10379 CG9916 -0.414118
CG10379 TE19126 -0.115811
CG10391 CG1600 -1.415828
CG10391 CG18466 1.392719
CG10391 CG4120 -2.860930
CG10391 CG8782 -2.141557
CG10425 CG10660 -1.127322
CG10425 CG10691 -2.595988
CG10425 CG11151 -0.772010
CG10425 CG11255 -0.772830
CG10425 CG12400 -0.482706
CG10425 CG12785 -0.017398
CG10425 CG15347 -0.473675
CG10425 CG1785 0.699223
CG10425 CG2713 0.054193
CG10425 CG3283 -0.052270
CG10425 CG3714 -0.898397
CG10425 CG4217 0.780393
CG10425 CG4753 0.344597
CG10425 CG5010 -0.371516
CG10425 CG5558 1.842424
CG10425 CG5904 0.263440
CG10425 CG6904 -0.074511
CG10425 CG7839 -0.709401
CG10425 CG7993 -0.195455
CG10425 CG8039 -0.786325
CG10425 CG8327 -1.144479
CG10425 CG8443 0.798289
CG10425 CG8525 -0.328754
CG10425 CG9527 0.638094
CG10425 CG9577 -0.776205
CG10473 CG3539 -2.592561
CG1049 CG12701 -2.355677
CG10504 CG10565 -2.639613
CG10504 CG10578 -0.226817
CG10504 CG10724 -4.885301
CG10504 CG11015 3.699227
CG10504 CG11107 -5.160920
CG10504 CG11444 3.489784
CG10504 CG11642 -0.104477
CG10504 CG12084 0.039069
CG10504 CG12091 -2.432241
CG10504 CG12262 -5.190716
CG10504 CG12403 -0.750513
CG10504 CG12582 -0.641590
CG10504 CG1345 0.415767
CG10504 CG1371 2.149650
CG10504 CG14207 1.601285
CG10504 CG1429 1.198373
CG10504 CG1475 -28.706221
CG10504 CG15105 1.097977
CG10504 CG15212 1.076622
CG10504 CG15282 -1.189001
CG10504 CG1648 -1.154190
CG10504 CG16765 0.480697
CG10504 CG17158 -0.810674
CG10504 CG1721 -0.161637
CG10504 CG17246 1.348350
CG10504 CG17325 -2.334375
CG10504 CG17332 0.879857
CG10504 CG17492 -1.095319
CG10504 CG1782 -1.271420
CG10504 CG18290 0.064812
CG10504 CG1837 1.944064
CG10504 CG1882 0.575542
CG10504 CG1884 -0.102763
CG10504 CG1910 0.710807
CG10504 CG2051 0.874196
CG10504 CG2161 1.644202
CG10504 CG3008 -0.771695
CG10504 CG31045 4.029345
CG10504 CG3127 1.325192
CG10504 CG31794 -0.801154
CG10504 CG3198 2.398261
CG10504 CG32164 2.902787
CG10504 CG32425 -3.512634
CG10504 CG32813 -0.857502
CG10504 CG33104 -0.288284
CG10504 CG33149 0.216261
CG10504 CG33183 0.085765
CG10504 CG33549 -0.695301
CG10504 CG3371 -0.449519
CG10504 CG3499 4.671407
CG10504 CG3624 2.604139
CG10504 CG3644 -2.504254
CG10504 CG3722 0.888710
CG10504 CG3725 -0.622119
CG10504 CG4145 -0.495171
CG10504 CG4169 -0.455368
CG10504 CG4364 0.797976
CG10504 CG4376 1.838849
CG10504 CG4427 0.116960
CG10504 CG4552 -5.305640
CG10504 CG4672 0.641375
CG10504 CG4679 -1.151505
CG10504 CG4692 -3.960689
CG10504 CG4700 -2.385513
CG10504 CG4726 -6.981537
CG10504 CG4994 3.257042
CG10504 CG5186 0.142414
CG10504 CG5320 1.349020
CG10504 CG5330 4.796484
CG10504 CG5353 5.023155
CG10504 CG5374 0.966854
CG10504 CG5476 1.503127
CG10504 CG5809 0.506425
CG10504 CG6501 6.774180
CG10504 CG6512 1.060616
CG10504 CG6521 0.335778
CG10504 CG6647 -0.716785
CG10504 CG6668 0.473406
CG10504 CG6708 0.619495
CG10504 CG6766 2.554791
CG10504 CG6775 -3.490784
CG10504 CG6877 1.454474
CG10504 CG7033 -4.390802
CG10504 CG7071 -4.101441
CG10504 CG7107 -1.659529
CG10504 CG7173 -0.847580
CG10504 CG7271 2.606365
CG10504 CG7361 -1.390757
CG10504 CG7413 -9.097204
CG10504 CG7430 -4.156250
CG10504 CG7433 0.246328
CG10504 CG7610 -0.073789
CG10504 CG7654 -0.167904
CG10504 CG7915 1.131757
CG10504 CG7920 -6.494147
CG10504 CG7981 -1.021133
CG10504 CG8186 3.561088
CG10504 CG8209 0.019060
CG10504 CG8231 -2.442530
CG10504 CG8235 -2.230018
CG10504 CG8289 0.422674
CG10504 CG8402 1.899685
CG10504 CG8439 -5.059425
CG10504 CG8965 0.833707
CG10504 CG8977 -2.488561
CG10504 CG9022 -4.023778
CG10504 CG9194 2.158806
CG10504 CG9238 -0.362017
CG10504 CG9281 2.718100
CG10504 CG9322 0.648014
CG10504 CG9750 2.660006
CG10504 CG9811 0.695918
CG10504 CG9985 1.484102
CG10504 CR31696 0.863684
CG10504 TE19126 1.551869
CG10535 CG11444 0.024213
CG10535 CG13005 0.618385
CG10535 CG1309 -0.424777
CG10535 CG1475 3.445785
CG10535 CG14805 0.286032
CG10535 CG17124 0.624521
CG10535 CG2051 0.100797
CG10535 CG2330 0.108559
CG10535 CG2969 -3.211486
CG10535 CG31692 0.431270
CG10535 CG32425 -3.216688
CG10535 CG3278 -2.667469
CG10535 CG33549 -0.304622
CG10535 CG3722 0.565400
CG10535 CG3725 1.103778
CG10535 CG3902 -0.356073
CG10535 CG3903 -0.793867
CG10535 CG4746 0.442165
CG10535 CG5033 0.169395
CG10535 CG5183 -0.529388
CG10535 CG5330 0.879647
CG10535 CG5345 -1.314684
CG10535 CG5353 -1.652952
CG10535 CG5486 0.540362
CG10535 CG6148 -0.296448
CG10535 CG6778 0.145556
CG10535 CG7227 0.511712
CG10535 CG7935 0.320514
CG10535 CG7987 -0.883293
CG10535 CG8258 -1.127923
CG10535 CG9256 -0.417862
CG10535 CG9677 -0.302712
CG10535 CG9916 -0.869977
CG10545 CG11324 -0.707050
CG10545 CG13624 -0.347186
CG10545 CG15811 -0.613289
CG10545 CG31043 -1.291567
CG10545 CG31088 -1.773248
CG10545 CG31108 0.504806
CG10545 CG31181 -0.821633
CG10545 CG4303 -0.403794
CG10545 CG5433 -0.090503
CG10545 CG6174 -0.902514
CG10545 CG6866 0.063043
CG10545 CG6987 -0.101268
CG10545 CG7375 -0.310389
CG10545 CG8567 0.266779
CG10545 CG9666 -1.234871
CG10545 CG9894 0.073968
CG10565 CG10627 0.747926
CG10565 CG10724 0.747603
CG10565 CG11015 -2.705803
CG10565 CG11076 3.261909
CG10565 CG11134 -1.215549
CG10565 CG11267 7.422685
CG10565 CG11334 -1.030083
CG10565 CG11444 3.308009
CG10565 CG11471 4.418598
CG10565 CG11567 0.233063
CG10565 CG11785 0.498599
CG10565 CG11979 -1.145233
CG10565 CG11992 0.326126
CG10565 CG12151 1.715441
CG10565 CG12262 -2.329357
CG10565 CG12792 -5.052711
CG10565 CG13005 -1.575685
CG10565 CG1309 5.562302
CG10565 CG13220 0.615930
CG10565 CG13506 -3.777709
CG10565 CG1403 1.924172
CG10565 CG14048 1.979544
CG10565 CG1475 -9.342198
CG10565 CG15105 3.864308
CG10565 CG15212 -0.921053
CG10565 CG15282 0.001904
CG10565 CG15304 1.239514
CG10565 CG15433 0.384921
CG10565 CG1582 0.808557
CG10565 CG16765 4.686540
CG10565 CG17032 0.515809
CG10565 CG17121 -1.433907
CG10565 CG17166 -11.349483
CG10565 CG1721 -0.558181
CG10565 CG17246 -2.513275
CG10565 CG17492 1.623322
CG10565 CG18140 -0.280553
CG10565 CG18446 0.796069
CG10565 CG18507 1.171923
CG10565 CG1882 2.659880
CG10565 CG18854 3.844262
CG10565 CG2003 4.665152
CG10565 CG2051 1.223684
CG10565 CG2161 -0.975069
CG10565 CG2713 -0.831251
CG10565 CG30011 3.107126
CG10565 CG3008 -3.227043
CG10565 CG31170 1.274132
CG10565 CG3140 -6.295899
CG10565 CG3171 0.980774
CG10565 CG31999 -0.329049
CG10565 CG32164 -11.316507
CG10565 CG32425 -4.483242
CG10565 CG32548 -0.340089
CG10565 CG32625 0.430983
CG10565 CG3267 -4.422286
CG10565 CG3278 0.789342
CG10565 CG33009 0.003633
CG10565 CG33104 -5.838733
CG10565 CG33183 0.932654
CG10565 CG33549 1.162535
CG10565 CG3499 -9.811639
CG10565 CG3624 -0.191407
CG10565 CG3861 0.285583
CG10565 CG3903 -4.508300
CG10565 CG3960 0.468284
CG10565 CG3992 0.634184
CG10565 CG4003 2.239775
CG10565 CG4051 -4.589463
CG10565 CG4169 2.744837
CG10565 CG4170 2.473217
CG10565 CG4233 0.185801
CG10565 CG4300 0.341056
CG10565 CG4307 3.462211
CG10565 CG4354 -0.105842
CG10565 CG4364 -0.243151
CG10565 CG4427 -4.387074
CG10565 CG4457 1.494358
CG10565 CG4533 -0.266244
CG10565 CG4552 2.073422
CG10565 CG4567 1.910357
CG10565 CG4679 -1.210390
CG10565 CG4692 0.049998
CG10565 CG4726 4.257830
CG10565 CG4972 -2.307453
CG10565 CG4994 -2.655795
CG10565 CG5033 -9.056126
CG10565 CG5193 0.956093
CG10565 CG5258 0.015545
CG10565 CG5320 -2.674947
CG10565 CG5330 -4.610918
CG10565 CG5353 4.430283
CG10565 CG5374 -5.914001
CG10565 CG5476 0.999574
CG10565 CG5809 -0.322774
CG10565 CG6501 -7.521754
CG10565 CG6512 -0.003898
CG10565 CG6521 -0.012321
CG10565 CG6668 -6.770191
CG10565 CG6708 -3.206696
CG10565 CG6775 0.439496
CG10565 CG6871 -0.846916
CG10565 CG6904 2.165016
CG10565 CG7033 -2.863806
CG10565 CG7071 3.288935
CG10565 CG7107 0.874309
CG10565 CG7173 -0.825841
CG10565 CG7176 1.359247
CG10565 CG7227 0.969066
CG10565 CG7271 -2.518480
CG10565 CG7361 -6.233965
CG10565 CG7413 0.706737
CG10565 CG7421 2.973471
CG10565 CG7430 -4.313460
CG10565 CG7461 1.142932
CG10565 CG7610 0.203956
CG10565 CG7698 4.081827
CG10565 CG7915 0.858639
CG10565 CG7935 -2.779603
CG10565 CG7981 1.666550
CG10565 CG7987 2.233878
CG10565 CG8058 2.011765
CG10565 CG8144 0.124279
CG10565 CG8186 0.517156
CG10565 CG8231 1.924188
CG10565 CG8235 -8.860634
CG10565 CG8309 -0.091756
CG10565 CG8402 -4.499130
CG10565 CG8430 -0.109668
CG10565 CG8439 -11.214333
CG10565 CG8788 0.157766
CG10565 CG8977 20.567957
CG10565 CG8978 -0.595612
CG10565 CG9009 -2.493883
CG10565 CG9140 0.042564
CG10565 CG9172 -3.665763
CG10565 CG9194 2.429514
CG10565 CG9238 0.115887
CG10565 CG9280 1.457040
CG10565 CG9281 3.237015
CG10565 CG9322 -0.743212
CG10565 CG9330 -4.236525
CG10565 CG9710 -1.685060
CG10565 CG9762 2.119226
CG10565 CG9985 -1.057667
CG10565 TE19126 0.663954
CG10571 CG12151 -0.113107
CG10571 CG14805 -0.253668
CG10571 CG18854 0.599628
CG10571 CG2158 -1.435774
CG10571 CG2221 -2.445260
CG10571 CG2263 -0.865720
CG10571 CG2827 0.613436
CG10571 CG32409 -1.580279
CG10571 CG4003 0.149661
CG10571 CG4912 -0.997517
CG10571 CG5033 3.532748
CG10571 CG5193 0.211940
CG10571 CG5277 0.325245
CG10571 CG5824 0.767052
CG10571 CG6022 2.518286
CG10571 CG6708 0.078027
CG10571 CG6904 0.261009
CG10571 CG7393 -2.212496
CG10571 CG7461 -0.214246
CG10571 CG8583 0.089085
CG10571 CG8636 0.402341
CG10571 CG8978 -1.093893
CG10571 CG9006 -4.527825
CG10571 CG9318 -1.018738
CG10571 CG9750 -0.690252
CG10578 CG11015 0.368419
CG10578 CG12091 -0.538687
CG10578 CG12403 -0.869402
CG10578 CG12592 0.037172
CG10578 CG13005 -0.657455
CG10578 CG1422 -0.359771
CG10578 CG1475 -0.502279
CG10578 CG14805 -0.587322
CG10578 CG17158 0.484005
CG10578 CG17246 -0.275443
CG10578 CG17492 0.049581
CG10578 CG18250 0.804282
CG10578 CG1837 -0.472974
CG10578 CG31368 -1.191794
CG10578 CG32425 0.163973
CG10578 CG32625 0.336987
CG10578 CG3265 0.218673
CG10578 CG32701 -0.621652
CG10578 CG3278 0.450551
CG10578 CG33104 -0.198666
CG10578 CG33549 0.103886
CG10578 CG3371 1.371062
CG10578 CG3416 -1.287579
CG10578 CG3624 -0.046265
CG10578 CG4204 -0.402413
CG10578 CG4427 0.859791
CG10578 CG4700 -1.142421
CG10578 CG5183 -0.611601
CG10578 CG5258 -0.057487
CG10578 CG5320 2.044122
CG10578 CG5330 0.460519
CG10578 CG5454 -0.798703
CG10578 CG5809 -1.035395
CG10578 CG6844 -0.529140
CG10578 CG7413 -0.676743
CG10578 CG7433 -0.330344
CG10578 CG7481 0.021875
CG10578 CG7987 -0.972171
CG10578 CG9423 -1.274383
CG10578 CG9677 0.696803
CG10578 CG9750 0.661721
CG10578 CG9985 -0.728050
CG10591 CG18374 -0.210663
CG10591 CG4753 -0.377848
CG10591 CG5288 0.228734
CG10591 CG5532 -0.876437
CG10591 CG8048 -0.940195
CG10591 CG8804 -2.262560
CG10602 CG2977 -1.291262
CG10602 CG31098 -0.480757
CG10602 CG8470 -0.675382
CG10602 CG8665 -0.852419
CG10602 CG8766 -0.801016
CG10602 CG8946 0.370624
CG10620 CG10701 -2.149549
CG10620 CG11015 -0.338383
CG10620 CG11280 -1.357949
CG10620 CG11347 0.511963
CG10620 CG11652 -3.635484
CG10620 CG11861 -2.438222
CG10620 CG11949 -3.013399
CG10620 CG12091 -5.144393
CG10620 CG12129 -0.509649
CG10620 CG12131 -0.334735
CG10620 CG12360 -1.072461
CG10620 CG12369 -1.700564
CG10620 CG12676 -5.924323
CG10620 CG13005 6.904094
CG10620 CG13912 -1.418096
CG10620 CG14025 0.243766
CG10620 CG14207 0.201832
CG10620 CG1422 -5.548605
CG10620 CG1429 1.398066
CG10620 CG1444 3.889463
CG10620 CG1475 5.797525
CG10620 CG1648 -0.266065
CG10620 CG16721 -0.855246
CG10620 CG17158 2.761633
CG10620 CG1716 -0.070705
CG10620 CG17492 -2.504150
CG10620 CG18250 -24.905403
CG10620 CG2051 -5.676119
CG10620 CG2835 -1.301195
CG10620 CG3039 -1.499209
CG10620 CG31045 -8.559474
CG10620 CG31332 9.953501
CG10620 CG32425 4.275582
CG10620 CG3265 4.663845
CG10620 CG32701 -1.187222
CG10620 CG33097 0.257690
CG10620 CG33549 -4.299205
CG10620 CG3371 3.327390
CG10620 CG3436 1.254887
CG10620 CG3542 1.075940
CG10620 CG3624 1.946245
CG10620 CG3664 -1.449719
CG10620 CG3722 -0.088568
CG10620 CG3725 0.426292
CG10620 CG3800 -0.761999
CG10620 CG3903 1.082465
CG10620 CG4006 -1.116317
CG10620 CG4170 0.798334
CG10620 CG4204 0.284521
CG10620 CG4551 0.647335
CG10620 CG4677 -1.898104
CG10620 CG4700 0.721586
CG10620 CG5183 -4.461479
CG10620 CG5320 -2.609492
CG10620 CG5809 -5.079928
CG10620 CG6017 0.275120
CG10620 CG6668 3.025434
CG10620 CG6877 -0.303423
CG10620 CG7073 -1.771728
CG10620 CG7262 -0.681292
CG10620 CG7379 2.472473
CG10620 CG7526 -0.508434
CG10620 CG7752 0.495145
CG10620 CG7893 -4.568638
CG10620 CG8231 -0.346901
CG10620 CG8276 0.851730
CG10620 CG8289 1.145234
CG10620 CG8306 3.237467
CG10620 CG8411 1.190339
CG10620 CG8416 0.617639
CG10620 CG8759 -2.636712
CG10620 CG8933 2.243534
CG10620 CG9022 -0.638987
CG10620 CG9035 -0.161702
CG10620 CG9128 -0.746606
CG10620 CG9322 -2.495087
CG10620 CG9403 -0.898413
CG10620 CG9423 1.146911
CG10620 CG9677 3.056232
CG10620 CG9712 2.213304
CG10620 CG9866 -3.062276
CG10620 CG9985 2.170966
CG10620 TE19126 -0.372657
CG10627 CG1169 -2.301608
CG10627 CG15105 -0.222840
CG10627 CG3008 -0.778419
CG10627 CG31999 -1.777243
CG10627 CG32425 -0.153522
CG10627 CG33549 -1.049635
CG10627 CG3499 0.354435
CG10627 CG3725 0.332602
CG10627 CG3903 0.947587
CG10627 CG3960 -0.192870
CG10627 CG4169 0.680350
CG10627 CG4354 -1.674016
CG10627 CG4364 -0.412510
CG10627 CG4679 -2.408555
CG10627 CG4692 -2.059016
CG10627 CG5330 2.238819
CG10627 CG5486 -0.974822
CG10627 CG7266 -0.570666
CG10627 CG7526 -0.494034
CG10627 CG8402 -0.579279
CG10627 CG9194 0.978205
CG10627 CG9811 -0.343054
CG10655 CG10691 -5.606112
CG10655 CG11107 -2.168472
CG10655 CG11151 0.552994
CG10655 CG11255 -1.528395
CG10655 CG11267 -11.322821
CG10655 CG11979 1.175007
CG10655 CG12141 4.119756
CG10655 CG12157 1.390991
CG10655 CG12400 -1.157663
CG10655 CG12785 -0.938165
CG10655 CG13220 1.586335
CG10655 CG13506 1.431257
CG10655 CG13551 -3.211894
CG10655 CG13704 -2.235590
CG10655 CG1371 -3.932942
CG10655 CG14048 2.159184
CG10655 CG14066 -1.398620
CG10655 CG15095 -5.845028
CG10655 CG15304 5.736129
CG10655 CG15347 3.775185
CG10655 CG1685 -5.555427
CG10655 CG17332 2.014297
CG10655 CG17642 -1.360646
CG10655 CG1771 -2.540135
CG10655 CG2713 4.141942
CG10655 CG2863 0.908825
CG10655 CG31004 0.613984
CG10655 CG31098 1.760217
CG10655 CG31175 1.529108
CG10655 CG3127 2.846759
CG10655 CG3140 0.475267
CG10655 CG32164 1.323082
CG10655 CG32813 2.272462
CG10655 CG3283 -0.061324
CG10655 CG33502 -3.104616
CG10655 CG3714 0.479229
CG10655 CG4169 0.911209
CG10655 CG4217 -6.631767
CG10655 CG4233 -4.526243
CG10655 CG4427 1.926495
CG10655 CG4581 2.939974
CG10655 CG4901 0.854793
CG10655 CG4994 -0.160684
CG10655 CG5558 -3.092914
CG10655 CG5590 -0.514897
CG10655 CG5660 -0.200998
CG10655 CG5819 1.279456
CG10655 CG5903 -1.158182
CG10655 CG5904 -4.513696
CG10655 CG5992 -0.802908
CG10655 CG6028 -0.176933
CG10655 CG6226 1.601317
CG10655 CG6345 -0.519316
CG10655 CG6417 -1.158255
CG10655 CG6501 -13.315873
CG10655 CG6666 2.195658
CG10655 CG6769 -8.150916
CG10655 CG6904 2.167099
CG10655 CG6949 0.882053
CG10655 CG7178 -1.219083
CG10655 CG7361 -2.704477
CG10655 CG7421 2.117259
CG10655 CG7430 -0.182202
CG10655 CG7458 1.885162
CG10655 CG7610 -0.155841
CG10655 CG7698 -1.398240
CG10655 CG7834 0.034460
CG10655 CG7920 2.085250
CG10655 CG7993 -4.132423
CG10655 CG8039 2.333513
CG10655 CG8048 -5.188293
CG10655 CG8058 2.872766
CG10655 CG8235 2.741599
CG10655 CG8443 1.455134
CG10655 CG8446 -0.574776
CG10655 CG8470 4.919173
CG10655 CG8766 -1.123258
CG10655 CG8946 2.156995
CG10655 CG9527 3.793879
CG10660 CG11771 -0.194949
CG10660 CG12101 3.130914
CG10660 CG12400 2.440229
CG10660 CG12785 -6.568408
CG10660 CG14048 -2.481921
CG10660 CG14996 -0.431106
CG10660 CG1685 1.795636
CG10660 CG17136 -0.194798
CG10660 CG1785 -7.112622
CG10660 CG2827 0.177933
CG10660 CG2867 -0.267680
CG10660 CG32264 0.988532
CG10660 CG32409 -0.426498
CG10660 CG33217 3.049571
CG10660 CG3593 -2.044218
CG10660 CG4217 1.089658
CG10660 CG4753 0.010670
CG10660 CG4912 1.401063
CG10660 CG5010 -2.940870
CG10660 CG5904 -3.360521
CG10660 CG6022 -0.631594
CG10660 CG6767 -2.193852
CG10660 CG7178 -0.847236
CG10660 CG7519 3.262885
CG10660 CG7712 -0.385631
CG10660 CG8039 0.946442
CG10660 CG8058 1.592042
CG10660 CG8327 -2.779052
CG10660 CG8444 0.204909
CG10660 CG8470 -0.588091
CG10660 CG8525 1.191469
CG10660 CG8788 1.624787
CG10660 CG8827 -0.464075
CG10660 CG8920 0.061215
CG10660 CG9306 -0.343700
CG10660 CG9527 0.542301
CG10660 CG9577 -4.030833
CG10691 CG11134 -2.021549
CG10691 CG11151 -0.308682
CG10691 CG11255 0.678586
CG10691 CG11267 -6.387562
CG10691 CG1157 0.407603
CG10691 CG12141 -10.476732
CG10691 CG12157 -2.582604
CG10691 CG12400 -11.811788
CG10691 CG13220 4.954070
CG10691 CG13551 1.036254
CG10691 CG13704 -2.598634
CG10691 CG14996 1.986764
CG10691 CG15095 5.106524
CG10691 CG15304 -7.480734
CG10691 CG15347 -2.204548
CG10691 CG15717 3.748754
CG10691 CG1685 1.308604
CG10691 CG17642 0.198544
CG10691 CG2003 0.919961
CG10691 CG2713 -11.195401
CG10691 CG2977 0.925826
CG10691 CG31004 -0.189712
CG10691 CG31098 -3.224324
CG10691 CG31160 -1.351624
CG10691 CG31170 -0.893972
CG10691 CG3140 -3.304460
CG10691 CG32409 1.408228
CG10691 CG3267 5.376510
CG10691 CG3283 1.417386
CG10691 CG32920 0.588373
CG10691 CG33502 6.878522
CG10691 CG3714 -2.779378
CG10691 CG4061 1.261593
CG10691 CG4217 4.837714
CG10691 CG4233 -0.899735
CG10691 CG4475 -1.578196
CG10691 CG4567 1.653955
CG10691 CG4753 -0.138721
CG10691 CG4901 1.697032
CG10691 CG5010 1.083319
CG10691 CG5525 2.541450
CG10691 CG5558 2.200319
CG10691 CG5660 -2.366478
CG10691 CG5819 0.703118
CG10691 CG5903 0.223636
CG10691 CG5904 -0.094369
CG10691 CG6028 -0.614330
CG10691 CG6105 -0.681606
CG10691 CG6226 -2.305049
CG10691 CG6345 0.247864
CG10691 CG6415 -0.756922
CG10691 CG6417 0.054569
CG10691 CG6459 0.707981
CG10691 CG6501 11.057194
CG10691 CG6666 2.271329
CG10691 CG6769 -4.311718
CG10691 CG6904 5.280770
CG10691 CG6949 -6.145175
CG10691 CG7328 -2.559298
CG10691 CG7421 -3.738837
CG10691 CG7458 -1.267318
CG10691 CG7834 0.607198
CG10691 CG7993 5.024448
CG10691 CG8039 -1.102489
CG10691 CG8048 -2.191268
CG10691 CG8058 -5.957971
CG10691 CG8402 -0.993594
CG10691 CG8443 -4.206119
CG10691 CG8470 -11.184183
CG10691 CG8766 1.882075
CG10691 CG8788 -2.048392
CG10691 CG8946 0.470356
CG10691 CG9140 0.074543
CG10691 CG9331 -1.693217
CG10691 CG9527 -6.842513
CG10691 CG9577 1.850574
CG10698 CG11128 -2.254655
CG10698 CG1546 -3.281728
CG10701 CG11015 -2.872436
CG10701 CG12091 1.936602
CG10701 CG12676 -0.831916
CG10701 CG18250 -0.387698
CG10701 CG3008 -0.487216
CG10701 CG31045 1.358926
CG10701 CG32425 1.647078
CG10701 CG33097 0.269186
CG10701 CG33549 -0.285547
CG10701 CG4006 -0.110598
CG10701 CG4170 -1.231543
CG10701 CG4204 -0.601302
CG10701 CG4700 1.049363
CG10701 CG5809 -1.890137
CG10701 CG6512 2.218008
CG10701 CG7893 1.530494
CG10701 CG8276 -0.877790
CG10701 CG8308 -1.180162
CG10701 CG9403 -0.628381
CG10701 CG9423 -1.246213
CG10701 CG9712 -0.637490
CG10719 CG4230 -2.586248
CG10724 CG11372 -0.720923
CG10724 CG1151 -0.923526
CG10724 CG12262 -1.465103
CG10724 CG12403 -2.600968
CG10724 CG1371 -0.486357
CG10724 CG1475 5.947253
CG10724 CG15105 -1.205633
CG10724 CG15117 0.975241
CG10724 CG15282 0.501414
CG10724 CG15717 0.745316
CG10724 CG17325 -0.349391
CG10724 CG17332 -0.410580
CG10724 CG1837 1.058764
CG10724 CG18593 -0.420294
CG10724 CG1910 1.824915
CG10724 CG30011 -1.031093
CG10724 CG31098 -1.476982
CG10724 CG32164 -1.238990
CG10724 CG4051 -0.303518
CG10724 CG4376 -0.116093
CG10724 CG4533 -0.985529
CG10724 CG4679 -2.321056
CG10724 CG4692 0.327199
CG10724 CG5320 -4.464772
CG10724 CG5330 -0.222054
CG10724 CG5476 0.949498
CG10724 CG6647 -2.488919
CG10724 CG6668 1.017336
CG10724 CG7062 -1.538486
CG10724 CG7071 0.568961
CG10724 CG7107 0.606362
CG10724 CG7173 -0.254224
CG10724 CG7361 -0.195561
CG10724 CG7433 1.683829
CG10724 CG7920 0.892573
CG10724 CG8050 0.545049
CG10724 CG8186 -0.738505
CG10724 CG8235 0.461201
CG10724 CG8402 -0.687162
CG10724 CG8665 1.291943
CG10726 CG14513 -1.335124
CG10726 CG17724 -1.497217
CG10726 CG2207 -3.646178
CG10726 CG5358 -1.390712
CG10726 CG7659 -0.764659
CG10746 CG11051 0.499272
CG10746 CG11267 5.194996
CG10746 CG11992 -0.309617
CG10746 CG12157 0.839706
CG10746 CG12172 0.812040
CG10746 CG12262 -1.162492
CG10746 CG13551 -0.163333
CG10746 CG14243 -0.217285
CG10746 CG15095 -1.923008
CG10746 CG15717 -9.464325
CG10746 CG1600 -1.145227
CG10746 CG18446 -0.554954
CG10746 CG18549 -0.283917
CG10746 CG18593 -1.334509
CG10746 CG1882 0.102503
CG10746 CG2003 -0.993032
CG10746 CG2098 0.263034
CG10746 CG30011 -0.589519
CG10746 CG31098 0.597217
CG10746 CG31175 0.610869
CG10746 CG3267 0.577498
CG10746 CG3829 -0.442433
CG10746 CG4233 0.754002
CG10746 CG4427 4.024679
CG10746 CG4475 0.239165
CG10746 CG4600 -0.903171
CG10746 CG5330 2.577949
CG10746 CG6459 -1.325400
CG10746 CG6871 -0.901247
CG10746 CG7062 -1.156686
CG10746 CG7088 1.568079
CG10746 CG7266 -1.394981
CG10746 CG7421 -1.041092
CG10746 CG7438 -0.009253
CG10746 CG8050 0.532773
CG10746 CG8058 1.326501
CG10746 CG8066 -0.296611
CG10746 CG8235 -3.144336
CG10746 CG8402 -1.482561
CG10746 CG8446 1.028385
CG10746 CG8470 -4.729362
CG10746 CG8665 1.073021
CG10746 CG8788 1.966082
CG10746 CG8946 -1.829450
CG10746 CG9009 -0.459117
CG10756 CG11217 -2.395563
CG10756 CG6040 -1.869033
CG10756 CG8173 -1.658630
CG1082 CG31259 -2.846965
CG1082 CG4061 -1.056226
CG10897 CG9704 -2.345447
CG10922 CG15105 0.779094
CG10922 CG15117 0.925865
CG10922 CG18111 -1.633770
CG10922 CG2198 -0.309422
CG10922 CG3960 0.139199
CG10922 CG3989 -0.629500
CG10922 CG4354 -0.406310
CG10922 CG4533 -2.051748
CG10922 CG4679 -0.673937
CG10922 CG4692 -1.209273
CG10922 CG5330 0.271251
CG10922 CG5345 -0.491280
CG10922 CG5594 -1.212994
CG10922 CG6803 -0.064011
CG10922 CG7935 0.057591
CG10922 CG8665 0.227928
CG10922 CG9194 0.016427
CG10924 CG1743 -1.271905
CG10924 CG3006 -1.686929
CG10924 CG4162 -0.519161
CG10924 CG8669 -0.468870
CG10992 CG3903 -2.271015
CG11015 CG11076 -0.478882
CG11015 CG11471 -0.088844
CG11015 CG11949 0.657297
CG11015 CG12091 -4.092781
CG11015 CG12131 -1.899438
CG11015 CG12592 -0.257930
CG11015 CG12676 1.771113
CG11015 CG12792 -1.968910
CG11015 CG13005 -2.787516
CG11015 CG14026 0.103395
CG11015 CG14207 1.291356
CG11015 CG1422 0.980269
CG11015 CG14712 0.409119
CG11015 CG1475 1.340802
CG11015 CG15433 3.436319
CG11015 CG17032 -0.159731
CG11015 CG17124 2.350560
CG11015 CG17158 0.002033
CG11015 CG17166 -1.448155
CG11015 CG1721 0.371377
CG11015 CG17246 1.447543
CG11015 CG17492 0.258405
CG11015 CG18250 0.953534
CG11015 CG3001 0.632436
CG11015 CG3008 -2.941497
CG11015 CG31045 -0.032553
CG11015 CG31332 -4.186626
CG11015 CG32425 -0.981720
CG11015 CG32625 -0.848469
CG11015 CG3265 -3.150743
CG11015 CG3278 -1.750693
CG11015 CG33097 1.860069
CG11015 CG33104 -0.436268
CG11015 CG33183 0.443924
CG11015 CG33549 -0.977266
CG11015 CG3371 3.377836
CG11015 CG3416 -0.280285
CG11015 CG3499 2.724293
CG11015 CG3624 -0.383693
CG11015 CG3664 0.198080
CG11015 CG3992 0.900258
CG11015 CG4006 0.908329
CG11015 CG4170 0.729822
CG11015 CG4204 -0.849621
CG11015 CG4551 2.405425
CG11015 CG4700 -8.227017
CG11015 CG4912 2.961799
CG11015 CG4972 -3.059672
CG11015 CG4994 1.859437
CG11015 CG5183 1.632663
CG11015 CG5258 -1.719512
CG11015 CG5374 1.081094
CG11015 CG5454 -1.155895
CG11015 CG5486 1.083739
CG11015 CG5809 -0.183723
CG11015 CG6177 0.002016
CG11015 CG6512 -10.052965
CG11015 CG6668 -0.227066
CG11015 CG6766 1.047564
CG11015 CG7033 -2.758638
CG11015 CG7413 -5.496928
CG11015 CG7430 -0.101153
CG11015 CG7610 2.108478
CG11015 CG7654 -2.072886
CG11015 CG7893 -3.212505
CG11015 CG8231 -9.206385
CG11015 CG8411 0.084471
CG11015 CG8553 0.682774
CG11015 CG8759 5.540541
CG11015 CG8977 3.396178
CG11015 CG8978 1.370659
CG11015 CG9035 0.945349
CG11015 CG9172 -1.086522
CG11015 CG9281 -6.063716
CG11015 CG9318 -0.191030
CG11015 CG9322 0.326571
CG11015 CG9330 -3.080908
CG11015 CG9403 -0.218301
CG11015 CG9416 0.039332
CG11015 CG9423 -0.536631
CG11015 CG9677 -1.438718
CG11015 CG9710 -1.385324
CG11015 CG9712 0.844695
CG11015 CG9750 4.266221
CG11015 CG9866 1.493894
CG11051 CG12172 -0.498305
CG11051 CG12286 0.010687
CG11051 CG14021 0.420838
CG11051 CG14968 -0.651086
CG11051 CG15095 2.035096
CG11051 CG15117 -2.271179
CG11051 CG1548 -0.880720
CG11051 CG15717 1.758550
CG11051 CG1743 -3.672660
CG11051 CG1837 1.095647
CG11051 CG2003 0.570099
CG11051 CG2098 -1.381641
CG11051 CG2198 0.577372
CG11051 CG31098 -0.743218
CG11051 CG31775 0.330881
CG11051 CG3989 -0.785596
CG11051 CG4162 0.397574
CG11051 CG4533 0.424449
CG11051 CG5033 -0.674437
CG11051 CG5210 -0.859555
CG11051 CG5330 1.426791
CG11051 CG5594 -0.272814
CG11051 CG7062 1.845603
CG11051 CG7241 0.241550
CG11051 CG8050 -3.384135
CG11051 CG8066 1.180446
CG11051 CG8402 0.271456
CG11051 CG8470 -2.142545
CG11051 CG8665 -2.784929
CG11076 CG15433 0.867433
CG11076 CG17166 -2.196537
CG11076 CG3008 -2.213438
CG11076 CG33104 -0.502228
CG11076 CG4966 -0.775316
CG11076 CG4994 -1.768585
CG11076 CG5374 -2.573747
CG11076 CG6766 -0.375147
CG11076 CG7610 0.979387
CG11076 CG8231 1.337536
CG11076 CG8268 -0.518608
CG11076 CG8439 -0.460201
CG11076 CG8553 -0.680660
CG11076 CG9281 -0.973396
CG11076 CG9710 0.162593
CG1109 CG12091 -0.287096
CG1109 CG12129 -0.998646
CG1109 CG12287 -0.316591
CG1109 CG12369 -0.489383
CG1109 CG12701 -0.944318
CG1109 CG1404 -0.372544
CG1109 CG18250 1.579691
CG1109 CG33097 0.935391
CG1109 CG3436 -0.240033
CG1109 CG3542 -0.439913
CG1109 CG3800 -0.698005
CG1109 CG4006 0.448924
CG1109 CG4204 -0.789195
CG1109 CG4303 -1.179207
CG1109 CG5021 -0.141670
CG1109 CG5433 -0.863212
CG1109 CG5499 -1.208535
CG1109 CG6617 0.522559
CG1109 CG6889 -1.663034
CG1109 CG7375 0.615728
CG1109 CG7379 0.143136
CG1109 CG8276 -0.226528
CG1109 CG9128 -1.576905
CG1109 CG9256 -0.243714
CG1109 CG9403 0.103313
CG1109 CG9677 0.624711
CG11100 CG12701 -0.654508
CG11100 CG13624 -0.582759
CG11100 CG3969 -0.907462
CG11100 CG5215 -0.321020
CG11100 CG5499 -0.490459
CG11100 CG7375 -1.051064
CG11100 CG7379 0.239782
CG11100 CG8200 -0.979698
CG11100 CG8974 -0.342831
CG11107 CG11134 0.303784
CG11107 CG11267 -1.831169
CG11107 CG11444 -1.843134
CG11107 CG12262 1.853220
CG11107 CG13220 -1.531782
CG11107 CG1371 -0.055989
CG11107 CG14066 -0.644438
CG11107 CG1475 -0.316267
CG11107 CG15304 0.033935
CG11107 CG1582 0.564443
CG11107 CG17246 -1.051162
CG11107 CG17320 -0.842449
CG11107 CG17332 -1.310530
CG11107 CG17642 -1.024320
CG11107 CG1771 1.277329
CG11107 CG1782 -0.044909
CG11107 CG1882 0.465947
CG11107 CG18854 1.142780
CG11107 CG1910 1.848690
CG11107 CG2161 -4.048007
CG11107 CG31170 -1.932291
CG11107 CG3127 -1.294232
CG11107 CG3140 -1.703625
CG11107 CG31794 0.460149
CG11107 CG32164 -1.655499
CG11107 CG32425 3.616878
CG11107 CG33502 0.435056
CG11107 CG33549 2.792067
CG11107 CG3499 0.351663
CG11107 CG3624 -0.738800
CG11107 CG4086 -1.631501
CG11107 CG4169 -2.717952
CG11107 CG4233 1.218938
CG11107 CG4364 -0.743368
CG11107 CG4427 3.570084
CG11107 CG4552 1.300019
CG11107 CG4726 -0.075468
CG11107 CG4994 1.117325
CG11107 CG5353 -5.755191
CG11107 CG5590 -0.870386
CG11107 CG5903 0.767512
CG11107 CG5904 -0.615489
CG11107 CG6501 0.096432
CG11107 CG6666 0.503164
CG11107 CG6769 -1.728419
CG11107 CG6775 0.803074
CG11107 CG6949 1.985917
CG11107 CG7033 2.003427
CG11107 CG7107 -1.759478
CG11107 CG7271 -0.737596
CG11107 CG7279 -0.506746
CG11107 CG7361 0.776514
CG11107 CG7413 2.664394
CG11107 CG7430 -0.832565
CG11107 CG7458 0.446217
CG11107 CG7461 -1.889509
CG11107 CG7610 0.647037
CG11107 CG7698 0.857579
CG11107 CG7920 -1.492214
CG11107 CG7981 0.473390
CG11107 CG8173 0.979803
CG11107 CG8235 0.781192
CG11107 CG8402 -4.057447
CG11107 CG8430 0.103053
CG11107 CG8439 1.928899
CG11107 CG8977 0.026806
CG11107 CG9022 -2.682209
CG11107 CG9743 -0.748625
CG11107 CG9750 -1.288030
CG11134 CG11267 -0.533366
CG11134 CG11334 -3.007636
CG11134 CG11793 -0.942581
CG11134 CG12151 0.449441
CG11134 CG12157 0.148800
CG11134 CG12262 3.505756
CG11134 CG12400 -1.718960
CG11134 CG13220 -1.222360
CG11134 CG13506 1.188633
CG11134 CG14066 0.328954
CG11134 CG15162 -2.743862
CG11134 CG15212 -0.596027
CG11134 CG15717 0.733019
CG11134 CG1582 0.705688
CG11134 CG17166 1.753822
CG11134 CG17246 0.347734
CG11134 CG17320 0.607965
CG11134 CG17332 3.304588
CG11134 CG1771 0.648630
CG11134 CG18446 0.592397
CG11134 CG1882 -1.633299
CG11134 CG18854 1.608768
CG11134 CG1970 -0.552461
CG11134 CG2003 0.975956
CG11134 CG2674 0.461916
CG11134 CG2713 -1.479736
CG11134 CG31004 0.667851
CG11134 CG31160 -4.191865
CG11134 CG31170 -0.640829
CG11134 CG31175 2.477977
CG11134 CG3140 -1.357119
CG11134 CG3171 -0.112458
CG11134 CG32164 -2.153491
CG11134 CG32409 2.968630
CG11134 CG3267 -6.205491
CG11134 CG3283 1.254281
CG11134 CG33502 -3.783711
CG11134 CG3499 2.510131
CG11134 CG4033 1.349752
CG11134 CG4051 1.222956
CG11134 CG4061 -0.592100
CG11134 CG4233 4.860575
CG11134 CG4427 -10.281422
CG11134 CG4475 0.162004
CG11134 CG4567 -0.900955
CG11134 CG4665 -0.063303
CG11134 CG5130 -0.748750
CG11134 CG6028 0.181080
CG11134 CG6345 -1.751501
CG11134 CG6459 -2.673695
CG11134 CG6501 1.088698
CG11134 CG6521 0.130107
CG11134 CG6666 0.392160
CG11134 CG6708 1.024964
CG11134 CG6949 2.553849
CG11134 CG7107 -3.264114
CG11134 CG7176 1.180949
CG11134 CG7266 0.310481
CG11134 CG7271 0.882266
CG11134 CG7328 -0.581533
CG11134 CG7354 -0.043484
CG11134 CG7361 -3.355969
CG11134 CG7421 1.698293
CG11134 CG7458 0.063296
CG11134 CG7461 -5.275542
CG11134 CG7698 -1.971783
CG11134 CG7807 -0.186859
CG11134 CG8036 0.973723
CG11134 CG8058 0.541269
CG11134 CG8186 -0.051878
CG11134 CG8235 -6.353143
CG11134 CG8309 0.425375
CG11134 CG8402 2.106260
CG11134 CG8443 1.024805
CG11134 CG8531 -1.745862
CG11134 CG8766 -0.366655
CG11134 CG8788 -1.253820
CG11134 CG8946 -1.463718
CG11134 CG9127 -0.912999
CG11134 CG9280 1.555384
CG11134 CG9331 1.801090
CG11134 CG9527 3.406716
CG11134 CG9710 2.352944
CG11151 CG11255 -1.304252
CG11151 CG11267 0.776525
CG11151 CG12400 -1.356555
CG11151 CG13704 2.696469
CG11151 CG15347 -4.421715
CG11151 CG17642 -0.817350
CG11151 CG33502 -4.241674
CG11151 CG3714 -0.694052
CG11151 CG4061 0.480316
CG11151 CG4753 2.632043
CG11151 CG5660 2.620053
CG11151 CG6028 -0.137635
CG11151 CG6417 -2.529283
CG11151 CG6769 0.544961
CG11151 CG7328 -1.127904
CG11151 CG9527 1.096476
CG11217 CG11255 -0.581387
CG11217 CG15211 -2.250421
CG11217 CG1582 -1.232112
CG11217 CG3171 -0.954173
CG11217 CG32920 -0.414074
CG11217 CG5660 -0.056197
CG11217 CG5903 -0.739458
CG11217 CG6345 -0.552494
CG11217 CG6769 -0.773134
CG11217 CG7361 0.387334
CG11241 CG14996 -1.269949
CG11241 CG9577 -1.691309
CG11255 CG11267 0.928011
CG11255 CG12338 -2.318867
CG11255 CG12400 0.707770
CG11255 CG14066 0.209556
CG11255 CG1771 0.142794
CG11255 CG33502 -0.454349
CG11255 CG3714 0.179149
CG11255 CG4217 -0.917516
CG11255 CG4247 -0.624410
CG11255 CG4901 -1.201920
CG11255 CG5525 0.183898
CG11255 CG5660 -1.732015
CG11255 CG5903 0.009141
CG11255 CG6028 -0.591795
CG11255 CG6345 -0.794097
CG11255 CG6769 -1.247780
CG11255 CG7328 -0.397271
CG11255 CG7458 -0.082971
CG11255 CG7698 0.231585
CG11255 CG8048 1.206480
CG11255 CG8531 -0.332380
CG11255 CG9527 0.800593
CG11267 CG11979 2.733974
CG11267 CG12141 -9.073649
CG11267 CG12157 2.379850
CG11267 CG12262 -1.946710
CG11267 CG12400 4.827436
CG11267 CG12785 1.369824
CG11267 CG13220 -5.207564
CG11267 CG13506 2.211128
CG11267 CG13551 -0.430877
CG11267 CG13704 0.233376
CG11267 CG1371 -1.619592
CG11267 CG14048 1.736856
CG11267 CG15095 2.216187
CG11267 CG15117 -0.123908
CG11267 CG15162 4.005460
CG11267 CG15304 -10.141951
CG11267 CG15347 -9.849535
CG11267 CG15717 -10.220708
CG11267 CG1685 2.691130
CG11267 CG17246 0.965787
CG11267 CG17320 0.924477
CG11267 CG17332 -2.710434
CG11267 CG17642 1.015004
CG11267 CG1771 0.554812
CG11267 CG1882 -1.035268
CG11267 CG18854 5.288775
CG11267 CG2003 2.076907
CG11267 CG2713 1.255584
CG11267 CG2863 0.114660
CG11267 CG2977 4.128319
CG11267 CG31004 -2.124049
CG11267 CG31098 -3.953769
CG11267 CG31160 -0.465476
CG11267 CG31170 4.445402
CG11267 CG31175 -1.306717
CG11267 CG3127 -4.487139
CG11267 CG3140 -0.598220
CG11267 CG32164 -1.072223
CG11267 CG32409 4.181273
CG11267 CG3267 -6.445938
CG11267 CG32813 -5.892365
CG11267 CG3283 -3.523406
CG11267 CG33009 -0.659074
CG11267 CG33071 2.319008
CG11267 CG33502 -2.961016
CG11267 CG3499 -4.848671
CG11267 CG3714 -2.609568
CG11267 CG3960 2.259553
CG11267 CG4033 -9.356165
CG11267 CG4051 -4.170464
CG11267 CG4169 2.069114
CG11267 CG4217 2.192098
CG11267 CG4233 -2.056646
CG11267 CG4247 -0.067924
CG11267 CG4427 2.562771
CG11267 CG4475 1.855283
CG11267 CG4567 -2.044359
CG11267 CG4753 3.001929
CG11267 CG4901 2.750494
CG11267 CG4994 -10.714801
CG11267 CG5010 -1.086525
CG11267 CG5033 -1.771293
CG11267 CG5353 0.282129
CG11267 CG5558 6.284813
CG11267 CG5594 0.403376
CG11267 CG5596 -0.240939
CG11267 CG5660 0.053750
CG11267 CG5819 -3.149789
CG11267 CG5903 -0.293598
CG11267 CG5904 -33.564618
CG11267 CG5961 2.546005
CG11267 CG5992 -2.097960
CG11267 CG6028 1.324320
CG11267 CG6226 3.016574
CG11267 CG6345 0.446100
CG11267 CG6417 3.552652
CG11267 CG6459 0.532732
CG11267 CG6501 -11.901177
CG11267 CG6666 -5.032160
CG11267 CG6769 4.498608
CG11267 CG6904 5.125626
CG11267 CG6949 1.810450
CG11267 CG7033 0.913713
CG11267 CG7088 4.004766
CG11267 CG7107 -0.895194
CG11267 CG7176 1.818116
CG11267 CG7328 2.495771
CG11267 CG7361 -2.323286
CG11267 CG7421 -3.632110
CG11267 CG7438 1.940368
CG11267 CG7458 -4.695392
CG11267 CG7698 1.713688
CG11267 CG7807 0.500051
CG11267 CG7920 2.594764
CG11267 CG7993 7.973106
CG11267 CG8039 5.659009
CG11267 CG8048 3.759578
CG11267 CG8050 1.452128
CG11267 CG8058 -0.337918
CG11267 CG8235 -2.372737
CG11267 CG8402 2.248584
CG11267 CG8439 -2.721628
CG11267 CG8443 -2.111305
CG11267 CG8446 0.129592
CG11267 CG8470 -11.207017
CG11267 CG8531 -1.063110
CG11267 CG8766 -1.736004
CG11267 CG8788 4.873058
CG11267 CG8946 -7.778998
CG11267 CG8977 12.027572
CG11267 CG9527 -5.062382
CG11267 CG9663 0.265988
CG11267 CG9762 2.967067
CG11280 CG11652 -1.099181
CG11280 CG11861 -0.283258
CG11280 CG11949 -0.479740
CG11280 CG13912 -0.758861
CG11280 CG1422 1.004304
CG11280 CG1444 0.201190
CG11280 CG18250 2.209806
CG11280 CG2048 -0.908032
CG11280 CG2835 -0.649951
CG11280 CG31332 -1.254996
CG11280 CG32043 -0.156523
CG11280 CG6877 -0.507482
CG1130 CG3408 -1.507744
CG1130 CG9704 -0.639245
CG1130 CG9797 -1.317811
CG11306 CG13503 0.131839
CG11306 CG14206 0.201615
CG11306 CG1422 0.919131
CG11306 CG17136 -0.658007
CG11306 CG18854 -2.992683
CG11306 CG2221 0.381050
CG11306 CG2263 -1.191446
CG11306 CG4003 -0.179454
CG11306 CG4457 -1.700546
CG11306 CG4665 -0.905843
CG11306 CG4966 -0.186416
CG11306 CG5382 -0.811246
CG11306 CG5596 -0.254021
CG11306 CG6202 0.066316
CG11306 CG6708 0.038660
CG11306 CG6904 2.155971
CG11306 CG7073 -2.197116
CG11306 CG7461 2.133216
CG11306 CG8301 -0.889371
CG11306 CG8531 -0.668774
CG11306 CG8635 -0.504171
CG11324 CG13624 -0.672014
CG11324 CG14622 -0.163264
CG11324 CG31043 -1.034581
CG11324 CG31108 -2.845186
CG11326 CG1157 -0.217380
CG11326 CG11979 -3.079205
CG11326 CG12206 -1.032743
CG11326 CG12785 -0.108473
CG11326 CG13503 0.351893
CG11326 CG14206 -0.326327
CG11326 CG14643 -0.626874
CG11326 CG15162 0.209698
CG11326 CG2184 -2.148941
CG11326 CG2863 1.250990
CG11326 CG31175 0.141536
CG11326 CG32164 1.803513
CG11326 CG3267 -0.386010
CG11326 CG32813 0.468545
CG11326 CG4033 0.074923
CG11326 CG4051 1.324111
CG11326 CG4307 1.137780
CG11326 CG4901 0.104921
CG11326 CG4994 -0.233189
CG11326 CG5525 -1.408828
CG11326 CG5596 0.865720
CG11326 CG5961 0.097673
CG11326 CG6105 0.684283
CG11326 CG6501 -0.775433
CG11326 CG7033 0.940167
CG11326 CG7176 -1.965033
CG11326 CG7361 1.060554
CG11326 CG7502 -0.325716
CG11326 CG7554 -0.786423
CG11326 CG8048 -0.420469
CG11326 CG8309 0.570548
CG11326 CG8788 -1.143264
CG11326 CG9281 -3.193247
CG11326 CG9762 -0.031107
CG11334 CG12262 -0.701771
CG11334 CG13220 -1.308802
CG11334 CG1582 -2.384606
CG11334 CG17320 -0.938257
CG11334 CG31170 -0.261213
CG11334 CG3140 0.851462
CG11334 CG32920 0.057774
CG11334 CG3499 0.709740
CG11334 CG4233 -1.141186
CG11334 CG4427 2.843456
CG11334 CG5353 -0.670239
CG11334 CG6345 0.016851
CG11334 CG8235 1.105384
CG11334 CG8430 -0.343208
CG11334 CG9280 -1.606811
CG11347 CG12091 -0.575997
CG11347 CG12129 0.248886
CG11347 CG1250 -1.227665
CG11347 CG12676 -0.949630
CG11347 CG1345 -0.989635
CG11347 CG1403 -0.345939
CG11347 CG1404 -0.808064
CG11347 CG1444 -1.388763
CG11347 CG15105 3.700404
CG11347 CG15282 -0.157548
CG11347 CG1648 0.676841
CG11347 CG17158 -3.282520
CG11347 CG1782 1.188372
CG11347 CG18250 4.154455
CG11347 CG18290 -0.816437
CG11347 CG18783 0.019566
CG11347 CG1884 -0.945751
CG11347 CG2051 0.889458
CG11347 CG2374 0.650429
CG11347 CG3039 -0.921052
CG11347 CG32425 2.093757
CG11347 CG33097 -5.013964
CG11347 CG33549 -4.700383
CG11347 CG3542 -0.684843
CG11347 CG3644 -0.660158
CG11347 CG3722 2.663421
CG11347 CG3725 -2.549595
CG11347 CG3800 2.305074
CG11347 CG3903 -4.296226
CG11347 CG4405 -0.387941
CG11347 CG4672 -2.419930
CG11347 CG4679 1.069759
CG11347 CG4692 -1.237392
CG11347 CG5320 -4.839120
CG11347 CG5486 1.074335
CG11347 CG5809 1.912494
CG11347 CG6668 2.087483
CG11347 CG6775 1.902585
CG11347 CG7071 -0.487648
CG11347 CG7433 1.058922
CG11347 CG7526 -0.222000
CG11347 CG8276 -2.387563
CG11347 CG8965 0.474193
CG11347 CG8974 -0.541548
CG11347 CG9022 -0.148072
CG11347 CG9194 -1.659916
CG11347 CG9423 0.654900
CG11347 CG9985 0.411189
CG11372 CG12203 -1.005781
CG11372 CG12262 1.687877
CG11372 CG12403 -2.104507
CG11372 CG13993 0.024151
CG11372 CG14643 -0.780441
CG11372 CG15102 -0.640453
CG11372 CG15105 2.263336
CG11372 CG15212 -0.140668
CG11372 CG15282 -1.876455
CG11372 CG17332 -4.269533
CG11372 CG17508 -0.904347
CG11372 CG18593 -0.837414
CG11372 CG1882 0.211232
CG11372 CG30349 -0.659151
CG11372 CG31022 0.010723
CG11372 CG31368 -0.035153
CG11372 CG3171 0.002577
CG11372 CG32164 1.061141
CG11372 CG32244 -2.321564
CG11372 CG33149 -1.790111
CG11372 CG33502 0.722562
CG11372 CG4364 0.666352
CG11372 CG4376 -2.677535
CG11372 CG4567 0.069024
CG11372 CG4726 1.027190
CG11372 CG4994 -2.899908
CG11372 CG5320 1.633918
CG11372 CG5476 2.458569
CG11372 CG6521 0.411765
CG11372 CG6666 0.394480
CG11372 CG6668 2.111319
CG11372 CG7071 -4.112210
CG11372 CG7107 -3.542467
CG11372 CG7361 4.710910
CG11372 CG7433 0.770059
CG11372 CG7807 -0.028682
CG11372 CG7920 1.878055
CG11372 CG8186 -3.938078
CG11372 CG8235 -0.972088
CG11372 CG9253 -0.998221
CG11372 CG9811 -0.831935
CG11437 CG1374 -3.318845
CG11444 CG11979 0.677060
CG11444 CG12151 -1.203467
CG11444 CG13005 2.440333
CG11444 CG1309 1.759192
CG11444 CG13220 -1.028111
CG11444 CG1475 -4.440922
CG11444 CG1582 0.253031
CG11444 CG1648 -0.907592
CG11444 CG17124 -0.383558
CG11444 CG17246 -2.599014
CG11444 CG17492 1.974225
CG11444 CG18250 1.295304
CG11444 CG18854 -3.742751
CG11444 CG2051 1.581030
CG11444 CG2161 -1.586103
CG11444 CG2263 1.061752
CG11444 CG2674 0.730924
CG11444 CG2713 1.512087
CG11444 CG3008 1.494694
CG11444 CG31045 -1.670720
CG11444 CG31170 0.146616
CG11444 CG3140 -1.728217
CG11444 CG3171 0.998833
CG11444 CG31794 0.409215
CG11444 CG3198 1.195144
CG11444 CG3224 -0.598652
CG11444 CG32425 -1.332608
CG11444 CG32625 -0.466985
CG11444 CG3278 -0.199640
CG11444 CG33104 0.860951
CG11444 CG33549 -1.939332
CG11444 CG3499 -2.708228
CG11444 CG3542 1.069722
CG11444 CG3624 -1.910152
CG11444 CG3664 -1.216157
CG11444 CG4003 1.434234
CG11444 CG4051 -1.215807
CG11444 CG4086 -0.061930
CG11444 CG4169 -0.411502
CG11444 CG4170 -0.507862
CG11444 CG4204 -1.647193
CG11444 CG4233 -5.340819
CG11444 CG4427 6.326668
CG11444 CG4457 3.391743
CG11444 CG4551 0.071868
CG11444 CG4552 -1.365330
CG11444 CG4665 1.189423
CG11444 CG4692 -0.357334
CG11444 CG4972 -2.384464
CG11444 CG4994 -3.378784
CG11444 CG5186 -0.863167
CG11444 CG5277 0.666404
CG11444 CG5330 -0.505249
CG11444 CG5353 -2.147195
CG11444 CG5374 -4.619390
CG11444 CG5382 -0.653461
CG11444 CG5904 2.034664
CG11444 CG5992 2.441801
CG11444 CG6708 -0.516654
CG11444 CG6775 -4.060910
CG11444 CG6904 -3.362614
CG11444 CG7033 -0.054738
CG11444 CG7107 1.041530
CG11444 CG7271 0.311931
CG11444 CG7279 -0.723392
CG11444 CG7413 -0.677152
CG11444 CG7430 -3.403957
CG11444 CG7461 -5.481919
CG11444 CG7610 -2.030916
CG11444 CG7915 0.874410
CG11444 CG7935 -1.796255
CG11444 CG7981 0.727505
CG11444 CG7993 -5.393242
CG11444 CG8058 5.171238
CG11444 CG8231 4.751219
CG11444 CG8235 -3.547302
CG11444 CG8289 1.772551
CG11444 CG8366 0.380905
CG11444 CG8402 2.224600
CG11444 CG8430 -0.092761
CG11444 CG8439 1.112608
CG11444 CG8553 0.240556
CG11444 CG8759 -3.113561
CG11444 CG8977 1.138953
CG11444 CG8978 -3.543966
CG11444 CG9022 1.753881
CG11444 CG9140 3.458386
CG11444 CG9281 3.281929
CG11444 CG9677 -0.327696
CG11444 CG9710 0.064696
CG11444 CG9750 -3.560477
CG11444 CG9916 -1.180455
CG11444 CG9985 1.061856
CG11453 CG11576 -0.176293
CG11453 CG13102 -2.253425
CG11453 CG16787 -1.182885
CG11453 CG31233 -0.771600
CG11453 CG3734 -1.862562
CG11453 CG4199 -0.689471
CG11453 CG9568 -1.044660
CG11471 CG11738 0.811690
CG11471 CG12101 2.721381
CG11471 CG12151 0.932243
CG11471 CG12785 1.523823
CG11471 CG12792 -4.187676
CG11471 CG13005 -0.689079
CG11471 CG1309 0.010984
CG11471 CG13503 -1.364279
CG11471 CG13506 -2.675853
CG11471 CG14206 -1.101505
CG11471 CG14207 0.809066
CG11471 CG1475 -5.221180
CG11471 CG15433 0.140959
CG11471 CG16765 2.492708
CG11471 CG17124 -0.131684
CG11471 CG17166 -0.244531
CG11471 CG17369 0.797783
CG11471 CG1785 3.741927
CG11471 CG18854 3.747814
CG11471 CG2003 -0.453847
CG11471 CG2221 -3.682960
CG11471 CG2674 0.936430
CG11471 CG2863 -0.470689
CG11471 CG2867 0.920755
CG11471 CG3224 -0.782530
CG11471 CG32409 -2.834561
CG11471 CG32625 -1.671311
CG11471 CG3267 1.559055
CG11471 CG32813 0.973705
CG11471 CG33104 -3.617133
CG11471 CG33183 0.543365
CG11471 CG3499 2.174122
CG11471 CG4033 -0.601860
CG11471 CG4170 2.933650
CG11471 CG4307 -1.555093
CG11471 CG4427 3.013742
CG11471 CG4457 2.827650
CG11471 CG4700 3.582849
CG11471 CG4726 0.253209
CG11471 CG4912 -16.010029
CG11471 CG5033 -0.613765
CG11471 CG5183 0.807570
CG11471 CG5258 -0.005249
CG11471 CG5277 5.232988
CG11471 CG5330 -1.754911
CG11471 CG5353 -1.072338
CG11471 CG5824 1.754250
CG11471 CG5904 -0.346250
CG11471 CG6022 0.005185
CG11471 CG6148 -1.269268
CG11471 CG6226 0.229857
CG11471 CG6512 -0.032987
CG11471 CG6668 0.880290
CG11471 CG6708 -2.655168
CG11471 CG6766 0.266654
CG11471 CG7033 2.306733
CG11471 CG7088 -0.402540
CG11471 CG7413 -1.682204
CG11471 CG7430 -0.878268
CG11471 CG7461 -2.698535
CG11471 CG7654 -3.154810
CG11471 CG7915 -0.425938
CG11471 CG8058 -1.213678
CG11471 CG8144 -5.014362
CG11471 CG8231 2.542102
CG11471 CG8286 0.520581
CG11471 CG8306 0.176860
CG11471 CG8309 -1.389058
CG11471 CG8439 -1.560423
CG11471 CG8446 3.402349
CG11471 CG8635 -0.807918
CG11471 CG8920 -1.699804
CG11471 CG8977 1.041527
CG11471 CG8978 -1.209138
CG11471 CG9172 -0.472585
CG11471 CG9281 -2.014072
CG11471 CG9326 0.199807
CG11471 CG9330 -9.484336
CG11471 CG9710 2.671727
CG11471 CG9866 -1.314090
CG11471 TE19126 1.031934
CG11494 CG13624 -0.797205
CG11494 CG14513 -2.447996
CG11494 CG2083 -0.968028
CG11494 CG31108 -0.930397
CG11494 CG6617 0.815058
CG11494 CG6987 -0.443679
CG11494 CG7358 -0.410161
CG11494 CG7471 -0.868853
CG11494 CG8092 -1.022469
CG1151 CG12403 -0.512530
CG1151 CG15282 -0.270324
CG1151 CG15717 -0.146722
CG1151 CG17325 -0.690980
CG1151 CG3989 0.437449
CG1151 CG4533 -0.042030
CG1151 CG4679 0.002849
CG1151 CG5330 -0.560790
CG1151 CG5345 -1.233632
CG1151 CG5476 0.128313
CG1151 CG6803 -0.326037
CG1151 CG7062 -0.161823
CG1151 CG8665 -0.149867
CG11567 CG11992 0.373772
CG11567 CG15212 -0.736049
CG11567 CG16765 0.324424
CG11567 CG17166 0.200941
CG11567 CG32548 -0.963941
CG11567 CG3267 -0.966113
CG11567 CG33217 -0.206233
CG11567 CG4051 -0.293565
CG11567 CG4233 -0.772625
CG11567 CG4742 -1.526267
CG11567 CG6708 -0.418982
CG11567 CG7107 0.135251
CG11567 CG7266 -1.431292
CG11567 CG7421 0.775514
CG11567 CG7807 -0.646683
CG11567 CG7935 -0.029992
CG11567 CG8058 0.781395
CG11567 CG8235 0.261304
CG11567 CG8309 -0.410134
CG11567 CG8402 0.158450
CG11567 CG9149 0.073771
CG11567 CR31808 -1.487511
CG1157 CG11979 -0.746389
CG1157 CG12141 1.613542
CG1157 CG12151 -2.011931
CG1157 CG12157 -0.748023
CG1157 CG12400 2.784350
CG1157 CG12785 0.266190
CG1157 CG13551 2.201622
CG1157 CG14048 -1.739134
CG1157 CG14206 2.557950
CG1157 CG15095 0.007383
CG1157 CG15162 0.420438
CG1157 CG15347 -0.237542
CG1157 CG1685 -0.312875
CG1157 CG1785 1.361308
CG1157 CG2003 -0.861654
CG1157 CG2184 0.014225
CG1157 CG2713 -3.161308
CG1157 CG2863 -0.231166
CG1157 CG31175 0.113295
CG1157 CG32164 0.164290
CG1157 CG32409 1.057717
CG1157 CG3267 2.512253
CG1157 CG32813 -1.223459
CG1157 CG3283 0.592220
CG1157 CG33217 1.204143
CG1157 CG4033 -5.105788
CG1157 CG4051 1.030579
CG1157 CG4061 -0.108575
CG1157 CG4217 1.605143
CG1157 CG4427 3.864996
CG1157 CG4475 -1.067226
CG1157 CG4665 -0.681132
CG1157 CG4753 0.459797
CG1157 CG4901 0.885253
CG1157 CG5010 -1.555334
CG1157 CG5277 2.340170
CG1157 CG5288 -0.004026
CG1157 CG5525 -1.162439
CG1157 CG5594 -0.447027
CG1157 CG5903 -0.601703
CG1157 CG6022 2.015777
CG1157 CG6105 -4.084274
CG1157 CG6459 -0.620285
CG1157 CG6501 0.640624
CG1157 CG6904 -4.233061
CG1157 CG6949 -0.960692
CG1157 CG7176 -2.135835
CG1157 CG7178 -1.909766
CG1157 CG7361 2.818651
CG1157 CG7421 -2.804228
CG1157 CG7458 1.900044
CG1157 CG7502 -1.075128
CG1157 CG7519 -1.119598
CG1157 CG7839 0.588502
CG1157 CG7935 1.293674
CG1157 CG8048 -1.202763
CG1157 CG8058 2.521154
CG1157 CG8443 2.044324
CG1157 CG8525 -1.439255
CG1157 CG8531 -2.942883
CG1157 CG8766 -0.189781
CG1157 CG8788 -4.653028
CG1157 CG8913 -0.301746
CG1157 CG8946 -0.244068
CG1157 CG9127 -1.572020
CG1157 CG9331 1.089641
CG1157 CG9527 -0.618612
CG11576 CG13102 0.144647
CG11576 CG13284 -2.725608
CG11576 CG1809 -0.036523
CG11576 CG3734 -2.229089
CG11576 CG6830 -0.995789
CG11576 CG9568 -1.129935
CG11642 CG1273 -2.247185
CG11642 CG1422 -0.993696
CG11642 CG1475 0.560688
CG11642 CG16765 0.264486
CG11642 CG1749 -0.910261
CG11642 CG30011 -1.277114
CG11642 CG6668 -0.006818
CG11642 CG6708 -0.666561
CG11642 CG7073 -0.454484
CG11642 CG7675 -0.533213
CG11642 CG7915 0.333096
CG11642 CG8144 -1.223099
CG11642 CG8306 -0.354098
CG11652 CG11861 -4.584520
CG11652 CG11949 0.807560
CG11652 CG12006 1.840021
CG11652 CG12091 0.798028
CG11652 CG12131 1.014004
CG11652 CG12287 -0.498369
CG11652 CG12360 0.927844
CG11652 CG12576 -1.420205
CG11652 CG12592 -0.254048
CG11652 CG12676 1.828861
CG11652 CG13777 -0.556035
CG11652 CG1422 -5.538658
CG11652 CG1444 1.850238
CG11652 CG14712 1.235317
CG11652 CG14883 -0.700582
CG11652 CG17492 -3.369537
CG11652 CG18250 -1.062510
CG11652 CG2374 -2.135891
CG11652 CG2835 1.025179
CG11652 CG3048 0.337058
CG11652 CG31022 -0.657383
CG11652 CG31045 1.572058
CG11652 CG31332 -1.347907
CG11652 CG31368 0.715791
CG11652 CG3198 0.896516
CG11652 CG32043 -0.157089
CG11652 CG32244 0.060109
CG11652 CG3265 -2.592834
CG11652 CG33097 2.558921
CG11652 CG3371 -6.923470
CG11652 CG3436 1.362807
CG11652 CG4006 0.400799
CG11652 CG4125 -1.406875
CG11652 CG4551 1.264655
CG11652 CG4843 1.063202
CG11652 CG4966 2.033754
CG11652 CG5454 -2.110406
CG11652 CG5809 4.099550
CG11652 CG6766 -0.647408
CG11652 CG6877 -0.501366
CG11652 CG7073 0.481259
CG11652 CG7375 -0.836621
CG11652 CG7379 -1.515398
CG11652 CG7638 -5.151072
CG11652 CG7893 -1.050603
CG11652 CG8209 0.212941
CG11652 CG8411 -0.999831
CG11652 CG8416 1.577423
CG11652 CG8635 1.049590
CG11652 CG8749 0.393379
CG11652 CG9403 -0.846623
CG11652 CG9710 1.497992
CG11652 CG9854 -1.095746
CG11652 TE19126 1.011449
CG11654 CG6155 -3.120120
CG11738 CG11979 3.364521
CG11738 CG12006 -0.722285
CG11738 CG12141 3.493032
CG11738 CG12530 -4.946662
CG11738 CG12785 -0.648695
CG11738 CG12792 14.138961
CG11738 CG13005 -2.464907
CG11738 CG13503 -0.514447
CG11738 CG1381 2.294024
CG11738 CG14048 -6.408106
CG11738 CG14206 -11.797260
CG11738 CG14447 1.044721
CG11738 CG14712 -2.091298
CG11738 CG14788 -0.231363
CG11738 CG1685 0.349610
CG11738 CG17136 1.391015
CG11738 CG17369 3.608920
CG11738 CG1746 -2.285618
CG11738 CG1785 8.434764
CG11738 CG18657 0.490902
CG11738 CG18854 1.453423
CG11738 CG2003 -1.120399
CG11738 CG2184 0.409570
CG11738 CG2263 5.206464
CG11738 CG2863 -9.236153
CG11738 CG2867 1.944493
CG11738 CG3001 2.677533
CG11738 CG32409 -0.587599
CG11738 CG32464 -3.998394
CG11738 CG32813 -1.578505
CG11738 CG33071 2.267099
CG11738 CG4033 -5.873824
CG11738 CG4217 -0.200415
CG11738 CG4307 -16.395524
CG11738 CG4457 -0.783969
CG11738 CG4581 -1.930961
CG11738 CG4843 -4.373328
CG11738 CG4901 1.602409
CG11738 CG4912 -10.967685
CG11738 CG5033 5.539788
CG11738 CG5258 -3.003801
CG11738 CG5277 3.665405
CG11738 CG5374 3.688194
CG11738 CG5525 0.195647
CG11738 CG5596 1.428628
CG11738 CG5824 -11.069028
CG11738 CG5904 -5.861772
CG11738 CG5961 0.208417
CG11738 CG5992 3.554332
CG11738 CG6022 2.772480
CG11738 CG6105 8.788827
CG11738 CG6226 -2.898114
CG11738 CG6501 5.472818
CG11738 CG6904 3.970563
CG11738 CG6949 0.517893
CG11738 CG7033 -3.635689
CG11738 CG7088 -1.126549
CG11738 CG7430 -7.423137
CG11738 CG7458 -5.636700
CG11738 CG7519 -18.868556
CG11738 CG7638 2.951363
CG11738 CG7935 3.176734
CG11738 CG7993 -0.074335
CG11738 CG8231 3.247035
CG11738 CG8301 -1.563932
CG11738 CG8446 -0.132859
CG11738 CG8525 -7.329565
CG11738 CG8635 -1.835650
CG11738 CG8759 -6.485112
CG11738 CG8780 0.257140
CG11738 CG8920 3.042358
CG11738 CG8977 4.598556
CG11738 CG9306 1.500793
CG11738 CG9630 -7.434281
CG11738 CG9663 1.389763
CG11738 CG9750 2.429861
CG11738 CG9762 -1.097273
CG11738 CG9866 -1.331295
CG11771 CG12101 0.008043
CG11771 CG12530 0.674191
CG11771 CG12785 3.883780
CG11771 CG14996 1.185004
CG11771 CG17136 -1.150778
CG11771 CG17369 1.366291
CG11771 CG1785 -3.161916
CG11771 CG2221 -0.642043
CG11771 CG2867 -2.501723
CG11771 CG32253 -2.938347
CG11771 CG32264 -3.423182
CG11771 CG4781 1.224233
CG11771 CG4912 5.318826
CG11771 CG5010 2.720341
CG11771 CG5824 -5.321381
CG11771 CG6022 -10.984793
CG11771 CG6767 -2.392441
CG11771 CG7519 3.393115
CG11771 CG7712 0.088951
CG11771 CG8327 1.643127
CG11771 CG8525 0.908052
CG11771 CG8920 -5.159071
CG11771 CG9006 2.136348
CG11771 CG9300 -1.482506
CG11771 CG9306 0.957511
CG11785 CG11979 0.167040
CG11785 CG12151 0.161934
CG11785 CG12785 0.114046
CG11785 CG13503 0.493365
CG11785 CG14206 0.771812
CG11785 CG15433 -2.087895
CG11785 CG17369 0.968599
CG11785 CG1785 -0.394274
CG11785 CG2221 -1.288564
CG11785 CG2674 -0.415980
CG11785 CG2863 -0.255421
CG11785 CG31175 -0.025180
CG11785 CG3267 0.591501
CG11785 CG33104 -0.298937
CG11785 CG33217 -2.374528
CG11785 CG4307 1.467650
CG11785 CG4901 -0.067348
CG11785 CG4912 2.012003
CG11785 CG5258 -1.058193
CG11785 CG5277 -2.225050
CG11785 CG5525 -0.884840
CG11785 CG6022 -0.683378
CG11785 CG6105 -0.105521
CG11785 CG6343 -0.141094
CG11785 CG6904 1.020630
CG11785 CG7033 -0.787881
CG11785 CG7176 -0.679971
CG11785 CG7361 0.219287
CG11785 CG7421 0.725058
CG11785 CG7554 -1.043102
CG11785 CG7712 -0.924386
CG11785 CG8231 -0.023265
CG11785 CG8309 1.153673
CG11785 CG8788 -1.083008
CG11785 CG8920 0.694558
CG11785 CG9149 0.425078
CG11785 CG9172 0.274950
CG11785 CG9330 -1.724790
CG11785 CG9710 0.100609
CG11793 CG12151 -1.642358
CG11793 CG12157 -0.804336
CG11793 CG15117 2.168876
CG11793 CG15162 0.539127
CG11793 CG15212 0.670955
CG11793 CG15282 1.297514
CG11793 CG15717 2.388073
CG11793 CG17332 1.722584
CG11793 CG18374 -0.962219
CG11793 CG18446 -1.069896
CG11793 CG2210 -1.056049
CG11793 CG2977 1.861561
CG11793 CG32164 0.599169
CG11793 CG32548 -1.714508
CG11793 CG3267 0.161575
CG11793 CG3960 -0.384682
CG11793 CG4051 1.238760
CG11793 CG4427 2.973666
CG11793 CG4679 -2.001574
CG11793 CG5288 -1.364335
CG11793 CG5330 -1.275896
CG11793 CG5476 -1.347011
CG11793 CG5532 -0.132942
CG11793 CG5594 -0.004979
CG11793 CG6459 0.874006
CG11793 CG6666 -1.535254
CG11793 CG6708 -0.328280
CG11793 CG7062 -0.683873
CG11793 CG7107 -1.208963
CG11793 CG7266 -1.390038
CG11793 CG7361 1.328672
CG11793 CG8050 -0.168986
CG11793 CG8186 -1.384750
CG11793 CG8402 1.101970
CG11793 CG8665 -1.813769
CG11793 CG8766 -0.489720
CG11793 CG8788 -2.790762
CG11793 CG8804 0.807556
CG11793 CG8946 -1.571212
CG11793 CG9127 -0.693237
CG11793 CG9331 -1.361712
CG11798 CG12249 -0.888993
CG11798 CG13894 -0.559424
CG11798 CG14041 -4.141737
CG11798 CG31181 -0.780862
CG11798 CG3269 1.311666
CG11798 CG4050 -0.678202
CG11798 CG9135 -0.942405
CG11798 CG9261 -1.107859
CG11861 CG12006 -1.606937
CG11861 CG12091 0.344113
CG11861 CG12131 -0.481603
CG11861 CG12360 0.313344
CG11861 CG12576 0.169480
CG11861 CG12592 0.350849
CG11861 CG12676 -0.625461
CG11861 CG14025 -1.788553
CG11861 CG14122 -1.255528
CG11861 CG1422 2.215677
CG11861 CG1429 -0.259658
CG11861 CG1444 -0.665114
CG11861 CG14712 -0.408609
CG11861 CG1721 0.544123
CG11861 CG17348 -2.332884
CG11861 CG17492 0.412131
CG11861 CG18250 -3.344481
CG11861 CG1910 1.145843
CG11861 CG2835 -2.497062
CG11861 CG3001 0.765522
CG11861 CG3048 1.043192
CG11861 CG31045 2.323266
CG11861 CG31332 -3.374049
CG11861 CG3371 1.635544
CG11861 CG3436 0.243851
CG11861 CG4125 -0.097098
CG11861 CG4551 -0.031865
CG11861 CG4843 -2.649330
CG11861 CG7638 0.051447
CG11861 CG7893 1.664597
CG11861 CG8635 0.180472
CG11861 CG8759 -0.628320
CG11861 CG9403 -0.568001
CG11861 CG9866 1.328002
CG11861 TE19126 -1.282523
CG11949 CG12091 3.286766
CG11949 CG12369 -0.379431
CG11949 CG12676 -0.564941
CG11949 CG1422 -1.783083
CG11949 CG1444 0.166735
CG11949 CG1475 1.506393
CG11949 CG14883 0.235405
CG11949 CG17158 -3.426146
CG11949 CG1749 0.214245
CG11949 CG17492 1.232718
CG11949 CG18250 -0.651149
CG11949 CG2374 -0.658881
CG11949 CG31045 1.027908
CG11949 CG31332 -4.391431
CG11949 CG3265 -3.463956
CG11949 CG3624 0.077644
CG11949 CG4006 -2.176169
CG11949 CG4115 -0.064323
CG11949 CG4966 0.008090
CG11949 CG5183 -0.235616
CG11949 CG5320 1.585888
CG11949 CG5809 0.929565
CG11949 CG6017 -0.855692
CG11949 CG6668 -5.143989
CG11949 CG6766 0.457348
CG11949 CG6775 -0.754980
CG11949 CG6877 0.905748
CG11949 CG7073 0.917889
CG11949 CG7199 0.293258
CG11949 CG7271 0.546319
CG11949 CG7379 0.735259
CG11949 CG7675 -0.688287
CG11949 CG7752 -0.515280
CG11949 CG7893 1.989181
CG11949 CG8289 1.612881
CG11949 CG8306 -2.295063
CG11949 CG8411 -2.057707
CG11949 CG9322 -0.144935
CG11949 CG9330 0.302263
CG11949 CG9710 -0.278380
CG11961 CG13551 -0.763836
CG11961 CG18374 -0.845124
CG11961 CG31233 -1.243910
CG11961 CG33502 -0.445081
CG11961 CG6459 -0.441641
CG11961 CG7328 -0.849111
CG11961 CG9527 0.369432
CG11979 CG12141 9.446937
CG11979 CG12157 2.726105
CG11979 CG12400 1.103424
CG11979 CG12785 -1.650997
CG11979 CG12792 3.402079
CG11979 CG13005 -1.695195
CG11979 CG13503 1.176400
CG11979 CG13506 1.390984
CG11979 CG13551 0.345974
CG11979 CG14048 1.449233
CG11979 CG14206 -10.315164
CG11979 CG1475 2.052835
CG11979 CG15095 -0.826193
CG11979 CG15433 -0.530856
CG11979 CG1685 -9.370642
CG11979 CG1785 3.740615
CG11979 CG18657 -0.332352
CG11979 CG1891 -0.868704
CG11979 CG2003 -0.231992
CG11979 CG2184 4.297113
CG11979 CG2713 3.920881
CG11979 CG2863 -10.697833
CG11979 CG31175 -1.857411
CG11979 CG3127 1.749665
CG11979 CG3140 2.894774
CG11979 CG32164 -2.193976
CG11979 CG32813 3.763571
CG11979 CG33071 1.563264
CG11979 CG33217 -4.510970
CG11979 CG3714 -2.072197
CG11979 CG3861 0.106102
CG11979 CG4003 -2.300815
CG11979 CG4033 -3.542291
CG11979 CG4051 -1.753624
CG11979 CG4217 0.959911
CG11979 CG4233 -0.063286
CG11979 CG4300 -1.439474
CG11979 CG4307 -6.310569
CG11979 CG4427 -4.617858
CG11979 CG4457 0.721720
CG11979 CG4475 -0.366305
CG11979 CG4552 0.063635
CG11979 CG4901 -1.870371
CG11979 CG4966 0.691475
CG11979 CG4972 2.794531
CG11979 CG4994 -12.822617
CG11979 CG5258 1.072652
CG11979 CG5277 2.023285
CG11979 CG5374 0.395962
CG11979 CG5525 3.940530
CG11979 CG5558 -0.793655
CG11979 CG5594 -1.319176
CG11979 CG5903 -1.440370
CG11979 CG5904 -7.343992
CG11979 CG6105 2.201317
CG11979 CG6226 1.339168
CG11979 CG6343 0.609958
CG11979 CG6501 -13.415329
CG11979 CG6769 -3.196271
CG11979 CG6904 3.141958
CG11979 CG6949 -3.824727
CG11979 CG7033 -4.417816
CG11979 CG7176 -0.110852
CG11979 CG7361 6.962302
CG11979 CG7413 -1.215154
CG11979 CG7421 4.135349
CG11979 CG7430 0.788816
CG11979 CG7458 2.866316
CG11979 CG7502 0.076974
CG11979 CG7519 -4.332122
CG11979 CG7554 -1.390399
CG11979 CG7610 -8.310907
CG11979 CG7698 -3.010988
CG11979 CG7915 -0.273608
CG11979 CG7920 1.027202
CG11979 CG7935 -4.147779
CG11979 CG7993 -2.422185
CG11979 CG8039 3.793279
CG11979 CG8048 0.783118
CG11979 CG8058 0.085623
CG11979 CG8231 2.344701
CG11979 CG8235 -1.688950
CG11979 CG8309 -3.768821
CG11979 CG8402 3.118812
CG11979 CG8439 5.653233
CG11979 CG8443 1.697426
CG11979 CG8444 0.937674
CG11979 CG8446 0.028290
CG11979 CG8759 -0.338399
CG11979 CG8766 0.261884
CG11979 CG8788 -1.215159
CG11979 CG8946 1.909990
CG11979 CG8977 8.093015
CG11979 CG9009 0.236038
CG11979 CG9140 -5.382039
CG11979 CG9172 -0.226415
CG11979 CG9281 6.197514
CG11979 CG9527 -2.130291
CG11979 CG9710 0.843847
CG11979 CG9750 0.351722
CG11979 CG9762 0.182918
CG11992 CG12151 0.821958
CG11992 CG12172 0.849103
CG11992 CG1309 -0.810939
CG11992 CG15022 -1.055580
CG11992 CG15717 -5.091873
CG11992 CG16765 2.004339
CG11992 CG18446 0.377805
CG11992 CG18854 1.010382
CG11992 CG30497 0.092682
CG11992 CG32409 -1.672237
CG11992 CG3267 -1.218019
CG11992 CG3499 -1.628447
CG11992 CG4233 -1.693025
CG11992 CG4427 2.440739
CG11992 CG4679 2.066768
CG11992 CG4912 0.794084
CG11992 CG5033 -1.160448
CG11992 CG5330 0.879791
CG11992 CG5345 -3.193170
CG11992 CG5353 -1.465529
CG11992 CG5904 0.516215
CG11992 CG6871 -1.051717
CG11992 CG7266 -1.835564
CG11992 CG7438 -0.319192
CG11992 CG7807 -0.110798
CG11992 CG7981 -0.555603
CG11992 CG8058 -0.019977
CG11992 CG8144 -3.122537
CG11992 CG8386 -0.414159
CG11992 CG8402 -0.010855
CG11992 CG8470 1.703328
CG11992 CG9539 -0.591388
CG12006 CG12084 -5.047208
CG12006 CG12360 -0.001895
CG12006 CG12576 0.074396
CG12006 CG12592 0.101579
CG12006 CG12792 2.319098
CG12006 CG13348 0.925129
CG12006 CG13503 -1.298777
CG12006 CG14025 -3.375926
CG12006 CG14206 1.357702
CG12006 CG1429 -0.512879
CG12006 CG1444 1.396633
CG12006 CG14447 0.038378
CG12006 CG14712 -0.184265
CG12006 CG1475 3.840617
CG12006 CG1721 -1.006191
CG12006 CG17492 -4.700547
CG12006 CG17943 -2.245691
CG12006 CG18250 2.097122
CG12006 CG1910 0.412285
CG12006 CG3001 2.021539
CG12006 CG3048 -5.277299
CG12006 CG31045 0.473629
CG12006 CG31332 -0.724253
CG12006 CG32464 -0.710926
CG12006 CG33149 1.034455
CG12006 CG3371 -1.712562
CG12006 CG3436 0.211095
CG12006 CG4125 -3.707275
CG12006 CG4300 1.739492
CG12006 CG4843 -2.473677
CG12006 CG4994 0.789199
CG12006 CG5596 -0.537270
CG12006 CG5961 -0.326061
CG12006 CG5992 1.264756
CG12006 CG6501 -1.803107
CG12006 CG6972 -1.900928
CG12006 CG7033 2.446192
CG12006 CG7073 1.494259
CG12006 CG7430 -0.725692
CG12006 CG7610 0.965761
CG12006 CG7638 0.562861
CG12006 CG8231 1.707733
CG12006 CG8289 -1.850672
CG12006 CG8301 0.424322
CG12006 CG8635 0.522452
CG12006 CG8759 -13.020412
CG12006 CG8780 -1.018637
CG12006 CG8977 -1.907957
CG12006 CG9281 2.027287
CG12006 CG9663 0.118196
CG12006 CG9762 1.317963
CG12006 CG9866 0.677583
CG12006 CR31696 -0.772248
CG12006 TE19126 1.590085
CG12038 CG3703 -2.472965
CG12052 CG14883 0.154691
CG12052 CG2835 -0.609993
CG12052 CG33097 -0.000696
CG12052 CG3436 -0.422896
CG12052 CG3800 -0.399993
CG12052 CG4303 -0.245220
CG12052 CG5433 -0.131982
CG12052 CG6617 -1.339099
CG12052 CG6866 -0.147402
CG12052 CG8276 -0.364647
CG12052 CG9403 -1.102280
CG12052 CG9712 -0.763924
CG12055 CG14066 -0.792292
CG12055 CG14883 -0.198281
CG12055 CG1782 -0.085035
CG12055 CG1884 -0.867548
CG12055 CG2161 0.002704
CG12055 CG3127 -0.204795
CG12055 CG3542 0.721362
CG12055 CG3624 -1.071381
CG12055 CG4726 -0.030018
CG12055 CG5454 -0.421885
CG12055 CG6521 -0.178730
CG12055 CG6654 -0.335648
CG12055 CG7033 -0.089643
CG12055 CG7107 0.708707
CG12055 CG7893 0.169731
CG12055 CG8173 -1.723403
CG12055 CG8965 -1.217973
CG12055 CG9022 0.864815
CG12055 CG9194 -0.331130
CG12055 CG9710 0.245347
CG12084 CG12360 -1.005450
CG12084 CG12592 0.105522
CG12084 CG12792 0.050883
CG12084 CG14025 -2.121031
CG12084 CG1422 -1.255353
CG12084 CG1429 -1.910495
CG12084 CG14447 -0.441935
CG12084 CG14712 0.937292
CG12084 CG1475 -3.449378
CG12084 CG17136 -1.398969
CG12084 CG17492 5.578422
CG12084 CG18250 2.181695
CG12084 CG18657 -0.352755
CG12084 CG3001 0.469947
CG12084 CG3048 0.985397
CG12084 CG31045 -3.338472
CG12084 CG31332 -3.411837
CG12084 CG32464 0.101096
CG12084 CG3278 1.725324
CG12084 CG3371 0.073973
CG12084 CG3436 -0.122177
CG12084 CG4003 -0.186623
CG12084 CG4457 0.031791
CG12084 CG4700 -0.761563
CG12084 CG5183 0.856310
CG12084 CG5258 -0.077952
CG12084 CG5454 -0.729620
CG12084 CG5824 -0.013010
CG12084 CG7073 1.249506
CG12084 CG7654 -0.010770
CG12084 CG8231 -2.507440
CG12084 CG8289 1.486812
CG12084 CG8416 -0.378674
CG12084 CG8759 3.461963
CG12084 CG8978 -0.677849
CG12084 CG9128 0.420940
CG12084 CG9630 0.546189
CG12084 CG9677 -3.460742
CG12084 CG9750 -0.414084
CG12084 CG9866 2.182290
CG12091 CG12129 -1.945589
CG12091 CG12131 1.569161
CG12091 CG1228 1.226979
CG12091 CG12287 0.389256
CG12091 CG12360 1.258073
CG12091 CG12369 1.515258
CG12091 CG12592 1.286759
CG12091 CG12676 0.036173
CG12091 CG14025 -1.513880
CG12091 CG1404 0.394547
CG12091 CG1422 0.389222
CG12091 CG1444 1.549605
CG12091 CG1475 1.526884
CG12091 CG16721 -0.839439
CG12091 CG17158 -3.295709
CG12091 CG1716 -0.309465
CG12091 CG17492 -0.539107
CG12091 CG1782 -0.446888
CG12091 CG18250 -11.329730
CG12091 CG18290 -0.381540
CG12091 CG2051 0.232760
CG12091 CG2835 -0.233566
CG12091 CG3008 1.059598
CG12091 CG3039 1.004012
CG12091 CG31045 2.042409
CG12091 CG31332 1.165112
CG12091 CG31368 2.347291
CG12091 CG3198 2.511911
CG12091 CG32425 1.877622
CG12091 CG3265 -1.748891
CG12091 CG32701 -2.347551
CG12091 CG33097 -9.179778
CG12091 CG33549 -1.669262
CG12091 CG3371 -6.088021
CG12091 CG3416 -0.664167
CG12091 CG3436 -0.621388
CG12091 CG3542 5.336577
CG12091 CG3624 3.062081
CG12091 CG3644 -2.726244
CG12091 CG3664 0.066397
CG12091 CG3722 -2.891061
CG12091 CG3725 1.290959
CG12091 CG3800 -3.543701
CG12091 CG4006 -4.575688
CG12091 CG4169 -1.286108
CG12091 CG4170 0.338896
CG12091 CG4204 -0.800058
CG12091 CG4303 0.621141
CG12091 CG4551 0.834799
CG12091 CG4672 -0.178884
CG12091 CG4700 0.245397
CG12091 CG5320 -0.703685
CG12091 CG5454 -1.003557
CG12091 CG5809 2.599763
CG12091 CG6174 0.682210
CG12091 CG6668 0.106567
CG12091 CG6766 1.411965
CG12091 CG6775 1.374915
CG12091 CG6844 0.563531
CG12091 CG6877 -4.819234
CG12091 CG7375 -0.238442
CG12091 CG7379 4.264261
CG12091 CG7433 1.657224
CG12091 CG7481 0.837020
CG12091 CG7893 2.709465
CG12091 CG8209 -1.357056
CG12091 CG8231 1.180835
CG12091 CG8276 1.533443
CG12091 CG8411 -0.781425
CG12091 CG8416 -1.302670
CG12091 CG8553 -2.141847
CG12091 CG8933 -4.017693
CG12091 CG8974 0.943723
CG12091 CG9022 3.926480
CG12091 CG9128 0.915624
CG12091 CG9256 0.413757
CG12091 CG9403 2.702788
CG12091 CG9423 -5.540462
CG12091 CG9677 -2.815787
CG12091 CG9985 -2.243962
CG12094 CG33183 -2.559382
CG12101 CG12141 0.769209
CG12101 CG12172 -2.614001
CG12101 CG12400 1.292254
CG12101 CG12785 4.277489
CG12101 CG12792 -1.663242
CG12101 CG13506 -0.753337
CG12101 CG14048 2.353079
CG12101 CG15433 0.062442
CG12101 CG1685 3.790953
CG12101 CG1785 -9.864834
CG12101 CG18854 4.326780
CG12101 CG2221 -4.143391
CG12101 CG2674 1.284934
CG12101 CG2827 -0.036968
CG12101 CG2863 -5.765314
CG12101 CG2867 -1.897656
CG12101 CG3224 -0.015758
CG12101 CG32409 -5.658668
CG12101 CG3267 0.884637
CG12101 CG32813 -1.683397
CG12101 CG33217 2.462979
CG12101 CG3499 2.068158
CG12101 CG3593 -2.074623
CG12101 CG4033 -4.215924
CG12101 CG4217 -2.622402
CG12101 CG4307 0.528496
CG12101 CG4901 3.975050
CG12101 CG4912 -3.643705
CG12101 CG5010 -2.859572
CG12101 CG5033 5.551857
CG12101 CG5277 6.478138
CG12101 CG5525 -3.234025
CG12101 CG5558 -1.152475
CG12101 CG5824 -3.412348
CG12101 CG5904 -2.230922
CG12101 CG6022 -4.290499
CG12101 CG6226 1.935399
CG12101 CG6459 1.368672
CG12101 CG6767 -1.202757
CG12101 CG6904 -2.953777
CG12101 CG7413 -2.093577
CG12101 CG7421 -1.519663
CG12101 CG7461 -1.861283
CG12101 CG7519 7.434966
CG12101 CG7712 2.986000
CG12101 CG8058 -5.113225
CG12101 CG8309 -0.924342
CG12101 CG8327 -1.554767
CG12101 CG8386 -0.304969
CG12101 CG8525 6.194920
CG12101 CG8531 0.500443
CG12101 CG8920 -2.853966
CG12113 CG12592 0.228011
CG12113 CG1404 -0.576875
CG12113 CG17124 0.210560
CG12113 CG3278 1.017478
CG12113 CG3436 0.463398
CG12113 CG4551 0.390114
CG12113 CG4700 -1.256729
CG12113 CG6177 -0.334413
CG12113 CG8366 -0.910947
CG12113 CG8416 -0.167940
CG12113 CG9403 -0.486857
CG12113 CG9423 -1.634777
CG12113 CG9677 -2.290631
CG12113 CG9750 -1.264966
CG12129 CG12592 0.072572
CG12129 CG1404 -2.770144
CG12129 CG18250 1.312135
CG12129 CG33097 -3.094393
CG12129 CG33549 0.795947
CG12129 CG3416 -0.461447
CG12129 CG3436 -0.437859
CG12129 CG3542 0.273306
CG12129 CG3800 0.161645
CG12129 CG4006 -0.638525
CG12129 CG4204 -0.433599
CG12129 CG4303 -0.452933
CG12129 CG5454 0.352188
CG12129 CG5809 -0.568400
CG12129 CG7375 0.540720
CG12129 CG7893 0.148186
CG12129 CG8553 -0.254451
CG12129 CG8974 0.492835
CG12129 CG9128 0.074765
CG12129 CG9403 -0.177216
CG12129 CG9423 0.727994
CG12131 CG12592 0.991340
CG12131 CG12676 -0.172426
CG12131 CG13005 -2.761995
CG12131 CG14025 -2.021996
CG12131 CG1422 -0.624926
CG12131 CG1429 -0.250154
CG12131 CG1444 0.246448
CG12131 CG14712 -0.569544
CG12131 CG1475 -0.505674
CG12131 CG15105 -0.996305
CG12131 CG15433 1.735074
CG12131 CG1721 0.131260
CG12131 CG17492 -2.009519
CG12131 CG18250 0.719759
CG12131 CG1910 0.759618
CG12131 CG2051 -1.055005
CG12131 CG3001 0.217661
CG12131 CG31045 3.610823
CG12131 CG31332 -0.454053
CG12131 CG3278 1.775654
CG12131 CG3371 -2.428809
CG12131 CG4170 -1.515289
CG12131 CG4300 -0.774859
CG12131 CG4700 -1.256752
CG12131 CG4746 0.533592
CG12131 CG5183 -2.365616
CG12131 CG5320 3.417308
CG12131 CG5486 -1.553082
CG12131 CG5809 -2.963144
CG12131 CG6512 -4.250406
CG12131 CG6668 -2.986392
CG12131 CG7033 2.502981
CG12131 CG7073 -0.152548
CG12131 CG7654 0.702907
CG12131 CG7915 -0.067233
CG12131 CG8231 1.138056
CG12131 CG8306 1.160283
CG12131 CG8759 -0.755793
CG12131 CG8977 0.207338
CG12131 CG9172 -1.821850
CG12131 CG9256 0.104703
CG12131 CG9281 -1.560357
CG12131 CG9330 1.816547
CG12131 CG9403 -0.691035
CG12131 CG9677 0.426455
CG12131 CG9710 0.376606
CG12131 CG9866 -3.362192
CG12131 CG9985 0.875217
CG12131 TE19126 -0.966325
CG12141 CG12151 -0.599247
CG12141 CG12172 1.116931
CG12141 CG12400 2.953649
CG12141 CG12530 0.460005
CG12141 CG12785 -4.444305
CG12141 CG12792 -15.379385
CG12141 CG13005 5.856975
CG12141 CG1309 1.012007
CG12141 CG13220 -0.334420
CG12141 CG13506 0.369968
CG12141 CG13704 0.952753
CG12141 CG14206 2.322500
CG12141 CG14447 -1.492600
CG12141 CG14788 1.097960
CG12141 CG15304 1.590020
CG12141 CG15433 3.662333
CG12141 CG1685 -37.311760
CG12141 CG17136 7.303381
CG12141 CG17369 1.494267
CG12141 CG1746 -7.543951
CG12141 CG1785 3.491595
CG12141 CG18854 2.652483
CG12141 CG2003 -10.833722
CG12141 CG2184 1.515935
CG12141 CG2263 -6.731703
CG12141 CG2674 1.986477
CG12141 CG2713 15.385781
CG12141 CG2827 -0.962035
CG12141 CG2863 -1.290139
CG12141 CG2867 3.606955
CG12141 CG3001 2.643060
CG12141 CG3140 0.039873
CG12141 CG32409 6.535400
CG12141 CG32464 2.604472
CG12141 CG32813 7.019494
CG12141 CG33009 -1.342678
CG12141 CG33071 2.151528
CG12141 CG3593 -3.077505
CG12141 CG3714 4.572034
CG12141 CG4003 -1.976572
CG12141 CG4033 8.944217
CG12141 CG4217 -16.120163
CG12141 CG4233 2.871656
CG12141 CG4307 -7.307956
CG12141 CG4427 -2.242783
CG12141 CG4457 -3.634388
CG12141 CG4475 -2.498377
CG12141 CG4581 1.064731
CG12141 CG4665 0.443644
CG12141 CG4753 3.926624
CG12141 CG4901 -0.027712
CG12141 CG4912 1.741266
CG12141 CG5033 -38.989079
CG12141 CG5220 3.781883
CG12141 CG5258 3.824512
CG12141 CG5277 3.962470
CG12141 CG5353 1.018072
CG12141 CG5374 -5.565451
CG12141 CG5525 6.643222
CG12141 CG5558 -23.174596
CG12141 CG5594 -1.288188
CG12141 CG5596 -0.011419
CG12141 CG5824 10.388597
CG12141 CG5904 22.922752
CG12141 CG5992 -11.162704
CG12141 CG6022 -4.096832
CG12141 CG6105 -2.249428
CG12141 CG6226 -6.218973
CG12141 CG6343 0.487576
CG12141 CG6415 0.156188
CG12141 CG6501 -19.403699
CG12141 CG6769 1.881388
CG12141 CG6904 -16.533850
CG12141 CG6949 -9.092862
CG12141 CG7088 3.596341
CG12141 CG7393 2.555888
CG12141 CG7421 3.725737
CG12141 CG7430 9.711290
CG12141 CG7458 -0.787345
CG12141 CG7461 5.835618
CG12141 CG7519 -19.307572
CG12141 CG7610 6.447364
CG12141 CG7780 -0.010220
CG12141 CG7834 -8.175590
CG12141 CG7839 0.705009
CG12141 CG7935 6.698830
CG12141 CG7993 -22.241573
CG12141 CG8039 -6.111648
CG12141 CG8058 -12.491354
CG12141 CG8309 2.047293
CG12141 CG8327 -2.678854
CG12141 CG8402 10.221529
CG12141 CG8439 6.897186
CG12141 CG8443 -1.698881
CG12141 CG8444 4.470309
CG12141 CG8446 -28.047555
CG12141 CG8470 10.382200
CG12141 CG8525 -17.181163
CG12141 CG8531 -0.815713
CG12141 CG8636 -0.395948
CG12141 CG8759 -17.163753
CG12141 CG8977 23.738611
CG12141 CG8978 -1.306414
CG12141 CG9006 -4.696937
CG12141 CG9009 -6.425300
CG12141 CG9140 -10.994876
CG12141 CG9281 -13.522529
CG12141 CG9306 6.354730
CG12141 CG9577 0.179578
CG12141 CG9630 -2.584283
CG12141 CG9663 5.540802
CG12151 CG12262 3.028128
CG12151 CG1309 -10.580787
CG12151 CG13289 -0.033773
CG12151 CG13506 0.036972
CG12151 CG14048 0.857493
CG12151 CG1475 2.653075
CG12151 CG14805 2.380024
CG12151 CG14996 -2.722643
CG12151 CG15162 -1.250192
CG12151 CG15188 0.876137
CG12151 CG15212 -0.164524
CG12151 CG15717 -1.767510
CG12151 CG16765 1.867525
CG12151 CG1685 -0.352328
CG12151 CG17124 1.263783
CG12151 CG17246 -2.409194
CG12151 CG17369 -2.130593
CG12151 CG18549 0.086511
CG12151 CG18657 -1.137486
CG12151 CG18854 -1.333215
CG12151 CG2003 2.301165
CG12151 CG2221 0.783382
CG12151 CG2674 0.396126
CG12151 CG2713 -4.658291
CG12151 CG3140 -2.804551
CG12151 CG32164 -0.964489
CG12151 CG32425 3.425409
CG12151 CG32499 -0.977520
CG12151 CG32548 0.012778
CG12151 CG3267 -3.873290
CG12151 CG3283 0.552289
CG12151 CG33104 -2.820070
CG12151 CG33217 -2.179856
CG12151 CG3499 4.231776
CG12151 CG4003 -4.735696
CG12151 CG4051 -4.841842
CG12151 CG4233 0.980327
CG12151 CG4307 0.408376
CG12151 CG4427 -2.915503
CG12151 CG4475 -0.189834
CG12151 CG4552 0.748189
CG12151 CG4567 1.296813
CG12151 CG4679 2.482121
CG12151 CG4692 -0.329521
CG12151 CG4742 0.870651
CG12151 CG4972 0.098248
CG12151 CG5033 -4.356382
CG12151 CG5193 -2.692024
CG12151 CG5277 -0.247406
CG12151 CG5330 -7.225948
CG12151 CG5353 -4.210202
CG12151 CG5374 3.290205
CG12151 CG5594 -2.087818
CG12151 CG6022 3.204322
CG12151 CG6148 -0.387241
CG12151 CG6202 0.276899
CG12151 CG6343 -0.929618
CG12151 CG6459 0.742769
CG12151 CG6708 -4.176340
CG12151 CG6904 5.049479
CG12151 CG6949 1.354973
CG12151 CG7107 3.153680
CG12151 CG7176 2.934134
CG12151 CG7361 -6.248192
CG12151 CG7393 1.404042
CG12151 CG7413 -1.285082
CG12151 CG7421 4.472362
CG12151 CG7461 -0.488320
CG12151 CG7519 0.669682
CG12151 CG7698 1.437180
CG12151 CG7839 1.966725
CG12151 CG7935 0.159014
CG12151 CG8036 -1.110666
CG12151 CG8058 0.112433
CG12151 CG8144 -0.858006
CG12151 CG8235 -3.639254
CG12151 CG8309 -2.087224
CG12151 CG8402 -1.497376
CG12151 CG8439 -4.546735
CG12151 CG8446 -0.259986
CG12151 CG8470 1.586532
CG12151 CG8531 1.791813
CG12151 CG8636 0.666641
CG12151 CG8766 0.196670
CG12151 CG8788 -0.934510
CG12151 CG8920 0.550616
CG12151 CG8946 1.199781
CG12151 CG9006 -2.971664
CG12151 CG9009 -0.011227
CG12151 CG9149 0.125359
CG12151 CG9280 0.644723
CG12151 CG9281 3.510678
CG12151 CG9306 2.159822
CG12151 CG9710 -0.550816
CG12151 CG9762 0.654756
CG12157 CG12400 -0.437847
CG12157 CG13551 -3.314850
CG12157 CG13704 -0.403635
CG12157 CG14048 -2.501995
CG12157 CG14243 -0.380696
CG12157 CG15095 -4.781915
CG12157 CG15162 -0.104093
CG12157 CG15304 0.295729
CG12157 CG15347 -2.303610
CG12157 CG15717 0.144802
CG12157 CG1685 0.506245
CG12157 CG17332 1.053780
CG12157 CG18374 0.008706
CG12157 CG18446 0.117486
CG12157 CG2003 -2.253769
CG12157 CG2713 1.699691
CG12157 CG2977 -1.205101
CG12157 CG31004 -0.889081
CG12157 CG31098 -4.051432
CG12157 CG31175 2.004518
CG12157 CG32164 -2.851046
CG12157 CG32548 -0.116047
CG12157 CG3267 -1.320110
CG12157 CG32813 3.544234
CG12157 CG3283 0.809873
CG12157 CG33502 0.125279
CG12157 CG3884 -1.448460
CG12157 CG4033 -4.563211
CG12157 CG4051 0.195866
CG12157 CG4307 -2.385213
CG12157 CG4475 -0.332946
CG12157 CG4567 -1.070025
CG12157 CG4753 2.052242
CG12157 CG4901 0.520329
CG12157 CG5010 0.359032
CG12157 CG5288 0.238267
CG12157 CG5476 0.325121
CG12157 CG5532 -0.666787
CG12157 CG5819 0.829626
CG12157 CG5904 0.931205
CG12157 CG6105 1.334108
CG12157 CG6417 0.400609
CG12157 CG6459 -3.432726
CG12157 CG6501 -14.777146
CG12157 CG6666 -3.562896
CG12157 CG6949 -6.897283
CG12157 CG7088 -0.065418
CG12157 CG7176 -1.354447
CG12157 CG7361 2.398625
CG12157 CG7421 -1.914036
CG12157 CG7458 5.267844
CG12157 CG8048 -0.299288
CG12157 CG8050 -1.075923
CG12157 CG8402 2.968421
CG12157 CG8439 2.236125
CG12157 CG8443 4.544437
CG12157 CG8470 -0.735801
CG12157 CG8665 1.079421
CG12157 CG8766 0.786290
CG12157 CG8788 -0.474665
CG12157 CG8804 1.212328
CG12157 CG8946 6.213828
CG12157 CG8977 1.361879
CG12157 CG9127 0.212722
CG12157 CG9331 -1.815066
CG12157 CG9527 0.320691
CG12157 CG9762 2.165633
CG12172 CG1309 -2.765956
CG12172 CG14996 0.687855
CG12172 CG15095 -0.216298
CG12172 CG15188 -0.417457
CG12172 CG1548 -0.011367
CG12172 CG15717 -4.225447
CG12172 CG1685 -3.140455
CG12172 CG1743 -0.236560
CG12172 CG1785 -0.538423
CG12172 CG18549 -1.066177
CG12172 CG2003 -0.357787
CG12172 CG2098 -1.286970
CG12172 CG2198 0.029384
CG12172 CG2863 -1.700584
CG12172 CG30011 -0.226744
CG12172 CG31098 0.391739
CG12172 CG31175 1.056359
CG12172 CG31775 -0.413948
CG12172 CG32409 -0.721466
CG12172 CG32813 -0.794807
CG12172 CG3593 -0.489875
CG12172 CG4033 1.100964
CG12172 CG4307 0.102264
CG12172 CG4427 5.587802
CG12172 CG4475 -0.759745
CG12172 CG5033 -4.288342
CG12172 CG5558 0.715943
CG12172 CG5594 -0.063915
CG12172 CG5824 2.009119
CG12172 CG5904 0.046182
CG12172 CG6022 3.409178
CG12172 CG6871 -0.448657
CG12172 CG7088 -2.298231
CG12172 CG7519 -2.185065
CG12172 CG7935 1.260390
CG12172 CG7993 0.060424
CG12172 CG8058 1.449394
CG12172 CG8327 -0.607649
CG12172 CG8402 1.094894
CG12172 CG8446 1.988032
CG12172 CG8470 -0.770340
CG12172 CG8665 2.502445
CG12172 CG8920 0.375907
CG12172 CG8977 3.107792
CG12172 CG9009 -2.260513
CG12172 CG9306 -1.318963
CG12203 CG17508 -1.647399
CG12203 CG7071 -0.553926
CG12203 CG8186 -0.655960
CG12206 CG13503 -0.192219
CG12206 CG14206 0.303460
CG12206 CG14643 -0.541596
CG12206 CG17492 -0.356460
CG12206 CG32244 -0.434774
CG12206 CG4125 -0.578309
CG12206 CG4726 -0.294947
CG12206 CG4994 0.154497
CG12206 CG7361 0.268839
CG12206 CG7502 -0.720731
CG12206 CG7638 0.716551
CG12206 CG7675 -2.563013
CG12206 CG9322 -0.739637
CG1221 CG14041 -2.609833
CG12233 CG6439 -2.351299
CG12238 CG15811 -0.897645
CG12238 CG17158 0.116996
CG12238 CG18783 -0.547754
CG12238 CG2374 -0.660192
CG12238 CG3198 -0.742701
CG12238 CG33097 0.325136
CG12238 CG3969 -1.052957
CG12238 CG4672 -0.907599
CG12238 CG5215 0.117475
CG12238 CG5433 -0.077645
CG12238 CG6174 -0.119221
CG12238 CG6775 -0.423223
CG12238 CG6877 0.057783
CG12238 CG7375 -0.063960
CG12238 CG7433 0.230532
CG12238 CG8974 -0.356485
CG12238 CG9022 -0.719609
CG12249 CG14622 -0.629114
CG12249 CG4303 -0.113084
CG12249 CG5813 -0.671104
CG12249 CG6617 -0.156987
CG12249 CG6866 -0.755608
CG12249 CG6987 -0.971570
CG12249 CG9135 -0.214279
CG12262 CG12403 -3.299498
CG12262 CG13220 1.060604
CG12262 CG1371 -1.575892
CG12262 CG1475 -3.365808
CG12262 CG15095 1.293468
CG12262 CG15105 -6.842840
CG12262 CG15117 0.179346
CG12262 CG15282 -1.203135
CG12262 CG15304 -0.648246
CG12262 CG15717 4.339387
CG12262 CG17158 0.502896
CG12262 CG1721 0.482448
CG12262 CG17246 -3.098750
CG12262 CG17325 1.623960
CG12262 CG17332 -1.653241
CG12262 CG17492 -2.796202
CG12262 CG1837 -0.320421
CG12262 CG1882 -2.119711
CG12262 CG1910 -0.440150
CG12262 CG2051 -0.787310
CG12262 CG2161 -0.072115
CG12262 CG30011 0.617715
CG12262 CG31098 -1.768885
CG12262 CG31170 0.376685
CG12262 CG3127 -0.621270
CG12262 CG3140 -1.031134
CG12262 CG31794 -0.017650
CG12262 CG32164 -0.900168
CG12262 CG32425 -2.669827
CG12262 CG32499 -0.185938
CG12262 CG32813 -1.032074
CG12262 CG33009 -1.191221
CG12262 CG33149 1.922353
CG12262 CG33549 3.547192
CG12262 CG3499 -1.048941
CG12262 CG3624 -0.602756
CG12262 CG3644 1.201187
CG12262 CG3725 1.850332
CG12262 CG3903 0.694781
CG12262 CG4003 1.474774
CG12262 CG4051 -1.075156
CG12262 CG4169 -3.295069
CG12262 CG4183 -0.255527
CG12262 CG4233 1.253204
CG12262 CG4364 -0.243899
CG12262 CG4376 -0.137889
CG12262 CG4427 -9.739205
CG12262 CG4511 -0.660479
CG12262 CG4533 0.112442
CG12262 CG4567 0.749371
CG12262 CG4679 -1.017839
CG12262 CG4692 3.227842
CG12262 CG4994 2.963560
CG12262 CG5320 5.698982
CG12262 CG5330 -1.158605
CG12262 CG5353 -2.245640
CG12262 CG5476 0.753998
CG12262 CG6501 2.717944
CG12262 CG6647 0.718673
CG12262 CG6666 0.582038
CG12262 CG6668 -3.608525
CG12262 CG6708 2.041718
CG12262 CG6775 1.152435
CG12262 CG6803 -0.301261
CG12262 CG6844 0.525397
CG12262 CG7033 3.535673
CG12262 CG7071 -1.670940
CG12262 CG7107 1.281243
CG12262 CG7361 -1.196528
CG12262 CG7413 3.941189
CG12262 CG7433 -2.371176
CG12262 CG7610 0.375472
CG12262 CG7915 1.385772
CG12262 CG7920 -1.777659
CG12262 CG7981 0.373314
CG12262 CG7987 -3.083355
CG12262 CG8182 -1.004814
CG12262 CG8186 -1.338564
CG12262 CG8235 -3.767748
CG12262 CG8402 0.113674
CG12262 CG8430 0.005681
CG12262 CG8439 0.662823
CG12262 CG8766 1.130095
CG12262 CG8946 -0.563283
CG12262 CG9009 -0.193183
CG12262 CG9238 -1.797845
CG12262 CG9985 -0.347517
CG12262 CR31696 1.098956
CG12262 TE19126 0.960613
CG1228 CG12369 0.307032
CG1228 CG12701 -1.451285
CG1228 CG14883 -0.560596
CG1228 CG17158 -2.267252
CG1228 CG18250 -0.322349
CG1228 CG3039 -0.302282
CG1228 CG33097 -1.014869
CG1228 CG3542 -0.449481
CG1228 CG3624 -0.047941
CG1228 CG4006 -0.789477
CG1228 CG4204 0.118373
CG1228 CG4303 -0.103066
CG1228 CG5215 0.194227
CG1228 CG5433 -0.715073
CG1228 CG6775 -0.004880
CG1228 CG7379 0.544090
CG1228 CG7752 -0.448327
CG1228 CG7893 0.433419
CG1228 CG8965 -0.073911
CG1228 CG9924 -0.687355
CG12286 CG15117 -0.457155
CG12286 CG1743 -0.953851
CG12286 CG1837 -0.541927
CG12286 CG2098 -0.448164
CG12286 CG2198 -0.434806
CG12286 CG3989 -0.253267
CG12286 CG4162 -0.982198
CG12286 CG5210 -0.703250
CG12286 CG7062 -0.119995
CG12286 CG8665 0.192146
CG12287 CG12592 -1.828407
CG12287 CG1444 -0.218765
CG12287 CG14883 -0.481585
CG12287 CG18250 0.034676
CG12287 CG3265 -0.053227
CG12287 CG3371 -0.727052
CG12287 CG3436 0.056946
CG12287 CG3624 0.321914
CG12287 CG4551 -0.467736
CG12287 CG4700 0.608402
CG12287 CG5215 -0.360140
CG12287 CG5454 -0.257744
CG12287 CG7379 -0.110686
CG12287 CG8749 -0.472647
CG12287 CG9403 -0.006059
CG12287 CG9750 -0.350822
CG12287 CG9985 0.064209
CG12350 CG31463 -12.256934
CG12350 CG6830 -2.068403
CG12360 CG12369 0.578164
CG12360 CG12592 -0.300353
CG12360 CG14025 0.081621
CG12360 CG1422 -1.897250
CG12360 CG1429 -0.627930
CG12360 CG1444 0.357729
CG12360 CG16721 -0.433532
CG12360 CG17492 0.152749
CG12360 CG18250 -2.085609
CG12360 CG1934 -2.338459
CG12360 CG31045 -0.353423
CG12360 CG31332 1.045322
CG12360 CG3436 -0.318487
CG12360 CG3624 1.373635
CG12360 CG5183 1.443902
CG12360 CG5809 0.006549
CG12360 CG7073 -0.543386
CG12360 CG7379 0.295654
CG12360 CG7987 -0.124947
CG12360 CG8276 0.418927
CG12360 CG8289 -0.136986
CG12360 CG8306 -0.384082
CG12360 CG8416 -0.382200
CG12360 CG8933 0.072028
CG12360 CG9128 -2.266195
CG12360 CG9677 0.596405
CG12360 CG9985 -0.849536
CG12369 CG13912 -1.509556
CG12369 CG1422 -0.281929
CG12369 CG17158 -0.900534
CG12369 CG18250 -3.465341
CG12369 CG31332 2.157367
CG12369 CG33097 2.333397
CG12369 CG3542 -1.590790
CG12369 CG3625 -0.072389
CG12369 CG4204 0.157913
CG12369 CG4303 0.689638
CG12369 CG4677 -0.677179
CG12369 CG5215 -0.580635
CG12369 CG5433 -2.680913
CG12369 CG5809 0.227575
CG12369 CG6601 -2.236180
CG12369 CG6877 1.294666
CG12369 CG7375 -0.933800
CG12369 CG7379 -0.127244
CG12369 CG7752 -0.581383
CG12369 CG8276 0.439028
CG12369 CG8933 -1.595939
CG12369 CG8974 0.397901
CG12369 CG9128 0.029967
CG12400 CG12785 3.936622
CG12400 CG13220 -4.641227
CG12400 CG13506 -2.804831
CG12400 CG13551 0.012739
CG12400 CG13704 -7.908778
CG12400 CG14048 -1.323978
CG12400 CG14066 -0.502570
CG12400 CG15162 1.040986
CG12400 CG15304 0.552119
CG12400 CG15347 1.450602
CG12400 CG1685 4.047436
CG12400 CG17332 2.298503
CG12400 CG1785 -2.629657
CG12400 CG2674 2.068673
CG12400 CG2713 -2.556122
CG12400 CG2827 0.056108
CG12400 CG2863 1.210745
CG12400 CG2977 5.025556
CG12400 CG31004 -0.507338
CG12400 CG31160 1.246699
CG12400 CG31170 0.996323
CG12400 CG3140 2.918443
CG12400 CG32409 0.499267
CG12400 CG3267 -0.995467
CG12400 CG3283 -2.465045
CG12400 CG33217 4.475070
CG12400 CG33502 -2.477317
CG12400 CG3499 3.489083
CG12400 CG3714 -1.829778
CG12400 CG4051 0.894282
CG12400 CG4061 -2.478575
CG12400 CG4217 -9.051942
CG12400 CG4307 -0.700449
CG12400 CG4427 1.776276
CG12400 CG4567 -0.519068
CG12400 CG4581 1.119794
CG12400 CG4753 -2.474280
CG12400 CG4901 -3.035259
CG12400 CG5010 -7.412276
CG12400 CG5525 -1.243535
CG12400 CG5558 1.315650
CG12400 CG5660 -8.191004
CG12400 CG5903 1.698276
CG12400 CG5904 -14.154652
CG12400 CG5961 0.742985
CG12400 CG6028 1.680936
CG12400 CG6105 -2.222716
CG12400 CG6226 0.263761
CG12400 CG6343 0.799367
CG12400 CG6345 -1.102620
CG12400 CG6417 8.465776
CG12400 CG6459 -2.512434
CG12400 CG6501 -3.289125
CG12400 CG6769 1.571732
CG12400 CG6904 -5.220216
CG12400 CG6949 5.759435
CG12400 CG7176 0.359238
CG12400 CG7178 0.209150
CG12400 CG7328 1.987533
CG12400 CG7354 2.024376
CG12400 CG7361 0.100728
CG12400 CG7421 2.220592
CG12400 CG7698 0.042386
CG12400 CG7712 -4.001411
CG12400 CG7834 -0.067034
CG12400 CG7993 1.446676
CG12400 CG8039 2.882791
CG12400 CG8048 4.118986
CG12400 CG8058 0.198779
CG12400 CG8443 -10.704343
CG12400 CG8470 4.193482
CG12400 CG8525 0.964071
CG12400 CG8531 -2.504453
CG12400 CG8766 -0.812527
CG12400 CG8788 -6.219327
CG12400 CG8920 3.551229
CG12400 CG8946 -4.002685
CG12400 CG9140 -2.630344
CG12400 CG9331 -1.163251
CG12400 CG9527 -2.386563
CG12400 CG9577 -1.881953
CG12403 CG1345 -1.532818
CG12403 CG1371 0.390748
CG12403 CG1475 0.309281
CG12403 CG15105 -4.069910
CG12403 CG15117 -0.021563
CG12403 CG15282 -3.256649
CG12403 CG1648 2.910730
CG12403 CG1674 -0.833905
CG12403 CG1721 1.342487
CG12403 CG17325 -1.624236
CG12403 CG17332 1.875905
CG12403 CG17492 1.128110
CG12403 CG1837 -7.815882
CG12403 CG18657 -1.217258
CG12403 CG1910 -1.153333
CG12403 CG30011 -0.544912
CG12403 CG31098 -0.746956
CG12403 CG31368 -0.477222
CG12403 CG32164 1.373598
CG12403 CG32499 -0.492965
CG12403 CG32813 -0.292793
CG12403 CG33149 -2.402011
CG12403 CG3371 -2.267057
CG12403 CG3644 1.598614
CG12403 CG3989 2.432168
CG12403 CG4183 -0.671877
CG12403 CG4300 1.269237
CG12403 CG4376 0.720357
CG12403 CG4533 1.130112
CG12403 CG4679 5.547204
CG12403 CG4692 -0.360260
CG12403 CG4994 -2.547500
CG12403 CG5320 -3.918239
CG12403 CG5330 -3.155512
CG12403 CG5476 -2.718562
CG12403 CG6501 3.574253
CG12403 CG6647 1.098966
CG12403 CG6666 0.320692
CG12403 CG6668 4.734885
CG12403 CG6803 -0.134648
CG12403 CG6844 -0.530895
CG12403 CG7062 -0.752479
CG12403 CG7071 1.008750
CG12403 CG7107 0.778026
CG12403 CG7173 1.549823
CG12403 CG7433 -3.800510
CG12403 CG7920 -0.068428
CG12403 CG7987 0.279413
CG12403 CG8050 0.916861
CG12403 CG8186 -0.825759
CG12403 CG8439 -0.098284
CG12403 CG8665 -0.804550
CG12403 CG8766 -1.122671
CG12403 CG9194 -0.549694
CG12403 CG9238 -0.301731
CG12403 CG9985 2.009695
CG1246 CG15347 -0.715715
CG1246 CG31004 -2.080800
CG1246 CG5819 -0.801487
CG1250 CG18783 -0.779429
CG1250 CG2374 -0.472947
CG1250 CG3644 -0.051173
CG1250 CG7071 -0.579364
CG1250 CG7433 -1.196826
CG1250 CG8974 -0.192813
CG1252 CG1919 -2.510059
CG12530 CG12792 -1.810556
CG12530 CG1381 -5.653011
CG12530 CG14206 3.749321
CG12530 CG14447 1.626085
CG12530 CG14788 -0.237948
CG12530 CG17136 -1.059615
CG12530 CG17369 -0.170280
CG12530 CG1746 -7.362077
CG12530 CG2263 1.195094
CG12530 CG2827 0.704322
CG12530 CG2863 5.181845
CG12530 CG2867 1.812618
CG12530 CG32253 -0.332966
CG12530 CG32409 5.844568
CG12530 CG4307 3.645645
CG12530 CG4912 1.167988
CG12530 CG5033 0.404323
CG12530 CG5220 1.799985
CG12530 CG5258 -0.556718
CG12530 CG5277 -3.851848
CG12530 CG5824 -12.509123
CG12530 CG6022 -2.192156
CG12530 CG6105 -7.843686
CG12530 CG6455 -2.141011
CG12530 CG7519 -1.480826
CG12530 CG7780 1.620103
CG12530 CG7839 -2.021928
CG12530 CG7935 3.222787
CG12530 CG7993 -0.545520
CG12530 CG8039 4.464932
CG12530 CG8231 -2.110462
CG12530 CG8301 -0.803029
CG12530 CG8327 -2.873978
CG12530 CG8525 -7.657647
CG12530 CG8759 2.876521
CG12530 CG9006 -3.084347
CG12530 CG9300 -0.891741
CG12530 CG9306 -2.437774
CG12530 CG9630 -3.749305
CG12530 CG9663 0.795091
CG12576 CG13503 -0.018944
CG12576 CG14712 -0.920955
CG12576 CG14883 -0.764128
CG12576 CG30115 -1.285728
CG12576 CG3048 -1.356182
CG12576 CG31045 0.285297
CG12576 CG31332 0.655766
CG12576 CG3371 1.002436
CG12576 CG3436 -0.650209
CG12576 CG4125 0.776936
CG12576 CG4726 -0.110818
CG12576 CG7033 0.192870
CG12576 CG7638 -1.065344
CG12576 CG7893 -0.622965
CG12576 CG8231 0.268444
CG12576 CG8289 -0.312354
CG12576 CG8759 -0.321137
CG12576 CG9022 -0.417068
CG12576 CG9403 0.426455
CG12576 CG9710 0.151971
CG12576 CG9712 -1.001445
CG12582 CG1475 -0.050831
CG12582 CG32813 -0.826192
CG12582 CG4994 0.378013
CG12582 CG6501 -0.659034
CG12582 CG7033 -0.192882
CG12582 CG7920 -0.849719
CG12582 CG8759 -1.039560
CG12582 CG8977 0.395531
CG1259 CG1403 -0.711742
CG1259 CG32548 -1.709985
CG1259 CG4679 -0.661119
CG12592 CG13005 1.732207
CG12592 CG13777 -0.215858
CG12592 CG14025 -1.053546
CG12592 CG1422 2.000638
CG12592 CG1444 1.654561
CG12592 CG14712 -2.004235
CG12592 CG17492 0.975696
CG12592 CG18250 -4.957615
CG12592 CG3001 -1.064785
CG12592 CG31045 0.491185
CG12592 CG31332 -0.779073
CG12592 CG3265 -0.521084
CG12592 CG3278 2.151864
CG12592 CG3371 -0.077979
CG12592 CG3416 -2.180211
CG12592 CG3436 -3.112790
CG12592 CG3624 1.931066
CG12592 CG4551 0.185232
CG12592 CG4700 -3.649007
CG12592 CG4972 0.711138
CG12592 CG5183 -1.025038
CG12592 CG5454 -0.232829
CG12592 CG5809 1.979954
CG12592 CG6177 -0.369733
CG12592 CG7987 -2.755182
CG12592 CG8416 -1.082407
CG12592 CG8553 -0.322492
CG12592 CG8759 1.661021
CG12592 CG9128 2.227868
CG12592 CG9403 0.319838
CG12592 CG9677 -5.400502
CG12592 CG9750 -1.742634
CG12592 CG9985 -0.106527
CG12676 CG13005 -0.203238
CG12676 CG14025 0.040972
CG12676 CG1422 2.514782
CG12676 CG1444 0.512775
CG12676 CG1475 -0.926520
CG12676 CG17158 -1.847108
CG12676 CG17492 1.599945
CG12676 CG18250 -1.496927
CG12676 CG1910 0.657110
CG12676 CG2051 0.366616
CG12676 CG3039 -1.372475
CG12676 CG31045 0.829730
CG12676 CG31332 -3.223158
CG12676 CG33097 2.170629
CG12676 CG33549 0.402558
CG12676 CG4125 -0.511778
CG12676 CG4170 -2.198603
CG12676 CG4700 -0.473974
CG12676 CG5183 -1.685438
CG12676 CG5320 -0.513830
CG12676 CG5809 1.552007
CG12676 CG6017 -0.671772
CG12676 CG6668 0.247137
CG12676 CG7033 -0.644253
CG12676 CG7199 -2.541478
CG12676 CG7893 -0.414209
CG12676 CG8231 -0.453529
CG12676 CG8759 2.462768
CG12676 CG9022 0.878105
CG12676 CG9322 0.113636
CG12676 CG9330 -0.190752
CG12676 CG9866 0.135642
CG12676 TE19126 -1.859391
CG12701 CG14883 -2.927574
CG12701 CG17158 1.513426
CG12701 CG18250 0.727555
CG12701 CG3198 0.276015
CG12701 CG33097 1.784983
CG12701 CG3436 0.644506
CG12701 CG3542 -3.423791
CG12701 CG3624 -1.703801
CG12701 CG3800 0.230879
CG12701 CG3969 -0.245915
CG12701 CG4006 -0.119953
CG12701 CG4204 0.401377
CG12701 CG4551 -0.789928
CG12701 CG5215 -0.232678
CG12701 CG5433 -0.310885
CG12701 CG6654 -0.085496
CG12701 CG6775 -0.555722
CG12701 CG7379 -1.113375
CG12701 CG8156 -0.341713
CG12701 CG9022 -0.191780
CG12701 CG9712 0.275683
CG12723 CG14356 -1.674394
CG12723 CG15022 -0.697223
CG12723 CG18362 -1.367703
CG12723 CG7807 -1.800846
CG12767 CG13906 -1.072820
CG12767 CG13928 -0.395923
CG12767 CG1825 -2.139153
CG12767 CG18740 -1.366129
CG12767 CG4050 -0.250620
CG12767 CG5175 -1.925688
CG12785 CG12792 3.451750
CG12785 CG13503 -2.561195
CG12785 CG13506 -0.730587
CG12785 CG14048 6.025872
CG12785 CG14066 0.270683
CG12785 CG14206 -3.129776
CG12785 CG14447 -0.311889
CG12785 CG15162 -0.685630
CG12785 CG1685 3.607530
CG12785 CG17136 -5.034206
CG12785 CG17332 0.050027
CG12785 CG17369 4.331364
CG12785 CG1771 -1.868806
CG12785 CG1785 -12.557996
CG12785 CG18854 4.022844
CG12785 CG2003 1.831152
CG12785 CG2221 -4.120070
CG12785 CG2263 1.570825
CG12785 CG2674 1.456148
CG12785 CG2713 0.682640
CG12785 CG2827 3.553832
CG12785 CG2863 1.200778
CG12785 CG2867 -4.776068
CG12785 CG31170 3.138161
CG12785 CG31175 1.030417
CG12785 CG3127 -1.876235
CG12785 CG3224 -0.927639
CG12785 CG32409 -5.435030
CG12785 CG3267 2.729801
CG12785 CG32813 -5.908822
CG12785 CG33217 0.157873
CG12785 CG3499 0.844057
CG12785 CG3593 1.061986
CG12785 CG3861 -0.795557
CG12785 CG4033 -1.407973
CG12785 CG4217 -13.504741
CG12785 CG4427 6.252670
CG12785 CG4581 0.471699
CG12785 CG4753 -0.098038
CG12785 CG4901 -0.326562
CG12785 CG4912 -2.062099
CG12785 CG5010 4.719550
CG12785 CG5258 1.846886
CG12785 CG5525 -0.488033
CG12785 CG5558 5.437233
CG12785 CG5824 -0.276460
CG12785 CG5903 1.464944
CG12785 CG5904 -10.274916
CG12785 CG5961 0.204252
CG12785 CG6022 -13.924904
CG12785 CG6105 7.461617
CG12785 CG6226 1.812824
CG12785 CG6459 3.328752
CG12785 CG6501 4.450565
CG12785 CG6708 -3.419742
CG12785 CG6767 -0.978451
CG12785 CG6904 -8.135814
CG12785 CG6949 2.711181
CG12785 CG7033 2.032243
CG12785 CG7361 -5.068554
CG12785 CG7458 0.347465
CG12785 CG7519 -1.368578
CG12785 CG7554 -0.422895
CG12785 CG7698 -1.371687
CG12785 CG7712 -1.550379
CG12785 CG7993 3.567852
CG12785 CG8039 1.356113
CG12785 CG8058 -9.058126
CG12785 CG8231 0.099057
CG12785 CG8327 4.861777
CG12785 CG8443 -2.197808
CG12785 CG8444 0.891123
CG12785 CG8446 0.352783
CG12785 CG8525 -3.616111
CG12785 CG8531 -2.264198
CG12785 CG8636 -2.970775
CG12785 CG8766 -1.826791
CG12785 CG8788 -12.814476
CG12785 CG8920 4.639508
CG12785 CG8946 1.980916
CG12785 CG9140 -0.316887
CG12785 CG9527 2.000567
CG12785 CG9577 -1.809867
CG12785 CG9630 4.597419
CG12785 CG9663 -0.575141
CG12792 CG13005 -3.406614
CG12792 CG1309 -1.260194
CG12792 CG13503 -9.868896
CG12792 CG13506 0.005522
CG12792 CG14026 0.129227
CG12792 CG14206 -4.125019
CG12792 CG14207 -1.991169
CG12792 CG1429 -1.913898
CG12792 CG14447 2.168771
CG12792 CG14712 0.414634
CG12792 CG14788 2.235231
CG12792 CG15433 -14.935650
CG12792 CG16765 2.688992
CG12792 CG1685 5.051926
CG12792 CG17124 3.104889
CG12792 CG17136 -2.691603
CG12792 CG17369 5.862498
CG12792 CG1746 -2.914349
CG12792 CG1785 -1.308104
CG12792 CG18854 0.855947
CG12792 CG2003 0.765922
CG12792 CG2184 5.406665
CG12792 CG2221 -3.506218
CG12792 CG2263 1.714615
CG12792 CG2863 -4.256247
CG12792 CG2867 0.590324
CG12792 CG3001 -3.943795
CG12792 CG31045 7.129643
CG12792 CG3224 -1.136596
CG12792 CG32409 -10.455131
CG12792 CG3278 -6.608498
CG12792 CG32813 -3.655978
CG12792 CG33071 4.181248
CG12792 CG33104 -2.482004
CG12792 CG33183 0.304164
CG12792 CG3401 -0.780926
CG12792 CG3499 1.161116
CG12792 CG4033 -9.029520
CG12792 CG4170 3.753610
CG12792 CG4217 9.370781
CG12792 CG4307 -9.428672
CG12792 CG4427 5.952848
CG12792 CG4457 -11.559209
CG12792 CG4700 0.886327
CG12792 CG4746 0.480644
CG12792 CG4843 -0.124488
CG12792 CG4901 1.785045
CG12792 CG4912 -14.945673
CG12792 CG4972 4.867929
CG12792 CG5033 5.970322
CG12792 CG5258 -5.625296
CG12792 CG5277 -2.664599
CG12792 CG5374 9.886215
CG12792 CG5382 2.634992
CG12792 CG5596 1.831752
CG12792 CG5824 -15.243682
CG12792 CG5904 -16.412049
CG12792 CG5992 2.221390
CG12792 CG6022 -0.192952
CG12792 CG6105 1.325215
CG12792 CG6148 -2.323768
CG12792 CG6226 -0.760309
CG12792 CG6455 -1.124681
CG12792 CG6512 -6.149735
CG12792 CG6904 3.643702
CG12792 CG7033 -0.166722
CG12792 CG7088 0.347917
CG12792 CG7413 7.436902
CG12792 CG7430 -4.485051
CG12792 CG7458 5.853158
CG12792 CG7461 -0.123688
CG12792 CG7519 -6.295232
CG12792 CG7610 2.985309
CG12792 CG7654 1.949743
CG12792 CG7915 1.709192
CG12792 CG7935 -0.388032
CG12792 CG7993 3.635617
CG12792 CG8058 4.825304
CG12792 CG8231 -1.246618
CG12792 CG8286 0.007347
CG12792 CG8309 3.143241
CG12792 CG8446 -4.657927
CG12792 CG8525 4.539024
CG12792 CG8635 1.673243
CG12792 CG8759 -16.060592
CG12792 CG8920 6.104665
CG12792 CG8977 1.292684
CG12792 CG8978 -10.209045
CG12792 CG9006 3.306768
CG12792 CG9009 1.825123
CG12792 CG9035 0.655260
CG12792 CG9140 2.730307
CG12792 CG9172 5.584944
CG12792 CG9281 -5.937741
CG12792 CG9330 3.904876
CG12792 CG9630 3.615559
CG12792 CG9663 -3.730274
CG12792 CG9677 2.309324
CG12792 CG9866 -5.577228
CG12858 CG15097 -3.221612
CG13005 CG1309 1.488294
CG13005 CG13289 0.329483
CG13005 CG14025 -3.164017
CG13005 CG14026 -1.462075
CG13005 CG1403 -0.179208
CG13005 CG14048 0.575222
CG13005 CG14206 5.070805
CG13005 CG1429 1.281894
CG13005 CG14712 -0.047046
CG13005 CG1475 -0.861293
CG13005 CG14788 1.257076
CG13005 CG14805 0.808725
CG13005 CG15304 -1.486625
CG13005 CG1648 -2.254387
CG13005 CG17124 -0.681792
CG13005 CG1721 -1.286392
CG13005 CG17246 -8.880097
CG13005 CG17320 0.447074
CG13005 CG17492 3.985264
CG13005 CG18140 -0.100652
CG13005 CG18250 -14.019902
CG13005 CG1837 5.502810
CG13005 CG1910 0.918168
CG13005 CG2003 -1.087630
CG13005 CG2051 -3.959226
CG13005 CG2198 0.470020
CG13005 CG2863 -1.032460
CG13005 CG3001 -0.341744
CG13005 CG31045 -2.801268
CG13005 CG31332 4.259148
CG13005 CG3140 -0.388883
CG13005 CG32164 0.212068
CG13005 CG32409 2.709967
CG13005 CG32425 6.396276
CG13005 CG32464 1.950902
CG13005 CG32625 1.593037
CG13005 CG3278 -8.863855
CG13005 CG33104 -0.218738
CG13005 CG33549 1.290230
CG13005 CG3499 1.696564
CG13005 CG3624 -0.576493
CG13005 CG3903 -2.611029
CG13005 CG3992 -0.340373
CG13005 CG4003 2.564777
CG13005 CG4033 1.297983
CG13005 CG4051 -1.194608
CG13005 CG4170 -4.303844
CG13005 CG4300 1.327180
CG13005 CG4427 -6.532502
CG13005 CG4457 0.944071
CG13005 CG4533 -4.575911
CG13005 CG4551 -1.040066
CG13005 CG4679 -3.686600
CG13005 CG4700 -3.080218
CG13005 CG4746 0.135201
CG13005 CG4912 0.411839
CG13005 CG4972 0.985634
CG13005 CG5033 -6.729702
CG13005 CG5183 -2.093661
CG13005 CG5220 0.132892
CG13005 CG5258 -3.876679
CG13005 CG5277 -2.875409
CG13005 CG5320 4.179450
CG13005 CG5330 5.668371
CG13005 CG5353 -1.335623
CG13005 CG5374 4.852552
CG13005 CG5486 3.142925
CG13005 CG5594 -4.138433
CG13005 CG5776 3.317938
CG13005 CG5809 2.724779
CG13005 CG5824 0.380409
CG13005 CG5904 2.694556
CG13005 CG5992 -1.086724
CG13005 CG6226 1.335335
CG13005 CG6501 9.044644
CG13005 CG6512 3.501014
CG13005 CG6708 1.682175
CG13005 CG6904 -4.273099
CG13005 CG7033 -12.024852
CG13005 CG7227 -5.295063
CG13005 CG7393 2.374891
CG13005 CG7430 0.076328
CG13005 CG7458 -1.685733
CG13005 CG7461 -0.245966
CG13005 CG7519 -0.546778
CG13005 CG7610 0.028885
CG13005 CG7915 1.785635
CG13005 CG7935 0.330668
CG13005 CG7987 -15.333436
CG13005 CG7993 0.834889
CG13005 CG8036 -0.085859
CG13005 CG8231 4.986668
CG13005 CG8289 2.135984
CG13005 CG8306 -0.463482
CG13005 CG8402 5.266731
CG13005 CG8439 1.341205
CG13005 CG8759 -9.749542
CG13005 CG8977 -14.221433
CG13005 CG8978 -2.822490
CG13005 CG9006 -3.458828
CG13005 CG9035 0.573951
CG13005 CG9140 -1.997091
CG13005 CG9194 0.522219
CG13005 CG9280 0.735331
CG13005 CG9281 5.939747
CG13005 CG9330 3.133611
CG13005 CG9403 1.973100
CG13005 CG9677 4.236385
CG13005 CG9710 -2.953626
CG13005 CG9750 -3.562356
CG13005 CG9866 -2.786983
CG13005 CG9985 -1.745258
CG13005 TE19126 -1.746709
CG1309 CG13289 0.016797
CG1309 CG14048 -0.195461
CG1309 CG1475 -4.403451
CG1309 CG14805 -2.838438
CG1309 CG14996 0.853940
CG1309 CG15188 -0.407162
CG1309 CG15717 4.308236
CG1309 CG1685 -3.525660
CG1309 CG17124 -0.753893
CG1309 CG17246 -1.756308
CG1309 CG17369 0.715096
CG1309 CG18657 0.879119
CG1309 CG2098 -3.418952
CG1309 CG2198 3.455241
CG1309 CG2221 -0.531989
CG1309 CG2263 -2.430160
CG1309 CG2713 1.545231
CG1309 CG3140 0.159159
CG1309 CG32253 -0.934100
CG1309 CG32409 7.279676
CG1309 CG32425 -0.570730
CG1309 CG3278 -0.059309
CG1309 CG32813 0.217665
CG1309 CG3283 -0.027272
CG1309 CG33104 -0.594556
CG1309 CG33217 1.085535
CG1309 CG3989 0.121809
CG1309 CG4003 3.423060
CG1309 CG4233 -1.409383
CG1309 CG4307 3.124576
CG1309 CG4427 -12.563708
CG1309 CG4475 0.172108
CG1309 CG4679 0.302205
CG1309 CG4692 0.537587
CG1309 CG4742 -1.011236
CG1309 CG4912 -3.565040
CG1309 CG5033 -3.843142
CG1309 CG5193 2.613526
CG1309 CG5220 4.032937
CG1309 CG5277 3.126393
CG1309 CG5330 -1.476559
CG1309 CG5345 -2.013325
CG1309 CG5353 0.588582
CG1309 CG5374 -1.169022
CG1309 CG5594 -1.257254
CG1309 CG5824 5.771624
CG1309 CG5904 1.109355
CG1309 CG6022 -6.021353
CG1309 CG6148 -4.111472
CG1309 CG6343 0.117919
CG1309 CG6708 4.637289
CG1309 CG7227 0.641119
CG1309 CG7393 -5.466700
CG1309 CG7413 -0.550832
CG1309 CG7519 -1.840969
CG1309 CG7702 0.187979
CG1309 CG7839 0.703586
CG1309 CG7935 -6.335415
CG1309 CG7987 1.643152
CG1309 CG7993 0.217066
CG1309 CG8036 0.578620
CG1309 CG8309 -1.322152
CG1309 CG8402 -1.408538
CG1309 CG8439 2.351036
CG1309 CG8446 -0.676707
CG1309 CG8920 -1.157585
CG1309 CG8977 -0.905935
CG1309 CG8978 -0.027898
CG1309 CG9006 -5.023559
CG1309 CG9009 0.712066
CG1309 CG9281 1.719537
CG1309 CG9306 -1.727736
CG13102 CG3734 -2.218740
CG13102 CG6830 -0.939863
CG1322 CG9539 -1.344458
CG13220 CG13506 -1.420036
CG13220 CG1371 0.497194
CG13220 CG15304 0.653370
CG13220 CG1582 0.933020
CG13220 CG17246 -0.062498
CG13220 CG17320 0.349513
CG13220 CG1882 -0.703090
CG13220 CG2161 1.005744
CG13220 CG2713 0.898442
CG13220 CG31004 -0.812610
CG13220 CG31170 -3.484135
CG13220 CG3127 0.908581
CG13220 CG3140 -1.932219
CG13220 CG31999 0.039277
CG13220 CG32164 1.552900
CG13220 CG3267 2.561797
CG13220 CG32920 0.849527
CG13220 CG33009 -0.528579
CG13220 CG33071 -0.429222
CG13220 CG33502 1.119886
CG13220 CG3499 -3.060368
CG13220 CG3714 -1.250600
CG13220 CG4169 -0.518140
CG13220 CG4233 -7.191086
CG13220 CG4427 -1.556778
CG13220 CG4567 -2.100344
CG13220 CG4994 -0.195246
CG13220 CG5012 -0.939543
CG13220 CG5330 0.394777
CG13220 CG5374 -2.489157
CG13220 CG5596 1.324268
CG13220 CG5660 1.197414
CG13220 CG5903 0.006377
CG13220 CG5904 10.753399
CG13220 CG6030 -1.030769
CG13220 CG6345 0.055656
CG13220 CG6439 -0.768919
CG13220 CG6501 -0.492185
CG13220 CG6666 -2.051636
CG13220 CG6769 -2.035392
CG13220 CG6904 1.952340
CG13220 CG6949 -4.803202
CG13220 CG7033 -1.414167
CG13220 CG7107 1.939452
CG13220 CG7354 -0.179349
CG13220 CG7361 -0.189117
CG13220 CG7421 -0.201537
CG13220 CG7458 -0.406012
CG13220 CG7610 -0.466701
CG13220 CG7920 0.068486
CG13220 CG8058 -0.617695
CG13220 CG8235 1.454638
CG13220 CG8402 -1.228200
CG13220 CG8430 -0.645878
CG13220 CG8439 2.375159
CG13220 CG8443 -6.040333
CG13220 CG8531 0.494904
CG13220 CG8766 1.863972
CG13220 CG9281 -0.491899
CG13220 CG9527 2.072677
CG13220 CG9710 0.151721
CG13220 CG9762 -0.975444
CG13220 CG9811 -0.742650
CG13279 CG5288 -0.534757
CG13279 CG6459 -0.793453
CG13279 CG8804 -2.191025
CG13279 CG9331 -0.094376
CG13284 CG14792 -1.133413
CG13284 CG14902 -0.193814
CG13284 CG1759 -2.644998
CG13284 CG1809 -0.924225
CG13284 CG31463 -1.605071
CG13284 CG3734 -0.008570
CG13284 CG4199 -0.802440
CG13284 CG6830 0.394119
CG13284 CG9568 -0.286481
CG13289 CG1475 0.477609
CG13289 CG14805 -0.078490
CG13289 CG3278 -1.185972
CG13289 CG4427 -1.857125
CG13289 CG4746 -0.556023
CG13289 CG5033 2.033396
CG13289 CG5183 -1.319109
CG13289 CG5353 0.241929
CG13289 CG5776 -0.247272
CG13289 CG7702 -0.340356
CG13289 CG7987 -0.816813
CG13289 CG8759 0.106978
CG13289 CG9006 -1.505387
CG13289 CG9677 0.388364
CG13316 CG3703 -2.281316
CG13348 CG14447 -0.477149
CG13348 CG3048 -2.422064
CG13348 CG5961 -1.705328
CG13348 CG7930 -0.731377
CG13348 CG9663 -1.191739
CG1345 CG1475 1.392967
CG1345 CG15105 0.333382
CG1345 CG15282 -0.701616
CG1345 CG1837 0.992915
CG1345 CG1910 -0.349698
CG1345 CG33149 0.245118
CG1345 CG3644 -0.538361
CG1345 CG4679 -1.352647
CG1345 CG5320 -2.174174
CG1345 CG5476 0.218276
CG1345 CG6668 -0.390635
CG1345 CG6844 -0.375378
CG1345 CG7071 -0.770554
CG1345 CG8186 0.098903
CG13503 CG13506 0.729354
CG13503 CG14206 -12.624467
CG13503 CG14207 -2.414597
CG13503 CG14447 -0.289331
CG13503 CG15162 0.445643
CG13503 CG15433 0.861724
CG13503 CG15731 -1.268453
CG13503 CG16765 1.100700
CG13503 CG17136 1.553103
CG13503 CG1771 -1.535802
CG13503 CG18657 0.056649
CG13503 CG18854 0.881967
CG13503 CG1891 -0.501122
CG13503 CG2184 -2.501237
CG13503 CG2221 -0.914512
CG13503 CG2263 0.920138
CG13503 CG2863 2.253487
CG13503 CG3048 -0.344432
CG13503 CG31045 1.233299
CG13503 CG31175 -0.297686
CG13503 CG32813 2.180544
CG13503 CG33071 -1.079503
CG13503 CG33183 0.325134
CG13503 CG3401 -1.139441
CG13503 CG4033 -1.824533
CG13503 CG4125 -0.475577
CG13503 CG4217 -1.959456
CG13503 CG4307 -3.142125
CG13503 CG4457 -1.558001
CG13503 CG4552 1.227725
CG13503 CG4581 -0.304049
CG13503 CG4726 -0.150906
CG13503 CG4843 -1.054590
CG13503 CG4901 -1.583618
CG13503 CG4912 3.832718
CG13503 CG4966 -2.188256
CG13503 CG4994 -2.813156
CG13503 CG5258 -1.222214
CG13503 CG5277 2.412929
CG13503 CG5525 -4.037327
CG13503 CG5596 0.547525
CG13503 CG5824 0.264688
CG13503 CG5961 1.103237
CG13503 CG5992 -2.139625
CG13503 CG6105 6.159201
CG13503 CG6512 2.857360
CG13503 CG6708 -2.555578
CG13503 CG6904 1.957755
CG13503 CG6972 -0.137167
CG13503 CG7033 -0.101341
CG13503 CG7088 0.537982
CG13503 CG7361 2.579761
CG13503 CG7430 -2.435694
CG13503 CG7458 -1.082829
CG13503 CG7461 0.486096
CG13503 CG7519 1.093816
CG13503 CG7554 -1.574229
CG13503 CG7638 1.160665
CG13503 CG7654 -1.452085
CG13503 CG7675 -1.256146
CG13503 CG7915 0.075966
CG13503 CG8231 -1.609757
CG13503 CG8301 0.151778
CG13503 CG8309 -0.244885
CG13503 CG8446 0.773566
CG13503 CG8531 0.442151
CG13503 CG8635 -2.511929
CG13503 CG8759 6.737068
CG13503 CG8977 6.915643
CG13503 CG8978 1.842772
CG13503 CG9172 -0.073722
CG13503 CG9281 -4.534939
CG13503 CG9326 -0.859814
CG13503 CG9330 -1.104879
CG13503 CG9630 1.374341
CG13503 CG9663 0.198044
CG13503 CG9762 0.216780
CG13503 CG9866 -1.374312
CG13503 TE19126 0.826163
CG13506 CG13704 -0.779376
CG13506 CG14206 -0.017119
CG13506 CG14207 -0.318265
CG13506 CG1475 1.198633
CG13506 CG15162 -1.901761
CG13506 CG15433 -2.301842
CG13506 CG16765 -0.670733
CG13506 CG17166 -0.566242
CG13506 CG17332 0.124448
CG13506 CG1771 -1.509986
CG13506 CG1785 2.314620
CG13506 CG1882 -1.575361
CG13506 CG18854 2.121888
CG13506 CG2221 -1.634894
CG13506 CG2713 3.646852
CG13506 CG2863 -0.201308
CG13506 CG31004 -0.852580
CG13506 CG31170 -0.179473
CG13506 CG31175 -0.449523
CG13506 CG3140 -0.333007
CG13506 CG32164 1.124509
CG13506 CG32409 4.810955
CG13506 CG3267 -3.161693
CG13506 CG32813 -1.877355
CG13506 CG33071 1.075841
CG13506 CG33104 2.320307
CG13506 CG33183 -1.295325
CG13506 CG33502 1.352025
CG13506 CG3499 -0.533064
CG13506 CG4033 1.585505
CG13506 CG4051 -5.544279
CG13506 CG4217 -3.894638
CG13506 CG4233 0.014243
CG13506 CG4307 -1.751044
CG13506 CG4427 -5.380142
CG13506 CG4457 -1.281317
CG13506 CG4567 -0.047186
CG13506 CG4581 1.014838
CG13506 CG4665 -0.807667
CG13506 CG4901 0.026926
CG13506 CG4912 0.819444
CG13506 CG4972 0.171704
CG13506 CG4994 1.360600
CG13506 CG5033 1.712659
CG13506 CG5170 0.029225
CG13506 CG5525 1.604678
CG13506 CG5596 0.061145
CG13506 CG5904 -4.806706
CG13506 CG6105 -0.338093
CG13506 CG6501 -4.533466
CG13506 CG6708 1.898966
CG13506 CG6769 0.813693
CG13506 CG6904 1.363342
CG13506 CG6949 -3.479436
CG13506 CG7033 0.144604
CG13506 CG7176 3.372182
CG13506 CG7361 -2.868359
CG13506 CG7413 1.086676
CG13506 CG7421 0.815898
CG13506 CG7430 0.910820
CG13506 CG7461 -0.934080
CG13506 CG7610 1.443730
CG13506 CG7993 -0.398587
CG13506 CG8058 -0.097096
CG13506 CG8144 0.236114
CG13506 CG8235 0.006917
CG13506 CG8268 -0.156199
CG13506 CG8309 -2.026393
CG13506 CG8402 4.217482
CG13506 CG8430 -0.758853
CG13506 CG8443 1.604451
CG13506 CG8446 -0.071476
CG13506 CG8531 -0.995100
CG13506 CG8788 1.221039
CG13506 CG8946 2.757708
CG13506 CG9009 1.750533
CG13506 CG9140 -0.525676
CG13506 CG9149 -0.228542
CG13506 CG9172 -0.040408
CG13506 CG9281 -1.135862
CG13506 CG9330 -0.190919
CG13506 CG9527 -1.968048
CG13506 CG9710 1.613901
CG13506 CG9762 -0.425721
CG13506 CR31808 -0.270260
CG13551 CG13704 1.616074
CG13551 CG14996 0.170007
CG13551 CG15095 -2.101537
CG13551 CG15102 0.292790
CG13551 CG15162 -0.875005
CG13551 CG1685 -1.217520
CG13551 CG17332 -4.136461
CG13551 CG1785 3.923927
CG13551 CG18374 0.996060
CG13551 CG18593 0.447989
CG13551 CG2977 -4.033304
CG13551 CG30349 -0.884887
CG13551 CG31098 -2.106036
CG13551 CG31175 -2.184174
CG13551 CG3267 1.168649
CG13551 CG32813 -2.681262
CG13551 CG33217 0.276251
CG13551 CG33502 0.110090
CG13551 CG3588 -2.726049
CG13551 CG4033 1.249093
CG13551 CG4217 -0.560332
CG13551 CG4567 1.459059
CG13551 CG4753 3.694197
CG13551 CG4901 -3.281485
CG13551 CG4994 0.955084
CG13551 CG5010 -5.809090
CG13551 CG5525 2.877421
CG13551 CG5819 0.265333
CG13551 CG5903 0.728945
CG13551 CG5904 2.072049
CG13551 CG6028 0.687788
CG13551 CG6105 -1.972167
CG13551 CG6417 -1.593126
CG13551 CG6459 -0.700517
CG13551 CG6501 8.844642
CG13551 CG6666 1.447102
CG13551 CG6769 -1.261668
CG13551 CG6949 -3.327739
CG13551 CG7176 -0.360811
CG13551 CG7361 -4.593027
CG13551 CG7421 -1.807688
CG13551 CG7502 -2.285238
CG13551 CG7698 0.614810
CG13551 CG7712 -0.487440
CG13551 CG7807 -1.041415
CG13551 CG8048 -1.044421
CG13551 CG8235 2.763298
CG13551 CG8443 1.135024
CG13551 CG8470 -0.908406
CG13551 CG8766 1.570557
CG13551 CG8788 -1.964262
CG13551 CG8946 0.158251
CG13551 CG9149 -0.410677
CG13551 CG9331 2.733001
CG13551 CG9527 -3.089193
CG13551 CG9577 0.304869
CG13624 CG14622 -1.232770
CG13624 CG31108 0.013237
CG13624 CG4303 -0.680596
CG13624 CG6617 -0.634544
CG13624 CG7375 0.067042
CG13624 CG9666 -0.641177
CG13704 CG14048 -0.168414
CG13704 CG14792 -0.066320
CG13704 CG15095 -0.013852
CG13704 CG15304 -1.689410
CG13704 CG15347 -3.165532
CG13704 CG17332 2.008813
CG13704 CG2713 3.454105
CG13704 CG2977 -3.600463
CG13704 CG31004 -3.149566
CG13704 CG31259 0.173069
CG13704 CG32409 -2.174532
CG13704 CG32813 0.517993
CG13704 CG3283 -1.186075
CG13704 CG33502 -2.235089
CG13704 CG3714 2.355898
CG13704 CG4217 0.388402
CG13704 CG4581 -1.971456
CG13704 CG4753 1.354160
CG13704 CG5558 -1.805279
CG13704 CG5660 3.498083
CG13704 CG5819 0.378724
CG13704 CG5904 3.330108
CG13704 CG6028 -1.154270
CG13704 CG6417 -5.153370
CG13704 CG6459 0.538857
CG13704 CG6501 -2.858404
CG13704 CG6949 2.403888
CG13704 CG7458 2.513705
CG13704 CG8048 -2.810941
CG13704 CG8443 0.675880
CG13704 CG8470 -1.490327
CG13704 CG8766 -1.749191
CG13704 CG8788 2.705977
CG13704 CG8946 2.820035
CG13704 CG9331 2.043290
CG13704 CG9527 0.230543
CG1371 CG1475 -2.313171
CG1371 CG15095 -0.094132
CG1371 CG15105 -0.201043
CG1371 CG15117 -0.493503
CG1371 CG15282 -1.348298
CG1371 CG15304 -0.069933
CG1371 CG1721 -0.411253
CG1371 CG17325 -1.574660
CG1371 CG17332 1.936869
CG1371 CG30011 -0.601996
CG1371 CG31098 0.464308
CG1371 CG3127 0.543897
CG1371 CG3140 0.823359
CG1371 CG31794 -0.539119
CG1371 CG32164 1.951378
CG1371 CG32813 2.124589
CG1371 CG33149 -0.058141
CG1371 CG4169 -0.336783
CG1371 CG4233 -0.594527
CG1371 CG4994 0.098237
CG1371 CG5320 1.335403
CG1371 CG5353 0.175996
CG1371 CG5476 1.020572
CG1371 CG6501 -2.560351
CG1371 CG6647 -0.567088
CG1371 CG6666 -1.022733
CG1371 CG6769 1.042798
CG1371 CG7920 -3.460723
CG1371 CG7981 0.047715
CG1371 CG7987 -0.652011
CG1371 CG8048 0.645990
CG13777 CG2835 -0.669834
CG13777 CG3436 -1.781901
CG13777 CG4303 -0.430260
CG13777 CG5499 -0.509289
CG13777 CG8416 -0.694933
CG1381 CG14447 0.031295
CG1381 CG14788 -3.320606
CG1381 CG1746 -0.313966
CG1381 CG5220 -0.356512
CG1381 CG5824 3.241070
CG1381 CG7519 0.897758
CG1381 CG7780 -1.350559
CG1381 CG8327 0.737064
CG1381 CG8525 3.119287
CG1381 CG9006 -0.218099
CG1381 CG9300 -0.937243
CG1381 CG9630 -8.505706
CG13850 CG32425 -2.340032
CG13850 CG4145 -0.360513
CG13850 CG4204 0.448052
CG13850 CG4672 -0.645567
CG13850 CG5353 0.465814
CG13850 CG9148 -1.248468
CG13875 CG3097 -2.410363
CG13875 CG8587 -2.625571
CG13894 CG2083 -0.234600
CG13894 CG3269 -1.055035
CG13894 CG5580 -1.704000
CG13894 CG6617 -0.466120
CG13894 CG9135 -1.578422
CG13906 CG13928 -1.312102
CG13906 CG18740 -1.309091
CG13912 CG1444 -2.059525
CG13912 CG1463 -0.846175
CG13912 CG18250 2.599216
CG13912 CG3258 -1.461809
CG13912 CG9403 -0.074974
CG13928 CG1825 -1.405765
CG13928 CG18740 -0.761263
CG13928 CG4050 -2.885619
CG13928 CG5545 -0.281328
CG13928 CG6703 -0.201592
CG13977 CG1600 -1.354098
CG13977 CG4120 -2.020533
CG13993 CG3171 -0.450097
CG13993 CG33261 -1.339921
CG13993 CG4364 -0.501419
CG13993 CG4376 -1.776011
CG13993 CG7071 -0.135319
CG13993 CG9811 -0.881260
CG14021 CG1743 -1.329233
CG14021 CG31098 -0.869575
CG14021 CG33099 -3.968064
CG14021 CG4162 -3.117087
CG14021 CG4306 -0.610528
CG14021 CG5210 -2.439981
CG14021 CG7062 0.540099
CG14021 CG7241 -0.173479
CG14021 CG8050 -2.723706
CG14021 CG8066 0.532050
CG14021 CG8665 1.319978
CG14021 CG8669 1.639899
CG14025 CG1429 -1.016900
CG14025 CG1444 -1.521743
CG14025 CG14447 -0.145290
CG14025 CG1475 0.800938
CG14025 CG14788 2.098040
CG14025 CG15105 1.228708
CG14025 CG15117 1.390462
CG14025 CG1648 -0.058045
CG14025 CG16721 -0.417068
CG14025 CG17492 -1.600623
CG14025 CG18111 -3.435060
CG14025 CG18250 3.126264
CG14025 CG1837 -5.259300
CG14025 CG1910 2.236795
CG14025 CG2051 1.865847
CG14025 CG2198 0.319709
CG14025 CG2718 -0.500251
CG14025 CG2969 -3.139906
CG14025 CG3001 -5.338759
CG14025 CG3048 -1.622819
CG14025 CG31045 -0.846363
CG14025 CG31332 1.326958
CG14025 CG32464 -2.255838
CG14025 CG3278 -0.723551
CG14025 CG3371 0.206253
CG14025 CG4125 2.296411
CG14025 CG4533 1.446727
CG14025 CG4679 1.267073
CG14025 CG4696 -0.654873
CG14025 CG4700 -0.344949
CG14025 CG4746 -3.501422
CG14025 CG4843 1.177291
CG14025 CG5183 -0.199419
CG14025 CG5320 -7.209930
CG14025 CG5776 -1.219976
CG14025 CG5809 1.174882
CG14025 CG6512 0.652793
CG14025 CG7073 -0.350763
CG14025 CG7915 0.470104
CG14025 CG7987 3.952824
CG14025 CG8231 1.122621
CG14025 CG8312 0.280116
CG14025 CG8635 1.972933
CG14025 CG8759 -1.135595
CG14025 CG8977 6.187574
CG14025 CG9194 0.097881
CG14025 CG9663 -0.644891
CG14025 CG9677 3.652877
CG14025 CG9866 -6.990760
CG14025 CG9985 0.790705
CG14025 CR31696 0.169615
CG14025 TE19126 -3.237492
CG14026 CG14207 -0.415920
CG14026 CG17032 -0.666556
CG14026 CG33183 -1.894197
CG14026 CG5258 -0.935324
CG14026 CG6904 0.849180
CG14026 CG7610 -1.213136
CG14026 CG8231 0.844826
CG14026 CG8759 -0.320819
CG1403 CG15105 0.696113
CG1403 CG1648 0.274159
CG1403 CG17158 -0.144413
CG1403 CG17246 -0.964407
CG1403 CG18140 -0.778587
CG1403 CG18250 0.513679
CG1403 CG2161 -0.103320
CG1403 CG3008 -0.029101
CG1403 CG32425 -1.146384
CG1403 CG33097 1.611089
CG1403 CG33549 1.342145
CG1403 CG3416 -0.559969
CG1403 CG3542 -0.961338
CG1403 CG3624 -0.660935
CG1403 CG3722 0.201320
CG1403 CG3903 -2.453383
CG1403 CG4145 -0.282027
CG1403 CG4204 0.428054
CG1403 CG4679 -0.756638
CG1403 CG4692 0.332503
CG1403 CG5320 0.305702
CG1403 CG5330 0.227257
CG1403 CG5809 -2.571205
CG1403 CG6668 0.324404
CG1403 CG6775 0.041901
CG1403 CG7107 -1.114403
CG1403 CG7433 -0.263301
CG1403 CG8965 -0.456328
CG1403 CG9322 -0.157957
CG1403 CG9710 -1.115114
CG1403 CG9985 0.317744
CG1404 CG18250 2.716693
CG1404 CG32425 -0.022407
CG1404 CG33097 -1.202086
CG1404 CG33549 1.401323
CG1404 CG3416 -0.397644
CG1404 CG3436 -0.188465
CG1404 CG3542 -3.058418
CG1404 CG3800 -0.245799
CG1404 CG4700 -0.560652
CG1404 CG9346 -0.579875
CG1404 CG9403 -1.498899
CG1404 CG9423 -0.143122
CG1404 CG9750 -0.419345
CG14041 CG2083 0.328388
CG14041 CG3269 -3.412037
CG14041 CG4532 -0.566457
CG14041 CG6860 -0.164387
CG14041 CG8472 -0.422601
CG14041 CG8567 0.280635
CG14041 CG9135 -0.241723
CG14048 CG14996 1.020272
CG14048 CG15095 -0.310738
CG14048 CG15304 -0.810369
CG14048 CG15347 0.508332
CG14048 CG1685 -3.919140
CG14048 CG17246 -6.653276
CG14048 CG17332 2.270243
CG14048 CG1785 -1.259847
CG14048 CG2003 4.676459
CG14048 CG2713 -0.103134
CG14048 CG2863 0.862450
CG14048 CG3140 2.204759
CG14048 CG32164 -0.065530
CG14048 CG32409 -1.838945
CG14048 CG3267 4.295345
CG14048 CG32813 -2.242861
CG14048 CG3283 -0.456075
CG14048 CG33009 1.494906
CG14048 CG33217 -3.041886
CG14048 CG3499 2.952029
CG14048 CG3714 -0.272865
CG14048 CG4033 -3.450352
CG14048 CG4051 -1.687679
CG14048 CG4217 -5.689377
CG14048 CG4307 -3.178451
CG14048 CG4427 -3.195354
CG14048 CG4567 -1.557308
CG14048 CG4581 1.454991
CG14048 CG4753 -0.206289
CG14048 CG4912 -0.015082
CG14048 CG5010 1.147085
CG14048 CG5033 0.008064
CG14048 CG5277 0.383416
CG14048 CG5330 -1.688206
CG14048 CG5558 2.853908
CG14048 CG5594 -2.543948
CG14048 CG5824 1.936039
CG14048 CG5904 -5.260542
CG14048 CG6022 -5.261113
CG14048 CG6105 1.909295
CG14048 CG6226 2.836858
CG14048 CG6343 0.926682
CG14048 CG6417 -0.134354
CG14048 CG6459 0.342451
CG14048 CG6501 -6.385554
CG14048 CG6666 0.386469
CG14048 CG6767 0.685639
CG14048 CG6904 2.855479
CG14048 CG6949 5.718280
CG14048 CG7033 -0.937246
CG14048 CG7176 0.780379
CG14048 CG7361 -2.842614
CG14048 CG7421 -2.086558
CG14048 CG7519 2.048505
CG14048 CG7698 -1.195711
CG14048 CG7712 2.232212
CG14048 CG7839 -0.710518
CG14048 CG7935 0.481842
CG14048 CG8039 -0.405835
CG14048 CG8048 -0.232576
CG14048 CG8402 -0.159212
CG14048 CG8439 0.408082
CG14048 CG8443 -2.525864
CG14048 CG8525 1.206894
CG14048 CG8766 -3.638313
CG14048 CG8788 -10.511970
CG14048 CG8920 -4.844720
CG14048 CG8946 2.626226
CG14048 CG8977 5.256744
CG14048 CG9306 -1.346675
CG14048 CG9527 1.444349
CG14048 CG9750 -1.331334
CG14066 CG17332 -1.681690
CG14066 CG1771 0.215433
CG14066 CG2158 -0.380466
CG14066 CG31170 -0.810406
CG14066 CG3140 0.413365
CG14066 CG32409 -0.981282
CG14066 CG3499 -0.079704
CG14066 CG4199 -2.798253
CG14066 CG4217 -0.580085
CG14066 CG5660 0.763751
CG14066 CG5904 2.573639
CG14066 CG5961 -1.210860
CG14066 CG6345 -1.460028
CG14066 CG6501 2.384210
CG14066 CG6521 -0.403302
CG14066 CG6904 -1.937417
CG14066 CG7361 1.383472
CG14066 CG7698 -1.386304
CG14066 CG8048 0.120928
CG14122 CG1444 -0.905647
CG14122 CG17492 0.223427
CG14122 CG18111 -0.843908
CG14122 CG18250 0.126597
CG14122 CG9194 -1.383693
CG14206 CG14447 -1.437444
CG14206 CG14712 -0.574252
CG14206 CG14788 1.845268
CG14206 CG15162 0.751071
CG14206 CG15433 0.648353
CG14206 CG15731 0.031515
CG14206 CG17136 -2.484749
CG14206 CG1746 4.964554
CG14206 CG17492 4.314529
CG14206 CG18657 -0.724678
CG14206 CG18854 4.724634
CG14206 CG2003 -1.230827
CG14206 CG2184 -5.551289
CG14206 CG2221 0.145859
CG14206 CG2263 -4.317352
CG14206 CG2863 -1.936550
CG14206 CG3001 -6.553361
CG14206 CG3048 1.400640
CG14206 CG31045 -6.703556
CG14206 CG31175 1.299522
CG14206 CG31332 3.716462
CG14206 CG32813 3.462496
CG14206 CG33071 -4.156029
CG14206 CG3401 1.061098
CG14206 CG4003 -2.171129
CG14206 CG4033 -2.024737
CG14206 CG4125 1.820259
CG14206 CG4217 1.834372
CG14206 CG4300 3.113597
CG14206 CG4307 10.016607
CG14206 CG4457 -1.926800
CG14206 CG4581 0.508704
CG14206 CG4843 2.449503
CG14206 CG4901 1.851534
CG14206 CG4912 2.180895
CG14206 CG4966 0.914955
CG14206 CG4994 0.859128
CG14206 CG5258 4.048542
CG14206 CG5277 -11.844662
CG14206 CG5374 0.501340
CG14206 CG5525 -4.866775
CG14206 CG5596 -2.501363
CG14206 CG5824 -7.249825
CG14206 CG5904 11.279660
CG14206 CG5961 -0.572616
CG14206 CG5992 0.098460
CG14206 CG6105 -19.567973
CG14206 CG6226 5.204520
CG14206 CG6501 -1.474404
CG14206 CG6708 2.179242
CG14206 CG6904 -3.993084
CG14206 CG6949 0.747159
CG14206 CG6972 -0.493114
CG14206 CG7033 -2.240543
CG14206 CG7088 0.959147
CG14206 CG7430 -1.348746
CG14206 CG7458 -1.298471
CG14206 CG7461 3.777383
CG14206 CG7519 2.900623
CG14206 CG7554 2.396550
CG14206 CG7610 5.283424
CG14206 CG7638 -6.513973
CG14206 CG7675 -0.500789
CG14206 CG7915 -1.144246
CG14206 CG8231 -7.939755
CG14206 CG8301 -1.641804
CG14206 CG8309 5.269822
CG14206 CG8446 -4.882650
CG14206 CG8525 2.479126
CG14206 CG8531 -2.217930
CG14206 CG8635 -7.026194
CG14206 CG8759 -6.715442
CG14206 CG8780 0.560310
CG14206 CG8977 -5.617827
CG14206 CG8978 0.277447
CG14206 CG9140 -2.132490
CG14206 CG9172 0.374693
CG14206 CG9281 -3.527674
CG14206 CG9326 1.035544
CG14206 CG9630 -3.130520
CG14206 CG9663 3.091006
CG14206 CG9762 -4.114489
CG14206 CG9866 6.283753
CG14207 CG1475 -0.937015
CG14207 CG15433 0.457970
CG14207 CG17492 -0.466417
CG14207 CG1882 -1.326455
CG14207 CG3048 0.075290
CG14207 CG31045 0.266045
CG14207 CG32813 -0.761043
CG14207 CG33104 0.352595
CG14207 CG33183 -1.670362
CG14207 CG3371 -0.507331
CG14207 CG4125 -0.033891
CG14207 CG4170 -1.315927
CG14207 CG4457 3.212622
CG14207 CG4581 -0.899956
CG14207 CG4726 -2.152315
CG14207 CG4843 -0.340350
CG14207 CG4912 2.653039
CG14207 CG4966 0.423711
CG14207 CG4994 1.314319
CG14207 CG5374 1.314682
CG14207 CG5596 -0.821856
CG14207 CG6512 0.032903
CG14207 CG6668 1.689899
CG14207 CG6766 -1.169840
CG14207 CG7033 -2.398920
CG14207 CG7073 -0.563813
CG14207 CG7430 -2.199932
CG14207 CG7458 4.033836
CG14207 CG7461 -6.654722
CG14207 CG7610 0.232718
CG14207 CG7638 0.357441
CG14207 CG7654 0.196428
CG14207 CG7893 -0.725639
CG14207 CG7915 1.283675
CG14207 CG8231 -3.082996
CG14207 CG8430 -0.120436
CG14207 CG8635 -0.196794
CG14207 CG8759 -1.861966
CG14207 CG8977 2.830146
CG14207 CG9281 2.717803
CG14207 CG9330 -0.744101
CG14207 CG9663 -2.416853
CG14207 CG9710 2.027480
CG14207 CG9866 2.010152
CG14207 TE19126 -5.326538
CG1422 CG1429 1.978865
CG1422 CG14712 -0.753288
CG1422 CG1475 -3.915247
CG1422 CG17158 -0.565902
CG1422 CG1749 0.485905
CG1422 CG17492 -2.146958
CG1422 CG18250 0.405753
CG1422 CG3001 1.528818
CG1422 CG31045 3.508050
CG1422 CG31332 -13.275101
CG1422 CG3265 0.590035
CG1422 CG32701 -0.057165
CG1422 CG3371 2.929803
CG1422 CG3624 0.848685
CG1422 CG3664 -3.166858
CG1422 CG4003 0.807004
CG1422 CG4006 0.277687
CG1422 CG4115 0.389099
CG1422 CG4194 -1.530193
CG1422 CG4204 0.594348
CG1422 CG4457 -3.078507
CG1422 CG4966 -5.903498
CG1422 CG5183 -4.942772
CG1422 CG5258 -3.328717
CG1422 CG5382 1.367683
CG1422 CG5809 -2.565928
CG1422 CG6017 0.585449
CG1422 CG6512 2.060588
CG1422 CG6766 -0.093164
CG1422 CG6844 0.310815
CG1422 CG6877 -0.521014
CG1422 CG7073 -9.330745
CG1422 CG7413 1.184722
CG1422 CG7430 0.101139
CG1422 CG7638 3.051357
CG1422 CG7654 -0.581534
CG1422 CG7675 2.882073
CG1422 CG7893 2.882403
CG1422 CG7915 1.725652
CG1422 CG8209 -0.827742
CG1422 CG8231 3.538431
CG1422 CG8289 -2.394730
CG1422 CG8306 -4.507027
CG1422 CG8312 -0.081193
CG1422 CG8411 -1.031158
CG1422 CG8416 -1.498561
CG1422 CG8430 0.879171
CG1422 CG8635 1.014695
CG1422 CG8759 2.492809
CG1422 CG9035 -0.090487
CG1422 CG9128 -0.131131
CG1422 CG9318 -0.114687
CG1422 CG9677 -1.855016
CG1422 CG9866 -1.015499
CG1422 CG9916 0.103360
CG1422 TE19126 -0.626565
CG14243 CG15095 0.632353
CG14243 CG15717 1.126638
CG14243 CG31098 -1.657143
CG14243 CG6949 0.531667
CG14243 CG7062 -0.620824
CG14243 CG7266 -0.782923
CG14243 CG7438 -1.742499
CG14243 CG8402 0.594658
CG14243 CG8443 -0.944584
CG14243 CG8470 -0.837919
CG14243 CG8665 -0.410743
CG14243 CG8766 -0.029650
CG14243 CG8788 -0.370889
CG14243 CG8946 -0.116916
CG1429 CG1444 0.692530
CG1429 CG14687 -0.482142
CG1429 CG1475 -5.568460
CG1429 CG15105 0.983661
CG1429 CG1648 0.077898
CG1429 CG1721 -3.152543
CG1429 CG17492 -10.159117
CG1429 CG18111 -0.341994
CG1429 CG18250 -1.860739
CG1429 CG1837 -2.174011
CG1429 CG1910 2.084554
CG1429 CG2051 -1.453035
CG1429 CG2198 -0.048070
CG1429 CG2330 -0.161118
CG1429 CG3001 -6.093112
CG1429 CG31045 4.394395
CG1429 CG31332 1.703229
CG1429 CG32164 1.695429
CG1429 CG32464 -1.115427
CG1429 CG3278 -1.869093
CG1429 CG32813 0.939470
CG1429 CG3371 1.825133
CG1429 CG4125 1.833404
CG1429 CG4300 -2.071674
CG1429 CG4696 -0.987954
CG1429 CG4746 -0.614288
CG1429 CG4843 -1.710170
CG1429 CG4994 0.051603
CG1429 CG5033 4.167011
CG1429 CG5183 -1.263648
CG1429 CG5320 0.541251
CG1429 CG5353 1.790400
CG1429 CG5374 -1.630834
CG1429 CG5596 0.154279
CG1429 CG5776 -0.503687
CG1429 CG5809 -0.478987
CG1429 CG5992 -0.605796
CG1429 CG6512 2.385281
CG1429 CG6668 1.641524
CG1429 CG6844 0.676167
CG1429 CG7073 -1.571017
CG1429 CG7430 -2.300976
CG1429 CG7915 1.517613
CG1429 CG7987 2.062510
CG1429 CG8231 2.884914
CG1429 CG8289 -1.873009
CG1429 CG8306 -0.747902
CG1429 CG8312 0.008758
CG1429 CG8446 1.676424
CG1429 CG8759 2.730802
CG1429 CG8977 -7.237147
CG1429 CG9281 1.100312
CG1429 CG9677 -0.343610
CG1429 CG9762 2.267762
CG1429 CG9866 -0.374365
CG1429 CG9985 0.984982
CG1429 TE19126 -1.223689
CG14296 CG7851 -2.418744
CG14356 CG15022 -1.647591
CG14356 CG18362 -1.727802
CG14430 CG17218 -2.680312
CG14430 CG8156 -1.481057
CG14430 CG9968 -2.311958
CG1444 CG14622 -0.258284
CG1444 CG1475 0.202624
CG1444 CG14883 -3.494445
CG1444 CG1648 2.261865
CG1444 CG16721 -1.371187
CG1444 CG17158 0.072860
CG1444 CG1721 0.224928
CG1444 CG17492 -6.076986
CG1444 CG18250 -18.034028
CG1444 CG1837 1.964365
CG1444 CG1910 -1.581688
CG1444 CG2374 -1.675114
CG1444 CG3048 -0.994928
CG1444 CG31045 1.750732
CG1444 CG31332 -1.343114
CG1444 CG32043 0.019121
CG1444 CG32425 0.537006
CG1444 CG33097 3.238659
CG1444 CG3371 -4.331586
CG1444 CG3436 0.897358
CG1444 CG3624 1.695915
CG1444 CG3725 -0.895413
CG1444 CG4204 0.929550
CG1444 CG4551 0.369174
CG1444 CG5215 -0.889197
CG1444 CG5320 -0.641145
CG1444 CG5809 7.214264
CG1444 CG6877 0.879953
CG1444 CG7379 2.212139
CG1444 CG7433 -0.298077
CG1444 CG7987 -0.802858
CG1444 CG8276 1.430474
CG1444 CG8289 0.256037
CG1444 CG9022 0.931311
CG1444 CG9194 0.135487
CG1444 CG9710 1.182037
CG1444 CG9985 -4.687489
CG1444 CR31696 -3.016342
CG1444 TE19126 1.127858
CG14447 CG1548 -0.646818
CG14447 CG17136 -0.073547
CG14447 CG1746 -2.888589
CG14447 CG18657 0.103028
CG14447 CG2003 1.055198
CG14447 CG2184 -0.672624
CG14447 CG2863 -0.424683
CG14447 CG3001 -0.612644
CG14447 CG32464 0.418801
CG14447 CG32813 -1.962594
CG14447 CG4217 2.138366
CG14447 CG4581 -0.075327
CG14447 CG4843 0.824762
CG14447 CG5374 0.762064
CG14447 CG5558 -2.672137
CG14447 CG5596 1.094628
CG14447 CG5824 -1.844101
CG14447 CG6501 1.830722
CG14447 CG7088 -1.889194
CG14447 CG7519 1.697876
CG14447 CG7610 0.179586
CG14447 CG8039 1.261923
CG14447 CG8231 -2.220006
CG14447 CG8301 0.102340
CG14447 CG8446 1.138104
CG14447 CG8525 2.046491
CG14447 CG8759 1.385481
CG14447 CG8780 -2.118584
CG14447 CG8977 -1.004343
CG14447 CG9630 -5.193225
CG14447 CG9663 -4.219289
CG14513 CG1624 -1.750098
CG14513 CG5358 -1.046648
CG14513 CG7471 -2.519275
CG14622 CG14883 -0.472367
CG14622 CG2374 0.142269
CG14622 CG2656 -0.370866
CG14622 CG31108 -1.246236
CG14622 CG32043 -1.889064
CG14622 CG33097 1.073065
CG14622 CG4303 0.922856
CG14622 CG5215 -0.768869
CG14622 CG6174 -0.651256
CG14622 CG6866 0.230929
CG14622 CG7375 -0.832745
CG14622 CG8567 -0.068072
CG14622 CG9135 -1.077163
CG14622 CG9666 -0.341449
CG14629 CG15117 2.039839
CG14629 CG15828 -1.026731
CG14629 CG2198 0.127600
CG14629 CG2718 -0.823533
CG14629 CG2969 -0.610986
CG14629 CG30497 -0.592261
CG14629 CG33113 -1.113861
CG14629 CG3903 0.052582
CG14629 CG3989 -1.681973
CG14629 CG4183 -0.954722
CG14629 CG4533 -0.593804
CG14629 CG4679 -1.281704
CG14629 CG5330 3.031023
CG14629 CG5345 -2.506777
CG14629 CG7062 -1.451495
CG14629 CG8665 -0.696448
CG1463 CG31692 -3.308996
CG1463 CG3743 -2.757446
CG1463 CG6778 -0.529991
CG1463 CG6934 -2.431498
CG1463 CG7702 -1.596507
CG1463 CG8258 -0.074514
CG14636 CG9747 -2.752602
CG14643 CG15598 -0.515149
CG14643 CG16944 -0.688304
CG14643 CG17325 -0.796782
CG14643 CG17332 -1.787735
CG14643 CG3127 -0.502821
CG14643 CG32164 -1.508213
CG14643 CG32244 -0.454622
CG14643 CG33149 -0.346428
CG14643 CG4125 0.062736
CG14643 CG4376 -1.229528
CG14643 CG4726 0.213226
CG14643 CG4994 -0.385645
CG14643 CG5476 -1.548549
CG14643 CG6501 2.619678
CG14643 CG6521 -0.180660
CG14643 CG6666 1.517508
CG14643 CG7107 0.582277
CG14643 CG7173 -0.462227
CG14643 CG7502 -0.670880
CG14643 CG7675 0.044462
CG14643 CG7920 0.040579
CG14643 CG8048 -0.690874
CG14643 CG8186 1.333948
CG14687 CG1721 -1.010484
CG14687 CG17492 -0.203758
CG14687 CG31045 -0.057004
CG14687 CG8289 -1.275535
CG14687 CG8759 -0.330985
CG14712 CG17136 -1.392172
CG14712 CG18250 0.086514
CG14712 CG2863 0.218161
CG14712 CG31045 0.340810
CG14712 CG31332 0.797089
CG14712 CG3265 0.234846
CG14712 CG3371 1.057700
CG14712 CG3436 0.479008
CG14712 CG3624 1.551337
CG14712 CG4457 -0.535621
CG14712 CG4551 1.166018
CG14712 CG4700 -2.561193
CG14712 CG4843 0.118778
CG14712 CG4912 1.123705
CG14712 CG5258 0.375467
CG14712 CG5277 0.094689
CG14712 CG5454 -2.087604
CG14712 CG5824 1.088796
CG14712 CG7033 0.248525
CG14712 CG7073 -0.005129
CG14712 CG7430 -0.232897
CG14712 CG7638 -1.233567
CG14712 CG8231 -1.403076
CG14712 CG8366 -0.400997
CG14712 CG8635 -0.997550
CG14712 CG8759 -1.063842
CG14712 CG9281 0.794776
CG14712 CG9403 -1.602094
CG14712 CG9630 0.637238
CG14712 CG9677 0.852660
CG14712 CG9750 -1.728183
CG14712 CG9866 0.309050
CG1475 CG15105 -8.758943
CG1475 CG15117 1.847203
CG1475 CG15212 -0.939967
CG1475 CG15282 4.394521
CG1475 CG1648 -0.549658
CG1475 CG17158 -5.419575
CG1475 CG1721 4.698866
CG1475 CG17246 5.401620
CG1475 CG17325 1.581486
CG1475 CG17492 4.239341
CG1475 CG18111 2.989702
CG1475 CG18250 3.576309
CG1475 CG1837 -0.333546
CG1475 CG18657 -3.391492
CG1475 CG1882 -1.970291
CG1475 CG1910 -5.241523
CG1475 CG2051 -7.357855
CG1475 CG2098 2.532079
CG1475 CG2198 0.031453
CG1475 CG3001 -0.110625
CG1475 CG30011 0.574361
CG1475 CG3048 0.715115
CG1475 CG31045 -11.402335
CG1475 CG31332 2.190721
CG1475 CG3140 -2.487283
CG1475 CG31794 0.901560
CG1475 CG32164 5.631630
CG1475 CG32425 -6.299286
CG1475 CG32464 -0.274805
CG1475 CG32625 3.347816
CG1475 CG3278 -0.993632
CG1475 CG32813 -8.490526
CG1475 CG33009 3.829891
CG1475 CG33104 3.210561
CG1475 CG33149 3.416101
CG1475 CG33549 -3.576535
CG1475 CG3371 -8.144765
CG1475 CG3624 -0.460228
CG1475 CG3644 4.955470
CG1475 CG3725 1.411805
CG1475 CG3903 9.379849
CG1475 CG3960 2.766937
CG1475 CG3989 4.185498
CG1475 CG4003 -3.984115
CG1475 CG4051 4.265327
CG1475 CG4115 1.816213
CG1475 CG4169 2.345118
CG1475 CG4170 -7.554321
CG1475 CG4204 -0.350959
CG1475 CG4300 2.714836
CG1475 CG4427 -7.215717
CG1475 CG4511 1.573660
CG1475 CG4533 1.592026
CG1475 CG4552 1.527886
CG1475 CG4679 -6.561578
CG1475 CG4692 6.121490
CG1475 CG4700 3.492435
CG1475 CG4726 7.254330
CG1475 CG4746 0.942164
CG1475 CG4912 3.791500
CG1475 CG4966 2.054732
CG1475 CG4994 -16.078975
CG1475 CG5033 10.358973
CG1475 CG5183 -5.511303
CG1475 CG5258 3.318779
CG1475 CG5320 -30.017848
CG1475 CG5330 -16.633770
CG1475 CG5353 -13.373457
CG1475 CG5374 1.394847
CG1475 CG5476 -0.539920
CG1475 CG5594 -0.715092
CG1475 CG5596 4.090989
CG1475 CG5776 -1.945718
CG1475 CG5809 0.833148
CG1475 CG5992 1.630771
CG1475 CG6501 -6.563975
CG1475 CG6512 -1.855670
CG1475 CG6668 -10.914448
CG1475 CG6708 -3.452531
CG1475 CG6766 -1.935729
CG1475 CG6775 0.933954
CG1475 CG6803 1.771102
CG1475 CG6844 -0.893834
CG1475 CG7033 1.616877
CG1475 CG7071 4.229352
CG1475 CG7073 0.660897
CG1475 CG7088 -0.618688
CG1475 CG7107 -1.265321
CG1475 CG7173 1.920739
CG1475 CG7227 0.850288
CG1475 CG7271 1.644857
CG1475 CG7279 0.125201
CG1475 CG7361 2.243758
CG1475 CG7413 -4.856234
CG1475 CG7430 3.739397
CG1475 CG7433 2.310735
CG1475 CG7461 2.988066
CG1475 CG7610 -1.103305
CG1475 CG7654 -0.837234
CG1475 CG7915 -2.503444
CG1475 CG7920 2.515023
CG1475 CG7987 -8.118884
CG1475 CG8186 -4.023975
CG1475 CG8231 -4.899929
CG1475 CG8235 1.886506
CG1475 CG8289 -4.943143
CG1475 CG8306 -2.476256
CG1475 CG8312 1.088983
CG1475 CG8402 5.849858
CG1475 CG8430 -0.889315
CG1475 CG8439 13.297551
CG1475 CG8446 0.738120
CG1475 CG8759 -3.837247
CG1475 CG8977 -11.452553
CG1475 CG8978 4.462977
CG1475 CG9009 2.823165
CG1475 CG9022 3.386643
CG1475 CG9172 1.848961
CG1475 CG9194 -1.407478
CG1475 CG9238 2.733297
CG1475 CG9281 -8.345393
CG1475 CG9330 3.577479
CG1475 CG9677 -0.437705
CG1475 CG9710 -1.217444
CG1475 CG9750 0.266676
CG1475 CG9762 -0.481143
CG1475 CG9866 0.809248
CG1475 CG9916 0.492611
CG1475 CG9985 -0.633790
CG1475 CR31696 -5.522442
CG1475 TE19126 -6.902637
CG14762 CG15651 -0.042172
CG14762 CG4684 -2.557139
CG14762 CG7576 -1.438260
CG14788 CG14805 0.376752
CG14788 CG1746 -0.209363
CG14788 CG2263 -1.596736
CG14788 CG3001 -3.222815
CG14788 CG31045 0.783510
CG14788 CG32464 -0.594924
CG14788 CG3278 -0.894474
CG14788 CG4746 -2.544092
CG14788 CG5033 4.629988
CG14788 CG5220 -3.126433
CG14788 CG5277 -1.175679
CG14788 CG5537 -1.293359
CG14788 CG5776 -0.877301
CG14788 CG5824 -1.687182
CG14788 CG6148 0.823729
CG14788 CG7519 1.563694
CG14788 CG7935 -1.046220
CG14788 CG8446 -1.689381
CG14788 CG8635 -0.560816
CG14788 CG8759 -4.508589
CG14788 CG9006 -2.193049
CG14788 CG9630 2.055255
CG14788 CG9677 0.922635
CG14788 CG9866 -0.415715
CG14792 CG14902 -0.750352
CG14792 CG15347 -0.011756
CG14792 CG4061 -0.639162
CG14792 CG4199 -0.349321
CG14792 CG5660 0.082206
CG14792 CG6830 -1.005644
CG14792 CG7328 -0.056231
CG14805 CG17124 -0.154159
CG14805 CG2198 -3.127818
CG14805 CG3001 1.354300
CG14805 CG31692 -0.672018
CG14805 CG32253 0.254805
CG14805 CG32425 -2.047505
CG14805 CG32625 0.792663
CG14805 CG3278 -5.488584
CG14805 CG3902 -0.348534
CG14805 CG3989 1.830844
CG14805 CG4170 0.204349
CG14805 CG4204 0.708201
CG14805 CG4427 2.297303
CG14805 CG4692 1.455627
CG14805 CG4700 0.267115
CG14805 CG4746 -4.377513
CG14805 CG4912 -0.319070
CG14805 CG5033 6.498088
CG14805 CG5183 0.880560
CG14805 CG5193 -2.177005
CG14805 CG5220 -1.778086
CG14805 CG5277 -1.589647
CG14805 CG5330 -9.654857
CG14805 CG5345 1.966164
CG14805 CG5353 1.622849
CG14805 CG5776 2.277776
CG14805 CG5824 2.093219
CG14805 CG6148 0.791167
CG14805 CG7227 -2.360157
CG14805 CG7393 4.532865
CG14805 CG7702 -6.265255
CG14805 CG7935 1.742389
CG14805 CG8258 -2.123672
CG14805 CG9006 -11.433936
CG14805 CG9423 0.564243
CG14805 CG9677 -0.411612
CG14813 CG9035 -3.143929
CG1483 CG2083 -1.459418
CG1483 CG5433 -1.128725
CG1483 CG6617 -1.335702
CG14883 CG17158 1.675589
CG14883 CG18250 -2.147765
CG14883 CG2374 -2.237164
CG14883 CG31332 1.647577
CG14883 CG3198 -2.488024
CG14883 CG32043 0.706221
CG14883 CG3265 -0.002251
CG14883 CG33097 -0.829853
CG14883 CG3371 3.669887
CG14883 CG3436 -4.016729
CG14883 CG3542 1.589261
CG14883 CG3624 0.730134
CG14883 CG3969 -1.363658
CG14883 CG4006 -0.587004
CG14883 CG4532 -0.379918
CG14883 CG5215 -0.784432
CG14883 CG5433 0.766347
CG14883 CG6654 0.150575
CG14883 CG6775 0.951300
CG14883 CG6877 1.299949
CG14883 CG7375 1.355991
CG14883 CG7379 -3.766573
CG14883 CG7893 -0.151036
CG14883 CG8749 -0.025843
CG14883 CG9022 -0.816788
CG14883 CG9712 -0.958831
CG14902 CG1809 -1.058460
CG14902 CG3734 -0.819896
CG14902 CG4199 -0.872651
CG14902 CG6830 -0.787641
CG14968 CG2977 0.177397
CG14968 CG3006 -0.260748
CG14968 CG31098 0.226423
CG14968 CG31775 -0.707439
CG14968 CG4162 -0.210329
CG14968 CG4753 -1.963892
CG14968 CG5288 -1.934675
CG14968 CG5532 0.047860
CG14968 CG5828 -1.071347
CG14968 CG6417 -0.518649
CG14968 CG7241 -0.391602
CG14968 CG8050 0.150054
CG14968 CG8443 0.515610
CG14968 CG8669 0.113799
CG14968 CG8766 -0.472792
CG14968 CG8804 0.413427
CG14968 CG8946 0.471357
CG14996 CG15717 2.191459
CG14996 CG1685 -1.303731
CG14996 CG1785 -1.510368
CG14996 CG2713 0.501628
CG14996 CG31098 -2.986320
CG14996 CG32264 -0.943068
CG14996 CG3283 0.144426
CG14996 CG33217 -1.140126
CG14996 CG3593 -1.125042
CG14996 CG4753 2.117697
CG14996 CG4781 0.303981
CG14996 CG5010 -2.742350
CG14996 CG5558 -0.245056
CG14996 CG6022 1.386797
CG14996 CG6343 -2.122427
CG14996 CG6459 -0.642860
CG14996 CG6767 -5.001172
CG14996 CG7519 4.240494
CG14996 CG7712 -0.155305
CG14996 CG7839 0.106879
CG14996 CG8039 2.020151
CG14996 CG8327 0.179563
CG14996 CG8443 -1.657422
CG14996 CG8444 0.255391
CG14996 CG8470 -3.174663
CG14996 CG8766 -0.713603
CG14996 CG8788 2.014238
CG14996 CG8920 2.309399
CG14996 CG9149 -0.245224
CG14996 CG9306 -4.617596
CG14996 CG9577 -0.813291
CG15002 CG9322 -2.632884
CG15022 CG7266 -0.699888
CG15095 CG15117 -0.492481
CG15095 CG15162 0.935883
CG15095 CG15304 -1.983574
CG15095 CG15347 -1.370605
CG15095 CG15717 4.795645
CG15095 CG1685 0.606406
CG15095 CG17325 0.037186
CG15095 CG17332 0.972491
CG15095 CG18593 0.820106
CG15095 CG2003 -0.029089
CG15095 CG2098 -2.949935
CG15095 CG2977 3.898063
CG15095 CG30011 0.673856
CG15095 CG31004 1.741805
CG15095 CG31098 -4.261560
CG15095 CG31175 -1.798525
CG15095 CG32164 1.807331
CG15095 CG32813 -6.640612
CG15095 CG3283 -1.583819
CG15095 CG4033 -0.511232
CG15095 CG4233 0.289302
CG15095 CG4475 -1.765348
CG15095 CG4533 0.141271
CG15095 CG4600 -0.489271
CG15095 CG4753 0.854707
CG15095 CG5010 3.432070
CG15095 CG5033 2.509544
CG15095 CG5558 1.091655
CG15095 CG5594 0.855168
CG15095 CG5819 -3.126264
CG15095 CG5949 -0.567113
CG15095 CG6417 0.341935
CG15095 CG6459 1.351253
CG15095 CG6501 2.201388
CG15095 CG6666 -0.407340
CG15095 CG6949 0.380423
CG15095 CG7062 1.307242
CG15095 CG7088 -1.132636
CG15095 CG7421 -2.023061
CG15095 CG8048 -0.755530
CG15095 CG8050 -1.661784
CG15095 CG8058 1.189665
CG15095 CG8402 -1.491205
CG15095 CG8443 -1.932476
CG15095 CG8446 2.587155
CG15095 CG8470 -10.056074
CG15095 CG8665 -2.882459
CG15095 CG8766 1.827049
CG15095 CG8788 1.771482
CG15095 CG8946 -9.976648
CG15097 CG32169 -1.745658
CG15097 CG9261 -3.132818
CG15102 CG30349 -1.698396
CG15102 CG4567 -0.526660
CG15102 CG6769 -1.086436
CG15102 CG7107 0.266304
CG15102 CG7807 -1.219530
CG15105 CG15117 -0.931088
CG15105 CG15282 -1.831381
CG15105 CG15717 1.293651
CG15105 CG1648 -2.256358
CG15105 CG1674 -1.014470
CG15105 CG1721 -2.465739
CG15105 CG17246 0.395188
CG15105 CG17325 0.489341
CG15105 CG17492 1.165421
CG15105 CG18111 -0.341201
CG15105 CG18140 -0.038616
CG15105 CG18290 -1.350316
CG15105 CG1837 -0.957460
CG15105 CG1910 -4.200443
CG15105 CG2051 3.047906
CG15105 CG2969 -1.430403
CG15105 CG30011 -0.667531
CG15105 CG30497 0.278155
CG15105 CG3127 -1.360624
CG15105 CG32164 -1.592719
CG15105 CG32425 5.952943
CG15105 CG33149 -7.601134
CG15105 CG33549 -7.655139
CG15105 CG3371 4.022493
CG15105 CG3644 -5.654681
CG15105 CG3725 -4.271375
CG15105 CG3903 -0.049311
CG15105 CG3960 -3.199736
CG15105 CG3989 -0.469835
CG15105 CG4169 -0.253971
CG15105 CG4170 1.267594
CG15105 CG4183 -1.121663
CG15105 CG4233 0.419649
CG15105 CG4300 -0.163527
CG15105 CG4354 -0.760532
CG15105 CG4376 -0.007858
CG15105 CG4427 2.700599
CG15105 CG4533 -5.746693
CG15105 CG4679 -3.886508
CG15105 CG4692 -6.323028
CG15105 CG4994 0.628725
CG15105 CG5320 -0.634248
CG15105 CG5330 0.843934
CG15105 CG5345 2.925720
CG15105 CG5353 -0.243440
CG15105 CG5374 -1.257244
CG15105 CG5476 2.721106
CG15105 CG5486 1.941430
CG15105 CG5594 0.229972
CG15105 CG5809 0.816979
CG15105 CG6647 -0.331898
CG15105 CG6666 0.966028
CG15105 CG6668 0.185208
CG15105 CG6803 0.703832
CG15105 CG6844 1.210806
CG15105 CG7033 0.266589
CG15105 CG7062 2.700711
CG15105 CG7071 0.560153
CG15105 CG7107 -2.121581
CG15105 CG7173 -2.984213
CG15105 CG7433 1.584899
CG15105 CG7481 0.512379
CG15105 CG7915 -2.956283
CG15105 CG7920 4.165405
CG15105 CG7981 1.012449
CG15105 CG7987 2.589126
CG15105 CG8050 -0.267033
CG15105 CG8235 0.300101
CG15105 CG8402 -3.611518
CG15105 CG8439 -2.983702
CG15105 CG8665 -1.067776
CG15105 CG8977 5.686018
CG15105 CG9020 -0.999243
CG15105 CG9194 -0.169040
CG15105 CG9238 0.855962
CG15105 CG9281 0.399659
CG15105 CG9811 -0.672658
CG15105 CG9985 -2.030955
CG15105 CR31696 0.075554
CG15105 TE19126 0.619722
CG15117 CG15282 2.939440
CG15117 CG1548 -0.182172
CG15117 CG15717 2.116489
CG15117 CG17325 1.665082
CG15117 CG1743 -0.173943
CG15117 CG18111 -1.266277
CG15117 CG1837 -2.677916
CG15117 CG18657 -2.818581
CG15117 CG1882 0.520845
CG15117 CG1910 2.088864
CG15117 CG2003 -4.879451
CG15117 CG2098 1.746105
CG15117 CG2198 -4.658956
CG15117 CG2718 -0.519724
CG15117 CG3001 -0.268263
CG15117 CG30011 1.114531
CG15117 CG31098 3.356532
CG15117 CG32464 0.257693
CG15117 CG32813 0.461554
CG15117 CG33149 0.451361
CG15117 CG3960 -1.204228
CG15117 CG3989 0.713003
CG15117 CG4033 2.303293
CG15117 CG4162 1.572060
CG15117 CG4533 1.641119
CG15117 CG4679 -6.735172
CG15117 CG4692 0.696210
CG15117 CG5033 4.309629
CG15117 CG5320 -10.501640
CG15117 CG5330 6.399170
CG15117 CG5476 -0.656448
CG15117 CG5532 0.875389
CG15117 CG5594 -3.754386
CG15117 CG5819 -0.363579
CG15117 CG6501 -1.244199
CG15117 CG6803 -0.233079
CG15117 CG7062 -4.353934
CG15117 CG7088 1.107437
CG15117 CG7241 -1.006135
CG15117 CG7915 1.246693
CG15117 CG7987 1.323762
CG15117 CG8050 -1.478622
CG15117 CG8066 1.625847
CG15117 CG8186 -1.148985
CG15117 CG8402 2.603674
CG15117 CG8665 -14.743834
CG15117 CG8946 -2.302418
CG15117 CG8977 0.646757
CG15117 TE19126 -1.276701
CG15162 CG15347 -1.190830
CG15162 CG17332 0.876481
CG15162 CG18374 0.068127
CG15162 CG18657 -1.200741
CG15162 CG2003 2.503994
CG15162 CG2184 -3.461845
CG15162 CG2713 -1.009176
CG15162 CG2977 1.312424
CG15162 CG31004 -2.280434
CG15162 CG31098 2.510921
CG15162 CG31175 -4.125201
CG15162 CG32164 -0.183999
CG15162 CG3267 -0.085450
CG15162 CG33502 2.126666
CG15162 CG4033 -2.217562
CG15162 CG4051 0.950976
CG15162 CG4217 4.033131
CG15162 CG4427 4.191995
CG15162 CG4475 0.879459
CG15162 CG4567 0.319593
CG15162 CG4581 -0.509955
CG15162 CG4665 0.284233
CG15162 CG4753 2.086097
CG15162 CG4901 6.875074
CG15162 CG5010 -0.650993
CG15162 CG5288 0.413061
CG15162 CG5525 -6.253109
CG15162 CG5819 -3.513530
CG15162 CG6105 -0.611992
CG15162 CG6459 1.579493
CG15162 CG6501 -4.844461
CG15162 CG6708 0.233442
CG15162 CG6949 -0.510546
CG15162 CG7176 -2.325340
CG15162 CG7361 -1.360003
CG15162 CG7421 -2.955423
CG15162 CG7458 3.342263
CG15162 CG7502 -0.964495
CG15162 CG8048 0.084108
CG15162 CG8186 -0.904829
CG15162 CG8235 1.864719
CG15162 CG8309 2.662366
CG15162 CG8443 1.111053
CG15162 CG8446 0.820699
CG15162 CG8531 -6.428906
CG15162 CG8766 2.472030
CG15162 CG8788 -0.610379
CG15162 CG8946 -9.846039
CG15162 CG9127 -1.344799
CG15162 CG9331 -0.826724
CG15162 CG9527 -5.036825
CG15162 CG9762 0.445901
CG15188 CG2098 -1.532139
CG15188 CG3989 0.147915
CG15188 CG4051 -0.689023
CG15188 CG5330 -1.433179
CG15188 CG7173 -0.792091
CG15188 CG8402 0.669964
CG15212 CG17166 -1.141094
CG15212 CG32548 -1.036825
CG15212 CG3267 1.072684
CG15212 CG33104 0.184848
CG15212 CG4051 -0.350204
CG15212 CG4427 2.376712
CG15212 CG4552 0.277609
CG15212 CG4567 0.940408
CG15212 CG4679 0.040912
CG15212 CG4994 2.080627
CG15212 CG5330 -1.568952
CG15212 CG5476 0.181154
CG15212 CG6668 0.431959
CG15212 CG6708 -1.257538
CG15212 CG7071 -1.338398
CG15212 CG7107 -1.608017
CG15212 CG7173 -1.101051
CG15212 CG7271 -0.869678
CG15212 CG7361 -1.976915
CG15212 CG7807 -0.382330
CG15212 CG8186 0.420537
CG15212 CG8235 -0.799817
CG15212 CG8402 0.757502
CG15212 CG8788 -1.310845
CG15212 CG9330 -0.155673
CG15212 CG9710 0.509061
CG15282 CG1648 -0.563998
CG15282 CG17325 2.217723
CG15282 CG17332 -0.158585
CG15282 CG1837 0.037827
CG15282 CG1882 1.178459
CG15282 CG1910 0.011585
CG15282 CG30011 -0.050228
CG15282 CG30497 -0.799190
CG15282 CG32164 -1.012110
CG15282 CG32244 0.883387
CG15282 CG33149 1.043413
CG15282 CG3903 0.115357
CG15282 CG3960 -2.076406
CG15282 CG3989 -1.337132
CG15282 CG4169 0.723404
CG15282 CG4376 -0.276252
CG15282 CG4533 1.560275
CG15282 CG4679 -2.930642
CG15282 CG4692 0.535341
CG15282 CG5320 -3.365282
CG15282 CG5330 1.576306
CG15282 CG5476 -4.052663
CG15282 CG6501 0.463365
CG15282 CG6647 -0.926437
CG15282 CG6666 -1.189189
CG15282 CG6668 -2.491253
CG15282 CG6803 -0.128118
CG15282 CG7062 -1.122221
CG15282 CG7071 0.674854
CG15282 CG7107 -0.246720
CG15282 CG7173 0.085787
CG15282 CG7433 2.110359
CG15282 CG7920 0.118311
CG15282 CG7981 -0.234269
CG15282 CG8050 -0.726000
CG15282 CG8186 -0.460204
CG15282 CG8402 1.658168
CG15282 CG8665 -2.281001
CG15282 CG9194 0.224602
CG15282 CG9238 0.244157
CG15304 CG15347 -0.731794
CG15304 CG15717 0.079628
CG15304 CG1685 -0.434000
CG15304 CG17246 2.255396
CG15304 CG17320 -0.845243
CG15304 CG17332 0.096763
CG15304 CG17642 -1.029247
CG15304 CG1882 1.352874
CG15304 CG2003 -0.525061
CG15304 CG2713 -2.210560
CG15304 CG31004 -0.448728
CG15304 CG31098 2.741217
CG15304 CG31170 -0.621177
CG15304 CG3127 1.630310
CG15304 CG3140 -2.788736
CG15304 CG31999 -1.316268
CG15304 CG3249 -2.420946
CG15304 CG3267 0.502025
CG15304 CG3283 0.548468
CG15304 CG33009 0.136113
CG15304 CG33502 -0.446139
CG15304 CG3499 -3.846414
CG15304 CG3714 0.635608
CG15304 CG3960 -0.040141
CG15304 CG4033 4.709613
CG15304 CG4051 -1.144159
CG15304 CG4169 1.072958
CG15304 CG4233 -1.464476
CG15304 CG4247 -0.432630
CG15304 CG4427 2.732094
CG15304 CG4475 1.127956
CG15304 CG4567 1.198367
CG15304 CG4753 -2.814426
CG15304 CG5033 2.831932
CG15304 CG5353 0.207667
CG15304 CG5558 -0.621546
CG15304 CG5594 -1.406978
CG15304 CG5660 -0.002205
CG15304 CG5819 2.371357
CG15304 CG5903 1.683359
CG15304 CG5904 3.695983
CG15304 CG6226 -0.093152
CG15304 CG6345 -0.097624
CG15304 CG6459 -2.713523
CG15304 CG6501 -5.306568
CG15304 CG6666 -0.793801
CG15304 CG6769 -2.599363
CG15304 CG6904 0.346963
CG15304 CG6949 -10.525852
CG15304 CG7107 1.248850
CG15304 CG7361 -0.670176
CG15304 CG7421 3.923520
CG15304 CG7438 -1.059312
CG15304 CG7458 1.457011
CG15304 CG7610 -0.210112
CG15304 CG7935 3.203253
CG15304 CG7993 -1.723587
CG15304 CG8039 0.845550
CG15304 CG8048 -0.041654
CG15304 CG8058 -0.460552
CG15304 CG8235 4.935551
CG15304 CG8402 -5.925719
CG15304 CG8439 -1.350094
CG15304 CG8443 -0.246523
CG15304 CG8470 1.352869
CG15304 CG8766 -0.470002
CG15304 CG8788 2.347232
CG15304 CG8946 0.550051
CG15304 CG9140 -2.982938
CG15304 CG9280 -0.468354
CG15304 CG9527 2.800550
CG15347 CG1644 -1.835186
CG15347 CG2003 -2.116070
CG15347 CG2977 -1.694087
CG15347 CG31004 0.245309
CG15347 CG31259 -0.351438
CG15347 CG3127 1.081157
CG15347 CG31605 -1.243721
CG15347 CG32409 -1.636768
CG15347 CG33502 2.426330
CG15347 CG3714 -1.020179
CG15347 CG4033 0.486237
CG15347 CG4061 -1.819105
CG15347 CG4217 -2.894119
CG15347 CG4581 2.628133
CG15347 CG4753 -11.672143
CG15347 CG5010 2.633661
CG15347 CG5660 -1.879846
CG15347 CG5819 -3.764023
CG15347 CG5904 2.182211
CG15347 CG5961 -0.112214
CG15347 CG6028 1.418653
CG15347 CG6417 1.239618
CG15347 CG6501 1.618185
CG15347 CG6949 4.960079
CG15347 CG7328 0.504532
CG15347 CG7458 -2.063304
CG15347 CG7936 -1.975348
CG15347 CG8048 -3.729277
CG15347 CG8443 0.420796
CG15347 CG8470 4.359810
CG15347 CG8766 -0.212076
CG15347 CG8788 0.292720
CG15347 CG8946 8.492910
CG15347 CG9331 0.464111
CG15347 CG9527 -0.288553
CG15433 CG16765 -4.480869
CG15433 CG1685 -1.572318
CG15433 CG17166 -4.593076
CG15433 CG17369 -0.546557
CG15433 CG1785 -1.067241
CG15433 CG18446 -0.584652
CG15433 CG2003 -2.736591
CG15433 CG2184 -1.347355
CG15433 CG2221 6.148797
CG15433 CG2863 -0.959990
CG15433 CG3001 0.182245
CG15433 CG31175 -5.048830
CG15433 CG32164 6.019737
CG15433 CG3267 4.630003
CG15433 CG3278 2.570527
CG15433 CG32813 2.645928
CG15433 CG33071 -2.808331
CG15433 CG33104 -1.263247
CG15433 CG33183 0.911051
CG15433 CG33217 1.987804
CG15433 CG3499 -0.691364
CG15433 CG3762 1.776958
CG15433 CG4033 -4.625948
CG15433 CG4051 0.314023
CG15433 CG4170 -0.343399
CG15433 CG4300 0.216844
CG15433 CG4307 -3.525732
CG15433 CG4457 3.919091
CG15433 CG4567 -3.556861
CG15433 CG4726 0.919069
CG15433 CG4901 -1.449187
CG15433 CG4912 -0.034519
CG15433 CG4966 -1.397821
CG15433 CG4994 -9.117113
CG15433 CG5033 -0.777681
CG15433 CG5258 0.527596
CG15433 CG5277 3.353951
CG15433 CG5374 0.580159
CG15433 CG5525 2.527941
CG15433 CG5596 0.828896
CG15433 CG5904 5.565314
CG15433 CG6226 2.561170
CG15433 CG6512 -8.156382
CG15433 CG6668 0.032768
CG15433 CG6766 1.123934
CG15433 CG6871 0.219045
CG15433 CG7033 0.790308
CG15433 CG7088 -0.452900
CG15433 CG7176 -0.207236
CG15433 CG7271 -0.527904
CG15433 CG7413 3.161970
CG15433 CG7421 -5.553434
CG15433 CG7430 2.135358
CG15433 CG7461 -4.773635
CG15433 CG7554 0.935298
CG15433 CG7654 -1.760467
CG15433 CG7675 0.907148
CG15433 CG7915 0.104181
CG15433 CG7935 2.089360
CG15433 CG8058 -4.222219
CG15433 CG8144 2.161677
CG15433 CG8231 -2.138783
CG15433 CG8235 4.323454
CG15433 CG8309 -9.331722
CG15433 CG8402 2.576247
CG15433 CG8439 1.048728
CG15433 CG8446 0.582341
CG15433 CG8759 -0.195156
CG15433 CG8920 -2.134744
CG15433 CG8977 3.236251
CG15433 CG9009 -4.732653
CG15433 CG9172 -13.368072
CG15433 CG9281 -6.489954
CG15433 CG9326 0.614030
CG15433 CG9330 -5.815521
CG15433 CG9416 -0.066640
CG15433 CG9710 0.141323
CG15433 TE19126 -1.058706
CG1548 CG15717 -1.087046
CG1548 CG1743 -0.952519
CG1548 CG1837 0.209394
CG1548 CG2003 -0.128653
CG1548 CG2098 0.152341
CG1548 CG2198 0.503635
CG1548 CG31098 -0.118278
CG1548 CG31775 -1.561098
CG1548 CG32464 -2.492056
CG1548 CG32813 0.133420
CG1548 CG3989 -1.385772
CG1548 CG4533 -0.278339
CG1548 CG4781 -0.427461
CG1548 CG5033 0.311724
CG1548 CG8050 0.894269
CG1548 CG8446 0.830688
CG1548 CG8665 -1.379598
CG1548 CG9006 -0.358368
CG15598 CG2837 -1.881628
CG15598 CG32244 -1.054767
CG15598 CG4376 -0.652900
CG15598 CG7107 -0.243681
CG15598 CG7176 -0.929430
CG15651 CG32169 -2.041807
CG15651 CG4684 -2.976575
CG15651 CG6703 0.179139
CG15651 CG7851 -1.729181
CG15717 CG1685 5.170239
CG15717 CG17325 -0.611316
CG15717 CG1785 -4.557022
CG15717 CG1837 2.423504
CG15717 CG18446 -2.246928
CG15717 CG18549 0.075362
CG15717 CG18593 1.220900
CG15717 CG1882 -4.003002
CG15717 CG1970 -1.201290
CG15717 CG2003 -3.883925
CG15717 CG2098 0.609173
CG15717 CG2155 0.212414
CG15717 CG2198 0.294790
CG15717 CG30011 0.784345
CG15717 CG30497 1.176870
CG15717 CG31098 -12.346941
CG15717 CG31175 0.236763
CG15717 CG32409 2.251839
CG15717 CG32499 -0.331077
CG15717 CG3267 1.993357
CG15717 CG32813 -0.929932
CG15717 CG33009 -0.384986
CG15717 CG3960 -0.462256
CG15717 CG4033 4.377966
CG15717 CG4233 3.999180
CG15717 CG4427 -24.145690
CG15717 CG4475 -0.413337
CG15717 CG4533 1.390365
CG15717 CG4567 4.030621
CG15717 CG4600 0.506234
CG15717 CG4679 -6.297109
CG15717 CG4753 3.745916
CG15717 CG5033 0.026557
CG15717 CG5210 0.266573
CG15717 CG5330 1.913411
CG15717 CG5345 -1.445086
CG15717 CG5353 2.541480
CG15717 CG5532 0.283148
CG15717 CG5594 -0.672455
CG15717 CG6417 -0.839755
CG15717 CG6459 0.073504
CG15717 CG6501 9.171523
CG15717 CG6708 1.773654
CG15717 CG6871 1.228107
CG15717 CG6949 2.808919
CG15717 CG7062 -0.504397
CG15717 CG7088 -6.123614
CG15717 CG7107 3.403701
CG15717 CG7266 -6.477869
CG15717 CG7421 4.239154
CG15717 CG7438 -1.321465
CG15717 CG7807 0.172612
CG15717 CG7981 0.602276
CG15717 CG8036 1.970005
CG15717 CG8050 -4.821518
CG15717 CG8058 0.504821
CG15717 CG8066 2.570706
CG15717 CG8144 -0.512446
CG15717 CG8235 2.532172
CG15717 CG8402 -10.057561
CG15717 CG8439 0.695951
CG15717 CG8443 -4.074176
CG15717 CG8446 -4.161304
CG15717 CG8470 -9.516638
CG15717 CG8665 -8.374612
CG15717 CG8766 2.217244
CG15717 CG8788 -6.179779
CG15717 CG8913 -0.075675
CG15717 CG8946 -1.116226
CG15717 CG9009 2.810450
CG15717 CG9280 0.547070
CG15717 CG9446 0.155968
CG15731 CG4033 0.275181
CG15731 CG7458 -1.491578
CG15731 CG8977 -0.744488
CG15811 CG32043 -1.019675
CG15811 CG32486 -2.348930
CG15811 CG3625 -0.119684
CG15811 CG3969 -0.507082
CG15811 CG4303 -0.807079
CG15811 CG5215 0.277855
CG15811 CG5433 -0.424905
CG15811 CG6174 -1.530539
CG15811 CG6418 -1.234583
CG15811 CG6877 -0.358422
CG15811 CG7375 0.566522
CG15811 CG7379 0.345284
CG15811 CG8567 0.215329
CG15811 CG8933 -0.588874
CG1582 CG2161 0.058844
CG1582 CG2713 -0.212887
CG1582 CG31170 0.242719
CG1582 CG3140 -0.777388
CG1582 CG3171 -0.356927
CG1582 CG32920 -1.452718
CG1582 CG3499 -0.897896
CG1582 CG4233 -0.671996
CG1582 CG5660 0.770625
CG1582 CG6199 -1.250699
CG1582 CG6345 -0.809318
CG1582 CG6769 0.521073
CG1582 CG8235 -1.015374
CG15828 CG2198 -0.752826
CG15828 CG3989 -1.818992
CG15828 CG5345 -0.065267
CG1600 CG18466 -3.114242
CG1600 CG2060 -0.711579
CG1600 CG3829 -1.512318
CG1600 CG4120 0.680656
CG1600 CG4162 -0.783379
CG1600 CG8066 1.031448
CG1600 CG8782 -0.004922
CG1624 CG32158 -1.803910
CG1644 CG7936 -1.279797
CG1648 CG17158 -1.406168
CG1648 CG1721 -1.991862
CG1648 CG17325 -0.076430
CG1648 CG18111 0.486810
CG1648 CG18140 -0.795971
CG1648 CG18250 0.198067
CG1648 CG1837 -1.082646
CG1648 CG1910 -4.847436
CG1648 CG2051 1.861487
CG1648 CG30427 -0.872662
CG1648 CG31045 -1.142981
CG1648 CG32425 1.143806
CG1648 CG32625 0.555260
CG1648 CG3278 -2.456094
CG1648 CG33549 0.890627
CG1648 CG3371 0.164759
CG1648 CG3624 0.363986
CG1648 CG3725 0.727602
CG1648 CG3903 -3.658078
CG1648 CG3989 2.054219
CG1648 CG4533 1.882058
CG1648 CG4551 0.021239
CG1648 CG4679 3.887169
CG1648 CG4692 -0.417112
CG1648 CG4700 -2.710520
CG1648 CG5320 -6.556842
CG1648 CG5330 -1.459899
CG1648 CG5476 -1.291134
CG1648 CG5486 1.136134
CG1648 CG5809 2.967895
CG1648 CG6668 2.834077
CG1648 CG6803 0.160972
CG1648 CG7033 3.047415
CG1648 CG7173 -0.289795
CG1648 CG7227 0.270236
CG1648 CG7481 0.152880
CG1648 CG7987 4.328906
CG1648 CG8276 -0.990017
CG1648 CG8759 0.491046
CG1648 CG8977 0.697346
CG1648 CG9022 -0.320805
CG1648 CG9194 -3.788809
CG1648 CG9238 -0.916841
CG1648 CG9750 0.163439
CG1648 CG9985 -3.060882
CG1648 CR31696 1.795242
CG1648 TE19126 0.849351
CG16721 CG17158 0.157938
CG16721 CG17492 -0.112328
CG16721 CG18250 3.426337
CG16721 CG32425 0.267425
CG16721 CG33097 -0.782521
CG16721 CG33549 0.286866
CG16721 CG3436 -0.809246
CG16721 CG3624 -1.788643
CG16721 CG3644 -0.121368
CG16721 CG5320 0.632464
CG16721 CG5809 -0.571948
CG16721 CG8276 -2.246394
CG16721 CG9985 0.426613
CG1674 CG7433 -1.338521
CG16765 CG17166 -4.253563
CG16765 CG1749 0.415060
CG16765 CG1771 -0.987492
CG16765 CG1785 1.486586
CG16765 CG1882 0.278251
CG16765 CG18854 -0.454697
CG16765 CG2003 -0.178921
CG16765 CG2221 -3.268150
CG16765 CG30011 -0.795871
CG16765 CG31175 0.807986
CG16765 CG3267 -0.083814
CG16765 CG32813 -2.082662
CG16765 CG33104 -6.433381
CG16765 CG33183 0.627402
CG16765 CG3762 -2.741292
CG16765 CG4051 1.858516
CG16765 CG4307 1.865345
CG16765 CG4427 -0.067669
CG16765 CG4552 0.305421
CG16765 CG4567 2.643929
CG16765 CG4726 -0.879217
CG16765 CG4966 -0.719135
CG16765 CG4994 0.492035
CG16765 CG6202 -0.543970
CG16765 CG6668 1.252883
CG16765 CG6708 4.062761
CG16765 CG6766 -0.009195
CG16765 CG7088 1.696968
CG16765 CG7176 -0.657708
CG16765 CG7271 0.006820
CG16765 CG7361 0.526754
CG16765 CG7413 1.736665
CG16765 CG7421 0.376896
CG16765 CG7430 -3.162596
CG16765 CG7461 0.021490
CG16765 CG7807 -0.036903
CG16765 CG7915 0.530157
CG16765 CG8144 -13.822206
CG16765 CG8231 0.462947
CG16765 CG8235 -4.418875
CG16765 CG8268 -1.007966
CG16765 CG8309 -1.929190
CG16765 CG8386 0.231027
CG16765 CG8439 -4.919221
CG16765 CG8446 -2.338282
CG16765 CG9009 -2.015825
CG16765 CG9149 -2.856602
CG16765 CG9172 -0.981109
CG16765 CG9281 2.899120
CG16765 CR31808 -1.046443
CG16787 CG32920 -0.606370
CG16787 CG5012 -0.179541
CG16787 CG5660 -0.111936
CG16787 CG7354 -2.267100
CG1685 CG17246 4.486277
CG1685 CG17369 3.230197
CG1685 CG1746 2.997774
CG1685 CG1785 -12.420563
CG1685 CG18854 0.697038
CG1685 CG2003 1.507907
CG1685 CG2713 -3.365981
CG1685 CG2863 -1.826200
CG1685 CG31098 -1.562306
CG1685 CG31175 -0.778826
CG1685 CG3140 0.235496
CG1685 CG32409 -5.836643
CG1685 CG3267 -5.742032
CG1685 CG32813 -2.186045
CG1685 CG33009 0.761719
CG1685 CG33217 -0.063324
CG1685 CG3593 0.588641
CG1685 CG3714 0.190818
CG1685 CG4033 -4.504512
CG1685 CG4051 1.354641
CG1685 CG4217 4.661592
CG1685 CG4233 -1.407492
CG1685 CG4300 0.172651
CG1685 CG4307 -5.543707
CG1685 CG4427 1.424739
CG1685 CG4475 1.977280
CG1685 CG4567 2.426273
CG1685 CG4753 -1.289935
CG1685 CG4901 4.454844
CG1685 CG4912 4.167008
CG1685 CG4994 1.742558
CG1685 CG5010 -6.557474
CG1685 CG5033 4.318572
CG1685 CG5258 -0.788776
CG1685 CG5277 2.269643
CG1685 CG5374 1.359540
CG1685 CG5558 -3.519891
CG1685 CG5594 5.012779
CG1685 CG5824 -2.995569
CG1685 CG5904 -11.823270
CG1685 CG5992 0.332724
CG1685 CG6022 3.752026
CG1685 CG6105 6.021458
CG1685 CG6226 -5.123893
CG1685 CG6343 -4.396952
CG1685 CG6417 1.801971
CG1685 CG6501 4.398435
CG1685 CG6769 2.719696
CG1685 CG6904 -4.377395
CG1685 CG6949 10.302879
CG1685 CG7033 3.621835
CG1685 CG7088 -0.048612
CG1685 CG7176 -0.261631
CG1685 CG7361 1.306426
CG1685 CG7421 2.109493
CG1685 CG7430 -4.264358
CG1685 CG7519 2.507182
CG1685 CG7610 5.313531
CG1685 CG7712 2.203361
CG1685 CG7834 2.656560
CG1685 CG7839 3.782178
CG1685 CG7935 -5.538797
CG1685 CG7993 9.332549
CG1685 CG8039 -5.098961
CG1685 CG8058 2.561335
CG1685 CG8309 -1.979447
CG1685 CG8327 2.628247
CG1685 CG8402 -4.605036
CG1685 CG8439 -10.185398
CG1685 CG8443 -3.948474
CG1685 CG8444 -0.301284
CG1685 CG8446 1.669529
CG1685 CG8470 -8.390608
CG1685 CG8525 1.667330
CG1685 CG8766 -1.600770
CG1685 CG8788 5.663005
CG1685 CG8920 -1.059370
CG1685 CG8977 -9.608885
CG1685 CG9009 3.471281
CG1685 CG9140 2.919156
CG1685 CG9172 -2.799017
CG1685 CG9281 3.541992
CG1685 CG9300 0.527988
CG1685 CG9306 -0.711102
CG1685 CG9527 -3.189613
CG1685 CG9577 2.880552
CG1685 CG9630 1.576365
CG16858 CG3542 -0.774840
CG16858 CG3722 -0.890667
CG16858 CG4145 -1.983354
CG16944 CG17332 -0.206704
CG16944 CG4169 -0.104893
CG16944 CG4247 -1.369852
CG16944 CG4376 -0.384021
CG16944 CG6666 -0.885657
CG16944 CG7920 -0.971467
CG17032 CG17121 -1.919746
CG17032 CG33104 -0.924228
CG17032 CG33183 -0.652649
CG17032 CG9281 0.297906
CG17032 CG9322 -0.447687
CG17121 CG17492 0.337738
CG17121 CG18140 -0.922951
CG17121 CG3001 -0.791049
CG17121 CG31045 -0.270514
CG17121 CG3267 0.408830
CG17121 CG33104 0.641108
CG17121 CG4051 -0.028319
CG17121 CG4354 -1.085604
CG17121 CG5330 0.485223
CG17121 CG8309 -0.963821
CG17121 CG9281 -0.595988
CG17121 CG9322 -0.419862
CG17121 CG9330 0.291073
CG17124 CG17369 -1.767666
CG17124 CG18854 0.513312
CG17124 CG31045 1.298497
CG17124 CG32253 -0.718208
CG17124 CG32425 -0.057993
CG17124 CG32625 -1.641125
CG17124 CG3278 -1.916241
CG17124 CG33104 -0.879525
CG17124 CG3902 -0.587771
CG17124 CG4551 0.047336
CG17124 CG4700 -1.301707
CG17124 CG4912 -1.281607
CG17124 CG4972 -0.526501
CG17124 CG5183 -1.763759
CG17124 CG5277 -1.119169
CG17124 CG5353 0.709267
CG17124 CG5824 1.383223
CG17124 CG6148 -2.265422
CG17124 CG6512 -2.099153
CG17124 CG7227 -0.389672
CG17124 CG7413 0.080203
CG17124 CG7461 -0.115196
CG17124 CG7702 0.738147
CG17124 CG8231 0.727794
CG17124 CG8306 -0.263921
CG17124 CG8978 -2.061078
CG17124 CG9035 0.012997
CG17124 CG9172 0.445929
CG17124 CG9677 -0.416118
CG17124 CG9710 -0.203182
CG17124 CG9750 -0.298611
CG17124 CG9866 -0.080595
CG17136 CG17369 -0.689374
CG17136 CG1746 1.877852
CG17136 CG1785 4.117366
CG17136 CG18854 -1.824823
CG17136 CG2221 0.408271
CG17136 CG2263 0.944618
CG17136 CG2827 0.343572
CG17136 CG2863 -2.713945
CG17136 CG2867 2.264796
CG17136 CG32409 3.141709
CG17136 CG4217 -6.941408
CG17136 CG4457 0.072613
CG17136 CG4581 1.688408
CG17136 CG4843 -0.687990
CG17136 CG4912 1.399430
CG17136 CG5258 0.215267
CG17136 CG5277 1.179372
CG17136 CG5525 1.569554
CG17136 CG5824 -2.315003
CG17136 CG5904 7.287119
CG17136 CG6022 3.695161
CG17136 CG6105 1.602264
CG17136 CG6226 -3.933093
CG17136 CG6904 -1.407079
CG17136 CG7519 -1.936570
CG17136 CG8039 -2.837347
CG17136 CG8231 1.909256
CG17136 CG8301 -0.969518
CG17136 CG8327 -1.436292
CG17136 CG8525 -1.912817
CG17136 CG8759 0.259801
CG17136 CG8920 -6.131437
CG17136 CG9630 -8.248866
CG17136 CG9663 1.382401
CG17136 CG9750 -1.855234
CG17158 CG1721 0.713284
CG17158 CG17492 -5.282424
CG17158 CG1782 -0.773564
CG17158 CG18250 -12.656212
CG17158 CG18290 -0.865918
CG17158 CG1884 1.711448
CG17158 CG2051 0.325376
CG17158 CG2374 -4.109147
CG17158 CG2774 -0.261925
CG17158 CG3008 0.834008
CG17158 CG3033 0.305935
CG17158 CG3039 1.857022
CG17158 CG31045 -0.266116
CG17158 CG31332 3.431014
CG17158 CG3198 2.087864
CG17158 CG32425 2.003557
CG17158 CG3265 0.829483
CG17158 CG32701 -0.356465
CG17158 CG33097 1.172872
CG17158 CG33183 0.591225
CG17158 CG33549 3.821168
CG17158 CG3371 3.666702
CG17158 CG3542 -0.359099
CG17158 CG3624 -1.248084
CG17158 CG3664 0.681083
CG17158 CG3722 -2.935768
CG17158 CG3725 -2.708375
CG17158 CG3800 0.379130
CG17158 CG3903 0.408525
CG17158 CG3969 0.145176
CG17158 CG4006 -0.902127
CG17158 CG4145 0.783233
CG17158 CG4204 -0.005899
CG17158 CG4552 0.324801
CG17158 CG4672 2.399427
CG17158 CG4700 0.798646
CG17158 CG5183 2.649168
CG17158 CG5215 0.885811
CG17158 CG5320 8.837865
CG17158 CG5433 1.696502
CG17158 CG5454 0.909813
CG17158 CG5809 -3.122466
CG17158 CG6654 0.040965
CG17158 CG6668 -2.415120
CG17158 CG6775 -7.617133
CG17158 CG6877 0.220485
CG17158 CG7071 1.133176
CG17158 CG7375 -2.007260
CG17158 CG7379 -2.578999
CG17158 CG7433 -3.284690
CG17158 CG7752 -0.936334
CG17158 CG7893 -2.404286
CG17158 CG8173 0.756795
CG17158 CG8209 0.411136
CG17158 CG8289 0.761859
CG17158 CG8411 -0.099792
CG17158 CG8933 -0.559044
CG17158 CG8965 -3.936149
CG17158 CG8974 0.972843
CG17158 CG9022 -3.206544
CG17158 CG9318 -1.032003
CG17158 CG9322 -2.899664
CG17158 CG9423 -1.292482
CG17158 CG9710 3.983873
CG17158 CG9712 1.815671
CG17158 CG9985 -0.410221
CG1716 CG3542 -1.042112
CG1716 CG3722 -0.513652
CG1716 CG6877 -0.731181
CG1716 CG7073 -1.151017
CG17166 CG18446 -0.908142
CG17166 CG3008 1.989177
CG17166 CG31175 3.114604
CG17166 CG3171 -0.953573
CG17166 CG32164 2.461033
CG17166 CG3267 -10.375018
CG17166 CG33104 -1.752540
CG17166 CG33183 -1.298663
CG17166 CG3499 1.254583
CG17166 CG3762 -1.554146
CG17166 CG4051 0.527674
CG17166 CG4307 0.595643
CG17166 CG4364 -1.345857
CG17166 CG4567 -4.518414
CG17166 CG4726 -2.694240
CG17166 CG4994 -7.090930
CG17166 CG6512 -1.183437
CG17166 CG6668 1.015635
CG17166 CG7033 3.446203
CG17166 CG7071 -0.248132
CG17166 CG7107 1.219873
CG17166 CG7271 0.817964
CG17166 CG7361 1.685606
CG17166 CG7413 1.220618
CG17166 CG7421 4.713382
CG17166 CG7807 -1.054395
CG17166 CG8144 1.267582
CG17166 CG8231 2.712306
CG17166 CG8235 2.133367
CG17166 CG8309 -0.738279
CG17166 CG8402 1.796365
CG17166 CG8439 0.824320
CG17166 CG9149 0.472345
CG17166 CG9172 -0.277429
CG17166 CG9281 1.714349
CG17166 CG9330 -0.145955
CG17166 CG9710 1.069691
CG17166 CR31808 0.638434
CG1721 CG17492 -0.210611
CG1721 CG18250 -0.885544
CG1721 CG1837 0.077211
CG1721 CG1910 -0.990141
CG1721 CG3001 2.299365
CG1721 CG31045 -0.138335
CG1721 CG3127 -0.621654
CG1721 CG31332 -0.487072
CG1721 CG32164 -0.392605
CG1721 CG32425 -0.014974
CG1721 CG33149 -0.399850
CG1721 CG3371 -1.090363
CG1721 CG3624 -1.134880
CG1721 CG3644 0.533168
CG1721 CG4169 -0.765052
CG1721 CG4300 0.182751
CG1721 CG4700 0.126644
CG1721 CG4726 0.314627
CG1721 CG4994 -3.795150
CG1721 CG5320 -0.983603
CG1721 CG5374 0.626697
CG1721 CG5476 0.976511
CG1721 CG5809 -1.858575
CG1721 CG6501 1.190972
CG1721 CG6668 -1.195305
CG1721 CG6775 -0.061117
CG1721 CG6803 -0.428576
CG1721 CG6972 -0.582355
CG1721 CG7033 0.587895
CG1721 CG7430 0.019237
CG1721 CG7433 -0.679407
CG1721 CG7920 0.221528
CG1721 CG7987 -0.880060
CG1721 CG8289 0.214225
CG1721 CG8439 0.362002
CG1721 CG8759 0.776268
CG1721 CG8977 -1.593861
CG1721 CG9022 0.299770
CG1721 CG9194 0.182721
CG1721 CG9281 -1.418543
CG1721 CG9710 1.774376
CG1721 CG9985 2.226565
CG1721 CR31696 -1.144533
CG1721 TE19126 1.303908
CG17218 CG1749 -1.410562
CG17218 CG8156 -1.276035
CG17246 CG18140 -0.158848
CG17246 CG2161 0.912443
CG17246 CG2674 -1.439486
CG17246 CG2713 -0.230319
CG17246 CG31170 -0.226573
CG17246 CG3140 -4.616213
CG17246 CG31999 -0.827877
CG17246 CG3224 0.887590
CG17246 CG32409 0.585651
CG17246 CG32425 -1.789527
CG17246 CG32625 0.366429
CG17246 CG3267 0.211962
CG17246 CG3278 1.268356
CG17246 CG3283 0.299461
CG17246 CG33104 0.908198
CG17246 CG33217 -0.523309
CG17246 CG33549 -3.670094
CG17246 CG3499 -6.034168
CG17246 CG3624 1.345768
CG17246 CG3861 -0.643102
CG17246 CG3903 2.776656
CG17246 CG4003 -1.257458
CG17246 CG4051 0.630581
CG17246 CG4169 2.683828
CG17246 CG4170 0.670589
CG17246 CG4233 1.200641
CG17246 CG4427 3.473225
CG17246 CG4567 -0.616473
CG17246 CG4679 -0.360998
CG17246 CG4692 0.866902
CG17246 CG4742 0.156312
CG17246 CG4912 2.439940
CG17246 CG4972 0.022836
CG17246 CG4994 -0.916927
CG17246 CG5033 1.839942
CG17246 CG5277 2.196535
CG17246 CG5330 -5.296799
CG17246 CG5353 1.450974
CG17246 CG5374 -1.024161
CG17246 CG5594 2.584194
CG17246 CG5904 5.410778
CG17246 CG6022 0.128107
CG17246 CG6226 -3.757079
CG17246 CG6343 -0.694838
CG17246 CG6708 0.089139
CG17246 CG6904 -4.469636
CG17246 CG6949 -0.755019
CG17246 CG7033 -0.969817
CG17246 CG7107 -0.130603
CG17246 CG7227 0.755536
CG17246 CG7361 0.298279
CG17246 CG7413 -2.921215
CG17246 CG7430 0.394901
CG17246 CG7461 1.872748
CG17246 CG7610 0.550938
CG17246 CG7698 0.444728
CG17246 CG7935 -0.945266
CG17246 CG7987 2.258377
CG17246 CG8058 -0.939157
CG17246 CG8231 -0.479442
CG17246 CG8235 1.542757
CG17246 CG8366 0.634145
CG17246 CG8402 -2.391714
CG17246 CG8439 -0.931313
CG17246 CG8443 -2.850221
CG17246 CG8444 -0.379022
CG17246 CG8766 -2.896569
CG17246 CG8788 3.987662
CG17246 CG9140 0.734979
CG17246 CG9194 -0.326833
CG17246 CG9280 -0.670237
CG17246 CG9281 -2.266127
CG17246 CG9423 -0.476896
CG17246 CG9710 2.134457
CG17246 CG9750 -0.316892
CG17246 CG9985 -0.671384
CG17271 CG1749 -0.380304
CG17271 CG5382 -0.840909
CG17271 CG6202 -1.130773
CG17271 CG6822 -2.486764
CG17271 CG8286 -0.693875
CG17271 CG9326 -0.830645
CG17280 CG6439 -2.273743
CG17320 CG18854 1.428480
CG17320 CG2161 -0.150917
CG17320 CG31160 -0.728153
CG17320 CG31170 -1.082574
CG17320 CG3140 0.219445
CG17320 CG33502 -0.180688
CG17320 CG3499 -0.134417
CG17320 CG4233 0.271014
CG17320 CG4427 -0.418937
CG17320 CG5353 -0.390108
CG17320 CG5590 -1.137567
CG17320 CG7458 -0.932137
CG17320 CG7461 -2.877032
CG17320 CG8058 -0.442887
CG17320 CG8402 0.157249
CG17320 CG8531 0.512635
CG17325 CG17332 0.386676
CG17325 CG1837 -2.160860
CG17325 CG18657 -1.058917
CG17325 CG1910 -2.513544
CG17325 CG30011 -0.153751
CG17325 CG3127 -1.369535
CG17325 CG32164 -4.589401
CG17325 CG32813 -3.110041
CG17325 CG33149 0.738667
CG17325 CG4427 -0.863179
CG17325 CG4533 0.221245
CG17325 CG4994 3.506848
CG17325 CG5320 3.270041
CG17325 CG5330 -0.603084
CG17325 CG5476 -3.866556
CG17325 CG6501 2.030756
CG17325 CG6666 0.247181
CG17325 CG6803 -1.092850
CG17325 CG7088 -0.163456
CG17325 CG7107 1.075261
CG17325 CG7173 -2.525776
CG17325 CG7981 -0.455259
CG17325 CG8402 0.785619
CG17325 CG8665 -2.091286
CG17325 CG8977 1.394854
CG17332 CG17508 -0.502660
CG17332 CG17642 -0.265450
CG17332 CG1771 -1.880839
CG17332 CG18374 -2.326601
CG17332 CG1882 -4.088056
CG17332 CG2977 2.009551
CG17332 CG30349 0.124741
CG17332 CG31004 1.842319
CG17332 CG31098 1.570684
CG17332 CG31170 1.654411
CG17332 CG31175 1.875534
CG17332 CG3127 -1.575230
CG17332 CG32164 4.329781
CG17332 CG3267 -1.311102
CG17332 CG32813 -0.583320
CG17332 CG33009 0.879600
CG17332 CG33502 -6.326041
CG17332 CG3499 1.266172
CG17332 CG4051 2.220047
CG17332 CG4169 3.653522
CG17332 CG4217 -0.888718
CG17332 CG4364 -2.025171
CG17332 CG4376 -0.934413
CG17332 CG4567 0.857631
CG17332 CG4726 2.218537
CG17332 CG4994 3.297486
CG17332 CG5476 -3.337301
CG17332 CG5532 -0.309002
CG17332 CG5660 -1.098272
CG17332 CG5819 -2.384818
CG17332 CG5903 2.198532
CG17332 CG5961 2.676037
CG17332 CG6345 -1.140813
CG17332 CG6501 -14.821784
CG17332 CG6521 -2.069216
CG17332 CG6647 -0.306962
CG17332 CG6666 -4.909473
CG17332 CG6769 -1.643598
CG17332 CG6949 2.140887
CG17332 CG7071 3.496811
CG17332 CG7107 -4.396964
CG17332 CG7176 1.156783
CG17332 CG7354 2.630564
CG17332 CG7361 -15.619698
CG17332 CG7458 3.904932
CG17332 CG7502 0.874401
CG17332 CG7698 -1.265812
CG17332 CG7807 1.511805
CG17332 CG7920 -7.942985
CG17332 CG7981 -0.257319
CG17332 CG8048 -8.739536
CG17332 CG8186 -1.901358
CG17332 CG8235 1.050559
CG17332 CG8439 3.322087
CG17332 CG8470 0.877120
CG17332 CG8766 -1.600609
CG17332 CG8788 -3.527048
CG17332 CG8946 -2.678677
CG17332 CG9527 3.329816
CG17332 CG9762 2.640813
CG17332 CG9977 -1.572554
CG17369 CG1746 -1.533052
CG17369 CG1785 -1.376859
CG17369 CG2221 -4.683462
CG17369 CG2263 1.163405
CG17369 CG2674 0.389851
CG17369 CG2863 1.677375
CG17369 CG2867 0.685478
CG17369 CG3224 -0.850731
CG17369 CG32253 -0.354722
CG17369 CG3278 -0.242087
CG17369 CG33104 -0.623804
CG17369 CG33217 -0.073783
CG17369 CG4307 -7.810141
CG17369 CG4457 -0.737081
CG17369 CG4912 -0.370791
CG17369 CG4972 1.353439
CG17369 CG5258 -1.988876
CG17369 CG5277 -3.076482
CG17369 CG5374 -1.110431
CG17369 CG5824 -6.889770
CG17369 CG5904 -0.987419
CG17369 CG6022 -1.595700
CG17369 CG6105 4.568394
CG17369 CG6148 -0.444671
CG17369 CG6226 -1.406482
CG17369 CG6343 -3.379798
CG17369 CG6455 -1.827060
CG17369 CG7033 1.094265
CG17369 CG7413 2.013301
CG17369 CG7519 -6.362528
CG17369 CG7712 -2.287583
CG17369 CG7839 0.851562
CG17369 CG7935 1.517247
CG17369 CG8039 0.182519
CG17369 CG8231 -3.875954
CG17369 CG8286 0.510085
CG17369 CG8309 0.619768
CG17369 CG8366 -0.799895
CG17369 CG8444 -1.288842
CG17369 CG8525 0.374538
CG17369 CG8920 -1.224019
CG17369 CG8978 -0.742353
CG17369 CG9006 -0.082987
CG17369 CG9149 -0.225396
CG17369 CG9172 -0.676543
CG17369 CG9300 0.292853
CG17369 CG9306 2.023781
CG17369 CG9630 1.502326
CG1743 CG2098 -0.764451
CG1743 CG31775 -0.590566
CG1743 CG3380 -1.621143
CG1743 CG3989 1.168697
CG1743 CG4162 -4.991797
CG1743 CG5210 0.799212
CG1743 CG7241 0.972230
CG1743 CG8050 1.717935
CG1743 CG8066 -0.595189
CG1743 CG8665 -0.187493
CG1743 CG8669 1.250176
CG1746 CG2184 -2.066256
CG1746 CG2263 0.939530
CG1746 CG2863 1.337760
CG1746 CG3001 -1.831685
CG1746 CG3278 0.509001
CG1746 CG4307 -5.515043
CG1746 CG5033 3.802097
CG1746 CG5258 3.858448
CG1746 CG5374 -1.042535
CG1746 CG5558 3.815123
CG1746 CG5824 3.288808
CG1746 CG5904 7.007875
CG1746 CG6022 1.998153
CG1746 CG6105 2.160639
CG1746 CG6343 0.361847
CG1746 CG6455 -0.462759
CG1746 CG7519 -4.450736
CG1746 CG7610 0.162570
CG1746 CG7834 -0.198787
CG1746 CG7839 4.063896
CG1746 CG7935 -6.010761
CG1746 CG8039 -12.176417
CG1746 CG8231 -1.923912
CG1746 CG8327 2.813525
CG1746 CG8446 2.674016
CG1746 CG8525 0.501408
CG1746 CG8759 -1.792353
CG1746 CG9006 -1.353691
CG1746 CG9140 0.359822
CG1746 CG9300 -1.141068
CG1746 CG9306 -0.671357
CG1746 CG9630 -0.609391
CG1749 CG33104 -0.845986
CG1749 CG33183 -0.083616
CG1749 CG3664 -0.138493
CG1749 CG4006 -0.744088
CG1749 CG4966 -0.147820
CG1749 CG6822 -1.038930
CG1749 CG7961 -2.351987
CG1749 CG8268 -0.606848
CG1749 CG8430 -0.243622
CG1749 CG9035 -0.958054
CG1749 CG9322 -0.503108
CG17492 CG18111 2.619439
CG17492 CG18250 8.596827
CG17492 CG1837 2.810366
CG17492 CG18657 0.047838
CG17492 CG1910 -1.914779
CG17492 CG2051 0.525647
CG17492 CG2374 1.095479
CG17492 CG3001 -0.108833
CG17492 CG3048 1.635813
CG17492 CG31022 -0.439812
CG17492 CG31045 -19.138033
CG17492 CG31332 -10.034584
CG17492 CG3198 3.315583
CG17492 CG32164 0.190023
CG17492 CG32244 0.465254
CG17492 CG32425 6.332281
CG17492 CG32464 2.324583
CG17492 CG3265 2.280463
CG17492 CG33149 -2.408973
CG17492 CG33549 -1.134839
CG17492 CG3371 -4.505134
CG17492 CG3436 2.936377
CG17492 CG3624 -1.108833
CG17492 CG3725 0.776739
CG17492 CG4003 -2.041353
CG17492 CG4125 0.048503
CG17492 CG4169 0.083262
CG17492 CG4170 -0.541934
CG17492 CG4204 -4.767481
CG17492 CG4300 -0.174400
CG17492 CG4511 0.363089
CG17492 CG4692 -0.274090
CG17492 CG4843 -0.371563
CG17492 CG4966 -0.388242
CG17492 CG4994 -4.632576
CG17492 CG5183 1.730599
CG17492 CG5320 -15.346416
CG17492 CG5353 -4.043862
CG17492 CG5374 3.801234
CG17492 CG5454 1.856093
CG17492 CG5596 -0.487118
CG17492 CG5809 -5.941550
CG17492 CG6017 -1.638348
CG17492 CG6668 5.632607
CG17492 CG6766 0.495771
CG17492 CG6775 0.494606
CG17492 CG6844 -1.364512
CG17492 CG6877 -3.136956
CG17492 CG6972 0.559546
CG17492 CG7033 -7.309978
CG17492 CG7071 0.368830
CG17492 CG7073 0.692246
CG17492 CG7262 0.174430
CG17492 CG7430 0.048121
CG17492 CG7433 -1.695019
CG17492 CG7610 2.999380
CG17492 CG7638 -0.016710
CG17492 CG7893 1.607903
CG17492 CG7915 -6.476446
CG17492 CG7920 1.458788
CG17492 CG7987 -6.928930
CG17492 CG8182 -0.969015
CG17492 CG8186 2.489078
CG17492 CG8231 -2.012526
CG17492 CG8235 2.352991
CG17492 CG8289 4.975816
CG17492 CG8306 1.303138
CG17492 CG8312 1.406393
CG17492 CG8430 -0.338473
CG17492 CG8439 -2.232265
CG17492 CG8635 0.871111
CG17492 CG8759 -0.537989
CG17492 CG8977 8.732601
CG17492 CG9022 1.293344
CG17492 CG9194 1.304159
CG17492 CG9281 0.614639
CG17492 CG9322 0.268163
CG17492 CG9423 0.194366
CG17492 CG9710 -5.715910
CG17492 CG9762 -7.963958
CG17492 CG9866 3.775357
CG17492 CG9985 2.685877
CG17492 CR31696 0.957492
CG17492 TE19126 -2.697384
CG17508 CG4364 -1.166998
CG17597 CG3434 -2.225069
CG17642 CG2161 -0.149634
CG17642 CG32920 -1.568977
CG17642 CG33502 0.475386
CG17642 CG4169 -0.264012
CG17642 CG4233 -0.313728
CG17642 CG4247 -0.771100
CG17642 CG6666 -0.069999
CG17642 CG6769 0.354157
CG1771 CG18854 -1.247603
CG1771 CG31170 -3.987471
CG1771 CG3127 -0.773736
CG1771 CG3171 -0.041293
CG1771 CG3267 -0.181943
CG1771 CG33071 0.645328
CG1771 CG33183 -0.018058
CG1771 CG33502 0.048812
CG1771 CG3499 1.243686
CG1771 CG4217 0.138800
CG1771 CG4364 -0.577860
CG1771 CG4376 0.256173
CG1771 CG4427 -0.643749
CG1771 CG4552 -0.803112
CG1771 CG4726 -0.681614
CG1771 CG4901 -1.088172
CG1771 CG4994 1.015993
CG1771 CG5525 0.465190
CG1771 CG5596 -0.859642
CG1771 CG5903 -0.130071
CG1771 CG5904 1.767534
CG1771 CG6202 -1.090886
CG1771 CG6501 2.428317
CG1771 CG6708 2.105040
CG1771 CG6769 -0.478407
CG1771 CG6904 1.241086
CG1771 CG7176 -0.495888
CG1771 CG7361 0.080838
CG1771 CG8048 0.045363
CG1771 CG8058 0.215510
CG1771 CG8235 -1.989983
CG1771 CG8309 0.488238
CG1771 CG8430 0.226473
CG1771 CG8446 0.169019
CG1771 CG8531 -0.047782
CG1771 CG9149 0.384709
CG1771 CG9527 0.944763
CG1771 CG9743 -0.885998
CG1771 CG9762 -0.284203
CG17724 CG2207 -1.124792
CG17724 CG5358 -1.937362
CG17724 CG7659 -0.863383
CG17754 CG8665 -2.298696
CG1782 CG18250 2.187013
CG1782 CG18783 0.292735
CG1782 CG1884 -2.301445
CG1782 CG2161 -0.066215
CG1782 CG3039 -0.940568
CG1782 CG3198 -0.428420
CG1782 CG32425 2.565074
CG1782 CG33097 -0.997142
CG1782 CG33549 -0.894693
CG1782 CG3371 -0.149156
CG1782 CG3542 -0.070439
CG1782 CG3624 -0.515916
CG1782 CG3722 -1.207007
CG1782 CG4672 -1.627455
CG1782 CG5454 0.089828
CG1782 CG5514 -1.139365
CG1782 CG6654 -0.587146
CG1782 CG6775 -1.707815
CG1782 CG6877 0.971822
CG1782 CG7375 0.133819
CG1782 CG7379 -0.225104
CG1782 CG7433 -1.322037
CG1782 CG7920 0.393257
CG1782 CG8173 -0.986386
CG1782 CG8965 0.507047
CG1782 CG8974 0.562583
CG1782 CG9022 -1.320143
CG1785 CG2003 0.985283
CG1785 CG2221 -2.714231
CG1785 CG2674 -1.425107
CG1785 CG2713 3.780539
CG1785 CG2863 -3.893574
CG1785 CG2867 4.032299
CG1785 CG31175 -0.457987
CG1785 CG32409 -0.066353
CG1785 CG3267 5.261372
CG1785 CG32813 2.519355
CG1785 CG33217 -8.284820
CG1785 CG3593 3.579837
CG1785 CG4033 -4.034627
CG1785 CG4217 -4.098497
CG1785 CG4307 -9.450421
CG1785 CG4567 -1.119350
CG1785 CG4742 2.220198
CG1785 CG4753 1.347836
CG1785 CG4901 -4.653856
CG1785 CG4912 -7.492413
CG1785 CG5010 -3.323626
CG1785 CG5277 0.909725
CG1785 CG5525 2.373641
CG1785 CG5558 -1.052751
CG1785 CG5824 8.781043
CG1785 CG5904 0.986684
CG1785 CG6022 2.148294
CG1785 CG6105 2.954172
CG1785 CG6226 1.673000
CG1785 CG6343 0.610602
CG1785 CG6459 -5.470574
CG1785 CG6767 -1.475490
CG1785 CG6904 12.184052
CG1785 CG7176 1.855997
CG1785 CG7361 4.916155
CG1785 CG7421 -8.302619
CG1785 CG7519 -16.214196
CG1785 CG7554 0.448888
CG1785 CG7712 -6.929068
CG1785 CG8039 2.909915
CG1785 CG8058 -8.101665
CG1785 CG8309 -1.434439
CG1785 CG8327 0.555387
CG1785 CG8443 3.375627
CG1785 CG8444 -3.779737
CG1785 CG8446 1.826362
CG1785 CG8470 5.679514
CG1785 CG8525 -11.993328
CG1785 CG8788 -3.737850
CG1785 CG8920 -13.130166
CG1785 CG9149 -2.807260
CG1785 CG9172 0.111591
CG1785 CG9300 -0.094642
CG1785 CG9306 4.262315
CG1785 CG9446 -0.579016
CG1785 CG9527 -0.603348
CG1785 CG9577 -0.089546
CG17903 CG3198 -0.940376
CG17903 CG6775 -1.899735
CG1809 CG31233 -0.983219
CG1809 CG3734 -1.409547
CG1809 CG6830 -0.455030
CG18111 CG1837 3.147403
CG18111 CG1910 -3.137528
CG18111 CG2198 -1.035209
CG18111 CG3001 -1.871688
CG18111 CG32464 0.361336
CG18111 CG3960 0.309404
CG18111 CG3989 0.367731
CG18111 CG4533 0.189893
CG18111 CG4679 0.414922
CG18111 CG4696 -1.854548
CG18111 CG4746 -0.048901
CG18111 CG5320 -4.394492
CG18111 CG5330 1.206015
CG18111 CG6803 0.255131
CG18111 CG8977 -0.324927
CG18111 CG9194 -1.492160
CG18111 CG9866 0.419285
CG18111 TE19126 0.887528
CG18140 CG3903 0.215082
CG18140 CG4051 -0.359111
CG18140 CG4679 0.001705
CG18140 CG5330 0.522011
CG18140 CG7935 -0.236600
CG18140 CG9985 -0.291308
CG18173 CG3734 -1.465567
CG18173 CG6830 -1.559922
CG18173 CG9568 -1.485288
CG1825 CG7576 -1.623862
CG18250 CG1910 0.397673
CG18250 CG2051 1.580451
CG18250 CG2374 4.568951
CG18250 CG2835 2.888751
CG18250 CG3033 1.120004
CG18250 CG3039 0.391702
CG18250 CG31045 -4.943445
CG18250 CG31332 -23.454362
CG18250 CG3198 0.111747
CG18250 CG32425 1.401206
CG18250 CG3265 -4.278806
CG18250 CG32701 2.027369
CG18250 CG3278 3.522653
CG18250 CG33097 -12.167864
CG18250 CG33549 3.385716
CG18250 CG3371 -6.959861
CG18250 CG3416 1.965419
CG18250 CG3436 -2.918461
CG18250 CG3542 -7.264993
CG18250 CG3624 -15.735267
CG18250 CG3664 2.837226
CG18250 CG3722 3.714256
CG18250 CG3725 0.977672
CG18250 CG3800 0.353659
CG18250 CG4006 0.041191
CG18250 CG4170 -0.843220
CG18250 CG4204 -8.941449
CG18250 CG4551 -1.645378
CG18250 CG4677 0.525109
CG18250 CG4700 -5.549867
CG18250 CG5183 -3.049017
CG18250 CG5215 0.835540
CG18250 CG5320 -6.380366
CG18250 CG5454 1.489991
CG18250 CG5809 -16.977876
CG18250 CG6017 0.637246
CG18250 CG6775 5.707548
CG18250 CG6844 1.333042
CG18250 CG6877 -5.594850
CG18250 CG7033 5.973523
CG18250 CG7073 6.748712
CG18250 CG7262 0.958610
CG18250 CG7375 4.711460
CG18250 CG7379 -3.905867
CG18250 CG7433 2.066496
CG18250 CG7638 4.195863
CG18250 CG7752 0.243747
CG18250 CG7893 -0.853207
CG18250 CG7987 3.363569
CG18250 CG8209 0.088199
CG18250 CG8276 -4.110801
CG18250 CG8289 -0.730326
CG18250 CG8306 -1.121175
CG18250 CG8312 1.280222
CG18250 CG8411 0.426421
CG18250 CG8416 0.138248
CG18250 CG8553 1.720670
CG18250 CG8759 -0.475860
CG18250 CG8933 0.687935
CG18250 CG8965 3.573847
CG18250 CG9022 -7.298721
CG18250 CG9128 -0.355396
CG18250 CG9256 1.801527
CG18250 CG9318 1.917936
CG18250 CG9322 3.854668
CG18250 CG9403 -4.009149
CG18250 CG9423 1.900371
CG18250 CG9677 -0.271364
CG18250 CG9710 -4.488069
CG18250 CG9712 0.189780
CG18250 CG9750 0.795476
CG18250 CG9866 4.194858
CG18250 CG9985 3.218647
CG18250 CR31696 2.501685
CG18290 CG3008 -0.907062
CG18290 CG33097 0.234460
CG18290 CG33549 0.360013
CG18290 CG3725 -0.111718
CG18290 CG9322 -0.234816
CG1837 CG18657 1.764476
CG1837 CG1910 -1.852133
CG1837 CG2098 0.618620
CG1837 CG2198 -2.731652
CG1837 CG2718 -1.374388
CG1837 CG2969 0.935000
CG1837 CG30011 1.016827
CG1837 CG32164 -1.254336
CG1837 CG32425 4.913423
CG1837 CG32464 -2.936396
CG1837 CG32813 -1.168212
CG1837 CG33149 -0.713522
CG1837 CG3371 -0.487678
CG1837 CG3644 -1.784006
CG1837 CG3960 -0.865541
CG1837 CG3989 -2.108217
CG1837 CG4300 1.339803
CG1837 CG4427 -7.804214
CG1837 CG4533 -3.066631
CG1837 CG4679 -2.402464
CG1837 CG4696 0.212390
CG1837 CG4746 -1.456925
CG1837 CG5033 -1.236476
CG1837 CG5183 0.087425
CG1837 CG5320 -11.079717
CG1837 CG5330 3.750499
CG1837 CG5345 -0.786634
CG1837 CG5353 -0.333148
CG1837 CG5476 4.927909
CG1837 CG5776 2.379643
CG1837 CG5809 3.115780
CG1837 CG6501 2.874859
CG1837 CG6668 -3.138377
CG1837 CG6803 -2.048836
CG1837 CG6844 -0.240251
CG1837 CG7173 0.475204
CG1837 CG7433 1.048013
CG1837 CG7481 0.173473
CG1837 CG7915 2.916628
CG1837 CG7987 -6.835906
CG1837 CG8186 0.045110
CG1837 CG8665 -1.344208
CG1837 CG8977 -3.297907
CG1837 CG9238 0.945129
CG1837 CG9985 -7.765219
CG1837 CR31696 0.568661
CG1837 TE19126 2.058238
CG18374 CG2977 -2.753268
CG18374 CG33502 0.147584
CG18374 CG5288 -1.033951
CG18374 CG5532 -1.672810
CG18374 CG6459 1.444247
CG18374 CG6666 -0.050172
CG18374 CG7361 0.578763
CG18374 CG7502 -0.948511
CG18374 CG8048 0.211018
CG18374 CG8766 0.560481
CG18374 CG8788 -1.977575
CG18374 CG8804 0.088532
CG18374 CG8946 0.912014
CG18374 CG9066 -0.168812
CG18374 CG9331 -0.817697
CG18374 CG9527 1.034940
CG18446 CG2003 -0.786317
CG18446 CG31098 0.700279
CG18446 CG31175 0.612960
CG18446 CG32164 -1.950459
CG18446 CG32548 -0.135131
CG18446 CG3267 -3.888640
CG18446 CG3960 0.096701
CG18446 CG4033 -1.016277
CG18446 CG4051 0.566202
CG18446 CG4533 0.380666
CG18446 CG4567 0.664057
CG18446 CG4679 -0.986153
CG18446 CG4692 0.137836
CG18446 CG5330 -0.779042
CG18446 CG5476 0.352026
CG18446 CG6459 -0.554705
CG18446 CG6668 0.007369
CG18446 CG7107 -2.351658
CG18446 CG7266 0.305682
CG18446 CG7421 0.604748
CG18446 CG7807 -0.484329
CG18446 CG8050 -0.458851
CG18446 CG8235 1.162486
CG18446 CG8309 0.781698
CG18446 CG8402 0.927339
CG18446 CG8439 -0.929977
CG18446 CG8665 -0.128151
CG18446 CG8788 2.545164
CG18446 CG8977 0.700900
CG18466 CG2060 -0.202064
CG18466 CG3829 -0.807988
CG18466 CG4120 -4.110804
CG18466 CG4162 -0.893808
CG18466 CG5210 -1.146704
CG18466 CG8066 0.044941
CG18466 CG8782 -2.124387
CG18507 CG32625 -0.070434
CG18507 CG33104 -1.998247
CG18507 CG33549 -0.645609
CG18507 CG3499 -0.239966
CG18507 CG3903 -0.349851
CG18507 CG4170 -0.797711
CG18507 CG5186 -0.714276
CG18507 CG6512 0.021415
CG18507 CG6668 0.331274
CG18507 CG6708 -0.405166
CG18507 CG9330 0.004663
CG18549 CG2003 0.680370
CG18549 CG30011 -0.090441
CG18549 CG31098 -1.383434
CG18549 CG31175 0.419278
CG18549 CG4033 -0.789066
CG18549 CG4427 -2.398999
CG18549 CG4533 -0.735643
CG18549 CG5033 1.084220
CG18549 CG5330 1.132174
CG18549 CG5353 -0.276793
CG18549 CG6501 -0.207182
CG18549 CG6708 -0.551498
CG18549 CG7088 -1.193210
CG18549 CG7266 -1.679465
CG18549 CG8058 -0.118522
CG18549 CG8144 0.418408
CG18549 CG8402 -0.031138
CG18549 CG8446 0.780717
CG18549 CG8946 0.742656
CG18549 CG9009 -1.605801
CG18593 CG30011 -0.415488
CG18593 CG31098 -1.513434
CG18593 CG31175 -0.698897
CG18593 CG3588 -0.743878
CG18593 CG7062 -0.167522
CG18593 CG7807 -1.295773
CG18593 CG8050 -0.367551
CG18593 CG8665 0.068361
CG18657 CG1910 0.192845
CG18657 CG2003 -0.049810
CG18657 CG2184 -0.607434
CG18657 CG3001 0.471702
CG18657 CG32464 -0.431931
CG18657 CG32813 -3.978071
CG18657 CG33149 -1.580378
CG18657 CG4003 0.382330
CG18657 CG4033 -0.042588
CG18657 CG4300 -0.871575
CG18657 CG4427 2.714804
CG18657 CG4581 0.538131
CG18657 CG4843 0.303157
CG18657 CG4994 2.431959
CG18657 CG5033 -1.259024
CG18657 CG5320 1.617521
CG18657 CG5330 -1.401596
CG18657 CG5374 -0.869242
CG18657 CG5476 0.359949
CG18657 CG5594 0.816239
CG18657 CG5776 0.158346
CG18657 CG5819 -0.138772
CG18657 CG5824 -2.774822
CG18657 CG6501 0.975582
CG18657 CG7088 0.242761
CG18657 CG7519 -0.747326
CG18657 CG7915 -1.724955
CG18657 CG7987 -0.561657
CG18657 CG8231 0.790747
CG18657 CG8446 0.701038
CG18657 CG8946 -0.101886
CG18657 CG8977 2.459071
CG18657 CG9630 1.059611
CG18657 CG9762 -2.216685
CG18740 CG4050 -0.416225
CG18740 CG5545 -1.342380
CG18783 CG3198 -0.162404
CG18783 CG4672 -1.412578
CG18783 CG6775 -1.090320
CG18783 CG8974 -0.593873
CG18783 CG9346 -1.097772
CG1882 CG2003 2.949171
CG1882 CG30011 1.028982
CG1882 CG30497 -2.399186
CG1882 CG31175 -1.463897
CG1882 CG3267 1.080668
CG1882 CG32813 0.506875
CG1882 CG33502 -0.228042
CG1882 CG3499 0.705778
CG1882 CG4169 0.557915
CG1882 CG4233 1.287941
CG1882 CG4364 -1.985108
CG1882 CG4427 2.620587
CG1882 CG4567 -0.907042
CG1882 CG4679 0.809244
CG1882 CG4692 0.007544
CG1882 CG4726 -0.224371
CG1882 CG4994 -0.021860
CG1882 CG5330 2.558100
CG1882 CG5353 1.401770
CG1882 CG6501 4.801173
CG1882 CG6668 1.404061
CG1882 CG6949 -1.255828
CG1882 CG7071 -0.727325
CG1882 CG7107 -2.006120
CG1882 CG7266 1.037352
CG1882 CG7279 -0.949656
CG1882 CG7361 4.566401
CG1882 CG7458 -2.168551
CG1882 CG7461 -1.031051
CG1882 CG7807 0.273142
CG1882 CG7915 -0.578669
CG1882 CG7920 0.102309
CG1882 CG8144 -0.174476
CG1882 CG8186 -2.061995
CG1882 CG8235 -3.505364
CG1882 CG8402 -5.746261
CG1882 CG8439 -2.702161
CG1882 CG8446 -0.061922
CG1882 CG8531 0.529652
CG1882 CG8946 1.863933
CG1882 CG9238 -0.564344
CG1882 CG9811 -0.477717
CG1882 TE19126 0.135690
CG1884 CG2072 -1.694782
CG1884 CG2161 -0.860868
CG1884 CG3039 -0.455484
CG1884 CG32425 -1.114243
CG1884 CG33097 -1.596698
CG1884 CG33549 2.219625
CG1884 CG3542 -1.513607
CG1884 CG3624 0.158632
CG1884 CG3722 -0.226025
CG1884 CG3725 -0.951835
CG1884 CG3903 0.134278
CG1884 CG4145 0.154552
CG1884 CG4552 -0.228983
CG1884 CG4672 0.901728
CG1884 CG5514 -1.816821
CG1884 CG6654 -0.790387
CG1884 CG6775 1.664463
CG1884 CG8173 0.053986
CG1884 CG8965 -0.161936
CG1884 CG9022 -2.387553
CG1884 CR31696 0.438914
CG18854 CG1970 -0.535643
CG18854 CG2003 0.864477
CG18854 CG2158 -0.830258
CG18854 CG2221 -6.374580
CG18854 CG2263 4.319187
CG18854 CG2674 1.214966
CG18854 CG2863 -4.804790
CG18854 CG2867 -3.020005
CG18854 CG31170 2.863702
CG18854 CG3140 3.556756
CG18854 CG3224 -3.460835
CG18854 CG32409 -5.573451
CG18854 CG32813 1.613864
CG18854 CG33071 1.668664
CG18854 CG33104 4.478309
CG18854 CG3499 -1.515555
CG18854 CG3861 -0.238753
CG18854 CG4033 0.713573
CG18854 CG4217 -0.019693
CG18854 CG4233 7.354637
CG18854 CG4307 7.912416
CG18854 CG4427 -2.713835
CG18854 CG4457 -8.437276
CG18854 CG4552 2.156192
CG18854 CG4665 -3.742256
CG18854 CG4912 -1.417332
CG18854 CG5033 7.105920
CG18854 CG5220 0.255548
CG18854 CG5277 -0.721854
CG18854 CG5353 -11.883257
CG18854 CG5382 -1.782101
CG18854 CG5525 0.947412
CG18854 CG5824 -8.771360
CG18854 CG5904 -26.025697
CG18854 CG5992 -6.004426
CG18854 CG6148 -2.360029
CG18854 CG6202 -6.287645
CG18854 CG6226 5.567901
CG18854 CG6501 -1.541286
CG18854 CG6708 -5.135134
CG18854 CG6904 -5.980474
CG18854 CG7073 1.759651
CG18854 CG7361 -0.572085
CG18854 CG7413 -2.698505
CG18854 CG7430 -10.170065
CG18854 CG7458 -3.620151
CG18854 CG7461 -9.276306
CG18854 CG7519 3.784650
CG18854 CG7993 -0.433382
CG18854 CG8058 -6.115455
CG18854 CG8144 -4.458386
CG18854 CG8235 -4.656733
CG18854 CG8286 0.632697
CG18854 CG8309 2.279110
CG18854 CG8386 1.724583
CG18854 CG8446 -5.938418
CG18854 CG8531 1.652826
CG18854 CG8759 4.688577
CG18854 CG8920 -0.268978
CG18854 CG8977 6.440725
CG18854 CG8978 0.785039
CG18854 CG9009 0.530660
CG18854 CG9140 1.623477
CG18854 CG9281 -5.111964
CG18854 CG9630 5.251135
CG18854 CG9750 2.548485
CG1891 CG4552 -1.059160
CG1891 CG4966 -1.550716
CG1891 CG4994 0.552102
CG1891 CG7638 -0.642700
CG1910 CG2051 0.674272
CG1910 CG30427 -0.228003
CG1910 CG31045 1.379932
CG1910 CG3127 1.253144
CG1910 CG3198 0.736866
CG1910 CG32164 1.256300
CG1910 CG32244 -0.682470
CG1910 CG32425 2.671888
CG1910 CG32813 2.389170
CG1910 CG33149 2.318091
CG1910 CG33549 -1.249297
CG1910 CG3371 -2.310099
CG1910 CG3624 -1.303466
CG1910 CG3725 0.660596
CG1910 CG3960 0.838620
CG1910 CG4051 0.571875
CG1910 CG4169 -0.528469
CG1910 CG4170 -0.631444
CG1910 CG4300 -2.205195
CG1910 CG4376 0.037793
CG1910 CG4427 2.506734
CG1910 CG4533 0.302057
CG1910 CG4679 -2.679700
CG1910 CG4692 1.191212
CG1910 CG4726 1.072426
CG1910 CG4994 -0.111315
CG1910 CG5320 -7.252924
CG1910 CG5330 0.892407
CG1910 CG5374 -0.858607
CG1910 CG5476 -2.199188
CG1910 CG5809 2.083752
CG1910 CG6501 -1.316329
CG1910 CG6666 -1.146140
CG1910 CG6668 2.334135
CG1910 CG6803 -0.968594
CG1910 CG6844 0.610322
CG1910 CG7033 -1.248030
CG1910 CG7071 0.566186
CG1910 CG7107 -2.907694
CG1910 CG7173 1.667533
CG1910 CG7433 -0.622073
CG1910 CG7481 0.850531
CG1910 CG7915 -0.288104
CG1910 CG7920 -1.794652
CG1910 CG7987 -2.025301
CG1910 CG8186 2.978279
CG1910 CG8402 -1.355409
CG1910 CG8439 1.271126
CG1910 CG8759 0.117065
CG1910 CG8977 -4.414137
CG1910 CG9022 -3.159581
CG1910 CG9194 -0.196844
CG1910 CG9281 2.702383
CG1910 CG9710 -3.342364
CG1910 CG9750 0.111668
CG1910 CG9762 0.084303
CG1910 CG9985 -0.946425
CG1910 CR31696 0.015940
CG1910 TE19126 -5.470553
CG1957 CG6987 -2.457803
CG1970 CG2003 -0.322734
CG1970 CG2098 0.863699
CG1970 CG2198 -0.363336
CG1970 CG31160 -0.759228
CG1970 CG4033 0.171143
CG1970 CG4233 -0.423629
CG1970 CG4427 3.158493
CG1970 CG4475 0.209613
CG1970 CG4665 -0.229365
CG1970 CG5033 -0.496479
CG1970 CG5220 -1.515229
CG1970 CG5824 0.136172
CG1970 CG6148 -0.645052
CG1970 CG7458 -0.426435
CG1970 CG7461 -0.556347
CG1970 CG8036 -2.120179
CG1970 CG8058 0.112084
CG1970 CG8402 0.389461
CG1970 CG8446 0.623568
CG1970 CG8531 0.073693
CG2003 CG2098 1.215770
CG2003 CG2184 -1.512475
CG2003 CG2198 -2.056709
CG2003 CG2863 -2.857636
CG2003 CG3001 -0.116418
CG2003 CG30011 2.392954
CG2003 CG31098 -1.490149
CG2003 CG31160 -0.489784
CG2003 CG31175 -3.938461
CG2003 CG3127 -0.350431
CG2003 CG3140 -0.037796
CG2003 CG32164 0.124007
CG2003 CG32409 7.015798
CG2003 CG32464 0.628557
CG2003 CG32499 -0.109133
CG2003 CG3267 3.395480
CG2003 CG32813 -0.266677
CG2003 CG33009 1.601049
CG2003 CG33071 -0.994132
CG2003 CG33217 -1.543750
CG2003 CG3960 0.211681
CG2003 CG4033 -7.663874
CG2003 CG4051 0.533597
CG2003 CG4217 -2.292705
CG2003 CG4233 3.537865
CG2003 CG4307 5.076721
CG2003 CG4427 -11.125668
CG2003 CG4533 -0.965944
CG2003 CG4567 -1.696425
CG2003 CG4679 2.312638
CG2003 CG4726 0.002018
CG2003 CG4753 2.573023
CG2003 CG4901 3.233630
CG2003 CG4912 0.002192
CG2003 CG4994 -3.901020
CG2003 CG5033 9.282679
CG2003 CG5277 2.310204
CG2003 CG5330 2.606778
CG2003 CG5374 -0.122401
CG2003 CG5558 -0.330658
CG2003 CG5594 -0.626470
CG2003 CG5596 -1.506518
CG2003 CG5819 1.024582
CG2003 CG5824 -4.131277
CG2003 CG5904 -1.576582
CG2003 CG5992 3.633756
CG2003 CG6105 3.232447
CG2003 CG6226 -2.961806
CG2003 CG6417 0.879563
CG2003 CG6459 0.277371
CG2003 CG6501 10.506434
CG2003 CG6708 -3.120220
CG2003 CG6871 0.476501
CG2003 CG6949 -1.181805
CG2003 CG7033 0.895307
CG2003 CG7088 -4.552055
CG2003 CG7107 -0.048970
CG2003 CG7421 -1.389960
CG2003 CG7458 -8.169765
CG2003 CG7461 -0.053429
CG2003 CG7519 3.539498
CG2003 CG7915 -0.653635
CG2003 CG7935 -8.279248
CG2003 CG8050 2.115992
CG2003 CG8058 3.657774
CG2003 CG8144 2.470734
CG2003 CG8235 -0.176285
CG2003 CG8309 -1.744021
CG2003 CG8402 -10.493373
CG2003 CG8439 -6.616642
CG2003 CG8443 -1.780012
CG2003 CG8446 -1.645620
CG2003 CG8470 1.294671
CG2003 CG8525 -8.060847
CG2003 CG8531 3.057444
CG2003 CG8665 1.570152
CG2003 CG8759 4.361190
CG2003 CG8766 1.939923
CG2003 CG8788 -7.248976
CG2003 CG8946 -3.722415
CG2003 CG8977 -9.444915
CG2003 CG9009 1.012583
CG2003 CG9172 -0.329989
CG2003 CG9281 8.926652
CG2003 CG9527 0.052219
CG2003 CG9630 2.873944
CG2003 CG9663 -2.881219
CG2003 CG9762 2.749689
CG2003 TE19126 -0.804883
CG2048 CG32043 -2.119854
CG2048 CG3625 -1.646870
CG2048 CG5215 0.449811
CG2051 CG2330 -0.167282
CG2051 CG2969 -2.120111
CG2051 CG32425 2.235747
CG2051 CG3278 -1.545606
CG2051 CG33549 -6.556189
CG2051 CG3722 -2.575018
CG2051 CG3725 -2.689705
CG2051 CG3800 1.183462
CG2051 CG3903 -4.606500
CG2051 CG4145 2.151812
CG2051 CG4170 1.350338
CG2051 CG4204 0.754217
CG2051 CG4672 0.587331
CG2051 CG4679 2.806676
CG2051 CG4700 0.951144
CG2051 CG5183 0.807725
CG2051 CG5320 -5.064693
CG2051 CG5353 -2.797359
CG2051 CG5486 0.508540
CG2051 CG5809 1.708161
CG2051 CG6668 2.970621
CG2051 CG6844 0.226790
CG2051 CG7987 0.774360
CG2051 CG8276 -0.157452
CG2051 CG8759 3.254796
CG2051 CG9238 -1.316481
CG2051 CG9256 -1.312012
CG2051 CG9423 0.373521
CG2051 CG9677 -2.029808
CG2051 CG9916 -0.525640
CG2051 CG9985 -0.455223
CG2060 CG4120 -1.264168
CG2060 CG7390 -2.544567
CG2060 CG8782 -1.178866
CG2072 CG32425 -0.542833
CG2072 CG3542 -0.466161
CG2072 CG4672 -0.921988
CG2078 CG32264 -1.962876
CG2078 CG4781 -0.889719
CG2083 CG3269 -0.527359
CG2083 CG4532 -1.817174
CG2083 CG5433 0.377751
CG2083 CG5580 -2.681947
CG2083 CG6174 -0.263625
CG2083 CG6617 -0.248775
CG2083 CG6860 -0.687896
CG2083 CG7375 0.027521
CG2083 CG8472 -0.587786
CG2083 CG8567 -0.035295
CG2083 CG9666 -0.291289
CG2098 CG2198 -2.165395
CG2098 CG30011 0.496059
CG2098 CG31098 1.975863
CG2098 CG32464 1.006014
CG2098 CG32813 -0.263299
CG2098 CG3283 -0.501755
CG2098 CG3989 -4.195253
CG2098 CG4233 0.713472
CG2098 CG4427 2.200965
CG2098 CG4475 -0.579534
CG2098 CG4533 1.459343
CG2098 CG5033 -4.418303
CG2098 CG5330 0.585344
CG2098 CG5345 1.462049
CG2098 CG5594 -1.766469
CG2098 CG5776 -0.346080
CG2098 CG6501 2.379503
CG2098 CG6803 -0.281449
CG2098 CG7062 1.001714
CG2098 CG7227 1.254958
CG2098 CG7702 0.017761
CG2098 CG7935 0.382660
CG2098 CG7987 -4.832229
CG2098 CG8036 -1.916195
CG2098 CG8050 -0.969064
CG2098 CG8402 0.661071
CG2098 CG8470 2.167776
CG2098 CG8665 -4.464113
CG2098 CG8977 1.244894
CG2098 CG9006 1.900222
CG2108 CG2837 -2.070223
CG2108 CG2928 -1.750141
CG2108 CG3365 -0.976543
CG2150 CG8587 -2.321371
CG2155 CG32548 -0.563106
CG2155 CG4427 -1.042705
CG2155 CG4475 -0.734611
CG2155 CG5033 1.052796
CG2155 CG6708 0.053258
CG2155 CG8036 -1.477025
CG2155 CG8913 -1.472219
CG2155 CG9148 -1.468736
CG2155 CG9280 -2.138718
CG2158 CG2263 1.650709
CG2158 CG2827 -3.672316
CG2158 CG31170 -0.755912
CG2158 CG3140 -1.775830
CG2158 CG32409 1.272804
CG2158 CG3499 -0.266522
CG2158 CG4003 -0.260580
CG2158 CG4217 1.939649
CG2158 CG4427 -0.625137
CG2158 CG4581 0.200304
CG2158 CG4665 0.270752
CG2158 CG4752 -1.423011
CG2158 CG5033 -1.904012
CG2158 CG5193 0.314038
CG2158 CG5353 1.079010
CG2158 CG6708 1.103371
CG2158 CG6904 -1.086159
CG2158 CG7393 -0.722609
CG2158 CG7461 0.143157
CG2158 CG7987 0.309873
CG2158 CG8531 -1.881473
CG2158 CG8583 -1.578543
CG2158 CG8636 -3.882975
CG2158 CG9006 3.403875
CG2158 CG9750 0.153284
CG2161 CG3008 0.395729
CG2161 CG31170 -0.519581
CG2161 CG3140 1.292431
CG2161 CG3171 -0.483301
CG2161 CG31999 -2.413913
CG2161 CG32425 0.897617
CG2161 CG32920 -0.615473
CG2161 CG33549 -2.486774
CG2161 CG3499 -1.777173
CG2161 CG3542 0.390296
CG2161 CG3624 0.323507
CG2161 CG3722 -0.587046
CG2161 CG3903 -0.156020
CG2161 CG4086 -0.524441
CG2161 CG4145 -0.025487
CG2161 CG4169 -0.666665
CG2161 CG4233 -0.953989
CG2161 CG4364 0.552223
CG2161 CG5353 1.526262
CG2161 CG6199 -1.003099
CG2161 CG6775 0.290000
CG2161 CG7107 -0.875025
CG2161 CG7981 -1.772517
CG2161 CG8173 -0.638117
CG2161 CG8402 2.452861
CG2161 CG9022 0.657627
CG2184 CG2863 -2.202446
CG2184 CG3001 -0.460485
CG2184 CG31004 -0.364720
CG2184 CG31175 1.733411
CG2184 CG32813 -2.878496
CG2184 CG33071 0.138185
CG2184 CG3401 -2.024423
CG2184 CG4033 -9.747395
CG2184 CG4125 0.594134
CG2184 CG4300 -2.563527
CG2184 CG4307 -0.124968
CG2184 CG4581 0.188436
CG2184 CG4843 -3.978081
CG2184 CG4901 1.418313
CG2184 CG4994 -0.450741
CG2184 CG5374 0.285699
CG2184 CG5525 1.877787
CG2184 CG5596 -3.479488
CG2184 CG5819 0.129747
CG2184 CG5992 -0.162813
CG2184 CG6105 -1.889049
CG2184 CG6501 -1.206641
CG2184 CG6949 2.235148
CG2184 CG6972 -0.001646
CG2184 CG7088 -0.230857
CG2184 CG7421 0.163614
CG2184 CG7458 2.116872
CG2184 CG7502 -0.204403
CG2184 CG7519 1.237095
CG2184 CG8301 0.210633
CG2184 CG8446 -5.442868
CG2184 CG8635 2.489875
CG2184 CG8759 -2.004675
CG2184 CG8946 2.734240
CG2184 CG8977 7.291306
CG2184 CG9281 4.885794
CG2184 CG9630 -0.046646
CG2184 CG9663 0.841098
CG2184 CG9762 -1.826085
CG2198 CG2969 0.397874
CG2198 CG3001 -1.403226
CG2198 CG31692 0.642385
CG2198 CG32464 0.162149
CG2198 CG3278 2.007033
CG2198 CG3989 -3.432518
CG2198 CG4427 2.975890
CG2198 CG4533 -1.440348
CG2198 CG4679 -0.682474
CG2198 CG4696 0.248562
CG2198 CG4746 -2.568276
CG2198 CG5033 -6.390157
CG2198 CG5183 -1.807696
CG2198 CG5220 -0.075727
CG2198 CG5320 6.762136
CG2198 CG5330 -3.658936
CG2198 CG5345 -2.267208
CG2198 CG5353 0.869859
CG2198 CG5594 0.283339
CG2198 CG5776 -1.486284
CG2198 CG5824 1.338431
CG2198 CG6148 -0.080092
CG2198 CG6844 -0.439892
CG2198 CG7227 -1.278039
CG2198 CG7702 -1.452343
CG2198 CG7915 -2.800192
CG2198 CG7935 0.898504
CG2198 CG8258 0.608382
CG2198 CG8402 0.844870
CG2198 CG8665 2.679710
CG2198 CG8977 0.586701
CG2198 CG9006 -2.026198
CG2198 CG9539 0.612095
CG2198 CG9866 1.461186
CG2210 CG32920 -0.523303
CG2210 CG33502 -2.255785
CG2210 CG5170 -0.950018
CG2210 CG6459 -1.043311
CG2210 CG6666 1.015398
CG2210 CG7354 -1.290880
CG2210 CG9331 -0.092334
CG2210 CG9527 0.812474
CG2221 CG2263 -4.074418
CG2221 CG2674 -1.857419
CG2221 CG2863 3.582254
CG2221 CG2867 0.043670
CG2221 CG3224 2.137926
CG2221 CG32409 3.435308
CG2221 CG33104 -0.380131
CG2221 CG33217 2.345688
CG2221 CG4217 1.140613
CG2221 CG4307 -3.598458
CG2221 CG4457 0.563057
CG2221 CG4912 -1.778082
CG2221 CG4966 0.495601
CG2221 CG5258 1.907217
CG2221 CG5277 -4.133696
CG2221 CG5382 0.021408
CG2221 CG5525 0.368675
CG2221 CG5824 -3.539644
CG2221 CG5904 6.353058
CG2221 CG6022 0.573106
CG2221 CG6105 -2.025229
CG2221 CG6148 0.559907
CG2221 CG6202 1.292733
CG2221 CG6708 -1.236408
CG2221 CG6767 1.700031
CG2221 CG6904 3.372461
CG2221 CG7413 -4.536587
CG2221 CG7430 3.974041
CG2221 CG7461 1.614799
CG2221 CG7519 1.856146
CG2221 CG7712 0.038810
CG2221 CG8144 1.929242
CG2221 CG8286 -2.444681
CG2221 CG8309 -0.604682
CG2221 CG8386 -1.886905
CG2221 CG8444 1.194622
CG2221 CG8920 -3.727606
CG2221 CG8978 0.382022
CG2221 CG9006 3.567904
CG2221 CG9149 -1.688568
CG2221 CG9172 -0.824707
CG2221 CG9330 1.766323
CG2263 CG2674 -1.315067
CG2263 CG2827 -2.576885
CG2263 CG2867 -1.513949
CG2263 CG31045 0.481258
CG2263 CG3224 -3.388651
CG2263 CG4003 -2.748413
CG2263 CG4217 2.957083
CG2263 CG4307 -0.548811
CG2263 CG4427 4.250876
CG2263 CG4457 -5.019020
CG2263 CG4665 -0.880754
CG2263 CG4912 0.737143
CG2263 CG4972 1.193506
CG2263 CG5220 -2.596785
CG2263 CG5258 -3.250483
CG2263 CG5277 -3.138398
CG2263 CG5382 -2.028980
CG2263 CG5824 1.893594
CG2263 CG5904 -3.797221
CG2263 CG6022 3.362781
CG2263 CG6105 3.705559
CG2263 CG6148 1.929186
CG2263 CG6202 -0.784867
CG2263 CG6415 -0.266417
CG2263 CG6455 -0.808514
CG2263 CG6708 -4.543507
CG2263 CG6904 -8.146248
CG2263 CG7393 0.472445
CG2263 CG7413 0.791482
CG2263 CG7430 0.569384
CG2263 CG7461 1.648221
CG2263 CG7519 -11.027805
CG2263 CG7834 -0.281673
CG2263 CG7839 1.921176
CG2263 CG7935 4.167574
CG2263 CG7993 -4.404406
CG2263 CG8039 1.205425
CG2263 CG8058 2.982974
CG2263 CG8231 0.879926
CG2263 CG8286 -0.356536
CG2263 CG8309 0.284891
CG2263 CG8327 2.210450
CG2263 CG8446 1.154457
CG2263 CG8525 1.244142
CG2263 CG8531 1.068354
CG2263 CG8636 -1.323894
CG2263 CG8759 2.709241
CG2263 CG8978 -2.694624
CG2263 CG9006 -2.823741
CG2263 CG9035 0.232635
CG2263 CG9140 -1.886064
CG2263 CG9630 -3.320112
CG2263 CG9750 1.187697
CG2277 CG4746 -0.519704
CG2277 CG5033 0.212153
CG2277 CG5776 -0.658832
CG2277 CG7393 -0.931794
CG2277 CG7702 -1.922921
CG2277 CG8583 -1.095762
CG2277 CG9006 -0.087935
CG2330 CG2969 -0.911253
CG2330 CG31692 -0.486957
CG2330 CG3278 -0.503977
CG2330 CG4746 -0.300581
CG2330 CG8258 -1.223461
CG2330 CG9677 -0.432777
CG2330 CG9866 -0.476297
CG2374 CG3198 -2.424352
CG2374 CG32043 -1.011023
CG2374 CG32244 -0.672244
CG2374 CG33097 -0.891881
CG2374 CG3371 0.463288
CG2374 CG3969 0.085537
CG2374 CG5215 -1.142185
CG2374 CG6775 1.898864
CG2374 CG6877 -1.328005
CG2374 CG7071 -1.398102
CG2374 CG7375 0.280993
CG2374 CG7379 1.566876
CG2374 CG7433 0.270769
CG2374 CG8749 -0.640851
CG2374 CG9022 0.494994
CG2374 CG9894 0.015054
CG2656 CG4303 -1.941209
CG2656 CG5813 -0.866014
CG2656 CG6866 -0.066572
CG2656 CG9135 -1.232455
CG2656 CG9705 -1.706774
CG2674 CG2713 -1.289303
CG2674 CG2867 -0.293498
CG2674 CG31170 -1.549280
CG2674 CG3224 -1.661752
CG2674 CG32409 -1.388074
CG2674 CG3267 -0.841589
CG2674 CG33217 0.358218
CG2674 CG3499 0.195448
CG2674 CG4217 -0.800555
CG2674 CG4427 1.937856
CG2674 CG4665 -0.339449
CG2674 CG4742 -0.639872
CG2674 CG4901 1.355489
CG2674 CG4912 -2.176557
CG2674 CG5277 0.814179
CG2674 CG5525 -2.173297
CG2674 CG5903 -0.151329
CG2674 CG5904 -4.678414
CG2674 CG6022 -0.053418
CG2674 CG6105 0.200993
CG2674 CG6202 0.262247
CG2674 CG6226 1.247925
CG2674 CG6459 -0.528663
CG2674 CG6708 -1.678944
CG2674 CG6904 -2.557906
CG2674 CG7033 1.602973
CG2674 CG7361 1.249000
CG2674 CG7413 0.351824
CG2674 CG7421 0.622078
CG2674 CG7461 0.503687
CG2674 CG7519 1.188796
CG2674 CG7712 -1.301803
CG2674 CG7993 0.620754
CG2674 CG8058 -0.601172
CG2674 CG8235 -1.760348
CG2674 CG8286 -0.578661
CG2674 CG8309 -0.938761
CG2674 CG8443 -0.328615
CG2674 CG8444 -0.654066
CG2674 CG8788 -0.162118
CG2674 CG8920 2.184912
CG2674 CG8978 -0.304904
CG2674 CG9140 -0.004011
CG2674 CG9149 -0.852423
CG2674 CG9330 0.197694
CG2713 CG31160 -0.069388
CG2713 CG31170 0.331519
CG2713 CG3140 0.768175
CG2713 CG32409 2.567138
CG2713 CG3267 2.203237
CG2713 CG3283 -6.744139
CG2713 CG33009 0.541762
CG2713 CG33217 -1.361993
CG2713 CG3499 -2.365732
CG2713 CG3714 -0.027631
CG2713 CG4003 0.793648
CG2713 CG4051 -3.524048
CG2713 CG4061 0.801405
CG2713 CG4217 -6.227404
CG2713 CG4233 -0.946596
CG2713 CG4427 -8.788333
CG2713 CG4475 -2.081386
CG2713 CG4567 1.427457
CG2713 CG4665 -1.935093
CG2713 CG4742 -0.733461
CG2713 CG4753 3.021769
CG2713 CG4972 0.599715
CG2713 CG5010 -1.947095
CG2713 CG5033 1.135265
CG2713 CG5558 -5.907721
CG2713 CG5660 3.354971
CG2713 CG5903 -0.129514
CG2713 CG5904 -6.212116
CG2713 CG6022 -0.427659
CG2713 CG6028 0.036163
CG2713 CG6105 0.763169
CG2713 CG6226 -3.613832
CG2713 CG6343 -6.379908
CG2713 CG6345 -1.905072
CG2713 CG6415 1.218070
CG2713 CG6459 -0.957923
CG2713 CG6501 -2.242322
CG2713 CG6666 -1.360513
CG2713 CG6769 1.360840
CG2713 CG6904 -1.178553
CG2713 CG6949 -5.422657
CG2713 CG7176 0.609228
CG2713 CG7178 -0.423056
CG2713 CG7361 -4.566736
CG2713 CG7421 -0.823496
CG2713 CG7461 3.523784
CG2713 CG7698 -1.733961
CG2713 CG7839 -2.117561
CG2713 CG7935 -0.577613
CG2713 CG7993 -7.984608
CG2713 CG8036 1.173125
CG2713 CG8039 2.409956
CG2713 CG8058 -0.361407
CG2713 CG8235 2.999000
CG2713 CG8309 0.005857
CG2713 CG8402 8.957907
CG2713 CG8439 0.199102
CG2713 CG8443 -6.051217
CG2713 CG8444 3.643509
CG2713 CG8470 2.629797
CG2713 CG8531 1.237370
CG2713 CG8766 -4.420577
CG2713 CG8788 5.840867
CG2713 CG8946 2.301034
CG2713 CG9127 0.428141
CG2713 CG9140 -1.624673
CG2713 CG9306 1.082976
CG2713 CG9527 0.027356
CG2713 CG9577 0.079434
CG2718 CG3989 -0.725402
CG2718 CG4746 -0.910322
CG2718 CG5320 0.664994
CG2774 CG5215 -0.541948
CG2774 CG5433 -0.633859
CG2774 CG6877 -1.266173
CG2774 CG7752 -1.326191
CG2818 CG3028 -1.156792
CG2818 CG3171 -0.653474
CG2818 CG32473 -2.305663
CG2818 CG8156 -1.125111
CG2827 CG2867 0.739071
CG2827 CG32409 -4.958630
CG2827 CG3593 -0.080690
CG2827 CG4003 2.780683
CG2827 CG4217 -5.235396
CG2827 CG4581 -2.381447
CG2827 CG4665 0.200709
CG2827 CG4753 0.466447
CG2827 CG5033 5.874903
CG2827 CG5220 0.704900
CG2827 CG5558 0.981846
CG2827 CG5824 -2.692716
CG2827 CG5904 2.278366
CG2827 CG6022 1.427451
CG2827 CG6105 2.647363
CG2827 CG6904 0.869928
CG2827 CG7178 -0.695089
CG2827 CG7393 -0.068183
CG2827 CG7519 0.129916
CG2827 CG7780 -1.377855
CG2827 CG7839 -6.236975
CG2827 CG7993 -1.012694
CG2827 CG8039 3.727290
CG2827 CG8327 0.390117
CG2827 CG8525 -6.053101
CG2827 CG8531 -0.148314
CG2827 CG8583 -0.285209
CG2827 CG8636 -2.786669
CG2827 CG8827 -0.499693
CG2827 CG9006 -5.073932
CG2827 CG9306 1.097077
CG2827 CG9577 -2.024740
CG2827 CG9630 3.241824
CG2835 CG31332 -0.258521
CG2835 CG3436 -1.480558
CG2835 CG4303 -0.527818
CG2835 CG6866 -0.568681
CG2835 CG8416 -1.153889
CG2835 CG9403 -0.260820
CG2863 CG2867 1.498298
CG2863 CG31175 -0.026025
CG2863 CG32164 2.381326
CG2863 CG32409 10.862472
CG2863 CG32813 -6.254844
CG2863 CG33071 -1.076969
CG2863 CG33217 -0.056892
CG2863 CG4033 -4.123118
CG2863 CG4217 1.568700
CG2863 CG4307 -13.216995
CG2863 CG4457 -0.957342
CG2863 CG4581 -0.457944
CG2863 CG4843 -0.592743
CG2863 CG4901 -6.860055
CG2863 CG4912 -4.772228
CG2863 CG4972 0.728752
CG2863 CG4994 2.468974
CG2863 CG5033 -3.050398
CG2863 CG5258 1.211080
CG2863 CG5277 -9.596432
CG2863 CG5374 -3.193042
CG2863 CG5525 -0.078591
CG2863 CG5558 0.213654
CG2863 CG5594 0.562968
CG2863 CG5596 1.216408
CG2863 CG5824 12.043301
CG2863 CG5904 3.881513
CG2863 CG5992 -2.225101
CG2863 CG6022 0.728140
CG2863 CG6105 -5.171469
CG2863 CG6226 -10.731192
CG2863 CG6501 -0.145079
CG2863 CG6512 0.957873
CG2863 CG6904 -4.880689
CG2863 CG6949 -5.077433
CG2863 CG7033 6.501450
CG2863 CG7088 1.869941
CG2863 CG7176 -0.060933
CG2863 CG7421 -0.123020
CG2863 CG7430 7.020072
CG2863 CG7458 -2.816653
CG2863 CG7461 -4.929123
CG2863 CG7519 -13.785251
CG2863 CG7610 0.986397
CG2863 CG7712 1.302432
CG2863 CG7834 -0.467460
CG2863 CG7935 8.612982
CG2863 CG7993 2.201940
CG2863 CG8058 1.023208
CG2863 CG8231 -5.220934
CG2863 CG8301 1.391871
CG2863 CG8309 7.871009
CG2863 CG8327 0.347412
CG2863 CG8443 2.851908
CG2863 CG8446 5.516545
CG2863 CG8525 -6.084265
CG2863 CG8531 0.949720
CG2863 CG8759 3.495796
CG2863 CG8920 -0.293072
CG2863 CG8977 -0.419150
CG2863 CG9009 -2.328034
CG2863 CG9140 4.908599
CG2863 CG9172 2.640776
CG2863 CG9281 -7.873074
CG2863 CG9527 1.264261
CG2863 CG9630 -1.427135
CG2863 CG9663 -1.832749
CG2863 CG9762 -0.243625
CG2867 CG3224 -0.580861
CG2867 CG32409 2.087711
CG2867 CG4217 0.324682
CG2867 CG4912 -7.376418
CG2867 CG5220 0.191209
CG2867 CG5277 2.782799
CG2867 CG5525 -1.426236
CG2867 CG5824 -2.492223
CG2867 CG5904 3.409902
CG2867 CG6022 4.167029
CG2867 CG6226 -1.616920
CG2867 CG6455 -2.202144
CG2867 CG6904 4.222926
CG2867 CG7519 -7.865198
CG2867 CG7780 -1.128670
CG2867 CG8058 -2.580571
CG2867 CG8327 -1.084352
CG2867 CG8525 -8.075946
CG2867 CG8920 -1.786675
CG2867 CG9630 -0.976397
CG2928 CG3365 -2.176519
CG2928 CG7563 -1.646099
CG2928 CG9089 -0.290901
CG2969 CG31692 -0.806543
CG2969 CG32425 0.572235
CG2969 CG3278 0.968804
CG2969 CG33549 1.846613
CG2969 CG3644 -0.202561
CG2969 CG3725 -1.722067
CG2969 CG3903 -2.177689
CG2969 CG3989 -1.307803
CG2969 CG4405 -0.446312
CG2969 CG4533 0.460382
CG2969 CG4677 -1.189590
CG2969 CG4679 0.234479
CG2969 CG4746 0.820766
CG2969 CG5320 2.039970
CG2969 CG5345 0.479621
CG2969 CG5486 -0.997936
CG2969 CG6778 -0.813637
CG2969 CG7481 -0.285920
CG2969 CG8258 0.557908
CG2969 CG8276 0.320790
CG2969 CG9985 0.120276
CG2977 CG31004 -0.380002
CG2977 CG31098 1.795130
CG2977 CG31233 0.678933
CG2977 CG31259 -1.366640
CG2977 CG31431 -2.482416
CG2977 CG33502 -1.182523
CG2977 CG4061 1.815786
CG2977 CG4753 0.588570
CG2977 CG5288 -2.253817
CG2977 CG5532 0.656490
CG2977 CG5660 -1.252122
CG2977 CG5819 -1.531585
CG2977 CG5949 -1.159630
CG2977 CG6417 0.774355
CG2977 CG6459 -0.221006
CG2977 CG6666 -2.231283
CG2977 CG6949 1.003849
CG2977 CG7328 -1.042195
CG2977 CG7354 1.578357
CG2977 CG8048 3.411839
CG2977 CG8443 -2.875227
CG2977 CG8470 -1.628935
CG2977 CG8766 -0.352349
CG2977 CG8788 2.324415
CG2977 CG8804 0.916695
CG2977 CG8946 -10.642151
CG2977 CG9331 -9.321692
CG2977 CG9527 -3.462673
CG3001 CG31045 -2.891937
CG3001 CG31332 -3.690058
CG3001 CG32464 -0.769762
CG3001 CG3278 -2.544616
CG3001 CG32813 0.438664
CG3001 CG3989 1.168516
CG3001 CG4003 2.598273
CG3001 CG4125 -1.525925
CG3001 CG4170 1.039882
CG3001 CG4300 0.518703
CG3001 CG4457 1.016632
CG3001 CG4696 0.456991
CG3001 CG4700 0.051549
CG3001 CG4746 2.673264
CG3001 CG4843 -1.480619
CG3001 CG5033 -6.678625
CG3001 CG5183 -0.439685
CG3001 CG5258 -3.709909
CG3001 CG5277 2.363626
CG3001 CG5320 1.524514
CG3001 CG5374 1.358593
CG3001 CG5594 0.526729
CG3001 CG5596 -0.091581
CG3001 CG5776 0.175705
CG3001 CG5824 3.720971
CG3001 CG6017 0.141570
CG3001 CG6501 -0.311446
CG3001 CG6512 0.056939
CG3001 CG7033 1.229933
CG3001 CG7073 0.750284
CG3001 CG7610 -0.962207
CG3001 CG7915 -3.297213
CG3001 CG7935 -0.581570
CG3001 CG7987 -2.596587
CG3001 CG8231 3.670705
CG3001 CG8289 2.016689
CG3001 CG8306 1.716958
CG3001 CG8312 -2.615303
CG3001 CG8446 0.916376
CG3001 CG8635 1.037459
CG3001 CG8759 -4.180027
CG3001 CG8977 1.747588
CG3001 CG9006 -1.339037
CG3001 CG9009 -0.413123
CG3001 CG9194 0.268990
CG3001 CG9281 -2.134445
CG3001 CG9663 1.969605
CG3001 CG9677 1.856750
CG3001 CG9762 -3.063842
CG3001 CG9866 -0.933453
CG3001 CR31696 -0.007350
CG3001 TE19126 0.734832
CG30011 CG31098 -0.478996
CG30011 CG31175 1.026749
CG30011 CG32164 -1.355572
CG30011 CG32813 -0.293337
CG30011 CG33149 0.242832
CG30011 CG3989 -0.957894
CG30011 CG4051 0.489464
CG30011 CG4233 1.534815
CG30011 CG4533 0.307207
CG30011 CG4994 -0.754499
CG30011 CG5320 -1.740233
CG30011 CG5330 2.707654
CG30011 CG5476 1.013348
CG30011 CG6501 1.000360
CG30011 CG6668 -2.758423
CG30011 CG6871 0.048203
CG30011 CG7088 -1.045608
CG30011 CG7173 0.116815
CG30011 CG7176 -1.013975
CG30011 CG7807 -0.167190
CG30011 CG7915 -0.109821
CG30011 CG8050 -0.559961
CG30011 CG8144 1.104837
CG30011 CG8235 -0.361285
CG30011 CG8402 -0.709063
CG30011 CG8439 -1.207567
CG30011 CG8665 -2.070532
CG30011 CG8977 0.738991
CG30011 CG9009 -1.598111
CG30011 CG9238 -1.762851
CG30011 TE19126 -0.029077
CG3006 CG31098 -1.168298
CG3006 CG31775 -0.787551
CG3006 CG4162 1.426826
CG3006 CG4753 -1.125417
CG3006 CG5288 -1.310915
CG3006 CG5828 -0.678226
CG3006 CG6417 0.134381
CG3006 CG7241 -1.149948
CG3006 CG8669 -1.437091
CG3006 CG8946 1.400412
CG3006 CG9066 -0.336046
CG3008 CG3171 -0.541033
CG3008 CG3198 1.101679
CG3008 CG32425 0.268992
CG3008 CG33097 -2.381484
CG3008 CG33104 -0.388842
CG3008 CG33183 -1.899898
CG3008 CG33549 -1.698990
CG3008 CG3499 -0.884549
CG3008 CG3624 1.895115
CG3008 CG3722 1.009275
CG3008 CG3800 0.883813
CG3008 CG4006 -0.749749
CG3008 CG4169 -1.301876
CG3008 CG4170 1.503162
CG3008 CG4364 -1.287573
CG3008 CG4376 0.201026
CG3008 CG4692 0.693020
CG3008 CG4726 -0.042437
CG3008 CG4972 0.540201
CG3008 CG4994 -0.400081
CG3008 CG5186 -0.184839
CG3008 CG5374 0.209273
CG3008 CG5809 -0.648034
CG3008 CG6521 -0.844612
CG3008 CG6668 0.861893
CG3008 CG6775 -2.009302
CG3008 CG7033 -1.957410
CG3008 CG7071 0.340960
CG3008 CG7107 1.376655
CG3008 CG7413 1.250101
CG3008 CG7526 -0.138300
CG3008 CG7610 -3.036254
CG3008 CG7893 0.641236
CG3008 CG8231 2.571670
CG3008 CG8430 0.786621
CG3008 CG8439 2.311440
CG3008 CG8553 -0.266988
CG3008 CG8965 -0.280507
CG3008 CG9022 -1.176444
CG3008 CG9281 0.437172
CG3008 CG9322 -2.623494
CG3008 CG9330 0.400765
CG3008 CG9423 -0.773545
CG3008 CG9710 -2.018085
CG3008 CG9712 -1.870262
CG3008 TE20108 -0.201432
CG30115 CG4966 -1.397266
CG30115 CG7638 -0.783642
CG3028 CG4169 -0.671710
CG3028 CG6775 -0.510710
CG3028 CG7698 -0.531702
CG3028 CG8366 -1.431670
CG30291 CG31794 -1.341973
CG30291 CG6199 -1.230723
CG3033 CG3171 -0.662394
CG3033 CG3198 -0.541102
CG3033 CG33097 0.262285
CG3033 CG3542 -0.218689
CG3033 CG3624 -1.479732
CG3033 CG3969 -0.437013
CG3033 CG4006 -1.020612
CG3033 CG4552 -0.712331
CG3033 CG6775 0.021634
CG3033 CG6877 -0.719064
CG3033 CG7413 -0.195798
CG3033 CG7893 -0.601604
CG3033 CG9022 -0.082480
CG30349 CG33502 -0.427643
CG30349 CG4567 0.175976
CG30349 CG6769 0.072199
CG30349 CG7328 -0.715439
CG3039 CG33097 -3.302464
CG3039 CG33549 0.915503
CG3039 CG3542 0.869726
CG3039 CG3722 -1.488954
CG3039 CG4672 0.122587
CG3039 CG6877 -0.337403
CG3039 CG7379 -0.159694
CG3039 CG7893 -0.513013
CG3039 CG9022 -0.327579
CG30427 CG5320 0.377119
CG30427 CG5476 -1.168768
CG30427 CG6668 -0.662084
CG3048 CG31045 -1.157152
CG3048 CG31332 -0.278086
CG3048 CG3371 -0.451421
CG3048 CG4125 -1.379213
CG3048 CG4300 -0.312605
CG3048 CG4843 1.575705
CG3048 CG4994 1.801281
CG3048 CG5454 -0.488826
CG3048 CG5596 0.050228
CG3048 CG5961 -0.076489
CG3048 CG7033 -1.137881
CG3048 CG7638 -2.400852
CG3048 CG7893 -0.105364
CG3048 CG7930 -1.295173
CG3048 CG8231 -1.086994
CG3048 CG8759 2.778540
CG3048 CG9194 -0.069502
CG3048 CG9663 0.935518
CG3048 CG9710 0.016408
CG3048 CG9762 -2.941411
CG3048 CR31696 -0.181885
CG30497 CG4679 -0.581449
CG30497 CG4692 -0.334799
CG30497 CG5330 1.178643
CG30497 CG5345 -1.912888
CG30497 CG7062 -1.461072
CG30497 CG7071 0.102073
CG30497 CG7107 0.300758
CG30497 CG7266 -1.245783
CG30497 CG8186 -0.159569
CG30497 CG8665 0.453790
CG30497 CG9238 -0.280563
CG30497 CG9539 -0.154818
CG31004 CG31098 1.923081
CG31004 CG31175 -1.491473
CG31004 CG32164 -0.499369
CG31004 CG33071 0.172280
CG31004 CG33502 0.105885
CG31004 CG4033 2.717645
CG31004 CG4217 0.173766
CG31004 CG4475 -0.076745
CG31004 CG4581 0.775814
CG31004 CG4753 1.691925
CG31004 CG5660 -2.204039
CG31004 CG5819 -3.245683
CG31004 CG5903 -0.579879
CG31004 CG6345 -1.079201
CG31004 CG6501 -1.369751
CG31004 CG6666 2.492084
CG31004 CG6949 -0.661039
CG31004 CG7421 1.180309
CG31004 CG7458 -3.101827
CG31004 CG8048 -1.248210
CG31004 CG8443 1.337604
CG31004 CG8531 1.950989
CG31004 CG8946 -5.725954
CG31004 CG9331 0.720825
CG31004 CG9527 1.739600
CG31022 CG3265 0.079128
CG31022 CG4376 -0.649657
CG31022 CG4966 -0.583826
CG31022 CG6766 -0.120863
CG31022 CG7071 -1.040866
CG31022 CG7433 0.073561
CG31022 CG8209 -1.561329
CG31043 CG31108 -1.712929
CG31045 CG31332 -2.591423
CG31045 CG32425 -9.783540
CG31045 CG3265 -1.383042
CG31045 CG3278 3.574759
CG31045 CG33549 2.669971
CG31045 CG3371 1.757509
CG31045 CG3436 -1.390915
CG31045 CG3624 -1.109297
CG31045 CG3664 -1.061406
CG31045 CG4003 -0.729610
CG31045 CG4006 0.107077
CG31045 CG4115 -0.157088
CG31045 CG4170 0.725497
CG31045 CG4204 3.083531
CG31045 CG4457 0.772977
CG31045 CG4551 -4.575067
CG31045 CG4552 -0.309224
CG31045 CG4700 -5.316378
CG31045 CG4966 -1.165749
CG31045 CG4994 4.185649
CG31045 CG5183 -2.196936
CG31045 CG5258 0.344267
CG31045 CG5277 -0.414375
CG31045 CG5320 10.794968
CG31045 CG5353 3.587337
CG31045 CG5374 0.341675
CG31045 CG5454 0.258980
CG31045 CG5596 1.323876
CG31045 CG5809 3.506499
CG31045 CG6017 0.346428
CG31045 CG6512 -1.518184
CG31045 CG6668 -3.886320
CG31045 CG6708 -3.283206
CG31045 CG6766 0.444866
CG31045 CG6904 3.861883
CG31045 CG7033 1.064395
CG31045 CG7073 -2.424338
CG31045 CG7430 -0.372960
CG31045 CG7610 -1.548016
CG31045 CG7654 1.572229
CG31045 CG7893 -0.262471
CG31045 CG7915 2.199565
CG31045 CG7987 2.452094
CG31045 CG8231 -2.742333
CG31045 CG8289 -5.464151
CG31045 CG8306 -3.343063
CG31045 CG8312 -0.737090
CG31045 CG8430 0.288352
CG31045 CG8635 1.040444
CG31045 CG8759 -8.676504
CG31045 CG8977 -0.624649
CG31045 CG8978 -1.080550
CG31045 CG9022 0.874847
CG31045 CG9035 -0.177902
CG31045 CG9128 -0.320596
CG31045 CG9194 -1.223106
CG31045 CG9281 -1.887142
CG31045 CG9318 -0.032327
CG31045 CG9322 1.051872
CG31045 CG9330 1.777149
CG31045 CG9403 3.976594
CG31045 CG9677 -0.433467
CG31045 CG9710 -1.357368
CG31045 CG9750 1.352322
CG31045 CG9762 2.536972
CG31045 CG9866 -6.037260
CG31045 CG9916 -1.005921
CG31045 CR31696 -3.209312
CG31045 TE19126 1.614210
CG31088 CG31181 -0.753274
CG31088 CG5433 -0.367099
CG31088 CG6418 -1.244104
CG31088 CG8472 -0.495901
CG31088 CG9666 -0.861566
CG31098 CG31175 -3.696030
CG31098 CG32164 0.858063
CG31098 CG32813 2.332432
CG31098 CG33009 0.261137
CG31098 CG4033 3.165835
CG31098 CG4162 1.911968
CG31098 CG4233 -0.891708
CG31098 CG4427 7.540566
CG31098 CG4475 2.177497
CG31098 CG4533 1.831477
CG31098 CG4600 -0.694528
CG31098 CG4753 -3.212023
CG31098 CG5010 1.020045
CG31098 CG5288 0.397045
CG31098 CG5532 -0.597205
CG31098 CG5558 0.454775
CG31098 CG5819 -0.432957
CG31098 CG5949 -1.499421
CG31098 CG6417 -2.465040
CG31098 CG6459 0.332412
CG31098 CG6501 -9.284435
CG31098 CG6666 2.316039
CG31098 CG6949 5.119481
CG31098 CG7062 -0.367071
CG31098 CG7088 3.607448
CG31098 CG7241 0.831892
CG31098 CG7266 2.818050
CG31098 CG7421 1.354619
CG31098 CG7438 0.288376
CG31098 CG8048 3.090435
CG31098 CG8050 -4.501220
CG31098 CG8066 -1.505746
CG31098 CG8235 0.954857
CG31098 CG8402 1.124035
CG31098 CG8443 0.074314
CG31098 CG8446 -1.883839
CG31098 CG8470 1.489913
CG31098 CG8665 -3.839111
CG31098 CG8766 -3.255245
CG31098 CG8788 2.397541
CG31098 CG8804 0.311980
CG31098 CG8913 -1.766032
CG31098 CG8946 -13.949472
CG31098 CG9184 -0.448614
CG31098 CG9527 2.838507
CG31108 CG31181 -0.307040
CG31108 CG32043 -0.080266
CG31108 CG4303 0.070030
CG31108 CG6866 -0.708403
CG31108 CG9666 -1.047919
CG31160 CG4061 -1.405226
CG31160 CG4427 0.592283
CG31160 CG4475 -0.800119
CG31160 CG4665 -0.854706
CG31160 CG6459 0.144176
CG31160 CG7421 0.574875
CG31160 CG7461 1.775314
CG31160 CG8036 -0.504390
CG31160 CG8058 -0.115022
CG31160 CG8531 0.041762
CG31160 CG8946 1.326873
CG31170 CG3140 -0.077456
CG31170 CG3224 -0.898833
CG31170 CG32409 -0.336243
CG31170 CG3267 0.793477
CG31170 CG33009 -1.041673
CG31170 CG33104 1.201884
CG31170 CG33183 -1.558447
CG31170 CG33502 -1.081663
CG31170 CG3499 -2.412689
CG31170 CG3624 0.242129
CG31170 CG3714 0.318990
CG31170 CG4217 0.746525
CG31170 CG4233 1.059728
CG31170 CG4364 0.505669
CG31170 CG4427 -2.695688
CG31170 CG4552 -0.358898
CG31170 CG4912 1.221780
CG31170 CG5170 -0.610410
CG31170 CG5903 0.250985
CG31170 CG5904 -7.703535
CG31170 CG6345 0.526970
CG31170 CG6708 -2.566816
CG31170 CG6769 0.983548
CG31170 CG6904 -4.376939
CG31170 CG6949 2.429305
CG31170 CG7033 0.887865
CG31170 CG7361 -5.010190
CG31170 CG7413 0.857031
CG31170 CG7461 1.378785
CG31170 CG7993 2.527177
CG31170 CG8058 -2.010805
CG31170 CG8235 3.468316
CG31170 CG8309 -0.067063
CG31170 CG8366 0.261521
CG31170 CG8430 -0.966481
CG31170 CG8443 1.142673
CG31170 CG8531 -1.380417
CG31170 CG8766 -0.492043
CG31170 CG8788 1.489321
CG31170 CG8978 1.049087
CG31170 CG9140 0.879225
CG31170 CG9527 -1.739732
CG31175 CG32164 -1.103491
CG31175 CG3267 -5.363209
CG31175 CG32813 -0.295913
CG31175 CG33071 -1.268187
CG31175 CG33217 1.325456
CG31175 CG3588 -0.066011
CG31175 CG3762 -2.297739
CG31175 CG4033 -4.082004
CG31175 CG4051 0.704788
CG31175 CG4217 0.646639
CG31175 CG4307 1.056103
CG31175 CG4427 0.627683
CG31175 CG4567 -1.319289
CG31175 CG4726 -1.283737
CG31175 CG4901 -1.183508
CG31175 CG4966 0.140156
CG31175 CG4994 4.786318
CG31175 CG5010 0.151916
CG31175 CG5525 -0.701356
CG31175 CG5819 1.440294
CG31175 CG6459 -0.183971
CG31175 CG6501 -6.625170
CG31175 CG6708 1.118603
CG31175 CG6949 1.553004
CG31175 CG7088 -5.069214
CG31175 CG7107 -2.219700
CG31175 CG7176 -0.820596
CG31175 CG7271 0.444968
CG31175 CG7361 1.120494
CG31175 CG7421 0.628813
CG31175 CG7458 3.565474
CG31175 CG7502 0.070504
CG31175 CG7554 -0.261651
CG31175 CG7807 -0.073461
CG31175 CG7915 0.125059
CG31175 CG8058 3.084110
CG31175 CG8144 -2.435472
CG31175 CG8186 0.176917
CG31175 CG8235 -8.301082
CG31175 CG8309 1.480891
CG31175 CG8402 7.490346
CG31175 CG8439 0.548257
CG31175 CG8446 2.500758
CG31175 CG8788 -2.080593
CG31175 CG8946 4.661841
CG31175 CG9009 -2.450107
CG31175 CG9172 0.742686
CG31175 CG9326 -1.050223
CG31175 CG9330 0.762527
CG31175 CG9527 -0.258855
CG31175 CR31808 0.299328
CG31181 CG6703 -1.254727
CG31181 CG7528 -1.395012
CG31181 CG8472 -0.427076
CG31181 CG8567 -0.106876
CG31181 CG9666 -0.548389
CG31233 CG33502 0.111134
CG31233 CG4061 1.036926
CG31233 CG4199 -0.330170
CG31233 CG6028 -0.663187
CG31233 CG7328 -0.525021
CG31233 CG8804 -0.969837
CG31233 CG9331 -1.706188
CG31233 CG9568 -1.693423
CG31259 CG33502 0.108526
CG31259 CG4061 -2.319831
CG31259 CG5660 -1.136229
CG31259 CG6028 -1.006589
CG31259 CG7328 0.260633
CG31259 CG7354 -0.843824
CG31259 CG9331 1.126233
CG31259 CG9527 0.839943
CG3127 CG31605 -0.671147
CG3127 CG32164 3.898954
CG3127 CG32813 3.021010
CG3127 CG33071 -0.387731
CG3127 CG33149 0.767524
CG3127 CG33502 -1.241807
CG3127 CG3499 0.033917
CG3127 CG3960 0.255298
CG3127 CG4033 1.126048
CG3127 CG4169 1.140709
CG3127 CG4217 1.897070
CG3127 CG4364 0.815449
CG3127 CG4376 -0.017499
CG3127 CG4427 0.962494
CG3127 CG4726 -1.179970
CG3127 CG4901 0.094958
CG3127 CG4994 -4.424300
CG3127 CG5476 0.132121
CG3127 CG5596 0.018564
CG3127 CG5819 0.595960
CG3127 CG5903 -1.439116
CG3127 CG5961 -1.709935
CG3127 CG6501 -7.940017
CG3127 CG6521 0.526210
CG3127 CG6666 -1.827884
CG3127 CG6769 -2.463290
CG3127 CG6949 1.281579
CG3127 CG6972 -0.895771
CG3127 CG7033 -0.387609
CG3127 CG7107 -0.440507
CG3127 CG7361 0.752343
CG3127 CG7430 -0.082607
CG3127 CG7458 -2.104876
CG3127 CG7920 -2.066152
CG3127 CG8048 -0.044031
CG3127 CG8235 1.099930
CG3127 CG8402 -0.127078
CG3127 CG8439 -0.895963
CG3127 CG8766 -0.153860
CG3127 CG8788 1.165436
CG3127 CG8946 0.800025
CG3127 CG8977 1.549348
CG3127 CG9194 -0.697834
CG3127 CG9480 -0.902270
CG3127 CG9527 0.732566
CG3127 CG9762 -1.371963
CG3127 CR31696 0.296502
CG31332 CG3265 1.386254
CG31332 CG3371 0.816231
CG31332 CG3436 -0.681565
CG31332 CG3624 0.918535
CG31332 CG3664 -0.922490
CG31332 CG4003 0.385350
CG31332 CG4006 1.902426
CG31332 CG4125 0.765485
CG31332 CG4170 0.656506
CG31332 CG4204 2.703268
CG31332 CG4457 1.670065
CG31332 CG4551 -0.816833
CG31332 CG4700 0.765698
CG31332 CG4843 3.177111
CG31332 CG4966 2.372240
CG31332 CG5183 3.069227
CG31332 CG5258 2.450643
CG31332 CG5809 4.221880
CG31332 CG6017 -0.680758
CG31332 CG6877 1.495280
CG31332 CG7073 -4.073110
CG31332 CG7379 -0.662390
CG31332 CG7638 -6.584576
CG31332 CG7893 -3.689341
CG31332 CG8231 1.345138
CG31332 CG8289 -0.882942
CG31332 CG8306 3.481942
CG31332 CG8312 -1.052821
CG31332 CG8411 0.298854
CG31332 CG8416 0.168410
CG31332 CG8635 -3.121723
CG31332 CG8759 -10.743273
CG31332 CG9128 -2.365637
CG31332 CG9322 -1.387248
CG31332 CG9403 1.637569
CG31332 CG9677 2.736374
CG31332 CG9710 3.251973
CG31332 CG9866 -2.154457
CG31332 CR31696 0.522327
CG31332 TE19126 3.919630
CG31349 CG4006 -1.228351
CG31349 CG4027 -2.231162
CG31349 CG7375 -1.304049
CG31349 CG8933 -0.998138
CG31368 CG3198 -1.410586
CG31368 CG3265 -2.573759
CG31368 CG3371 -4.285137
CG31368 CG3416 -0.806594
CG31368 CG3436 0.996046
CG31368 CG3861 0.194494
CG31368 CG4376 -0.240409
CG31368 CG4994 1.151865
CG31368 CG5454 0.147842
CG31368 CG6766 1.010976
CG31368 CG6775 0.902471
CG31368 CG7413 -0.642564
CG31368 CG7433 -0.476404
CG31368 CG7638 -0.000802
CG31368 CG7698 -2.147486
CG31368 CG8209 -2.591676
CG31368 CG8553 -0.323952
CG31368 CG8749 -0.747453
CG31368 CG9854 -0.929064
CG31368 CG9894 -0.176690
CG31368 CG9985 1.121784
CG3140 CG31794 -0.730225
CG3140 CG32164 -1.987150
CG3140 CG32409 2.445223
CG3140 CG3283 -3.504741
CG3140 CG33009 -0.481960
CG3140 CG33104 1.521597
CG3140 CG3499 4.615005
CG3140 CG3624 -0.363652
CG3140 CG3714 0.670852
CG3140 CG4003 -1.970352
CG3140 CG4051 -0.646255
CG3140 CG4217 0.731529
CG3140 CG4233 -1.481646
CG3140 CG4427 -1.712876
CG3140 CG4475 1.177777
CG3140 CG4567 0.575481
CG3140 CG4581 0.475916
CG3140 CG4665 -1.560228
CG3140 CG4972 0.275743
CG3140 CG5033 -2.528511
CG3140 CG5330 4.482014
CG3140 CG5353 -0.123432
CG3140 CG5374 1.603251
CG3140 CG5558 -0.480381
CG3140 CG5904 -13.509831
CG3140 CG5992 0.330687
CG3140 CG6226 2.037507
CG3140 CG6345 0.827133
CG3140 CG6501 -3.100109
CG3140 CG6666 0.827452
CG3140 CG6708 -0.903972
CG3140 CG6904 -6.808758
CG3140 CG6949 4.230591
CG3140 CG7033 -2.059762
CG3140 CG7107 0.983620
CG3140 CG7176 0.107324
CG3140 CG7361 1.812765
CG3140 CG7393 -0.186534
CG3140 CG7413 2.180682
CG3140 CG7461 -6.478331
CG3140 CG7610 -0.472096
CG3140 CG7698 -2.993655
CG3140 CG7839 1.516523
CG3140 CG7935 -1.198682
CG3140 CG7987 -2.627071
CG3140 CG7993 1.765005
CG3140 CG8036 0.230840
CG3140 CG8039 -1.198464
CG3140 CG8058 2.372107
CG3140 CG8235 1.083726
CG3140 CG8402 0.504681
CG3140 CG8430 0.642825
CG3140 CG8439 0.880415
CG3140 CG8443 -1.090616
CG3140 CG8531 0.581993
CG3140 CG8636 0.953204
CG3140 CG8766 1.084120
CG3140 CG8788 -0.983798
CG3140 CG8977 4.792689
CG3140 CG8978 1.439338
CG3140 CG9140 1.794003
CG3140 CG9280 -2.077133
CG3140 CG9750 1.011610
CG3140 CG9985 0.613372
CG31463 CG6830 0.172463
CG31559 CG7176 -2.392336
CG31605 CG5961 -2.161186
CG31605 CG8048 0.798261
CG31605 CG9977 -1.630879
CG31692 CG4696 -0.891873
CG31692 CG4746 -0.573654
CG31692 CG5776 -0.235770
CG31692 CG7702 1.677011
CG31692 CG8258 -4.571927
CG31692 CG9677 -0.073970
CG3171 CG33104 1.138667
CG3171 CG33261 -2.001515
CG3171 CG4376 -0.151557
CG3171 CG4552 -1.875418
CG3171 CG4726 1.489519
CG3171 CG4966 1.928367
CG3171 CG4994 -1.484434
CG3171 CG6775 0.219885
CG3171 CG7071 0.011610
CG3171 CG7107 1.213988
CG3171 CG7271 -4.395516
CG3171 CG7361 -0.708209
CG3171 CG8173 0.093728
CG3171 CG8235 -0.175877
CG3171 CG8268 -0.440202
CG3171 CG8430 -1.982780
CG3171 CG9322 -0.650185
CG3171 CG9710 1.286315
CG3171 CG9811 -0.016638
CG31775 CG4753 -0.029480
CG31775 CG4781 -0.701728
CG31775 CG5033 0.482756
CG31775 CG8446 -0.307009
CG31775 CG8525 -0.890202
CG31794 CG3624 0.341955
CG31794 CG4233 -0.471741
CG31794 CG4427 1.224123
CG31794 CG5353 -1.477234
CG31794 CG5992 -0.335970
CG31794 CG6199 -0.718237
CG31794 CG7920 -0.142965
CG31794 CG8235 0.300603
CG31794 CG8289 -1.977191
CG31794 CR31696 -1.447548
CG3198 CG32244 -0.264140
CG3198 CG3265 2.141887
CG3198 CG33097 -1.014651
CG3198 CG3371 -7.299056
CG3198 CG3436 1.778896
CG3198 CG3624 -1.246197
CG3198 CG3800 0.140001
CG3198 CG3969 -0.828356
CG3198 CG4006 0.872991
CG3198 CG4169 0.027996
CG3198 CG4204 -0.013722
CG3198 CG4672 2.001976
CG3198 CG5186 -0.345787
CG3198 CG5215 -1.697775
CG3198 CG5809 -2.334349
CG3198 CG6174 -0.230310
CG3198 CG6775 -7.417184
CG3198 CG6877 -5.123840
CG3198 CG7071 0.915195
CG3198 CG7187 -1.630606
CG3198 CG7269 -1.607890
CG3198 CG7375 -1.451231
CG3198 CG7379 1.125188
CG3198 CG7433 -2.650278
CG3198 CG8173 0.322922
CG3198 CG8209 -1.469591
CG3198 CG8749 0.810402
CG3198 CG9022 -0.155587
CG3198 CG9710 -0.553712
CG3198 CG9894 -0.163100
CG31999 CG33549 2.417395
CG31999 CG3499 -1.174336
CG31999 CG3903 -5.269858
CG31999 CG3960 -1.425913
CG31999 CG4233 0.990210
CG31999 CG4679 2.224664
CG31999 CG5486 0.259625
CG31999 CG7033 1.004192
CG31999 CG7107 0.813524
CG31999 CG7526 -0.915420
CG31999 CG7981 -0.038986
CG31999 CG8402 -0.042101
CG31999 CG9194 -0.397916
CG32030 CG5537 -2.067796
CG32030 CG5946 -1.736206
CG32030 CG6148 -1.124939
CG32031 CG7379 -2.244891
CG32043 CG3436 0.690091
CG32043 CG5215 -1.702120
CG32043 CG6866 -1.584219
CG32043 CG6877 0.367733
CG32043 CG7375 0.490147
CG32043 CG7379 -0.685077
CG32043 CG8567 -0.205805
CG32043 CG9135 0.822836
CG32043 CG9666 -0.160615
CG32046 CG4050 -1.559608
CG32158 CG3269 -0.687498
CG32158 CG6418 -1.350257
CG32158 CG8567 -1.798594
CG32164 CG32499 -0.181257
CG32164 CG3267 3.776460
CG32164 CG32813 6.361198
CG32164 CG33149 0.347068
CG32164 CG3762 -0.575680
CG32164 CG3960 0.672368
CG32164 CG4033 -4.923074
CG32164 CG4051 4.117228
CG32164 CG4125 1.985155
CG32164 CG4169 -0.404650
CG32164 CG4233 -1.077794
CG32164 CG4300 -4.752976
CG32164 CG4376 -0.481749
CG32164 CG4427 0.265881
CG32164 CG4475 0.213745
CG32164 CG4533 -0.443840
CG32164 CG4567 -1.380144
CG32164 CG4679 0.858437
CG32164 CG4726 1.084729
CG32164 CG4994 -19.817631
CG32164 CG5033 3.259404
CG32164 CG5320 -0.268214
CG32164 CG5330 6.263222
CG32164 CG5353 3.716099
CG32164 CG5374 4.729964
CG32164 CG5476 0.004875
CG32164 CG5594 1.876357
CG32164 CG5596 2.425866
CG32164 CG5819 0.468379
CG32164 CG5903 -0.521749
CG32164 CG6345 -0.947188
CG32164 CG6501 -14.889123
CG32164 CG6521 -0.495016
CG32164 CG6666 -5.639831
CG32164 CG6668 -2.424630
CG32164 CG6949 6.225978
CG32164 CG7033 6.715976
CG32164 CG7088 1.323983
CG32164 CG7107 -3.471644
CG32164 CG7173 0.857415
CG32164 CG7176 -2.203753
CG32164 CG7271 1.628728
CG32164 CG7361 8.366444
CG32164 CG7421 -1.371954
CG32164 CG7430 1.312615
CG32164 CG7458 -4.129334
CG32164 CG7610 3.540029
CG32164 CG7698 -2.259373
CG32164 CG7807 0.291789
CG32164 CG7915 -0.509322
CG32164 CG7920 0.338021
CG32164 CG7987 -0.751418
CG32164 CG8048 0.986442
CG32164 CG8186 -2.770469
CG32164 CG8235 -5.269203
CG32164 CG8402 -4.746780
CG32164 CG8439 -0.522178
CG32164 CG8788 -1.977527
CG32164 CG8946 1.284543
CG32164 CG8977 -12.339047
CG32164 CG9281 -7.114863
CG32164 CG9710 -2.744444
CG32164 CG9762 -3.658941
CG32164 CR31696 -3.031630
CG32164 TE19126 -2.214161
CG32169 CG3703 -1.585067
CG32169 CG4684 -0.269781
CG32169 CG6703 -0.267357
CG32169 CG7851 -0.834658
CG3224 CG32409 2.773997
CG3224 CG33071 -0.987280
CG3224 CG33183 -1.058004
CG3224 CG33217 -1.579078
CG3224 CG3499 -2.384780
CG3224 CG4457 0.711294
CG3224 CG4552 -0.295079
CG3224 CG4912 -3.939853
CG3224 CG5258 0.304157
CG3224 CG5277 -1.111634
CG3224 CG5353 -0.167443
CG3224 CG5525 1.069656
CG3224 CG5824 2.101923
CG3224 CG5904 2.979654
CG3224 CG6202 0.139076
CG3224 CG6226 -1.350655
CG3224 CG6455 -0.299405
CG3224 CG6708 1.805786
CG3224 CG6904 -2.509760
CG3224 CG7033 -1.060341
CG3224 CG7413 -2.907915
CG3224 CG7430 2.257057
CG3224 CG7461 -0.661458
CG3224 CG7993 1.031561
CG3224 CG8058 -0.557946
CG3224 CG8231 1.074469
CG3224 CG8235 1.997356
CG3224 CG8286 -1.042117
CG3224 CG8309 -1.509024
CG3224 CG8366 0.678083
CG3224 CG8444 -0.382438
CG3224 CG8920 1.117055
CG3224 CG8978 -0.606028
CG3224 CG9140 1.530148
CG3224 CG9330 2.623289
CG3224 CG9750 -0.655876
CG32244 CG33149 0.560389
CG32244 CG3371 0.339072
CG32244 CG4051 0.381195
CG32244 CG4125 -0.815913
CG32244 CG4376 0.361260
CG32244 CG4994 1.106495
CG32244 CG5320 -0.177238
CG32244 CG5476 -2.699511
CG32244 CG6668 -0.247003
CG32244 CG7071 -0.303894
CG32244 CG7107 0.314241
CG32244 CG7173 0.173019
CG32244 CG8186 1.316629
CG32244 CG9253 -0.797436
CG32244 CG9322 -1.221540
CG32244 CG9710 -1.612270
CG32244 TE19126 -0.057465
CG32253 CG32264 -0.431211
CG32253 CG5824 -1.909315
CG32253 CG6022 0.627527
CG32253 CG6148 -0.173481
CG32253 CG7519 1.836209
CG32253 CG7702 -0.961972
CG32253 CG8920 0.976989
CG32253 CG9006 0.074588
CG32253 CG9300 -1.939359
CG32253 CG9306 -0.808118
CG32264 CG4781 -5.574963
CG32264 CG6022 -0.092754
CG32264 CG6767 -3.822709
CG32264 CG8327 0.372270
CG32264 CG8920 2.505202
CG32264 CG9006 -1.702275
CG32264 CG9300 0.594695
CG32264 CG9306 -0.349330
CG32409 CG3267 -3.347811
CG32409 CG32813 -10.781323
CG32409 CG3499 3.452897
CG32409 CG3593 -0.966219
CG32409 CG4033 -3.321701
CG32409 CG4217 -8.974218
CG32409 CG4307 6.547351
CG32409 CG4427 -22.292558
CG32409 CG4581 -1.300849
CG32409 CG4753 -0.920499
CG32409 CG4901 -0.659992
CG32409 CG4912 -0.863807
CG32409 CG5010 1.662371
CG32409 CG5033 -15.860112
CG32409 CG5220 1.969295
CG32409 CG5258 -0.386959
CG32409 CG5277 1.273042
CG32409 CG5353 2.186337
CG32409 CG5525 2.327598
CG32409 CG5824 -18.558188
CG32409 CG5904 -9.488636
CG32409 CG5961 0.026509
CG32409 CG5992 3.742162
CG32409 CG6022 -1.108515
CG32409 CG6105 0.510706
CG32409 CG6226 -5.020242
CG32409 CG6417 2.391031
CG32409 CG6459 -4.165246
CG32409 CG6501 3.229432
CG32409 CG6708 7.733543
CG32409 CG6767 3.941238
CG32409 CG6904 -3.250730
CG32409 CG7033 -2.728846
CG32409 CG7088 -0.296179
CG32409 CG7413 3.017736
CG32409 CG7421 1.280774
CG32409 CG7430 1.719016
CG32409 CG7458 -9.163491
CG32409 CG7461 -6.449609
CG32409 CG7519 6.108134
CG32409 CG7698 -1.669794
CG32409 CG7780 1.236904
CG32409 CG7839 -0.766354
CG32409 CG7993 -3.477257
CG32409 CG8039 0.811455
CG32409 CG8058 -0.252499
CG32409 CG8327 -0.701694
CG32409 CG8525 -13.536314
CG32409 CG8531 -1.622608
CG32409 CG8583 1.348354
CG32409 CG8636 1.556940
CG32409 CG8766 -0.881140
CG32409 CG8788 -1.072573
CG32409 CG8920 -14.523812
CG32409 CG8977 6.322664
CG32409 CG9006 2.306507
CG32409 CG9140 -0.730371
CG32409 CG9172 1.191240
CG32409 CG9306 -3.214054
CG32409 CG9330 1.666317
CG32409 CG9630 0.917289
CG32409 CG9663 -1.451553
CG32409 CG9750 -2.274969
CG32425 CG32625 -0.740123
CG32425 CG3278 -3.021635
CG32425 CG33097 3.710798
CG32425 CG33104 0.449111
CG32425 CG33549 -8.375138
CG32425 CG3416 1.315627
CG32425 CG3499 1.417620
CG32425 CG3542 -2.310300
CG32425 CG3624 -4.057596
CG32425 CG3644 -6.101193
CG32425 CG3722 -2.496604
CG32425 CG3725 -4.081548
CG32425 CG3800 -0.128147
CG32425 CG3903 -12.048959
CG32425 CG3989 -1.981495
CG32425 CG4145 2.076856
CG32425 CG4169 0.288904
CG32425 CG4170 -0.545159
CG32425 CG4183 -0.632996
CG32425 CG4204 -9.288733
CG32425 CG4354 0.926616
CG32425 CG4427 1.328556
CG32425 CG4511 -0.866326
CG32425 CG4551 1.610128
CG32425 CG4552 1.080693
CG32425 CG4672 -0.414870
CG32425 CG4679 3.289682
CG32425 CG4692 -6.768631
CG32425 CG4700 -0.142506
CG32425 CG4746 -0.812644
CG32425 CG5021 -0.048304
CG32425 CG5183 1.795245
CG32425 CG5186 0.530086
CG32425 CG5193 -2.027057
CG32425 CG5320 -6.656223
CG32425 CG5330 -4.489267
CG32425 CG5345 1.260282
CG32425 CG5353 -11.395414
CG32425 CG5374 2.522637
CG32425 CG5486 0.263368
CG32425 CG5809 -5.712398
CG32425 CG6512 1.839586
CG32425 CG6668 1.416976
CG32425 CG6775 -0.962481
CG32425 CG6778 -0.750973
CG32425 CG6844 0.763451
CG32425 CG7227 -0.500858
CG32425 CG7413 1.366950
CG32425 CG7526 1.273744
CG32425 CG7610 -0.329555
CG32425 CG7981 -1.167249
CG32425 CG7987 -0.985923
CG32425 CG8235 2.766517
CG32425 CG8258 1.895185
CG32425 CG8276 0.141386
CG32425 CG8289 1.519294
CG32425 CG8402 2.532764
CG32425 CG8965 0.325785
CG32425 CG9022 -7.526900
CG32425 CG9128 0.068430
CG32425 CG9148 0.444528
CG32425 CG9194 0.348075
CG32425 CG9256 2.582290
CG32425 CG9280 0.315747
CG32425 CG9281 0.035360
CG32425 CG9318 0.460650
CG32425 CG9423 -3.970393
CG32425 CG9677 0.446640
CG32425 CG9710 -0.948580
CG32425 CG9750 -0.173568
CG32425 CG9916 0.865726
CG32425 CG9985 -3.257795
CG32425 CR31696 1.498730
CG32464 CG32813 -1.023041
CG32464 CG4427 0.571489
CG32464 CG4533 0.219583
CG32464 CG4696 -0.424627
CG32464 CG4746 1.202629
CG32464 CG4843 1.160007
CG32464 CG5033 0.039907
CG32464 CG5183 -0.247929
CG32464 CG5320 2.788224
CG32464 CG5353 -0.573617
CG32464 CG5776 -2.454792
CG32464 CG5824 4.917296
CG32464 CG5992 0.383160
CG32464 CG6501 2.123377
CG32464 CG7088 -0.438812
CG32464 CG7915 -0.748533
CG32464 CG7987 -2.028865
CG32464 CG8306 -0.759523
CG32464 CG8446 -2.643417
CG32464 CG8759 -0.883697
CG32464 CG8977 -3.394196
CG32464 CG9006 -1.779789
CG32464 CG9630 -1.283430
CG32464 CG9663 -0.503330
CG32464 CG9866 0.244955
CG32464 TE19126 0.485039
CG32473 CG6040 -2.065134
CG32499 CG33217 -1.047260
CG32499 CG4233 -0.570990
CG32499 CG4427 0.544558
CG32499 CG4692 -0.641572
CG32499 CG5330 -0.760286
CG32499 CG7107 0.144537
CG32499 CG7361 1.276099
CG32499 CG8235 -2.077481
CG32499 CG8402 1.050572
CG32505 CG4050 -1.606483
CG32505 CG5545 -0.407761
CG32505 CG6987 -0.223387
CG32505 CG7358 -1.120229
CG32505 CG7659 -1.727892
CG32505 CG9704 -1.530986
CG32548 CG4051 -0.848796
CG32548 CG4427 1.261041
CG32548 CG4679 -0.753670
CG32548 CG5330 1.585955
CG32548 CG5476 -0.011128
CG32548 CG6459 -1.816460
CG32548 CG6708 -1.401894
CG32548 CG7107 1.202646
CG32548 CG7173 -0.687019
CG32548 CG7176 0.188537
CG32548 CG8402 -0.425437
CG32548 CG8788 1.328428
CG32548 CG9280 -0.449417
CG32548 CG9539 -0.326137
CG3258 CG4532 -1.184123
CG3258 CG6617 -0.477436
CG3258 CG6866 0.212645
CG3258 CG9135 -2.764918
CG32625 CG3265 0.409025
CG32625 CG3278 -1.016202
CG32625 CG33104 -1.900005
CG32625 CG33549 -0.453166
CG32625 CG3416 -1.385555
CG32625 CG3499 -0.028659
CG32625 CG3902 -0.421206
CG32625 CG4170 -0.459411
CG32625 CG4204 0.233425
CG32625 CG4551 -1.352033
CG32625 CG4700 -1.199477
CG32625 CG4912 1.470953
CG32625 CG4972 0.811302
CG32625 CG5186 -0.947909
CG32625 CG5330 -1.195517
CG32625 CG5486 0.626247
CG32625 CG6512 -1.539182
CG32625 CG6766 0.609804
CG32625 CG7227 -1.116123
CG32625 CG7413 -1.460660
CG32625 CG7461 0.068866
CG32625 CG7702 -0.959257
CG32625 CG8366 0.025628
CG32625 CG9172 0.256567
CG32625 CG9256 -0.282393
CG32625 CG9330 0.522515
CG32625 CG9403 0.237452
CG32625 CG9423 0.558786
CG32625 CG9677 -0.009462
CG32625 CG9710 -0.904786
CG32625 CG9750 -0.731032
CG32625 CG9985 -0.206258
CG3265 CG33097 0.385330
CG3265 CG33104 1.549355
CG3265 CG3371 0.928501
CG3265 CG3416 -1.113819
CG3265 CG3436 -0.186190
CG3265 CG3624 -0.178575
CG3265 CG4006 -1.110334
CG3265 CG4551 -1.059453
CG3265 CG4700 2.438399
CG3265 CG4966 0.865969
CG3265 CG5258 -1.167083
CG3265 CG5454 -2.248661
CG3265 CG5809 -4.462798
CG3265 CG6668 2.004141
CG3265 CG6766 -2.824629
CG3265 CG6775 -0.315518
CG3265 CG7375 0.646087
CG3265 CG7379 1.187091
CG3265 CG7413 1.298824
CG3265 CG7893 0.513302
CG3265 CG8209 -1.513868
CG3265 CG8231 1.351452
CG3265 CG8411 0.624680
CG3265 CG8416 -1.192481
CG3265 CG8553 -1.013945
CG3265 CG8571 -1.491230
CG3265 CG8749 -0.695796
CG3265 CG9322 -1.225092
CG3265 CG9423 0.576395
CG3265 CG9710 -0.592706
CG3265 CG9854 -1.104614
CG3265 CG9985 0.754708
CG3267 CG32813 -1.605200
CG3267 CG33009 0.029084
CG3267 CG33104 1.264941
CG3267 CG33217 -0.925660
CG3267 CG33502 0.684083
CG3267 CG3499 -3.419722
CG3267 CG3588 -0.197470
CG3267 CG3762 1.121063
CG3267 CG4033 -6.170754
CG3267 CG4051 0.288346
CG3267 CG4233 2.079821
CG3267 CG4307 -6.777551
CG3267 CG4364 1.096181
CG3267 CG4427 2.824986
CG3267 CG4475 -0.281268
CG3267 CG4567 -2.387064
CG3267 CG4692 0.510683
CG3267 CG4726 1.172895
CG3267 CG4901 -1.416798
CG3267 CG4912 0.596098
CG3267 CG4994 2.116894
CG3267 CG5010 4.689712
CG3267 CG5033 4.185182
CG3267 CG5170 -0.573608
CG3267 CG5277 4.592208
CG3267 CG5330 2.677648
CG3267 CG5525 -0.682262
CG3267 CG5594 0.403173
CG3267 CG5904 3.066075
CG3267 CG6226 4.366480
CG3267 CG6459 -2.742515
CG3267 CG6501 11.648254
CG3267 CG6521 0.199595
CG3267 CG6708 -0.142889
CG3267 CG6871 1.157555
CG3267 CG6949 -1.598721
CG3267 CG7033 -6.014539
CG3267 CG7107 1.545335
CG3267 CG7176 -1.334344
CG3267 CG7266 -3.068485
CG3267 CG7361 1.434622
CG3267 CG7421 -16.426671
CG3267 CG7438 -0.200884
CG3267 CG7461 2.061982
CG3267 CG7712 -0.686706
CG3267 CG7807 1.255287
CG3267 CG7935 2.378059
CG3267 CG8058 -6.188586
CG3267 CG8144 -0.761020
CG3267 CG8235 -1.621083
CG3267 CG8309 -3.916209
CG3267 CG8402 -13.210655
CG3267 CG8439 2.297151
CG3267 CG8443 -0.494567
CG3267 CG8446 2.726834
CG3267 CG8470 0.811332
CG3267 CG8531 -3.054594
CG3267 CG8766 1.053061
CG3267 CG8788 -13.408477
CG3267 CG8920 -5.652515
CG3267 CG8946 1.839397
CG3267 CG9009 0.935369
CG3267 CG9149 0.553328
CG3267 CG9172 1.619748
CG3267 CG9281 -0.138619
CG3267 CG9330 -1.625461
CG3267 CG9446 -0.362485
CG3267 CG9527 -0.650615
CG3267 CG9710 1.544990
CG3267 CG9762 -1.610320
CG3267 CR31808 -2.349802
CG3269 CG6860 -1.793126
CG3269 CG8567 -1.960135
CG3269 CG9135 -0.449285
CG32701 CG33097 0.762601
CG32701 CG3722 -0.608071
CG32701 CG4006 -0.487552
CG32701 CG5809 -1.757584
CG32701 CG6877 0.525543
CG32701 CG7481 -0.116527
CG32701 CG7752 -0.847692
CG32701 CG8933 -1.090384
CG32701 CG8974 -0.005298
CG3278 CG33104 0.690739
CG3278 CG3902 -1.486660
CG3278 CG3903 4.207708
CG3278 CG3989 -2.738086
CG3278 CG4170 -0.278033
CG3278 CG4551 -2.319121
CG3278 CG4692 -1.506185
CG3278 CG4700 -4.587908
CG3278 CG4746 1.388762
CG3278 CG4912 1.846379
CG3278 CG4972 1.658547
CG3278 CG5033 -5.295937
CG3278 CG5183 -0.692509
CG3278 CG5258 4.440562
CG3278 CG5277 1.229547
CG3278 CG5330 3.017357
CG3278 CG5353 0.698194
CG3278 CG5374 -4.716307
CG3278 CG5486 -4.598464
CG3278 CG5824 1.070689
CG3278 CG6148 0.598868
CG3278 CG6177 0.062237
CG3278 CG6512 -1.122071
CG3278 CG7033 6.665417
CG3278 CG7227 0.586905
CG3278 CG7430 3.898661
CG3278 CG7610 2.224247
CG3278 CG7702 1.686239
CG3278 CG7935 -4.373930
CG3278 CG7987 1.012027
CG3278 CG8231 -7.569674
CG3278 CG8258 -0.182389
CG3278 CG8366 0.359426
CG3278 CG8759 -2.957304
CG3278 CG8977 2.348133
CG3278 CG9006 3.678861
CG3278 CG9172 -3.271906
CG3278 CG9194 -1.108404
CG3278 CG9256 1.007743
CG3278 CG9281 0.587845
CG3278 CG9403 1.550372
CG3278 CG9423 -0.739428
CG3278 CG9677 -9.575633
CG3278 CG9750 -0.652073
CG3278 CG9866 3.711510
CG3278 CG9916 0.280117
CG3278 CG9985 1.472968
CG32813 CG33009 -2.435681
CG32813 CG33149 0.530448
CG32813 CG33217 -0.612368
CG32813 CG3593 -0.668396
CG32813 CG4033 5.100751
CG32813 CG4051 -0.775073
CG32813 CG4217 1.885414
CG32813 CG4233 2.698805
CG32813 CG4300 -0.535077
CG32813 CG4307 -1.856220
CG32813 CG4427 0.319738
CG32813 CG4581 -2.427496
CG32813 CG4753 -0.135597
CG32813 CG4843 -1.036325
CG32813 CG4912 0.253578
CG32813 CG4994 -16.738024
CG32813 CG5033 -6.358998
CG32813 CG5258 -0.610823
CG32813 CG5330 6.522476
CG32813 CG5353 3.529874
CG32813 CG5374 1.841182
CG32813 CG5558 -6.765727
CG32813 CG5594 -2.961198
CG32813 CG5596 -0.224772
CG32813 CG5819 0.482777
CG32813 CG5824 6.423950
CG32813 CG5904 3.156643
CG32813 CG5992 -6.021983
CG32813 CG6022 0.015792
CG32813 CG6105 1.680925
CG32813 CG6226 0.602131
CG32813 CG6417 1.227912
CG32813 CG6501 -19.929289
CG32813 CG6949 1.269817
CG32813 CG7033 1.761732
CG32813 CG7088 -3.268631
CG32813 CG7176 1.103723
CG32813 CG7361 4.710481
CG32813 CG7413 -3.514449
CG32813 CG7421 1.938791
CG32813 CG7430 -4.185068
CG32813 CG7458 1.941124
CG32813 CG7461 4.926823
CG32813 CG7519 -3.747988
CG32813 CG7610 1.091682
CG32813 CG7654 -0.197974
CG32813 CG7698 1.296383
CG32813 CG7915 -0.805321
CG32813 CG7920 -0.311837
CG32813 CG7935 -2.592647
CG32813 CG7987 4.739541
CG32813 CG8039 1.695685
CG32813 CG8048 0.901658
CG32813 CG8231 2.800235
CG32813 CG8402 2.057245
CG32813 CG8439 0.120419
CG32813 CG8446 -2.120021
CG32813 CG8470 3.285292
CG32813 CG8759 3.932347
CG32813 CG8766 -2.323293
CG32813 CG8788 2.970079
CG32813 CG8946 4.467023
CG32813 CG8977 -8.742116
CG32813 CG9009 1.617858
CG32813 CG9172 0.244362
CG32813 CG9281 4.701785
CG32813 CG9663 0.880760
CG32813 CG9762 0.784234
CG32813 TE19126 2.318923
CG3283 CG4051 1.138328
CG3283 CG4217 1.582550
CG3283 CG4233 0.288109
CG3283 CG4427 0.670429
CG3283 CG4475 -1.030461
CG3283 CG4567 -0.352312
CG3283 CG4742 -0.759931
CG3283 CG5010 -1.125677
CG3283 CG5558 -1.053815
CG3283 CG5819 -0.444930
CG3283 CG5904 5.708498
CG3283 CG6022 -2.755015
CG3283 CG6028 -1.316616
CG3283 CG6343 0.949871
CG3283 CG6459 -1.062474
CG3283 CG6501 1.479274
CG3283 CG7361 1.420367
CG3283 CG7421 -1.244834
CG3283 CG7698 -1.170304
CG3283 CG8443 2.640198
CG3283 CG8470 0.037242
CG3283 CG8766 -0.015887
CG3283 CG8788 -2.176739
CG3283 CG8946 1.491303
CG32920 CG4233 -0.046055
CG32920 CG5012 0.126450
CG32920 CG6439 -2.061107
CG32920 CG6666 0.870869
CG32920 CG6769 0.201080
CG32920 CG7354 -0.891888
CG32982 CG7675 -2.329776
CG33009 CG3960 0.245673
CG33009 CG4033 -0.431790
CG33009 CG4051 0.591163
CG33009 CG4233 -0.177903
CG33009 CG4427 0.161348
CG33009 CG4581 -0.063434
CG33009 CG4753 0.301354
CG33009 CG5033 3.578714
CG33009 CG5330 -2.465687
CG33009 CG5558 -1.416377
CG33009 CG5594 -0.732364
CG33009 CG5904 1.583255
CG33009 CG6501 -1.428157
CG33009 CG6666 0.209747
CG33009 CG6949 2.146940
CG33009 CG7033 -1.545174
CG33009 CG7361 0.161593
CG33009 CG7987 -1.094171
CG33009 CG8039 -0.886343
CG33009 CG8048 0.224522
CG33009 CG8402 -1.801614
CG33009 CG8439 1.263074
CG33009 CG8443 -0.144977
CG33009 CG8446 0.567553
CG33009 CG8766 -1.501663
CG33009 CG8788 -3.378471
CG33009 CG8946 0.013319
CG33009 CG8977 -1.659198
CG33009 CG9527 0.653798
CG33009 CG9762 -0.039194
CG33071 CG3714 -1.046424
CG33071 CG4033 2.334029
CG33071 CG4217 0.408673
CG33071 CG4307 1.863373
CG33071 CG4457 -0.655734
CG33071 CG4726 0.817448
CG33071 CG4901 -1.954091
CG33071 CG4966 0.706374
CG33071 CG4994 -2.799529
CG33071 CG5374 1.509737
CG33071 CG5525 0.187856
CG33071 CG5596 -0.503026
CG33071 CG5903 -0.062979
CG33071 CG5904 -7.105277
CG33071 CG6226 -0.084499
CG33071 CG6501 0.482092
CG33071 CG6769 -0.413929
CG33071 CG6904 2.368489
CG33071 CG6949 -1.816013
CG33071 CG7033 2.170474
CG33071 CG7421 1.276554
CG33071 CG7430 -1.012481
CG33071 CG7458 -2.291822
CG33071 CG7554 -1.408469
CG33071 CG7610 1.428680
CG33071 CG7675 -0.397245
CG33071 CG7834 -0.298854
CG33071 CG8058 0.085991
CG33071 CG8231 -0.592882
CG33071 CG8235 0.835654
CG33071 CG8309 -2.220194
CG33071 CG8439 -1.562146
CG33071 CG8446 -2.949379
CG33071 CG8635 0.365334
CG33071 CG8759 -5.975402
CG33071 CG8977 3.082327
CG33071 CG9140 0.155000
CG33071 CG9281 0.011272
CG33097 CG33549 -3.002665
CG33097 CG3371 0.192429
CG33097 CG3416 -0.142196
CG33097 CG3436 -2.543884
CG33097 CG3542 -10.611395
CG33097 CG3624 1.047395
CG33097 CG3644 1.374919
CG33097 CG3722 1.622558
CG33097 CG3725 0.717597
CG33097 CG3800 0.664942
CG33097 CG3969 -0.341239
CG33097 CG4006 0.319443
CG33097 CG4169 2.731418
CG33097 CG4204 2.901950
CG33097 CG4303 0.319380
CG33097 CG4672 2.108507
CG33097 CG4700 2.542212
CG33097 CG5021 1.298794
CG33097 CG5215 -0.906953
CG33097 CG5433 0.032383
CG33097 CG5454 -1.350055
CG33097 CG5514 -0.211945
CG33097 CG5809 -5.298235
CG33097 CG6174 -2.051970
CG33097 CG6654 1.519296
CG33097 CG6775 -5.372484
CG33097 CG6877 4.988379
CG33097 CG7375 -6.925966
CG33097 CG7379 -5.543553
CG33097 CG7433 -1.145267
CG33097 CG7526 0.712276
CG33097 CG7752 0.160471
CG33097 CG7893 -3.615804
CG33097 CG8276 0.601404
CG33097 CG8553 1.001477
CG33097 CG8933 2.620776
CG33097 CG8965 -2.003789
CG33097 CG8974 -3.576375
CG33097 CG9022 -4.185966
CG33097 CG9322 0.717046
CG33097 CG9346 1.312153
CG33097 CG9403 1.742813
CG33097 CG9423 -1.150411
CG33097 CG9712 -0.457634
CG33099 CG4162 -0.440131
CG33099 CG4306 -6.765699
CG33099 CG5210 0.227612
CG33104 CG33183 -2.127405
CG33104 CG33549 0.945112
CG33104 CG3499 -1.172695
CG33104 CG3664 0.423325
CG33104 CG3992 0.777876
CG33104 CG4051 -4.780535
CG33104 CG4170 -0.851256
CG33104 CG4204 -1.211591
CG33104 CG4427 0.771987
CG33104 CG4457 1.385748
CG33104 CG4551 0.476222
CG33104 CG4552 -0.946637
CG33104 CG4692 1.025403
CG33104 CG4726 1.977981
CG33104 CG4912 4.689918
CG33104 CG4966 1.665463
CG33104 CG4972 -0.984202
CG33104 CG4994 4.108454
CG33104 CG5021 0.126559
CG33104 CG5033 4.190332
CG33104 CG5193 -0.950940
CG33104 CG5258 -2.212762
CG33104 CG5330 -1.372163
CG33104 CG5374 -2.288536
CG33104 CG6148 0.360809
CG33104 CG6202 -0.234998
CG33104 CG6512 1.511376
CG33104 CG6668 -3.727899
CG33104 CG6708 -2.386661
CG33104 CG6766 -5.218766
CG33104 CG6775 0.383508
CG33104 CG7033 -3.625686
CG33104 CG7107 3.120958
CG33104 CG7176 2.102815
CG33104 CG7271 -0.398617
CG33104 CG7361 -2.174789
CG33104 CG7413 -1.862707
CG33104 CG7430 -0.947242
CG33104 CG7461 -9.947689
CG33104 CG7610 0.365968
CG33104 CG7654 1.875204
CG33104 CG7893 1.771466
CG33104 CG7915 2.494500
CG33104 CG8144 1.603728
CG33104 CG8231 -2.968142
CG33104 CG8309 2.083062
CG33104 CG8430 -0.676368
CG33104 CG8439 3.618062
CG33104 CG8965 -0.502557
CG33104 CG8977 -2.352009
CG33104 CG8978 2.387400
CG33104 CG9009 0.565942
CG33104 CG9035 -0.863707
CG33104 CG9172 3.470237
CG33104 CG9238 -0.163166
CG33104 CG9281 -2.057828
CG33104 CG9322 0.337820
CG33104 CG9330 -1.783754
CG33104 CG9416 -0.018923
CG33104 CG9423 -0.747141
CG33104 CG9710 0.103282
CG33104 TE19126 -0.201082
CG33113 CG3644 -1.321985
CG33113 CG3725 0.119071
CG33113 CG3989 0.385532
CG33113 CG4679 -0.131865
CG33113 CG5330 0.199000
CG33113 CG5345 -2.670433
CG33113 CG6778 -0.638299
CG33113 CG9539 -0.386417
CG33149 CG3371 -1.331640
CG33149 CG3644 -0.140029
CG33149 CG3960 1.268543
CG33149 CG4125 -0.853270
CG33149 CG4169 1.034751
CG33149 CG4300 0.265373
CG33149 CG4376 0.232699
CG33149 CG4533 1.251334
CG33149 CG4994 -2.490448
CG33149 CG5320 -3.228293
CG33149 CG5476 -2.897426
CG33149 CG5596 -0.519485
CG33149 CG5809 1.352394
CG33149 CG6501 -0.910358
CG33149 CG6647 -0.016802
CG33149 CG6668 -1.395171
CG33149 CG6844 -1.090818
CG33149 CG7071 -0.048192
CG33149 CG7107 1.271914
CG33149 CG7173 0.449749
CG33149 CG7296 -2.281261
CG33149 CG7430 0.754329
CG33149 CG7433 0.204270
CG33149 CG7915 0.868535
CG33149 CG7920 -4.749649
CG33149 CG7987 0.252098
CG33149 CG8186 1.321563
CG33149 CG8439 1.873095
CG33149 CG8977 -4.207874
CG33149 CG9762 1.636505
CG33149 CR31696 0.892509
CG33149 TE19126 0.037136
CG33183 CG3499 0.849526
CG33183 CG3722 -0.131704
CG33183 CG4006 0.418599
CG33183 CG4051 0.369881
CG33183 CG4364 -0.353927
CG33183 CG4457 -0.318721
CG33183 CG4552 0.651980
CG33183 CG4726 0.747631
CG33183 CG5258 1.722151
CG33183 CG6904 0.175130
CG33183 CG7033 1.463880
CG33183 CG7413 0.768493
CG33183 CG7461 1.395359
CG33183 CG7610 0.367656
CG33183 CG7893 0.102319
CG33183 CG8231 -1.617023
CG33183 CG8430 0.187675
CG33183 CG8965 0.525546
CG33183 CG8978 -2.143806
CG33183 CG9035 -0.439677
CG33183 CG9322 -1.554026
CG33183 CG9330 -1.986306
CG33183 CG9416 -0.975684
CG33183 TE20108 -1.034476
CG33217 CG3499 1.872316
CG33217 CG3861 0.355489
CG33217 CG4003 0.912902
CG33217 CG4033 0.031789
CG33217 CG4051 2.483255
CG33217 CG4217 0.936463
CG33217 CG4307 -1.751401
CG33217 CG4427 1.851104
CG33217 CG4567 -3.228715
CG33217 CG4742 -0.177109
CG33217 CG4901 1.210581
CG33217 CG4994 1.661218
CG33217 CG5010 -4.962007
CG33217 CG5277 1.733384
CG33217 CG5330 0.857765
CG33217 CG5374 0.187210
CG33217 CG5525 -0.354557
CG33217 CG5903 0.513865
CG33217 CG5904 4.023149
CG33217 CG6022 -0.371519
CG33217 CG6105 1.882064
CG33217 CG6226 0.976334
CG33217 CG6343 -2.653787
CG33217 CG6459 1.021664
CG33217 CG6767 3.044521
CG33217 CG6769 -0.722163
CG33217 CG6904 -3.301967
CG33217 CG6949 -0.068863
CG33217 CG7033 -0.896001
CG33217 CG7107 -0.585846
CG33217 CG7176 -0.949663
CG33217 CG7361 -2.507338
CG33217 CG7413 0.456341
CG33217 CG7421 -1.849075
CG33217 CG7502 -0.211067
CG33217 CG7519 -2.693463
CG33217 CG7554 -0.484126
CG33217 CG7698 -1.544375
CG33217 CG7712 -1.577683
CG33217 CG7807 -0.408313
CG33217 CG7839 -1.031334
CG33217 CG7935 0.902925
CG33217 CG8039 3.338726
CG33217 CG8058 -1.111980
CG33217 CG8235 -0.074943
CG33217 CG8309 -0.812012
CG33217 CG8402 -0.021786
CG33217 CG8439 0.124867
CG33217 CG8443 -0.144572
CG33217 CG8444 -4.079718
CG33217 CG8766 0.954783
CG33217 CG8788 -1.499936
CG33217 CG8920 -3.155712
CG33217 CG9149 0.537127
CG33217 CG9172 0.323505
CG33217 CG9527 -2.043833
CG33502 CG3714 1.509284
CG33502 CG4051 -0.717261
CG33502 CG4217 2.061894
CG33502 CG4364 -0.796005
CG33502 CG4376 0.219059
CG33502 CG4567 -0.093276
CG33502 CG4726 -0.453129
CG33502 CG4901 2.305636
CG33502 CG5660 -2.140582
CG33502 CG5819 -1.646256
CG33502 CG5903 -0.195963
CG33502 CG6028 -1.441734
CG33502 CG6030 -1.117875
CG33502 CG6345 1.859624
CG33502 CG6417 -0.531619
CG33502 CG6459 1.347918
CG33502 CG6501 4.352696
CG33502 CG6666 -2.790200
CG33502 CG6769 0.870682
CG33502 CG6949 -1.038659
CG33502 CG7107 1.487163
CG33502 CG7328 0.365326
CG33502 CG7354 -1.451780
CG33502 CG7361 0.958034
CG33502 CG7421 -0.799679
CG33502 CG7458 -0.755090
CG33502 CG7698 -0.301307
CG33502 CG8048 0.414740
CG33502 CG8443 -0.399303
CG33502 CG8531 -1.249921
CG33502 CG8766 3.271897
CG33502 CG8788 -1.593185
CG33502 CG8946 1.889038
CG33502 CG9331 1.399754
CG33502 CG9527 -11.855544
CG33549 CG3371 1.243128
CG33549 CG3416 0.445209
CG33549 CG3499 -1.838622
CG33549 CG3542 -2.588266
CG33549 CG3624 -1.800914
CG33549 CG3644 0.777628
CG33549 CG3722 0.860977
CG33549 CG3725 1.770741
CG33549 CG3800 -3.049565
CG33549 CG3903 -3.909320
CG33549 CG4145 -1.384768
CG33549 CG4169 -4.296757
CG33549 CG4170 -4.502814
CG33549 CG4204 -1.546340
CG33549 CG4354 0.819200
CG33549 CG4672 -0.840158
CG33549 CG4679 -3.397595
CG33549 CG4692 1.867080
CG33549 CG4700 0.224196
CG33549 CG5183 0.758649
CG33549 CG5320 10.859279
CG33549 CG5330 2.289446
CG33549 CG5353 0.405648
CG33549 CG5374 1.419234
CG33549 CG5486 -1.206663
CG33549 CG5809 -2.704028
CG33549 CG6512 2.234345
CG33549 CG6668 -5.975238
CG33549 CG6775 0.217305
CG33549 CG7033 -0.620445
CG33549 CG7107 1.320792
CG33549 CG7413 2.885440
CG33549 CG7526 -0.692430
CG33549 CG7610 2.039731
CG33549 CG7987 -0.705608
CG33549 CG8276 0.573300
CG33549 CG8402 -1.149118
CG33549 CG8439 -1.211751
CG33549 CG8965 -0.220608
CG33549 CG8974 1.173809
CG33549 CG9022 -0.644926
CG33549 CG9194 0.482446
CG33549 CG9256 1.525525
CG33549 CG9281 0.951460
CG33549 CG9423 -2.382301
CG33549 CG9539 0.834051
CG33549 CG9677 1.863798
CG33549 CG9710 1.853613
CG33549 CG9916 0.162636
CG33549 CG9985 -3.541073
CG3365 CG3903 -2.237810
CG3365 CG7563 0.054781
CG3365 CG9089 -3.217911
CG3365 CG9747 -1.515248
CG3371 CG3416 1.314567
CG3371 CG3436 -5.093721
CG3371 CG3624 2.791573
CG3371 CG3644 -0.943813
CG3371 CG3800 0.226703
CG3371 CG4125 2.913396
CG3371 CG4169 -0.468034
CG3371 CG4170 -0.164405
CG3371 CG4300 -2.740343
CG3371 CG4551 -0.283429
CG3371 CG4700 -0.745367
CG3371 CG4843 0.150522
CG3371 CG4994 1.031721
CG3371 CG5215 1.245454
CG3371 CG5320 5.378204
CG3371 CG5374 -0.676640
CG3371 CG5454 -2.246697
CG3371 CG5809 -2.591151
CG3371 CG6766 -1.369356
CG3371 CG6775 0.757534
CG3371 CG6844 -0.296623
CG3371 CG6877 2.481972
CG3371 CG7033 -0.763053
CG3371 CG7073 -1.206325
CG3371 CG7375 -0.471255
CG3371 CG7413 1.227325
CG3371 CG7433 -0.610232
CG3371 CG7638 -3.200928
CG3371 CG7893 1.448421
CG3371 CG7920 0.315434
CG3371 CG7987 2.933853
CG3371 CG8209 1.525458
CG3371 CG8231 -1.679137
CG3371 CG8553 0.022663
CG3371 CG8749 0.138718
CG3371 CG8759 2.410092
CG3371 CG9194 0.076045
CG3371 CG9403 -1.055815
CG3371 CG9423 -1.185928
CG3371 CG9677 1.008847
CG3371 CG9710 -1.991661
CG3371 CG9750 -0.854040
CG3371 CG9985 -2.258044
CG3371 CR31696 1.106793
CG3371 TE19126 -1.302306
CG3380 CG7241 -1.628386
CG3401 CG4033 0.545265
CG3401 CG8977 -1.281152
CG3408 CG9704 -1.170526
CG3416 CG3436 0.461098
CG3416 CG3644 0.366096
CG3416 CG4204 -0.846298
CG3416 CG4303 -0.126928
CG3416 CG4700 0.276396
CG3416 CG5809 -1.942803
CG3416 CG7481 -0.736710
CG3416 CG8276 -0.295870
CG3416 CG8416 0.135663
CG3416 CG8553 -0.402108
CG3416 CG8933 1.156401
CG3416 CG9403 0.308822
CG3416 CG9423 -1.398185
CG3416 CG9677 0.894581
CG3416 CG9985 -1.569556
CG3434 CG6981 -2.367790
CG3436 CG3624 -1.244936
CG3436 CG3664 -0.130507
CG3436 CG3800 0.194338
CG3436 CG4003 -0.277241
CG3436 CG4006 1.154608
CG3436 CG4303 0.667003
CG3436 CG4551 0.432758
CG3436 CG4700 1.659195
CG3436 CG5215 0.514528
CG3436 CG5454 -0.634043
CG3436 CG5499 -0.333008
CG3436 CG5809 1.580218
CG3436 CG7375 0.038723
CG3436 CG7379 -1.782769
CG3436 CG7893 -0.824152
CG3436 CG8092 -1.120923
CG3436 CG8231 -0.189313
CG3436 CG8276 0.953394
CG3436 CG8416 0.288216
CG3436 CG8553 -1.616087
CG3436 CG8759 0.584762
CG3436 CG9022 1.200814
CG3436 CG9128 -1.953685
CG3436 CG9403 -1.667388
CG3436 CG9677 2.203904
CG3436 CG9712 1.246310
CG3436 CG9750 -0.868327
CG3499 CG3861 0.223401
CG3499 CG3903 2.629464
CG3499 CG4051 3.114910
CG3499 CG4169 -3.309276
CG3499 CG4170 -2.048707
CG3499 CG4233 1.766349
CG3499 CG4364 -0.785479
CG3499 CG4427 -4.590544
CG3499 CG4552 1.551315
CG3499 CG4567 -2.750070
CG3499 CG4679 2.253175
CG3499 CG4692 -1.736682
CG3499 CG4726 -2.054186
CG3499 CG4742 0.129894
CG3499 CG4912 -6.201166
CG3499 CG4972 0.445424
CG3499 CG4994 8.680381
CG3499 CG5033 -6.385844
CG3499 CG5186 0.030847
CG3499 CG5277 0.682313
CG3499 CG5330 1.368753
CG3499 CG5353 -4.167039
CG3499 CG5374 2.990258
CG3499 CG5486 -0.815579
CG3499 CG5904 -11.250225
CG3499 CG6226 1.624025
CG3499 CG6512 0.911548
CG3499 CG6521 -0.522297
CG3499 CG6708 1.537750
CG3499 CG6904 2.256864
CG3499 CG6949 10.328273
CG3499 CG7033 -6.289710
CG3499 CG7107 -1.452522
CG3499 CG7271 2.124572
CG3499 CG7361 -2.528961
CG3499 CG7413 -12.087002
CG3499 CG7421 -1.377752
CG3499 CG7430 -3.271638
CG3499 CG7461 -1.173675
CG3499 CG7610 0.838835
CG3499 CG7698 -1.254684
CG3499 CG7981 0.098775
CG3499 CG7993 2.902626
CG3499 CG8058 -8.832656
CG3499 CG8231 -1.173786
CG3499 CG8235 -5.325978
CG3499 CG8309 3.440744
CG3499 CG8366 -2.201539
CG3499 CG8402 0.054486
CG3499 CG8439 -2.561433
CG3499 CG8444 0.718102
CG3499 CG8920 -1.946348
CG3499 CG8978 2.275832
CG3499 CG9140 -0.702265
CG3499 CG9172 0.921316
CG3499 CG9281 2.385997
CG3499 CG9330 -3.288441
CG3499 CG9423 0.694233
CG3499 CG9710 0.241456
CG3499 CG9743 -0.886853
CG3499 CG9750 4.063428
CG3542 CG3624 1.659186
CG3542 CG3722 -4.249780
CG3542 CG3725 1.111781
CG3542 CG3800 -2.689319
CG3542 CG3903 1.605969
CG3542 CG4006 -0.025584
CG3542 CG4145 -1.147816
CG3542 CG4204 -1.313799
CG3542 CG4551 0.727898
CG3542 CG4672 -0.231179
CG3542 CG4700 -0.044966
CG3542 CG5021 -1.578190
CG3542 CG5433 0.841233
CG3542 CG5809 5.315425
CG3542 CG6654 -1.328463
CG3542 CG6775 -1.466413
CG3542 CG7375 1.576402
CG3542 CG7379 3.020727
CG3542 CG7526 -0.262050
CG3542 CG7752 -0.073993
CG3542 CG7893 1.025035
CG3542 CG8965 -0.038060
CG3542 CG8974 1.459822
CG3542 CG9022 3.704083
CG3542 CG9346 -3.139519
CG3542 CG9403 1.030936
CG3542 CG9712 -0.005309
CG3542 CG9750 -0.776870
CG3542 CG9985 0.553402
CG3588 CG7502 -0.695527
CG3588 CG7807 -1.051344
CG3588 CG9527 0.157045
CG3593 CG4033 0.493028
CG3593 CG4217 -0.175718
CG3593 CG4753 -0.653640
CG3593 CG5010 -0.403515
CG3593 CG5033 -1.064657
CG3593 CG5558 1.781283
CG3593 CG5824 3.486097
CG3593 CG5904 -1.893016
CG3593 CG6022 -0.225455
CG3593 CG6105 0.213727
CG3593 CG6949 0.923306
CG3593 CG7519 -3.941281
CG3593 CG7780 -2.953110
CG3593 CG7993 0.820702
CG3593 CG8039 1.657067
CG3593 CG8058 -0.066835
CG3593 CG8327 1.159694
CG3593 CG8470 -1.153368
CG3593 CG9006 -0.280112
CG3593 CG9306 0.251099
CG3624 CG3664 0.507176
CG3624 CG3722 -0.268658
CG3624 CG3800 -0.141988
CG3624 CG3903 -0.515595
CG3624 CG4003 -1.423351
CG3624 CG4006 -0.491129
CG3624 CG4145 0.178367
CG3624 CG4169 0.697866
CG3624 CG4170 0.718129
CG3624 CG4204 -0.732140
CG3624 CG4427 -1.356450
CG3624 CG4551 0.931476
CG3624 CG4552 0.196285
CG3624 CG4700 -1.491322
CG3624 CG5183 -0.834558
CG3624 CG5193 0.241288
CG3624 CG5353 3.273834
CG3624 CG5454 -0.414061
CG3624 CG5809 2.587961
CG3624 CG6017 0.419211
CG3624 CG6708 0.581346
CG3624 CG6775 -3.442932
CG3624 CG6877 3.121873
CG3624 CG6904 0.197743
CG3624 CG7033 0.476443
CG3624 CG7227 -0.012531
CG3624 CG7379 0.220808
CG3624 CG7413 -1.266675
CG3624 CG7430 -1.581048
CG3624 CG7893 0.658521
CG3624 CG7987 -0.989808
CG3624 CG8276 1.836995
CG3624 CG8289 -3.547605
CG3624 CG8430 -0.410437
CG3624 CG8759 1.511314
CG3624 CG8965 -0.882744
CG3624 CG8978 0.314357
CG3624 CG9022 0.802981
CG3624 CG9128 1.787275
CG3624 CG9318 0.079493
CG3624 CG9322 -1.344377
CG3624 CG9710 0.509354
CG3624 CG9750 -4.131880
CG3624 CG9985 -3.232481
CG3624 CR31696 -0.951722
CG3625 CG3800 -0.329454
CG3625 CG4303 0.028315
CG3625 CG5215 -1.625231
CG3625 CG6866 -0.346971
CG3625 CG6889 -0.390308
CG3625 CG7375 0.467519
CG3625 CG8472 -0.572500
CG3625 CG8933 -1.546820
CG3625 CG8974 -0.485749
CG3625 CG9261 -1.198421
CG3644 CG3725 -2.464972
CG3644 CG3800 0.290108
CG3644 CG3989 0.800591
CG3644 CG4169 -0.091059
CG3644 CG4183 -0.024986
CG3644 CG4405 -1.263513
CG3644 CG4672 -0.237864
CG3644 CG4679 3.022505
CG3644 CG4692 1.641372
CG3644 CG5320 -0.135382
CG3644 CG5809 -1.642443
CG3644 CG6668 0.339657
CG3644 CG6778 -0.222524
CG3644 CG6844 -1.354818
CG3644 CG7375 -0.141408
CG3644 CG7433 -2.491453
CG3644 CG7481 -0.858722
CG3644 CG8276 0.207038
CG3644 CG8933 1.813707
CG3644 CG8974 -3.065351
CG3644 CG9020 -1.089070
CG3644 CG9022 2.202664
CG3644 CG9423 0.298788
CG3644 CG9985 2.019842
CG3664 CG4006 -1.414498
CG3664 CG4457 0.509042
CG3664 CG4551 -0.309218
CG3664 CG4966 0.234893
CG3664 CG5021 -0.687821
CG3664 CG5382 -1.086981
CG3664 CG6766 -0.133698
CG3664 CG7073 1.446771
CG3664 CG7893 -0.937809
CG3664 CG8231 -1.518449
CG3664 CG8289 -0.841384
CG3664 CG8416 0.168039
CG3664 CG8759 0.843102
CG3664 CG8978 0.166896
CG3664 CG9035 -0.427005
CG3664 CG9128 -1.171987
CG3664 CG9318 -0.352494
CG3664 CG9677 1.111009
CG3703 CG4684 -1.551547
CG3714 CG4061 0.238447
CG3714 CG4217 -3.315102
CG3714 CG4581 0.546236
CG3714 CG4753 2.578031
CG3714 CG4901 1.863188
CG3714 CG5374 -1.638563
CG3714 CG5558 -3.077826
CG3714 CG5660 0.503138
CG3714 CG5903 -0.341453
CG3714 CG5904 5.404830
CG3714 CG5992 -0.996281
CG3714 CG6028 -0.993930
CG3714 CG6105 0.675175
CG3714 CG6226 0.072778
CG3714 CG6417 -1.432659
CG3714 CG6501 -1.124360
CG3714 CG6769 -0.827972
CG3714 CG6904 -2.563712
CG3714 CG6949 4.205040
CG3714 CG7033 -1.230336
CG3714 CG7361 -0.074396
CG3714 CG7554 -0.253832
CG3714 CG7610 1.916690
CG3714 CG7834 -0.435450
CG3714 CG7839 1.480292
CG3714 CG8039 -4.674921
CG3714 CG8439 0.557689
CG3714 CG8443 -1.054325
CG3714 CG8766 -1.125133
CG3714 CG8788 2.834972
CG3714 CG9140 -0.960521
CG3714 CG9527 -4.982377
CG3714 CG9577 -0.356802
CG3722 CG3725 1.117697
CG3722 CG3800 1.358424
CG3722 CG3903 -3.025790
CG3722 CG4006 -0.490620
CG3722 CG4145 -2.164852
CG3722 CG4204 -0.399104
CG3722 CG4672 -2.755157
CG3722 CG5021 0.194715
CG3722 CG5353 1.952641
CG3722 CG5809 -0.781311
CG3722 CG6775 2.225162
CG3722 CG8974 -0.080565
CG3722 CG9022 -1.749685
CG3722 CG9985 1.091734
CG3725 CG3800 -1.766401
CG3725 CG3903 1.570633
CG3725 CG4145 -1.423392
CG3725 CG4183 -1.936681
CG3725 CG4204 0.833634
CG3725 CG4405 -0.443910
CG3725 CG4672 -1.204940
CG3725 CG4679 -2.531667
CG3725 CG4692 1.019056
CG3725 CG5320 0.490254
CG3725 CG5486 0.202681
CG3725 CG5809 -0.975598
CG3725 CG7433 -0.431511
CG3725 CG8276 0.715345
CG3725 CG8974 0.810384
CG3725 CG9022 -2.264519
CG3725 CG9985 0.722402
CG3725 CR31696 0.731330
CG3734 CG6830 0.924282
CG3734 CG9568 0.685196
CG3762 CG4726 0.331334
CG3762 CG4901 -0.397200
CG3762 CG4994 -1.553411
CG3762 CG7176 -0.554244
CG3762 CG7271 -0.768544
CG3762 CG7361 -0.081641
CG3762 CG7807 -0.941287
CG3762 CG8144 0.974518
CG3762 CG8235 1.061596
CG3762 CG8309 -0.173417
CG3762 CG8439 0.552537
CG3766 CG6822 -1.223242
CG3766 CG7748 -1.441626
CG3800 CG3903 0.393622
CG3800 CG4006 1.321998
CG3800 CG4169 0.125291
CG3800 CG4204 0.724429
CG3800 CG4672 -0.085912
CG3800 CG5186 -0.286093
CG3800 CG5486 -0.422991
CG3800 CG5809 -0.992875
CG3800 CG6775 1.326831
CG3800 CG6877 -0.707934
CG3800 CG7375 -1.055152
CG3800 CG7526 -0.213642
CG3800 CG8276 -1.121872
CG3800 CG8933 1.237862
CG3800 CG8974 -1.823350
CG3800 CG9022 -2.774595
CG3800 CG9256 -2.430187
CG3800 CG9403 0.397307
CG3800 CG9423 1.125312
CG3800 CG9712 -0.714505
CG3800 CG9985 0.724545
CG3829 CG4162 1.436703
CG3829 CG7390 -1.817474
CG3829 CG8050 0.325113
CG3829 CG8066 -4.674127
CG3829 CG8665 0.449466
CG3829 CG9184 -1.282417
CG3861 CG4217 1.337998
CG3861 CG4552 -0.944565
CG3861 CG4994 0.560821
CG3861 CG5454 -1.862637
CG3861 CG5904 -0.315029
CG3861 CG6226 0.099127
CG3861 CG6708 -0.365212
CG3861 CG6904 -0.931052
CG3861 CG7033 -0.248727
CG3861 CG7176 -0.122051
CG3861 CG7361 -0.001581
CG3861 CG7413 -0.632013
CG3861 CG7554 -0.704505
CG3861 CG7698 -2.532857
CG3861 CG8235 0.276156
CG3861 CG8788 -0.200394
CG3861 CG9172 -0.354056
CG3861 CG9750 1.442046
CG3884 CG5010 -1.619120
CG3902 CG4551 -0.272058
CG3902 CG4700 0.851658
CG3902 CG4769 -2.263294
CG3902 CG7227 0.027195
CG3902 CG7702 -0.703093
CG3902 CG8258 -0.334456
CG3902 CG9677 0.137794
CG3903 CG3960 2.068991
CG3903 CG3989 2.752220
CG3903 CG4145 -4.523293
CG3903 CG4204 2.008129
CG3903 CG4354 -0.975332
CG3903 CG4533 -1.269046
CG3903 CG4672 2.455756
CG3903 CG4679 -9.692757
CG3903 CG4692 1.828362
CG3903 CG4700 0.251395
CG3903 CG5320 -1.205809
CG3903 CG5330 -2.316423
CG3903 CG5345 0.029573
CG3903 CG5353 1.313596
CG3903 CG5486 -3.550593
CG3903 CG5809 3.677540
CG3903 CG6668 0.714625
CG3903 CG6778 0.544394
CG3903 CG7227 0.794469
CG3903 CG7526 -0.382642
CG3903 CG7981 0.710851
CG3903 CG8276 -0.807456
CG3903 CG8965 -0.516976
CG3903 CG9022 0.545680
CG3903 CG9194 1.430216
CG3903 CG9256 0.122757
CG3903 CG9280 -0.037002
CG3903 CG9423 1.957436
CG3903 CG9539 1.792404
CG3903 CG9985 -0.751036
CG3941 CG9346 -2.854706
CG3960 CG3989 2.535894
CG3960 CG4300 -0.863844
CG3960 CG4427 2.857370
CG3960 CG4533 -1.305942
CG3960 CG4679 -0.045991
CG3960 CG4692 1.466230
CG3960 CG4726 0.675943
CG3960 CG5320 1.150594
CG3960 CG5330 -3.663177
CG3960 CG5476 -0.593135
CG3960 CG5486 -1.135073
CG3960 CG5594 -0.501889
CG3960 CG5961 -0.101690
CG3960 CG6501 -2.340926
CG3960 CG6666 -0.507952
CG3960 CG6668 -1.017141
CG3960 CG6803 0.269433
CG3960 CG6949 -1.485348
CG3960 CG7033 -2.573077
CG3960 CG7062 0.982665
CG3960 CG7107 -2.745380
CG3960 CG7915 -0.431141
CG3960 CG8050 -0.066953
CG3960 CG8186 0.400904
CG3960 CG8402 -1.922496
CG3960 CG8439 2.383542
CG3960 CG8443 0.013656
CG3960 CG8665 -1.721833
CG3960 CG8788 0.263312
CG3960 CG8977 -0.183998
CG3960 CG9194 -1.560654
CG3960 CG9281 -0.173726
CG3960 CG9710 0.093777
CG3960 CG9762 0.516054
CG3960 CR31696 -1.989181
CG3967 CG6418 -2.304513
CG3969 CG4006 -0.296620
CG3969 CG5215 -0.320496
CG3969 CG5433 -0.171232
CG3969 CG6174 0.346207
CG3969 CG6654 -1.069231
CG3969 CG6775 -0.472024
CG3969 CG6877 0.378092
CG3969 CG7375 -0.428785
CG3969 CG7379 -0.006074
CG3969 CG8156 -0.236164
CG3969 CG9022 0.733362
CG3989 CG4354 -1.106962
CG3989 CG4533 -0.499260
CG3989 CG4679 -2.474335
CG3989 CG4692 0.410233
CG3989 CG4696 -0.748769
CG3989 CG4746 1.295144
CG3989 CG5033 3.924678
CG3989 CG5320 -6.937147
CG3989 CG5330 -6.269997
CG3989 CG5345 -2.448840
CG3989 CG5594 0.374230
CG3989 CG6668 1.656046
CG3989 CG6778 -0.158652
CG3989 CG6803 -1.030177
CG3989 CG6844 -0.550168
CG3989 CG7062 2.845606
CG3989 CG7173 0.663251
CG3989 CG7227 -1.251785
CG3989 CG7481 0.114085
CG3989 CG7702 0.220973
CG3989 CG7987 4.334016
CG3989 CG8050 1.758040
CG3989 CG8258 -0.868076
CG3989 CG8402 2.571972
CG3989 CG8665 -6.632525
CG3989 CG8977 -2.216427
CG3989 CG9238 -1.264263
CG3992 CG4551 -0.747717
CG3992 CG4912 0.577860
CG3992 CG5183 -0.706423
CG3992 CG5258 -1.358638
CG3992 CG6708 -1.233396
CG3992 CG6904 0.317164
CG3992 CG9330 -2.858289
CG3992 CG9416 -1.042519
CG3992 CG9710 -0.080969
CG4003 CG4217 -0.818100
CG4003 CG4427 -2.133834
CG4003 CG4457 0.057375
CG4003 CG4511 -0.145743
CG4003 CG4581 -1.527638
CG4003 CG4966 0.103044
CG4003 CG4972 -0.573364
CG4003 CG4994 0.786518
CG4003 CG5193 -0.899611
CG4003 CG5258 -2.031801
CG4003 CG5277 1.152063
CG4003 CG5353 1.137549
CG4003 CG5374 -0.799178
CG4003 CG5558 1.780025
CG4003 CG5596 0.362429
CG4003 CG6022 0.351820
CG4003 CG6105 0.671066
CG4003 CG6343 -0.284918
CG4003 CG6501 3.076675
CG4003 CG6708 3.152317
CG4003 CG6904 -3.300569
CG4003 CG7033 1.500583
CG4003 CG7361 -0.922868
CG4003 CG7393 1.398847
CG4003 CG7413 1.449245
CG4003 CG7519 1.581082
CG4003 CG7610 -0.918306
CG4003 CG7698 -0.669926
CG4003 CG7839 -3.579922
CG4003 CG7935 -0.343879
CG4003 CG7987 -1.958068
CG4003 CG7993 0.975473
CG4003 CG8039 -0.794590
CG4003 CG8231 1.506134
CG4003 CG8235 -1.992380
CG4003 CG8289 1.174084
CG4003 CG8430 -1.262746
CG4003 CG8531 1.402722
CG4003 CG8636 -2.499787
CG4003 CG8759 -2.458668
CG4003 CG8978 -1.678645
CG4003 CG9006 -2.086990
CG4003 CG9128 -0.790988
CG4003 CG9140 2.559561
CG4003 CG9750 -0.980761
CG4003 CG9762 0.246931
CG4006 CG4204 -0.504500
CG4006 CG4303 0.935090
CG4006 CG4551 -0.436332
CG4006 CG5021 0.322937
CG4006 CG5433 -0.772248
CG4006 CG5809 0.761160
CG4006 CG6775 0.618451
CG4006 CG6877 -2.382078
CG4006 CG7375 0.627561
CG4006 CG7379 -1.517857
CG4006 CG7752 -0.357291
CG4006 CG7893 -1.555701
CG4006 CG8156 -0.431258
CG4006 CG8209 0.865756
CG4006 CG8276 0.902362
CG4006 CG8289 -0.890958
CG4006 CG8411 0.287046
CG4006 CG8416 -0.078225
CG4006 CG8430 0.384985
CG4006 CG8553 0.048413
CG4006 CG8933 0.113446
CG4006 CG8965 0.593869
CG4006 CG9022 0.278472
CG4006 CG9128 0.193912
CG4006 CG9322 -0.035483
CG4006 CG9423 1.937009
CG4006 CG9712 -1.641632
CG4006 CG9924 -0.234458
CG4033 CG4217 0.070747
CG4033 CG4300 0.824653
CG4033 CG4307 12.079364
CG4033 CG4427 2.933667
CG4033 CG4475 -1.194019
CG4033 CG4567 4.698018
CG4033 CG4581 1.616203
CG4033 CG4753 -0.994439
CG4033 CG4843 4.810347
CG4033 CG4901 -12.362463
CG4033 CG4912 4.582310
CG4033 CG4994 3.680109
CG4033 CG5010 0.301437
CG4033 CG5033 -3.253657
CG4033 CG5277 -10.096919
CG4033 CG5330 0.637012
CG4033 CG5525 6.599368
CG4033 CG5532 -0.642663
CG4033 CG5594 -3.529649
CG4033 CG5596 3.151149
CG4033 CG5819 0.327644
CG4033 CG5824 4.385511
CG4033 CG5903 -0.019314
CG4033 CG5904 4.783183
CG4033 CG5961 0.832825
CG4033 CG5992 0.296291
CG4033 CG6105 1.012125
CG4033 CG6226 -4.581920
CG4033 CG6417 -1.756408
CG4033 CG6459 1.265147
CG4033 CG6501 3.258120
CG4033 CG6512 2.206982
CG4033 CG6949 2.079635
CG4033 CG7033 -0.520113
CG4033 CG7088 -0.754351
CG4033 CG7176 1.075997
CG4033 CG7361 -3.697974
CG4033 CG7421 7.294566
CG4033 CG7430 0.826337
CG4033 CG7458 -11.625889
CG4033 CG7461 8.602717
CG4033 CG7519 -0.545370
CG4033 CG7915 0.940960
CG4033 CG8048 4.287501
CG4033 CG8058 -7.398791
CG4033 CG8235 5.040289
CG4033 CG8309 -4.535654
CG4033 CG8402 -1.179276
CG4033 CG8439 4.813485
CG4033 CG8443 -5.246117
CG4033 CG8446 -4.315095
CG4033 CG8525 1.405474
CG4033 CG8531 -2.127566
CG4033 CG8766 -1.195370
CG4033 CG8788 2.668473
CG4033 CG8920 2.537918
CG4033 CG8946 -6.855058
CG4033 CG8977 -17.388552
CG4033 CG9009 4.186278
CG4033 CG9172 1.186369
CG4033 CG9281 -2.131826
CG4033 CG9527 3.527662
CG4033 CG9663 1.383685
CG4033 CG9762 -0.607839
CG4033 TE19126 1.361336
CG4050 CG5545 -0.565010
CG4050 CG6703 -1.251462
CG4050 CG6930 -2.972348
CG4050 CG9261 -0.976007
CG4051 CG4233 1.987904
CG4051 CG4307 2.169514
CG4051 CG4376 0.195162
CG4051 CG4427 2.594846
CG4051 CG4567 -2.192391
CG4051 CG4972 0.064084
CG4051 CG4994 -1.992463
CG4051 CG5033 1.508135
CG4051 CG5330 1.317241
CG4051 CG5374 0.860033
CG4051 CG5476 -1.515323
CG4051 CG5594 1.149276
CG4051 CG5904 0.949924
CG4051 CG6105 1.016012
CG4051 CG6459 0.235296
CG4051 CG6501 -1.599747
CG4051 CG6666 2.041484
CG4051 CG6668 0.475735
CG4051 CG6708 0.737355
CG4051 CG6871 -0.435472
CG4051 CG6904 -3.690497
CG4051 CG6949 2.575460
CG4051 CG7033 3.136352
CG4051 CG7107 -11.594414
CG4051 CG7173 0.121514
CG4051 CG7176 -12.634797
CG4051 CG7271 1.847042
CG4051 CG7361 6.093317
CG4051 CG7413 1.589548
CG4051 CG7421 -4.319556
CG4051 CG7430 0.780669
CG4051 CG7461 0.780773
CG4051 CG7610 -1.895630
CG4051 CG7698 -3.132747
CG4051 CG7807 1.642310
CG4051 CG7935 -1.077250
CG4051 CG8058 -0.265505
CG4051 CG8186 0.479862
CG4051 CG8235 -2.008769
CG4051 CG8309 2.330278
CG4051 CG8402 -1.564930
CG4051 CG8439 1.967902
CG4051 CG8443 1.441123
CG4051 CG8766 -0.444363
CG4051 CG8788 -0.502279
CG4051 CG8977 -2.080353
CG4051 CG9009 -1.392568
CG4051 CG9140 1.307518
CG4051 CG9281 -2.168006
CG4051 CG9322 -0.785920
CG4051 CG9330 -0.845248
CG4051 CG9527 -0.425419
CG4051 CG9710 -1.991627
CG4051 CG9762 -1.024805
CG4051 CR31808 0.017793
CG4061 CG5660 0.743533
CG4061 CG6028 -2.234300
CG4061 CG6345 0.429020
CG4061 CG6459 -1.179990
CG4061 CG6830 -0.599039
CG4061 CG7328 -3.006323
CG4061 CG7354 0.793165
CG4061 CG8766 -1.311276
CG4061 CG8788 3.090613
CG4061 CG9127 -0.178699
CG4061 CG9331 -3.659923
CG4061 CG9527 -0.939805
CG4061 CG9568 -0.702382
CG4086 CG4169 -0.242582
CG4086 CG6178 -2.307837
CG4086 CG7698 -0.810511
CG4086 CG8173 -0.896732
CG4115 CG6512 0.792836
CG4115 CG6668 -1.543822
CG4115 CG7654 -0.679555
CG4115 CG7675 -0.997073
CG4115 CG7915 0.461734
CG4115 CG8306 -2.282393
CG4115 CG9866 -1.858498
CG4115 TE19126 -1.731937
CG4120 CG7390 -0.310576
CG4120 CG8782 0.365580
CG4125 CG4194 -0.348544
CG4125 CG4300 -3.352332
CG4125 CG4581 -1.369268
CG4125 CG4843 -0.195397
CG4125 CG4966 2.305187
CG4125 CG4994 -2.752654
CG4125 CG5596 0.629271
CG4125 CG6501 1.282895
CG4125 CG6668 0.828690
CG4125 CG6972 0.281561
CG4125 CG7033 1.051279
CG4125 CG7458 0.615747
CG4125 CG7638 -6.041553
CG4125 CG7675 -2.281191
CG4125 CG8231 -1.046057
CG4125 CG8635 -1.330053
CG4125 CG8759 1.145869
CG4125 CG8977 1.962670
CG4125 CG9762 -3.370989
CG4125 TE19126 -5.255753
CG4145 CG4204 -0.555494
CG4145 CG4672 0.044063
CG4145 CG4679 2.063344
CG4145 CG5353 -1.961318
CG4145 CG5809 -1.664545
CG4145 CG6668 0.214738
CG4145 CG8974 0.162726
CG4145 CG9022 0.737304
CG4145 CG9539 -1.900658
CG4162 CG4306 0.926294
CG4162 CG5210 -0.338204
CG4162 CG5288 1.132336
CG4162 CG7062 -1.873259
CG4162 CG7241 -4.710624
CG4162 CG8050 2.246150
CG4162 CG8066 -3.570515
CG4162 CG8665 -3.596584
CG4162 CG8669 -5.060303
CG4169 CG4233 -0.876555
CG4169 CG4364 -3.908345
CG4169 CG4376 -0.847248
CG4169 CG4726 0.817581
CG4169 CG4994 -5.261972
CG4169 CG5320 0.001953
CG4169 CG5353 0.511537
CG4169 CG5374 0.453386
CG4169 CG6501 -0.233914
CG4169 CG6666 -2.940494
CG4169 CG6668 -0.002259
CG4169 CG6775 -0.548652
CG4169 CG7033 0.162598
CG4169 CG7071 0.798041
CG4169 CG7107 0.312681
CG4169 CG7361 -0.692381
CG4169 CG7413 0.639235
CG4169 CG7430 1.600109
CG4169 CG7433 -1.525578
CG4169 CG7610 -4.074267
CG4169 CG7920 -3.656710
CG4169 CG7987 0.111288
CG4169 CG8235 2.192616
CG4169 CG8402 -2.831509
CG4169 CG8430 -0.385552
CG4169 CG8439 -0.668704
CG4169 CG8977 0.976994
CG4169 CG9022 0.002979
CG4169 CG9281 1.162496
CG4169 CG9480 -0.365009
CG4169 CG9710 1.225114
CG4169 CG9811 -2.098118
CG4170 CG4204 0.778915
CG4170 CG4300 -0.309891
CG4170 CG4354 -1.057462
CG4170 CG4551 0.868345
CG4170 CG4679 2.491533
CG4170 CG4692 0.362462
CG4170 CG4700 2.251698
CG4170 CG4912 -2.221166
CG4170 CG5033 -0.471064
CG4170 CG5183 1.251900
CG4170 CG5258 -0.190539
CG4170 CG5330 -3.205994
CG4170 CG5353 2.803890
CG4170 CG5374 0.559412
CG4170 CG5486 -1.409912
CG4170 CG5809 1.350918
CG4170 CG6512 -3.914468
CG4170 CG6668 -0.086823
CG4170 CG7033 0.364088
CG4170 CG7227 0.565556
CG4170 CG7413 2.213729
CG4170 CG7430 1.262114
CG4170 CG7461 0.371513
CG4170 CG7893 0.668378
CG4170 CG8231 -0.525374
CG4170 CG8402 -0.528898
CG4170 CG8439 0.804911
CG4170 CG8759 -4.141944
CG4170 CG8977 3.674406
CG4170 CG9194 0.135569
CG4170 CG9281 -4.638162
CG4170 CG9330 -2.638664
CG4170 CG9403 -2.970230
CG4170 CG9423 -0.311706
CG4170 CG9677 0.060050
CG4170 CG9710 -0.041102
CG4170 CG9866 -0.608197
CG4170 TE19126 3.064191
CG4183 CG4679 0.113794
CG4183 CG5320 0.728315
CG4194 CG7638 -0.575044
CG4194 CG7675 -1.320584
CG4199 CG5660 0.009658
CG4199 CG6830 -0.559453
CG4204 CG4551 -0.469646
CG4204 CG4672 0.079988
CG4204 CG4700 2.782415
CG4204 CG5021 -0.112493
CG4204 CG5183 0.532624
CG4204 CG5193 0.193162
CG4204 CG5320 2.966524
CG4204 CG5353 0.765694
CG4204 CG5809 1.186157
CG4204 CG6775 -0.642568
CG4204 CG6877 -0.436804
CG4204 CG7262 -1.006886
CG4204 CG7413 0.965174
CG4204 CG7987 -0.846868
CG4204 CG8258 -0.868786
CG4204 CG8276 -0.322875
CG4204 CG8289 -1.529835
CG4204 CG8312 -1.072058
CG4204 CG8430 0.284028
CG4204 CG8933 0.891902
CG4204 CG9022 1.229498
CG4204 CG9128 -0.586184
CG4204 CG9256 -1.872376
CG4204 CG9318 -0.825858
CG4204 CG9423 0.782882
CG4204 CG9677 -1.039349
CG4204 CG9710 1.085759
CG4204 CG9916 -0.820221
CG4204 CG9985 -0.155021
CG4217 CG4307 -0.128793
CG4217 CG4427 3.551604
CG4217 CG4567 -3.061517
CG4217 CG4581 -10.934933
CG4217 CG4665 -0.727000
CG4217 CG4753 -1.165896
CG4217 CG4901 0.276257
CG4217 CG4912 -7.929343
CG4217 CG4994 3.535713
CG4217 CG5010 -2.908483
CG4217 CG5258 -2.172885
CG4217 CG5525 -8.892536
CG4217 CG5558 -4.503447
CG4217 CG5596 -0.278224
CG4217 CG5819 -0.913205
CG4217 CG5824 1.781559
CG4217 CG5903 -2.280145
CG4217 CG5904 -15.789382
CG4217 CG5961 1.911095
CG4217 CG5992 -1.443186
CG4217 CG6022 4.366073
CG4217 CG6105 -3.530799
CG4217 CG6226 2.013753
CG4217 CG6417 -1.858691
CG4217 CG6501 -10.957401
CG4217 CG6769 0.725398
CG4217 CG6904 -5.649185
CG4217 CG6949 -1.502001
CG4217 CG7033 0.781013
CG4217 CG7176 1.434147
CG4217 CG7178 -0.327391
CG4217 CG7361 1.631878
CG4217 CG7421 -0.246635
CG4217 CG7430 -1.258150
CG4217 CG7458 1.453524
CG4217 CG7461 0.324549
CG4217 CG7519 -2.578383
CG4217 CG7554 -1.498487
CG4217 CG7698 -2.111159
CG4217 CG7712 1.359013
CG4217 CG7834 3.503669
CG4217 CG7839 5.895446
CG4217 CG7993 -4.106533
CG4217 CG8039 -9.559186
CG4217 CG8048 4.016722
CG4217 CG8058 12.198016
CG4217 CG8327 1.349527
CG4217 CG8443 9.886781
CG4217 CG8444 2.059460
CG4217 CG8446 2.317693
CG4217 CG8525 6.227127
CG4217 CG8531 -2.138749
CG4217 CG8636 1.043222
CG4217 CG8766 3.489605
CG4217 CG8788 2.913299
CG4217 CG8920 6.259735
CG4217 CG8946 -4.672579
CG4217 CG9140 6.687498
CG4217 CG9527 -2.697028
CG4217 CG9577 2.728109
CG4217 CG9630 1.074662
CG4217 CG9663 -0.601227
CG4217 CG9750 4.753699
CG4233 CG4427 -7.316541
CG4233 CG4475 -1.487854
CG4233 CG4567 3.064219
CG4233 CG4994 -4.958606
CG4233 CG5033 7.054843
CG4233 CG5330 1.775627
CG4233 CG5353 -0.692188
CG4233 CG5374 3.495963
CG4233 CG5558 1.637604
CG4233 CG5590 -1.124201
CG4233 CG5594 -1.845649
CG4233 CG5903 -1.773942
CG4233 CG5904 -4.464404
CG4233 CG5992 -2.059082
CG4233 CG6199 0.177595
CG4233 CG6226 -0.623567
CG4233 CG6345 1.618484
CG4233 CG6501 12.293400
CG4233 CG6666 0.703766
CG4233 CG6769 1.605537
CG4233 CG6871 1.160458
CG4233 CG6949 -1.143601
CG4233 CG7107 -0.543122
CG4233 CG7266 -0.265611
CG4233 CG7361 1.650526
CG4233 CG7421 -0.298945
CG4233 CG7438 -0.558190
CG4233 CG7610 0.922775
CG4233 CG7935 0.781786
CG4233 CG7981 -0.818806
CG4233 CG7993 -6.810410
CG4233 CG8036 -0.171028
CG4233 CG8058 -1.028080
CG4233 CG8235 -7.603893
CG4233 CG8309 1.641477
CG4233 CG8402 -9.024366
CG4233 CG8439 -2.791956
CG4233 CG8443 1.202594
CG4233 CG8446 -0.742321
CG4233 CG8470 -1.410107
CG4233 CG8766 0.269906
CG4233 CG9280 1.015547
CG4247 CG5012 -1.178495
CG4247 CG5660 -0.345467
CG4300 CG4843 -0.762283
CG4300 CG4994 -2.398324
CG4300 CG5033 0.227005
CG4300 CG5320 -2.278109
CG4300 CG5374 -1.637467
CG4300 CG5476 0.751113
CG4300 CG5596 0.645372
CG4300 CG5992 -0.238185
CG4300 CG6501 1.367937
CG4300 CG6668 1.272960
CG4300 CG6972 -0.459816
CG4300 CG7033 -0.475136
CG4300 CG7430 1.291094
CG4300 CG7458 -0.101308
CG4300 CG7610 1.294754
CG4300 CG7638 0.182538
CG4300 CG7915 0.755709
CG4300 CG7987 -1.795055
CG4300 CG8439 0.930171
CG4300 CG8759 -1.561792
CG4300 CG8977 -4.204404
CG4300 CG9281 -2.651947
CG4300 CG9710 0.090751
CG4300 CG9762 2.619262
CG4300 TE19126 2.647707
CG4303 CG5215 0.546774
CG4303 CG5433 -1.759464
CG4303 CG5499 -1.039206
CG4303 CG5813 -0.284036
CG4303 CG6174 -0.165623
CG4303 CG6617 0.214622
CG4303 CG6866 0.530972
CG4303 CG6889 -0.704711
CG4303 CG6987 -1.616285
CG4303 CG7375 -0.804512
CG4303 CG7379 -0.231660
CG4303 CG7752 0.280725
CG4303 CG8092 -1.015470
CG4303 CG8276 0.723811
CG4303 CG8416 -1.335141
CG4303 CG8933 -2.560113
CG4306 CG5210 -1.540693
CG4306 CG8669 -1.157998
CG4307 CG4457 1.294511
CG4307 CG4567 2.570524
CG4307 CG4901 -8.822322
CG4307 CG4912 6.970159
CG4307 CG4972 -4.973737
CG4307 CG4994 -1.457804
CG4307 CG5010 5.365215
CG4307 CG5033 4.138711
CG4307 CG5258 -0.023775
CG4307 CG5277 -3.305405
CG4307 CG5374 -1.333592
CG4307 CG5525 5.006405
CG4307 CG5558 -0.433264
CG4307 CG5594 2.239146
CG4307 CG5824 -6.737970
CG4307 CG5904 -15.433115
CG4307 CG6022 -0.279286
CG4307 CG6105 -15.994259
CG4307 CG6226 -2.280202
CG4307 CG6343 -1.315978
CG4307 CG6501 6.523122
CG4307 CG6512 3.792426
CG4307 CG6904 -1.405524
CG4307 CG6949 0.736345
CG4307 CG7033 4.855179
CG4307 CG7176 -1.171958
CG4307 CG7361 -0.406836
CG4307 CG7413 3.641210
CG4307 CG7421 4.128380
CG4307 CG7430 -5.039507
CG4307 CG7519 19.363328
CG4307 CG7610 -1.290882
CG4307 CG7712 -1.002565
CG4307 CG7834 -0.040953
CG4307 CG7935 -8.917785
CG4307 CG7993 0.390794
CG4307 CG8039 3.780808
CG4307 CG8058 5.962859
CG4307 CG8231 -1.903420
CG4307 CG8309 -5.579800
CG4307 CG8439 -2.752969
CG4307 CG8443 -0.721474
CG4307 CG8444 1.690308
CG4307 CG8446 -10.542523
CG4307 CG8525 3.267107
CG4307 CG8759 10.466387
CG4307 CG8788 1.019387
CG4307 CG8920 -0.230922
CG4307 CG8977 -8.689764
CG4307 CG8978 3.143218
CG4307 CG9009 -0.253498
CG4307 CG9140 -1.548502
CG4307 CG9149 1.031707
CG4307 CG9172 -1.922117
CG4307 CG9281 -5.133188
CG4307 CG9306 -1.781476
CG4307 CG9330 0.330614
CG4307 CG9527 2.313147
CG4307 CG9630 1.056632
CG4307 CG9762 0.498560
CG4311 CG5170 -1.795325
CG4311 CG9149 -2.626748
CG4354 CG4533 -0.635555
CG4354 CG4679 0.108543
CG4354 CG4692 0.765059
CG4354 CG5033 1.322793
CG4354 CG5330 -0.302175
CG4354 CG6668 0.895814
CG4354 CG7935 -0.273726
CG4354 CG8402 -0.757901
CG4354 CG9539 -0.148736
CG4364 CG4376 -0.135631
CG4364 CG4567 -0.213437
CG4364 CG4726 -0.651993
CG4364 CG4994 1.827827
CG4364 CG7071 -0.700107
CG4364 CG7107 1.238576
CG4364 CG7361 -0.298130
CG4364 CG7610 0.764487
CG4364 CG7920 0.777659
CG4364 CG8235 0.967573
CG4364 CG8402 1.330980
CG4364 CG8439 -2.382572
CG4364 CG9811 0.223774
CG4376 CG4552 -0.563705
CG4376 CG4726 -2.068487
CG4376 CG4994 -1.118921
CG4376 CG5476 0.508987
CG4376 CG6521 -0.324172
CG4376 CG6647 -0.708692
CG4376 CG6666 0.195655
CG4376 CG6668 -0.385820
CG4376 CG7071 -1.029994
CG4376 CG7107 0.078959
CG4376 CG7271 1.015596
CG4376 CG7361 0.862581
CG4376 CG7433 -0.690845
CG4376 CG7807 -0.354331
CG4376 CG7920 -0.256549
CG4376 CG8173 -0.039214
CG4376 CG8186 0.568265
CG4376 CG8235 0.450196
CG4376 CG9710 0.925323
CG4376 CG9811 -0.101289
CG4405 CG7481 -0.825599
CG4405 CG8276 0.242012
CG4405 CG8933 -0.690106
CG4405 CG8974 -0.490290
CG4427 CG4457 -2.018402
CG4427 CG4475 -2.740559
CG4427 CG4511 -0.454994
CG4427 CG4533 0.620182
CG4427 CG4552 0.412866
CG4427 CG4567 2.920756
CG4427 CG4665 2.231487
CG4427 CG4679 1.202334
CG4427 CG4726 -1.576815
CG4427 CG4746 1.734351
CG4427 CG4912 1.608191
CG4427 CG5033 -11.721784
CG4427 CG5193 -7.466664
CG4427 CG5220 1.942065
CG4427 CG5277 -3.332112
CG4427 CG5320 8.143032
CG4427 CG5330 -12.905538
CG4427 CG5353 -10.199578
CG4427 CG5374 -6.868771
CG4427 CG5558 -1.509590
CG4427 CG5594 0.094928
CG4427 CG5904 -5.587405
CG4427 CG5992 -1.373598
CG4427 CG6202 3.097706
CG4427 CG6226 1.960814
CG4427 CG6459 3.242495
CG4427 CG6501 -22.158215
CG4427 CG6512 -2.052860
CG4427 CG6668 -0.634886
CG4427 CG6708 -17.622067
CG4427 CG6871 0.523362
CG4427 CG6904 -10.754062
CG4427 CG6949 8.250618
CG4427 CG7033 3.470796
CG4427 CG7088 5.995316
CG4427 CG7107 -0.502494
CG4427 CG7176 -2.285899
CG4427 CG7227 0.782947
CG4427 CG7266 1.090930
CG4427 CG7361 8.568802
CG4427 CG7393 6.278134
CG4427 CG7413 1.683286
CG4427 CG7421 -7.202050
CG4427 CG7430 0.310503
CG4427 CG7458 5.945235
CG4427 CG7461 -5.889284
CG4427 CG7610 5.343610
CG4427 CG7698 -1.249573
CG4427 CG7915 -4.372641
CG4427 CG7935 7.813535
CG4427 CG7981 0.001139
CG4427 CG7987 1.134343
CG4427 CG7993 2.346328
CG4427 CG8036 -6.892599
CG4427 CG8058 4.225630
CG4427 CG8144 -0.101954
CG4427 CG8235 -9.409239
CG4427 CG8309 1.159608
CG4427 CG8402 -3.750042
CG4427 CG8430 2.082398
CG4427 CG8439 -0.562836
CG4427 CG8443 8.102564
CG4427 CG8446 1.295331
CG4427 CG8531 -6.830972
CG4427 CG8636 -0.628533
CG4427 CG8766 -2.516591
CG4427 CG8788 -12.400655
CG4427 CG8920 3.023223
CG4427 CG8946 -3.393698
CG4427 CG8977 15.063165
CG4427 CG9006 -3.405159
CG4427 CG9009 -5.942591
CG4427 CG9140 1.185537
CG4427 CG9148 1.157651
CG4427 CG9172 -0.937166
CG4427 CG9280 -6.138780
CG4427 CG9281 -3.854109
CG4427 CG9330 -0.063723
CG4427 CG9663 1.050483
CG4427 CG9710 2.323313
CG4427 CG9750 0.668017
CG4427 CG9762 -1.623886
CG4457 CG4552 -1.222475
CG4457 CG4665 1.546726
CG4457 CG4912 2.408308
CG4457 CG4966 -0.789695
CG4457 CG4972 -1.775849
CG4457 CG5183 1.762919
CG4457 CG5258 0.280529
CG4457 CG5277 -0.895173
CG4457 CG5353 0.084040
CG4457 CG5374 -1.124258
CG4457 CG5382 -2.383357
CG4457 CG5596 0.230604
CG4457 CG5824 7.032943
CG4457 CG5904 7.042858
CG4457 CG5992 3.814822
CG4457 CG6105 -2.398176
CG4457 CG6202 -0.623403
CG4457 CG6512 1.079457
CG4457 CG6708 1.730225
CG4457 CG6904 0.164921
CG4457 CG7033 0.641469
CG4457 CG7073 -0.574484
CG4457 CG7413 0.583457
CG4457 CG7430 -2.837967
CG4457 CG7461 -7.969882
CG4457 CG7519 2.625067
CG4457 CG7610 -2.518223
CG4457 CG7915 0.663798
CG4457 CG7993 0.121928
CG4457 CG8231 -1.048782
CG4457 CG8235 -1.293254
CG4457 CG8286 1.026032
CG4457 CG8289 -0.772708
CG4457 CG8306 -1.152602
CG4457 CG8430 0.735766
CG4457 CG8446 3.260582
CG4457 CG8635 0.479455
CG4457 CG8759 -5.950973
CG4457 CG8978 -0.358715
CG4457 CG9009 -0.962970
CG4457 CG9035 -2.478319
CG4457 CG9140 0.152028
CG4457 CG9172 -2.268048
CG4457 CG9281 3.554643
CG4457 CG9330 -2.733908
CG4457 CG9416 -0.159250
CG4457 CG9630 -2.919335
CG4457 CG9866 1.311645
CG4475 CG5033 1.639375
CG4475 CG5594 0.794527
CG4475 CG6415 -1.692156
CG4475 CG6459 -0.325162
CG4475 CG6501 -1.080997
CG4475 CG6949 0.998509
CG4475 CG7421 1.623540
CG4475 CG7993 2.183614
CG4475 CG8036 -2.698255
CG4475 CG8058 -0.279289
CG4475 CG8235 0.521181
CG4475 CG8402 -2.353147
CG4475 CG8443 -0.242826
CG4475 CG8470 -0.803746
CG4475 CG8531 1.623180
CG4475 CG8766 1.398400
CG4475 CG8788 2.705140
CG4475 CG8913 0.061156
CG4475 CG8946 -4.743131
CG4475 CG9127 -0.968847
CG4475 CG9280 0.824938
CG4511 CG5193 -1.264735
CG4511 CG7987 -1.933723
CG4511 CG8235 0.107495
CG4511 CG9762 -0.598465
CG4511 CR31696 -0.972898
CG4532 CG5215 -0.016290
CG4532 CG5433 -0.298794
CG4532 CG6617 -1.225509
CG4532 CG6860 -1.152648
CG4532 CG8200 -0.156426
CG4532 CG9135 0.471456
CG4533 CG4679 -0.513621
CG4533 CG4692 1.712917
CG4533 CG5033 -0.458575
CG4533 CG5320 -9.508152
CG4533 CG5330 -1.174971
CG4533 CG5345 -0.186984
CG4533 CG5353 -0.282729
CG4533 CG5476 -1.062204
CG4533 CG5594 -0.695397
CG4533 CG6501 -0.515596
CG4533 CG6668 4.359973
CG4533 CG6803 -0.685151
CG4533 CG7062 0.144076
CG4533 CG7227 1.154998
CG4533 CG7481 -0.526699
CG4533 CG7935 0.579366
CG4533 CG7981 -0.412155
CG4533 CG7987 4.661395
CG4533 CG8036 -0.947741
CG4533 CG8050 -1.837904
CG4533 CG8402 0.662664
CG4533 CG8665 -5.222377
CG4533 CG8977 3.569081
CG4533 CG9985 2.171767
CG4551 CG4700 -0.299381
CG4551 CG5183 2.153872
CG4551 CG5454 -1.081269
CG4551 CG5486 0.296774
CG4551 CG6766 0.554637
CG4551 CG7893 -0.649442
CG4551 CG8231 -0.782359
CG4551 CG8366 -1.673121
CG4551 CG8553 -0.070263
CG4551 CG8759 3.263702
CG4551 CG9194 0.113760
CG4551 CG9256 0.104893
CG4551 CG9403 -2.954096
CG4551 CG9423 -1.840797
CG4551 CG9677 -0.802167
CG4551 CG9710 -0.776719
CG4551 CG9712 0.521857
CG4551 CG9750 -1.460389
CG4551 CG9916 -0.165737
CG4552 CG4692 -0.328137
CG4552 CG4726 -0.181465
CG4552 CG4966 -0.592280
CG4552 CG4994 3.393793
CG4552 CG5186 -1.567201
CG4552 CG5353 0.699038
CG4552 CG6202 0.240767
CG4552 CG6647 -0.294014
CG4552 CG6708 -1.963346
CG4552 CG6766 0.173111
CG4552 CG6775 0.867727
CG4552 CG7033 0.223599
CG4552 CG7071 0.807500
CG4552 CG7107 -0.103722
CG4552 CG7271 -0.916092
CG4552 CG7361 -0.903731
CG4552 CG7413 -2.273173
CG4552 CG7430 -2.008517
CG4552 CG8209 -0.145346
CG4552 CG8231 0.568790
CG4552 CG8235 -4.359964
CG4552 CG8430 0.180601
CG4552 CG9022 0.010851
CG4552 CG9172 -0.395764
CG4552 CG9281 0.442014
CG4552 CG9322 0.037682
CG4552 CG9710 -0.435697
CG4552 CG9743 -0.880674
CG4552 CG9811 -0.461164
CG4567 CG4901 -1.425377
CG4567 CG4994 1.172369
CG4567 CG5010 -2.218663
CG4567 CG5330 1.010557
CG4567 CG5374 -1.056211
CG4567 CG5525 2.156634
CG4567 CG5904 2.134104
CG4567 CG6028 -0.041117
CG4567 CG6226 -4.343911
CG4567 CG6459 1.253755
CG4567 CG6501 6.465831
CG4567 CG6769 1.375543
CG4567 CG6871 -0.511429
CG4567 CG6949 -0.395444
CG4567 CG7033 2.074708
CG4567 CG7107 0.633081
CG4567 CG7361 -5.093144
CG4567 CG7421 -0.010053
CG4567 CG7458 0.225779
CG4567 CG7461 -0.251488
CG4567 CG7698 -0.330378
CG4567 CG7712 1.088888
CG4567 CG7807 -0.986066
CG4567 CG8058 -0.225408
CG4567 CG8186 0.267132
CG4567 CG8235 -3.405508
CG4567 CG8309 1.170516
CG4567 CG8402 -2.952592
CG4567 CG8439 -3.936423
CG4567 CG8443 -2.885678
CG4567 CG8444 0.428621
CG4567 CG8470 0.072889
CG4567 CG8766 1.544051
CG4567 CG8788 -0.018447
CG4567 CG8946 -2.729958
CG4567 CG9172 -0.076970
CG4567 CG9281 1.367865
CG4567 CG9330 3.489629
CG4567 CG9527 -1.079289
CG4567 CG9710 -2.899308
CG4567 CG9762 -0.287070
CG4567 CR31808 -0.915229
CG4581 CG4753 -0.520621
CG4581 CG4843 0.045384
CG4581 CG4901 0.727125
CG4581 CG5033 0.409098
CG4581 CG5525 2.611412
CG4581 CG5558 0.318357
CG4581 CG5596 0.303133
CG4581 CG5819 -1.834051
CG4581 CG5824 0.972459
CG4581 CG5904 3.890736
CG4581 CG5961 -0.054754
CG4581 CG6105 -4.121579
CG4581 CG6417 -1.537585
CG4581 CG6501 -3.068194
CG4581 CG6904 0.445733
CG4581 CG6949 -0.240943
CG4581 CG7033 -3.305952
CG4581 CG7458 -1.283459
CG4581 CG7461 0.714724
CG4581 CG7519 2.460412
CG4581 CG7638 0.627588
CG4581 CG7698 -0.616933
CG4581 CG7839 -0.202583
CG4581 CG7920 0.203301
CG4581 CG7987 -0.989051
CG4581 CG8039 -0.366268
CG4581 CG8048 -0.959081
CG4581 CG8231 -0.378778
CG4581 CG8301 0.072867
CG4581 CG8525 1.707119
CG4581 CG8531 -2.591916
CG4581 CG8759 2.151912
CG4581 CG8766 -0.706734
CG4581 CG8780 -1.382132
CG4581 CG8788 -0.530261
CG4581 CG8946 3.084092
CG4581 CG8977 1.037452
CG4581 CG9527 -0.290810
CG4581 CG9630 -1.854845
CG4581 CG9663 -1.145045
CG4581 CG9762 -0.270413
CG4665 CG5220 -0.406786
CG4665 CG5904 5.945428
CG4665 CG6202 -0.898266
CG4665 CG6345 -0.186070
CG4665 CG6415 -2.500182
CG4665 CG6708 1.885547
CG4665 CG6904 -0.872625
CG4665 CG7421 -0.608357
CG4665 CG7458 0.864071
CG4665 CG7461 -3.294334
CG4665 CG7993 -2.363521
CG4665 CG8058 -0.273699
CG4665 CG8531 -2.428264
CG4672 CG5186 -0.409872
CG4672 CG6775 -2.002331
CG4672 CG6877 -1.491116
CG4672 CG7071 0.096081
CG4672 CG7375 -0.405775
CG4672 CG7433 0.175608
CG4672 CG8974 -3.165137
CG4672 CG9022 -0.544735
CG4672 CG9346 -0.870980
CG4672 CG9985 -0.152539
CG4677 CG5809 0.623333
CG4677 CG8276 -1.654328
CG4677 CG8933 -0.349958
CG4679 CG4692 -3.747872
CG4679 CG4726 0.487007
CG4679 CG5320 -0.815271
CG4679 CG5330 -9.255553
CG4679 CG5345 -0.376155
CG4679 CG5353 -4.004384
CG4679 CG5476 1.932258
CG4679 CG5486 1.584447
CG4679 CG5594 1.532019
CG4679 CG6512 -2.454819
CG4679 CG6668 -1.963147
CG4679 CG6708 0.009310
CG4679 CG6803 -0.264026
CG4679 CG7062 0.885556
CG4679 CG7071 0.057801
CG4679 CG7107 -1.022654
CG4679 CG7173 -0.339315
CG4679 CG7227 2.078580
CG4679 CG7266 1.821371
CG4679 CG7526 -0.127488
CG4679 CG7981 -0.755172
CG4679 CG8186 0.495423
CG4679 CG8235 0.618117
CG4679 CG8402 -7.909851
CG4679 CG8439 2.174297
CG4679 CG8665 5.262222
CG4679 CG8977 3.594790
CG4679 CG9022 1.798889
CG4679 CG9194 -3.607913
CG4679 CG9238 0.371963
CG4679 CG9280 -1.236697
CG4679 CG9539 -3.481867
CG4679 CG9710 0.153823
CG4679 CG9985 0.368394
CG4679 CR31696 1.456351
CG4679 TE19126 0.402561
CG4684 CG6703 -0.517710
CG4692 CG4994 -0.813919
CG4692 CG5320 -1.425928
CG4692 CG5330 -6.604954
CG4692 CG5345 -0.429753
CG4692 CG5353 2.930249
CG4692 CG5374 -1.573755
CG4692 CG5486 -0.399430
CG4692 CG5594 0.130994
CG4692 CG6668 1.394169
CG4692 CG7033 0.496910
CG4692 CG7071 0.072647
CG4692 CG7107 0.247513
CG4692 CG7173 0.505703
CG4692 CG7279 -0.754657
CG4692 CG7526 -0.388928
CG4692 CG7915 -0.349674
CG4692 CG7935 0.148827
CG4692 CG7981 -0.596808
CG4692 CG8231 -0.329008
CG4692 CG8235 -1.350240
CG4692 CG8402 -2.188284
CG4692 CG8439 1.781251
CG4692 CG9022 1.525839
CG4692 CG9194 -2.338071
CG4692 CG9281 0.393002
CG4692 CG9423 -0.309075
CG4692 CG9710 -1.682027
CG4692 CG9762 -0.524370
CG4692 CG9811 -0.773940
CG4692 CR31696 -0.374536
CG4696 CG5320 0.732045
CG4696 CG5776 -1.824478
CG4700 CG4746 -0.561807
CG4700 CG4912 -3.968081
CG4700 CG5183 -2.379953
CG4700 CG5258 2.569464
CG4700 CG5454 0.620318
CG4700 CG5486 0.129266
CG4700 CG5809 -1.882056
CG4700 CG6177 -1.510653
CG4700 CG6512 0.476431
CG4700 CG7033 -3.087647
CG4700 CG7227 0.446665
CG4700 CG7413 3.076335
CG4700 CG7893 1.548712
CG4700 CG8231 2.682717
CG4700 CG8366 1.565713
CG4700 CG8411 -0.125302
CG4700 CG8759 2.103771
CG4700 CG8978 -0.436812
CG4700 CG9172 0.834626
CG4700 CG9194 -0.027846
CG4700 CG9281 1.549368
CG4700 CG9318 -1.060529
CG4700 CG9330 -2.846260
CG4700 CG9403 -6.194868
CG4700 CG9423 -0.040781
CG4700 CG9677 2.449098
CG4700 CG9710 2.730148
CG4700 CG9750 -6.542181
CG4700 CG9866 0.706273
CG4700 CG9985 0.768736
CG4726 CG4966 1.202017
CG4726 CG4994 -4.017427
CG4726 CG5186 -0.031274
CG4726 CG5596 0.745472
CG4726 CG6501 -1.604928
CG4726 CG6512 -0.103222
CG4726 CG6521 -0.722000
CG4726 CG6668 -6.185402
CG4726 CG6708 0.106460
CG4726 CG6766 -1.910980
CG4726 CG7033 0.298109
CG4726 CG7071 1.867599
CG4726 CG7107 -4.910903
CG4726 CG7271 -3.106403
CG4726 CG7361 -1.401857
CG4726 CG7413 3.343210
CG4726 CG7430 1.286804
CG4726 CG7458 -1.579349
CG4726 CG7461 0.968045
CG4726 CG7654 -0.584568
CG4726 CG7807 1.021976
CG4726 CG7915 -0.334801
CG4726 CG7920 1.171092
CG4726 CG8144 0.350781
CG4726 CG8186 0.191710
CG4726 CG8235 2.265497
CG4726 CG8309 -0.252814
CG4726 CG8439 2.730378
CG4726 CG8977 0.623829
CG4726 CG9172 0.214562
CG4726 CG9281 -4.798774
CG4726 CG9322 0.646444
CG4726 CG9330 -2.128218
CG4726 CG9710 -0.214800
CG4726 CR31696 -2.377703
CG4726 TE19126 -0.101428
CG4729 CG7748 -1.265949
CG4742 CG5010 -0.163770
CG4742 CG6022 0.431165
CG4742 CG6343 -0.261761
CG4742 CG7712 0.118340
CG4742 CG8444 -1.008022
CG4742 CG8920 -1.620911
CG4742 CG9149 -1.162329
CG4746 CG5033 -4.445175
CG4746 CG5183 1.376091
CG4746 CG5220 0.967103
CG4746 CG5320 2.757514
CG4746 CG5330 1.216996
CG4746 CG5345 -0.506311
CG4746 CG5353 -2.759443
CG4746 CG5486 -0.274032
CG4746 CG5776 -2.273669
CG4746 CG5824 -0.745408
CG4746 CG6148 -0.570943
CG4746 CG6512 0.073151
CG4746 CG6778 -0.347238
CG4746 CG7227 1.212233
CG4746 CG7461 1.319711
CG4746 CG7702 -0.011054
CG4746 CG7915 -1.673615
CG4746 CG8258 0.736581
CG4746 CG8759 3.428468
CG4746 CG8977 -2.384925
CG4746 CG9006 4.157423
CG4746 CG9256 0.364285
CG4746 CG9281 -1.706646
CG4746 CG9677 -3.515308
CG4746 CG9866 -1.942725
CG4752 CG5353 -1.886608
CG4753 CG4781 -1.640494
CG4753 CG5010 -8.320997
CG4753 CG5288 1.926109
CG4753 CG5558 -4.796377
CG4753 CG5819 -1.418834
CG4753 CG5904 5.443280
CG4753 CG5961 -1.629235
CG4753 CG6105 1.017081
CG4753 CG6417 -7.748780
CG4753 CG6459 2.091189
CG4753 CG6501 1.885948
CG4753 CG6949 -2.242449
CG4753 CG7178 -0.830029
CG4753 CG7936 0.469484
CG4753 CG8039 -5.448949
CG4753 CG8048 -0.251863
CG4753 CG8327 0.965974
CG4753 CG8443 0.303851
CG4753 CG8470 -4.364934
CG4753 CG8525 -3.936489
CG4753 CG8766 2.690488
CG4753 CG8788 -5.337646
CG4753 CG8804 -1.122796
CG4753 CG8946 -9.936777
CG4753 CG9331 1.042122
CG4753 CG9527 0.356225
CG4753 CG9577 -2.468646
CG4781 CG6022 0.591492
CG4781 CG7780 -0.383211
CG4781 CG8327 -1.274276
CG4781 CG8525 1.089180
CG4781 CG9006 -0.163940
CG4781 CG9300 -1.470928
CG4781 CG9306 -0.299306
CG4843 CG4994 1.951442
CG4843 CG5258 1.115345
CG4843 CG5596 -0.051271
CG4843 CG5824 -1.012387
CG4843 CG5992 0.380086
CG4843 CG6972 -1.181049
CG4843 CG7033 0.444291
CG4843 CG7073 0.750283
CG4843 CG7430 1.783380
CG4843 CG7458 0.500846
CG4843 CG7638 -6.290921
CG4843 CG7654 -0.723341
CG4843 CG7915 1.368827
CG4843 CG8231 0.418453
CG4843 CG8301 -0.362742
CG4843 CG8635 -4.397927
CG4843 CG8759 -2.132124
CG4843 CG8977 -8.401777
CG4843 CG9281 1.761956
CG4843 CG9630 1.979538
CG4843 CG9663 -1.117336
CG4843 CG9762 -0.253636
CG4843 CG9866 0.810126
CG4843 TE19126 -0.359033
CG4901 CG4994 1.265582
CG4901 CG5010 -1.043284
CG4901 CG5277 5.112784
CG4901 CG5525 -16.292505
CG4901 CG5903 -1.480192
CG4901 CG5904 0.077213
CG4901 CG5961 -1.484258
CG4901 CG6105 0.439571
CG4901 CG6226 0.559900
CG4901 CG6501 -1.461556
CG4901 CG6769 0.488877
CG4901 CG6904 0.801275
CG4901 CG6949 1.027606
CG4901 CG7176 -0.671674
CG4901 CG7361 -5.327831
CG4901 CG7421 -2.119204
CG4901 CG7458 -1.008973
CG4901 CG7502 -0.935522
CG4901 CG7554 1.312546
CG4901 CG7712 -0.854024
CG4901 CG7834 -2.219049
CG4901 CG7841 -1.344903
CG4901 CG8048 -1.042055
CG4901 CG8058 0.909994
CG4901 CG8309 3.781550
CG4901 CG8443 2.313386
CG4901 CG8531 -2.083085
CG4901 CG8788 5.505488
CG4901 CG8920 2.429972
CG4901 CG9140 -0.410305
CG4901 CG9149 0.217313
CG4901 CG9326 0.554477
CG4901 CG9527 -9.889588
CG4901 CG9762 1.705103
CG4912 CG5033 -2.702133
CG4912 CG5183 -0.816527
CG4912 CG5258 -3.041723
CG4912 CG5277 -1.709492
CG4912 CG5353 0.751241
CG4912 CG5525 1.943986
CG4912 CG5824 -24.823991
CG4912 CG5904 3.568325
CG4912 CG5961 -0.024540
CG4912 CG6022 -4.367572
CG4912 CG6148 2.888028
CG4912 CG6226 0.628034
CG4912 CG6455 0.079868
CG4912 CG6512 0.828365
CG4912 CG6708 -2.311621
CG4912 CG6904 -3.845640
CG4912 CG7033 -6.161813
CG4912 CG7413 3.242547
CG4912 CG7430 -1.786609
CG4912 CG7461 -0.185119
CG4912 CG7519 19.487275
CG4912 CG7654 -0.723611
CG4912 CG8058 -2.706647
CG4912 CG8144 0.572995
CG4912 CG8231 -4.000037
CG4912 CG8286 -0.256804
CG4912 CG8309 2.338086
CG4912 CG8446 -1.961802
CG4912 CG8525 5.293419
CG4912 CG8531 2.716534
CG4912 CG8583 -0.899378
CG4912 CG8759 -1.853858
CG4912 CG8920 -10.781774
CG4912 CG8977 0.174181
CG4912 CG8978 2.309578
CG4912 CG9006 1.535562
CG4912 CG9172 -1.030294
CG4912 CG9281 2.132173
CG4912 CG9306 1.162592
CG4912 CG9330 -5.197630
CG4912 CG9630 3.766907
CG4912 CG9663 0.931083
CG4912 CG9677 -0.344289
CG4912 CG9750 -3.309604
CG4912 CG9866 2.120681
CG4966 CG4994 -5.756556
CG4966 CG5258 -1.519868
CG4966 CG5374 0.868118
CG4966 CG6512 -0.575760
CG4966 CG6668 1.196276
CG4966 CG6708 1.165458
CG4966 CG6766 -4.508456
CG4966 CG7073 1.111678
CG4966 CG7271 -2.823306
CG4966 CG7413 -1.414671
CG4966 CG7430 0.794517
CG4966 CG7461 -0.341797
CG4966 CG7610 0.123503
CG4966 CG7638 -1.787792
CG4966 CG7654 0.592741
CG4966 CG7675 -3.289738
CG4966 CG7893 1.084493
CG4966 CG7915 -1.642773
CG4966 CG8209 -0.210381
CG4966 CG8231 -0.916240
CG4966 CG8235 1.797320
CG4966 CG8268 -0.851724
CG4966 CG8306 1.231990
CG4966 CG8309 -0.525727
CG4966 CG8430 -2.681313
CG4966 CG8635 -0.464833
CG4966 CG9172 0.528850
CG4966 CG9281 1.274419
CG4966 CG9326 -0.424169
CG4966 CG9330 0.628887
CG4966 CG9416 -0.410551
CG4966 CG9710 0.684111
CG4972 CG4994 0.959891
CG4972 CG5033 -1.041004
CG4972 CG5258 -3.052061
CG4972 CG5277 -1.820584
CG4972 CG5374 0.808496
CG4972 CG5904 -0.730192
CG4972 CG6105 -0.245601
CG4972 CG6226 -1.335299
CG4972 CG6512 0.439250
CG4972 CG6904 3.630371
CG4972 CG7033 -0.465565
CG4972 CG7413 0.414309
CG4972 CG7430 3.002227
CG4972 CG7461 -1.480036
CG4972 CG7610 -2.814839
CG4972 CG7839 0.226247
CG4972 CG7893 -0.006581
CG4972 CG7935 -2.894959
CG4972 CG7993 0.694547
CG4972 CG8231 -0.872157
CG4972 CG8366 0.250626
CG4972 CG8439 2.832999
CG4972 CG8553 -1.260257
CG4972 CG8759 1.071134
CG4972 CG8977 -1.483501
CG4972 CG8978 -3.311464
CG4972 CG9035 0.051640
CG4972 CG9140 -2.124315
CG4972 CG9281 -0.682411
CG4972 CG9330 1.034408
CG4972 CG9677 0.140243
CG4972 CG9710 -0.411612
CG4972 CG9750 -3.394274
CG4984 CG5660 -1.829742
CG4984 CG6666 -1.191743
CG4994 CG5258 1.433333
CG4994 CG5320 8.655203
CG4994 CG5374 -5.991086
CG4994 CG5476 -2.816370
CG4994 CG5594 1.733631
CG4994 CG5596 -1.434145
CG4994 CG5903 1.191188
CG4994 CG5904 6.983314
CG4994 CG5992 2.690034
CG4994 CG6105 -1.581733
CG4994 CG6501 5.897266
CG4994 CG6512 4.600584
CG4994 CG6666 5.631196
CG4994 CG6668 1.937525
CG4994 CG6766 2.613290
CG4994 CG6769 2.566674
CG4994 CG6775 0.374942
CG4994 CG6949 0.124869
CG4994 CG6972 -0.195658
CG4994 CG7033 -3.817666
CG4994 CG7071 0.206084
CG4994 CG7107 0.645515
CG4994 CG7173 -0.810322
CG4994 CG7176 2.134063
CG4994 CG7271 -1.867904
CG4994 CG7361 -22.925424
CG4994 CG7413 -5.918126
CG4994 CG7421 -6.674212
CG4994 CG7430 -8.181276
CG4994 CG7458 3.909129
CG4994 CG7610 -3.865038
CG4994 CG7638 -0.608626
CG4994 CG7675 0.309679
CG4994 CG7698 0.766640
CG4994 CG7807 1.043574
CG4994 CG7915 1.878041
CG4994 CG7920 -3.308374
CG4994 CG7935 2.606409
CG4994 CG8186 1.339455
CG4994 CG8231 -5.539795
CG4994 CG8235 -6.094460
CG4994 CG8309 5.441219
CG4994 CG8402 7.215468
CG4994 CG8430 1.769130
CG4994 CG8439 -2.590069
CG4994 CG8446 5.215293
CG4994 CG8759 -0.600017
CG4994 CG8977 -2.700083
CG4994 CG9172 1.667046
CG4994 CG9194 -0.301419
CG4994 CG9281 -2.703533
CG4994 CG9322 1.089916
CG4994 CG9330 2.169977
CG4994 CG9710 -6.556620
CG4994 CG9762 -2.315462
CG4994 CG9811 0.105408
CG4994 CR31696 2.758678
CG4994 TE19126 -3.228729
CG5010 CG5525 -0.578806
CG5010 CG5558 4.030669
CG5010 CG5904 -1.336927
CG5010 CG6022 -0.442900
CG5010 CG6105 -0.617553
CG5010 CG6226 2.468446
CG5010 CG6343 -0.819919
CG5010 CG6459 -2.655219
CG5010 CG6767 0.469523
CG5010 CG7176 -0.924474
CG5010 CG7178 0.661404
CG5010 CG7361 1.608328
CG5010 CG7421 -4.059228
CG5010 CG7519 4.044910
CG5010 CG7698 2.029061
CG5010 CG7712 -6.130267
CG5010 CG7839 1.617866
CG5010 CG8039 -1.019703
CG5010 CG8058 2.286461
CG5010 CG8327 0.947593
CG5010 CG8443 2.133220
CG5010 CG8444 2.298133
CG5010 CG8470 -4.068635
CG5010 CG8525 -0.256267
CG5010 CG8766 1.821928
CG5010 CG8788 -2.773462
CG5010 CG8920 -8.492931
CG5010 CG8946 5.062897
CG5010 CG9149 1.185129
CG5010 CG9306 0.732336
CG5010 CG9527 1.304303
CG5010 CG9577 0.231803
CG5012 CG5660 -1.990788
CG5012 CG6666 1.325313
CG5012 CG7354 -2.322908
CG5021 CG5186 -0.720335
CG5021 CG7893 -0.164491
CG5021 CG8156 -1.063985
CG5021 CG9128 -0.466042
CG5021 CG9318 -0.982614
CG5021 CG9712 -2.477471
CG5033 CG5193 2.353226
CG5033 CG5220 -6.874289
CG5033 CG5258 2.805543
CG5033 CG5277 -2.206145
CG5033 CG5330 -5.060708
CG5033 CG5345 3.184863
CG5033 CG5353 -5.353777
CG5033 CG5374 -3.299966
CG5033 CG5558 4.944072
CG5033 CG5594 -4.180636
CG5033 CG5776 -2.576850
CG5033 CG5824 -19.498462
CG5033 CG5904 6.397658
CG5033 CG5992 1.882159
CG5033 CG6022 2.453939
CG5033 CG6148 2.556614
CG5033 CG6226 -1.993276
CG5033 CG6501 9.178627
CG5033 CG6512 0.496558
CG5033 CG6708 0.109155
CG5033 CG6871 1.010048
CG5033 CG6904 10.778508
CG5033 CG6949 -8.204674
CG5033 CG7033 -0.687255
CG5033 CG7088 -1.443428
CG5033 CG7227 -4.571198
CG5033 CG7393 -4.998521
CG5033 CG7421 -0.340920
CG5033 CG7430 -0.093836
CG5033 CG7458 8.187986
CG5033 CG7461 -11.168057
CG5033 CG7519 6.884291
CG5033 CG7610 -4.877436
CG5033 CG7702 -1.517719
CG5033 CG7839 -2.511130
CG5033 CG7915 4.502800
CG5033 CG7935 -4.704782
CG5033 CG7987 -2.264983
CG5033 CG7993 -1.296051
CG5033 CG8036 -0.139277
CG5033 CG8039 2.074423
CG5033 CG8058 2.201230
CG5033 CG8327 0.605240
CG5033 CG8402 -3.530374
CG5033 CG8439 4.364898
CG5033 CG8443 -2.031255
CG5033 CG8446 4.074320
CG5033 CG8470 -3.401705
CG5033 CG8525 4.269504
CG5033 CG8531 -4.254313
CG5033 CG8583 0.592206
CG5033 CG8636 0.482328
CG5033 CG8759 5.012746
CG5033 CG8920 -2.847650
CG5033 CG8977 -35.523465
CG5033 CG9006 -10.381222
CG5033 CG9009 2.047860
CG5033 CG9140 1.425713
CG5033 CG9172 2.391644
CG5033 CG9281 2.146626
CG5033 CG9306 -1.013442
CG5033 CG9630 1.961583
CG5033 CG9663 -3.765430
CG5033 CG9750 4.502162
CG5033 CG9762 4.602883
CG5130 CG6459 -0.350842
CG5130 CG6769 -1.310774
CG5130 CG9127 -1.089922
CG5130 CG9527 -0.179358
CG5170 CG6459 -0.673491
CG5170 CG8309 0.648409
CG5170 CG9527 -0.241824
CG5170 CR31808 -1.922647
CG5175 CG5358 -1.941654
CG5183 CG5258 -0.378708
CG5183 CG5277 0.108598
CG5183 CG5320 1.890056
CG5183 CG5353 -1.743621
CG5183 CG5809 0.746120
CG5183 CG6017 -0.611384
CG5183 CG6148 0.698156
CG5183 CG6512 -1.047378
CG5183 CG6668 1.756389
CG5183 CG6844 -1.030363
CG5183 CG7073 -0.008768
CG5183 CG7227 0.438637
CG5183 CG7654 1.111725
CG5183 CG7915 0.810655
CG5183 CG7987 1.329504
CG5183 CG8289 2.014075
CG5183 CG8306 -4.655343
CG5183 CG8759 -0.575932
CG5183 CG9035 -1.601383
CG5183 CG9128 -1.138984
CG5183 CG9330 -0.794992
CG5183 CG9403 1.266488
CG5183 CG9677 -3.714216
CG5183 CG9750 1.907474
CG5183 CG9866 0.589780
CG5183 CG9916 0.872941
CG5183 CG9985 -0.824814
CG5183 TE19126 2.282361
CG5186 CG6766 -0.554024
CG5186 CG7271 -0.070781
CG5186 CG7413 0.750969
CG5186 CG9022 -0.487293
CG5186 CG9712 0.133597
CG5193 CG5330 2.755992
CG5193 CG6708 -0.490194
CG5193 CG6904 2.001949
CG5193 CG7393 -7.147591
CG5193 CG7461 1.403781
CG5193 CG7915 -0.028945
CG5193 CG7987 1.115461
CG5193 CG8036 0.477788
CG5193 CG8235 1.075744
CG5193 CG8430 -0.643879
CG5193 CG8531 -0.414833
CG5193 CG8636 -0.604921
CG5193 CG9006 2.531101
CG5193 CG9148 -1.052970
CG5193 CG9280 0.726889
CG5193 CG9281 -0.450286
CG5193 CG9710 -0.722466
CG5193 CG9762 -0.711483
CG5210 CG7062 -1.427152
CG5210 CG8050 1.353292
CG5210 CG8669 -1.224267
CG5215 CG5433 -0.110379
CG5215 CG6174 0.450075
CG5215 CG6775 0.830707
CG5215 CG6866 0.500691
CG5215 CG6877 -1.065701
CG5215 CG7375 -0.375206
CG5215 CG7379 -0.962132
CG5215 CG7433 0.385277
CG5215 CG8200 -0.266268
CG5215 CG8276 0.026400
CG5215 CG8567 -0.807302
CG5215 CG8933 -0.240392
CG5215 CG8974 -0.258938
CG5215 CG9666 0.733746
CG5220 CG5277 1.975719
CG5220 CG5776 -0.856630
CG5220 CG5824 -3.210519
CG5220 CG6148 -3.302904
CG5220 CG6904 0.512056
CG5220 CG7227 -1.013739
CG5220 CG7393 0.491127
CG5220 CG7461 1.330000
CG5220 CG7519 -0.021631
CG5220 CG7702 1.237868
CG5220 CG7935 -0.430728
CG5220 CG7993 -1.416324
CG5220 CG8036 -1.204199
CG5220 CG8525 -2.862384
CG5220 CG8531 -0.519007
CG5220 CG8583 0.145859
CG5220 CG8636 -1.102061
CG5220 CG9006 -3.517258
CG5220 CG9630 1.692867
CG5258 CG5277 0.522944
CG5258 CG5374 -5.741287
CG5258 CG5382 0.979037
CG5258 CG5454 1.055714
CG5258 CG5824 0.877708
CG5258 CG5904 3.430537
CG5258 CG6022 -0.848828
CG5258 CG6105 -0.055752
CG5258 CG6226 1.008631
CG5258 CG6455 0.404742
CG5258 CG6512 1.260764
CG5258 CG6708 0.961376
CG5258 CG6766 3.175728
CG5258 CG6904 -2.011697
CG5258 CG7033 4.134266
CG5258 CG7073 -0.071909
CG5258 CG7413 -2.611739
CG5258 CG7430 2.485264
CG5258 CG7461 1.360634
CG5258 CG7519 -6.786562
CG5258 CG7610 1.372625
CG5258 CG7638 -1.058321
CG5258 CG7654 -2.647984
CG5258 CG7675 -0.919654
CG5258 CG7915 -0.074141
CG5258 CG7935 -2.283815
CG5258 CG7993 0.408446
CG5258 CG8039 -0.178958
CG5258 CG8231 -8.438753
CG5258 CG8306 -0.216027
CG5258 CG8525 -0.417096
CG5258 CG8553 0.572386
CG5258 CG8635 -0.423074
CG5258 CG8759 -4.218093
CG5258 CG8920 1.085733
CG5258 CG8977 -1.203901
CG5258 CG8978 0.298117
CG5258 CG9006 2.014636
CG5258 CG9009 -0.573316
CG5258 CG9035 -0.535278
CG5258 CG9140 -1.633950
CG5258 CG9172 -1.380352
CG5258 CG9281 3.318551
CG5258 CG9306 -0.782869
CG5258 CG9330 -1.321109
CG5258 CG9630 -1.100753
CG5258 CG9677 -1.544523
CG5258 CG9750 -0.400561
CG5258 CG9866 4.062423
CG5277 CG5353 -0.470581
CG5277 CG5374 0.496140
CG5277 CG5382 1.543734
CG5277 CG5525 -3.635275
CG5277 CG5596 1.323560
CG5277 CG5824 -11.237608
CG5277 CG5904 -7.839859
CG5277 CG6022 5.601232
CG5277 CG6105 3.100709
CG5277 CG6148 -1.337671
CG5277 CG6226 1.043300
CG5277 CG6343 -0.997680
CG5277 CG6455 -0.082466
CG5277 CG6512 -1.632672
CG5277 CG6708 1.977798
CG5277 CG6904 -6.193750
CG5277 CG7033 -2.804966
CG5277 CG7413 0.789801
CG5277 CG7421 -5.228341
CG5277 CG7430 -2.402197
CG5277 CG7461 -2.834303
CG5277 CG7519 -0.189251
CG5277 CG7712 4.008775
CG5277 CG7915 -1.098624
CG5277 CG7935 -2.206455
CG5277 CG7993 -1.003970
CG5277 CG8058 5.336618
CG5277 CG8231 7.004094
CG5277 CG8235 -0.972599
CG5277 CG8309 -6.808645
CG5277 CG8444 0.111719
CG5277 CG8446 0.538904
CG5277 CG8525 -0.865479
CG5277 CG8531 3.201091
CG5277 CG8759 -6.475395
CG5277 CG8920 -10.716014
CG5277 CG8977 10.304996
CG5277 CG8978 2.579049
CG5277 CG9006 -1.165864
CG5277 CG9140 0.208896
CG5277 CG9172 -3.477197
CG5277 CG9281 -0.430700
CG5277 CG9330 -1.935286
CG5277 CG9630 6.565950
CG5277 CG9750 2.628083
CG5277 CG9866 -0.165918
CG5288 CG5532 -0.222776
CG5288 CG5828 0.223749
CG5288 CG6459 -1.250586
CG5288 CG7241 -0.386371
CG5288 CG8669 -1.229190
CG5288 CG8766 0.590667
CG5288 CG8788 1.141784
CG5288 CG8804 -4.891622
CG5288 CG8913 -1.545309
CG5288 CG8946 -1.893691
CG5288 CG9066 -1.794836
CG5288 CG9127 0.634531
CG5288 CG9331 0.466784
CG5320 CG5330 -1.459203
CG5320 CG5353 1.352201
CG5320 CG5476 -2.908915
CG5320 CG5594 -0.735509
CG5320 CG5809 -9.253160
CG5320 CG6647 0.879940
CG5320 CG6668 -20.070171
CG5320 CG6803 -0.905823
CG5320 CG6844 -1.479233
CG5320 CG7071 -1.331287
CG5320 CG7107 0.981399
CG5320 CG7173 -3.939580
CG5320 CG7433 -5.758699
CG5320 CG7481 -0.894734
CG5320 CG7915 0.679868
CG5320 CG7920 1.392852
CG5320 CG7987 -10.963953
CG5320 CG8182 0.967630
CG5320 CG8186 -3.734925
CG5320 CG8276 1.313183
CG5320 CG8306 -0.070012
CG5320 CG8665 9.205806
CG5320 CG8977 -7.781360
CG5320 CG9022 1.163931
CG5320 CG9194 1.903683
CG5320 CG9238 -0.714279
CG5320 CG9710 7.774151
CG5320 CG9762 2.206283
CG5320 CG9985 -1.023176
CG5320 CR31696 -6.999253
CG5320 TE19126 0.611678
CG5330 CG5345 -5.185821
CG5330 CG5353 5.696223
CG5330 CG5374 5.749364
CG5330 CG5476 -1.560129
CG5330 CG5486 -0.686076
CG5330 CG5594 0.009171
CG5330 CG6512 2.059999
CG5330 CG6668 -0.693689
CG5330 CG6708 1.354343
CG5330 CG6803 -0.235000
CG5330 CG6844 0.194609
CG5330 CG6871 -0.444701
CG5330 CG7033 3.497606
CG5330 CG7062 -4.758710
CG5330 CG7107 0.257324
CG5330 CG7173 -0.964273
CG5330 CG7227 -2.967356
CG5330 CG7266 -1.624407
CG5330 CG7279 -0.011646
CG5330 CG7361 3.170953
CG5330 CG7438 1.282025
CG5330 CG7702 2.993526
CG5330 CG7915 0.980033
CG5330 CG7935 -4.498112
CG5330 CG7981 -1.036806
CG5330 CG7987 -2.355704
CG5330 CG8036 1.938081
CG5330 CG8186 0.951068
CG5330 CG8235 1.492547
CG5330 CG8402 -12.583101
CG5330 CG8439 -7.292996
CG5330 CG8443 -0.144065
CG5330 CG8665 -2.988355
CG5330 CG8766 2.298973
CG5330 CG8788 -3.176486
CG5330 CG8977 -6.098583
CG5330 CG9006 6.008109
CG5330 CG9194 -1.933932
CG5330 CG9238 -0.752537
CG5330 CG9280 0.768858
CG5330 CG9281 2.696948
CG5330 CG9330 2.343580
CG5330 CG9539 -0.876251
CG5330 CG9710 -5.770332
CG5330 CG9750 -0.810156
CG5330 CG9762 -2.825805
CG5330 CG9985 2.926317
CG5345 CG5353 -0.393439
CG5345 CG6778 -0.893280
CG5345 CG7062 1.509562
CG5345 CG7266 1.058383
CG5345 CG7702 -2.356773
CG5345 CG7981 0.202629
CG5345 CG8402 2.027458
CG5345 CG8665 0.663193
CG5345 CG9539 -0.843958
CG5353 CG5382 1.469948
CG5353 CG5590 -0.021009
CG5353 CG5594 1.699002
CG5353 CG5904 6.814129
CG5353 CG5992 -1.036008
CG5353 CG6148 0.046192
CG5353 CG6202 1.577713
CG5353 CG6501 0.290370
CG5353 CG6512 1.040733
CG5353 CG6708 3.033148
CG5353 CG6904 0.844416
CG5353 CG7073 0.186540
CG5353 CG7227 -1.801481
CG5353 CG7361 2.748770
CG5353 CG7413 -1.758530
CG5353 CG7430 -1.982808
CG5353 CG7461 3.278970
CG5353 CG7748 -0.933199
CG5353 CG7915 2.952221
CG5353 CG7981 -0.613565
CG5353 CG7987 2.257187
CG5353 CG7993 -1.465228
CG5353 CG8036 1.066053
CG5353 CG8058 0.466083
CG5353 CG8144 1.761825
CG5353 CG8235 -6.197749
CG5353 CG8289 -0.208861
CG5353 CG8402 -4.123307
CG5353 CG8439 -2.403006
CG5353 CG8446 -1.174556
CG5353 CG8759 -0.075511
CG5353 CG8977 -2.327547
CG5353 CG9009 -0.101183
CG5353 CG9280 -0.389838
CG5353 CG9281 -0.636471
CG5353 CG9677 0.916992
CG5353 CG9750 -3.492100
CG5353 CG9916 -0.325826
CG5353 CG9985 1.323374
CG5353 CR31696 -0.510738
CG5358 CG7659 -0.670363
CG5371 CG8975 -3.199733
CG5374 CG5558 1.469693
CG5374 CG5594 0.073488
CG5374 CG5596 -0.384048
CG5374 CG5904 -8.319473
CG5374 CG5992 0.736035
CG5374 CG6105 2.013226
CG5374 CG6226 -1.012794
CG5374 CG6343 0.779323
CG5374 CG6501 4.582831
CG5374 CG6512 2.146835
CG5374 CG6904 3.735361
CG5374 CG6949 0.257456
CG5374 CG7033 -3.075669
CG5374 CG7361 2.822557
CG5374 CG7413 2.467684
CG5374 CG7421 2.182570
CG5374 CG7430 1.504294
CG5374 CG7461 2.688853
CG5374 CG7519 1.192786
CG5374 CG7610 -3.504745
CG5374 CG7839 -1.006480
CG5374 CG7915 -1.692159
CG5374 CG7935 -5.376605
CG5374 CG7987 -2.313365
CG5374 CG7993 1.723243
CG5374 CG8039 -0.739340
CG5374 CG8231 -5.380959
CG5374 CG8235 4.062421
CG5374 CG8309 -2.499214
CG5374 CG8366 -0.678438
CG5374 CG8402 0.191850
CG5374 CG8439 -8.686646
CG5374 CG8443 1.411078
CG5374 CG8446 -1.994772
CG5374 CG8759 -8.480377
CG5374 CG8977 -2.713648
CG5374 CG8978 -0.435675
CG5374 CG9009 2.068669
CG5374 CG9140 2.657376
CG5374 CG9172 -0.112720
CG5374 CG9194 -0.225305
CG5374 CG9281 -7.973064
CG5374 CG9330 1.232484
CG5374 CG9677 2.678356
CG5374 CG9710 -0.936932
CG5374 CG9750 0.544092
CG5374 CG9762 -2.680950
CG5382 CG5537 -0.919491
CG5382 CG5824 -0.825576
CG5382 CG6148 -0.944531
CG5382 CG6202 0.042868
CG5382 CG6708 0.153900
CG5382 CG6822 0.350125
CG5382 CG7073 -3.141100
CG5382 CG7413 0.758014
CG5382 CG7430 -0.030773
CG5382 CG7461 -2.237873
CG5382 CG7993 0.733719
CG5382 CG8144 0.295778
CG5382 CG8286 -1.406978
CG5382 CG8306 0.121067
CG5382 CG8386 -0.771624
CG5382 CG8583 -0.344288
CG5382 CG9035 0.309879
CG5382 CG9630 -0.222085
CG5382 CG9677 -1.069977
CG5382 CG9916 -0.018190
CG5433 CG6174 -0.965704
CG5433 CG6866 0.325461
CG5433 CG6877 -0.414538
CG5433 CG6889 0.232763
CG5433 CG7375 -0.728469
CG5433 CG7379 -0.910385
CG5433 CG7752 -0.750626
CG5433 CG8156 0.075533
CG5433 CG8933 1.670313
CG5433 CG9924 -2.196524
CG5454 CG6766 -0.575031
CG5454 CG7033 -3.019263
CG5454 CG7413 1.570100
CG5454 CG7433 -0.456293
CG5454 CG7610 0.166364
CG5454 CG7638 1.358693
CG5454 CG7698 1.013699
CG5454 CG7893 -0.140780
CG5454 CG8231 0.586594
CG5454 CG8366 -0.196980
CG5454 CG8553 -0.711822
CG5454 CG9330 0.603062
CG5454 CG9403 0.990285
CG5454 CG9423 0.684933
CG5454 CG9710 0.153766
CG5454 CG9750 -2.515723
CG5476 CG5532 -0.447371
CG5476 CG6501 -6.471668
CG5476 CG6666 -2.102537
CG5476 CG6668 -3.176516
CG5476 CG6803 -1.584363
CG5476 CG7071 0.539385
CG5476 CG7107 -1.444152
CG5476 CG7173 -3.198276
CG5476 CG7176 -0.510184
CG5476 CG7361 2.693126
CG5476 CG7920 1.760212
CG5476 CG8048 3.049506
CG5476 CG8186 -3.878873
CG5476 CG8439 -2.373191
CG5476 CG8665 1.099079
CG5476 CG8788 2.071427
CG5476 CG8977 4.901995
CG5476 CG9194 0.947098
CG5476 CG9710 3.371892
CG5476 CG9762 0.487833
CG5476 CR31696 -0.054717
CG5486 CG6512 -0.055514
CG5486 CG6778 -0.720009
CG5486 CG7033 -1.335120
CG5486 CG7526 -0.251246
CG5486 CG8258 0.444076
CG5486 CG9194 -1.662930
CG5486 CG9256 -1.547569
CG5486 CG9281 0.432223
CG5486 CG9403 -0.757124
CG5486 CG9423 -1.395714
CG5486 CG9677 2.293226
CG5486 CG9710 0.859897
CG5499 CG6987 -0.048625
CG5499 CG7375 -0.787668
CG5499 CG8092 -1.003347
CG5514 CG6775 -0.755587
CG5514 CG7664 -2.498727
CG5514 CG9022 -0.036392
CG5525 CG5903 -0.553368
CG5525 CG5904 -2.385493
CG5525 CG5961 -1.140683
CG5525 CG6105 -2.486686
CG5525 CG6226 -6.585218
CG5525 CG6459 -0.105883
CG5525 CG6904 -1.178279
CG5525 CG6949 -1.434428
CG5525 CG7176 0.442655
CG5525 CG7361 3.495675
CG5525 CG7421 1.743364
CG5525 CG7458 1.127794
CG5525 CG7502 0.077808
CG5525 CG7519 0.293438
CG5525 CG7554 -1.677456
CG5525 CG7712 -5.585122
CG5525 CG8058 -2.889296
CG5525 CG8309 -9.471313
CG5525 CG8444 2.425553
CG5525 CG8525 -4.189651
CG5525 CG8531 0.734950
CG5525 CG8788 -3.137688
CG5525 CG8920 1.334356
CG5525 CG9140 -0.604733
CG5525 CG9149 0.914651
CG5525 CG9326 -1.311983
CG5525 CG9330 0.501076
CG5525 CG9527 2.078961
CG5532 CG5594 -0.862827
CG5532 CG5828 -0.892812
CG5532 CG6417 -0.132366
CG5532 CG6501 2.041905
CG5532 CG7062 -1.238581
CG5532 CG7241 -0.976952
CG5532 CG8050 0.485241
CG5532 CG8665 -0.704409
CG5532 CG8766 -0.278890
CG5532 CG8788 -1.125725
CG5532 CG8804 0.109839
CG5532 CG8946 0.504755
CG5532 CG9066 -0.316927
CG5537 CG5946 -1.323380
CG5537 CG8446 -0.445885
CG5545 CG6703 0.230393
CG5545 CG7659 -1.154839
CG5558 CG5904 -8.155368
CG5558 CG5992 2.843697
CG5558 CG6022 0.943140
CG5558 CG6105 -3.759332
CG5558 CG6226 4.307501
CG5558 CG6343 3.980924
CG5558 CG6417 -0.525544
CG5558 CG6501 2.217354
CG5558 CG6769 -3.407650
CG5558 CG6904 4.021117
CG5558 CG6949 1.620103
CG5558 CG7421 -0.629459
CG5558 CG7519 3.542748
CG5558 CG7610 -5.663197
CG5558 CG7780 -1.170439
CG5558 CG7834 -1.347431
CG5558 CG7839 -6.143230
CG5558 CG7935 -0.882623
CG5558 CG7993 3.481624
CG5558 CG8039 -8.864312
CG5558 CG8327 -4.087137
CG5558 CG8443 -7.152734
CG5558 CG8444 -2.085679
CG5558 CG8446 3.125426
CG5558 CG8470 -0.989366
CG5558 CG8525 7.476765
CG5558 CG8827 0.790252
CG5558 CG9140 5.563377
CG5558 CG9306 0.450617
CG5558 CG9527 5.158916
CG5558 CG9577 -7.112050
CG5588 CG5813 -1.577392
CG5588 CG6617 -1.545819
CG5588 CG6866 -0.144210
CG5588 CG9135 -0.854757
CG5590 CG5904 0.178409
CG5590 CG8402 -0.244715
CG5590 CG9009 -1.099756
CG5594 CG5992 -0.048880
CG5594 CG6501 -1.336076
CG5594 CG6708 -0.580415
CG5594 CG6949 1.354497
CG5594 CG7033 4.790840
CG5594 CG7088 0.757367
CG5594 CG7430 -0.198563
CG5594 CG7519 -0.215409
CG5594 CG7610 -0.055352
CG5594 CG7915 -0.674912
CG5594 CG7935 -2.579630
CG5594 CG7987 2.005632
CG5594 CG8050 0.143445
CG5594 CG8231 -1.749647
CG5594 CG8402 -4.561825
CG5594 CG8439 -4.205605
CG5594 CG8446 -2.124989
CG5594 CG8470 -1.989887
CG5594 CG8665 1.954280
CG5594 CG8759 2.586012
CG5594 CG8766 -0.102633
CG5594 CG8788 1.773049
CG5594 CG8946 -0.210585
CG5594 CG8977 1.093522
CG5594 CG9006 1.890910
CG5594 CG9009 0.269050
CG5594 CG9140 -0.209861
CG5594 CG9194 -0.461528
CG5594 CG9281 -2.241953
CG5594 CG9762 -1.660498
CG5596 CG5903 0.043395
CG5596 CG5961 -0.624599
CG5596 CG5992 0.530596
CG5596 CG6501 -0.840338
CG5596 CG6904 0.411532
CG5596 CG6949 -1.477779
CG5596 CG6972 -0.045080
CG5596 CG7033 -3.285583
CG5596 CG7088 0.059910
CG5596 CG7430 -1.460933
CG5596 CG7458 -2.001345
CG5596 CG7610 0.758897
CG5596 CG7915 -1.156926
CG5596 CG8231 0.688984
CG5596 CG8235 -0.949693
CG5596 CG8439 2.131793
CG5596 CG8446 -1.195465
CG5596 CG8531 0.443669
CG5596 CG8635 -0.460826
CG5596 CG8759 -3.602798
CG5596 CG8977 0.878480
CG5596 CG9172 -1.297886
CG5596 CG9194 -0.488655
CG5596 CG9281 -5.253386
CG5596 CG9663 -1.583096
CG5596 CG9762 -1.868471
CG5596 CG9811 -1.080430
CG5596 CR31696 -1.680513
CG5660 CG5819 0.720076
CG5660 CG5903 -1.511306
CG5660 CG6028 -0.791995
CG5660 CG6030 -0.472520
CG5660 CG6345 -0.607591
CG5660 CG6459 1.127109
CG5660 CG6501 2.847177
CG5660 CG6666 -1.967180
CG5660 CG6769 0.957247
CG5660 CG6949 1.450390
CG5660 CG7328 -1.106412
CG5660 CG7354 -2.123152
CG5660 CG7698 -1.083459
CG5660 CG8048 -2.495558
CG5660 CG8443 -0.013213
CG5660 CG8788 1.509086
CG5660 CG8946 1.994544
CG5660 CG9331 -0.518906
CG5660 CG9527 1.213309
CG5776 CG5992 -0.179516
CG5776 CG7915 1.278892
CG5776 CG7987 -5.700845
CG5776 CG8258 -0.655115
CG5776 CG8583 -1.136692
CG5776 CG8759 -0.230429
CG5776 CG8977 2.444784
CG5776 CG9006 -1.075587
CG5776 CG9663 -0.306562
CG5776 CG9866 0.627079
CG5809 CG6668 -0.625850
CG5809 CG6775 -1.349762
CG5809 CG6844 -0.496646
CG5809 CG6877 3.096056
CG5809 CG7173 0.031905
CG5809 CG7433 1.487110
CG5809 CG7481 0.417356
CG5809 CG7752 1.088028
CG5809 CG7987 -0.836769
CG5809 CG8209 1.354675
CG5809 CG8276 -2.578465
CG5809 CG8289 -0.320030
CG5809 CG8312 -1.734557
CG5809 CG8416 1.289818
CG5809 CG8933 -2.865114
CG5809 CG8974 -0.245018
CG5809 CG9020 -1.060182
CG5809 CG9022 3.799598
CG5809 CG9128 -0.018132
CG5809 CG9322 0.628966
CG5809 CG9423 1.773246
CG5809 CG9985 -7.720294
CG5813 CG6617 -0.241379
CG5813 CG6866 -1.189112
CG5813 CG6889 -0.536422
CG5813 CG7358 -1.299914
CG5813 CG9135 0.598415
CG5819 CG5949 -0.737013
CG5819 CG6417 -0.433113
CG5819 CG6501 -0.738158
CG5819 CG6666 0.807662
CG5819 CG6949 -1.128101
CG5819 CG7458 -0.863845
CG5819 CG8048 1.072870
CG5819 CG8443 0.427221
CG5819 CG8470 -0.472700
CG5819 CG8531 1.223046
CG5819 CG8766 -0.554279
CG5819 CG8788 2.770956
CG5819 CG8946 -0.337088
CG5819 CG9527 1.186637
CG5824 CG5904 2.053532
CG5824 CG6022 1.220930
CG5824 CG6105 3.851685
CG5824 CG6148 -1.348697
CG5824 CG6226 -3.800241
CG5824 CG6455 1.931751
CG5824 CG6904 -1.830652
CG5824 CG7033 7.753940
CG5824 CG7430 6.109238
CG5824 CG7461 -1.682169
CG5824 CG7519 -30.159362
CG5824 CG7780 -1.310454
CG5824 CG7839 6.987865
CG5824 CG7935 -2.128753
CG5824 CG7993 4.605683
CG5824 CG8039 2.724989
CG5824 CG8058 3.637582
CG5824 CG8231 -1.448235
CG5824 CG8301 4.144142
CG5824 CG8327 9.240391
CG5824 CG8446 0.330210
CG5824 CG8525 -3.478182
CG5824 CG8583 -0.933343
CG5824 CG8635 2.032319
CG5824 CG8759 6.607484
CG5824 CG8920 9.539655
CG5824 CG8977 -4.802168
CG5824 CG8978 1.508122
CG5824 CG9006 -24.455849
CG5824 CG9300 3.336790
CG5824 CG9306 -1.836428
CG5824 CG9630 -40.071670
CG5824 CG9663 -0.361387
CG5824 CG9677 0.675823
CG5824 CG9750 -3.888961
CG5828 CG7241 -0.563357
CG5828 CG9066 -1.686067
CG5903 CG5904 1.968852
CG5903 CG6105 0.964344
CG5903 CG6226 0.482962
CG5903 CG6345 -2.662813
CG5903 CG6501 2.467060
CG5903 CG6666 -1.640054
CG5903 CG6769 -3.957414
CG5903 CG6904 -0.514748
CG5903 CG6949 -3.490090
CG5903 CG7033 -0.816705
CG5903 CG7107 0.433515
CG5903 CG7176 0.341077
CG5903 CG7354 0.724943
CG5903 CG7361 -3.890742
CG5903 CG7458 0.575432
CG5903 CG7502 -0.020911
CG5903 CG7554 -0.249801
CG5903 CG7698 0.668355
CG5903 CG7920 -1.235430
CG5903 CG8048 -1.122570
CG5903 CG8058 -1.895014
CG5903 CG8235 3.567812
CG5903 CG8443 0.517988
CG5903 CG8766 -0.912483
CG5903 CG8788 -0.414461
CG5903 CG8946 1.422974
CG5903 CG9527 0.636632
CG5904 CG5992 1.828563
CG5904 CG6022 -2.862821
CG5904 CG6105 -4.565808
CG5904 CG6226 -13.071235
CG5904 CG6343 6.255521
CG5904 CG6417 -4.892023
CG5904 CG6455 -0.159659
CG5904 CG6459 4.812092
CG5904 CG6501 6.786718
CG5904 CG6708 6.313981
CG5904 CG6769 -0.542261
CG5904 CG6904 -2.334084
CG5904 CG6949 -30.606477
CG5904 CG7033 -7.663251
CG5904 CG7176 -3.339484
CG5904 CG7361 -0.677437
CG5904 CG7413 -8.849867
CG5904 CG7421 3.538238
CG5904 CG7430 -1.688264
CG5904 CG7458 9.045561
CG5904 CG7461 2.807484
CG5904 CG7519 -3.242462
CG5904 CG7554 2.006684
CG5904 CG7610 0.227016
CG5904 CG7698 0.116384
CG5904 CG7712 6.286713
CG5904 CG7834 -7.698858
CG5904 CG7839 3.873919
CG5904 CG7935 -1.482205
CG5904 CG7993 -16.909097
CG5904 CG8039 -22.083731
CG5904 CG8058 -17.444529
CG5904 CG8231 -0.240254
CG5904 CG8235 5.824056
CG5904 CG8309 3.372267
CG5904 CG8327 4.578873
CG5904 CG8366 1.892563
CG5904 CG8402 2.067633
CG5904 CG8439 4.814238
CG5904 CG8443 3.954343
CG5904 CG8444 -7.298952
CG5904 CG8446 3.006563
CG5904 CG8470 5.451897
CG5904 CG8525 -2.756051
CG5904 CG8531 3.018856
CG5904 CG8759 4.887056
CG5904 CG8766 4.224924
CG5904 CG8788 -1.763257
CG5904 CG8920 -5.508613
CG5904 CG8977 -21.232840
CG5904 CG8978 1.397154
CG5904 CG9140 -7.580096
CG5904 CG9172 2.027125
CG5904 CG9281 15.974355
CG5904 CG9306 0.427259
CG5904 CG9527 0.705517
CG5904 CG9577 4.750758
CG5904 CG9630 -7.654505
CG5904 CG9663 -1.029939
CG5904 CG9750 -8.772862
CG5940 CG9999 -2.442938
CG5946 CG6822 -1.483373
CG5946 CG7872 -3.039236
CG5949 CG8470 -0.585841
CG5949 CG8946 0.905424
CG5961 CG6501 -3.131473
CG5961 CG6949 -1.540108
CG5961 CG7033 -0.330926
CG5961 CG7458 -0.853026
CG5961 CG7930 -1.343760
CG5961 CG8048 -3.410705
CG5961 CG8531 -0.066651
CG5961 CG8788 -2.770525
CG5961 CG8946 1.672540
CG5961 CG9527 1.786917
CG5961 CG9663 -1.444839
CG5961 CG9762 1.557055
CG5992 CG6501 5.848220
CG5992 CG6904 0.744596
CG5992 CG6972 -1.477984
CG5992 CG7088 -0.609350
CG5992 CG7413 0.167334
CG5992 CG7430 -0.502697
CG5992 CG7458 -6.640293
CG5992 CG7461 -2.345472
CG5992 CG7519 1.453986
CG5992 CG7610 -0.323196
CG5992 CG7993 -1.334972
CG5992 CG8058 4.006550
CG5992 CG8289 -1.119031
CG5992 CG8446 -0.590861
CG5992 CG8531 1.181203
CG5992 CG8759 -6.378133
CG5992 CG8977 -3.771482
CG5992 CG9281 1.150665
CG5992 CG9630 -1.072775
CG5992 CG9663 0.798925
CG6017 CG7262 -1.544827
CG6017 CG8289 -1.386152
CG6017 CG8430 -0.496781
CG6022 CG6105 -1.177061
CG6022 CG6226 -2.451010
CG6022 CG6343 -7.930450
CG6022 CG6767 -2.262800
CG6022 CG6904 -10.626905
CG6022 CG7393 3.566507
CG6022 CG7413 0.910036
CG6022 CG7519 -11.393153
CG6022 CG7698 1.241983
CG6022 CG7712 -1.207271
CG6022 CG7839 0.426743
CG6022 CG7935 5.405448
CG6022 CG7993 2.618904
CG6022 CG8039 1.106512
CG6022 CG8058 7.478293
CG6022 CG8327 -4.670583
CG6022 CG8444 -1.250966
CG6022 CG8525 2.968461
CG6022 CG8636 -0.805265
CG6022 CG8788 3.762426
CG6022 CG8920 -6.639938
CG6022 CG9006 -15.767056
CG6022 CG9149 1.761619
CG6022 CG9300 4.733493
CG6022 CG9306 -4.234870
CG6028 CG6459 0.172060
CG6028 CG6769 0.829196
CG6028 CG7328 0.432642
CG6028 CG7354 0.334298
CG6028 CG7421 -0.747816
CG6028 CG7698 -0.592548
CG6028 CG8766 -0.333620
CG6028 CG9527 -1.570810
CG6030 CG6439 -1.420773
CG6030 CG6666 -0.245096
CG6030 CG8443 -0.275001
CG6105 CG6226 -3.000269
CG6105 CG6343 -3.845325
CG6105 CG6415 -0.556989
CG6105 CG6501 -0.396554
CG6105 CG6769 1.006804
CG6105 CG6904 -2.784086
CG6105 CG6949 -1.476476
CG6105 CG7033 0.343838
CG6105 CG7176 -0.257324
CG6105 CG7421 -5.998833
CG6105 CG7519 -12.700251
CG6105 CG7712 -5.738144
CG6105 CG7834 -1.260060
CG6105 CG7839 -0.333729
CG6105 CG7935 -1.870732
CG6105 CG7993 1.801221
CG6105 CG8039 1.869921
CG6105 CG8231 3.221691
CG6105 CG8327 4.216733
CG6105 CG8443 1.548337
CG6105 CG8444 1.008025
CG6105 CG8446 5.103331
CG6105 CG8525 -10.145785
CG6105 CG8531 1.972269
CG6105 CG8788 -4.199428
CG6105 CG9140 -2.928765
CG6105 CG9149 0.709865
CG6105 CG9306 0.187191
CG6105 CG9527 0.460462
CG6105 CG9577 0.211036
CG6105 CG9630 5.898604
CG6105 CG9762 1.317740
CG6148 CG6512 0.753507
CG6148 CG6708 0.639600
CG6148 CG7430 0.555522
CG6148 CG7461 0.457821
CG6148 CG7702 -1.140473
CG6148 CG7935 1.775733
CG6148 CG8144 -0.626361
CG6148 CG8306 -0.029452
CG6148 CG8446 -0.182374
CG6148 CG9006 1.371528
CG6148 CG9035 -0.047907
CG6148 CG9677 0.447811
CG6148 CG9866 -0.425004
CG6148 CG9916 -1.016105
CG6174 CG6877 -0.073847
CG6174 CG7375 -1.506387
CG6174 CG8933 -1.031927
CG6174 CG8974 1.057551
CG6177 CG7033 -0.585928
CG6177 CG9423 -1.450897
CG6177 CG9750 -0.079820
CG6199 CG6345 -0.805950
CG6202 CG6708 -4.494783
CG6202 CG6822 -0.973687
CG6202 CG6904 2.045668
CG6202 CG7413 0.545812
CG6202 CG7461 0.923102
CG6202 CG8144 0.874655
CG6202 CG8235 -0.276821
CG6202 CG8286 -0.366183
CG6202 CG8386 -1.614115
CG6226 CG6343 2.512529
CG6226 CG6455 -0.613062
CG6226 CG6501 -2.010880
CG6226 CG6512 -1.823685
CG6226 CG6769 -1.878317
CG6226 CG6904 4.510949
CG6226 CG6949 8.554154
CG6226 CG7033 -6.042504
CG6226 CG7413 -2.378806
CG6226 CG7421 -4.780259
CG6226 CG7430 -0.892884
CG6226 CG7458 -1.237700
CG6226 CG7461 -0.107037
CG6226 CG7519 9.962699
CG6226 CG7610 -0.023183
CG6226 CG7698 -1.116368
CG6226 CG7712 0.519439
CG6226 CG7834 2.123594
CG6226 CG7839 -2.214039
CG6226 CG7935 2.434504
CG6226 CG7993 -2.438571
CG6226 CG8039 0.529071
CG6226 CG8058 -3.793371
CG6226 CG8231 0.644414
CG6226 CG8309 2.108376
CG6226 CG8366 -0.005888
CG6226 CG8402 -3.902017
CG6226 CG8439 2.985088
CG6226 CG8443 -2.347023
CG6226 CG8444 -3.405686
CG6226 CG8525 4.196357
CG6226 CG8788 -0.956293
CG6226 CG8920 -1.979637
CG6226 CG8977 7.456288
CG6226 CG9140 -1.489467
CG6226 CG9172 -1.323986
CG6226 CG9281 -0.665205
CG6226 CG9527 0.786173
CG6226 CG9630 2.271187
CG6226 CG9750 2.521255
CG6343 CG6904 2.835882
CG6343 CG7421 2.137399
CG6343 CG7519 0.002866
CG6343 CG7712 0.261036
CG6343 CG7839 -3.593004
CG6343 CG7935 -3.034693
CG6343 CG7993 0.177169
CG6343 CG8039 -8.610565
CG6343 CG8439 -0.344288
CG6343 CG8443 0.290092
CG6343 CG8444 -3.386429
CG6343 CG8920 2.159593
CG6343 CG9006 2.326436
CG6343 CG9140 1.298783
CG6343 CG9149 -0.148723
CG6343 CG9300 -1.816344
CG6343 CG9306 0.612234
CG6345 CG6459 0.326424
CG6345 CG6501 2.084801
CG6345 CG6666 1.514025
CG6345 CG6769 1.612349
CG6345 CG7328 -0.029462
CG6345 CG7354 -1.328591
CG6345 CG7361 -0.020488
CG6345 CG7698 0.532699
CG6345 CG8048 -0.547881
CG6345 CG8058 -0.194036
CG6345 CG8235 -0.778692
CG6415 CG7993 -0.791134
CG6417 CG6501 -1.330791
CG6417 CG6769 0.414036
CG6417 CG6949 1.619751
CG6417 CG7458 0.359559
CG6417 CG7936 -1.766814
CG6417 CG8039 3.445214
CG6417 CG8048 2.581918
CG6417 CG8443 -5.187156
CG6417 CG8446 -0.540794
CG6417 CG8470 1.236301
CG6417 CG8766 -1.695112
CG6417 CG8788 1.221769
CG6417 CG8827 -1.105758
CG6417 CG8946 0.672194
CG6417 CG9527 -5.473087
CG6417 CG9577 1.359064
CG6417 CG9663 -0.275161
CG6418 CG8200 -0.921549
CG6418 CG8567 0.027546
CG6439 CG7354 -0.482111
CG6439 CG9131 -2.570906
CG6455 CG7519 3.353550
CG6455 CG8444 -0.834864
CG6455 CG8525 1.941342
CG6455 CG9300 -1.421711
CG6455 CG9630 -2.426839
CG6459 CG6767 -1.102761
CG6459 CG6949 4.733864
CG6459 CG7176 -1.390012
CG6459 CG7266 0.991588
CG6459 CG7328 0.155945
CG6459 CG7361 -0.915899
CG6459 CG7421 0.271201
CG6459 CG7698 -0.384767
CG6459 CG7712 2.985352
CG6459 CG8058 -4.928441
CG6459 CG8309 1.472194
CG6459 CG8402 0.377079
CG6459 CG8443 -1.580961
CG6459 CG8470 0.125362
CG6459 CG8766 -0.090991
CG6459 CG8788 -9.885131
CG6459 CG8804 -0.134671
CG6459 CG8913 -0.403863
CG6459 CG8920 1.179944
CG6459 CG8946 -1.603416
CG6459 CG9127 -1.833983
CG6459 CG9331 -1.634683
CG6459 CG9446 -1.167014
CG6459 CG9527 0.602727
CG6501 CG6521 1.542769
CG6501 CG6666 -0.105435
CG6501 CG6668 3.995764
CG6501 CG6769 -0.711211
CG6501 CG6904 -0.150305
CG6501 CG6949 -10.487903
CG6501 CG6972 0.490517
CG6501 CG7033 -4.305701
CG6501 CG7088 -4.130153
CG6501 CG7107 6.014397
CG6501 CG7173 1.527116
CG6501 CG7176 -1.715388
CG6501 CG7178 3.055005
CG6501 CG7361 -6.218482
CG6501 CG7421 -1.531697
CG6501 CG7430 0.715800
CG6501 CG7458 -19.315687
CG6501 CG7461 6.332796
CG6501 CG7610 -4.632767
CG6501 CG7698 0.622706
CG6501 CG7915 3.345152
CG6501 CG7920 -6.312091
CG6501 CG7987 -6.365581
CG6501 CG8039 1.849907
CG6501 CG8048 -13.366537
CG6501 CG8050 0.098381
CG6501 CG8186 2.393512
CG6501 CG8235 -1.248326
CG6501 CG8402 -13.211644
CG6501 CG8439 -3.930945
CG6501 CG8443 -4.912981
CG6501 CG8446 3.126671
CG6501 CG8531 7.448192
CG6501 CG8759 0.293657
CG6501 CG8766 7.754112
CG6501 CG8788 -4.126050
CG6501 CG8946 -2.761650
CG6501 CG8977 -35.541791
CG6501 CG9009 3.178151
CG6501 CG9140 1.837075
CG6501 CG9281 3.002988
CG6501 CG9527 0.220314
CG6501 CG9663 1.006364
CG6501 CG9762 -2.822659
CG6501 CR31696 1.960777
CG6501 TE19126 3.400836
CG6512 CG6668 1.484150
CG6512 CG6708 0.010944
CG6512 CG6766 -0.218763
CG6512 CG7033 2.629892
CG6512 CG7271 -0.027266
CG6512 CG7413 -3.262999
CG6512 CG7430 -4.447090
CG6512 CG7461 1.399354
CG6512 CG7610 -1.210584
CG6512 CG7654 -3.162224
CG6512 CG7915 0.020697
CG6512 CG8231 -1.135840
CG6512 CG8289 -0.661045
CG6512 CG8306 -0.690668
CG6512 CG8309 2.537332
CG6512 CG8446 1.040555
CG6512 CG8759 4.729404
CG6512 CG8977 -7.356948
CG6512 CG8978 1.629675
CG6512 CG9035 -0.758187
CG6512 CG9172 0.666780
CG6512 CG9281 -3.907079
CG6512 CG9330 -2.602447
CG6512 CG9403 0.964052
CG6512 CG9416 0.108849
CG6512 CG9677 -0.040782
CG6512 CG9710 -0.844254
CG6512 CG9866 -2.348594
CG6512 TE19126 -2.444021
CG6521 CG7033 -0.458944
CG6521 CG7107 -1.368105
CG6521 CG7176 -0.728929
CG6521 CG7361 -0.003188
CG6521 CG7413 -0.077419
CG6521 CG7698 0.462100
CG6521 CG7807 -0.424355
CG6521 CG7920 -0.419585
CG6521 CG8173 -0.196534
CG6521 CG8235 0.448649
CG6521 CG8439 0.100420
CG6521 CG8788 -0.480674
CG6521 CG9322 0.147325
CG6521 CG9330 -0.520086
CG6521 CG9710 1.106019
CG6617 CG6866 -0.549216
CG6617 CG6889 -0.964475
CG6617 CG6987 -0.328219
CG6617 CG7471 -1.478704
CG6617 CG9135 0.146229
CG6647 CG7071 0.006204
CG6647 CG7107 0.876466
CG6647 CG7433 -2.271496
CG6647 CG7920 -1.055308
CG6654 CG7379 -1.213787
CG6654 CG8173 -0.474655
CG6654 CG8965 -0.538012
CG6654 CG9022 -0.036932
CG6654 CG9712 -0.350559
CG6666 CG6949 -1.086587
CG6666 CG7107 -2.504784
CG6666 CG7176 -0.344939
CG6666 CG7354 -3.813710
CG6666 CG7361 -1.690761
CG6666 CG7458 1.577738
CG6666 CG7920 1.045768
CG6666 CG8048 -3.598219
CG6666 CG8186 1.505971
CG6666 CG8235 0.653647
CG6666 CG8402 3.409818
CG6666 CG8443 -1.145708
CG6666 CG8766 -4.866947
CG6666 CG8788 2.049501
CG6666 CG8946 -3.170479
CG6666 CG9331 2.681359
CG6666 CG9527 4.210622
CG6666 CG9762 -2.212922
CG6668 CG6708 1.613176
CG6668 CG6766 -0.836076
CG6668 CG6775 0.480427
CG6668 CG6844 -0.496714
CG6668 CG6871 -0.058792
CG6668 CG7071 -4.488056
CG6668 CG7107 -0.719701
CG6668 CG7173 0.196639
CG6668 CG7199 -1.947157
CG6668 CG7271 -3.113591
CG6668 CG7433 2.311813
CG6668 CG7654 -0.173468
CG6668 CG7915 -3.633422
CG6668 CG7987 5.365805
CG6668 CG8144 -3.090581
CG6668 CG8182 -0.315238
CG6668 CG8186 -1.241556
CG6668 CG8235 3.196493
CG6668 CG8306 1.119377
CG6668 CG8402 -0.080659
CG6668 CG8439 -0.429334
CG6668 CG8965 -0.097663
CG6668 CG8977 -1.013129
CG6668 CG9009 0.412064
CG6668 CG9022 0.920867
CG6668 CG9238 -1.123746
CG6668 CG9253 -1.300538
CG6668 CG9281 3.578804
CG6668 CG9322 -1.922967
CG6668 CG9330 -4.594599
CG6668 CG9539 0.043162
CG6668 CG9710 -3.586508
CG6668 CG9866 3.702448
CG6668 CG9985 3.073546
CG6668 CR31696 2.900055
CG6668 TE19126 -3.551919
CG6703 CG7851 -1.668732
CG6703 CG9666 -0.887272
CG6708 CG6766 0.709191
CG6708 CG6904 -3.333886
CG6708 CG7033 -0.799919
CG6708 CG7073 0.367370
CG6708 CG7107 -3.068413
CG6708 CG7176 -2.154272
CG6708 CG7266 0.028070
CG6708 CG7271 -0.772039
CG6708 CG7361 -0.385451
CG6708 CG7413 0.845525
CG6708 CG7430 -1.472453
CG6708 CG7461 -1.575241
CG6708 CG7915 -1.294672
CG6708 CG8036 1.962882
CG6708 CG8058 -0.523312
CG6708 CG8144 -5.707383
CG6708 CG8235 -0.808225
CG6708 CG8286 0.204176
CG6708 CG8306 0.745835
CG6708 CG8309 -1.008643
CG6708 CG8386 1.761159
CG6708 CG8402 1.547167
CG6708 CG8439 0.704684
CG6708 CG8446 0.666381
CG6708 CG8531 -1.045712
CG6708 CG8788 1.564264
CG6708 CG8978 -1.092870
CG6708 CG9009 0.580570
CG6708 CG9035 0.934530
CG6708 CG9140 -1.073870
CG6708 CG9149 0.883764
CG6708 CG9280 -0.848879
CG6708 CG9281 3.483238
CG6708 CG9322 0.545192
CG6708 CG9326 0.039156
CG6708 CG9330 -1.163622
CG6708 CG9416 0.176095
CG6708 CG9539 0.041398
CG6708 CG9710 2.174248
CG6766 CG6775 0.023677
CG6766 CG7033 0.226199
CG6766 CG7071 -0.169365
CG6766 CG7073 -1.377657
CG6766 CG7271 -0.734645
CG6766 CG7413 -3.169153
CG6766 CG7461 2.398688
CG6766 CG7654 -2.092507
CG6766 CG7893 -1.921492
CG6766 CG7915 -0.547772
CG6766 CG8209 -0.036586
CG6766 CG8231 -2.046262
CG6766 CG8306 0.351887
CG6766 CG8430 0.904714
CG6766 CG9172 -0.862551
CG6766 CG9281 1.338478
CG6766 CG9330 0.291564
CG6766 CG9416 -0.336495
CG6766 CG9710 -2.746314
CG6766 TE19126 1.262062
CG6767 CG7712 -0.905134
CG6767 CG8920 -7.182469
CG6767 CG9306 2.142720
CG6769 CG6949 0.226517
CG6769 CG7361 1.613798
CG6769 CG7421 -1.795826
CG6769 CG7502 0.228962
CG6769 CG7610 0.823251
CG6769 CG7834 -2.424165
CG6769 CG7920 -0.007790
CG6769 CG7993 1.032147
CG6769 CG8039 1.012832
CG6769 CG8048 4.284250
CG6769 CG8058 1.418655
CG6769 CG8235 -5.423975
CG6769 CG8402 1.845556
CG6769 CG8443 0.489801
CG6769 CG8444 -0.586002
CG6769 CG8446 -0.330346
CG6769 CG8766 0.609065
CG6769 CG8946 0.257274
CG6769 CG9527 -4.977863
CG6775 CG6877 -2.951213
CG6775 CG7071 -1.535952
CG6775 CG7187 -1.097482
CG6775 CG7269 -1.081976
CG6775 CG7271 -0.321616
CG6775 CG7375 2.716490
CG6775 CG7379 -0.080271
CG6775 CG7413 -1.287063
CG6775 CG7433 1.381338
CG6775 CG7893 0.508302
CG6775 CG7920 -1.051549
CG6775 CG8173 -0.862970
CG6775 CG8209 -0.323904
CG6775 CG8430 -0.490258
CG6775 CG8965 1.397710
CG6775 CG8974 0.400705
CG6775 CG9022 -0.855950
CG6775 CG9322 -0.176142
CG6775 CG9710 0.577331
CG6775 CG9750 2.210356
CG6778 CG7702 0.387526
CG6778 CG8258 -0.878139
CG6778 CG9256 -0.316184
CG6803 CG7173 0.706071
CG6803 CG7987 0.353041
CG6803 CG8050 -0.736960
CG6803 CG8665 0.578686
CG6830 CG9568 -0.298479
CG6844 CG7433 0.764580
CG6844 CG7481 -0.144148
CG6844 CG7987 -0.068363
CG6844 CG9985 -1.961431
CG6860 CG8200 -1.311091
CG6860 CG8567 0.097684
CG6866 CG9135 -2.603957
CG6866 CG9666 -0.014049
CG6871 CG7461 -0.860567
CG6871 CG8144 -0.192961
CG6871 CG8402 -1.205820
CG6871 CG9009 -0.961863
CG6877 CG7375 -2.604237
CG6877 CG7379 -1.749228
CG6877 CG7433 0.465248
CG6877 CG7752 1.081441
CG6877 CG8209 -1.246344
CG6877 CG8430 -0.027831
CG6877 CG8749 0.570016
CG6877 CG8933 -1.677270
CG6877 CG8974 1.854994
CG6877 CG9022 -1.791549
CG6889 CG6987 -1.748082
CG6904 CG6949 1.054342
CG6904 CG7033 -6.646952
CG6904 CG7176 1.303025
CG6904 CG7361 -3.298314
CG6904 CG7393 -4.190596
CG6904 CG7413 -0.880676
CG6904 CG7421 2.482250
CG6904 CG7430 0.211256
CG6904 CG7458 0.369199
CG6904 CG7461 -0.498998
CG6904 CG7519 2.061368
CG6904 CG7610 -3.686224
CG6904 CG7698 5.649847
CG6904 CG7834 2.097287
CG6904 CG7839 -4.405067
CG6904 CG7935 -5.102598
CG6904 CG7993 -1.266763
CG6904 CG8039 6.727333
CG6904 CG8058 -9.681377
CG6904 CG8231 1.836234
CG6904 CG8235 2.329860
CG6904 CG8286 0.743634
CG6904 CG8309 -1.319059
CG6904 CG8327 -2.562264
CG6904 CG8366 -1.331251
CG6904 CG8443 -4.133964
CG6904 CG8444 -1.043361
CG6904 CG8525 -4.488236
CG6904 CG8531 -1.836060
CG6904 CG8636 0.177132
CG6904 CG8759 -3.319040
CG6904 CG8788 2.979894
CG6904 CG8920 1.112869
CG6904 CG8978 -3.634984
CG6904 CG9006 9.764314
CG6904 CG9009 1.558002
CG6904 CG9140 -8.627345
CG6904 CG9280 1.865054
CG6904 CG9281 1.204784
CG6904 CG9330 0.592532
CG6904 CG9630 1.976933
CG6904 CG9663 0.599806
CG6904 CG9750 -3.663139
CG6949 CG7033 -1.049611
CG6949 CG7107 -0.308998
CG6949 CG7361 -0.232825
CG6949 CG7421 -5.377961
CG6949 CG7438 -0.095142
CG6949 CG7458 -9.303674
CG6949 CG7519 1.007017
CG6949 CG7610 1.751297
CG6949 CG7834 3.469729
CG6949 CG7935 -2.311159
CG6949 CG7993 8.925969
CG6949 CG8039 0.956105
CG6949 CG8048 2.116432
CG6949 CG8058 -4.692679
CG6949 CG8235 -9.861741
CG6949 CG8309 3.221238
CG6949 CG8402 -15.735115
CG6949 CG8439 -1.430184
CG6949 CG8443 -18.875024
CG6949 CG8446 -3.572908
CG6949 CG8470 -3.995909
CG6949 CG8525 -1.585083
CG6949 CG8531 -5.130113
CG6949 CG8766 -3.761687
CG6949 CG8788 -2.323000
CG6949 CG8946 -5.967083
CG6949 CG8977 5.723201
CG6949 CG9140 0.170936
CG6949 CG9281 -0.102936
CG6949 CG9331 -0.214136
CG6949 CG9527 -3.351152
CG6949 CG9663 1.984070
CG6949 CG9762 -7.110528
CG6972 CG7458 0.338291
CG6972 CG7638 -0.476496
CG6972 CG8759 1.044923
CG6987 CG7358 -2.000426
CG6987 CG9704 -0.059801
CG7033 CG7107 -4.373128
CG7033 CG7361 1.369603
CG7033 CG7413 7.170497
CG7033 CG7421 3.371294
CG7033 CG7430 3.924182
CG7033 CG7458 0.979112
CG7033 CG7461 1.973693
CG7033 CG7554 -0.876235
CG7033 CG7610 3.522124
CG7033 CG7698 0.157867
CG7033 CG7893 -0.134576
CG7033 CG7915 -1.111855
CG7033 CG7920 -0.666321
CG7033 CG7935 -1.678604
CG7033 CG7987 2.693195
CG7033 CG8039 0.010101
CG7033 CG8058 5.233166
CG7033 CG8231 -15.664022
CG7033 CG8366 0.517146
CG7033 CG8402 -0.277255
CG7033 CG8439 -8.689635
CG7033 CG8443 -1.088090
CG7033 CG8553 1.973659
CG7033 CG8759 2.122333
CG7033 CG8766 0.553090
CG7033 CG8788 1.294964
CG7033 CG8977 -8.900458
CG7033 CG8978 -1.075764
CG7033 CG9140 2.105089
CG7033 CG9172 -3.027308
CG7033 CG9194 -7.025762
CG7033 CG9281 -12.605078
CG7033 CG9330 -2.812069
CG7033 CG9423 1.854020
CG7033 CG9663 -0.486746
CG7033 CG9710 -2.919946
CG7033 CG9750 -5.523774
CG7033 CG9762 2.132042
CG7033 CG9811 0.633836
CG7033 CR31696 0.962901
CG7033 TE19126 0.914170
CG7062 CG7241 1.128197
CG7062 CG7266 -0.929854
CG7062 CG8050 -1.705880
CG7062 CG8066 0.362783
CG7062 CG8186 0.858499
CG7062 CG8402 1.974107
CG7062 CG8470 0.876438
CG7062 CG8665 -3.415223
CG7062 CG8788 2.042641
CG7062 CG8946 -2.610881
CG7062 CG9184 -0.902105
CG7071 CG7107 -0.492173
CG7071 CG7271 -0.348737
CG7071 CG7361 -2.383651
CG7071 CG7433 -1.646061
CG7071 CG7807 0.521839
CG7071 CG7920 -0.632888
CG7071 CG8186 -1.106695
CG7071 CG8235 -0.825388
CG7071 CG9022 -0.130640
CG7071 CG9253 -0.520839
CG7071 CG9322 0.534991
CG7071 CG9710 -1.134032
CG7071 CG9811 -0.016899
CG7073 CG7430 -0.237044
CG7073 CG7461 -1.318354
CG7073 CG7654 0.296831
CG7073 CG7915 -1.470821
CG7073 CG8289 0.808819
CG7073 CG8306 -1.538076
CG7073 CG8635 -2.358539
CG7073 CG8759 -0.096115
CG7073 CG9128 1.480160
CG7073 CG9677 -2.105653
CG7073 CG9866 2.981247
CG7073 CG9916 -0.004833
CG7073 CG9985 -0.641986
CG7073 TE19126 -1.414025
CG7088 CG7430 0.447046
CG7088 CG7458 -3.346461
CG7088 CG7461 -0.311212
CG7088 CG7915 0.177227
CG7088 CG8050 -0.979596
CG7088 CG8144 -0.515181
CG7088 CG8402 1.057940
CG7088 CG8446 -7.366198
CG7088 CG8665 -0.961072
CG7088 CG8977 2.229636
CG7088 CG9009 0.341274
CG7088 CG9281 -1.770409
CG7088 CG9663 2.567901
CG7088 TE19126 -0.825143
CG7107 CG7173 0.260470
CG7107 CG7176 5.577019
CG7107 CG7266 -0.535484
CG7107 CG7271 -1.469862
CG7107 CG7279 -0.333955
CG7107 CG7361 -0.887009
CG7107 CG7421 2.234755
CG7107 CG7433 -0.470020
CG7107 CG7458 0.729841
CG7107 CG7461 -1.876734
CG7107 CG7698 0.998595
CG7107 CG7807 -4.616351
CG7107 CG7915 1.099650
CG7107 CG7920 -0.537852
CG7107 CG7981 -0.369855
CG7107 CG8173 -0.772527
CG7107 CG8186 0.896606
CG7107 CG8235 -0.709749
CG7107 CG8402 -6.585095
CG7107 CG8439 -5.559405
CG7107 CG8766 1.669373
CG7107 CG8788 -4.544079
CG7107 CG8977 1.923764
CG7107 CG9194 1.356957
CG7107 CG9281 3.142120
CG7107 CG9330 2.537055
CG7107 CG9710 -2.278061
CG7107 CG9811 0.391974
CG7107 CR31696 1.272002
CG7107 TE19126 0.363265
CG7173 CG8186 0.712150
CG7173 CG8402 1.339293
CG7173 CG8439 1.228507
CG7173 CG8977 -4.025676
CG7173 CG9281 0.177238
CG7173 CG9710 -0.129102
CG7173 CR31696 0.159878
CG7176 CG7178 -1.007532
CG7176 CG7361 -6.853789
CG7176 CG7421 2.311783
CG7176 CG7502 -0.242464
CG7176 CG7698 0.471977
CG7176 CG8048 -0.521133
CG7176 CG8235 1.128320
CG7176 CG8309 0.283198
CG7176 CG8439 -1.203382
CG7176 CG8788 -2.275839
CG7176 CG8946 2.270234
CG7176 CG9009 -0.021554
CG7176 CG9149 -2.170777
CG7176 CG9281 -0.197070
CG7176 CG9322 -0.367596
CG7176 CG9330 0.150700
CG7176 CG9527 1.861233
CG7176 CG9762 0.462305
CG7178 CG8048 -2.534411
CG7178 CG8946 0.451450
CG7187 CG9267 -2.474873
CG7199 CG7675 -1.728472
CG7199 CG9330 0.295652
CG7227 CG7393 -1.063223
CG7227 CG7461 1.536504
CG7227 CG7702 -0.948294
CG7227 CG7935 -1.416784
CG7227 CG7987 0.541202
CG7227 CG8258 -0.287469
CG7227 CG8977 1.899289
CG7227 CG9006 3.624449
CG7227 CG9280 -1.092901
CG7227 CG9750 0.584354
CG7230 CG9322 -2.240591
CG7241 CG8050 -1.777707
CG7241 CG8066 -0.860961
CG7241 CG8665 1.878027
CG7241 CG8669 -0.056350
CG7241 CG9066 -0.542061
CG7262 CG7752 -1.016767
CG7262 CG9128 -1.699103
CG7266 CG7438 -0.573357
CG7266 CG7807 -0.349282
CG7266 CG7981 -0.736816
CG7266 CG8058 -0.085959
CG7266 CG8144 0.142082
CG7266 CG8235 1.856269
CG7266 CG8402 0.260577
CG7266 CG8470 -0.256524
CG7266 CG8665 2.234736
CG7266 CG8788 1.328446
CG7266 CG9446 -1.232726
CG7266 CG9539 -1.282910
CG7271 CG7361 2.595358
CG7271 CG7413 -1.754620
CG7271 CG7430 1.179535
CG7271 CG7461 -1.363374
CG7271 CG7915 1.216717
CG7271 CG8144 -0.425641
CG7271 CG8173 -0.012959
CG7271 CG8235 -3.678484
CG7271 CG8306 -0.506994
CG7271 CG8309 0.376925
CG7271 CG8430 1.541466
CG7271 CG9172 0.433888
CG7271 CG9322 0.684929
CG7271 CG9330 1.180474
CG7271 CG9416 -0.778991
CG7271 CG9710 -1.785404
CG7279 CG7461 -0.673711
CG7328 CG7354 -0.863020
CG7328 CG9331 1.154488
CG7328 CG9527 -0.819092
CG7354 CG9331 -2.505847
CG7358 CG7659 -0.649465
CG7358 CG9704 -0.501982
CG7361 CG7413 -0.305462
CG7361 CG7421 4.962239
CG7361 CG7430 2.811656
CG7361 CG7502 -0.425592
CG7361 CG7610 1.366688
CG7361 CG7698 -4.872806
CG7361 CG7712 -2.244258
CG7361 CG7807 -0.115921
CG7361 CG7920 5.746978
CG7361 CG8048 3.280326
CG7361 CG8058 3.040203
CG7361 CG8186 -3.181075
CG7361 CG8235 -13.178921
CG7361 CG8309 -6.671819
CG7361 CG8402 -2.184686
CG7361 CG8430 0.773854
CG7361 CG8439 -3.856709
CG7361 CG8443 3.115399
CG7361 CG8446 -0.262903
CG7361 CG8531 0.337765
CG7361 CG8766 -2.209874
CG7361 CG8788 -7.748390
CG7361 CG8946 2.683055
CG7361 CG9149 -0.012912
CG7361 CG9281 2.345094
CG7361 CG9330 1.894441
CG7361 CG9527 2.211541
CG7361 CG9710 -1.563815
CG7361 CG9762 -3.863741
CG7361 CR31808 1.111992
CG7375 CG7379 -1.195615
CG7375 CG7433 0.556502
CG7375 CG8092 0.219737
CG7375 CG8200 -0.256200
CG7375 CG8209 -0.070488
CG7375 CG8749 -1.370410
CG7375 CG8933 1.640794
CG7375 CG8974 -2.573161
CG7375 CG9022 0.725796
CG7375 CG9666 -0.251438
CG7375 CG9894 -0.455363
CG7379 CG7752 -1.047645
CG7379 CG7893 1.597773
CG7379 CG8289 0.433998
CG7379 CG9022 1.737753
CG7379 CG9128 -0.663846
CG7379 CG9318 -1.069409
CG7390 CG8066 -0.664158
CG7393 CG7461 0.905322
CG7393 CG7702 -1.368581
CG7393 CG7839 -3.896334
CG7393 CG7935 0.733516
CG7393 CG7987 -2.006546
CG7393 CG7993 0.467612
CG7393 CG8036 -0.946501
CG7393 CG8636 0.577180
CG7393 CG9006 -9.507549
CG7393 CG9306 1.232155
CG7413 CG7430 0.495844
CG7413 CG7461 -5.841593
CG7413 CG7554 0.174036
CG7413 CG7610 -0.093300
CG7413 CG7654 0.594399
CG7413 CG7698 -3.961661
CG7413 CG7993 1.713245
CG7413 CG8058 6.264767
CG7413 CG8231 0.900095
CG7413 CG8235 1.640059
CG7413 CG8286 0.405695
CG7413 CG8289 1.091416
CG7413 CG8309 -1.985469
CG7413 CG8366 -0.773103
CG7413 CG8430 0.837054
CG7413 CG8444 -0.941880
CG7413 CG8553 -0.775005
CG7413 CG8920 0.748366
CG7413 CG8977 6.542411
CG7413 CG8978 -4.996578
CG7413 CG9172 -2.890311
CG7413 CG9281 -10.748284
CG7413 CG9330 -2.779181
CG7413 CG9423 0.263010
CG7413 CG9677 -1.481512
CG7413 CG9710 1.357727
CG7413 CG9750 -5.981495
CG7421 CG7519 3.309799
CG7421 CG7712 0.735193
CG7421 CG7807 -0.294295
CG7421 CG7841 -1.446037
CG7421 CG7935 -5.071026
CG7421 CG7993 -5.600875
CG7421 CG8058 4.231272
CG7421 CG8235 2.104423
CG7421 CG8309 -8.161956
CG7421 CG8402 0.623148
CG7421 CG8439 -7.476078
CG7421 CG8443 -4.589307
CG7421 CG8444 -1.275771
CG7421 CG8446 -5.562426
CG7421 CG8470 2.596767
CG7421 CG8531 1.119959
CG7421 CG8788 4.142971
CG7421 CG8920 7.830323
CG7421 CG8977 -0.391747
CG7421 CG9009 1.492119
CG7421 CG9149 0.902136
CG7421 CG9281 4.362335
CG7421 CG9527 2.837391
CG7421 CR31808 0.288317
CG7430 CG7458 0.842487
CG7430 CG7461 3.174912
CG7430 CG7610 2.547065
CG7430 CG7654 -1.125546
CG7430 CG7915 0.077800
CG7430 CG7935 -0.565679
CG7430 CG7993 -1.488992
CG7430 CG8144 2.255952
CG7430 CG8231 -8.483683
CG7430 CG8235 3.901984
CG7430 CG8289 2.240926
CG7430 CG8306 0.079656
CG7430 CG8439 1.149334
CG7430 CG8446 -1.069907
CG7430 CG8635 -0.395392
CG7430 CG8759 -3.210982
CG7430 CG8977 -9.413877
CG7430 CG8978 -5.057303
CG7430 CG9172 -0.583277
CG7430 CG9281 -3.635049
CG7430 CG9330 3.921970
CG7430 CG9677 -0.052563
CG7430 CG9750 1.564575
CG7430 CG9762 2.091454
CG7430 CG9866 2.919135
CG7430 TE19126 1.575773
CG7433 CG7920 0.416632
CG7433 CG7987 1.668054
CG7433 CG8209 0.065144
CG7433 CG8749 -0.433123
CG7433 CG8974 -0.123781
CG7433 CG9022 1.116930
CG7433 CG9811 0.117207
CG7433 CG9985 -1.641384
CG7438 CG7981 -0.513255
CG7438 CG8050 -0.044939
CG7438 CG8058 -0.250288
CG7438 CG8402 -2.057480
CG7438 CG8443 0.133771
CG7438 CG8446 -0.790345
CG7438 CG8470 0.050696
CG7438 CG8946 -0.639900
CG7458 CG7461 -7.209876
CG7458 CG7915 1.788194
CG7458 CG8048 -3.821190
CG7458 CG8058 -1.415553
CG7458 CG8301 -0.059480
CG7458 CG8402 5.359621
CG7458 CG8443 3.864009
CG7458 CG8446 3.600743
CG7458 CG8525 5.219411
CG7458 CG8531 -9.124337
CG7458 CG8635 0.258785
CG7458 CG8759 1.116595
CG7458 CG8946 3.951403
CG7458 CG8977 1.245459
CG7458 CG9281 3.496778
CG7458 CG9527 -1.995078
CG7458 CG9630 -1.017362
CG7458 CG9663 -5.054932
CG7458 CG9762 2.128727
CG7458 TE19126 -6.075943
CG7461 CG7698 2.310837
CG7461 CG7915 -3.230802
CG7461 CG7993 -1.224696
CG7461 CG8058 -2.819940
CG7461 CG8144 1.884944
CG7461 CG8235 6.676478
CG7461 CG8286 -1.042119
CG7461 CG8306 0.901478
CG7461 CG8309 -0.686053
CG7461 CG8402 2.928604
CG7461 CG8430 -1.226928
CG7461 CG8446 -1.445287
CG7461 CG8531 -2.334974
CG7461 CG8583 -0.398041
CG7461 CG8635 -1.046021
CG7461 CG8759 4.843513
CG7461 CG8920 2.406345
CG7461 CG8977 -11.885068
CG7461 CG8978 1.839566
CG7461 CG9009 2.715649
CG7461 CG9281 -1.266156
CG7461 CG9330 4.261679
CG7461 CG9663 3.031891
CG7461 CG9710 -4.176156
CG7461 CG9750 1.641194
CG7461 TE19126 3.239135
CG7481 CG7987 -0.846957
CG7481 CG8276 -1.352067
CG7481 CG8933 -1.068534
CG7481 CG8974 0.421197
CG7481 CG9985 -1.742267
CG7502 CG8788 2.288598
CG7502 CG9527 -0.700025
CG7519 CG7712 -0.515617
CG7519 CG7780 3.795540
CG7519 CG7834 4.522957
CG7519 CG7839 -1.887825
CG7519 CG7935 -12.088446
CG7519 CG7993 -9.436627
CG7519 CG8039 -4.223253
CG7519 CG8058 -4.098998
CG7519 CG8231 -3.325105
CG7519 CG8327 -6.436071
CG7519 CG8443 -0.203445
CG7519 CG8444 0.488229
CG7519 CG8446 -3.044436
CG7519 CG8525 12.778291
CG7519 CG8636 1.845499
CG7519 CG8759 6.792321
CG7519 CG8920 -2.628356
CG7519 CG8978 0.159266
CG7519 CG9006 5.743095
CG7519 CG9140 8.089279
CG7519 CG9300 -0.250318
CG7519 CG9306 -4.491726
CG7519 CG9630 -0.641082
CG7526 CG8965 -1.192185
CG7526 CG9022 -0.862728
CG7526 CG9194 -0.014190
CG7526 CG9712 -0.382081
CG7528 CG8472 -1.096215
CG7538 CG9704 -2.535499
CG7554 CG7698 0.132010
CG7554 CG8444 -1.026668
CG7554 CG8788 0.803557
CG7554 CG9172 -0.631226
CG7554 CG9527 -0.067045
CG7563 CG9089 -1.460992
CG7563 CG9747 -1.491521
CG7610 CG7839 2.559787
CG7610 CG7915 -0.206695
CG7610 CG7920 -0.039071
CG7610 CG7935 1.561932
CG7610 CG7987 -0.530734
CG7610 CG7993 0.564974
CG7610 CG8039 -4.186161
CG7610 CG8231 -9.902033
CG7610 CG8235 1.228360
CG7610 CG8289 0.787176
CG7610 CG8366 0.437560
CG7610 CG8402 -2.489653
CG7610 CG8430 -0.537249
CG7610 CG8439 -5.426562
CG7610 CG8446 -4.309569
CG7610 CG8553 -0.151205
CG7610 CG8759 -6.319593
CG7610 CG8977 2.452620
CG7610 CG8978 1.586563
CG7610 CG9009 0.358612
CG7610 CG9140 -6.645682
CG7610 CG9194 0.327746
CG7610 CG9281 -1.540988
CG7610 CG9322 0.689990
CG7610 CG9710 -0.295809
CG7610 CG9750 0.615236
CG7610 CG9762 -2.230749
CG7638 CG7654 0.091596
CG7638 CG7675 -0.954784
CG7638 CG7893 0.689517
CG7638 CG8231 -2.519602
CG7638 CG8301 -0.637011
CG7638 CG8635 -0.577800
CG7638 CG8759 7.229723
CG7638 CG9710 -0.922695
CG7638 CG9762 4.252177
CG7638 TE19126 -0.913454
CG7654 CG7675 0.122014
CG7654 CG7915 0.064227
CG7654 CG8231 0.387626
CG7654 CG8306 -1.204319
CG7654 CG8635 0.402404
CG7654 CG8977 0.773480
CG7654 CG9172 0.799975
CG7654 CG9281 2.739016
CG7654 CG9330 1.147305
CG7654 CG9866 -1.553494
CG7654 TE19126 -1.077892
CG7675 CG8231 1.688563
CG7675 CG8306 -0.907217
CG7675 CG8635 0.727378
CG7675 CG9322 -0.099184
CG7675 CG9326 -2.991784
CG7675 CG9330 0.561303
CG7675 TE19126 1.626897
CG7698 CG7807 -0.964032
CG7698 CG7920 0.119325
CG7698 CG8048 0.611784
CG7698 CG8235 2.736332
CG7698 CG8366 -0.437948
CG7698 CG8444 0.695762
CG7698 CG8531 0.485275
CG7698 CG8766 0.835721
CG7698 CG8788 0.014853
CG7698 CG9527 1.618853
CG7698 CG9710 0.824419
CG7698 CG9750 -0.812555
CG7702 CG8258 -1.742448
CG7702 CG9006 1.745269
CG7712 CG8309 1.987416
CG7712 CG8444 -3.223996
CG7712 CG8525 2.368602
CG7712 CG8788 1.648358
CG7712 CG8920 -6.769326
CG7712 CG9149 -6.456185
CG7712 CG9527 1.057780
CG7712 CG9577 -0.640314
CG7752 CG8933 -1.748097
CG7752 CG8974 -0.304837
CG7780 CG7834 -0.471802
CG7780 CG7839 0.696978
CG7780 CG7993 0.018449
CG7780 CG8039 -0.373485
CG7780 CG8327 -4.803280
CG7780 CG8525 1.578594
CG7780 CG9306 -0.577155
CG7780 CG9630 -2.061758
CG7807 CG8235 -0.724658
CG7807 CG8402 -0.359998
CG7807 CG8439 0.679160
CG7807 CG8788 0.991302
CG7834 CG7993 -0.834293
CG7834 CG8039 -0.906655
CG7834 CG8058 0.165706
CG7834 CG8443 -0.838248
CG7834 CG8446 0.780374
CG7834 CG8525 0.498340
CG7834 CG9140 0.672166
CG7834 CG9577 -0.343488
CG7834 CG9630 -2.650144
CG7839 CG7935 -4.378699
CG7839 CG7993 -3.020356
CG7839 CG8039 -11.079435
CG7839 CG8327 1.141799
CG7839 CG8443 2.106340
CG7839 CG8444 0.907010
CG7839 CG8525 3.657766
CG7839 CG8636 1.549084
CG7839 CG8827 -1.324440
CG7839 CG9006 -1.312728
CG7839 CG9140 -0.500162
CG7839 CG9306 -0.626422
CG7839 CG9577 2.073707
CG7839 CG9750 -1.087516
CG7867 CG8363 -2.298362
CG7872 CG9614 -2.232781
CG7892 CG9403 -1.837789
CG7892 CG9712 -1.533883
CG7893 CG8231 -1.684387
CG7893 CG8308 -1.022543
CG7893 CG8411 -1.582993
CG7893 CG8430 -0.800531
CG7893 CG8553 -0.201707
CG7893 CG8965 -0.443697
CG7893 CG9022 1.159762
CG7893 CG9128 0.993894
CG7893 CG9322 0.279271
CG7893 CG9330 0.331475
CG7893 CG9403 -1.745084
CG7893 CG9416 -0.452141
CG7893 CG9423 -0.664450
CG7893 CG9710 -2.145111
CG7893 CG9712 -2.889006
CG7915 CG7935 0.021825
CG7915 CG7987 -0.974220
CG7915 CG8144 0.080930
CG7915 CG8231 -1.694635
CG7915 CG8235 -4.187846
CG7915 CG8306 -1.834393
CG7915 CG8312 -0.443801
CG7915 CG8402 0.710747
CG7915 CG8439 0.617854
CG7915 CG8446 -0.632539
CG7915 CG8635 -0.663182
CG7915 CG8759 2.197978
CG7915 CG8977 -5.549199
CG7915 CG9009 0.237634
CG7915 CG9172 0.554618
CG7915 CG9238 -0.382583
CG7915 CG9281 0.330428
CG7915 CG9663 -1.212505
CG7915 CG9710 1.059007
CG7915 CG9762 3.058549
CG7915 CG9866 -1.253717
CG7915 CR31696 0.366479
CG7915 TE19126 -1.927392
CG7920 CG7981 0.160058
CG7920 CG8048 1.255022
CG7920 CG8186 -1.211179
CG7920 CG8439 -0.362021
CG7920 CG8977 3.563776
CG7920 CG9022 0.198685
CG7920 CG9480 -1.077036
CG7920 CG9762 0.353282
CG7920 CR31696 -1.501837
CG7935 CG7987 1.706335
CG7935 CG7993 -1.022295
CG7935 CG8039 6.177189
CG7935 CG8058 -2.474140
CG7935 CG8231 2.963749
CG7935 CG8309 3.097360
CG7935 CG8402 -2.221218
CG7935 CG8439 0.300968
CG7935 CG8443 -0.681859
CG7935 CG8444 1.860859
CG7935 CG8446 4.664354
CG7935 CG8525 0.456948
CG7935 CG8759 -2.502474
CG7935 CG8977 4.960506
CG7935 CG8978 1.537781
CG7935 CG9006 -2.563876
CG7935 CG9009 -1.592069
CG7935 CG9140 -2.880066
CG7935 CG9194 0.836164
CG7935 CG9281 0.705654
CG7935 CG9306 -0.525430
CG7935 CG9750 1.354380
CG7981 CG8235 -0.821552
CG7981 CG8402 -0.033133
CG7987 CG8036 -0.229144
CG7987 CG8258 0.034752
CG7987 CG8759 2.414192
CG7987 CG8977 7.001161
CG7987 CG9006 2.607005
CG7987 CG9280 0.672263
CG7987 CG9750 0.531827
CG7987 CG9762 0.607470
CG7987 CG9985 0.096450
CG7987 CR31696 2.367902
CG7987 TE19126 1.320053
CG7993 CG8039 2.480722
CG7993 CG8058 -5.221219
CG7993 CG8327 -3.423873
CG7993 CG8444 -2.479974
CG7993 CG8446 5.816528
CG7993 CG8470 -5.573068
CG7993 CG8525 5.791645
CG7993 CG8531 -0.081089
CG7993 CG8759 -0.400515
CG7993 CG8978 2.021824
CG7993 CG9140 -1.381358
CG7993 CG9306 -0.828367
CG7993 CG9630 -3.081201
CG7993 CG9750 0.924771
CG8036 CG8402 0.270317
CG8036 CG8531 -0.120852
CG8036 CG9006 1.292935
CG8036 CG9148 -0.591284
CG8036 CG9280 -1.115005
CG8039 CG8231 2.148809
CG8039 CG8327 -1.155720
CG8039 CG8439 -1.988441
CG8039 CG8443 -2.353923
CG8039 CG8444 -0.227741
CG8039 CG8470 -2.258750
CG8039 CG8525 -2.748380
CG8039 CG8759 3.913903
CG8039 CG9140 -9.122059
CG8039 CG9300 1.482564
CG8039 CG9306 -4.147393
CG8039 CG9527 0.123779
CG8039 CG9577 -6.474268
CG8039 CG9630 -0.507802
CG8039 CG9750 0.315975
CG8048 CG8531 0.516938
CG8048 CG8766 -0.196905
CG8048 CG8788 2.362628
CG8048 CG8804 1.157234
CG8048 CG8946 -7.893081
CG8048 CG9331 -3.779167
CG8048 CG9527 -2.701764
CG8048 CG9762 -0.775186
CG8050 CG8066 -5.905463
CG8050 CG8402 -1.903754
CG8050 CG8470 1.616635
CG8050 CG8665 -1.606577
CG8050 CG8766 0.497830
CG8050 CG8946 0.014297
CG8050 CG9184 -0.560716
CG8058 CG8235 -4.817271
CG8058 CG8309 -4.283827
CG8058 CG8402 -1.815509
CG8058 CG8443 0.462167
CG8058 CG8444 1.299093
CG8058 CG8446 1.758657
CG8058 CG8470 -5.881228
CG8058 CG8525 3.044993
CG8058 CG8531 0.450265
CG8058 CG8766 2.194502
CG8058 CG8788 4.909387
CG8058 CG8920 2.889934
CG8058 CG8978 -0.406010
CG8058 CG9009 -0.527913
CG8058 CG9140 2.281045
CG8058 CG9527 -0.142196
CG8058 CR31808 0.544913
CG8066 CG8665 -3.591420
CG8066 CG9184 0.380226
CG8092 CG9894 -1.138951
CG8144 CG8235 3.962649
CG8144 CG8309 -1.090749
CG8144 CG8386 -3.590941
CG8144 CG8446 -0.805429
CG8144 CG9009 -1.761108
CG8144 CG9149 1.732830
CG8144 CG9172 -0.848605
CG8144 CG9330 2.819220
CG8156 CG9712 0.238448
CG8156 CG9924 -1.632447
CG8156 TE20108 -0.912335
CG8173 CG8965 0.064465
CG8173 CG9022 -0.755873
CG8173 CG9322 -0.480154
CG8173 CG9710 0.945016
CG8182 CG8186 -2.039087
CG8182 TE19126 -0.808329
CG8186 CG8235 2.289967
CG8186 CG8946 0.502763
CG8186 CG9710 -3.117504
CG8186 CG9762 -1.773941
CG8186 CR31696 0.244964
CG8186 TE19126 0.808816
CG8200 CG8472 -0.780077
CG8200 CG8567 -0.806658
CG8209 CG8749 -1.916821
CG8209 CG9894 -0.055501
CG8231 CG8366 -0.387429
CG8231 CG8439 1.013242
CG8231 CG8446 2.587966
CG8231 CG8553 -2.851945
CG8231 CG8635 3.554801
CG8231 CG8759 -11.732600
CG8231 CG8977 1.765754
CG8231 CG8978 -2.232389
CG8231 CG9140 2.584622
CG8231 CG9172 -1.024381
CG8231 CG9194 1.524776
CG8231 CG9281 11.838891
CG8231 CG9330 1.247526
CG8231 CG9423 0.394311
CG8231 CG9630 2.060254
CG8231 CG9663 3.071748
CG8231 CG9677 2.051840
CG8231 CG9710 4.967053
CG8231 CG9750 -0.144412
CG8231 CG9762 -1.034603
CG8231 CG9866 -4.719192
CG8231 TE19126 2.897485
CG8235 CG8268 0.082543
CG8235 CG8309 -5.311163
CG8235 CG8386 -0.871975
CG8235 CG8402 -0.606852
CG8235 CG8430 -1.561076
CG8235 CG8439 3.690236
CG8235 CG8446 -3.384485
CG8235 CG8531 1.348577
CG8235 CG8788 7.568617
CG8235 CG8946 -5.219539
CG8235 CG9009 0.394700
CG8235 CG9172 -1.611909
CG8235 CG9281 -3.225082
CG8235 CG9710 1.331256
CG8235 CG9762 0.214338
CG8235 CG9811 0.028981
CG8235 CR31696 -1.218278
CG8235 CR31808 -0.232060
CG8258 CG8276 -0.259322
CG8258 CG9256 -0.800869
CG8258 CG9677 1.347648
CG8268 CG8309 -0.066757
CG8268 CG8430 -0.833998
CG8276 CG8933 -1.744629
CG8276 CG8974 -0.190664
CG8276 CG9423 -0.364514
CG8276 CG9985 -0.138226
CG8286 CG8978 -1.270140
CG8286 CG9035 -0.621980
CG8289 CG8306 -0.351478
CG8289 CG8430 -1.492193
CG8289 CG8759 -1.427229
CG8289 CG8978 -2.837339
CG8289 CG9022 -1.011185
CG8289 CG9128 0.055509
CG8289 CG9281 -1.075484
CG8289 CG9318 -0.241627
CG8289 CG9677 0.894378
CG8289 CG9866 0.941223
CG8289 CR31696 0.735456
CG8301 CG8525 -0.130177
CG8301 CG8635 -1.646900
CG8301 CG8780 -0.973866
CG8301 CG9630 -2.907818
CG8301 CG9663 -1.617422
CG8306 CG8635 0.300022
CG8306 CG8759 1.747545
CG8306 CG8977 -0.262816
CG8306 CG9035 0.126988
CG8306 CG9677 2.158602
CG8306 CG9866 -3.053053
CG8306 TE19126 0.570546
CG8308 CG9712 -1.214759
CG8309 CG8386 1.396851
CG8309 CG8402 -0.449997
CG8309 CG8439 4.660636
CG8309 CG8444 -0.212761
CG8309 CG8446 -0.077914
CG8309 CG8788 2.371860
CG8309 CG8920 -0.314603
CG8309 CG9009 -0.673483
CG8309 CG9149 -2.970977
CG8309 CG9172 5.012202
CG8309 CG9281 -6.256624
CG8309 CG9330 -2.944940
CG8309 CG9446 -0.728999
CG8309 CG9710 -0.545993
CG8309 CR31808 -0.408486
CG8312 CG8759 1.102245
CG8312 CG9128 -0.806901
CG8312 CG9866 -0.799331
CG8327 CG8525 -12.647057
CG8327 CG8636 -1.478233
CG8327 CG8920 -0.601822
CG8327 CG9006 -0.888799
CG8327 CG9300 -1.365393
CG8327 CG9306 -0.671445
CG8327 CG9577 2.311505
CG8327 CG9630 1.186680
CG8366 CG8444 -1.077432
CG8366 CG9140 -0.285233
CG8366 CG9423 0.090635
CG8366 CG9710 0.194979
CG8366 CG9750 -2.049650
CG8386 CG9149 -0.949717
CG8402 CG8439 4.004209
CG8402 CG8443 3.539485
CG8402 CG8446 0.752697
CG8402 CG8470 3.775448
CG8402 CG8665 -3.778183
CG8402 CG8766 -6.003322
CG8402 CG8788 7.285897
CG8402 CG8946 8.426788
CG8402 CG8977 -9.588225
CG8402 CG9009 -3.377343
CG8402 CG9194 2.300098
CG8402 CG9238 0.911302
CG8402 CG9280 1.334392
CG8402 CG9281 -6.330101
CG8402 CG9527 -1.917490
CG8402 CG9539 1.965448
CG8402 CG9710 2.571385
CG8402 CG9762 4.864913
CG8402 CG9811 0.801096
CG8411 CG8416 -1.558796
CG8411 CG9403 -0.203472
CG8416 CG9128 -1.466853
CG8416 CG9677 0.272457
CG8430 CG8531 -0.245505
CG8430 CG9022 0.312377
CG8430 CG9281 1.362964
CG8430 CG9710 -2.054209
CG8439 CG8443 3.045241
CG8439 CG8446 0.909427
CG8439 CG8759 -0.512414
CG8439 CG8766 0.980283
CG8439 CG8788 -1.769705
CG8439 CG8977 -7.174500
CG8439 CG9009 0.957335
CG8439 CG9140 -1.433317
CG8439 CG9172 3.941096
CG8439 CG9194 -1.838011
CG8439 CG9281 -9.259575
CG8439 CG9330 -1.281470
CG8439 CG9710 0.783909
CG8439 CG9762 3.114783
CG8443 CG8446 2.254766
CG8443 CG8470 2.685977
CG8443 CG8525 -4.274903
CG8443 CG8766 2.154114
CG8443 CG8788 -7.815987
CG8443 CG8946 3.682463
CG8443 CG9140 4.432524
CG8443 CG9331 2.016498
CG8443 CG9527 -1.572335
CG8443 CG9577 -0.020881
CG8443 CG9663 0.145371
CG8443 CG9762 1.052001
CG8444 CG8920 3.526489
CG8444 CG9149 -0.466184
CG8444 CG9172 0.059019
CG8446 CG8525 5.864100
CG8446 CG8531 0.702763
CG8446 CG8759 4.743920
CG8446 CG8946 -1.026783
CG8446 CG8977 -3.349061
CG8446 CG9006 1.130008
CG8446 CG9009 -2.533531
CG8446 CG9172 0.616759
CG8446 CG9281 -1.115199
CG8446 CG9630 -1.696819
CG8446 CG9663 -3.972586
CG8446 CG9762 -2.069743
CG8470 CG8665 1.357886
CG8470 CG8766 -2.377342
CG8470 CG8788 -1.365626
CG8470 CG8913 -0.386279
CG8470 CG8946 3.503211
CG8470 CG9527 3.163878
CG8472 CG8567 -1.485986
CG8472 CG9666 -0.194361
CG8503 CG9866 -2.381776
CG8525 CG8531 1.279422
CG8525 CG8636 1.631311
CG8525 CG8788 5.346632
CG8525 CG8920 -0.780070
CG8525 CG9006 -2.110407
CG8525 CG9140 -1.355773
CG8525 CG9300 -0.816529
CG8525 CG9306 -0.670469
CG8525 CG9577 0.623236
CG8525 CG9630 -10.008423
CG8525 CG9663 -2.089981
CG8531 CG8636 -0.982147
CG8531 CG8788 5.476827
CG8531 CG8946 -2.787438
CG8531 CG9140 -0.622265
CG8531 CG9527 2.745907
CG8531 CG9663 0.886084
CG8531 CG9762 0.427041
CG8553 CG9423 -1.054353
CG8553 CG9677 0.632798
CG8553 CG9750 0.209120
CG8567 CG9666 -0.935686
CG8571 CG8749 -1.342467
CG8583 CG8636 0.370224
CG8583 CG9006 -1.022596
CG8583 CG9663 -0.441749
CG8600 CG8983 -2.402159
CG8600 CG9924 -2.657420
CG8635 CG8759 -1.108590
CG8635 CG8977 0.741270
CG8635 CG9281 2.187732
CG8635 CG9630 0.046358
CG8635 CG9866 -5.922560
CG8635 TE19126 0.524145
CG8636 CG9006 -1.438128
CG8636 CG9140 -0.327133
CG8665 CG8766 0.864009
CG8665 CG8946 5.154033
CG8665 CG9184 -1.046706
CG8669 CG9066 -1.205212
CG8749 CG9666 0.193931
CG8749 CG9894 -2.868688
CG8759 CG8977 -13.709785
CG8759 CG8978 5.408902
CG8759 CG9035 1.568099
CG8759 CG9128 2.562379
CG8759 CG9140 -1.242116
CG8759 CG9172 3.959431
CG8759 CG9194 0.778790
CG8759 CG9281 -9.392961
CG8759 CG9630 -6.058934
CG8759 CG9663 -4.014274
CG8759 CG9677 -7.737446
CG8759 CG9750 -3.937482
CG8759 CG9762 6.987472
CG8759 CG9866 -3.536701
CG8759 CR31696 -0.607184
CG8759 TE19126 -2.620584
CG8766 CG8788 -4.806829
CG8766 CG8804 -0.180350
CG8766 CG8946 -3.921604
CG8766 CG9331 0.086703
CG8766 CG9527 -4.535259
CG8788 CG8804 -0.214470
CG8788 CG8920 1.011537
CG8788 CG8946 -13.235268
CG8788 CG9127 2.538221
CG8788 CG9330 -0.370145
CG8788 CG9331 -2.308638
CG8788 CG9446 0.048532
CG8788 CG9527 -7.852382
CG8788 CG9577 0.948757
CG8788 CG9762 1.036632
CG8804 CG8946 -1.259271
CG8804 CG9066 0.026227
CG8804 CG9331 -4.833709
CG8827 CG9577 -1.054891
CG8913 CG8946 1.559719
CG8913 CG9127 -1.492581
CG8920 CG9006 4.776267
CG8920 CG9149 4.332774
CG8920 CG9172 -1.399388
CG8920 CG9300 -1.870552
CG8920 CG9306 -1.515797
CG8920 CG9330 0.365501
CG8933 CG8974 -3.426251
CG8946 CG9127 0.714429
CG8946 CG9331 2.829761
CG8946 CG9527 -1.184117
CG8946 CG9663 -0.892193
CG8946 CG9762 -1.298210
CG8965 CG9022 -0.624259
CG8965 CG9194 -0.242762
CG8965 CG9322 -0.000148
CG8965 CG9423 -0.106021
CG8965 CG9710 -0.750711
CG8965 CG9712 -0.792325
CG8965 TE20108 -0.746131
CG8974 CG9022 0.136699
CG8974 CG9346 -0.753819
CG8974 CG9985 -0.485309
CG8977 CG9009 -6.207453
CG8977 CG9172 -4.262160
CG8977 CG9194 1.598121
CG8977 CG9238 0.230725
CG8977 CG9281 -12.808537
CG8977 CG9330 -2.411092
CG8977 CG9663 3.530950
CG8977 CG9710 2.898077
CG8977 CG9750 2.519604
CG8977 CG9762 -11.654592
CG8977 CG9866 -1.246488
CG8977 CR31696 3.281400
CG8977 TE19126 -4.547019
CG8978 CG9035 -0.763293
CG8978 CG9140 -5.162090
CG8978 CG9281 1.002875
CG8978 CG9330 -0.658929
CG8978 CG9677 0.498783
CG8978 CG9750 2.887977
CG9006 CG9306 -2.104327
CG9006 CG9630 11.382670
CG9009 CG9035 -0.499957
CG9009 CG9172 0.687888
CG9009 CG9281 3.467374
CG9022 CG9194 -0.316657
CG9022 CG9322 0.304037
CG9022 CG9480 -0.557316
CG9022 CG9710 -0.117569
CG9022 CG9712 -0.614723
CG9022 CG9811 -0.372001
CG9022 CR31696 -2.825460
CG9022 TE20108 -0.465654
CG9035 CG9866 -1.262005
CG9127 CG9331 -1.211942
CG9128 CG9318 0.260207
CG9128 CG9677 -4.369397
CG9128 CG9916 0.075785
CG9135 CG9666 0.314542
CG9140 CG9281 -1.810285
CG9140 CG9750 0.413370
CG9148 CG9280 -4.140906
CG9149 CR31808 -0.105531
CG9172 CG9281 -0.100153
CG9172 CG9330 0.241741
CG9172 CG9416 -0.245267
CG9172 CG9710 0.092858
CG9194 CG9281 1.111361
CG9194 CG9710 -0.908090
CG9194 CG9750 1.705448
CG9194 CG9762 -1.094232
CG9194 CR31696 -1.315396
CG9238 CG9985 -0.370565
CG9238 TE19126 -0.905353
CG9256 CG9403 -0.180329
CG9256 CG9423 -0.504879
CG9256 CG9677 -2.027940
CG9256 CG9916 -1.334699
CG9256 CG9985 -2.564355
CG9281 CG9330 1.018084
CG9281 CG9710 -0.479078
CG9281 CG9762 -1.550745
CG9281 CG9866 2.549794
CG9281 CR31696 -0.354584
CG9281 TE19126 -0.337778
CG9300 CG9306 -1.604740
CG9300 CG9630 -0.711616
CG9306 CG9630 3.318007
CG9322 CG9330 -0.484785
CG9322 CG9710 -0.000741
CG9322 CG9712 0.554997
CG9322 TE20108 -0.300220
CG9326 CG9330 -1.143222
CG9330 CG9416 -0.636529
CG9330 CG9710 -6.833437
CG9330 TE19126 0.562202
CG9331 CG9527 -1.462789
CG9331 CG9568 -0.099257
CG9403 CG9423 -1.052921
CG9403 CG9677 -3.537887
CG9403 CG9710 -0.234901
CG9403 CG9712 -0.967340
CG9403 CG9750 3.706806
CG9403 CG9866 -0.955051
CG9416 CG9710 0.702156
CG9423 CG9677 -0.120105
CG9423 CG9985 1.882712
CG9480 CR31696 -0.832282
CG9527 CG9577 -4.264269
CG9630 CG9663 -1.527080
CG9630 CG9750 1.962420
CG9663 CG9762 -1.996498
CG9663 TE19126 1.105988
CG9666 CG9894 -1.874976
CG9677 CG9750 -1.611403
CG9677 CG9866 -3.672808
CG9677 CG9916 -1.821740
CG9677 CG9985 -1.340254
CG9704 CG9705 -0.924980
CG9704 CG9797 -3.100916
CG9705 CG9797 -1.402605
CG9710 CG9712 0.800968
CG9710 CG9750 0.142510
CG9710 CG9762 -0.238885
CG9710 CR31696 -1.913055
CG9710 TE19126 -0.165789
CG9712 TE20108 -0.871993
CG9750 CG9985 -0.442675
CG9762 CR31696 -0.741251
CG9762 TE19126 1.799468
CG9866 CG9916 0.238286
CG9866 TE19126 -2.558238
CR31696 TE19126 0.121327
