# Supplementary material for: GINI: From ISH Images to Gene Interaction Networks
Source: PLoS Comput Biol. 2013 Oct 10;9(10):e1003227. doi: 10.1371/journal.pcbi.1003227 (PMC3794902; doi:10.1371/journal.pcbi.1003227)
Supplement: Dataset S1 — Networks predicted by GINI for the 9–10 and 13–16 development stages. For the data at each stage, multiple networks were predicted by varying the tuning parameter , between 0.5 and 1, as described in the paper. The network for each value is stored in a separate file in the dataset, in a format readable by Cytoscape. (BZ2) [file pcbi.1003227.s001.bz2 › Dataset_S1_Networks/GINI_network_stage13-16_lambda0.825.txt]

CG10009 CG10206 -1.691869
CG10009 CG11471 1.147479
CG10009 CG1157 -1.959388
CG10009 CG11771 0.631109
CG10009 CG12101 -0.680477
CG10009 CG12141 -0.283636
CG10009 CG12151 -5.893804
CG10009 CG12172 -0.516764
CG10009 CG12785 4.045298
CG10009 CG1309 3.273846
CG10009 CG13506 -0.182550
CG10009 CG14048 3.808558
CG10009 CG15162 -0.792749
CG10009 CG1685 0.889236
CG10009 CG17369 3.232603
CG10009 CG1785 4.078639
CG10009 CG18854 -3.562114
CG10009 CG2221 -2.499773
CG10009 CG2263 1.274188
CG10009 CG2674 -0.488208
CG10009 CG2713 0.659614
CG10009 CG2863 3.730034
CG10009 CG31175 -0.174504
CG10009 CG32409 -4.828989
CG10009 CG3267 0.634314
CG10009 CG33217 -0.922620
CG10009 CG3593 -0.998021
CG10009 CG4033 -1.429643
CG10009 CG4217 -1.863133
CG10009 CG4307 -8.840244
CG10009 CG4427 0.569227
CG10009 CG4475 -0.177047
CG10009 CG4665 0.120122
CG10009 CG4742 -0.470001
CG10009 CG5010 -0.408686
CG10009 CG5033 0.321481
CG10009 CG5277 -6.505257
CG10009 CG5525 -0.232617
CG10009 CG5824 8.532837
CG10009 CG5904 5.363568
CG10009 CG6022 -10.366954
CG10009 CG6105 2.728869
CG10009 CG6202 -0.130213
CG10009 CG6226 -0.592617
CG10009 CG6343 0.772038
CG10009 CG6459 -0.311195
CG10009 CG6708 -1.998090
CG10009 CG6904 5.690955
CG10009 CG7176 0.435349
CG10009 CG7361 -1.708141
CG10009 CG7413 -0.603926
CG10009 CG7421 -1.648984
CG10009 CG7461 1.443558
CG10009 CG7519 -6.999769
CG10009 CG7712 -0.147524
CG10009 CG7993 -0.956086
CG10009 CG8058 -3.933072
CG10009 CG8235 2.411044
CG10009 CG8309 2.215052
CG10009 CG8386 -1.031321
CG10009 CG8446 1.834251
CG10009 CG8531 -0.929132
CG10009 CG8920 -1.991982
CG10009 CG9006 -1.458473
CG10009 CG9149 -1.696160
CG10009 CG9306 1.206568
CG10026 CG15022 -2.669291
CG10047 CG13928 -1.412218
CG10047 CG14762 -2.408047
CG10047 CG15651 -1.185935
CG10047 CG4050 0.326613
CG10047 CG5545 -2.482370
CG10047 CG6703 -4.327929
CG10067 CG10565 2.511530
CG10067 CG11134 -0.984510
CG10067 CG12055 -2.102682
CG10067 CG14207 -0.571276
CG10067 CG3171 -0.619530
CG10067 CG33104 0.084288
CG10067 CG33183 -0.067960
CG10067 CG3499 -1.328951
CG10067 CG4726 -1.415030
CG10067 CG6521 -1.228418
CG10067 CG7033 1.600852
CG10067 CG7107 0.435244
CG10067 CG7271 0.121025
CG10067 CG7461 0.237495
CG10067 CG8173 -0.703941
CG10067 CG8965 -0.097354
CG10067 CG9330 -0.709024
CG10067 CG9710 -4.365395
CG10075 CG10655 1.828823
CG10075 CG10691 -1.769676
CG10075 CG11134 1.311326
CG10075 CG11255 0.117417
CG10075 CG11267 -0.196415
CG10075 CG11334 0.139879
CG10075 CG12400 1.356562
CG10075 CG13220 -2.066177
CG10075 CG13551 0.704161
CG10075 CG15304 -2.143919
CG10075 CG1582 -0.631334
CG10075 CG16787 -1.062935
CG10075 CG17332 -0.274067
CG10075 CG17642 -0.182178
CG10075 CG2713 -0.961011
CG10075 CG30349 -1.659535
CG10075 CG31170 0.764567
CG10075 CG32920 -2.312281
CG10075 CG33502 -1.181240
CG10075 CG4233 -1.103526
CG10075 CG4247 -0.960228
CG10075 CG4567 -0.948001
CG10075 CG5012 -0.711413
CG10075 CG5660 -2.800966
CG10075 CG5903 0.648832
CG10075 CG6345 -1.297729
CG10075 CG6666 -0.069474
CG10075 CG6769 -2.000853
CG10075 CG6949 0.926032
CG10075 CG7328 -0.659320
CG10075 CG7354 1.000762
CG10075 CG8443 2.402482
CG10082 CG10121 0.567142
CG10082 CG10620 -1.023216
CG10082 CG11280 -0.871873
CG10082 CG11861 0.405171
CG10082 CG12091 -0.195643
CG10082 CG12360 -1.487897
CG10082 CG12369 -1.618311
CG10082 CG13912 -0.335047
CG10082 CG1444 -2.824342
CG10082 CG17492 2.705798
CG10082 CG18250 2.238397
CG10082 CG2048 -0.870826
CG10082 CG31332 -0.842003
CG10082 CG3644 -0.274137
CG10082 CG5215 -0.039939
CG10082 CG5320 -0.977477
CG10082 CG5809 -1.069935
CG10082 CG6866 -0.775460
CG10082 CG7481 -1.151057
CG10082 CG8276 -1.308015
CG10082 CG8933 -0.205100
CG10082 CG9985 1.080944
CG10107 CG12091 -0.164502
CG10107 CG12287 -1.194712
CG10107 CG12360 -1.037106
CG10107 CG12592 0.034455
CG10107 CG18250 0.002859
CG10107 CG3436 0.738851
CG10107 CG3624 -0.706668
CG10107 CG4006 0.062669
CG10107 CG5809 0.422933
CG10107 CG7379 -2.107602
CG10107 CG8289 -1.666015
CG10107 CG9128 -0.351919
CG10107 CG9318 -1.482030
CG10121 CG11280 -1.011589
CG10121 CG11652 -0.702258
CG10121 CG12006 -1.069819
CG10121 CG12360 -0.644506
CG10121 CG1444 -3.160244
CG10121 CG14883 0.786981
CG10121 CG16721 -0.540225
CG10121 CG17158 0.166130
CG10121 CG1721 -0.596991
CG10121 CG17492 -1.290525
CG10121 CG18250 1.359613
CG10121 CG31332 1.363823
CG10121 CG3198 0.033790
CG10121 CG32043 -2.736779
CG10121 CG33097 -0.156183
CG10121 CG33149 -0.822821
CG10121 CG3371 1.777021
CG10121 CG3436 -1.137657
CG10121 CG5215 -0.719913
CG10121 CG5320 2.193841
CG10121 CG5809 -1.958090
CG10121 CG6877 -0.029773
CG10121 CG7379 -0.140912
CG10121 CG7433 -0.315245
CG10160 CG10206 5.485834
CG10160 CG10367 -0.730657
CG10160 CG10922 0.285704
CG10160 CG11051 -1.589389
CG10160 CG12172 -0.640213
CG10160 CG12262 0.881634
CG10160 CG12403 1.093678
CG10160 CG13005 0.766932
CG10160 CG1309 1.167630
CG10160 CG14025 0.077624
CG10160 CG1475 -4.596263
CG10160 CG15105 -1.190483
CG10160 CG15117 -4.519207
CG10160 CG1548 -0.557729
CG10160 CG15717 -3.866476
CG10160 CG1648 -1.612249
CG10160 CG18111 -1.529037
CG10160 CG1837 0.339846
CG10160 CG1910 1.498848
CG10160 CG2003 -0.067987
CG10160 CG2098 -1.747470
CG10160 CG2198 -0.017537
CG10160 CG3001 0.536468
CG10160 CG30011 -1.754635
CG10160 CG32464 -0.965121
CG10160 CG3278 0.534264
CG10160 CG3960 0.528677
CG10160 CG3989 -3.511171
CG10160 CG4427 2.167471
CG10160 CG4533 -7.164360
CG10160 CG4679 4.721218
CG10160 CG5033 -5.982009
CG10160 CG5320 3.734728
CG10160 CG5330 -4.097741
CG10160 CG5345 1.530093
CG10160 CG5594 1.378522
CG10160 CG5776 1.764723
CG10160 CG6501 -1.681518
CG10160 CG6803 -0.702059
CG10160 CG7227 -0.103609
CG10160 CG7935 -0.153783
CG10160 CG7987 -5.441798
CG10160 CG8050 0.394371
CG10160 CG8402 -0.955594
CG10160 CG8665 5.579682
CG10160 CG8977 2.469392
CG10206 CG10287 -0.698017
CG10206 CG10379 0.578711
CG10206 CG10565 -4.233693
CG10206 CG10691 6.107734
CG10206 CG10746 -3.376696
CG10206 CG11051 -1.586581
CG10206 CG11134 -3.440194
CG10206 CG11267 0.993055
CG10206 CG11471 -2.796504
CG10206 CG11992 0.997264
CG10206 CG12101 -1.047005
CG10206 CG12141 8.665431
CG10206 CG12151 7.140911
CG10206 CG12157 0.207891
CG10206 CG12172 -5.193320
CG10206 CG12262 -1.453488
CG10206 CG13005 0.721607
CG10206 CG1309 0.521914
CG10206 CG13220 4.917410
CG10206 CG13506 -1.615318
CG10206 CG14048 -1.175284
CG10206 CG1475 -1.732960
CG10206 CG15095 -1.453390
CG10206 CG15105 1.268934
CG10206 CG15117 -5.170132
CG10206 CG15162 -0.011493
CG10206 CG15188 -0.018241
CG10206 CG15304 -6.501617
CG10206 CG15433 0.170520
CG10206 CG15717 -8.025902
CG10206 CG16765 1.193104
CG10206 CG1685 0.727605
CG10206 CG17246 0.083077
CG10206 CG17320 -0.307552
CG10206 CG1837 2.945856
CG10206 CG18446 0.548469
CG10206 CG18549 1.172340
CG10206 CG1882 -1.130132
CG10206 CG18854 2.202873
CG10206 CG1970 -2.213790
CG10206 CG2003 -10.087591
CG10206 CG2098 -6.679137
CG10206 CG2155 0.180014
CG10206 CG2198 3.344559
CG10206 CG2713 -7.195996
CG10206 CG2863 2.419023
CG10206 CG30011 -5.221689
CG10206 CG31004 -0.101358
CG10206 CG31098 -2.636531
CG10206 CG31160 -1.042931
CG10206 CG31175 -3.951512
CG10206 CG3140 1.598488
CG10206 CG32164 -1.440411
CG10206 CG32409 10.567416
CG10206 CG3267 -1.755235
CG10206 CG32813 -8.425567
CG10206 CG3283 -0.835558
CG10206 CG33009 -0.480072
CG10206 CG3499 8.694668
CG10206 CG3593 0.933574
CG10206 CG4033 -8.775886
CG10206 CG4051 -2.944146
CG10206 CG4217 1.740538
CG10206 CG4233 -15.444362
CG10206 CG4427 -9.558141
CG10206 CG4475 -0.387260
CG10206 CG4533 -3.364055
CG10206 CG4567 -6.290148
CG10206 CG4679 5.064418
CG10206 CG4994 7.629927
CG10206 CG5033 -21.325634
CG10206 CG5330 -8.160946
CG10206 CG5353 -2.622234
CG10206 CG5374 -1.343945
CG10206 CG5558 0.192540
CG10206 CG5594 7.459009
CG10206 CG5819 1.149523
CG10206 CG5904 -7.674108
CG10206 CG5992 -1.375602
CG10206 CG6226 5.483369
CG10206 CG6459 1.220060
CG10206 CG6501 -12.740864
CG10206 CG6668 1.557371
CG10206 CG6708 1.946925
CG10206 CG6871 -2.318385
CG10206 CG6904 -0.576455
CG10206 CG6949 14.691057
CG10206 CG7088 3.510275
CG10206 CG7107 1.974744
CG10206 CG7176 0.971962
CG10206 CG7266 1.499558
CG10206 CG7361 -2.116924
CG10206 CG7421 -4.538614
CG10206 CG7438 1.176848
CG10206 CG7458 -2.176437
CG10206 CG7461 -4.243418
CG10206 CG7915 -3.622551
CG10206 CG7935 3.099548
CG10206 CG7987 -0.569870
CG10206 CG7993 2.323420
CG10206 CG8036 1.727484
CG10206 CG8050 4.409884
CG10206 CG8058 -10.973730
CG10206 CG8144 -0.597996
CG10206 CG8235 7.148569
CG10206 CG8309 0.335515
CG10206 CG8402 -4.446711
CG10206 CG8439 0.518971
CG10206 CG8443 -4.178528
CG10206 CG8446 -6.540387
CG10206 CG8470 3.564445
CG10206 CG8531 3.612557
CG10206 CG8665 5.478622
CG10206 CG8766 -0.586807
CG10206 CG8788 8.443687
CG10206 CG8946 -3.337636
CG10206 CG8977 10.716170
CG10206 CG9009 -0.294340
CG10206 CG9238 0.037532
CG10206 CG9280 1.337569
CG10206 CG9281 -1.962565
CG10229 CG11652 -0.233499
CG10229 CG12592 0.314949
CG10229 CG1422 -0.312745
CG10229 CG14712 -2.944823
CG10229 CG18250 2.203153
CG10229 CG31045 -0.589240
CG10229 CG31332 -1.641046
CG10229 CG3265 -1.259234
CG10229 CG3436 -1.064906
CG10229 CG3624 -1.059095
CG10229 CG4457 -2.636800
CG10229 CG4551 -0.414373
CG10229 CG5258 -0.505991
CG10229 CG7073 0.515595
CG10229 CG8231 2.001570
CG10229 CG8289 -0.223027
CG10229 CG8635 0.089628
CG10229 CG8759 -0.135630
CG10236 CG10379 -0.203588
CG10236 CG10535 -0.627318
CG10236 CG13005 0.568061
CG10236 CG18140 -0.965413
CG10236 CG2051 0.017596
CG10236 CG3278 -0.346018
CG10236 CG33104 -0.339436
CG10236 CG33549 0.019782
CG10236 CG3902 -0.626178
CG10236 CG3903 -2.023578
CG10236 CG5183 -0.706894
CG10236 CG5486 0.369323
CG10236 CG7227 -0.961266
CG10236 CG9539 -1.721226
CG10278 CG10655 -1.563748
CG10278 CG10691 1.122572
CG10278 CG11151 -1.603446
CG10278 CG11255 -0.515694
CG10278 CG12400 0.562235
CG10278 CG13704 -3.215581
CG10278 CG14792 -2.546104
CG10278 CG15347 -0.017060
CG10278 CG31004 0.294433
CG10278 CG31259 -0.692250
CG10278 CG33502 1.071775
CG10278 CG5660 -1.839566
CG10278 CG6417 0.414919
CG10278 CG7328 -0.364723
CG10278 CG8048 0.281994
CG10278 CG9527 -0.775234
CG10287 CG12151 -0.881039
CG10287 CG1309 -1.532877
CG10287 CG15188 -1.727592
CG10287 CG4427 1.751634
CG10287 CG5330 -0.340849
CG10287 CG6708 -1.923264
CG10287 CG7935 -0.132970
CG10315 CG30291 -2.870806
CG10315 CG3766 -2.818244
CG10315 CG5353 -1.730827
CG10315 CG6202 -1.103901
CG10315 CG6822 -1.766051
CG10315 CG7748 -3.437414
CG10327 CG6181 -2.738705
CG10327 CG7528 -1.825531
CG10327 CG8472 -1.768665
CG10334 CG13850 -1.594375
CG10334 CG13912 -0.961703
CG10334 CG1444 -0.277178
CG10334 CG1475 -0.018182
CG10334 CG1648 -2.656980
CG10334 CG18250 -1.058265
CG10334 CG2051 -0.458400
CG10334 CG32425 -0.197856
CG10334 CG32625 -0.061838
CG10334 CG3278 2.082284
CG10334 CG33549 2.386597
CG10334 CG3542 0.134279
CG10334 CG3624 0.978216
CG10334 CG3902 -1.168024
CG10334 CG3903 -2.405580
CG10334 CG4204 -0.746276
CG10334 CG4551 -0.743338
CG10334 CG4679 -0.473755
CG10334 CG4700 -0.034476
CG10334 CG5320 1.544559
CG10334 CG5486 -1.354145
CG10334 CG6668 -0.424378
CG10334 CG7227 -1.225703
CG10334 CG8276 -0.225370
CG10334 CG9256 -0.230901
CG10334 CG9985 -0.660882
CG10335 CG11334 -0.873069
CG10335 CG12262 -0.113078
CG10335 CG13220 0.271411
CG10335 CG15105 -1.156603
CG10335 CG3140 -0.042187
CG10335 CG31999 -0.551306
CG10335 CG3903 -1.221813
CG10335 CG4233 -1.001754
CG10335 CG4679 0.603411
CG10335 CG6666 -0.831897
CG10335 CG8402 0.197166
CG10335 CG9280 -1.140294
CG10341 CG10660 0.517919
CG10341 CG11738 5.377206
CG10341 CG11771 -1.516026
CG10341 CG12101 -2.827874
CG10341 CG12141 6.575692
CG10341 CG12530 2.678862
CG10341 CG12785 -5.290680
CG10341 CG1381 -0.729940
CG10341 CG14447 -0.212127
CG10341 CG14996 -4.239672
CG10341 CG1685 -6.533933
CG10341 CG17136 -1.935465
CG10341 CG17369 -0.745984
CG10341 CG1746 -3.357014
CG10341 CG1785 -0.694647
CG10341 CG2221 0.252474
CG10341 CG2263 0.407788
CG10341 CG2827 -1.906799
CG10341 CG2863 5.053258
CG10341 CG2867 1.348842
CG10341 CG32264 0.815518
CG10341 CG32409 7.610369
CG10341 CG32813 0.632565
CG10341 CG33217 0.234161
CG10341 CG3593 0.386928
CG10341 CG4217 -1.123776
CG10341 CG4581 -0.188551
CG10341 CG4781 0.052683
CG10341 CG4912 1.581665
CG10341 CG5010 -1.669149
CG10341 CG5558 -3.674104
CG10341 CG5824 -13.487385
CG10341 CG5904 0.829948
CG10341 CG6022 -3.813134
CG10341 CG6105 -3.558004
CG10341 CG6343 7.667832
CG10341 CG7519 -13.452335
CG10341 CG7712 1.455650
CG10341 CG7780 -0.393734
CG10341 CG7839 -9.872649
CG10341 CG7993 5.962617
CG10341 CG8039 0.131604
CG10341 CG8327 -6.206211
CG10341 CG8444 -2.492676
CG10341 CG8525 -1.717407
CG10341 CG8920 2.502896
CG10341 CG9006 5.705696
CG10341 CG9300 -1.241180
CG10341 CG9306 0.463094
CG10341 CG9577 -0.443057
CG10341 CG9630 -2.100993
CG10364 CG3408 -1.769580
CG10364 CG6987 -1.377860
CG10364 CG7358 -1.235949
CG10364 CG9704 -1.112476
CG10367 CG15105 -0.147745
CG10367 CG15717 -0.278632
CG10367 CG3989 -0.321054
CG10367 CG4354 -1.065754
CG10367 CG4679 -0.627419
CG10367 CG5330 -0.311932
CG10367 CG8402 0.034777
CG10367 CG8665 -1.107202
CG10379 CG10504 1.014731
CG10379 CG10565 -2.902767
CG10379 CG10620 1.551130
CG10379 CG10701 -1.235333
CG10379 CG11015 0.872907
CG10379 CG11471 -0.573436
CG10379 CG12676 -0.490538
CG10379 CG12792 -1.944342
CG10379 CG13005 0.073122
CG10379 CG1309 -1.444219
CG10379 CG1429 -2.014424
CG10379 CG1475 -2.167111
CG10379 CG15433 2.807892
CG10379 CG17492 0.581864
CG10379 CG2051 1.490394
CG10379 CG3001 1.496186
CG10379 CG3008 0.251462
CG10379 CG31045 -4.223300
CG10379 CG32425 -1.587805
CG10379 CG3278 -2.790573
CG10379 CG33104 -0.291035
CG10379 CG33549 -2.513720
CG10379 CG4170 -0.441949
CG10379 CG4354 -1.436171
CG10379 CG4427 2.116705
CG10379 CG4679 0.363615
CG10379 CG5033 1.752553
CG10379 CG5183 -1.450937
CG10379 CG5258 -1.824535
CG10379 CG5330 3.012926
CG10379 CG5353 0.617007
CG10379 CG5374 -3.972321
CG10379 CG5809 0.879269
CG10379 CG6148 -0.783980
CG10379 CG6512 -4.643175
CG10379 CG6668 -1.722298
CG10379 CG6708 -0.182701
CG10379 CG7430 -1.426787
CG10379 CG7610 -2.639162
CG10379 CG7915 -1.134843
CG10379 CG7935 0.907923
CG10379 CG8231 5.265464
CG10379 CG8289 0.717130
CG10379 CG8306 1.394338
CG10379 CG8309 -1.864828
CG10379 CG8312 -0.616497
CG10379 CG8402 -0.529431
CG10379 CG8439 0.984895
CG10379 CG8446 -0.273779
CG10379 CG8759 2.034057
CG10379 CG8977 0.152567
CG10379 CG8978 0.831862
CG10379 CG9009 -0.645601
CG10379 CG9035 -0.395142
CG10379 CG9281 -0.984353
CG10379 CG9330 1.661068
CG10379 CG9677 2.452522
CG10379 CG9866 -1.419295
CG10379 TE19126 0.679983
CG10391 CG4120 -2.615650
CG10391 CG8782 -2.023714
CG10425 CG10660 -1.163900
CG10425 CG10691 -2.114181
CG10425 CG12400 -0.415472
CG10425 CG2713 -0.122957
CG10425 CG3714 -0.869532
CG10425 CG4217 0.336235
CG10425 CG5010 0.048437
CG10425 CG5904 1.156365
CG10425 CG6904 -0.446133
CG10425 CG7839 -0.455409
CG10425 CG8039 0.072591
CG10425 CG8327 -0.854287
CG10425 CG8525 -0.248667
CG10425 CG9577 -0.202267
CG10473 CG3539 -2.592561
CG10504 CG10565 -2.456122
CG10504 CG10578 -0.256734
CG10504 CG10724 -2.239916
CG10504 CG11015 2.121745
CG10504 CG11107 -3.004641
CG10504 CG11444 4.106474
CG10504 CG12091 -2.367274
CG10504 CG12262 -2.105878
CG10504 CG12403 -0.692695
CG10504 CG1371 1.310353
CG10504 CG1475 -27.780609
CG10504 CG15105 -1.151814
CG10504 CG15282 -0.664563
CG10504 CG1648 -0.699176
CG10504 CG17158 0.096832
CG10504 CG1721 0.288886
CG10504 CG17325 -1.885106
CG10504 CG17332 2.950522
CG10504 CG17492 -0.283035
CG10504 CG1782 -1.235204
CG10504 CG1837 2.709122
CG10504 CG1882 1.090742
CG10504 CG1884 0.420266
CG10504 CG1910 0.330633
CG10504 CG2051 1.184060
CG10504 CG3008 -1.207067
CG10504 CG31045 3.005134
CG10504 CG3127 0.717475
CG10504 CG31794 -0.978718
CG10504 CG32164 0.880775
CG10504 CG32425 -4.685958
CG10504 CG32813 -1.958819
CG10504 CG33104 0.279551
CG10504 CG33149 0.295516
CG10504 CG33549 1.815620
CG10504 CG3371 -0.068921
CG10504 CG3499 2.432238
CG10504 CG3624 1.585645
CG10504 CG3644 0.605599
CG10504 CG3722 1.300988
CG10504 CG3725 -1.766217
CG10504 CG4169 0.530540
CG10504 CG4364 0.118460
CG10504 CG4376 1.572858
CG10504 CG4427 -0.383718
CG10504 CG4552 -4.970960
CG10504 CG4672 0.321726
CG10504 CG4679 -0.223367
CG10504 CG4692 -2.729732
CG10504 CG4726 -5.193927
CG10504 CG4994 1.791025
CG10504 CG5186 -0.448524
CG10504 CG5320 2.275715
CG10504 CG5330 5.469355
CG10504 CG5353 3.700235
CG10504 CG5374 1.337505
CG10504 CG5476 1.200492
CG10504 CG5809 -0.094559
CG10504 CG6501 7.456704
CG10504 CG6512 1.261063
CG10504 CG6647 -0.418722
CG10504 CG6668 -1.211687
CG10504 CG6708 0.957050
CG10504 CG6775 -1.824919
CG10504 CG7033 -3.139094
CG10504 CG7071 -3.529458
CG10504 CG7107 -1.795642
CG10504 CG7173 -0.651855
CG10504 CG7271 2.036678
CG10504 CG7361 -1.531075
CG10504 CG7413 -4.467290
CG10504 CG7430 -3.230933
CG10504 CG7433 -0.182802
CG10504 CG7610 -1.252329
CG10504 CG7915 1.109496
CG10504 CG7920 -6.710955
CG10504 CG7981 -0.766937
CG10504 CG8231 0.240810
CG10504 CG8235 -1.452719
CG10504 CG8289 1.404519
CG10504 CG8402 1.050839
CG10504 CG8439 -4.498160
CG10504 CG8977 -1.665976
CG10504 CG9022 -3.427499
CG10504 CG9238 -0.700368
CG10504 CG9281 1.723141
CG10504 CG9322 1.033438
CG10504 CG9710 5.991890
CG10504 CG9985 1.323793
CG10504 CR31696 0.902136
CG10504 TE19126 2.336589
CG10535 CG13005 1.131993
CG10535 CG1309 0.179939
CG10535 CG2051 -0.104913
CG10535 CG2969 -2.613660
CG10535 CG32425 -0.911700
CG10535 CG3278 -2.143034
CG10535 CG33549 0.180045
CG10535 CG3902 -0.258951
CG10535 CG3903 -0.554609
CG10535 CG5183 0.154552
CG10535 CG5345 -0.806526
CG10535 CG5353 -0.555342
CG10535 CG5486 0.175363
CG10535 CG8258 -0.491485
CG10535 CG9256 -0.123527
CG10535 CG9677 0.289460
CG10535 CG9916 -0.876700
CG10545 CG13624 -0.730254
CG10545 CG15811 -0.851753
CG10545 CG31088 -2.144726
CG10545 CG31108 -0.972667
CG10545 CG31181 -0.946875
CG10545 CG4303 -0.213701
CG10545 CG5433 -0.370150
CG10545 CG6174 -0.979957
CG10545 CG7375 -0.217704
CG10545 CG9666 -0.514547
CG10565 CG10627 0.549792
CG10565 CG11015 -3.492614
CG10565 CG11076 3.126498
CG10565 CG11134 -0.702305
CG10565 CG11267 8.194244
CG10565 CG11444 2.503778
CG10565 CG11471 4.024083
CG10565 CG11567 0.112187
CG10565 CG11979 0.215699
CG10565 CG12151 3.958389
CG10565 CG12262 -2.146030
CG10565 CG12792 -3.051038
CG10565 CG13005 -2.969735
CG10565 CG1309 5.439117
CG10565 CG13220 1.200345
CG10565 CG13506 -4.072494
CG10565 CG14048 1.884713
CG10565 CG1475 -10.442653
CG10565 CG15105 1.927616
CG10565 CG15212 -0.577945
CG10565 CG15282 0.348517
CG10565 CG15304 0.924491
CG10565 CG15433 -2.266431
CG10565 CG16765 4.387583
CG10565 CG17121 -1.282540
CG10565 CG17166 -11.010798
CG10565 CG1721 0.080860
CG10565 CG17246 -2.624565
CG10565 CG17492 0.656145
CG10565 CG18140 -0.740628
CG10565 CG18446 1.516812
CG10565 CG18854 4.392191
CG10565 CG2003 4.638075
CG10565 CG2161 0.673391
CG10565 CG2713 -0.543463
CG10565 CG3008 -2.385260
CG10565 CG31170 2.054074
CG10565 CG3140 -5.026011
CG10565 CG3171 0.964510
CG10565 CG31999 0.030660
CG10565 CG32164 -10.624442
CG10565 CG32425 -3.123719
CG10565 CG32548 0.056822
CG10565 CG32625 1.525844
CG10565 CG3267 -5.157174
CG10565 CG3278 1.617027
CG10565 CG32813 8.062460
CG10565 CG33009 0.573506
CG10565 CG33104 -6.287670
CG10565 CG33183 0.718433
CG10565 CG33549 0.642225
CG10565 CG3499 -9.524004
CG10565 CG3624 -0.769053
CG10565 CG3903 -2.538623
CG10565 CG3960 1.546226
CG10565 CG4003 1.525279
CG10565 CG4051 -6.429871
CG10565 CG4169 2.728264
CG10565 CG4170 2.487331
CG10565 CG4233 0.179083
CG10565 CG4300 1.091999
CG10565 CG4307 1.452699
CG10565 CG4354 0.228599
CG10565 CG4364 0.854228
CG10565 CG4427 -6.585575
CG10565 CG4552 2.255643
CG10565 CG4567 1.734156
CG10565 CG4679 -0.637296
CG10565 CG4692 0.891820
CG10565 CG4726 2.951236
CG10565 CG4972 -1.870112
CG10565 CG4994 -5.302293
CG10565 CG5033 -9.739169
CG10565 CG5193 0.577301
CG10565 CG5258 -0.177845
CG10565 CG5320 -0.176629
CG10565 CG5330 -6.168229
CG10565 CG5353 5.385521
CG10565 CG5374 -5.795606
CG10565 CG5476 -0.254207
CG10565 CG5809 0.591434
CG10565 CG6501 -14.040641
CG10565 CG6512 0.011934
CG10565 CG6521 -0.120933
CG10565 CG6668 -7.355242
CG10565 CG6708 -4.528937
CG10565 CG6871 -0.695856
CG10565 CG6904 3.428780
CG10565 CG7033 -1.939806
CG10565 CG7107 3.220768
CG10565 CG7173 -0.109148
CG10565 CG7176 2.947028
CG10565 CG7271 -0.834296
CG10565 CG7361 -8.226369
CG10565 CG7413 -0.679103
CG10565 CG7421 5.847036
CG10565 CG7430 -5.286340
CG10565 CG7461 2.555421
CG10565 CG7610 0.023752
CG10565 CG7698 4.494803
CG10565 CG7915 1.722876
CG10565 CG7935 -4.811849
CG10565 CG7987 2.371836
CG10565 CG8058 -0.156620
CG10565 CG8144 0.902834
CG10565 CG8186 1.022123
CG10565 CG8231 3.354972
CG10565 CG8235 -7.552489
CG10565 CG8309 -1.289134
CG10565 CG8402 -5.220607
CG10565 CG8430 0.793410
CG10565 CG8439 -10.306553
CG10565 CG8788 1.464688
CG10565 CG8977 18.806598
CG10565 CG9009 -0.417322
CG10565 CG9140 0.440656
CG10565 CG9172 -2.935379
CG10565 CG9281 5.183619
CG10565 CG9322 -0.038004
CG10565 CG9330 -4.470735
CG10565 CG9710 -0.850695
CG10565 CG9762 2.124761
CG10565 CG9985 -0.648032
CG10565 TE19126 1.327143
CG10571 CG2221 -1.449817
CG10571 CG2263 -0.948442
CG10571 CG2827 -0.346651
CG10571 CG4912 -0.502515
CG10571 CG5824 1.309651
CG10571 CG6904 0.969455
CG10571 CG7393 -1.560388
CG10571 CG8978 -0.948756
CG10571 CG9006 -1.956224
CG10571 CG9750 -0.762847
CG10578 CG11015 0.441152
CG10578 CG12091 -0.386105
CG10578 CG12592 0.143613
CG10578 CG13005 -0.259828
CG10578 CG1475 1.332938
CG10578 CG18250 1.108251
CG10578 CG1837 -0.404179
CG10578 CG31368 -0.590741
CG10578 CG32425 0.009960
CG10578 CG3265 -0.168400
CG10578 CG33549 -0.174219
CG10578 CG3416 -1.479595
CG10578 CG4700 -0.679282
CG10578 CG5183 -0.787337
CG10578 CG5454 -0.405551
CG10578 CG5809 -1.082976
CG10578 CG7413 -0.622564
CG10578 CG7987 -0.789812
CG10578 CG9423 -0.848738
CG10578 CG9985 -0.474382
CG10591 CG8804 -3.276931
CG10602 CG31098 -2.604159
CG10620 CG10701 -0.994020
CG10620 CG11015 -1.334921
CG10620 CG11280 -0.364555
CG10620 CG11652 -1.442023
CG10620 CG11861 -2.850751
CG10620 CG11949 -0.626083
CG10620 CG12091 -3.844750
CG10620 CG12129 -0.184298
CG10620 CG12131 -0.387048
CG10620 CG12360 -0.611994
CG10620 CG12369 -1.369245
CG10620 CG12676 -6.168023
CG10620 CG13912 -0.306365
CG10620 CG14025 0.332139
CG10620 CG1422 -6.682390
CG10620 CG1429 0.373593
CG10620 CG1444 4.358933
CG10620 CG1475 6.169824
CG10620 CG16721 -0.919505
CG10620 CG17158 3.339872
CG10620 CG17492 -3.889092
CG10620 CG18250 -21.022718
CG10620 CG2051 -3.700869
CG10620 CG2835 -0.120788
CG10620 CG3039 -1.102233
CG10620 CG31045 -8.291709
CG10620 CG31332 7.037713
CG10620 CG32425 4.875375
CG10620 CG3265 3.400437
CG10620 CG32701 -1.223214
CG10620 CG33097 1.414036
CG10620 CG33549 -4.313356
CG10620 CG3371 2.932841
CG10620 CG3436 1.475466
CG10620 CG3542 0.919497
CG10620 CG3624 3.152490
CG10620 CG3664 -1.361963
CG10620 CG3722 -0.879354
CG10620 CG3800 -0.675880
CG10620 CG3903 0.312850
CG10620 CG4006 -1.272355
CG10620 CG4170 1.090634
CG10620 CG4204 -0.138200
CG10620 CG4551 1.579173
CG10620 CG4677 -1.993845
CG10620 CG4700 2.551258
CG10620 CG5183 -3.884295
CG10620 CG5320 -2.299112
CG10620 CG5809 -2.439090
CG10620 CG6017 -0.555803
CG10620 CG6668 1.617557
CG10620 CG6877 -0.693697
CG10620 CG7073 0.674031
CG10620 CG7893 -1.620300
CG10620 CG8276 0.641806
CG10620 CG8289 1.198180
CG10620 CG8306 2.568954
CG10620 CG8759 1.143832
CG10620 CG8933 1.673733
CG10620 CG9022 -0.733956
CG10620 CG9035 -0.192340
CG10620 CG9128 -0.299621
CG10620 CG9322 -1.676977
CG10620 CG9403 -0.632046
CG10620 CG9423 0.541084
CG10620 CG9677 1.901155
CG10620 CG9866 -2.048783
CG10620 CG9985 1.715230
CG10620 TE19126 -0.231555
CG10627 CG15105 -0.082866
CG10627 CG3008 -0.378998
CG10627 CG31999 -1.427356
CG10627 CG32425 0.327926
CG10627 CG33549 -1.240975
CG10627 CG3903 0.224382
CG10627 CG4354 -1.620842
CG10627 CG4679 -1.678450
CG10627 CG4692 -1.667291
CG10627 CG5330 1.955575
CG10627 CG5486 -0.822360
CG10627 CG8402 -1.004069
CG10655 CG10691 -5.483743
CG10655 CG11107 -1.759110
CG10655 CG11151 0.914157
CG10655 CG11255 -1.275488
CG10655 CG11267 -8.601838
CG10655 CG11979 0.456856
CG10655 CG12141 2.429531
CG10655 CG12157 1.498578
CG10655 CG12400 -1.354796
CG10655 CG12785 -0.768807
CG10655 CG13220 1.931604
CG10655 CG13506 1.779834
CG10655 CG13551 -2.938183
CG10655 CG13704 -1.818418
CG10655 CG1371 -3.690756
CG10655 CG14048 1.956489
CG10655 CG14066 0.003075
CG10655 CG15095 -4.428072
CG10655 CG15304 4.478347
CG10655 CG15347 2.683780
CG10655 CG1685 -3.676124
CG10655 CG17332 -0.044339
CG10655 CG17642 -1.186294
CG10655 CG1771 -2.395859
CG10655 CG2713 3.758089
CG10655 CG2863 1.198859
CG10655 CG31004 0.004870
CG10655 CG3127 2.571002
CG10655 CG3140 0.508663
CG10655 CG32164 1.066566
CG10655 CG32813 2.486068
CG10655 CG33502 -3.300006
CG10655 CG3714 0.030309
CG10655 CG4217 -4.663474
CG10655 CG4233 -4.235598
CG10655 CG4427 1.253502
CG10655 CG4901 0.244050
CG10655 CG4994 -0.091308
CG10655 CG5558 -2.884796
CG10655 CG5660 -1.167543
CG10655 CG5819 1.283981
CG10655 CG5903 -1.742458
CG10655 CG5904 -4.069051
CG10655 CG5992 -1.445033
CG10655 CG6417 -1.223422
CG10655 CG6501 -11.251878
CG10655 CG6666 2.399164
CG10655 CG6769 -6.023179
CG10655 CG6904 1.844371
CG10655 CG6949 0.063626
CG10655 CG7361 -2.115645
CG10655 CG7421 1.713098
CG10655 CG7430 0.016266
CG10655 CG7458 3.036575
CG10655 CG7698 -1.278686
CG10655 CG7834 -0.184058
CG10655 CG7920 2.014367
CG10655 CG7993 -2.838661
CG10655 CG8039 2.976057
CG10655 CG8048 -3.794213
CG10655 CG8058 1.926672
CG10655 CG8235 3.048360
CG10655 CG8443 2.089120
CG10655 CG8470 3.753926
CG10655 CG8766 -0.663333
CG10655 CG8946 2.729856
CG10655 CG9527 3.787125
CG10660 CG11771 0.508071
CG10660 CG12101 3.386204
CG10660 CG12400 2.644701
CG10660 CG12785 -6.727703
CG10660 CG14048 -2.872818
CG10660 CG14996 -0.884409
CG10660 CG1685 1.671690
CG10660 CG1785 -5.835794
CG10660 CG2827 0.377040
CG10660 CG32409 0.398837
CG10660 CG33217 3.845584
CG10660 CG3593 -1.268620
CG10660 CG4217 0.728483
CG10660 CG4753 -0.105872
CG10660 CG5010 -3.914719
CG10660 CG5904 -2.928849
CG10660 CG6022 -1.262821
CG10660 CG6767 -2.526069
CG10660 CG7519 2.628877
CG10660 CG7712 -0.257141
CG10660 CG8039 1.102099
CG10660 CG8058 0.773074
CG10660 CG8327 -3.018388
CG10660 CG8525 1.347688
CG10660 CG8788 1.733095
CG10660 CG8920 0.153061
CG10660 CG9306 0.196824
CG10660 CG9577 -4.044721
CG10691 CG11134 -3.199151
CG10691 CG11267 -7.686421
CG10691 CG1157 0.032570
CG10691 CG12141 -10.383821
CG10691 CG12157 -3.601810
CG10691 CG12400 -12.553912
CG10691 CG13220 4.552889
CG10691 CG13551 1.610281
CG10691 CG13704 -1.467585
CG10691 CG15095 4.558604
CG10691 CG15304 -7.613064
CG10691 CG15347 -0.162751
CG10691 CG15717 2.570901
CG10691 CG1685 2.239507
CG10691 CG2003 0.348872
CG10691 CG2713 -9.329827
CG10691 CG2977 -0.298492
CG10691 CG31004 0.404163
CG10691 CG31098 -0.422286
CG10691 CG31160 -0.774859
CG10691 CG31170 -1.254326
CG10691 CG3140 -3.586164
CG10691 CG3267 4.963709
CG10691 CG3283 1.492245
CG10691 CG33502 6.169603
CG10691 CG3714 -3.327481
CG10691 CG4061 -0.206244
CG10691 CG4217 6.885483
CG10691 CG4233 -1.063415
CG10691 CG4427 4.067725
CG10691 CG4475 -2.162112
CG10691 CG4567 1.729902
CG10691 CG4753 -3.151140
CG10691 CG4901 3.329515
CG10691 CG5010 1.055130
CG10691 CG5558 2.585019
CG10691 CG5660 -1.442493
CG10691 CG5819 1.403050
CG10691 CG5903 -0.135699
CG10691 CG5904 0.081608
CG10691 CG6028 -0.573078
CG10691 CG6105 0.883023
CG10691 CG6226 -1.837864
CG10691 CG6345 0.413897
CG10691 CG6417 2.882163
CG10691 CG6459 -0.000018
CG10691 CG6501 5.848045
CG10691 CG6666 2.567751
CG10691 CG6769 -3.661000
CG10691 CG6904 5.434087
CG10691 CG6949 -5.482718
CG10691 CG7328 -0.464847
CG10691 CG7421 -2.725714
CG10691 CG7458 -1.325682
CG10691 CG7834 0.508086
CG10691 CG7993 2.659153
CG10691 CG8039 -2.074410
CG10691 CG8048 -0.326588
CG10691 CG8058 -4.683205
CG10691 CG8402 -0.130697
CG10691 CG8443 -2.946855
CG10691 CG8470 -9.353041
CG10691 CG8766 0.505405
CG10691 CG8788 1.404411
CG10691 CG8946 -1.009183
CG10691 CG9140 0.083878
CG10691 CG9331 -0.851463
CG10691 CG9527 -9.047892
CG10691 CG9577 2.106447
CG10698 CG1546 -3.281728
CG10701 CG11015 -0.621300
CG10701 CG12676 -0.627631
CG10701 CG18250 0.606772
CG10701 CG3008 -0.704408
CG10701 CG32425 1.587566
CG10701 CG33097 0.850520
CG10701 CG33549 -1.015503
CG10701 CG4170 -0.707549
CG10701 CG4204 -0.397023
CG10701 CG5809 -1.721949
CG10701 CG8276 -0.902637
CG10701 CG9403 -0.478751
CG10701 CG9423 -0.379325
CG10719 CG4230 -2.586248
CG10724 CG11372 -0.189143
CG10724 CG1151 -1.048828
CG10724 CG12262 -0.802682
CG10724 CG12403 -2.308270
CG10724 CG1371 -0.373626
CG10724 CG15105 -0.425445
CG10724 CG15117 0.783088
CG10724 CG15282 -1.212349
CG10724 CG15717 0.944358
CG10724 CG17325 -0.493341
CG10724 CG17332 -0.177678
CG10724 CG1837 1.700910
CG10724 CG30011 -1.348701
CG10724 CG31098 -1.519590
CG10724 CG32164 -0.076978
CG10724 CG4533 -1.306489
CG10724 CG4679 -1.970968
CG10724 CG4692 -0.072084
CG10724 CG5320 -1.056841
CG10724 CG5330 1.223502
CG10724 CG5476 0.927339
CG10724 CG6647 -2.363679
CG10724 CG6668 1.986830
CG10724 CG7062 -1.237847
CG10724 CG7071 -0.462945
CG10724 CG7107 0.440669
CG10724 CG7173 -0.121129
CG10724 CG7433 1.559031
CG10724 CG7920 0.910906
CG10724 CG8186 -0.274613
CG10724 CG8402 -0.248710
CG10724 CG8665 1.005325
CG10726 CG17724 -1.757139
CG10726 CG2207 -3.646178
CG10726 CG5358 -2.194134
CG10746 CG11267 5.148769
CG10746 CG11992 0.260551
CG10746 CG12172 1.349289
CG10746 CG13551 -0.250996
CG10746 CG14243 -0.305003
CG10746 CG15095 -1.438803
CG10746 CG15717 -7.868714
CG10746 CG18446 -0.285397
CG10746 CG18549 -0.463342
CG10746 CG18593 -1.395964
CG10746 CG1882 0.161998
CG10746 CG2003 0.228842
CG10746 CG30011 -0.846663
CG10746 CG31098 0.380158
CG10746 CG31175 1.158039
CG10746 CG3267 0.138724
CG10746 CG4233 -0.208392
CG10746 CG4427 4.221267
CG10746 CG7062 -1.674454
CG10746 CG7266 -1.112248
CG10746 CG7438 -0.305279
CG10746 CG8050 -0.350928
CG10746 CG8235 -2.534885
CG10746 CG8402 -0.290654
CG10746 CG8470 -4.169842
CG10746 CG8665 1.402539
CG10746 CG8946 -0.726832
CG10756 CG11217 -2.556273
CG10756 CG8173 -1.846841
CG1082 CG31259 -3.583597
CG10922 CG15105 1.001133
CG10922 CG18111 -1.565966
CG10922 CG2198 -0.136720
CG10922 CG3989 -0.485426
CG10922 CG4533 -1.805136
CG10922 CG4679 -0.555186
CG10922 CG4692 -1.336849
CG10922 CG5330 0.112893
CG10922 CG5345 -0.560030
CG10922 CG5594 -1.006215
CG10922 CG9194 0.098412
CG10924 CG3006 -2.704017
CG11015 CG11076 -0.884959
CG11015 CG11471 0.725876
CG11015 CG12091 -2.182854
CG11015 CG12131 -1.570779
CG11015 CG12592 0.283221
CG11015 CG12676 1.122087
CG11015 CG12792 -1.912590
CG11015 CG13005 -1.807179
CG11015 CG1422 2.468362
CG11015 CG14712 0.013019
CG11015 CG1475 0.869580
CG11015 CG15433 3.718129
CG11015 CG17158 -0.325823
CG11015 CG17166 -0.176397
CG11015 CG17492 0.734522
CG11015 CG18250 2.256765
CG11015 CG3008 -1.961112
CG11015 CG31045 -0.551688
CG11015 CG31332 -2.634341
CG11015 CG32425 -1.575731
CG11015 CG32625 -0.627099
CG11015 CG3265 -2.646086
CG11015 CG3278 -0.220026
CG11015 CG33104 0.463129
CG11015 CG33183 0.495744
CG11015 CG33549 1.571984
CG11015 CG3416 -0.401683
CG11015 CG3499 2.622359
CG11015 CG3624 -0.160086
CG11015 CG4006 1.261773
CG11015 CG4170 0.405743
CG11015 CG4204 0.274976
CG11015 CG4551 1.994476
CG11015 CG4700 -6.556660
CG11015 CG4912 2.649815
CG11015 CG4972 -1.418496
CG11015 CG4994 2.357358
CG11015 CG5183 1.843188
CG11015 CG5258 -0.839374
CG11015 CG5374 2.171695
CG11015 CG5454 -0.247392
CG11015 CG5809 -0.627736
CG11015 CG6512 -8.315737
CG11015 CG6668 0.152972
CG11015 CG6766 0.290252
CG11015 CG7033 -1.047443
CG11015 CG7413 -3.970125
CG11015 CG7430 -0.047203
CG11015 CG7654 -1.031040
CG11015 CG7893 -2.452336
CG11015 CG8231 -8.083775
CG11015 CG8553 0.668762
CG11015 CG8759 4.363462
CG11015 CG8977 3.393904
CG11015 CG8978 0.910358
CG11015 CG9172 -1.104135
CG11015 CG9281 -5.937383
CG11015 CG9322 -0.000348
CG11015 CG9330 -3.492318
CG11015 CG9403 0.099358
CG11015 CG9423 -0.994331
CG11015 CG9677 -1.761009
CG11015 CG9710 -0.611518
CG11015 CG9750 3.215459
CG11015 CG9866 1.744863
CG11051 CG12172 -0.342635
CG11051 CG15095 1.469456
CG11051 CG15117 -0.634311
CG11051 CG1548 -0.626512
CG11051 CG15717 1.962285
CG11051 CG1743 -3.610141
CG11051 CG2098 -1.342712
CG11051 CG31098 0.013364
CG11051 CG3989 0.460849
CG11051 CG4162 0.691687
CG11051 CG4533 0.731217
CG11051 CG5033 -0.009013
CG11051 CG5594 -0.234203
CG11051 CG8050 -2.749565
CG11051 CG8066 1.108695
CG11051 CG8402 1.044413
CG11051 CG8470 -1.974346
CG11051 CG8665 -3.151797
CG11076 CG15433 0.763013
CG11076 CG17166 -1.884454
CG11076 CG3008 -1.888059
CG11076 CG33104 -0.860382
CG11076 CG4966 -0.716337
CG11076 CG4994 -2.049563
CG11076 CG5374 -1.937400
CG11076 CG6766 -0.391145
CG11076 CG8231 1.503847
CG11076 CG8439 -0.352470
CG11076 CG9281 -0.804018
CG11076 CG9710 0.051616
CG1109 CG12129 -0.931041
CG1109 CG12369 -0.220894
CG1109 CG12701 -0.936029
CG1109 CG1404 -0.451342
CG1109 CG18250 1.181594
CG1109 CG33097 1.060732
CG1109 CG3436 -0.243474
CG1109 CG3542 -0.352090
CG1109 CG3800 -0.644443
CG1109 CG4204 -0.391115
CG1109 CG4303 -0.786020
CG1109 CG5433 -0.717131
CG1109 CG5499 -1.251423
CG1109 CG6889 -1.700892
CG1109 CG9128 -1.520689
CG11100 CG3969 -1.775831
CG11100 CG7375 -2.113618
CG11107 CG11267 -1.670210
CG11107 CG11444 -1.666883
CG11107 CG12262 1.525051
CG11107 CG13220 -0.252233
CG11107 CG1371 0.060526
CG11107 CG14066 -0.532849
CG11107 CG1475 1.005334
CG11107 CG15304 0.964372
CG11107 CG17246 0.569052
CG11107 CG17320 -1.204258
CG11107 CG17332 -0.730328
CG11107 CG17642 -1.196230
CG11107 CG1782 0.047264
CG11107 CG1882 0.088200
CG11107 CG18854 1.475188
CG11107 CG1910 1.589538
CG11107 CG2161 -2.597864
CG11107 CG31170 -1.539982
CG11107 CG3127 -1.073829
CG11107 CG3140 -1.461742
CG11107 CG32164 -0.721181
CG11107 CG33502 0.488002
CG11107 CG3499 -0.651423
CG11107 CG3624 0.072382
CG11107 CG4086 -3.116658
CG11107 CG4169 -2.352062
CG11107 CG4233 1.259786
CG11107 CG4364 0.252765
CG11107 CG4427 2.888069
CG11107 CG4726 0.650546
CG11107 CG4994 -0.439776
CG11107 CG5353 -3.745396
CG11107 CG5590 -1.639578
CG11107 CG5903 0.678751
CG11107 CG5904 -1.067193
CG11107 CG6501 -0.980860
CG11107 CG6666 0.429172
CG11107 CG6769 -0.758732
CG11107 CG6775 1.151755
CG11107 CG6949 1.802683
CG11107 CG7033 0.922492
CG11107 CG7107 -2.303515
CG11107 CG7361 1.226647
CG11107 CG7413 1.768850
CG11107 CG7430 -0.070067
CG11107 CG7461 -1.421304
CG11107 CG7610 0.796373
CG11107 CG7698 0.497662
CG11107 CG7920 -1.367585
CG11107 CG7981 0.444192
CG11107 CG8235 0.662933
CG11107 CG8402 -2.743811
CG11107 CG8439 2.030264
CG11107 CG8977 -0.418281
CG11107 CG9022 -1.051189
CG11107 CG9750 -0.567878
CG11134 CG11267 -1.051945
CG11134 CG11334 -1.982262
CG11134 CG11793 0.291615
CG11134 CG12151 0.493621
CG11134 CG12400 -0.335031
CG11134 CG13220 -1.083524
CG11134 CG13506 0.954705
CG11134 CG15162 -2.410599
CG11134 CG15212 -0.448966
CG11134 CG15717 1.253480
CG11134 CG1582 0.767004
CG11134 CG17166 1.593809
CG11134 CG17246 0.571827
CG11134 CG17320 -0.260208
CG11134 CG17332 2.334328
CG11134 CG1882 -0.267084
CG11134 CG18854 1.682100
CG11134 CG2003 0.161108
CG11134 CG2713 -0.737001
CG11134 CG31004 0.570907
CG11134 CG31160 -3.336895
CG11134 CG31170 -0.334944
CG11134 CG31175 2.214954
CG11134 CG3140 0.076487
CG11134 CG32164 -2.865266
CG11134 CG3267 -5.798333
CG11134 CG33502 -3.604114
CG11134 CG3499 2.530231
CG11134 CG4033 1.398325
CG11134 CG4051 0.589454
CG11134 CG4061 -0.137515
CG11134 CG4233 4.128887
CG11134 CG4427 -5.139723
CG11134 CG4475 0.725559
CG11134 CG4567 -0.982630
CG11134 CG4665 -0.695750
CG11134 CG6345 -1.439323
CG11134 CG6459 -2.325933
CG11134 CG6501 2.689986
CG11134 CG6666 0.298453
CG11134 CG6708 0.474812
CG11134 CG6949 1.950367
CG11134 CG7107 -1.883669
CG11134 CG7176 1.369539
CG11134 CG7361 -2.899002
CG11134 CG7421 1.657349
CG11134 CG7458 0.714133
CG11134 CG7461 -3.885916
CG11134 CG7698 -1.480588
CG11134 CG7807 -0.287880
CG11134 CG8058 1.373092
CG11134 CG8186 0.341450
CG11134 CG8235 -6.367970
CG11134 CG8309 1.556481
CG11134 CG8402 1.447984
CG11134 CG8531 -1.651140
CG11134 CG8766 0.191711
CG11134 CG8788 -0.368538
CG11134 CG8946 -0.330371
CG11134 CG9127 -0.593895
CG11134 CG9527 3.237250
CG11134 CG9710 2.001807
CG11151 CG11255 -1.045577
CG11151 CG11267 0.578987
CG11151 CG15347 -1.721724
CG11151 CG33502 -2.880527
CG11151 CG3714 -0.791168
CG11151 CG6417 -1.115027
CG11151 CG7328 -0.484605
CG11151 CG9527 0.886761
CG11217 CG1582 -1.202065
CG11217 CG3171 -1.107679
CG11217 CG5903 -0.859501
CG11217 CG6345 -0.612748
CG11217 CG6769 -0.481262
CG11255 CG11267 1.149887
CG11255 CG12400 0.423597
CG11255 CG33502 -0.592162
CG11255 CG4217 -0.688155
CG11255 CG4901 -1.364112
CG11255 CG5525 0.317647
CG11255 CG5660 -1.277727
CG11255 CG5903 -0.222913
CG11255 CG6028 -0.427471
CG11255 CG6345 -0.540526
CG11255 CG6769 -0.916409
CG11255 CG7328 -0.475436
CG11255 CG9527 0.812149
CG11267 CG11979 2.981439
CG11267 CG12141 -7.045163
CG11267 CG12157 1.469533
CG11267 CG12262 -1.480244
CG11267 CG12400 0.569162
CG11267 CG12785 0.665187
CG11267 CG13220 -4.650730
CG11267 CG13506 2.186990
CG11267 CG13551 -1.752082
CG11267 CG13704 0.665355
CG11267 CG1371 -1.138566
CG11267 CG14048 1.807949
CG11267 CG15095 0.152101
CG11267 CG15162 4.561108
CG11267 CG15304 -8.388545
CG11267 CG15347 -6.945094
CG11267 CG15717 -6.789981
CG11267 CG1685 1.323925
CG11267 CG17246 0.488605
CG11267 CG17320 0.675622
CG11267 CG17332 -3.708156
CG11267 CG17642 1.103922
CG11267 CG1882 -1.851471
CG11267 CG18854 6.070581
CG11267 CG2003 2.466108
CG11267 CG2713 -0.377899
CG11267 CG2863 -0.449131
CG11267 CG2977 5.192046
CG11267 CG31004 -2.476532
CG11267 CG31098 -4.077707
CG11267 CG31160 0.519449
CG11267 CG31170 4.097254
CG11267 CG31175 0.956171
CG11267 CG3127 -2.202289
CG11267 CG3140 -1.018434
CG11267 CG32164 -0.997459
CG11267 CG32409 3.685847
CG11267 CG3267 -5.657691
CG11267 CG32813 -4.869705
CG11267 CG3283 -0.786552
CG11267 CG33009 -0.099434
CG11267 CG33071 1.828795
CG11267 CG33502 -3.786241
CG11267 CG3499 -4.013839
CG11267 CG3714 -2.252769
CG11267 CG3960 2.248740
CG11267 CG4033 -8.071486
CG11267 CG4051 -3.515350
CG11267 CG4169 2.829290
CG11267 CG4217 2.113148
CG11267 CG4233 -3.694461
CG11267 CG4247 -1.125205
CG11267 CG4427 -2.229724
CG11267 CG4475 2.173939
CG11267 CG4567 -2.472877
CG11267 CG4753 2.334313
CG11267 CG4901 2.329139
CG11267 CG4994 -10.703198
CG11267 CG5010 0.553930
CG11267 CG5033 -0.890428
CG11267 CG5353 0.632511
CG11267 CG5558 6.616968
CG11267 CG5594 0.480591
CG11267 CG5596 0.526704
CG11267 CG5660 1.422308
CG11267 CG5819 -3.269129
CG11267 CG5903 -0.189297
CG11267 CG5904 -30.611032
CG11267 CG5992 -1.815103
CG11267 CG6028 1.707782
CG11267 CG6226 4.492145
CG11267 CG6345 1.214594
CG11267 CG6417 2.359327
CG11267 CG6459 1.739380
CG11267 CG6501 -12.376187
CG11267 CG6666 -5.815838
CG11267 CG6769 2.513392
CG11267 CG6904 4.527714
CG11267 CG6949 5.770183
CG11267 CG7033 1.030984
CG11267 CG7107 0.723522
CG11267 CG7176 2.133990
CG11267 CG7361 -0.393100
CG11267 CG7421 -2.631172
CG11267 CG7458 -3.771263
CG11267 CG7698 2.065731
CG11267 CG7920 2.091374
CG11267 CG7993 5.025562
CG11267 CG8039 4.919918
CG11267 CG8048 4.155184
CG11267 CG8058 -1.818245
CG11267 CG8235 -2.094585
CG11267 CG8402 1.437445
CG11267 CG8439 -3.733475
CG11267 CG8443 -1.740989
CG11267 CG8446 1.338344
CG11267 CG8470 -7.597973
CG11267 CG8531 -1.196543
CG11267 CG8766 -2.416750
CG11267 CG8788 3.982721
CG11267 CG8946 -6.637002
CG11267 CG8977 11.356692
CG11267 CG9527 -5.177974
CG11267 CG9762 1.880324
CG11280 CG11652 -1.003848
CG11280 CG11861 -0.624204
CG11280 CG2048 -1.051715
CG11280 CG31332 -0.197637
CG11280 CG32043 -0.093148
CG11306 CG14206 0.287822
CG11306 CG18854 -1.322769
CG11306 CG2263 -0.388087
CG11306 CG4457 -1.076722
CG11306 CG5382 -0.932365
CG11306 CG7073 -1.272684
CG11306 CG8301 -0.805400
CG11306 CG8635 -0.576982
CG11324 CG31043 -1.376413
CG11324 CG31108 -3.466431
CG11326 CG1157 -0.201274
CG11326 CG11979 -2.243998
CG11326 CG12206 -1.437874
CG11326 CG12785 -0.076897
CG11326 CG13503 0.126355
CG11326 CG14206 -0.177530
CG11326 CG15162 -0.171564
CG11326 CG2184 -1.317868
CG11326 CG2863 1.606671
CG11326 CG31175 0.105247
CG11326 CG4033 0.095548
CG11326 CG4901 0.080549
CG11326 CG4994 0.468273
CG11326 CG5525 -1.076561
CG11326 CG6501 -0.346755
CG11326 CG7176 -1.338402
CG11326 CG7361 1.112349
CG11326 CG8788 -0.621828
CG11326 CG9281 -1.082846
CG11326 CG9762 0.026870
CG11334 CG13220 -0.982652
CG11334 CG1582 -2.156136
CG11334 CG3140 0.482275
CG11334 CG4233 -0.598811
CG11334 CG8235 0.799891
CG11334 CG9280 -0.816649
CG11347 CG12091 0.428307
CG11347 CG1250 -1.907342
CG11347 CG1345 -1.119404
CG11347 CG1404 -0.294203
CG11347 CG1444 -1.106432
CG11347 CG15105 3.197608
CG11347 CG17158 -0.078962
CG11347 CG18250 1.982960
CG11347 CG1884 -0.342281
CG11347 CG2051 1.286212
CG11347 CG3039 -0.321046
CG11347 CG32425 1.809178
CG11347 CG33097 -4.318966
CG11347 CG33549 -3.307905
CG11347 CG3542 0.534973
CG11347 CG3644 -0.893766
CG11347 CG3725 -2.881268
CG11347 CG3903 -2.813782
CG11347 CG4672 -0.857831
CG11347 CG4679 1.406023
CG11347 CG4692 -0.803420
CG11347 CG5320 -3.317980
CG11347 CG5809 2.040426
CG11347 CG7071 0.051190
CG11347 CG7433 1.715053
CG11347 CG8276 -1.592167
CG11347 CG8965 -0.066386
CG11347 CG8974 -0.631656
CG11347 CG9022 0.930370
CG11347 CG9194 -0.944960
CG11347 CG9985 0.293882
CG11372 CG12203 -2.634169
CG11372 CG12403 -0.489144
CG11372 CG14643 -0.343483
CG11372 CG15282 -0.504791
CG11372 CG17332 -1.480168
CG11372 CG1882 -0.319321
CG11372 CG32164 1.234245
CG11372 CG32244 -1.331971
CG11372 CG33149 -0.257058
CG11372 CG4376 -2.530266
CG11372 CG4994 -0.501643
CG11372 CG5476 1.459461
CG11372 CG7071 -2.577756
CG11372 CG7107 -1.556658
CG11372 CG7807 -0.362052
CG11372 CG7920 0.981462
CG11372 CG8186 -2.347149
CG11372 CG8235 0.935257
CG11437 CG1374 -3.318845
CG11444 CG12151 -0.858451
CG11444 CG13005 2.466489
CG11444 CG1309 1.255995
CG11444 CG13220 -0.587925
CG11444 CG1475 -4.217921
CG11444 CG1648 -0.047771
CG11444 CG17124 -0.086741
CG11444 CG17246 -2.738980
CG11444 CG18854 -0.289249
CG11444 CG2161 -1.001288
CG11444 CG2263 2.145773
CG11444 CG2713 2.590007
CG11444 CG31045 -0.227017
CG11444 CG31170 1.212616
CG11444 CG3140 -1.131934
CG11444 CG3224 -0.908961
CG11444 CG32425 -0.727720
CG11444 CG32625 0.142210
CG11444 CG3278 -0.742635
CG11444 CG33104 0.600970
CG11444 CG33549 0.541524
CG11444 CG3499 -2.451487
CG11444 CG3542 1.082526
CG11444 CG3624 -0.830600
CG11444 CG3664 -0.467773
CG11444 CG4003 0.694066
CG11444 CG4051 -1.196370
CG11444 CG4169 0.495821
CG11444 CG4204 -0.782465
CG11444 CG4233 -3.403733
CG11444 CG4427 4.109405
CG11444 CG4457 2.351054
CG11444 CG4551 0.202021
CG11444 CG4552 -0.265907
CG11444 CG4692 -0.871898
CG11444 CG4972 -2.650527
CG11444 CG4994 -2.619960
CG11444 CG5186 -1.200540
CG11444 CG5277 0.252113
CG11444 CG5330 -0.085088
CG11444 CG5353 -2.191029
CG11444 CG5374 -2.627644
CG11444 CG5382 0.106477
CG11444 CG5904 3.271344
CG11444 CG6708 -0.406502
CG11444 CG6775 -1.842842
CG11444 CG6904 -2.209392
CG11444 CG7033 -1.261427
CG11444 CG7107 1.078191
CG11444 CG7413 -1.798949
CG11444 CG7430 -4.227942
CG11444 CG7461 -3.852099
CG11444 CG7610 -2.974178
CG11444 CG7935 -1.982181
CG11444 CG7993 -4.489090
CG11444 CG8231 4.538626
CG11444 CG8235 -2.039452
CG11444 CG8366 0.334370
CG11444 CG8402 3.037548
CG11444 CG8430 0.219524
CG11444 CG8439 0.320942
CG11444 CG8759 -2.076602
CG11444 CG8977 2.496106
CG11444 CG8978 -2.637262
CG11444 CG9140 3.425806
CG11444 CG9281 3.985388
CG11444 CG9677 0.500551
CG11444 CG9710 1.381408
CG11444 CG9750 -3.117935
CG11444 CG9916 -0.941286
CG11453 CG11576 -0.653349
CG11453 CG13102 -2.544525
CG11453 CG31233 -1.551192
CG11453 CG3734 -1.676880
CG11453 CG9568 -0.936675
CG11471 CG11738 1.074062
CG11471 CG12101 2.157431
CG11471 CG12151 1.018212
CG11471 CG12785 0.541843
CG11471 CG12792 -5.451936
CG11471 CG13005 0.003380
CG11471 CG1309 0.045174
CG11471 CG13503 -1.217878
CG11471 CG13506 -2.690723
CG11471 CG14206 -1.620983
CG11471 CG1475 -3.157549
CG11471 CG15433 -1.011722
CG11471 CG16765 3.216222
CG11471 CG17124 -0.286464
CG11471 CG17166 -0.039917
CG11471 CG17369 1.099933
CG11471 CG1785 5.280363
CG11471 CG18854 1.958650
CG11471 CG2003 -0.070067
CG11471 CG2221 -3.873788
CG11471 CG2674 0.520578
CG11471 CG2863 -1.163781
CG11471 CG2867 1.129406
CG11471 CG3224 -0.328883
CG11471 CG32409 -3.759780
CG11471 CG32625 -0.339910
CG11471 CG3267 1.439989
CG11471 CG32813 0.871687
CG11471 CG33104 -3.595021
CG11471 CG3499 2.439610
CG11471 CG4033 -0.315694
CG11471 CG4307 -2.561546
CG11471 CG4427 1.805249
CG11471 CG4457 1.435091
CG11471 CG4726 0.508343
CG11471 CG4912 -14.281104
CG11471 CG5033 -0.719799
CG11471 CG5183 1.403669
CG11471 CG5258 -1.775007
CG11471 CG5277 3.989930
CG11471 CG5330 -1.381687
CG11471 CG5353 -1.320616
CG11471 CG5824 2.552428
CG11471 CG5904 -1.155726
CG11471 CG6022 -0.658543
CG11471 CG6148 -0.311680
CG11471 CG6226 0.603402
CG11471 CG6512 0.013226
CG11471 CG6668 0.702184
CG11471 CG6708 -4.218026
CG11471 CG6766 1.322076
CG11471 CG6904 7.656415
CG11471 CG7033 1.932564
CG11471 CG7088 -0.611990
CG11471 CG7413 -3.253333
CG11471 CG7430 0.805686
CG11471 CG7461 -1.879712
CG11471 CG7654 -3.084350
CG11471 CG7915 -0.298813
CG11471 CG8058 -2.457181
CG11471 CG8144 -3.753826
CG11471 CG8231 3.510492
CG11471 CG8309 -2.214322
CG11471 CG8439 -1.725583
CG11471 CG8446 3.896335
CG11471 CG8920 -1.631810
CG11471 CG8977 -0.585401
CG11471 CG8978 -1.514082
CG11471 CG9172 -0.601831
CG11471 CG9281 -0.001117
CG11471 CG9330 -6.958805
CG11471 CG9710 2.097520
CG11471 CG9866 -0.722824
CG11471 TE19126 1.335487
CG11494 CG14513 -3.074405
CG11494 CG7471 -1.326427
CG1151 CG12403 -0.991950
CG1151 CG4679 -0.162723
CG1151 CG5330 -0.823586
CG1151 CG5345 -1.120357
CG11567 CG15212 -0.654256
CG11567 CG32548 -1.079724
CG11567 CG3267 -0.127628
CG11567 CG33217 0.113149
CG11567 CG4051 -0.059124
CG11567 CG4742 -1.523460
CG11567 CG6708 -0.448341
CG11567 CG7107 0.265911
CG11567 CG7266 -1.297959
CG11567 CG7807 -0.827040
CG11567 CG8235 0.308994
CG11567 CG8309 -0.043151
CG11567 CG8402 -0.047171
CG11567 CR31808 -1.474023
CG1157 CG11979 -0.722243
CG1157 CG12141 1.189386
CG1157 CG12151 -2.257730
CG1157 CG12157 -0.169430
CG1157 CG12400 2.103323
CG1157 CG14048 -1.857235
CG1157 CG14206 2.293060
CG1157 CG15095 -0.341143
CG1157 CG15162 -0.033153
CG1157 CG1685 0.721973
CG1157 CG1785 2.147079
CG1157 CG2003 -0.942940
CG1157 CG2184 0.034804
CG1157 CG2713 -3.131926
CG1157 CG2863 -0.587466
CG1157 CG31175 0.680912
CG1157 CG32409 1.416656
CG1157 CG32813 -0.781636
CG1157 CG33217 1.094684
CG1157 CG4033 -4.762701
CG1157 CG4051 1.770710
CG1157 CG4217 1.121692
CG1157 CG4427 5.177750
CG1157 CG4475 -0.868460
CG1157 CG4753 -0.234298
CG1157 CG4901 0.984594
CG1157 CG5010 -0.928813
CG1157 CG5525 -0.658829
CG1157 CG5903 -0.311308
CG1157 CG6022 1.671423
CG1157 CG6105 -3.257008
CG1157 CG6459 -0.182256
CG1157 CG6501 -0.239244
CG1157 CG6904 -3.319591
CG1157 CG6949 0.264538
CG1157 CG7176 -2.757202
CG1157 CG7178 -1.891554
CG1157 CG7361 3.376780
CG1157 CG7421 -1.172053
CG1157 CG7458 2.078210
CG1157 CG7502 -0.700037
CG1157 CG7519 0.076364
CG1157 CG8048 -1.427785
CG1157 CG8443 2.725853
CG1157 CG8525 -1.820887
CG1157 CG8531 -2.963348
CG1157 CG8766 -0.010345
CG1157 CG8788 -3.852437
CG1157 CG8946 0.684122
CG1157 CG9127 -1.211826
CG1157 CG9527 0.145516
CG11576 CG13284 -2.830940
CG11576 CG3734 -1.801429
CG11576 CG6830 -1.006771
CG11576 CG9568 -0.992126
CG11642 CG1422 -1.155072
CG11642 CG1475 0.118457
CG11642 CG16765 -0.036255
CG11642 CG30011 -1.295547
CG11642 CG6708 -0.780530
CG11642 CG7073 -0.510362
CG11642 CG8144 -1.122693
CG11652 CG11861 -3.641753
CG11652 CG11949 0.792565
CG11652 CG12006 1.428901
CG11652 CG12091 1.800611
CG11652 CG12287 -0.682943
CG11652 CG12576 -0.764468
CG11652 CG12592 0.119306
CG11652 CG1422 -3.037305
CG11652 CG1444 0.103624
CG11652 CG14712 0.747453
CG11652 CG14883 0.838141
CG11652 CG17492 -0.217502
CG11652 CG18250 2.208986
CG11652 CG2374 -1.770547
CG11652 CG3048 0.051833
CG11652 CG31045 1.700430
CG11652 CG31332 -3.409738
CG11652 CG31368 0.804521
CG11652 CG3198 1.872429
CG11652 CG32043 0.087033
CG11652 CG3265 -1.315683
CG11652 CG33097 0.585395
CG11652 CG3371 -5.697783
CG11652 CG3436 -0.136950
CG11652 CG4006 0.312323
CG11652 CG4125 -0.491257
CG11652 CG4843 2.585937
CG11652 CG5454 -0.558648
CG11652 CG6766 -0.003554
CG11652 CG6877 -1.699823
CG11652 CG7073 0.597158
CG11652 CG7379 -0.341318
CG11652 CG7638 -4.832620
CG11652 CG7893 0.605680
CG11652 CG8209 -0.640894
CG11652 CG8411 -0.716926
CG11652 CG9403 -0.188140
CG11654 CG6155 -3.120120
CG11738 CG11979 3.945558
CG11738 CG12006 0.547181
CG11738 CG12141 2.857989
CG11738 CG12530 -5.044631
CG11738 CG12785 0.102520
CG11738 CG12792 11.517864
CG11738 CG13005 -0.673523
CG11738 CG13503 -1.559102
CG11738 CG1381 2.442381
CG11738 CG14048 -6.088997
CG11738 CG14206 -9.909873
CG11738 CG14447 1.100318
CG11738 CG14712 -0.479483
CG11738 CG1685 2.197165
CG11738 CG17136 0.276547
CG11738 CG17369 4.703464
CG11738 CG1746 0.578485
CG11738 CG1785 9.860958
CG11738 CG18657 0.437248
CG11738 CG18854 0.710604
CG11738 CG2003 -1.269920
CG11738 CG2184 0.438554
CG11738 CG2863 -9.199172
CG11738 CG2867 2.393869
CG11738 CG32409 -0.664581
CG11738 CG32464 -1.253483
CG11738 CG32813 -1.327990
CG11738 CG33071 2.089417
CG11738 CG4033 -5.070617
CG11738 CG4217 -1.981913
CG11738 CG4307 -20.038393
CG11738 CG4457 1.115482
CG11738 CG4581 -1.668915
CG11738 CG4843 -2.460912
CG11738 CG4901 1.917155
CG11738 CG4912 -9.353277
CG11738 CG5033 4.900797
CG11738 CG5258 -1.039619
CG11738 CG5277 3.346312
CG11738 CG5525 -0.405726
CG11738 CG5596 1.101845
CG11738 CG5824 -8.993870
CG11738 CG5904 -2.139723
CG11738 CG5961 0.038271
CG11738 CG5992 3.326989
CG11738 CG6022 3.040040
CG11738 CG6105 9.503301
CG11738 CG6226 -3.436943
CG11738 CG6501 5.542306
CG11738 CG6904 4.800370
CG11738 CG6949 0.345847
CG11738 CG7033 -4.012452
CG11738 CG7088 -1.051739
CG11738 CG7430 -9.329206
CG11738 CG7458 -5.363002
CG11738 CG7519 -18.610406
CG11738 CG7935 2.259577
CG11738 CG7993 1.709605
CG11738 CG8231 4.928247
CG11738 CG8301 0.011895
CG11738 CG8446 0.254660
CG11738 CG8525 -7.896506
CG11738 CG8635 -1.187947
CG11738 CG8759 -8.563937
CG11738 CG8977 0.365987
CG11738 CG9281 8.973218
CG11738 CG9306 1.460524
CG11738 CG9630 -8.367932
CG11738 CG9663 -0.148221
CG11738 CG9762 -1.743435
CG11738 CG9866 -1.428127
CG11771 CG12101 0.243084
CG11771 CG12530 -0.164561
CG11771 CG12785 2.994045
CG11771 CG14996 1.372999
CG11771 CG17136 -1.148263
CG11771 CG17369 0.732132
CG11771 CG1785 -2.354064
CG11771 CG2221 -0.588044
CG11771 CG2867 -2.854913
CG11771 CG32253 -3.097872
CG11771 CG32264 -2.713453
CG11771 CG4912 5.526764
CG11771 CG5824 -5.868220
CG11771 CG6022 -11.656089
CG11771 CG6767 -2.367008
CG11771 CG7519 4.436145
CG11771 CG7712 0.928052
CG11771 CG8327 1.080143
CG11771 CG8525 1.782423
CG11771 CG8920 -4.643407
CG11771 CG9006 3.174238
CG11771 CG9300 -0.408275
CG11771 CG9306 0.760548
CG11785 CG12785 0.464507
CG11785 CG15433 -0.752630
CG11785 CG1785 0.434731
CG11785 CG2221 -0.641309
CG11785 CG33217 -1.931594
CG11785 CG5258 -0.243438
CG11785 CG5277 -0.497627
CG11785 CG5525 -0.613013
CG11785 CG6022 -0.200650
CG11785 CG7033 0.617685
CG11785 CG7176 -0.517911
CG11785 CG7361 0.470752
CG11785 CG7554 -0.946916
CG11785 CG7712 -0.811669
CG11785 CG8309 1.124674
CG11785 CG8788 -0.828567
CG11785 CG8920 0.399207
CG11785 CG9172 -0.086356
CG11785 CG9330 -1.454603
CG11793 CG12151 -0.173094
CG11793 CG12157 -0.578660
CG11793 CG15717 0.877151
CG11793 CG18374 -0.574595
CG11793 CG18446 -0.583982
CG11793 CG2210 -0.906927
CG11793 CG32548 -1.239878
CG11793 CG3267 -0.279557
CG11793 CG3960 -0.318972
CG11793 CG4679 -0.872073
CG11793 CG5288 -0.818930
CG11793 CG5330 -1.371414
CG11793 CG5476 -0.393208
CG11793 CG5532 -0.556509
CG11793 CG6459 -0.032003
CG11793 CG6666 -0.635676
CG11793 CG7062 -0.221225
CG11793 CG7107 -0.332904
CG11793 CG7266 -0.940290
CG11793 CG8186 -0.245540
CG11793 CG8402 1.764200
CG11793 CG8665 0.202427
CG11793 CG8766 -0.249315
CG11793 CG8788 0.136076
CG11793 CG8946 0.182647
CG11793 CG9331 -0.048235
CG11798 CG14041 -3.935013
CG11798 CG9135 -1.846155
CG11861 CG12006 -1.471539
CG11861 CG12091 0.649788
CG11861 CG12131 0.029140
CG11861 CG12592 0.601731
CG11861 CG12676 -0.210397
CG11861 CG14025 -1.257597
CG11861 CG1422 2.161498
CG11861 CG1429 -0.152185
CG11861 CG1444 -0.341120
CG11861 CG14712 -0.739179
CG11861 CG17492 0.015301
CG11861 CG18250 -1.419392
CG11861 CG2835 -1.823193
CG11861 CG3001 0.574955
CG11861 CG31045 2.839959
CG11861 CG31332 -3.214867
CG11861 CG3371 0.800181
CG11861 CG3436 0.526357
CG11861 CG4125 -0.016774
CG11861 CG4843 -2.403381
CG11861 CG7638 0.916039
CG11861 CG8635 0.415780
CG11861 CG8759 -0.331748
CG11861 CG9403 -0.841504
CG11861 TE19126 0.151118
CG11949 CG12369 -0.005343
CG11949 CG12676 -0.960218
CG11949 CG1422 -2.656457
CG11949 CG1444 0.045731
CG11949 CG1475 2.627963
CG11949 CG17158 -2.670959
CG11949 CG17492 1.394867
CG11949 CG18250 -1.279421
CG11949 CG2374 0.393050
CG11949 CG31045 0.781694
CG11949 CG31332 -2.972082
CG11949 CG3265 -2.030759
CG11949 CG3624 0.018658
CG11949 CG4006 -0.331659
CG11949 CG5183 0.797839
CG11949 CG5809 1.602462
CG11949 CG6017 -0.860799
CG11949 CG6668 -4.089716
CG11949 CG6766 0.611884
CG11949 CG6775 -0.195627
CG11949 CG7073 1.289500
CG11949 CG8306 -2.675173
CG11949 CG8411 -1.458693
CG11949 CG9322 -0.639239
CG11949 CG9710 0.912235
CG11979 CG12141 8.607498
CG11979 CG12157 2.569167
CG11979 CG12400 0.622886
CG11979 CG12785 -0.729437
CG11979 CG12792 2.030992
CG11979 CG13005 -1.592321
CG11979 CG13503 0.082404
CG11979 CG13506 1.263638
CG11979 CG13551 0.674076
CG11979 CG14048 0.709416
CG11979 CG14206 -7.077334
CG11979 CG1475 1.103944
CG11979 CG15433 -0.757420
CG11979 CG1685 -8.369367
CG11979 CG1785 3.983670
CG11979 CG2003 -0.031430
CG11979 CG2713 3.761598
CG11979 CG2863 -10.714167
CG11979 CG31175 -2.104478
CG11979 CG3127 1.832821
CG11979 CG3140 2.722330
CG11979 CG32164 -0.807490
CG11979 CG32813 4.972630
CG11979 CG33071 1.171571
CG11979 CG33217 -4.365641
CG11979 CG3714 -1.279251
CG11979 CG4003 -2.121888
CG11979 CG4033 -1.996886
CG11979 CG4051 -1.171640
CG11979 CG4217 -0.143989
CG11979 CG4233 -0.127437
CG11979 CG4300 -0.108885
CG11979 CG4307 -4.476723
CG11979 CG4427 -4.333399
CG11979 CG4457 0.985231
CG11979 CG4901 -1.751456
CG11979 CG4966 0.822151
CG11979 CG4972 2.182428
CG11979 CG4994 -13.600038
CG11979 CG5258 0.353886
CG11979 CG5277 1.602296
CG11979 CG5374 0.124390
CG11979 CG5525 2.633013
CG11979 CG5558 -1.732486
CG11979 CG5594 -0.969236
CG11979 CG5903 -0.907310
CG11979 CG5904 -6.730043
CG11979 CG6105 3.035321
CG11979 CG6226 1.304645
CG11979 CG6501 -13.500122
CG11979 CG6769 -2.794848
CG11979 CG6904 3.589095
CG11979 CG6949 -3.897183
CG11979 CG7033 -3.140551
CG11979 CG7176 -0.532455
CG11979 CG7361 6.131124
CG11979 CG7413 -0.889712
CG11979 CG7421 4.248684
CG11979 CG7430 0.963452
CG11979 CG7458 2.353123
CG11979 CG7502 -0.196362
CG11979 CG7519 -4.381664
CG11979 CG7554 -0.583500
CG11979 CG7610 -6.628904
CG11979 CG7698 -2.509401
CG11979 CG7935 -3.577633
CG11979 CG7993 -1.950888
CG11979 CG8039 4.020049
CG11979 CG8048 1.343949
CG11979 CG8058 -1.175490
CG11979 CG8231 2.232417
CG11979 CG8235 -1.578813
CG11979 CG8309 -2.592279
CG11979 CG8402 2.233704
CG11979 CG8439 4.063298
CG11979 CG8443 1.872278
CG11979 CG8444 0.758245
CG11979 CG8446 0.674901
CG11979 CG8759 0.523101
CG11979 CG8788 -0.568423
CG11979 CG8946 1.294794
CG11979 CG8977 6.982332
CG11979 CG9140 -5.760564
CG11979 CG9172 -0.161846
CG11979 CG9281 4.779982
CG11979 CG9527 -1.877473
CG11979 CG9710 0.801174
CG11979 CG9762 0.184281
CG11992 CG1309 -0.538701
CG11992 CG15717 -4.208947
CG11992 CG3267 -0.274683
CG11992 CG3499 -1.012514
CG11992 CG4233 -0.758500
CG11992 CG4427 1.540941
CG11992 CG5033 -0.474931
CG11992 CG5330 1.354178
CG11992 CG5345 -2.590476
CG11992 CG5353 -1.009725
CG11992 CG7266 -1.863960
CG11992 CG7438 -0.467946
CG11992 CG7981 -0.433690
CG11992 CG8058 0.682888
CG11992 CG8144 -1.414817
CG11992 CG8402 0.903978
CG11992 CG9539 0.008426
CG12006 CG12084 -3.298871
CG12006 CG12360 0.052419
CG12006 CG13503 -1.116177
CG12006 CG14025 -3.902633
CG12006 CG14206 1.565158
CG12006 CG1429 -0.560410
CG12006 CG1444 1.293400
CG12006 CG14447 -0.510283
CG12006 CG14712 0.229600
CG12006 CG1475 2.877692
CG12006 CG1721 -0.978408
CG12006 CG17492 -1.866372
CG12006 CG18250 2.923487
CG12006 CG1910 0.715434
CG12006 CG3001 2.294649
CG12006 CG3048 -2.838903
CG12006 CG31045 -1.552776
CG12006 CG31332 -1.465799
CG12006 CG32464 -0.212756
CG12006 CG3371 -1.930839
CG12006 CG4125 -2.322130
CG12006 CG4300 1.192131
CG12006 CG4843 -2.166154
CG12006 CG5596 -1.060426
CG12006 CG5961 -0.391176
CG12006 CG5992 1.091200
CG12006 CG6501 -0.354060
CG12006 CG6972 -1.862577
CG12006 CG7033 1.898965
CG12006 CG7430 0.005218
CG12006 CG7638 -0.260005
CG12006 CG8231 1.421415
CG12006 CG8289 -0.799774
CG12006 CG8301 -0.104499
CG12006 CG8635 0.768619
CG12006 CG8759 -9.453637
CG12006 CG8977 -2.375508
CG12006 CG9281 2.566284
CG12006 CG9663 0.663170
CG12006 CG9762 0.943299
CG12006 CG9866 1.289977
CG12006 CR31696 -0.684051
CG12006 TE19126 1.220158
CG12052 CG33097 -0.594173
CG12052 CG3436 -0.557520
CG12052 CG6617 -1.697824
CG12052 CG9403 -1.421047
CG12052 CG9712 -0.774202
CG12055 CG3624 -0.999776
CG12055 CG7033 -0.511528
CG12055 CG8173 -1.799245
CG12055 CG8965 -1.220717
CG12055 CG9710 0.553420
CG12084 CG12360 -0.769563
CG12084 CG12592 -0.037946
CG12084 CG14025 -1.025080
CG12084 CG1422 0.440463
CG12084 CG1429 0.212003
CG12084 CG1475 -0.999969
CG12084 CG17136 -1.168224
CG12084 CG31045 -0.970300
CG12084 CG31332 -0.819589
CG12084 CG4700 0.534529
CG12084 CG5258 0.192811
CG12084 CG5454 0.112225
CG12084 CG8231 -1.529798
CG12084 CG8416 -0.369803
CG12084 CG8759 2.617202
CG12084 CG9128 0.550283
CG12084 CG9677 -2.388383
CG12084 CG9750 -0.282278
CG12084 CG9866 0.966367
CG12091 CG12129 -1.122873
CG12091 CG12131 1.505796
CG12091 CG12360 0.621454
CG12091 CG12592 0.654957
CG12091 CG12676 1.021690
CG12091 CG14025 -1.374970
CG12091 CG1422 0.826373
CG12091 CG1444 1.657950
CG12091 CG1475 1.005855
CG12091 CG16721 -0.623708
CG12091 CG17158 -1.593761
CG12091 CG17492 -0.552851
CG12091 CG18250 -6.804766
CG12091 CG2051 -0.617448
CG12091 CG3008 0.757308
CG12091 CG31045 1.511869
CG12091 CG3198 4.110813
CG12091 CG32425 1.701953
CG12091 CG3265 -0.788606
CG12091 CG32701 -2.051094
CG12091 CG33097 -4.068149
CG12091 CG33549 -0.498404
CG12091 CG3371 -5.190519
CG12091 CG3416 -0.068694
CG12091 CG3436 0.571264
CG12091 CG3624 2.774000
CG12091 CG3644 -2.670202
CG12091 CG3722 -1.301767
CG12091 CG3725 1.132769
CG12091 CG3800 -2.229945
CG12091 CG4006 -1.570192
CG12091 CG4169 -0.200078
CG12091 CG4204 -0.944985
CG12091 CG4303 0.961501
CG12091 CG4551 0.760602
CG12091 CG4672 -0.021768
CG12091 CG4700 0.482206
CG12091 CG5320 1.351649
CG12091 CG5454 -1.155683
CG12091 CG5809 0.473565
CG12091 CG6174 0.810469
CG12091 CG6775 1.048237
CG12091 CG6877 -4.926065
CG12091 CG7375 -0.352733
CG12091 CG7481 0.805218
CG12091 CG7893 1.545136
CG12091 CG8209 -0.341981
CG12091 CG8231 0.994010
CG12091 CG8276 0.965223
CG12091 CG8416 -1.062684
CG12091 CG8553 -1.109019
CG12091 CG8933 -3.075250
CG12091 CG8974 1.197612
CG12091 CG9022 2.807009
CG12091 CG9128 0.595326
CG12091 CG9256 0.607662
CG12091 CG9403 1.666509
CG12091 CG9423 -4.347174
CG12091 CG9677 -1.678928
CG12091 CG9985 -1.931575
CG12101 CG12141 0.320462
CG12101 CG12172 -1.932812
CG12101 CG12400 2.395526
CG12101 CG12785 3.421321
CG12101 CG12792 -2.488793
CG12101 CG13506 -0.471875
CG12101 CG15433 0.776151
CG12101 CG1685 3.071882
CG12101 CG1785 -7.675471
CG12101 CG18854 3.967906
CG12101 CG2221 -3.864463
CG12101 CG2674 1.236052
CG12101 CG2863 -4.844409
CG12101 CG2867 -1.740191
CG12101 CG32409 -4.396970
CG12101 CG3267 2.069795
CG12101 CG32813 -1.726350
CG12101 CG33217 3.378321
CG12101 CG3593 -1.134131
CG12101 CG4033 -2.384858
CG12101 CG4217 -2.320198
CG12101 CG4307 1.935577
CG12101 CG4912 -3.102428
CG12101 CG5010 -2.581738
CG12101 CG5033 5.362654
CG12101 CG5277 4.912023
CG12101 CG5525 -0.327882
CG12101 CG5558 -0.713610
CG12101 CG5824 -2.440990
CG12101 CG5904 -2.306379
CG12101 CG6022 -3.595590
CG12101 CG6226 1.724802
CG12101 CG6767 -0.637578
CG12101 CG6904 -1.858631
CG12101 CG7413 -0.639221
CG12101 CG7421 -1.205769
CG12101 CG7461 -1.803698
CG12101 CG7519 5.989811
CG12101 CG7712 1.137332
CG12101 CG8058 -4.489163
CG12101 CG8309 -1.823933
CG12101 CG8327 -1.809298
CG12101 CG8525 5.320778
CG12101 CG8920 -2.999634
CG12113 CG12592 0.098884
CG12113 CG3278 1.019248
CG12113 CG4551 0.114257
CG12113 CG4700 -1.427684
CG12113 CG8366 -0.632424
CG12113 CG9403 -0.046761
CG12113 CG9423 -1.796439
CG12113 CG9677 -2.410039
CG12113 CG9750 -1.133505
CG12129 CG1404 -2.564380
CG12129 CG18250 1.149204
CG12129 CG33097 -2.495704
CG12129 CG3436 -0.578422
CG12129 CG3542 0.810125
CG12129 CG4006 -0.635735
CG12129 CG4303 -0.238713
CG12129 CG5809 -0.304222
CG12131 CG12676 -0.177458
CG12131 CG13005 -1.527748
CG12131 CG14025 -1.893258
CG12131 CG1422 -0.425960
CG12131 CG1429 0.319701
CG12131 CG14712 -0.200436
CG12131 CG1475 -0.516125
CG12131 CG15433 1.137580
CG12131 CG1721 0.049120
CG12131 CG17492 -1.861758
CG12131 CG18250 -0.016772
CG12131 CG2051 -0.830345
CG12131 CG3001 0.097223
CG12131 CG31045 4.104685
CG12131 CG31332 -0.172995
CG12131 CG3278 1.439235
CG12131 CG3371 -1.509790
CG12131 CG4170 -1.640925
CG12131 CG4300 -0.659277
CG12131 CG4700 -1.511912
CG12131 CG5183 -1.563881
CG12131 CG5320 2.061908
CG12131 CG5486 -0.471599
CG12131 CG5809 -2.638258
CG12131 CG6512 -2.674009
CG12131 CG6668 -1.026345
CG12131 CG7033 1.771968
CG12131 CG7654 0.697145
CG12131 CG7915 0.064500
CG12131 CG8231 1.019696
CG12131 CG8306 0.453595
CG12131 CG8759 -0.462410
CG12131 CG8977 0.028875
CG12131 CG9172 -1.272545
CG12131 CG9281 -1.002343
CG12131 CG9330 1.408052
CG12131 CG9403 -0.219982
CG12131 CG9677 0.462234
CG12131 CG9710 0.195135
CG12131 CG9866 -2.604033
CG12131 CG9985 1.196560
CG12131 TE19126 -0.621364
CG12141 CG12151 -0.251172
CG12141 CG12172 0.772443
CG12141 CG12400 3.257869
CG12141 CG12530 1.439572
CG12141 CG12785 -1.500199
CG12141 CG12792 -17.918731
CG12141 CG13005 6.087693
CG12141 CG1309 -1.184336
CG12141 CG13506 0.594958
CG12141 CG14206 1.464163
CG12141 CG14447 -0.135807
CG12141 CG14788 1.051408
CG12141 CG15304 1.437405
CG12141 CG15433 1.962244
CG12141 CG1685 -34.353484
CG12141 CG17369 2.016725
CG12141 CG1746 -5.380364
CG12141 CG1785 3.498943
CG12141 CG18854 2.977364
CG12141 CG2003 -10.277478
CG12141 CG2184 1.566540
CG12141 CG2263 -7.665601
CG12141 CG2674 2.518950
CG12141 CG2713 12.876108
CG12141 CG2827 1.248193
CG12141 CG2863 -0.544490
CG12141 CG3001 3.203979
CG12141 CG3140 0.223035
CG12141 CG32409 7.143723
CG12141 CG32813 9.323754
CG12141 CG33071 2.193571
CG12141 CG3593 -2.457843
CG12141 CG3714 2.576672
CG12141 CG4003 0.081133
CG12141 CG4033 8.313509
CG12141 CG4217 -15.884456
CG12141 CG4233 3.406105
CG12141 CG4307 -9.833124
CG12141 CG4427 -5.885449
CG12141 CG4457 -3.499277
CG12141 CG4475 0.101701
CG12141 CG4581 0.596637
CG12141 CG4665 0.771043
CG12141 CG4753 3.421998
CG12141 CG4901 1.015075
CG12141 CG4912 2.998654
CG12141 CG5033 -34.175382
CG12141 CG5220 3.447741
CG12141 CG5258 3.542123
CG12141 CG5277 5.008328
CG12141 CG5353 2.825286
CG12141 CG5374 -4.366235
CG12141 CG5525 6.000826
CG12141 CG5558 -21.471676
CG12141 CG5594 0.504692
CG12141 CG5596 -0.339728
CG12141 CG5824 10.020491
CG12141 CG5904 20.256757
CG12141 CG5992 -11.340524
CG12141 CG6022 -5.435608
CG12141 CG6105 -0.432313
CG12141 CG6226 -2.575576
CG12141 CG6343 3.083140
CG12141 CG6415 -0.683159
CG12141 CG6501 -21.061760
CG12141 CG6769 3.440650
CG12141 CG6904 -20.908982
CG12141 CG6949 -6.507227
CG12141 CG7033 4.643229
CG12141 CG7088 2.976847
CG12141 CG7393 1.968078
CG12141 CG7421 2.865152
CG12141 CG7430 8.327763
CG12141 CG7458 -0.063552
CG12141 CG7461 6.295478
CG12141 CG7519 -18.973077
CG12141 CG7610 2.694018
CG12141 CG7780 -0.280364
CG12141 CG7834 -7.419640
CG12141 CG7839 -2.001084
CG12141 CG7935 3.840653
CG12141 CG7993 -15.509813
CG12141 CG8039 -5.490052
CG12141 CG8058 -11.916522
CG12141 CG8231 4.397955
CG12141 CG8309 2.635628
CG12141 CG8327 -1.892754
CG12141 CG8402 9.378158
CG12141 CG8439 4.209531
CG12141 CG8443 -1.944695
CG12141 CG8446 -25.775358
CG12141 CG8470 6.734888
CG12141 CG8525 -11.359978
CG12141 CG8531 -0.883379
CG12141 CG8636 -0.249741
CG12141 CG8759 -16.056127
CG12141 CG8977 24.396231
CG12141 CG8978 -0.683305
CG12141 CG9006 -6.579750
CG12141 CG9009 -5.328861
CG12141 CG9140 -10.088491
CG12141 CG9281 -14.614876
CG12141 CG9306 6.565389
CG12141 CG9577 0.311005
CG12141 CG9630 -3.510642
CG12141 CG9663 3.426813
CG12151 CG1309 -8.057877
CG12151 CG13506 -0.262391
CG12151 CG14048 -0.388673
CG12151 CG1475 3.322936
CG12151 CG14805 1.696498
CG12151 CG14996 -0.966309
CG12151 CG15162 -1.102195
CG12151 CG15212 -0.437137
CG12151 CG15717 -0.453763
CG12151 CG16765 1.906879
CG12151 CG1685 -0.796907
CG12151 CG17246 -0.706905
CG12151 CG17369 -1.872205
CG12151 CG18657 0.096718
CG12151 CG18854 -1.971938
CG12151 CG2003 1.793549
CG12151 CG2221 0.537396
CG12151 CG2674 0.194451
CG12151 CG2713 -3.633938
CG12151 CG3140 -2.168448
CG12151 CG32164 -1.168123
CG12151 CG32499 -1.053376
CG12151 CG3267 -3.621546
CG12151 CG33104 -3.297124
CG12151 CG33217 -1.717650
CG12151 CG3499 3.307004
CG12151 CG4003 -2.960135
CG12151 CG4051 -4.197358
CG12151 CG4233 0.997235
CG12151 CG4307 0.637223
CG12151 CG4427 -4.167155
CG12151 CG4475 -0.398581
CG12151 CG4679 1.889272
CG12151 CG4692 0.584217
CG12151 CG4972 0.344249
CG12151 CG5033 -5.613715
CG12151 CG5193 -2.023100
CG12151 CG5277 0.527462
CG12151 CG5330 -5.529448
CG12151 CG5353 -1.422548
CG12151 CG5374 1.915731
CG12151 CG5594 -0.885190
CG12151 CG5904 2.979450
CG12151 CG6022 2.857706
CG12151 CG6148 0.460660
CG12151 CG6343 -1.265298
CG12151 CG6459 0.518582
CG12151 CG6708 -3.409415
CG12151 CG6904 2.535651
CG12151 CG6949 -0.369485
CG12151 CG7107 2.836487
CG12151 CG7176 2.845823
CG12151 CG7361 -5.260852
CG12151 CG7393 1.854504
CG12151 CG7413 -1.971812
CG12151 CG7421 4.276045
CG12151 CG7461 0.435497
CG12151 CG7519 0.546384
CG12151 CG7698 1.701623
CG12151 CG7839 2.070011
CG12151 CG7935 0.065686
CG12151 CG8036 0.495867
CG12151 CG8058 0.117908
CG12151 CG8144 -0.152794
CG12151 CG8235 -2.638732
CG12151 CG8309 -2.444391
CG12151 CG8402 -1.806893
CG12151 CG8439 -2.907221
CG12151 CG8446 -0.930325
CG12151 CG8531 2.511966
CG12151 CG8766 0.545819
CG12151 CG8788 -0.311430
CG12151 CG8920 0.318935
CG12151 CG8946 1.252605
CG12151 CG9006 -1.586604
CG12151 CG9009 0.312925
CG12151 CG9149 0.638710
CG12151 CG9281 2.977578
CG12151 CG9710 -0.335869
CG12151 CG9762 -0.097286
CG12157 CG12400 -0.189525
CG12157 CG13551 -3.535026
CG12157 CG13704 -0.438880
CG12157 CG14048 -2.461087
CG12157 CG15095 -3.655361
CG12157 CG15162 0.051441
CG12157 CG15304 0.324563
CG12157 CG15347 -1.177653
CG12157 CG15717 0.701395
CG12157 CG1685 0.231987
CG12157 CG17332 0.931734
CG12157 CG18374 0.281497
CG12157 CG2003 -1.963218
CG12157 CG2713 2.036854
CG12157 CG2977 -1.765618
CG12157 CG31004 -0.135865
CG12157 CG31098 -3.670071
CG12157 CG31175 1.281816
CG12157 CG32164 -2.338338
CG12157 CG3267 -0.862425
CG12157 CG32813 3.791346
CG12157 CG33502 -0.151474
CG12157 CG4033 -4.807173
CG12157 CG4051 0.840847
CG12157 CG4307 -1.769201
CG12157 CG4475 -0.134826
CG12157 CG4753 1.288760
CG12157 CG4901 -0.187456
CG12157 CG5010 0.488443
CG12157 CG5288 0.801715
CG12157 CG5476 0.434959
CG12157 CG5532 -0.207770
CG12157 CG5819 -0.160545
CG12157 CG5904 0.795081
CG12157 CG6105 0.866891
CG12157 CG6417 0.424307
CG12157 CG6459 -3.463335
CG12157 CG6501 -13.243156
CG12157 CG6666 -2.972561
CG12157 CG6949 -5.194015
CG12157 CG7176 -1.907984
CG12157 CG7361 3.422709
CG12157 CG7421 -1.476711
CG12157 CG7458 4.549980
CG12157 CG8048 -0.763037
CG12157 CG8050 -0.362205
CG12157 CG8402 1.723561
CG12157 CG8443 4.043765
CG12157 CG8470 -0.032939
CG12157 CG8766 0.643891
CG12157 CG8788 -1.283010
CG12157 CG8946 5.782147
CG12157 CG8977 3.087647
CG12157 CG9127 0.343369
CG12157 CG9331 -0.040276
CG12157 CG9527 0.975736
CG12172 CG1309 -1.600701
CG12172 CG15095 -0.544477
CG12172 CG15717 -3.507927
CG12172 CG1685 -3.491118
CG12172 CG1785 0.076611
CG12172 CG18549 -1.207206
CG12172 CG2003 0.192259
CG12172 CG2098 -0.835670
CG12172 CG2863 -2.329540
CG12172 CG30011 0.091989
CG12172 CG31098 1.373117
CG12172 CG31175 1.178696
CG12172 CG32409 0.206577
CG12172 CG32813 -0.192759
CG12172 CG3593 -0.567605
CG12172 CG4033 1.212154
CG12172 CG4427 5.258424
CG12172 CG4475 -0.679615
CG12172 CG5033 -3.775866
CG12172 CG5904 1.816889
CG12172 CG7088 -2.954938
CG12172 CG7519 -0.391572
CG12172 CG7935 0.954897
CG12172 CG7993 -0.607633
CG12172 CG8058 0.736988
CG12172 CG8402 0.854287
CG12172 CG8446 2.522350
CG12172 CG8470 -0.755040
CG12172 CG8920 1.024824
CG12172 CG8977 2.770251
CG12172 CG9009 -2.110439
CG12172 CG9306 -0.406249
CG12203 CG17508 -2.586920
CG12206 CG13503 -0.574617
CG12206 CG7675 -2.931653
CG1221 CG14041 -2.609831
CG12238 CG15811 -1.009921
CG12238 CG17158 0.333066
CG12238 CG2374 -0.611474
CG12238 CG3198 -0.478359
CG12238 CG33097 -0.120621
CG12238 CG3969 -1.116681
CG12238 CG4672 -1.160880
CG12238 CG6775 -0.667161
CG12238 CG6877 -0.157807
CG12238 CG8974 0.036113
CG12238 CG9022 -0.523999
CG12249 CG6866 -2.600748
CG12262 CG12403 -2.879095
CG12262 CG1371 -1.104305
CG12262 CG1475 -2.687129
CG12262 CG15105 -5.003029
CG12262 CG15117 0.388800
CG12262 CG15282 -0.778534
CG12262 CG15304 0.103232
CG12262 CG15717 2.321022
CG12262 CG1721 0.608206
CG12262 CG17246 -0.712069
CG12262 CG17332 -1.096217
CG12262 CG17492 -1.849292
CG12262 CG1837 -0.204847
CG12262 CG1882 -0.575893
CG12262 CG1910 1.114119
CG12262 CG2051 0.069194
CG12262 CG30011 0.364686
CG12262 CG3127 -0.030548
CG12262 CG3140 -0.481493
CG12262 CG32164 -0.009256
CG12262 CG32425 -1.315874
CG12262 CG32813 -0.394146
CG12262 CG33009 -0.299485
CG12262 CG33149 2.070502
CG12262 CG33549 1.903325
CG12262 CG3499 0.933377
CG12262 CG3624 0.270754
CG12262 CG3725 1.745481
CG12262 CG3903 -0.139686
CG12262 CG4051 -0.918280
CG12262 CG4169 -2.545592
CG12262 CG4233 0.829270
CG12262 CG4364 -0.028982
CG12262 CG4427 -6.049223
CG12262 CG4511 -0.517121
CG12262 CG4533 0.235703
CG12262 CG4679 -0.853950
CG12262 CG4994 2.540013
CG12262 CG5320 2.066625
CG12262 CG5330 1.770311
CG12262 CG5353 -1.555850
CG12262 CG5476 1.051878
CG12262 CG6501 1.197591
CG12262 CG6647 0.750318
CG12262 CG6666 0.784854
CG12262 CG6668 -2.491304
CG12262 CG6708 2.804236
CG12262 CG6803 -0.285475
CG12262 CG7033 2.083857
CG12262 CG7071 -0.070223
CG12262 CG7107 0.213920
CG12262 CG7361 1.117287
CG12262 CG7433 -0.947133
CG12262 CG7610 0.821295
CG12262 CG7915 1.610426
CG12262 CG7920 -2.340049
CG12262 CG7981 0.387392
CG12262 CG7987 -2.056690
CG12262 CG8182 -1.142752
CG12262 CG8186 -0.757254
CG12262 CG8235 -2.317387
CG12262 CG8402 -0.719790
CG12262 CG8439 -0.056910
CG12262 CG8766 0.176332
CG12262 CG8946 -0.172777
CG12262 CG9009 0.311068
CG12262 CG9238 -1.563329
CG12262 CG9985 -0.154394
CG12262 CR31696 0.730447
CG1228 CG12701 -1.369208
CG1228 CG14883 -0.567600
CG1228 CG17158 -1.728822
CG1228 CG18250 0.277378
CG1228 CG33097 -0.662945
CG1228 CG3542 -0.585687
CG1228 CG3624 -0.333220
CG1228 CG4006 -0.635089
CG1228 CG5433 -0.677504
CG1228 CG6775 -0.052177
CG1228 CG7379 -0.012517
CG12286 CG15117 -1.251995
CG12286 CG1743 -0.852216
CG12286 CG2098 -0.854467
CG12286 CG4162 -1.450731
CG12286 CG8665 0.092062
CG12287 CG12592 -1.706120
CG12287 CG1444 -0.406520
CG12287 CG14883 -0.302577
CG12287 CG18250 0.497599
CG12287 CG3265 -0.202575
CG12287 CG3371 -0.442004
CG12287 CG3436 -0.356503
CG12287 CG4551 -0.367607
CG12287 CG5454 -0.258385
CG12287 CG7379 -0.125515
CG12287 CG9750 0.031964
CG12350 CG31463 -12.670554
CG12350 CG6830 -2.665750
CG12360 CG12592 -0.604607
CG12360 CG14025 0.119691
CG12360 CG1422 -1.692789
CG12360 CG1429 -0.727598
CG12360 CG1444 0.234424
CG12360 CG17492 1.239172
CG12360 CG18250 -0.107646
CG12360 CG31045 -0.784372
CG12360 CG31332 0.074027
CG12360 CG3436 -0.389454
CG12360 CG5183 1.358438
CG12360 CG5809 -0.728916
CG12360 CG7073 0.378580
CG12360 CG7379 0.477656
CG12360 CG8289 -0.049727
CG12360 CG8306 -0.469945
CG12360 CG8416 -0.307597
CG12360 CG9128 -2.226676
CG12360 CG9677 0.652902
CG12360 CG9985 -0.316869
CG12369 CG13912 -1.254948
CG12369 CG17158 -0.085912
CG12369 CG18250 -0.676464
CG12369 CG33097 1.302009
CG12369 CG3542 -0.777345
CG12369 CG5215 -0.403285
CG12369 CG5433 -1.797089
CG12369 CG5809 0.193007
CG12369 CG7752 -0.861280
CG12369 CG8276 0.268579
CG12369 CG8933 -0.320114
CG12400 CG12785 4.005777
CG12400 CG13220 -4.380541
CG12400 CG13506 -3.364079
CG12400 CG13551 1.168794
CG12400 CG13704 -4.044467
CG12400 CG14048 -2.332629
CG12400 CG14066 0.433900
CG12400 CG15162 0.478494
CG12400 CG15304 0.125470
CG12400 CG15347 0.967508
CG12400 CG1685 3.216076
CG12400 CG17332 1.299866
CG12400 CG1785 -2.386063
CG12400 CG2674 1.723865
CG12400 CG2713 -1.354433
CG12400 CG2863 0.838130
CG12400 CG31004 -0.428166
CG12400 CG31170 0.506157
CG12400 CG3140 2.518940
CG12400 CG32409 -1.242135
CG12400 CG3267 -0.924602
CG12400 CG3283 -1.893133
CG12400 CG33217 5.252252
CG12400 CG33502 -0.787690
CG12400 CG3499 3.977223
CG12400 CG3714 0.632239
CG12400 CG4051 1.975978
CG12400 CG4061 -0.693561
CG12400 CG4217 -9.111420
CG12400 CG4307 -0.011577
CG12400 CG4427 0.477955
CG12400 CG4567 -1.909862
CG12400 CG4581 1.970856
CG12400 CG4753 0.985874
CG12400 CG4901 -4.022650
CG12400 CG5010 -6.759284
CG12400 CG5525 -0.284258
CG12400 CG5558 1.089164
CG12400 CG5660 -4.682111
CG12400 CG5903 0.948372
CG12400 CG5904 -10.371619
CG12400 CG6028 0.749246
CG12400 CG6105 -2.073644
CG12400 CG6226 0.186520
CG12400 CG6345 -0.689172
CG12400 CG6459 -2.324585
CG12400 CG6501 -1.541256
CG12400 CG6769 1.664779
CG12400 CG6904 -4.984888
CG12400 CG6949 5.940947
CG12400 CG7176 0.482379
CG12400 CG7361 -0.472550
CG12400 CG7421 1.821715
CG12400 CG7698 0.316167
CG12400 CG7712 -3.932099
CG12400 CG7834 -0.465851
CG12400 CG7993 2.137587
CG12400 CG8039 1.637651
CG12400 CG8048 1.243150
CG12400 CG8058 -0.382250
CG12400 CG8443 -6.757312
CG12400 CG8470 3.442581
CG12400 CG8525 1.249001
CG12400 CG8531 -2.283888
CG12400 CG8766 1.121195
CG12400 CG8788 -5.968950
CG12400 CG8920 2.773483
CG12400 CG8946 0.436428
CG12400 CG9140 -2.677964
CG12400 CG9331 1.584249
CG12400 CG9527 -0.324651
CG12400 CG9577 -2.539709
CG12403 CG1345 -0.783589
CG12403 CG1371 0.214252
CG12403 CG1475 -0.068549
CG12403 CG15105 -2.544843
CG12403 CG15117 -0.759282
CG12403 CG15282 -1.982524
CG12403 CG17325 -1.439512
CG12403 CG17492 1.781974
CG12403 CG1837 -7.207469
CG12403 CG18657 -0.651493
CG12403 CG1910 0.499576
CG12403 CG30011 -0.450101
CG12403 CG31368 0.084667
CG12403 CG32164 2.253595
CG12403 CG32813 0.823620
CG12403 CG33149 -2.420980
CG12403 CG3371 -1.391886
CG12403 CG3644 0.139165
CG12403 CG3989 1.835998
CG12403 CG4533 0.822636
CG12403 CG4679 4.550611
CG12403 CG4692 0.781875
CG12403 CG4994 -1.421727
CG12403 CG5320 -3.462064
CG12403 CG5330 -3.486599
CG12403 CG5476 -2.117014
CG12403 CG6668 3.994439
CG12403 CG6803 -0.289446
CG12403 CG6844 -0.256643
CG12403 CG7062 -0.293625
CG12403 CG7071 -0.367040
CG12403 CG7107 -0.197117
CG12403 CG7173 1.639323
CG12403 CG7433 -3.193544
CG12403 CG7920 0.884053
CG12403 CG7987 0.722496
CG12403 CG8186 -0.115605
CG12403 CG8665 -0.221127
CG12403 CG9985 1.814840
CG1246 CG31004 -2.220172
CG1246 CG5819 -1.261070
CG1250 CG7433 -1.985465
CG12530 CG12792 -1.602465
CG12530 CG1381 -5.062745
CG12530 CG14206 4.596333
CG12530 CG14447 1.870831
CG12530 CG14788 -0.012613
CG12530 CG17136 -0.376487
CG12530 CG17369 -1.713830
CG12530 CG1746 -8.479076
CG12530 CG2263 1.014614
CG12530 CG2827 1.184428
CG12530 CG2867 1.331968
CG12530 CG32253 0.140465
CG12530 CG32409 6.093224
CG12530 CG4307 6.333948
CG12530 CG4912 2.049910
CG12530 CG5220 1.227469
CG12530 CG5258 -1.419676
CG12530 CG5277 -2.932148
CG12530 CG5824 -13.703919
CG12530 CG6022 -1.751974
CG12530 CG6105 -8.032095
CG12530 CG6455 -1.425575
CG12530 CG7519 1.349829
CG12530 CG7839 -2.046781
CG12530 CG7935 2.277623
CG12530 CG8039 4.107858
CG12530 CG8327 -2.262863
CG12530 CG8525 -6.174539
CG12530 CG8759 1.328689
CG12530 CG9006 -2.278801
CG12530 CG9300 -0.652734
CG12530 CG9306 -2.417676
CG12530 CG9630 -2.949792
CG12576 CG14712 -0.828235
CG12576 CG14883 -0.821752
CG12576 CG3048 -1.084338
CG12576 CG3436 -0.200555
CG12576 CG7638 -0.390121
CG12576 CG7893 -0.651052
CG12576 CG9712 -0.878986
CG12582 CG6501 -2.586125
CG1259 CG32548 -2.798707
CG12592 CG13005 1.635850
CG12592 CG14025 -0.844884
CG12592 CG1422 2.031585
CG12592 CG1444 1.761323
CG12592 CG14712 -1.919889
CG12592 CG18250 -5.726147
CG12592 CG31045 1.213897
CG12592 CG31332 -0.817745
CG12592 CG3265 -0.896264
CG12592 CG3278 2.433238
CG12592 CG3371 0.520715
CG12592 CG3416 -2.124122
CG12592 CG3436 -2.306856
CG12592 CG3624 1.809971
CG12592 CG4551 -0.126134
CG12592 CG4700 -3.656100
CG12592 CG5183 -0.495662
CG12592 CG5454 -0.296621
CG12592 CG5809 2.659702
CG12592 CG7987 -1.901262
CG12592 CG8416 -1.281901
CG12592 CG8553 0.265932
CG12592 CG9128 1.459550
CG12592 CG9403 0.324258
CG12592 CG9677 -4.337658
CG12592 CG9750 -1.834623
CG12592 CG9985 -0.712717
CG12676 CG13005 0.875639
CG12676 CG14025 0.085159
CG12676 CG1422 3.012718
CG12676 CG1475 -1.389713
CG12676 CG17158 -0.966800
CG12676 CG17492 0.642343
CG12676 CG18250 -1.073934
CG12676 CG2051 0.171736
CG12676 CG3039 -1.151644
CG12676 CG31045 0.867333
CG12676 CG31332 -1.706821
CG12676 CG33097 1.382789
CG12676 CG33549 0.454042
CG12676 CG4170 -1.932478
CG12676 CG4700 -0.858633
CG12676 CG5183 -1.290187
CG12676 CG5320 0.492256
CG12676 CG5809 1.168237
CG12676 CG6668 -0.787314
CG12676 CG7199 -2.350296
CG12676 CG7893 -0.170789
CG12676 CG8759 0.728792
CG12676 CG9322 -0.027505
CG12676 CG9866 -0.211658
CG12676 TE19126 -0.745397
CG12701 CG14883 -3.328296
CG12701 CG18250 1.299577
CG12701 CG3198 0.221865
CG12701 CG33097 1.228417
CG12701 CG3436 0.640974
CG12701 CG3542 -3.065425
CG12701 CG3624 -1.554726
CG12701 CG3969 -0.505956
CG12701 CG4551 -0.442378
CG12701 CG5215 0.011612
CG12701 CG5433 -0.214406
CG12701 CG6775 0.073140
CG12701 CG7379 -0.205398
CG12701 CG9022 0.077129
CG12723 CG14356 -2.994410
CG12767 CG13928 -1.056951
CG12767 CG1825 -2.283019
CG12767 CG18740 -1.960498
CG12785 CG12792 3.079039
CG12785 CG13503 -2.233791
CG12785 CG13506 -0.515018
CG12785 CG14048 6.031208
CG12785 CG14206 -3.798669
CG12785 CG15162 0.197395
CG12785 CG1685 3.970929
CG12785 CG17136 -4.800314
CG12785 CG17332 0.152295
CG12785 CG1771 -1.749791
CG12785 CG1785 -12.058851
CG12785 CG18854 3.012823
CG12785 CG2003 2.222594
CG12785 CG2221 -3.333969
CG12785 CG2263 0.736092
CG12785 CG2674 1.542319
CG12785 CG2713 2.188257
CG12785 CG2827 2.290609
CG12785 CG2863 1.113625
CG12785 CG2867 -5.406216
CG12785 CG31170 2.459715
CG12785 CG3224 -0.517433
CG12785 CG32409 -4.521516
CG12785 CG3267 3.249180
CG12785 CG32813 -5.897766
CG12785 CG33217 -1.383204
CG12785 CG3499 1.028618
CG12785 CG3861 -0.469622
CG12785 CG4033 -2.423728
CG12785 CG4217 -12.991608
CG12785 CG4427 5.804109
CG12785 CG4581 0.260411
CG12785 CG4753 0.529017
CG12785 CG4901 -0.182129
CG12785 CG4912 0.533242
CG12785 CG5010 4.818106
CG12785 CG5258 1.941050
CG12785 CG5525 -0.523499
CG12785 CG5558 5.392075
CG12785 CG5824 0.960039
CG12785 CG5904 -13.901603
CG12785 CG6022 -14.610293
CG12785 CG6105 7.669619
CG12785 CG6226 1.307695
CG12785 CG6501 2.620993
CG12785 CG6708 -2.888732
CG12785 CG6767 1.978024
CG12785 CG6904 -7.447121
CG12785 CG6949 2.611932
CG12785 CG7033 0.789840
CG12785 CG7361 -4.215123
CG12785 CG7458 0.775998
CG12785 CG7519 0.045769
CG12785 CG7554 -0.335577
CG12785 CG7698 -1.746279
CG12785 CG7712 -1.262356
CG12785 CG7993 3.296453
CG12785 CG8039 0.898258
CG12785 CG8058 -6.892011
CG12785 CG8231 1.214507
CG12785 CG8327 3.944048
CG12785 CG8443 -1.614885
CG12785 CG8444 2.969919
CG12785 CG8446 -0.718140
CG12785 CG8525 -3.236546
CG12785 CG8531 -2.040389
CG12785 CG8636 -2.337565
CG12785 CG8766 -1.690459
CG12785 CG8788 -11.145200
CG12785 CG8920 5.255989
CG12785 CG8946 2.459792
CG12785 CG9527 2.021858
CG12785 CG9577 -2.283553
CG12785 CG9630 4.271706
CG12785 CG9663 -1.251624
CG12792 CG13005 -4.582195
CG12792 CG1309 -1.500695
CG12792 CG13503 -8.379796
CG12792 CG13506 -0.457854
CG12792 CG14206 -2.044003
CG12792 CG14207 -2.162955
CG12792 CG1429 0.758251
CG12792 CG14447 1.021307
CG12792 CG14712 1.804151
CG12792 CG15433 -13.006822
CG12792 CG1685 4.720982
CG12792 CG17136 -0.195708
CG12792 CG17369 5.766957
CG12792 CG1746 -1.085273
CG12792 CG1785 -1.517030
CG12792 CG18854 0.178017
CG12792 CG2003 1.404454
CG12792 CG2221 -1.252529
CG12792 CG2263 1.954029
CG12792 CG2863 -2.561306
CG12792 CG2867 1.834213
CG12792 CG3001 -4.126850
CG12792 CG31045 7.407277
CG12792 CG3224 -0.662050
CG12792 CG32409 -9.661460
CG12792 CG3278 -6.328590
CG12792 CG32813 -2.056516
CG12792 CG33104 -0.836197
CG12792 CG3499 1.455124
CG12792 CG4033 -6.027595
CG12792 CG4170 4.353505
CG12792 CG4217 8.239448
CG12792 CG4307 -8.476517
CG12792 CG4427 5.127444
CG12792 CG4457 -8.611516
CG12792 CG4700 1.517705
CG12792 CG4843 0.477727
CG12792 CG4912 -13.001358
CG12792 CG5033 5.174206
CG12792 CG5258 -3.247589
CG12792 CG5277 -3.893333
CG12792 CG5374 8.040616
CG12792 CG5596 3.424802
CG12792 CG5824 -16.968345
CG12792 CG5904 -9.481554
CG12792 CG5992 2.775321
CG12792 CG6022 0.589274
CG12792 CG6105 3.440075
CG12792 CG6148 0.086602
CG12792 CG6226 -1.195983
CG12792 CG6455 -1.450326
CG12792 CG6512 -5.098038
CG12792 CG6904 -0.861286
CG12792 CG7033 -1.717642
CG12792 CG7088 0.483432
CG12792 CG7413 6.460755
CG12792 CG7430 -5.969334
CG12792 CG7458 6.582723
CG12792 CG7461 1.443182
CG12792 CG7519 -6.456210
CG12792 CG7610 3.405544
CG12792 CG7654 2.413691
CG12792 CG7915 1.576862
CG12792 CG7935 1.893637
CG12792 CG7993 3.347887
CG12792 CG8058 3.908572
CG12792 CG8231 -1.658331
CG12792 CG8309 4.100200
CG12792 CG8446 -3.134299
CG12792 CG8525 3.720079
CG12792 CG8635 2.074403
CG12792 CG8759 -12.045437
CG12792 CG8920 5.067660
CG12792 CG8977 -0.456072
CG12792 CG8978 -7.733627
CG12792 CG9006 4.518993
CG12792 CG9009 2.052433
CG12792 CG9035 0.731999
CG12792 CG9140 3.345783
CG12792 CG9172 6.119157
CG12792 CG9281 -5.452626
CG12792 CG9330 2.794754
CG12792 CG9630 2.814675
CG12792 CG9663 -2.443703
CG12792 CG9677 2.809314
CG12792 CG9866 -5.495408
CG12858 CG15097 -3.221614
CG13005 CG1309 0.356961
CG13005 CG13289 0.357192
CG13005 CG14025 -2.014935
CG13005 CG14026 -1.187436
CG13005 CG1403 -0.094788
CG13005 CG14048 -0.564300
CG13005 CG14206 5.683846
CG13005 CG1429 1.686573
CG13005 CG14712 0.185393
CG13005 CG1475 -4.129985
CG13005 CG14805 0.819108
CG13005 CG15433 3.474618
CG13005 CG1648 -0.859476
CG13005 CG17124 -0.000538
CG13005 CG1721 -0.757525
CG13005 CG17246 -6.508339
CG13005 CG17492 3.079786
CG13005 CG18140 -0.827846
CG13005 CG18250 -8.214438
CG13005 CG1837 4.105377
CG13005 CG1910 0.049999
CG13005 CG2003 -2.396048
CG13005 CG2051 -0.987606
CG13005 CG2198 0.546261
CG13005 CG2863 -0.879771
CG13005 CG3001 -0.844000
CG13005 CG31045 -3.184171
CG13005 CG31332 3.939650
CG13005 CG3140 -0.299730
CG13005 CG32164 0.269104
CG13005 CG32409 2.314086
CG13005 CG32425 4.432491
CG13005 CG32625 1.669952
CG13005 CG3278 -7.948716
CG13005 CG33104 -0.207622
CG13005 CG33549 0.892917
CG13005 CG3499 2.230484
CG13005 CG3624 -1.198115
CG13005 CG3903 -0.996516
CG13005 CG4003 1.691790
CG13005 CG4033 -0.749042
CG13005 CG4051 -1.308441
CG13005 CG4170 -2.618596
CG13005 CG4300 0.974609
CG13005 CG4427 -5.480784
CG13005 CG4457 1.490147
CG13005 CG4533 -2.675014
CG13005 CG4551 0.032597
CG13005 CG4679 -2.533347
CG13005 CG4700 -1.719784
CG13005 CG4912 0.215349
CG13005 CG4972 1.214273
CG13005 CG5033 -7.275349
CG13005 CG5183 -1.897077
CG13005 CG5220 0.736432
CG13005 CG5258 -4.054867
CG13005 CG5277 -2.289213
CG13005 CG5320 2.367752
CG13005 CG5330 5.704932
CG13005 CG5353 -0.095930
CG13005 CG5374 5.105996
CG13005 CG5594 -2.436402
CG13005 CG5809 3.162438
CG13005 CG5824 -1.164079
CG13005 CG5904 2.969733
CG13005 CG5992 -1.611986
CG13005 CG6226 1.089333
CG13005 CG6501 8.785237
CG13005 CG6512 1.607167
CG13005 CG6708 1.471297
CG13005 CG6904 -4.032724
CG13005 CG7033 -11.327246
CG13005 CG7227 -3.156201
CG13005 CG7430 0.090768
CG13005 CG7461 -0.366353
CG13005 CG7519 -0.338484
CG13005 CG7610 0.161168
CG13005 CG7915 1.299504
CG13005 CG7935 0.090975
CG13005 CG7987 -8.922893
CG13005 CG8231 4.962320
CG13005 CG8289 2.295024
CG13005 CG8306 -0.151973
CG13005 CG8402 3.541392
CG13005 CG8439 0.782405
CG13005 CG8759 -7.003009
CG13005 CG8977 -13.045358
CG13005 CG8978 -1.007429
CG13005 CG9006 1.354428
CG13005 CG9140 -2.974542
CG13005 CG9194 1.353524
CG13005 CG9281 4.636102
CG13005 CG9330 2.236996
CG13005 CG9677 3.840513
CG13005 CG9710 -2.963822
CG13005 CG9750 -5.769383
CG13005 CG9866 -1.809449
CG13005 CG9985 -1.350577
CG13005 TE19126 -0.299197
CG1309 CG14048 1.066248
CG1309 CG1475 -4.108033
CG1309 CG14805 -1.826025
CG1309 CG14996 0.712639
CG1309 CG15188 -0.054111
CG1309 CG15717 2.706424
CG1309 CG1685 -2.267748
CG1309 CG17124 -0.212149
CG1309 CG17246 -2.933078
CG1309 CG17369 0.081213
CG1309 CG2098 -3.188931
CG1309 CG2198 2.715632
CG1309 CG2221 -0.395737
CG1309 CG2263 -1.214376
CG1309 CG2713 0.480869
CG1309 CG3140 0.093532
CG1309 CG32253 -1.276983
CG1309 CG32425 0.494538
CG1309 CG3278 0.153345
CG1309 CG32813 1.814147
CG1309 CG33104 -0.785373
CG1309 CG33217 1.362730
CG1309 CG3989 -0.610036
CG1309 CG4233 -1.066813
CG1309 CG4427 -10.972411
CG1309 CG4912 -3.890017
CG1309 CG5033 -1.729138
CG1309 CG5193 1.908140
CG1309 CG5277 1.554125
CG1309 CG5330 0.646885
CG1309 CG5345 -0.306891
CG1309 CG5353 -0.231190
CG1309 CG5374 0.631475
CG1309 CG5594 -0.680704
CG1309 CG5824 8.956224
CG1309 CG5904 2.029398
CG1309 CG6022 -5.878008
CG1309 CG6148 -2.660388
CG1309 CG6343 0.361294
CG1309 CG6708 3.227538
CG1309 CG6904 6.064805
CG1309 CG7227 0.730802
CG1309 CG7393 -3.455072
CG1309 CG7413 -0.723353
CG1309 CG7519 -2.564390
CG1309 CG7702 -0.888145
CG1309 CG7839 -0.095241
CG1309 CG7935 -6.640779
CG1309 CG7987 2.460156
CG1309 CG7993 0.615614
CG1309 CG8036 0.109392
CG1309 CG8309 -1.610138
CG1309 CG8402 -0.182732
CG1309 CG8446 0.451388
CG1309 CG8920 1.167310
CG1309 CG8977 -1.413339
CG1309 CG9006 -3.470867
CG1309 CG9009 0.594957
CG1309 CG9281 3.009263
CG1309 CG9306 -0.514056
CG13102 CG3734 -2.412287
CG13220 CG13506 -1.518451
CG13220 CG15304 1.002194
CG13220 CG17246 0.666746
CG13220 CG1882 -0.234273
CG13220 CG2713 1.263769
CG13220 CG31004 0.001948
CG13220 CG31170 -3.598325
CG13220 CG3127 1.424259
CG13220 CG3140 -2.244192
CG13220 CG3267 2.349880
CG13220 CG33502 1.066853
CG13220 CG3499 -3.153133
CG13220 CG3714 -1.221206
CG13220 CG4169 -0.291871
CG13220 CG4233 -6.935629
CG13220 CG4427 0.119078
CG13220 CG4567 -1.864691
CG13220 CG4994 0.371221
CG13220 CG5012 -0.539326
CG13220 CG5374 -2.442376
CG13220 CG5660 0.545227
CG13220 CG5903 -0.028044
CG13220 CG5904 9.591513
CG13220 CG6030 -1.723252
CG13220 CG6501 -1.727870
CG13220 CG6666 -0.803986
CG13220 CG6769 -1.985982
CG13220 CG6904 1.689685
CG13220 CG6949 -5.098108
CG13220 CG7033 -0.836227
CG13220 CG7354 0.491955
CG13220 CG7361 0.131634
CG13220 CG7421 -0.322656
CG13220 CG7610 -0.255540
CG13220 CG8058 -0.305641
CG13220 CG8235 1.690656
CG13220 CG8402 0.089460
CG13220 CG8430 -0.575450
CG13220 CG8439 2.227914
CG13220 CG8443 -6.286861
CG13220 CG9281 -0.214932
CG13220 CG9527 3.258751
CG13220 CG9762 -0.390305
CG13220 CG9811 -0.772439
CG13279 CG8804 -3.235013
CG13284 CG14792 -1.318251
CG13284 CG1759 -2.644998
CG13284 CG1809 -1.699644
CG13284 CG3734 0.145970
CG13284 CG4199 -1.220651
CG13284 CG6830 -0.326029
CG13289 CG1475 -0.310099
CG13289 CG3278 -0.899660
CG13289 CG4427 -0.996006
CG13289 CG5183 -1.227546
CG13289 CG9006 -1.135520
CG13348 CG3048 -2.114433
CG13348 CG5961 -2.028049
CG13348 CG9663 -0.972137
CG1345 CG15105 0.099917
CG1345 CG15282 -0.897797
CG1345 CG1910 0.298241
CG1345 CG4679 -0.846171
CG1345 CG5320 -1.553572
CG1345 CG6668 0.482926
CG1345 CG7071 -0.859748
CG13503 CG13506 0.410011
CG13503 CG14206 -8.969292
CG13503 CG14207 -1.442553
CG13503 CG15162 1.005164
CG13503 CG15433 0.114065
CG13503 CG16765 1.534947
CG13503 CG1771 -1.189728
CG13503 CG18854 0.577968
CG13503 CG2184 -1.480391
CG13503 CG2221 -0.289162
CG13503 CG2263 0.753825
CG13503 CG2863 3.865784
CG13503 CG3048 0.536291
CG13503 CG31045 1.297290
CG13503 CG31175 -0.622323
CG13503 CG32813 0.663147
CG13503 CG33071 -0.635031
CG13503 CG4033 -1.279407
CG13503 CG4125 0.109137
CG13503 CG4217 -1.246680
CG13503 CG4307 -0.220349
CG13503 CG4457 -1.067380
CG13503 CG4581 0.110910
CG13503 CG4726 -0.254380
CG13503 CG4843 -1.089743
CG13503 CG4901 -0.024549
CG13503 CG4912 2.086052
CG13503 CG4966 -2.056174
CG13503 CG4994 -1.171975
CG13503 CG5258 -0.886059
CG13503 CG5277 1.677713
CG13503 CG5525 -3.618818
CG13503 CG5596 -0.136656
CG13503 CG5824 3.615845
CG13503 CG5992 -1.828696
CG13503 CG6501 3.035155
CG13503 CG6512 2.952809
CG13503 CG6708 -2.003994
CG13503 CG6904 3.337514
CG13503 CG7033 0.297261
CG13503 CG7088 0.731973
CG13503 CG7430 -2.232977
CG13503 CG7458 -2.338258
CG13503 CG7461 0.202043
CG13503 CG7554 -0.401498
CG13503 CG7638 0.131644
CG13503 CG7654 -1.150324
CG13503 CG7675 -0.911489
CG13503 CG7915 0.304028
CG13503 CG8231 -1.762986
CG13503 CG8301 0.435986
CG13503 CG8309 1.407177
CG13503 CG8446 -0.244010
CG13503 CG8531 -0.206077
CG13503 CG8635 -1.535924
CG13503 CG8759 5.495160
CG13503 CG8977 4.087835
CG13503 CG8978 1.453702
CG13503 CG9172 0.162657
CG13503 CG9281 -4.885419
CG13503 CG9326 -0.484419
CG13503 CG9330 -1.200288
CG13503 CG9663 0.669662
CG13503 CG9762 0.183493
CG13503 CG9866 -1.096558
CG13503 TE19126 -0.229396
CG13506 CG14206 0.714604
CG13506 CG1475 1.509717
CG13506 CG15162 -1.766165
CG13506 CG15433 -2.450803
CG13506 CG16765 -0.662970
CG13506 CG17166 0.127031
CG13506 CG17332 0.359799
CG13506 CG1771 -1.623010
CG13506 CG1785 2.105049
CG13506 CG1882 -1.069576
CG13506 CG18854 1.082437
CG13506 CG2221 -1.956661
CG13506 CG2713 3.479613
CG13506 CG2863 -0.303890
CG13506 CG31004 -1.067609
CG13506 CG31170 0.094769
CG13506 CG31175 0.209813
CG13506 CG3140 -0.384580
CG13506 CG32164 1.632245
CG13506 CG32409 4.384290
CG13506 CG3267 -3.956126
CG13506 CG32813 -2.793831
CG13506 CG33104 1.831261
CG13506 CG33183 -1.148810
CG13506 CG3499 -0.355900
CG13506 CG4033 0.999021
CG13506 CG4051 -4.837645
CG13506 CG4217 -4.231649
CG13506 CG4233 -0.015171
CG13506 CG4307 -1.272509
CG13506 CG4427 -4.156046
CG13506 CG4457 -0.646059
CG13506 CG4567 0.050472
CG13506 CG4581 0.488077
CG13506 CG4901 1.149040
CG13506 CG4912 1.394836
CG13506 CG4994 0.858632
CG13506 CG5033 1.925123
CG13506 CG5525 0.582409
CG13506 CG5596 0.279467
CG13506 CG5904 -3.740573
CG13506 CG6105 0.088363
CG13506 CG6501 -5.029936
CG13506 CG6708 2.493711
CG13506 CG6904 0.397875
CG13506 CG6949 -2.810758
CG13506 CG7033 0.151429
CG13506 CG7176 2.914201
CG13506 CG7361 -2.371635
CG13506 CG7413 1.649842
CG13506 CG7421 0.230787
CG13506 CG7430 1.645686
CG13506 CG7461 -1.727493
CG13506 CG7610 1.338135
CG13506 CG8058 -0.596887
CG13506 CG8235 -0.450040
CG13506 CG8309 -1.160861
CG13506 CG8402 4.255687
CG13506 CG8430 -0.663318
CG13506 CG8443 2.254315
CG13506 CG8446 0.684931
CG13506 CG8531 -0.462986
CG13506 CG8788 1.103014
CG13506 CG8946 2.855560
CG13506 CG9140 -0.872861
CG13506 CG9149 -0.083176
CG13506 CG9172 -0.171123
CG13506 CG9281 -1.527631
CG13506 CG9330 -0.025462
CG13506 CG9527 -1.514275
CG13506 CG9710 1.553702
CG13506 CG9762 -0.512887
CG13551 CG14996 0.253970
CG13551 CG15095 -1.099318
CG13551 CG15162 -0.628782
CG13551 CG1685 -1.421068
CG13551 CG17332 -3.643766
CG13551 CG1785 3.906447
CG13551 CG2977 -0.647695
CG13551 CG30349 -1.408796
CG13551 CG31098 -1.533941
CG13551 CG31175 -1.999499
CG13551 CG3267 1.306695
CG13551 CG32813 -2.117369
CG13551 CG33217 -0.093219
CG13551 CG33502 0.185202
CG13551 CG3588 -2.683108
CG13551 CG4033 1.849757
CG13551 CG4217 0.010973
CG13551 CG4567 1.597859
CG13551 CG4901 -1.586806
CG13551 CG5010 -3.963483
CG13551 CG5819 0.923250
CG13551 CG5903 1.129702
CG13551 CG5904 2.369656
CG13551 CG6105 -0.633474
CG13551 CG6417 0.511644
CG13551 CG6459 -0.327009
CG13551 CG6501 7.635621
CG13551 CG6666 1.129436
CG13551 CG6769 -1.445718
CG13551 CG6949 -3.718315
CG13551 CG7176 0.279677
CG13551 CG7361 -4.878242
CG13551 CG7421 -1.812649
CG13551 CG7502 -1.857792
CG13551 CG7712 -0.140821
CG13551 CG7807 -0.563007
CG13551 CG8048 1.508041
CG13551 CG8235 2.410142
CG13551 CG8443 0.913064
CG13551 CG8470 -1.035969
CG13551 CG8766 1.904487
CG13551 CG8788 -0.155237
CG13551 CG8946 -0.152601
CG13551 CG9149 -0.624309
CG13551 CG9527 -3.968817
CG13624 CG14622 -1.618244
CG13624 CG4303 -1.100581
CG13624 CG9666 -1.167627
CG13704 CG14792 -0.393665
CG13704 CG15095 0.449791
CG13704 CG15304 -1.476888
CG13704 CG15347 -1.636738
CG13704 CG2977 -0.866713
CG13704 CG31004 -2.680710
CG13704 CG32813 0.678713
CG13704 CG3283 -0.592212
CG13704 CG33502 -0.400004
CG13704 CG3714 2.246724
CG13704 CG4217 0.117028
CG13704 CG4581 -1.275324
CG13704 CG4753 -0.498649
CG13704 CG5558 -1.133865
CG13704 CG5660 2.701747
CG13704 CG5819 0.184737
CG13704 CG5904 2.478715
CG13704 CG6028 -0.499422
CG13704 CG6417 -2.520290
CG13704 CG6501 -1.515442
CG13704 CG6949 3.365673
CG13704 CG8048 -1.191185
CG13704 CG8443 -0.410992
CG13704 CG8470 -0.499268
CG13704 CG8766 -1.348362
CG13704 CG8788 2.423496
CG13704 CG8946 1.582368
CG13704 CG9527 -0.852053
CG1371 CG1475 -1.304946
CG1371 CG15095 -0.193753
CG1371 CG15105 -0.759185
CG1371 CG15282 -0.959578
CG1371 CG15304 0.024613
CG1371 CG17332 2.032301
CG1371 CG3127 0.131638
CG1371 CG3140 0.703506
CG1371 CG32164 0.952464
CG1371 CG32813 1.152302
CG1371 CG4169 -0.330001
CG1371 CG4233 -0.531673
CG1371 CG4994 0.646874
CG1371 CG5320 0.511169
CG1371 CG5353 -0.300143
CG1371 CG6501 -1.789746
CG1371 CG6666 -0.945787
CG1371 CG6769 1.042181
CG1371 CG7920 -3.503105
CG1371 CG7987 -0.675454
CG1371 CG8048 0.432635
CG13777 CG3436 -2.749017
CG13777 CG8416 -1.472958
CG1381 CG14447 -0.163627
CG1381 CG14788 -3.557272
CG1381 CG1746 -0.434653
CG1381 CG5824 2.356646
CG1381 CG7519 0.922435
CG1381 CG8327 -0.403217
CG1381 CG8525 3.067508
CG1381 CG9300 -0.931555
CG1381 CG9630 -8.382646
CG13850 CG32425 -2.604408
CG13875 CG8587 -2.625571
CG13894 CG2083 -0.476282
CG13894 CG3269 -1.252791
CG13894 CG5580 -1.704000
CG13894 CG9135 -1.961647
CG13912 CG1444 -1.267539
CG13912 CG3258 -1.534835
CG13928 CG1825 -1.819778
CG13928 CG18740 -1.968249
CG13928 CG4050 -3.576835
CG13977 CG4120 -2.838878
CG13993 CG3171 -1.696126
CG13993 CG4376 -2.447475
CG14021 CG1743 -1.016408
CG14021 CG31098 -0.748747
CG14021 CG33099 -3.995170
CG14021 CG4162 -2.197624
CG14021 CG4306 -0.353618
CG14021 CG5210 -1.692721
CG14021 CG7241 0.039358
CG14021 CG8050 -2.015578
CG14021 CG8066 0.360791
CG14021 CG8665 1.411071
CG14025 CG1429 -1.837537
CG14025 CG1444 -1.178801
CG14025 CG1475 -0.078176
CG14025 CG15105 1.536009
CG14025 CG15117 1.128341
CG14025 CG1648 0.353753
CG14025 CG17492 1.452259
CG14025 CG18111 -2.758674
CG14025 CG18250 3.444356
CG14025 CG1837 -5.165141
CG14025 CG1910 2.127541
CG14025 CG2051 1.588895
CG14025 CG2198 0.807792
CG14025 CG2969 -2.604559
CG14025 CG3001 -4.251528
CG14025 CG3048 -0.367029
CG14025 CG31045 -1.254297
CG14025 CG31332 0.431231
CG14025 CG32464 -1.549050
CG14025 CG3278 -0.180092
CG14025 CG3371 -0.136086
CG14025 CG4533 1.160936
CG14025 CG4696 -0.773347
CG14025 CG4700 -1.385119
CG14025 CG4746 -1.646104
CG14025 CG4843 2.639399
CG14025 CG5183 0.058247
CG14025 CG5320 -5.711101
CG14025 CG5776 -0.512184
CG14025 CG6512 1.420540
CG14025 CG7915 0.629149
CG14025 CG7987 3.076601
CG14025 CG8759 1.194585
CG14025 CG8977 3.592108
CG14025 CG9194 -0.094416
CG14025 CG9663 -0.636852
CG14025 CG9677 2.922872
CG14025 CG9866 -4.839334
CG14025 CG9985 1.209921
CG14025 CR31696 -0.141227
CG14025 TE19126 -2.205817
CG14026 CG33183 -1.979007
CG14026 CG5258 -0.283154
CG14026 CG7610 -0.956605
CG14026 CG8759 -0.192788
CG1403 CG17246 -0.890160
CG1403 CG18250 0.819981
CG1403 CG32425 -0.651358
CG1403 CG33549 1.564311
CG1403 CG3542 -0.668883
CG1403 CG3624 -0.721872
CG1403 CG3722 0.195816
CG1403 CG3903 -2.741506
CG1403 CG4145 -0.301325
CG1403 CG4679 -0.340672
CG1403 CG5330 0.792193
CG1403 CG5809 -2.093165
CG1403 CG7107 -0.556471
CG1403 CG9710 -0.769793
CG1403 CG9985 0.270603
CG1404 CG33097 -0.203609
CG1404 CG3436 0.129476
CG1404 CG3542 -2.619252
CG1404 CG9403 -0.953214
CG14041 CG3269 -3.262081
CG14041 CG9135 -0.553225
CG14048 CG14996 1.785552
CG14048 CG15095 -0.368536
CG14048 CG1685 -3.406004
CG14048 CG17246 -5.322640
CG14048 CG1785 -0.188385
CG14048 CG2003 4.362985
CG14048 CG2713 0.223605
CG14048 CG2863 2.064101
CG14048 CG3140 1.779216
CG14048 CG32164 0.168146
CG14048 CG32409 -2.588194
CG14048 CG3267 5.189716
CG14048 CG32813 -1.379348
CG14048 CG3283 -0.067826
CG14048 CG33009 1.309087
CG14048 CG33217 -4.054754
CG14048 CG3714 0.812345
CG14048 CG4033 -2.866642
CG14048 CG4051 -1.394290
CG14048 CG4217 -4.533208
CG14048 CG4307 -3.794809
CG14048 CG4427 -2.489309
CG14048 CG4567 -0.932375
CG14048 CG4581 0.912200
CG14048 CG4753 0.373832
CG14048 CG4912 0.606790
CG14048 CG5010 1.279017
CG14048 CG5033 0.272387
CG14048 CG5277 0.202710
CG14048 CG5330 -0.921855
CG14048 CG5594 -1.061331
CG14048 CG5824 2.859094
CG14048 CG5904 -1.601996
CG14048 CG6022 -5.639863
CG14048 CG6105 1.741996
CG14048 CG6226 2.072286
CG14048 CG6343 0.703312
CG14048 CG6417 0.233869
CG14048 CG6459 0.109687
CG14048 CG6501 -4.034843
CG14048 CG6904 2.706871
CG14048 CG6949 3.616888
CG14048 CG7033 -0.452484
CG14048 CG7176 0.951658
CG14048 CG7361 -1.027951
CG14048 CG7421 -1.414491
CG14048 CG7519 1.351033
CG14048 CG7698 -1.320139
CG14048 CG7712 2.019431
CG14048 CG7839 0.191835
CG14048 CG7935 -0.267105
CG14048 CG8039 -0.199498
CG14048 CG8402 -1.073632
CG14048 CG8439 0.542002
CG14048 CG8443 -1.393487
CG14048 CG8525 0.204853
CG14048 CG8766 -3.681723
CG14048 CG8788 -10.922918
CG14048 CG8920 -3.173064
CG14048 CG8946 3.281564
CG14048 CG8977 3.709819
CG14048 CG9306 -1.221611
CG14048 CG9527 1.373842
CG14048 CG9750 -0.295435
CG14066 CG17332 -0.405861
CG14066 CG31170 -0.603718
CG14066 CG32409 -0.314859
CG14066 CG4199 -3.079630
CG14066 CG4217 0.084957
CG14066 CG6345 -1.227673
CG14066 CG6904 -0.838352
CG14066 CG7698 -0.762699
CG14066 CG8048 -0.152938
CG14122 CG9194 -2.614788
CG14206 CG14447 -0.036606
CG14206 CG14712 0.119842
CG14206 CG14788 1.108915
CG14206 CG15162 0.267703
CG14206 CG15433 1.930674
CG14206 CG17136 -1.294965
CG14206 CG17492 5.778798
CG14206 CG18657 -0.299871
CG14206 CG18854 5.176113
CG14206 CG2003 -0.695501
CG14206 CG2184 -2.994177
CG14206 CG2221 0.779255
CG14206 CG2263 -2.018034
CG14206 CG2863 -6.452529
CG14206 CG3001 -5.499042
CG14206 CG31045 -5.471108
CG14206 CG31175 1.121200
CG14206 CG32813 3.501238
CG14206 CG33071 -3.130409
CG14206 CG4003 -1.436840
CG14206 CG4033 -2.691425
CG14206 CG4125 0.447518
CG14206 CG4217 0.878315
CG14206 CG4307 9.228865
CG14206 CG4457 -2.883002
CG14206 CG4581 0.216542
CG14206 CG4843 0.473797
CG14206 CG4901 3.317344
CG14206 CG4912 3.807198
CG14206 CG4966 0.723745
CG14206 CG4994 -0.850282
CG14206 CG5258 1.697241
CG14206 CG5277 -8.957667
CG14206 CG5374 2.530052
CG14206 CG5525 -4.395718
CG14206 CG5596 -1.864076
CG14206 CG5824 -10.263850
CG14206 CG5904 9.874777
CG14206 CG5961 -0.466838
CG14206 CG5992 -0.218744
CG14206 CG6105 -13.236938
CG14206 CG6226 5.794402
CG14206 CG6501 -1.159985
CG14206 CG6708 2.453632
CG14206 CG6904 -7.425140
CG14206 CG6949 -0.590009
CG14206 CG6972 -0.552539
CG14206 CG7033 -2.632791
CG14206 CG7088 0.478174
CG14206 CG7430 -1.377075
CG14206 CG7458 -0.785423
CG14206 CG7461 2.034033
CG14206 CG7519 5.050059
CG14206 CG7610 5.676259
CG14206 CG7638 -1.477457
CG14206 CG7675 0.812323
CG14206 CG7915 -1.427101
CG14206 CG8231 -6.260256
CG14206 CG8301 -0.889780
CG14206 CG8446 -2.936095
CG14206 CG8525 3.398568
CG14206 CG8531 0.858175
CG14206 CG8635 -4.370326
CG14206 CG8759 -3.540468
CG14206 CG8977 -4.024846
CG14206 CG8978 0.856229
CG14206 CG9140 -2.341652
CG14206 CG9172 0.253202
CG14206 CG9281 -2.775186
CG14206 CG9630 -2.846326
CG14206 CG9663 1.768101
CG14206 CG9762 -2.109275
CG14206 CG9866 5.348684
CG14207 CG1475 0.511994
CG14207 CG15433 0.710414
CG14207 CG17492 -0.043515
CG14207 CG1882 -0.729342
CG14207 CG31045 0.850587
CG14207 CG33104 0.453095
CG14207 CG33183 -1.095280
CG14207 CG3371 -0.458317
CG14207 CG4125 -0.005799
CG14207 CG4170 -0.672818
CG14207 CG4457 2.541446
CG14207 CG4581 -0.648674
CG14207 CG4726 -1.008644
CG14207 CG4843 -0.828282
CG14207 CG4912 2.706667
CG14207 CG4994 0.678569
CG14207 CG5596 -0.610534
CG14207 CG6766 -0.141839
CG14207 CG7033 -2.386281
CG14207 CG7073 -0.444078
CG14207 CG7430 -1.553436
CG14207 CG7461 -4.310347
CG14207 CG7638 0.345087
CG14207 CG7893 -0.134478
CG14207 CG8231 -2.278133
CG14207 CG8635 0.499166
CG14207 CG8759 -1.729342
CG14207 CG8977 3.768204
CG14207 CG9281 2.550750
CG14207 CG9663 -0.759954
CG14207 CG9710 1.283368
CG14207 TE19126 -2.964076
CG1422 CG1429 0.257538
CG1422 CG14712 -0.659589
CG1422 CG1475 -4.037836
CG1422 CG17158 0.166720
CG1422 CG17492 -2.595366
CG1422 CG18250 2.851476
CG1422 CG3001 2.506612
CG1422 CG31045 2.827945
CG1422 CG31332 -11.754889
CG1422 CG3265 -0.359751
CG1422 CG3371 1.095670
CG1422 CG3624 0.444148
CG1422 CG3664 -2.154060
CG1422 CG4003 1.008779
CG1422 CG4006 0.866445
CG1422 CG4457 -2.544506
CG1422 CG4966 -2.007195
CG1422 CG5183 -4.464475
CG1422 CG5258 -1.679784
CG1422 CG5382 1.811590
CG1422 CG5809 -1.418289
CG1422 CG6017 0.337275
CG1422 CG6766 0.021832
CG1422 CG6877 0.213167
CG1422 CG7073 -9.007709
CG1422 CG7430 1.595844
CG1422 CG7638 2.406076
CG1422 CG7654 0.548965
CG1422 CG7915 1.728571
CG1422 CG8289 -0.675193
CG1422 CG8306 -4.403288
CG1422 CG8411 -0.567566
CG1422 CG8416 -0.865933
CG1422 CG8635 0.641073
CG1422 CG8759 1.904567
CG1422 CG9035 -0.068461
CG1422 CG9128 -0.083935
CG1422 CG9677 -1.987094
CG1422 CG9866 -0.312995
CG1422 TE19126 2.090599
CG14243 CG15717 0.142353
CG14243 CG31098 -1.487898
CG14243 CG7438 -1.779475
CG14243 CG8470 -0.702893
CG14243 CG8946 -0.547656
CG1429 CG1475 -3.884404
CG1429 CG15105 1.023021
CG1429 CG1648 0.399097
CG1429 CG1721 -2.595881
CG1429 CG17492 -7.308610
CG1429 CG18111 0.471250
CG1429 CG18250 0.492064
CG1429 CG1837 -0.650946
CG1429 CG1910 1.612281
CG1429 CG2051 -0.740831
CG1429 CG3001 -3.597642
CG1429 CG31045 3.642382
CG1429 CG31332 0.868324
CG1429 CG32164 2.172971
CG1429 CG32464 -0.791933
CG1429 CG3278 -1.583306
CG1429 CG32813 1.248294
CG1429 CG3371 1.311978
CG1429 CG4300 -2.010023
CG1429 CG4696 -0.872762
CG1429 CG4746 0.570113
CG1429 CG4843 -1.292007
CG1429 CG4994 2.172407
CG1429 CG5183 -0.881881
CG1429 CG5320 1.043732
CG1429 CG5374 1.106580
CG1429 CG5776 0.046908
CG1429 CG5809 -0.440771
CG1429 CG5992 0.085236
CG1429 CG6512 1.996007
CG1429 CG7073 -0.525832
CG1429 CG7430 -1.576183
CG1429 CG7915 1.840091
CG1429 CG7987 1.086256
CG1429 CG8289 -0.806385
CG1429 CG8306 -0.340483
CG1429 CG8759 0.946436
CG1429 CG8977 -5.902081
CG1429 CG9281 0.309853
CG1429 CG9677 -0.371259
CG1429 CG9866 -1.153088
CG1429 TE19126 -0.704350
CG14430 CG17218 -3.432290
CG1444 CG1475 1.698995
CG1444 CG14883 -1.927123
CG1444 CG16721 -1.178914
CG1444 CG17158 0.487792
CG1444 CG1721 1.127351
CG1444 CG17492 -5.529349
CG1444 CG18250 -17.111108
CG1444 CG1910 -0.438915
CG1444 CG2374 -0.249908
CG1444 CG3048 -1.013451
CG1444 CG31045 1.970189
CG1444 CG31332 -0.704298
CG1444 CG32043 0.532657
CG1444 CG33097 2.585260
CG1444 CG3371 -2.697709
CG1444 CG3436 1.617124
CG1444 CG3624 1.949587
CG1444 CG4551 0.487388
CG1444 CG5215 -0.685739
CG1444 CG5320 -0.732183
CG1444 CG5809 6.992903
CG1444 CG6877 0.640667
CG1444 CG7433 -1.071930
CG1444 CG7987 0.052884
CG1444 CG9022 0.765627
CG1444 CG9194 -0.052532
CG1444 CG9710 0.999177
CG1444 CG9985 -3.177876
CG1444 CR31696 -2.840797
CG14447 CG17136 0.527287
CG14447 CG1746 -2.772047
CG14447 CG2184 -0.600823
CG14447 CG2863 -0.014062
CG14447 CG3001 -0.756208
CG14447 CG32813 -1.122081
CG14447 CG4581 0.804694
CG14447 CG5558 -2.129978
CG14447 CG5824 -1.819572
CG14447 CG7088 -1.503045
CG14447 CG7519 1.450275
CG14447 CG8039 1.654525
CG14447 CG8231 -1.363559
CG14447 CG8301 -0.025302
CG14447 CG8446 0.927014
CG14447 CG8525 1.796066
CG14447 CG8759 1.167513
CG14447 CG8780 -2.542109
CG14447 CG8977 0.775463
CG14447 CG9630 -5.745923
CG14447 CG9663 -3.270826
CG14513 CG7471 -2.779651
CG14622 CG31108 -1.995361
CG14622 CG32043 -1.357588
CG14622 CG5215 -0.687546
CG14622 CG6174 -0.395023
CG14622 CG6866 -0.535743
CG14622 CG7375 -0.230800
CG14622 CG8567 -0.241699
CG14622 CG9135 -0.888367
CG14622 CG9666 0.274222
CG14629 CG30497 -0.840638
CG14629 CG33113 -1.481079
CG14629 CG3989 -1.375015
CG14629 CG4533 -0.115066
CG14629 CG4679 -0.247044
CG14629 CG5345 -1.815564
CG14629 CG8665 -0.459923
CG1463 CG31692 -3.166468
CG1463 CG3743 -2.757446
CG1463 CG7702 -1.637764
CG1463 CG8258 -0.899410
CG14636 CG9747 -2.752602
CG14643 CG17325 -0.850402
CG14643 CG17332 -0.960380
CG14643 CG3127 -0.483006
CG14643 CG32164 -0.609141
CG14643 CG32244 -0.821118
CG14643 CG33149 -0.383441
CG14643 CG4376 -1.513144
CG14643 CG4994 -0.541384
CG14643 CG5476 -0.911279
CG14643 CG6501 1.233971
CG14643 CG7107 0.421368
CG14643 CG7173 -0.344331
CG14643 CG7920 -0.006360
CG14712 CG17136 -0.954522
CG14712 CG18250 1.328844
CG14712 CG31045 0.941341
CG14712 CG31332 0.531896
CG14712 CG3265 0.168832
CG14712 CG3436 0.101179
CG14712 CG4457 -0.879295
CG14712 CG4551 0.608200
CG14712 CG4700 -2.815032
CG14712 CG4843 0.146472
CG14712 CG5258 0.734592
CG14712 CG5454 -0.996509
CG14712 CG7033 0.624678
CG14712 CG7073 0.138658
CG14712 CG7430 -0.207056
CG14712 CG7638 -0.593648
CG14712 CG8231 -1.706243
CG14712 CG8635 -1.118020
CG14712 CG8759 -1.467312
CG14712 CG9403 -0.446325
CG14712 CG9677 0.974815
CG14712 CG9750 -0.472642
CG14712 CG9866 -0.053338
CG1475 CG15105 -3.901829
CG1475 CG15117 0.178249
CG1475 CG15282 4.547277
CG1475 CG1648 -1.091500
CG1475 CG17158 -1.256871
CG1475 CG1721 2.381278
CG1475 CG17246 4.732671
CG1475 CG17325 1.337484
CG1475 CG17492 1.259124
CG1475 CG18111 3.393667
CG1475 CG18250 -3.321359
CG1475 CG1837 -1.653921
CG1475 CG18657 -2.249111
CG1475 CG1910 -6.625011
CG1475 CG2051 -5.277949
CG1475 CG2198 2.405251
CG1475 CG3001 1.806806
CG1475 CG30011 2.421541
CG1475 CG31045 -11.754128
CG1475 CG31332 2.033288
CG1475 CG3140 -3.180003
CG1475 CG31794 1.073672
CG1475 CG32164 10.743992
CG1475 CG32425 -5.667547
CG1475 CG32464 -1.508540
CG1475 CG3278 -0.038854
CG1475 CG32813 -7.985049
CG1475 CG33104 3.473199
CG1475 CG33149 2.397188
CG1475 CG33549 -3.721425
CG1475 CG3371 -4.665870
CG1475 CG3624 -1.055815
CG1475 CG3725 2.633126
CG1475 CG3903 8.876268
CG1475 CG3960 2.295735
CG1475 CG3989 0.937109
CG1475 CG4003 -1.772879
CG1475 CG4051 3.734872
CG1475 CG4169 0.099151
CG1475 CG4170 -5.669102
CG1475 CG4204 2.356614
CG1475 CG4300 2.720790
CG1475 CG4427 -0.832998
CG1475 CG4511 0.784495
CG1475 CG4533 5.622736
CG1475 CG4552 2.299309
CG1475 CG4679 -7.258424
CG1475 CG4692 6.597777
CG1475 CG4700 2.457512
CG1475 CG4726 7.718186
CG1475 CG4746 0.727889
CG1475 CG4912 2.561872
CG1475 CG4966 1.188867
CG1475 CG4994 -13.686418
CG1475 CG5033 7.716628
CG1475 CG5183 -2.902756
CG1475 CG5258 2.308864
CG1475 CG5320 -27.623807
CG1475 CG5330 -18.598775
CG1475 CG5353 -14.426087
CG1475 CG5374 0.009754
CG1475 CG5476 0.702570
CG1475 CG5594 -0.838155
CG1475 CG5596 3.434491
CG1475 CG5776 0.444705
CG1475 CG5809 1.772323
CG1475 CG5992 1.396229
CG1475 CG6501 -14.482270
CG1475 CG6512 -2.274869
CG1475 CG6668 -12.151025
CG1475 CG6708 -3.303659
CG1475 CG6766 0.443581
CG1475 CG6775 1.567586
CG1475 CG6803 1.621739
CG1475 CG6844 -0.058656
CG1475 CG7033 2.124377
CG1475 CG7071 4.545943
CG1475 CG7073 1.175509
CG1475 CG7088 0.646859
CG1475 CG7107 -1.207803
CG1475 CG7173 0.756855
CG1475 CG7227 2.699536
CG1475 CG7271 1.461379
CG1475 CG7361 3.144968
CG1475 CG7413 -3.283996
CG1475 CG7430 5.178063
CG1475 CG7433 2.204416
CG1475 CG7461 1.558522
CG1475 CG7610 -0.996176
CG1475 CG7654 -0.022480
CG1475 CG7915 -6.247187
CG1475 CG7920 3.263129
CG1475 CG7935 4.327469
CG1475 CG7987 -8.022577
CG1475 CG8186 -0.482006
CG1475 CG8231 -4.289134
CG1475 CG8235 -0.264102
CG1475 CG8289 -3.684300
CG1475 CG8306 -2.699390
CG1475 CG8402 6.983209
CG1475 CG8430 0.007473
CG1475 CG8439 13.028559
CG1475 CG8446 1.202190
CG1475 CG8759 -4.058674
CG1475 CG8977 -9.883959
CG1475 CG9022 3.928480
CG1475 CG9172 2.395046
CG1475 CG9194 1.253841
CG1475 CG9238 2.341830
CG1475 CG9281 -9.913734
CG1475 CG9330 2.785390
CG1475 CG9677 -1.693666
CG1475 CG9710 -6.301657
CG1475 CG9750 1.608789
CG1475 CG9762 0.297652
CG1475 CG9866 3.349268
CG1475 CG9916 0.770036
CG1475 CG9985 -1.158623
CG1475 CR31696 -4.411482
CG1475 TE19126 -6.534851
CG14762 CG4684 -2.586664
CG14788 CG14805 0.658345
CG14788 CG1746 -0.380660
CG14788 CG2263 -1.227861
CG14788 CG3001 -1.823211
CG14788 CG31045 0.620053
CG14788 CG32464 -0.239084
CG14788 CG3278 0.310893
CG14788 CG4746 -1.384510
CG14788 CG5033 4.317752
CG14788 CG5220 -3.140850
CG14788 CG5277 -0.712017
CG14788 CG5776 -1.010394
CG14788 CG5824 -0.029099
CG14788 CG7519 1.474080
CG14788 CG7935 -0.886810
CG14788 CG8446 -1.695903
CG14788 CG8759 -3.260368
CG14788 CG9006 -2.603142
CG14788 CG9630 1.583362
CG14788 CG9866 0.475722
CG14792 CG4199 -0.692862
CG14792 CG6830 -1.417088
CG14805 CG17124 0.067265
CG14805 CG2198 -3.338888
CG14805 CG31692 -0.341505
CG14805 CG32425 0.206781
CG14805 CG3278 -4.049359
CG14805 CG3902 -0.112115
CG14805 CG3989 2.031758
CG14805 CG4700 0.229811
CG14805 CG4746 -2.257691
CG14805 CG5033 5.022124
CG14805 CG5220 -0.674488
CG14805 CG5277 -1.121192
CG14805 CG5330 -4.884188
CG14805 CG5345 1.261278
CG14805 CG5824 0.714537
CG14805 CG6148 0.513146
CG14805 CG7227 -0.873480
CG14805 CG7702 -4.809914
CG14805 CG7935 0.904156
CG14805 CG8258 -1.555956
CG14805 CG9006 -4.440751
CG14805 CG9677 0.786233
CG14813 CG9035 -3.143942
CG1483 CG2083 -1.737266
CG1483 CG6617 -1.767383
CG14883 CG17158 1.569697
CG14883 CG18250 -0.788039
CG14883 CG2374 -1.442605
CG14883 CG3198 -0.849738
CG14883 CG33097 -1.068091
CG14883 CG3436 -2.802609
CG14883 CG3542 2.408256
CG14883 CG3624 0.588143
CG14883 CG3969 -1.236348
CG14883 CG4006 -0.436609
CG14883 CG5215 -1.108284
CG14883 CG5433 0.495958
CG14883 CG6877 0.954981
CG14883 CG7379 -2.515120
CG14883 CG7893 0.328777
CG14883 CG9022 0.133335
CG14883 CG9712 -0.579943
CG14968 CG3006 -1.022188
CG14968 CG31098 -0.514768
CG14968 CG4753 -2.001047
CG14968 CG5288 -1.937940
CG14968 CG6417 -0.449969
CG14968 CG8946 0.661910
CG14996 CG1685 -1.959131
CG14996 CG1785 -0.808906
CG14996 CG2713 0.714287
CG14996 CG31098 -1.352352
CG14996 CG32264 -1.273421
CG14996 CG33217 -0.299685
CG14996 CG3593 -0.655366
CG14996 CG4781 0.020463
CG14996 CG5010 -2.132717
CG14996 CG5558 -0.279794
CG14996 CG6022 -0.315786
CG14996 CG6343 -2.670876
CG14996 CG6459 -0.194898
CG14996 CG6767 -3.087274
CG14996 CG7519 4.117225
CG14996 CG7712 -0.022988
CG14996 CG7839 0.322482
CG14996 CG8039 2.611910
CG14996 CG8327 0.417699
CG14996 CG8443 0.144876
CG14996 CG8470 -1.109545
CG14996 CG8766 -0.126996
CG14996 CG8920 1.610751
CG14996 CG9306 -3.248840
CG14996 CG9577 -0.923690
CG15002 CG9322 -2.632883
CG15095 CG15117 -0.969916
CG15095 CG15162 1.466107
CG15095 CG15304 -0.883578
CG15095 CG15347 0.567146
CG15095 CG15717 4.166406
CG15095 CG1685 2.596288
CG15095 CG17332 1.671626
CG15095 CG2003 -0.930568
CG15095 CG2098 -0.756658
CG15095 CG30011 0.644396
CG15095 CG31004 2.196386
CG15095 CG31098 -3.128955
CG15095 CG31175 -1.028630
CG15095 CG32164 2.194415
CG15095 CG32813 -6.123326
CG15095 CG3283 -0.814852
CG15095 CG4033 0.158709
CG15095 CG4233 0.058153
CG15095 CG4475 -1.133834
CG15095 CG4533 0.669209
CG15095 CG4753 1.151448
CG15095 CG5033 1.062340
CG15095 CG5558 0.416244
CG15095 CG5594 0.970028
CG15095 CG5819 -3.350784
CG15095 CG6417 -0.151484
CG15095 CG6501 -1.985753
CG15095 CG6666 -0.197770
CG15095 CG6949 0.726371
CG15095 CG7062 1.860928
CG15095 CG7088 -0.531315
CG15095 CG7421 -0.434336
CG15095 CG8048 0.010702
CG15095 CG8050 -1.857593
CG15095 CG8402 -0.790830
CG15095 CG8443 -1.576632
CG15095 CG8446 2.262550
CG15095 CG8470 -8.315125
CG15095 CG8665 -3.233686
CG15095 CG8766 1.803338
CG15095 CG8788 3.296112
CG15095 CG8946 -7.796208
CG15097 CG9261 -3.611739
CG15102 CG30349 -2.859849
CG15105 CG15117 -0.771543
CG15105 CG15282 -1.407211
CG15105 CG15717 2.263994
CG15105 CG1648 -1.834044
CG15105 CG1721 -2.213174
CG15105 CG17246 0.221265
CG15105 CG17325 0.811694
CG15105 CG17492 0.656809
CG15105 CG18111 -0.221677
CG15105 CG18290 -2.739115
CG15105 CG1837 -2.346164
CG15105 CG1910 -3.532275
CG15105 CG2051 2.986078
CG15105 CG2969 -1.147600
CG15105 CG30011 -1.240895
CG15105 CG3127 -1.182508
CG15105 CG32164 -1.357896
CG15105 CG32425 4.659503
CG15105 CG33149 -5.195813
CG15105 CG33549 -6.691791
CG15105 CG3644 -2.838784
CG15105 CG3725 -4.532772
CG15105 CG3903 0.810966
CG15105 CG3960 -2.696929
CG15105 CG3989 0.882046
CG15105 CG4169 -0.584141
CG15105 CG4183 -1.438462
CG15105 CG4233 1.259065
CG15105 CG4300 0.674750
CG15105 CG4354 -0.330135
CG15105 CG4427 3.363468
CG15105 CG4533 -4.892216
CG15105 CG4679 -2.989836
CG15105 CG4692 -4.732984
CG15105 CG4994 0.528641
CG15105 CG5320 -2.812233
CG15105 CG5330 2.089337
CG15105 CG5353 -0.134234
CG15105 CG5374 -0.582945
CG15105 CG5476 1.031427
CG15105 CG5594 0.445795
CG15105 CG5809 0.811125
CG15105 CG6647 0.159643
CG15105 CG6666 1.079074
CG15105 CG6668 0.395723
CG15105 CG6803 0.879726
CG15105 CG6844 0.991171
CG15105 CG7033 0.880274
CG15105 CG7071 1.563615
CG15105 CG7107 -0.391172
CG15105 CG7173 -2.127518
CG15105 CG7433 1.230642
CG15105 CG7481 0.614897
CG15105 CG7915 -2.571754
CG15105 CG7920 3.650658
CG15105 CG7981 0.573593
CG15105 CG7987 1.838855
CG15105 CG8050 0.795221
CG15105 CG8235 0.274783
CG15105 CG8402 -6.027405
CG15105 CG8439 -2.347593
CG15105 CG8665 0.000286
CG15105 CG8977 3.121591
CG15105 CG9194 0.497903
CG15105 CG9238 0.677275
CG15105 CG9281 1.112333
CG15105 CG9811 -0.439275
CG15105 CG9985 -0.674628
CG15105 CR31696 0.465899
CG15105 TE19126 0.405513
CG15117 CG15282 1.246037
CG15117 CG1548 -0.183926
CG15117 CG15717 3.265574
CG15117 CG17325 1.067290
CG15117 CG1743 0.227682
CG15117 CG18111 -0.946337
CG15117 CG1837 -4.071338
CG15117 CG18657 -1.648808
CG15117 CG1910 2.225022
CG15117 CG2003 -3.184312
CG15117 CG2098 1.849635
CG15117 CG2198 -2.823678
CG15117 CG30011 0.528872
CG15117 CG31098 3.175175
CG15117 CG32464 0.608240
CG15117 CG32813 0.844494
CG15117 CG33149 1.260575
CG15117 CG3960 -0.787375
CG15117 CG3989 1.090835
CG15117 CG4162 0.937032
CG15117 CG4533 0.300869
CG15117 CG4679 -4.941228
CG15117 CG5033 3.609420
CG15117 CG5320 -4.060550
CG15117 CG5330 4.347922
CG15117 CG5476 0.463480
CG15117 CG5594 -3.012351
CG15117 CG6501 -1.314040
CG15117 CG6803 -0.376248
CG15117 CG7062 -2.227255
CG15117 CG7088 0.488930
CG15117 CG7915 0.992155
CG15117 CG7987 1.218872
CG15117 CG8050 -1.488775
CG15117 CG8066 1.572879
CG15117 CG8186 -0.437290
CG15117 CG8402 2.708915
CG15117 CG8665 -11.172473
CG15117 CG8946 -1.811220
CG15117 CG8977 0.803773
CG15117 TE19126 -0.813006
CG15162 CG15347 -0.289020
CG15162 CG17332 1.655394
CG15162 CG18657 -1.079244
CG15162 CG2003 2.039846
CG15162 CG2184 -2.735337
CG15162 CG2713 -0.588743
CG15162 CG2977 1.560517
CG15162 CG31004 -2.368514
CG15162 CG31175 -3.763313
CG15162 CG32164 0.004322
CG15162 CG3267 0.927364
CG15162 CG4033 -1.507650
CG15162 CG4051 0.855782
CG15162 CG4217 2.236659
CG15162 CG4427 4.524527
CG15162 CG4475 0.950234
CG15162 CG4581 0.148949
CG15162 CG4753 1.979202
CG15162 CG4901 5.940796
CG15162 CG5010 0.552571
CG15162 CG5525 -5.455444
CG15162 CG5819 -3.371638
CG15162 CG6105 -0.342681
CG15162 CG6459 1.236483
CG15162 CG6501 -5.186668
CG15162 CG6949 -0.142783
CG15162 CG7176 -1.932922
CG15162 CG7361 -1.126444
CG15162 CG7421 -1.416457
CG15162 CG7458 2.562997
CG15162 CG7502 -1.283738
CG15162 CG8048 -0.079599
CG15162 CG8186 -0.487706
CG15162 CG8235 2.296465
CG15162 CG8531 -6.100877
CG15162 CG8788 -0.129882
CG15162 CG8946 -6.852062
CG15162 CG9127 -0.546491
CG15162 CG9331 -0.239076
CG15162 CG9527 -3.124382
CG15162 CG9762 0.409086
CG15188 CG2098 -1.608073
CG15188 CG5330 -1.270082
CG15212 CG17166 -0.614910
CG15212 CG32548 -0.689260
CG15212 CG3267 1.202914
CG15212 CG33104 0.044044
CG15212 CG4051 -0.059357
CG15212 CG4427 2.297260
CG15212 CG4679 0.032070
CG15212 CG5330 -0.811982
CG15212 CG6668 0.256494
CG15212 CG6708 -1.619379
CG15212 CG7071 -0.750290
CG15212 CG7107 -0.924945
CG15212 CG7173 -0.907129
CG15212 CG7271 -0.559699
CG15212 CG7361 -0.776228
CG15212 CG7807 -0.401957
CG15212 CG8235 -0.246827
CG15212 CG8788 -0.765613
CG15212 CG9710 0.713150
CG15282 CG17325 1.564265
CG15282 CG17332 0.213305
CG15282 CG1837 -0.855135
CG15282 CG1910 0.829907
CG15282 CG30011 -0.009226
CG15282 CG30497 -0.442060
CG15282 CG32164 -0.937111
CG15282 CG33149 0.902603
CG15282 CG3903 0.690475
CG15282 CG3960 -1.461481
CG15282 CG3989 -0.628431
CG15282 CG4376 -0.136518
CG15282 CG4533 1.469772
CG15282 CG4679 -3.167761
CG15282 CG4692 0.806807
CG15282 CG5320 -1.874645
CG15282 CG5330 0.162507
CG15282 CG5476 -3.435660
CG15282 CG6666 -0.651616
CG15282 CG6668 -2.561198
CG15282 CG6803 -0.261432
CG15282 CG7062 -0.433830
CG15282 CG7071 0.665564
CG15282 CG7107 -0.254657
CG15282 CG7173 0.276449
CG15282 CG8050 -0.577780
CG15282 CG8186 -0.466326
CG15282 CG8402 1.865560
CG15282 CG8665 -0.837727
CG15304 CG15347 -0.281454
CG15304 CG15717 0.919942
CG15304 CG1685 0.410550
CG15304 CG17246 1.661849
CG15304 CG17320 -0.822988
CG15304 CG17332 1.048569
CG15304 CG17642 -0.983202
CG15304 CG2003 0.003528
CG15304 CG2713 -0.905804
CG15304 CG31004 0.008631
CG15304 CG31098 1.581514
CG15304 CG31170 -1.149436
CG15304 CG3140 -2.465715
CG15304 CG31999 -1.065052
CG15304 CG3267 0.273776
CG15304 CG3283 0.753863
CG15304 CG33009 -0.031097
CG15304 CG33502 -0.515654
CG15304 CG3499 -3.584095
CG15304 CG3714 0.497479
CG15304 CG3960 0.050493
CG15304 CG4033 4.039400
CG15304 CG4051 -0.609473
CG15304 CG4169 0.575926
CG15304 CG4233 -1.358603
CG15304 CG4427 1.316992
CG15304 CG4475 0.250634
CG15304 CG4567 0.721102
CG15304 CG4753 -1.674869
CG15304 CG5033 2.538913
CG15304 CG5353 -0.740189
CG15304 CG5558 -1.295253
CG15304 CG5594 -1.344253
CG15304 CG5660 0.314642
CG15304 CG5903 1.324432
CG15304 CG5904 3.104573
CG15304 CG6226 -0.894760
CG15304 CG6459 -2.218076
CG15304 CG6501 -6.269760
CG15304 CG6666 -0.517923
CG15304 CG6769 -0.966970
CG15304 CG6904 1.011269
CG15304 CG6949 -9.125478
CG15304 CG7361 0.314597
CG15304 CG7421 3.835559
CG15304 CG7458 1.485054
CG15304 CG7610 0.549158
CG15304 CG7993 -0.782781
CG15304 CG8039 1.518311
CG15304 CG8048 0.622300
CG15304 CG8058 -0.763397
CG15304 CG8235 5.203301
CG15304 CG8402 -4.115519
CG15304 CG8439 -0.235915
CG15304 CG8443 -0.722031
CG15304 CG8470 0.574938
CG15304 CG8766 -0.612416
CG15304 CG8788 0.760325
CG15304 CG8946 0.880317
CG15304 CG9140 -3.319450
CG15304 CG9527 3.073172
CG15347 CG1644 -2.627327
CG15347 CG2003 -0.022471
CG15347 CG2977 -1.846782
CG15347 CG31004 -0.561068
CG15347 CG31259 -0.288072
CG15347 CG32409 -1.312713
CG15347 CG33502 2.028379
CG15347 CG3714 -1.336105
CG15347 CG4033 -0.425061
CG15347 CG4061 -0.866781
CG15347 CG4217 -1.984584
CG15347 CG4581 1.591824
CG15347 CG4753 -7.569541
CG15347 CG5660 -0.810597
CG15347 CG5819 -3.236675
CG15347 CG5904 3.002546
CG15347 CG5961 0.236633
CG15347 CG6417 -0.191193
CG15347 CG6501 1.117974
CG15347 CG7458 -1.343337
CG15347 CG7936 -2.367577
CG15347 CG8048 -3.887826
CG15347 CG8443 1.366787
CG15347 CG8766 0.624691
CG15347 CG8788 0.638124
CG15347 CG8946 6.974502
CG15347 CG9331 0.898744
CG15347 CG9527 -0.223846
CG15433 CG16765 -2.800112
CG15433 CG1685 -1.478202
CG15433 CG17166 -2.020713
CG15433 CG17369 -0.870067
CG15433 CG1785 -1.619859
CG15433 CG18446 -0.058100
CG15433 CG2003 -2.931551
CG15433 CG2184 0.461589
CG15433 CG2221 5.936887
CG15433 CG2863 -3.516940
CG15433 CG3001 -0.222983
CG15433 CG31175 -4.568110
CG15433 CG32164 5.231446
CG15433 CG3267 3.053780
CG15433 CG3278 2.049400
CG15433 CG32813 0.863021
CG15433 CG33071 -1.506626
CG15433 CG33104 -1.438209
CG15433 CG33183 1.347627
CG15433 CG33217 1.976608
CG15433 CG3499 -1.213046
CG15433 CG4033 -4.972562
CG15433 CG4051 -0.107868
CG15433 CG4170 -0.137323
CG15433 CG4307 0.585546
CG15433 CG4457 2.098391
CG15433 CG4567 -2.822401
CG15433 CG4726 -0.125870
CG15433 CG4901 -0.295498
CG15433 CG4912 -0.700490
CG15433 CG4966 -1.048595
CG15433 CG4994 -10.165485
CG15433 CG5033 2.499374
CG15433 CG5258 -0.740167
CG15433 CG5277 3.621301
CG15433 CG5374 1.769596
CG15433 CG5525 1.430446
CG15433 CG5596 -0.468685
CG15433 CG5904 3.876921
CG15433 CG6226 2.253637
CG15433 CG6501 5.976164
CG15433 CG6512 -9.571146
CG15433 CG6668 0.806850
CG15433 CG7033 -0.470928
CG15433 CG7088 0.513867
CG15433 CG7176 -0.189006
CG15433 CG7271 0.504169
CG15433 CG7413 4.362240
CG15433 CG7421 -3.847010
CG15433 CG7430 2.250845
CG15433 CG7461 -3.966672
CG15433 CG7654 -0.869575
CG15433 CG7915 1.189673
CG15433 CG8058 -2.485606
CG15433 CG8144 3.051311
CG15433 CG8231 -0.999048
CG15433 CG8235 4.704850
CG15433 CG8309 -10.492985
CG15433 CG8402 0.655190
CG15433 CG8439 0.613079
CG15433 CG8446 -1.266420
CG15433 CG8759 1.284424
CG15433 CG8920 -1.286714
CG15433 CG8977 -1.132041
CG15433 CG9009 -3.610005
CG15433 CG9172 -12.759938
CG15433 CG9281 -5.353870
CG15433 CG9330 -4.221618
CG15433 CG9710 0.199735
CG15433 TE19126 -1.431639
CG1548 CG15717 -0.239872
CG1548 CG1743 -1.173869
CG1548 CG1837 0.294309
CG1548 CG2003 -0.127784
CG1548 CG2098 0.514847
CG1548 CG2198 0.164292
CG1548 CG31775 -3.003615
CG1548 CG32464 -2.288632
CG1548 CG3989 -1.176342
CG1548 CG4533 0.117386
CG1548 CG5033 -0.084060
CG1548 CG8665 -1.309129
CG15651 CG32169 -2.880888
CG15651 CG4684 -2.721058
CG15651 CG6703 -0.482984
CG15651 CG7851 -2.187848
CG15717 CG1685 3.429035
CG15717 CG17325 -0.285864
CG15717 CG18446 -1.326081
CG15717 CG18549 -0.501286
CG15717 CG18593 0.795456
CG15717 CG1882 -1.312525
CG15717 CG1970 -0.375367
CG15717 CG2003 -2.928842
CG15717 CG2098 3.246328
CG15717 CG2198 -0.103476
CG15717 CG30011 1.225157
CG15717 CG31098 -7.181054
CG15717 CG31175 -0.914157
CG15717 CG32409 0.200579
CG15717 CG3267 0.660482
CG15717 CG32813 -0.719085
CG15717 CG33009 -0.334790
CG15717 CG3960 0.173975
CG15717 CG4033 2.933889
CG15717 CG4233 3.696541
CG15717 CG4427 -18.996775
CG15717 CG4475 0.499278
CG15717 CG4533 1.596439
CG15717 CG4679 -4.607158
CG15717 CG5033 0.913486
CG15717 CG5330 3.872007
CG15717 CG5345 0.197999
CG15717 CG5353 1.812072
CG15717 CG5532 -0.222954
CG15717 CG5594 -1.718625
CG15717 CG6417 0.124875
CG15717 CG6459 -1.033828
CG15717 CG6501 8.729529
CG15717 CG6708 1.247386
CG15717 CG6871 -0.267247
CG15717 CG6949 1.065457
CG15717 CG7062 -0.734812
CG15717 CG7088 -3.310059
CG15717 CG7107 1.617782
CG15717 CG7266 -3.224228
CG15717 CG7421 3.354639
CG15717 CG7438 -0.841866
CG15717 CG7807 -0.327073
CG15717 CG7981 -0.062341
CG15717 CG8050 -4.288097
CG15717 CG8058 1.332949
CG15717 CG8066 1.866528
CG15717 CG8144 -0.201317
CG15717 CG8235 4.228265
CG15717 CG8402 -11.982464
CG15717 CG8439 1.925956
CG15717 CG8443 -1.896799
CG15717 CG8446 -3.516182
CG15717 CG8470 -7.693500
CG15717 CG8665 -8.301170
CG15717 CG8766 2.637566
CG15717 CG8788 -2.616175
CG15717 CG8913 0.035543
CG15717 CG8946 -1.540833
CG15717 CG9009 2.147933
CG15731 CG7458 -2.644261
CG15811 CG32043 -0.747057
CG15811 CG4303 -0.729761
CG15811 CG5433 -0.302636
CG15811 CG6174 -1.399316
CG15811 CG6877 -0.274031
CG15811 CG8933 -0.660292
CG1582 CG2713 -0.001916
CG1582 CG3140 -0.023064
CG1582 CG32920 -1.549722
CG1582 CG3499 0.017982
CG1582 CG4233 -0.255867
CG1582 CG6199 -1.902832
CG1582 CG6345 -0.819062
CG1582 CG8235 -0.672702
CG15828 CG3989 -3.120927
CG1600 CG18466 -3.255165
CG1600 CG2060 -0.820638
CG1600 CG3829 -1.461872
CG1600 CG4120 -0.945637
CG1648 CG1721 -1.332787
CG1648 CG17325 0.133941
CG1648 CG18111 0.330406
CG1648 CG18140 -0.895120
CG1648 CG18250 1.180127
CG1648 CG1837 0.867022
CG1648 CG1910 -3.351068
CG1648 CG31045 -0.205635
CG1648 CG32425 0.789962
CG1648 CG3278 -1.534311
CG1648 CG33549 1.537117
CG1648 CG3371 1.064583
CG1648 CG3624 -0.056488
CG1648 CG3903 -2.785392
CG1648 CG4533 0.833480
CG1648 CG4551 0.154308
CG1648 CG4679 2.409593
CG1648 CG4692 -0.531398
CG1648 CG4700 -2.982138
CG1648 CG5320 -0.719168
CG1648 CG5330 0.700528
CG1648 CG5476 -0.569240
CG1648 CG5486 1.244435
CG1648 CG6668 0.407467
CG1648 CG7033 2.557281
CG1648 CG7173 -0.741930
CG1648 CG7227 0.063935
CG1648 CG8276 -0.255618
CG1648 CG8759 0.316637
CG1648 CG8977 0.290322
CG1648 CG9022 0.340365
CG1648 CG9194 -2.908389
CG1648 CG9750 0.620381
CG1648 CG9985 -1.393056
CG16721 CG17492 0.208912
CG16721 CG18250 2.350791
CG16721 CG33097 -0.733171
CG16721 CG3436 -0.811799
CG16721 CG3624 -0.953670
CG16721 CG5809 -0.375165
CG16721 CG8276 -1.668860
CG16765 CG17166 -4.143215
CG16765 CG1771 -0.790057
CG16765 CG18854 -0.777596
CG16765 CG2221 -2.226335
CG16765 CG30011 -0.321868
CG16765 CG31175 1.079372
CG16765 CG3267 0.135103
CG16765 CG32813 -1.098082
CG16765 CG33104 -5.984611
CG16765 CG3762 -1.821894
CG16765 CG4051 1.340126
CG16765 CG4307 2.116211
CG16765 CG4427 -0.277051
CG16765 CG4552 0.150220
CG16765 CG4726 -0.045176
CG16765 CG4966 -0.152631
CG16765 CG4994 -0.304200
CG16765 CG6202 -0.832253
CG16765 CG6668 0.728298
CG16765 CG6708 3.598279
CG16765 CG6766 0.539563
CG16765 CG7176 -0.657624
CG16765 CG7271 -0.495558
CG16765 CG7361 0.956665
CG16765 CG7413 1.889741
CG16765 CG7421 2.153668
CG16765 CG7430 -0.706640
CG16765 CG7461 0.617156
CG16765 CG8144 -11.439909
CG16765 CG8235 -4.150551
CG16765 CG8268 -1.764517
CG16765 CG8309 -3.583494
CG16765 CG8386 -0.136713
CG16765 CG8439 -3.549403
CG16765 CG8446 -1.219325
CG16765 CG9009 -1.324183
CG16765 CG9149 -1.176752
CG16765 CG9172 -1.159207
CG16765 CG9281 2.633390
CG16787 CG5660 -0.486887
CG16787 CG7354 -2.623379
CG1685 CG17246 4.120772
CG1685 CG17369 2.021007
CG1685 CG1746 4.025515
CG1685 CG1785 -10.102448
CG1685 CG18854 0.081372
CG1685 CG2003 2.007375
CG1685 CG2713 -3.181033
CG1685 CG2863 -0.276229
CG1685 CG31098 -2.295028
CG1685 CG31175 -0.395400
CG1685 CG3140 0.334530
CG1685 CG32409 -3.731484
CG1685 CG3267 -4.978700
CG1685 CG32813 -4.746174
CG1685 CG33217 0.272939
CG1685 CG3593 0.936110
CG1685 CG3714 0.374598
CG1685 CG4033 -6.354327
CG1685 CG4051 1.054334
CG1685 CG4217 4.714329
CG1685 CG4233 -1.283178
CG1685 CG4307 -6.131603
CG1685 CG4427 1.684439
CG1685 CG4567 1.589957
CG1685 CG4753 -0.031364
CG1685 CG4901 2.232878
CG1685 CG4912 2.791305
CG1685 CG4994 2.197725
CG1685 CG5010 -7.298479
CG1685 CG5033 3.540984
CG1685 CG5258 0.523309
CG1685 CG5277 0.278602
CG1685 CG5374 -0.265262
CG1685 CG5558 -2.634841
CG1685 CG5594 3.902499
CG1685 CG5824 -0.784491
CG1685 CG5904 -13.192330
CG1685 CG5992 1.035167
CG1685 CG6022 3.314145
CG1685 CG6105 5.613813
CG1685 CG6226 -4.713283
CG1685 CG6343 -4.705425
CG1685 CG6501 4.850070
CG1685 CG6904 -4.256121
CG1685 CG6949 8.857505
CG1685 CG7033 2.667002
CG1685 CG7088 0.847042
CG1685 CG7361 1.226468
CG1685 CG7421 2.181588
CG1685 CG7430 -3.628894
CG1685 CG7519 0.197397
CG1685 CG7610 6.057834
CG1685 CG7712 2.436933
CG1685 CG7834 3.539776
CG1685 CG7839 3.779420
CG1685 CG7935 -3.723722
CG1685 CG7993 6.846279
CG1685 CG8039 -5.963970
CG1685 CG8058 2.324506
CG1685 CG8309 -1.279440
CG1685 CG8327 2.605285
CG1685 CG8402 -4.232739
CG1685 CG8439 -9.295882
CG1685 CG8443 -2.875208
CG1685 CG8444 0.643640
CG1685 CG8446 1.458515
CG1685 CG8470 -6.332070
CG1685 CG8525 0.449138
CG1685 CG8766 -1.111029
CG1685 CG8788 4.654585
CG1685 CG8920 -0.407890
CG1685 CG8977 -10.276476
CG1685 CG9009 3.287344
CG1685 CG9140 3.114487
CG1685 CG9172 -1.918313
CG1685 CG9281 5.135770
CG1685 CG9306 -1.569847
CG1685 CG9527 -1.544963
CG1685 CG9577 2.499807
CG16858 CG3722 -1.335983
CG16858 CG4145 -2.183825
CG16944 CG17332 -0.782716
CG16944 CG6666 -1.434105
CG16944 CG7920 -1.422000
CG17032 CG17121 -2.152180
CG17032 CG33104 -1.775360
CG17121 CG9281 -1.305100
CG17124 CG17369 -1.167766
CG17124 CG32625 -1.529237
CG17124 CG3278 -0.839466
CG17124 CG33104 0.065442
CG17124 CG3902 -0.429309
CG17124 CG4551 0.336146
CG17124 CG4700 -0.553134
CG17124 CG4912 0.673989
CG17124 CG4972 0.351307
CG17124 CG5183 -1.085520
CG17124 CG5277 0.223393
CG17124 CG6148 -1.338021
CG17124 CG6512 0.249236
CG17124 CG7227 -0.283842
CG17124 CG7413 0.098158
CG17124 CG7461 0.148111
CG17124 CG8978 -0.745505
CG17124 CG9677 -0.306063
CG17124 CG9750 -0.570629
CG17136 CG17369 -0.202303
CG17136 CG1785 4.402159
CG17136 CG18854 -1.560871
CG17136 CG2221 0.883668
CG17136 CG2863 -1.280737
CG17136 CG2867 1.984767
CG17136 CG32409 3.196160
CG17136 CG4217 -3.179926
CG17136 CG4843 -0.628869
CG17136 CG4912 -0.318666
CG17136 CG5258 -0.175037
CG17136 CG5277 1.320653
CG17136 CG5525 0.652732
CG17136 CG5824 -2.123616
CG17136 CG5904 4.841808
CG17136 CG6022 3.256184
CG17136 CG6105 0.841414
CG17136 CG6226 -2.914020
CG17136 CG6904 0.272873
CG17136 CG7519 0.106768
CG17136 CG8039 0.098269
CG17136 CG8231 0.727409
CG17136 CG8301 -0.699272
CG17136 CG8327 -1.206716
CG17136 CG8525 -0.917417
CG17136 CG8759 1.701790
CG17136 CG8920 -6.337380
CG17136 CG9630 -6.993813
CG17136 CG9663 1.306813
CG17136 CG9750 -0.795274
CG17158 CG1721 1.134718
CG17158 CG17492 -1.991889
CG17158 CG1782 1.074173
CG17158 CG18250 -9.470690
CG17158 CG2051 0.877452
CG17158 CG2374 -2.198720
CG17158 CG3008 1.078600
CG17158 CG31045 -1.646175
CG17158 CG31332 2.290184
CG17158 CG3198 1.840960
CG17158 CG32425 2.583705
CG17158 CG3265 1.532533
CG17158 CG32701 -0.446501
CG17158 CG33097 -2.092003
CG17158 CG33549 0.267546
CG17158 CG3371 1.795482
CG17158 CG3542 0.761526
CG17158 CG3624 -0.919835
CG17158 CG3722 -1.050262
CG17158 CG3725 -1.598716
CG17158 CG3800 1.603724
CG17158 CG3969 0.263608
CG17158 CG4006 -1.026115
CG17158 CG4204 -0.696668
CG17158 CG4700 2.074524
CG17158 CG5809 -1.380186
CG17158 CG6668 -0.311421
CG17158 CG6775 -5.945757
CG17158 CG6877 -0.358775
CG17158 CG7375 1.384135
CG17158 CG7379 -0.393976
CG17158 CG7433 -1.568894
CG17158 CG7752 -1.031438
CG17158 CG7893 -0.424963
CG17158 CG8289 1.341165
CG17158 CG8933 -0.210236
CG17158 CG8965 -1.655545
CG17158 CG9022 -2.307041
CG17158 CG9318 -0.726674
CG17158 CG9322 -2.327473
CG17158 CG9423 -0.694514
CG17158 CG9710 1.955174
CG17158 CG9985 1.320082
CG17166 CG18446 -0.837003
CG17166 CG3171 -0.569343
CG17166 CG32164 2.745974
CG17166 CG3267 -7.015412
CG17166 CG33104 -1.607845
CG17166 CG33183 -0.483176
CG17166 CG3499 0.604774
CG17166 CG3762 -0.471519
CG17166 CG4051 1.940432
CG17166 CG4364 -0.855297
CG17166 CG4567 -1.996569
CG17166 CG4726 -2.048300
CG17166 CG4994 -4.782670
CG17166 CG6512 -1.241251
CG17166 CG6668 0.947541
CG17166 CG7033 4.622046
CG17166 CG7107 -0.593585
CG17166 CG7271 -0.042772
CG17166 CG7361 -0.006290
CG17166 CG7413 1.420708
CG17166 CG8144 1.921940
CG17166 CG8235 2.354028
CG17166 CG8309 0.942398
CG17166 CG8402 3.210218
CG17166 CG8439 1.425920
CG17166 CG9172 -0.077599
CG17166 CG9281 1.053468
CG17166 CG9330 -0.502852
CG17166 CG9710 0.533965
CG1721 CG17492 -0.491246
CG1721 CG18250 -1.670939
CG1721 CG1837 1.163410
CG1721 CG1910 -0.949542
CG1721 CG31045 -0.351552
CG1721 CG3127 -0.631741
CG1721 CG31332 0.216170
CG1721 CG32164 -0.589253
CG1721 CG32425 0.666696
CG1721 CG33149 0.080786
CG1721 CG3371 -0.401505
CG1721 CG3624 -1.217090
CG1721 CG4169 -0.557054
CG1721 CG4300 -0.201049
CG1721 CG4700 -0.011093
CG1721 CG4994 -3.327837
CG1721 CG5320 -1.305856
CG1721 CG5374 0.805151
CG1721 CG5809 -0.486528
CG1721 CG6501 1.194876
CG1721 CG6668 -0.765006
CG1721 CG7033 0.343842
CG1721 CG7430 -0.068463
CG1721 CG7433 -0.372836
CG1721 CG7987 0.111778
CG1721 CG8289 -0.136777
CG1721 CG8439 -0.024349
CG1721 CG8759 0.724967
CG1721 CG8977 -1.070652
CG1721 CG9194 0.186759
CG1721 CG9281 -0.996573
CG1721 CG9710 1.648389
CG1721 CR31696 -0.412169
CG1721 TE19126 1.688425
CG17218 CG8156 -2.837304
CG17246 CG2674 -0.868433
CG17246 CG2713 -0.070915
CG17246 CG31170 -0.188243
CG17246 CG3140 -4.483890
CG17246 CG3224 0.547168
CG17246 CG32409 1.064939
CG17246 CG32425 -1.341186
CG17246 CG3267 -0.327279
CG17246 CG3278 1.237261
CG17246 CG33104 1.100239
CG17246 CG33217 -0.622489
CG17246 CG33549 -2.671983
CG17246 CG3499 -5.201915
CG17246 CG3624 1.107549
CG17246 CG3861 -0.397851
CG17246 CG3903 2.359617
CG17246 CG4003 -0.259370
CG17246 CG4051 0.185246
CG17246 CG4170 0.620989
CG17246 CG4233 1.163809
CG17246 CG4427 2.435776
CG17246 CG4567 -0.708284
CG17246 CG4679 0.617877
CG17246 CG4692 0.759961
CG17246 CG4912 2.338887
CG17246 CG4972 -0.072832
CG17246 CG4994 -0.646980
CG17246 CG5033 3.031505
CG17246 CG5330 -5.398672
CG17246 CG5353 0.715878
CG17246 CG5374 -1.527623
CG17246 CG5904 3.073568
CG17246 CG6022 0.387715
CG17246 CG6226 -2.759814
CG17246 CG6343 -0.620494
CG17246 CG6708 0.201199
CG17246 CG6904 -4.786389
CG17246 CG6949 0.648914
CG17246 CG7033 -1.736926
CG17246 CG7107 -0.014208
CG17246 CG7361 -0.132819
CG17246 CG7413 -1.293786
CG17246 CG7430 0.559180
CG17246 CG7461 1.495839
CG17246 CG7610 1.529554
CG17246 CG7698 0.293586
CG17246 CG7935 0.351888
CG17246 CG8058 -0.033542
CG17246 CG8231 0.368494
CG17246 CG8235 0.887328
CG17246 CG8402 -2.602192
CG17246 CG8439 -0.133015
CG17246 CG8443 -3.743429
CG17246 CG8444 -0.092117
CG17246 CG8766 -2.758331
CG17246 CG8788 3.963670
CG17246 CG9140 0.867456
CG17246 CG9194 0.387183
CG17246 CG9281 -1.344711
CG17246 CG9710 1.697733
CG17246 CG9750 -0.571712
CG17271 CG5382 -1.378803
CG17271 CG6202 -1.544505
CG17271 CG6822 -2.756927
CG17320 CG31170 -1.137666
CG17320 CG3140 0.212490
CG17320 CG3499 0.032614
CG17320 CG4233 -0.353244
CG17320 CG4427 0.265759
CG17320 CG5353 0.079373
CG17320 CG7458 -0.480158
CG17320 CG7461 -1.962832
CG17320 CG8058 0.148684
CG17320 CG8402 -0.227583
CG17325 CG1837 -2.760845
CG17325 CG18657 -1.038909
CG17325 CG1910 -2.000768
CG17325 CG32164 -2.636781
CG17325 CG32813 -1.588057
CG17325 CG33149 0.768312
CG17325 CG4427 0.992498
CG17325 CG4533 -0.134225
CG17325 CG5320 3.719976
CG17325 CG5330 -0.925715
CG17325 CG5476 -3.500494
CG17325 CG6501 0.551674
CG17325 CG6666 0.067949
CG17325 CG6803 -1.001613
CG17325 CG7107 1.076432
CG17325 CG7173 -2.379145
CG17325 CG8665 -1.207331
CG17325 CG8977 2.460696
CG17332 CG17642 -0.472186
CG17332 CG1771 -1.178219
CG17332 CG18374 -1.128583
CG17332 CG1882 -1.015350
CG17332 CG31004 2.286400
CG17332 CG31098 2.031411
CG17332 CG31170 1.489828
CG17332 CG3127 -0.434132
CG17332 CG32164 4.962651
CG17332 CG3267 0.225913
CG17332 CG32813 0.307913
CG17332 CG33502 -5.427930
CG17332 CG4051 2.115038
CG17332 CG4169 3.240993
CG17332 CG4217 0.692094
CG17332 CG4364 -2.052818
CG17332 CG4376 -0.742536
CG17332 CG4567 1.031795
CG17332 CG4994 1.758673
CG17332 CG5476 -1.778496
CG17332 CG5660 0.612683
CG17332 CG5819 -1.872570
CG17332 CG5903 0.798933
CG17332 CG6501 -10.453356
CG17332 CG6521 -1.110035
CG17332 CG6647 -0.053652
CG17332 CG6666 -3.815713
CG17332 CG6769 -0.400420
CG17332 CG6949 1.769899
CG17332 CG7107 -3.261836
CG17332 CG7176 0.217929
CG17332 CG7361 -12.272066
CG17332 CG7698 -0.684513
CG17332 CG7920 -8.016626
CG17332 CG8048 -5.128632
CG17332 CG8186 -1.825045
CG17332 CG8235 0.838928
CG17332 CG8439 2.587311
CG17332 CG8766 -0.445896
CG17332 CG8788 -1.321726
CG17332 CG8946 -3.001681
CG17332 CG9527 4.483133
CG17332 CG9762 3.168650
CG17369 CG1746 -0.777357
CG17369 CG1785 0.325503
CG17369 CG2221 -3.704133
CG17369 CG2263 0.397832
CG17369 CG2863 2.102656
CG17369 CG2867 1.107593
CG17369 CG3224 -0.364475
CG17369 CG32253 -0.426298
CG17369 CG3278 -0.940851
CG17369 CG33104 -0.472095
CG17369 CG33217 0.039652
CG17369 CG4307 -8.716975
CG17369 CG4457 -0.384682
CG17369 CG4912 -0.661102
CG17369 CG4972 1.103394
CG17369 CG5258 -1.473732
CG17369 CG5277 -2.535861
CG17369 CG5374 -1.488773
CG17369 CG5824 -7.750354
CG17369 CG5904 0.814129
CG17369 CG6022 0.036993
CG17369 CG6105 3.891601
CG17369 CG6148 -0.397402
CG17369 CG6226 -1.259346
CG17369 CG6343 -3.144096
CG17369 CG6455 -2.472186
CG17369 CG7033 1.350620
CG17369 CG7413 1.413495
CG17369 CG7519 -7.235371
CG17369 CG7712 -1.461255
CG17369 CG7839 0.420548
CG17369 CG7935 2.331211
CG17369 CG8039 -0.523871
CG17369 CG8231 -3.085989
CG17369 CG8309 0.670971
CG17369 CG8366 -0.552413
CG17369 CG8444 -1.698411
CG17369 CG8525 1.420780
CG17369 CG8920 -2.017038
CG17369 CG8978 -0.764805
CG17369 CG9006 1.143472
CG17369 CG9149 0.402916
CG17369 CG9172 -0.464528
CG17369 CG9300 -0.055950
CG17369 CG9306 2.055452
CG17369 CG9630 1.542272
CG1743 CG2098 -0.419914
CG1743 CG4162 -4.029766
CG1743 CG7241 0.049259
CG1743 CG8050 1.548180
CG1743 CG8066 -0.535843
CG1743 CG8665 0.245859
CG1746 CG3001 -0.946393
CG1746 CG3278 0.698983
CG1746 CG4307 -5.394520
CG1746 CG5258 3.001245
CG1746 CG5374 -0.067952
CG1746 CG5558 3.486005
CG1746 CG5824 6.473456
CG1746 CG6022 3.103193
CG1746 CG6105 4.217039
CG1746 CG6343 -0.485915
CG1746 CG6455 -0.256193
CG1746 CG7519 -4.435204
CG1746 CG7610 0.656035
CG1746 CG7839 3.419784
CG1746 CG7935 -3.666089
CG1746 CG8039 -9.871996
CG1746 CG8231 -1.751493
CG1746 CG8327 2.335234
CG1746 CG8446 2.260460
CG1746 CG8525 0.493229
CG1746 CG8759 -1.504541
CG1746 CG9006 -1.491540
CG1746 CG9140 1.789931
CG1746 CG9300 -1.078963
CG1746 CG9306 -0.681074
CG1746 CG9630 0.699506
CG1749 CG33104 -0.928811
CG1749 CG33183 -0.190271
CG1749 CG4006 -0.874169
CG1749 CG4966 -0.464115
CG1749 CG6822 -1.542988
CG1749 CG9035 -0.990319
CG1749 CG9322 -0.727326
CG17492 CG18250 6.016739
CG17492 CG1837 2.887646
CG17492 CG18657 0.080512
CG17492 CG1910 -1.928468
CG17492 CG2051 1.014539
CG17492 CG3001 -1.203863
CG17492 CG3048 1.307057
CG17492 CG31045 -14.731321
CG17492 CG31332 -4.968008
CG17492 CG32164 0.589422
CG17492 CG32425 3.784654
CG17492 CG33149 -0.757792
CG17492 CG33549 -0.841414
CG17492 CG3371 -2.032111
CG17492 CG3624 0.497998
CG17492 CG4003 -1.183011
CG17492 CG4125 -0.246041
CG17492 CG4169 0.224652
CG17492 CG4170 0.558930
CG17492 CG4204 -1.541675
CG17492 CG4300 -0.794897
CG17492 CG4692 0.807529
CG17492 CG4843 1.040426
CG17492 CG4966 1.208972
CG17492 CG4994 -6.103687
CG17492 CG5183 1.942194
CG17492 CG5320 -12.092423
CG17492 CG5353 -1.141981
CG17492 CG5374 1.929438
CG17492 CG5596 -0.133369
CG17492 CG5809 -5.023858
CG17492 CG6017 -1.605476
CG17492 CG6668 4.386556
CG17492 CG6766 0.394703
CG17492 CG6844 -0.501322
CG17492 CG6877 -0.002059
CG17492 CG7033 -5.734190
CG17492 CG7073 0.134844
CG17492 CG7430 -0.601889
CG17492 CG7433 -0.916851
CG17492 CG7610 4.015000
CG17492 CG7638 -0.333191
CG17492 CG7893 1.819587
CG17492 CG7915 -6.237322
CG17492 CG7987 -4.426125
CG17492 CG8231 -0.651589
CG17492 CG8235 2.521315
CG17492 CG8289 3.166484
CG17492 CG8306 1.163534
CG17492 CG8430 -0.340514
CG17492 CG8439 -1.305446
CG17492 CG8635 0.390851
CG17492 CG8759 -4.328540
CG17492 CG8977 7.598047
CG17492 CG9194 1.506874
CG17492 CG9281 -0.020170
CG17492 CG9322 0.085079
CG17492 CG9710 -2.494680
CG17492 CG9762 -5.388504
CG17492 CG9866 3.309681
CG17492 CG9985 2.614874
CG17492 CR31696 1.146247
CG17492 TE19126 -2.535885
CG17642 CG32920 -1.588639
CG17642 CG4233 -0.609025
CG1771 CG18854 -0.889674
CG1771 CG31170 -2.914619
CG1771 CG3127 -0.870225
CG1771 CG3171 0.112209
CG1771 CG3267 0.167567
CG1771 CG33502 0.518536
CG1771 CG4217 0.209003
CG1771 CG4427 0.379834
CG1771 CG4552 -0.899679
CG1771 CG4726 -0.433087
CG1771 CG4901 -0.882865
CG1771 CG4994 1.277743
CG1771 CG5525 0.492406
CG1771 CG5596 -0.570430
CG1771 CG5903 0.058860
CG1771 CG5904 3.320215
CG1771 CG6202 -1.075084
CG1771 CG6501 1.735323
CG1771 CG6708 1.600892
CG1771 CG6769 0.080193
CG1771 CG7361 -0.319079
CG1771 CG8235 -1.584845
CG1771 CG8309 0.646380
CG1771 CG8446 0.063533
CG1771 CG8531 0.327219
CG1771 CG9762 -0.357214
CG17724 CG2207 -1.124792
CG17724 CG5358 -2.237729
CG1782 CG1884 -1.270471
CG1782 CG2161 0.006310
CG1782 CG3039 -0.477285
CG1782 CG3198 0.642647
CG1782 CG32425 1.996573
CG1782 CG33097 -0.569935
CG1782 CG33549 0.219920
CG1782 CG3542 -0.030967
CG1782 CG3624 -0.056342
CG1782 CG3722 -1.103695
CG1782 CG4672 -1.049342
CG1782 CG5514 -1.723762
CG1782 CG6654 -0.825537
CG1782 CG6775 -2.066091
CG1782 CG7433 -1.036099
CG1782 CG8173 -1.130653
CG1782 CG9022 -1.212316
CG1785 CG2003 -0.022413
CG1785 CG2221 -3.781095
CG1785 CG2674 -1.407430
CG1785 CG2713 3.870443
CG1785 CG2863 -7.503007
CG1785 CG2867 4.429586
CG1785 CG31175 -0.169096
CG1785 CG32409 0.957018
CG1785 CG3267 3.846899
CG1785 CG32813 2.939242
CG1785 CG33217 -8.328364
CG1785 CG4033 -4.805417
CG1785 CG4217 -4.461317
CG1785 CG4307 -12.156112
CG1785 CG4567 -0.687159
CG1785 CG4753 1.410302
CG1785 CG4901 0.040327
CG1785 CG4912 -8.319239
CG1785 CG5010 -2.535492
CG1785 CG5277 3.649697
CG1785 CG5525 -0.377906
CG1785 CG5558 -2.411058
CG1785 CG5824 6.556183
CG1785 CG5904 2.101136
CG1785 CG6022 0.752686
CG1785 CG6105 3.918967
CG1785 CG6226 1.030150
CG1785 CG6343 1.120323
CG1785 CG6459 -3.917534
CG1785 CG6767 -0.358741
CG1785 CG6904 13.324415
CG1785 CG7176 1.248612
CG1785 CG7361 5.363487
CG1785 CG7421 -7.905765
CG1785 CG7519 -15.980150
CG1785 CG7554 0.637102
CG1785 CG7712 -9.710026
CG1785 CG8039 3.858262
CG1785 CG8058 -7.773749
CG1785 CG8309 -2.977695
CG1785 CG8327 1.653329
CG1785 CG8443 2.781487
CG1785 CG8444 -3.154938
CG1785 CG8446 3.747626
CG1785 CG8525 -11.941532
CG1785 CG8788 -6.180606
CG1785 CG8920 -15.112090
CG1785 CG9149 0.813168
CG1785 CG9172 -0.405803
CG1785 CG9306 4.344991
CG1785 CG9527 0.346859
CG1785 CG9577 -0.090646
CG17903 CG6775 -2.658152
CG1809 CG3734 -2.151320
CG18111 CG1837 2.233485
CG18111 CG1910 -2.120726
CG18111 CG2198 -0.283330
CG18111 CG3001 -1.557328
CG18111 CG3989 -0.055664
CG18111 CG4533 0.089415
CG18111 CG4696 -1.719166
CG18111 CG5320 -2.719714
CG18111 CG5330 1.110748
CG18111 CG8977 -0.058317
CG18111 CG9194 -1.276453
CG18140 CG3903 -0.684070
CG18173 CG3734 -1.410389
CG18173 CG6830 -1.652646
CG18173 CG9568 -1.378588
CG18250 CG1910 1.305115
CG18250 CG2051 0.699264
CG18250 CG3039 1.333517
CG18250 CG31045 -3.915111
CG18250 CG31332 -15.597633
CG18250 CG3198 -0.087771
CG18250 CG32425 0.021208
CG18250 CG3265 -5.574085
CG18250 CG32701 2.042786
CG18250 CG33097 -7.300909
CG18250 CG33549 2.817956
CG18250 CG3371 -5.538172
CG18250 CG3416 2.256172
CG18250 CG3436 -4.738248
CG18250 CG3542 -3.872755
CG18250 CG3624 -14.701682
CG18250 CG3664 3.048817
CG18250 CG3722 2.794263
CG18250 CG3725 1.635622
CG18250 CG3800 0.206322
CG18250 CG4006 -1.074888
CG18250 CG4170 -1.386707
CG18250 CG4204 -3.443577
CG18250 CG4551 -2.209265
CG18250 CG4677 0.430372
CG18250 CG4700 -6.689917
CG18250 CG5183 -0.749145
CG18250 CG5215 1.941867
CG18250 CG5320 -4.224730
CG18250 CG5454 2.220936
CG18250 CG5809 -19.747801
CG18250 CG6017 0.678948
CG18250 CG6668 7.089247
CG18250 CG6775 4.416413
CG18250 CG6877 -2.018481
CG18250 CG7033 4.705285
CG18250 CG7379 0.167611
CG18250 CG7433 2.934757
CG18250 CG7752 0.624573
CG18250 CG7893 -1.680789
CG18250 CG7987 4.396694
CG18250 CG8209 0.862290
CG18250 CG8276 -1.028372
CG18250 CG8289 -1.229929
CG18250 CG8306 -0.068254
CG18250 CG8411 0.253731
CG18250 CG8416 1.745853
CG18250 CG8759 -0.839880
CG18250 CG8933 0.539875
CG18250 CG9022 -5.572762
CG18250 CG9128 -1.052127
CG18250 CG9322 2.436790
CG18250 CG9403 -1.883400
CG18250 CG9423 2.046818
CG18250 CG9677 2.231327
CG18250 CG9710 -2.616021
CG18250 CG9712 2.726745
CG18250 CG9750 2.879548
CG18250 CG9866 3.233889
CG18250 CG9985 2.491265
CG18250 CR31696 2.754808
CG1837 CG1910 -2.092711
CG1837 CG2098 0.588418
CG1837 CG2198 -0.796888
CG1837 CG2718 -1.906582
CG1837 CG30011 0.579882
CG1837 CG32164 -0.681567
CG1837 CG32464 -3.207989
CG1837 CG32813 -0.454684
CG1837 CG33149 -0.101542
CG1837 CG3371 0.861476
CG1837 CG3644 0.189221
CG1837 CG3960 -0.136014
CG1837 CG3989 -2.437159
CG1837 CG4427 -5.797902
CG1837 CG4533 -3.092569
CG1837 CG4679 -0.745464
CG1837 CG4746 -0.240298
CG1837 CG5033 -0.166268
CG1837 CG5320 -9.365404
CG1837 CG5330 3.548389
CG1837 CG5345 -0.040923
CG1837 CG5353 0.196442
CG1837 CG5476 4.276943
CG1837 CG5776 1.780138
CG1837 CG5809 2.671805
CG1837 CG6501 3.734422
CG1837 CG6668 -0.164614
CG1837 CG6803 -2.006828
CG1837 CG6844 -0.919306
CG1837 CG7173 0.869571
CG1837 CG7433 1.399342
CG1837 CG7481 -0.025746
CG1837 CG7987 -5.804264
CG1837 CG8186 -0.265317
CG1837 CG8665 2.064756
CG1837 CG8977 -5.336149
CG1837 CG9985 -6.101672
CG1837 CR31696 1.793713
CG1837 TE19126 2.573160
CG18374 CG2977 -1.786532
CG18374 CG33502 0.179593
CG18374 CG5288 -1.169668
CG18374 CG5532 -1.589488
CG18374 CG6666 -0.445755
CG18374 CG8048 0.039293
CG18374 CG8788 -0.303846
CG18374 CG8804 0.243117
CG18374 CG8946 0.493267
CG18374 CG9331 -0.754568
CG18446 CG2003 0.344199
CG18446 CG32164 -0.956626
CG18446 CG3267 -1.325571
CG18446 CG4033 -0.395948
CG18446 CG4679 -0.950874
CG18446 CG5330 0.103398
CG18446 CG6668 -0.383738
CG18446 CG7107 -0.966498
CG18446 CG7266 -0.048070
CG18446 CG7807 -0.229063
CG18446 CG8402 -0.353658
CG18446 CG8439 -0.649027
CG18446 CG8977 0.403573
CG18466 CG2060 -0.626832
CG18466 CG3829 -0.355186
CG18466 CG4120 -2.949252
CG18466 CG4162 -1.813250
CG18466 CG8066 -0.214957
CG18466 CG8782 -2.227731
CG18507 CG33104 -2.137706
CG18507 CG33549 -1.094529
CG18507 CG4170 -0.954606
CG18549 CG2003 0.477666
CG18549 CG31098 -0.397987
CG18549 CG4033 -0.433914
CG18549 CG4427 -1.960192
CG18549 CG5033 0.694915
CG18549 CG7088 -0.756576
CG18549 CG7266 -1.289741
CG18549 CG8402 -0.094874
CG18549 CG8446 0.599216
CG18549 CG9009 -1.414046
CG18593 CG31098 -1.321450
CG18593 CG31175 -0.834079
CG18593 CG7807 -1.778646
CG18657 CG1910 0.369519
CG18657 CG2003 0.413013
CG18657 CG2184 -0.710617
CG18657 CG3001 0.121883
CG18657 CG32813 -2.839159
CG18657 CG33149 -1.208361
CG18657 CG4033 0.522520
CG18657 CG4994 1.468353
CG18657 CG5033 0.571972
CG18657 CG5320 1.877460
CG18657 CG5330 -0.208323
CG18657 CG5824 -1.463498
CG18657 CG6501 1.525978
CG18657 CG7519 -0.537045
CG18657 CG7915 -1.212342
CG18657 CG7987 0.056218
CG18657 CG8446 1.270351
CG18657 CG8977 0.372147
CG18657 CG9762 -1.832037
CG18783 CG4672 -2.130825
CG18783 CG6775 -1.567527
CG18783 CG8974 -0.782382
CG1882 CG2003 1.687257
CG1882 CG30497 -1.646714
CG1882 CG31175 -0.766190
CG1882 CG3267 1.526601
CG1882 CG33502 -0.385327
CG1882 CG3499 1.142346
CG1882 CG4169 -0.042094
CG1882 CG4233 1.037846
CG1882 CG4364 -1.535115
CG1882 CG4427 2.847817
CG1882 CG4567 -0.006213
CG1882 CG4726 0.381290
CG1882 CG4994 0.899772
CG1882 CG5353 0.302120
CG1882 CG6501 4.559224
CG1882 CG6949 0.143407
CG1882 CG7071 -0.022417
CG1882 CG7107 -1.717949
CG1882 CG7458 -1.531369
CG1882 CG7461 -1.211511
CG1882 CG7807 0.496230
CG1882 CG7915 -0.193829
CG1882 CG7920 -0.766087
CG1882 CG8186 -0.923858
CG1882 CG8235 -2.728902
CG1882 CG8402 -3.017154
CG1882 CG8439 -1.253832
CG1882 CG8446 -0.415956
CG1884 CG2072 -2.807118
CG1884 CG2161 -0.542070
CG1884 CG3039 -0.718495
CG1884 CG32425 0.108279
CG1884 CG33097 -0.235769
CG1884 CG3542 -1.293588
CG1884 CG3722 0.104117
CG1884 CG3725 -0.656295
CG1884 CG3903 0.109478
CG1884 CG4672 0.350460
CG1884 CG5514 -2.003591
CG1884 CG6654 -0.864658
CG1884 CG8173 -0.249227
CG1884 CG9022 -1.717895
CG18854 CG2003 1.376910
CG18854 CG2158 -0.178228
CG18854 CG2221 -5.062468
CG18854 CG2263 3.576984
CG18854 CG2674 0.949948
CG18854 CG2863 -4.384046
CG18854 CG2867 -2.630884
CG18854 CG31170 2.953985
CG18854 CG3140 3.175539
CG18854 CG3224 -3.933708
CG18854 CG32409 -5.331154
CG18854 CG32813 1.462209
CG18854 CG33104 3.683257
CG18854 CG3499 -1.782410
CG18854 CG3861 -0.244655
CG18854 CG4033 -0.000564
CG18854 CG4217 -1.145535
CG18854 CG4307 7.283656
CG18854 CG4427 0.638420
CG18854 CG4457 -9.294849
CG18854 CG4552 2.307778
CG18854 CG4665 -1.777554
CG18854 CG4912 1.901883
CG18854 CG5033 6.030829
CG18854 CG5277 -1.116757
CG18854 CG5353 -8.983780
CG18854 CG5382 -1.209737
CG18854 CG5525 1.450072
CG18854 CG5824 -10.074947
CG18854 CG5904 -20.509350
CG18854 CG5992 -3.905219
CG18854 CG6148 -1.964162
CG18854 CG6202 -3.447833
CG18854 CG6226 5.560105
CG18854 CG6501 -2.916955
CG18854 CG6708 -6.478099
CG18854 CG6904 -5.713762
CG18854 CG7073 1.528038
CG18854 CG7361 0.057768
CG18854 CG7413 -2.597162
CG18854 CG7430 -8.201644
CG18854 CG7458 -3.438572
CG18854 CG7461 -9.177205
CG18854 CG7519 4.487208
CG18854 CG7993 -0.604026
CG18854 CG8058 -4.268584
CG18854 CG8144 -1.823836
CG18854 CG8235 -4.426257
CG18854 CG8286 0.454051
CG18854 CG8309 1.955332
CG18854 CG8386 1.261136
CG18854 CG8446 -6.213654
CG18854 CG8531 1.201803
CG18854 CG8759 5.391661
CG18854 CG8920 0.150447
CG18854 CG8977 5.981993
CG18854 CG8978 0.112805
CG18854 CG9140 2.943363
CG18854 CG9281 -4.644497
CG18854 CG9630 3.521217
CG18854 CG9750 2.199703
CG1891 CG4966 -2.991957
CG1910 CG2051 1.500575
CG1910 CG31045 0.230551
CG1910 CG3127 0.583821
CG1910 CG32164 0.090272
CG1910 CG32244 -0.636584
CG1910 CG32425 2.322738
CG1910 CG33149 1.174885
CG1910 CG33549 -1.886877
CG1910 CG3371 -1.379933
CG1910 CG3624 -0.719020
CG1910 CG3725 0.355665
CG1910 CG3960 -0.090766
CG1910 CG4169 -1.057946
CG1910 CG4170 0.259818
CG1910 CG4300 -2.287965
CG1910 CG4533 0.877799
CG1910 CG4679 -1.119027
CG1910 CG4692 1.214174
CG1910 CG4994 1.995766
CG1910 CG5320 -8.321745
CG1910 CG5330 0.070928
CG1910 CG5374 -0.752560
CG1910 CG5476 -0.314941
CG1910 CG5809 2.671404
CG1910 CG6501 0.199219
CG1910 CG6666 -1.301603
CG1910 CG6668 3.013402
CG1910 CG6803 -0.807162
CG1910 CG6844 0.790811
CG1910 CG7033 -1.538082
CG1910 CG7107 -2.014602
CG1910 CG7173 1.392430
CG1910 CG7433 -0.594222
CG1910 CG7915 0.892210
CG1910 CG7920 -1.151319
CG1910 CG7987 0.325989
CG1910 CG8402 -0.500485
CG1910 CG8439 0.488748
CG1910 CG8759 -0.204928
CG1910 CG8977 -2.010329
CG1910 CG9022 -1.305894
CG1910 CG9194 -0.877907
CG1910 CG9281 3.494994
CG1910 CG9710 -1.892095
CG1910 CG9762 0.288404
CG1910 CG9985 -1.041590
CG1910 CR31696 0.500296
CG1910 TE19126 -4.270465
CG1970 CG2003 -0.252083
CG1970 CG4033 0.126094
CG1970 CG4427 2.252142
CG1970 CG5033 0.289735
CG1970 CG5220 -1.777407
CG1970 CG6148 -0.705556
CG1970 CG7461 -1.251758
CG1970 CG8036 -1.915873
CG2003 CG2098 1.016509
CG2003 CG2184 -1.243747
CG2003 CG2198 -2.238872
CG2003 CG2863 -2.586725
CG2003 CG3001 0.409732
CG2003 CG30011 1.957287
CG2003 CG31098 -0.766409
CG2003 CG31175 -3.195800
CG2003 CG3127 -0.191156
CG2003 CG3140 0.332824
CG2003 CG32164 -0.125394
CG2003 CG32409 5.199794
CG2003 CG32464 1.134273
CG2003 CG3267 3.498926
CG2003 CG32813 0.649920
CG2003 CG33071 -1.120281
CG2003 CG33217 -1.017624
CG2003 CG3960 0.418398
CG2003 CG4033 -6.586782
CG2003 CG4051 1.013848
CG2003 CG4217 -1.967179
CG2003 CG4233 2.739923
CG2003 CG4307 3.021810
CG2003 CG4427 -9.169770
CG2003 CG4533 0.028078
CG2003 CG4567 -0.842928
CG2003 CG4901 2.718525
CG2003 CG4912 -0.081444
CG2003 CG4994 -3.607058
CG2003 CG5033 8.366274
CG2003 CG5277 1.317402
CG2003 CG5330 4.044588
CG2003 CG5374 -0.108256
CG2003 CG5594 -0.777891
CG2003 CG5596 -1.415599
CG2003 CG5824 -4.663391
CG2003 CG5904 -0.055094
CG2003 CG5992 3.397628
CG2003 CG6105 3.938434
CG2003 CG6226 -2.820599
CG2003 CG6417 0.856247
CG2003 CG6459 0.186781
CG2003 CG6501 9.565668
CG2003 CG6708 -2.108664
CG2003 CG6949 -1.461621
CG2003 CG7033 0.961121
CG2003 CG7088 -3.491210
CG2003 CG7107 0.246604
CG2003 CG7421 -0.555111
CG2003 CG7458 -8.617689
CG2003 CG7461 0.766858
CG2003 CG7519 2.951037
CG2003 CG7915 -0.864571
CG2003 CG7935 -7.967324
CG2003 CG8058 2.599869
CG2003 CG8235 -0.889400
CG2003 CG8309 -0.914926
CG2003 CG8402 -9.021736
CG2003 CG8439 -6.001631
CG2003 CG8443 -1.977941
CG2003 CG8446 -0.643075
CG2003 CG8470 1.571417
CG2003 CG8525 -6.932236
CG2003 CG8531 3.228316
CG2003 CG8665 1.686040
CG2003 CG8759 3.759749
CG2003 CG8766 1.642719
CG2003 CG8788 -6.567697
CG2003 CG8946 -2.151738
CG2003 CG8977 -7.507696
CG2003 CG9009 1.545846
CG2003 CG9281 6.763532
CG2003 CG9527 -0.000850
CG2003 CG9630 3.659848
CG2003 CG9663 -2.703796
CG2003 CG9762 2.396556
CG2003 TE19126 -0.782713
CG2048 CG32043 -1.852496
CG2048 CG3625 -1.675598
CG2051 CG2969 -1.929286
CG2051 CG32425 1.935799
CG2051 CG3278 -0.427194
CG2051 CG33549 -4.966817
CG2051 CG3722 -1.036333
CG2051 CG3725 -2.298548
CG2051 CG3800 0.644107
CG2051 CG3903 -3.090961
CG2051 CG4170 1.414053
CG2051 CG4204 0.153283
CG2051 CG4679 2.523437
CG2051 CG5183 0.253095
CG2051 CG5320 -4.075495
CG2051 CG5353 -1.649379
CG2051 CG5486 0.521627
CG2051 CG5809 1.888862
CG2051 CG7987 0.213240
CG2051 CG8276 0.171379
CG2051 CG9238 -1.216329
CG2051 CG9256 -0.320841
CG2051 CG9423 0.410801
CG2051 CG9677 -0.852141
CG2051 CG9916 -0.258423
CG2051 CG9985 -0.702340
CG2060 CG4120 -1.648542
CG2060 CG7390 -2.719286
CG2078 CG32264 -2.684768
CG2083 CG3269 -0.906472
CG2083 CG4532 -1.968039
CG2083 CG5580 -2.681947
CG2083 CG6617 -0.513617
CG2083 CG6860 -0.717366
CG2098 CG2198 -1.012156
CG2098 CG30011 0.929190
CG2098 CG32813 0.466417
CG2098 CG3989 -3.646359
CG2098 CG4427 3.171117
CG2098 CG4475 -0.299212
CG2098 CG4533 0.587839
CG2098 CG5033 -6.386174
CG2098 CG5330 1.792293
CG2098 CG5594 -1.166085
CG2098 CG5776 -0.168433
CG2098 CG6803 -0.018989
CG2098 CG7935 1.276306
CG2098 CG7987 -2.831370
CG2098 CG8036 -1.447942
CG2098 CG8050 -0.586464
CG2098 CG8402 0.940539
CG2098 CG8665 -3.718462
CG2098 CG8977 3.125212
CG2098 CG9006 2.472269
CG2108 CG2928 -2.603672
CG2155 CG4427 -0.469112
CG2155 CG4475 -0.507676
CG2155 CG8036 -1.338414
CG2155 CG8913 -1.343504
CG2155 CG9148 -1.596732
CG2155 CG9280 -2.055872
CG2158 CG2827 -2.018708
CG2158 CG31170 -0.758159
CG2158 CG3140 -1.247786
CG2158 CG32409 1.421628
CG2158 CG4003 0.878234
CG2158 CG4427 -0.270193
CG2158 CG5033 0.370812
CG2158 CG6904 -0.420907
CG2158 CG7461 -0.130974
CG2158 CG8531 -1.507986
CG2158 CG8583 -1.344458
CG2158 CG8636 -3.188901
CG2161 CG31170 -0.280794
CG2161 CG31999 -2.224862
CG2161 CG32425 1.284362
CG2161 CG33549 -1.190334
CG2161 CG3499 -1.220153
CG2161 CG3722 -0.544027
CG2161 CG3903 0.083548
CG2161 CG4169 -0.398541
CG2161 CG4233 0.558094
CG2161 CG5353 1.068777
CG2161 CG6199 -1.745977
CG2161 CG7107 0.054448
CG2161 CG7981 -1.484863
CG2161 CG8173 -0.605780
CG2161 CG9022 0.565036
CG2184 CG2863 -1.152439
CG2184 CG3001 -0.393291
CG2184 CG31175 1.970846
CG2184 CG32813 -2.620182
CG2184 CG33071 -0.343744
CG2184 CG3401 -2.782596
CG2184 CG4033 -5.782004
CG2184 CG4125 0.709131
CG2184 CG4300 -1.925946
CG2184 CG4307 -0.363222
CG2184 CG4581 0.368257
CG2184 CG4843 -1.858124
CG2184 CG4994 0.739324
CG2184 CG5525 2.308456
CG2184 CG5596 -2.934548
CG2184 CG5992 -0.389648
CG2184 CG6105 -0.350239
CG2184 CG6501 0.240783
CG2184 CG6949 3.082599
CG2184 CG7088 -0.851571
CG2184 CG7421 -0.619184
CG2184 CG7458 1.180423
CG2184 CG7519 0.584722
CG2184 CG8446 -3.323529
CG2184 CG8759 -0.553974
CG2184 CG8977 4.915992
CG2184 CG9281 3.552392
CG2184 CG9663 0.885271
CG2184 CG9762 -2.085004
CG2198 CG3001 -0.117934
CG2198 CG32464 -0.666992
CG2198 CG3278 1.507859
CG2198 CG3989 -2.828788
CG2198 CG4427 1.637641
CG2198 CG4533 -0.147975
CG2198 CG4679 0.726402
CG2198 CG4746 -2.079041
CG2198 CG5033 -8.851993
CG2198 CG5183 -0.700497
CG2198 CG5220 -0.635390
CG2198 CG5330 -3.812294
CG2198 CG5345 -1.066585
CG2198 CG5594 0.672368
CG2198 CG5776 -0.660093
CG2198 CG5824 1.610620
CG2198 CG6148 -0.085575
CG2198 CG7227 -0.332954
CG2198 CG7702 -1.664944
CG2198 CG7915 -2.223286
CG2198 CG7935 0.505563
CG2198 CG8258 0.544056
CG2198 CG8402 1.861150
CG2198 CG8665 0.805876
CG2198 CG8977 1.280816
CG2198 CG9006 0.050118
CG2210 CG33502 -1.715753
CG2210 CG6459 -0.958960
CG2210 CG7354 -1.191668
CG2221 CG2263 -4.767444
CG2221 CG2674 -1.985579
CG2221 CG2863 3.169877
CG2221 CG2867 -0.005557
CG2221 CG3224 2.128383
CG2221 CG32409 3.254154
CG2221 CG33104 -0.625935
CG2221 CG33217 2.154136
CG2221 CG4217 1.522947
CG2221 CG4307 -2.470945
CG2221 CG4457 0.863626
CG2221 CG4912 -1.685060
CG2221 CG5258 2.159201
CG2221 CG5277 -3.157749
CG2221 CG5382 0.142748
CG2221 CG5525 -0.573494
CG2221 CG5824 -4.878572
CG2221 CG5904 7.339791
CG2221 CG6022 2.189714
CG2221 CG6105 -1.849816
CG2221 CG6148 0.518648
CG2221 CG6202 0.615093
CG2221 CG6708 0.083939
CG2221 CG6904 1.269814
CG2221 CG7413 -3.416310
CG2221 CG7461 1.623043
CG2221 CG7519 1.290640
CG2221 CG7712 0.532261
CG2221 CG8144 2.253362
CG2221 CG8286 -2.130623
CG2221 CG8309 -0.371620
CG2221 CG8386 -1.886335
CG2221 CG8920 -2.292002
CG2221 CG8978 0.478227
CG2221 CG9006 2.944459
CG2221 CG9149 -0.700292
CG2221 CG9172 -0.960074
CG2221 CG9330 1.143600
CG2263 CG2674 -1.265455
CG2263 CG2827 -1.287822
CG2263 CG2867 -1.497302
CG2263 CG31045 0.864425
CG2263 CG3224 -3.408468
CG2263 CG4003 -2.387883
CG2263 CG4217 2.419490
CG2263 CG4307 3.411089
CG2263 CG4427 6.153516
CG2263 CG4457 -4.937674
CG2263 CG4665 -0.635997
CG2263 CG4912 2.084924
CG2263 CG5220 -2.145422
CG2263 CG5258 -2.370557
CG2263 CG5277 -2.779835
CG2263 CG5382 -1.404477
CG2263 CG5824 2.148753
CG2263 CG5904 -3.774463
CG2263 CG6022 3.575443
CG2263 CG6105 1.909666
CG2263 CG6202 0.241530
CG2263 CG6708 -4.660657
CG2263 CG6904 -7.700763
CG2263 CG7413 1.360442
CG2263 CG7461 1.503528
CG2263 CG7519 -7.919024
CG2263 CG7839 1.703231
CG2263 CG7935 3.583252
CG2263 CG7993 -4.934750
CG2263 CG8039 1.921338
CG2263 CG8058 3.419098
CG2263 CG8231 0.274435
CG2263 CG8286 -0.326828
CG2263 CG8327 1.214182
CG2263 CG8446 -0.953430
CG2263 CG8525 2.384073
CG2263 CG8636 -0.360011
CG2263 CG8759 3.230606
CG2263 CG8978 -2.810139
CG2263 CG9006 -3.061860
CG2263 CG9140 -1.272825
CG2263 CG9630 -1.715628
CG2277 CG5776 -1.049161
CG2277 CG7393 -1.048652
CG2277 CG7702 -2.085684
CG2277 CG9006 -0.377629
CG2330 CG3278 -1.700135
CG2330 CG8258 -2.056343
CG2374 CG3198 -3.386335
CG2374 CG32043 -0.764679
CG2374 CG32244 -0.655850
CG2374 CG33097 1.060324
CG2374 CG3371 1.962089
CG2374 CG3969 0.017024
CG2374 CG5215 -0.946872
CG2374 CG6775 2.010990
CG2374 CG6877 -0.195936
CG2374 CG7071 -1.118106
CG2374 CG7375 -0.409600
CG2374 CG7433 0.030827
CG2656 CG4303 -2.548557
CG2656 CG9135 -1.659103
CG2674 CG2713 -1.736888
CG2674 CG2867 -0.598748
CG2674 CG31170 -1.550035
CG2674 CG3224 -1.684778
CG2674 CG32409 -1.634268
CG2674 CG3267 -0.250429
CG2674 CG33217 0.494008
CG2674 CG3499 0.454648
CG2674 CG4217 -0.606197
CG2674 CG4427 1.889521
CG2674 CG4742 -0.538510
CG2674 CG4912 -0.499769
CG2674 CG5277 1.419441
CG2674 CG5525 -1.221368
CG2674 CG5904 -4.200528
CG2674 CG6022 0.178070
CG2674 CG6105 0.869052
CG2674 CG6226 1.212176
CG2674 CG6708 -1.254806
CG2674 CG6904 -2.939171
CG2674 CG7361 1.644958
CG2674 CG7413 0.513311
CG2674 CG7421 0.468400
CG2674 CG7461 0.910576
CG2674 CG7712 -1.179095
CG2674 CG7993 1.026125
CG2674 CG8058 -1.301905
CG2674 CG8235 -1.321904
CG2674 CG8286 -0.696825
CG2674 CG8309 -1.319595
CG2674 CG8443 0.173336
CG2674 CG8444 -0.598062
CG2674 CG8788 -0.779594
CG2674 CG8920 1.890793
CG2674 CG8978 -0.056057
CG2674 CG9140 0.125720
CG2674 CG9149 -0.622198
CG2713 CG31160 -0.113946
CG2713 CG31170 1.329662
CG2713 CG3140 -0.347026
CG2713 CG32409 3.135927
CG2713 CG3267 2.921411
CG2713 CG3283 -4.346900
CG2713 CG33217 -2.276074
CG2713 CG3499 -2.969752
CG2713 CG3714 -1.205813
CG2713 CG4003 0.959921
CG2713 CG4051 -2.754427
CG2713 CG4061 1.240526
CG2713 CG4217 -7.232761
CG2713 CG4233 -1.351842
CG2713 CG4427 -9.503721
CG2713 CG4475 0.044067
CG2713 CG4567 1.035635
CG2713 CG4665 -1.073310
CG2713 CG4742 -1.199881
CG2713 CG5010 -0.222705
CG2713 CG5033 1.383968
CG2713 CG5558 -4.358179
CG2713 CG5903 -0.340346
CG2713 CG5904 -3.687544
CG2713 CG6022 -0.844306
CG2713 CG6028 -0.142236
CG2713 CG6105 1.065213
CG2713 CG6226 -2.745201
CG2713 CG6343 -4.835101
CG2713 CG6345 -1.008575
CG2713 CG6459 -1.809944
CG2713 CG6501 0.084756
CG2713 CG6666 0.648018
CG2713 CG6769 1.185518
CG2713 CG6904 -2.004740
CG2713 CG6949 -7.384287
CG2713 CG7176 0.548929
CG2713 CG7361 -4.509443
CG2713 CG7421 -2.003403
CG2713 CG7461 3.725660
CG2713 CG7698 -1.956777
CG2713 CG7839 -2.699014
CG2713 CG7935 0.160493
CG2713 CG7993 -6.438047
CG2713 CG8039 3.916492
CG2713 CG8058 -0.469262
CG2713 CG8235 2.194115
CG2713 CG8309 0.354797
CG2713 CG8402 9.055430
CG2713 CG8439 -0.163685
CG2713 CG8443 -4.909520
CG2713 CG8444 2.816565
CG2713 CG8470 1.004171
CG2713 CG8531 0.994001
CG2713 CG8766 -3.654784
CG2713 CG8788 2.631496
CG2713 CG8946 4.335305
CG2713 CG9140 -1.235263
CG2713 CG9527 2.449165
CG2718 CG3989 -1.559730
CG2774 CG6877 -2.694394
CG2818 CG32473 -2.732842
CG2827 CG32409 -3.808139
CG2827 CG4217 -4.531403
CG2827 CG4581 -1.136528
CG2827 CG5558 1.421452
CG2827 CG5824 1.246347
CG2827 CG5904 3.128551
CG2827 CG6022 0.344584
CG2827 CG6904 1.108886
CG2827 CG7393 0.154248
CG2827 CG7519 1.726265
CG2827 CG7780 -1.067577
CG2827 CG7839 -4.467106
CG2827 CG7993 -0.972053
CG2827 CG8039 2.706402
CG2827 CG8327 -0.965885
CG2827 CG8525 -3.620316
CG2827 CG8531 0.740126
CG2827 CG8636 -2.120313
CG2827 CG9006 -2.816735
CG2827 CG9306 1.561256
CG2827 CG9577 -1.807989
CG2835 CG3436 -1.213015
CG2835 CG4303 -0.818407
CG2835 CG8416 -1.199667
CG2863 CG31175 -0.613533
CG2863 CG32164 1.724621
CG2863 CG32409 7.388919
CG2863 CG32813 -5.779869
CG2863 CG33071 -1.247621
CG2863 CG33217 -0.445465
CG2863 CG4033 -4.560138
CG2863 CG4217 0.628756
CG2863 CG4307 -15.515138
CG2863 CG4457 -1.729113
CG2863 CG4581 -0.151808
CG2863 CG4843 0.313302
CG2863 CG4901 -6.307820
CG2863 CG4912 -2.395162
CG2863 CG4994 2.429477
CG2863 CG5033 -5.027584
CG2863 CG5258 1.211211
CG2863 CG5277 -7.622309
CG2863 CG5374 -2.724486
CG2863 CG5525 -1.082107
CG2863 CG5558 0.169466
CG2863 CG5596 0.997340
CG2863 CG5824 16.186297
CG2863 CG5904 2.994852
CG2863 CG5992 -2.985293
CG2863 CG6022 1.391808
CG2863 CG6105 -4.843886
CG2863 CG6226 -10.883327
CG2863 CG6501 -0.557522
CG2863 CG6904 -7.064337
CG2863 CG6949 -4.796407
CG2863 CG7033 5.616168
CG2863 CG7088 1.681234
CG2863 CG7176 -0.163302
CG2863 CG7421 0.263074
CG2863 CG7430 7.359644
CG2863 CG7458 -2.807386
CG2863 CG7461 -4.104402
CG2863 CG7519 -12.735544
CG2863 CG7610 1.562400
CG2863 CG7712 2.916333
CG2863 CG7834 0.339760
CG2863 CG7935 9.355018
CG2863 CG7993 2.728107
CG2863 CG8058 1.159901
CG2863 CG8231 -4.161122
CG2863 CG8309 9.245366
CG2863 CG8443 3.198119
CG2863 CG8446 5.499617
CG2863 CG8525 -4.569480
CG2863 CG8531 2.486968
CG2863 CG8759 2.836493
CG2863 CG8920 0.973361
CG2863 CG8977 -0.537580
CG2863 CG9009 -0.154783
CG2863 CG9140 5.305872
CG2863 CG9172 2.429349
CG2863 CG9281 -7.316470
CG2863 CG9527 1.807569
CG2863 CG9630 -1.577322
CG2863 CG9663 -0.635235
CG2863 CG9762 1.133272
CG2867 CG3224 -0.561569
CG2867 CG32409 2.288517
CG2867 CG4217 1.687034
CG2867 CG4912 -8.157699
CG2867 CG5277 2.912088
CG2867 CG5525 -1.964820
CG2867 CG5824 -3.339901
CG2867 CG5904 3.052580
CG2867 CG6022 4.773254
CG2867 CG6226 -1.233110
CG2867 CG6455 -1.859116
CG2867 CG6904 4.899399
CG2867 CG7519 -5.898168
CG2867 CG8058 -2.096723
CG2867 CG8327 -1.558515
CG2867 CG8525 -5.668681
CG2867 CG8920 -2.329116
CG2867 CG9630 -0.943079
CG2928 CG3365 -3.718426
CG2928 CG7563 -2.653748
CG2969 CG32425 0.197065
CG2969 CG3278 0.845816
CG2969 CG33549 1.279827
CG2969 CG3644 -0.195223
CG2969 CG3725 -1.382722
CG2969 CG3903 -1.271050
CG2969 CG3989 -0.759299
CG2969 CG4677 -1.264543
CG2969 CG4679 0.759286
CG2969 CG5320 2.329240
CG2969 CG5345 0.277438
CG2969 CG5486 -0.566491
CG2969 CG6778 -1.112273
CG2969 CG8258 -0.104070
CG2977 CG31004 -0.567383
CG2977 CG31098 1.428796
CG2977 CG33502 -1.731128
CG2977 CG4061 1.295048
CG2977 CG4753 1.012175
CG2977 CG5288 -1.837363
CG2977 CG5660 0.706038
CG2977 CG5819 -0.968044
CG2977 CG6417 -0.012570
CG2977 CG6459 0.845692
CG2977 CG6666 -0.203296
CG2977 CG6949 1.377431
CG2977 CG7328 -1.080750
CG2977 CG8048 2.505512
CG2977 CG8443 -0.810404
CG2977 CG8470 -0.990870
CG2977 CG8766 -0.999612
CG2977 CG8788 2.751134
CG2977 CG8804 0.652095
CG2977 CG8946 -8.776460
CG2977 CG9331 -7.006449
CG2977 CG9527 -2.903901
CG3001 CG31045 -2.223557
CG3001 CG31332 -2.124415
CG3001 CG32464 -0.626442
CG3001 CG3278 -1.227191
CG3001 CG32813 -0.235272
CG3001 CG4003 2.248990
CG3001 CG4125 -0.558976
CG3001 CG4170 0.878599
CG3001 CG4300 0.862238
CG3001 CG4457 1.069565
CG3001 CG4696 0.349432
CG3001 CG4700 0.907284
CG3001 CG4843 -1.021106
CG3001 CG5033 -5.300956
CG3001 CG5183 -0.518813
CG3001 CG5258 -2.236151
CG3001 CG5277 2.584648
CG3001 CG5320 1.436810
CG3001 CG5374 -0.764687
CG3001 CG5594 0.615386
CG3001 CG5596 -0.317826
CG3001 CG5776 0.527202
CG3001 CG5824 4.577538
CG3001 CG6501 -0.254217
CG3001 CG6512 -0.214004
CG3001 CG7033 2.443998
CG3001 CG7073 0.340132
CG3001 CG7610 -1.111836
CG3001 CG7915 -3.038409
CG3001 CG7935 -0.821566
CG3001 CG7987 -3.121718
CG3001 CG8231 3.490532
CG3001 CG8312 -1.587268
CG3001 CG8446 0.998480
CG3001 CG8635 0.761735
CG3001 CG8759 -5.050751
CG3001 CG8977 1.902773
CG3001 CG9006 -1.543393
CG3001 CG9281 -1.061400
CG3001 CG9663 1.382722
CG3001 CG9762 -1.962465
CG3001 CG9866 -0.018619
CG3001 CR31696 0.819302
CG3001 TE19126 0.784445
CG30011 CG31098 -0.648248
CG30011 CG31175 0.992984
CG30011 CG32164 -0.941717
CG30011 CG32813 -0.102754
CG30011 CG3989 -1.586002
CG30011 CG4051 0.312711
CG30011 CG4533 1.018076
CG30011 CG5320 -0.515087
CG30011 CG5330 2.618425
CG30011 CG6501 0.941730
CG30011 CG6668 -2.109917
CG30011 CG7088 -1.341655
CG30011 CG7915 -0.139389
CG30011 CG8050 -0.826876
CG30011 CG8144 0.554546
CG30011 CG8402 0.793239
CG30011 CG8665 -1.175525
CG30011 CG8977 -1.019777
CG30011 CG9009 -1.456102
CG30011 CG9238 -1.684104
CG3006 CG31098 -0.337374
CG3006 CG4753 -0.691758
CG3006 CG5288 -0.802196
CG3006 CG7241 -0.996191
CG3006 CG8669 -1.232330
CG3006 CG9066 -0.660522
CG3008 CG3171 -0.183304
CG3008 CG32425 1.501520
CG3008 CG33097 -1.164090
CG3008 CG33104 0.278557
CG3008 CG33183 -1.019258
CG3008 CG33549 -1.467020
CG3008 CG3499 0.222664
CG3008 CG3800 0.946139
CG3008 CG4006 -0.362648
CG3008 CG4169 -0.969779
CG3008 CG4364 -0.997759
CG3008 CG4994 1.122508
CG3008 CG5374 0.316806
CG3008 CG5809 -0.779179
CG3008 CG6521 -0.501530
CG3008 CG6668 1.316540
CG3008 CG6775 -0.394485
CG3008 CG7033 -1.356971
CG3008 CG7413 1.228786
CG3008 CG7610 -1.465884
CG3008 CG7893 0.435924
CG3008 CG8231 1.883889
CG3008 CG8439 1.825910
CG3008 CG8965 -0.118649
CG3008 CG9022 -1.291974
CG3008 CG9281 0.474470
CG3008 CG9322 -2.319292
CG3008 CG9330 0.547294
CG3008 CG9423 -0.531372
CG3008 CG9710 -0.904871
CG3008 CG9712 -0.765154
CG3008 TE20108 -1.071250
CG3028 CG8366 -2.673517
CG3033 CG3624 -1.237789
CG3033 CG4006 -1.231180
CG3033 CG6775 -0.801318
CG3033 CG6877 -0.738981
CG30349 CG33502 -0.846982
CG3039 CG33097 -2.696422
CG3039 CG3542 0.444390
CG3039 CG3722 -0.712207
CG3039 CG7893 -0.416449
CG3039 CG9022 -0.026801
CG3048 CG31045 -0.291899
CG3048 CG31332 0.517133
CG3048 CG3371 -0.243054
CG3048 CG4125 -1.100110
CG3048 CG5454 -0.100800
CG3048 CG5596 0.536373
CG3048 CG5961 0.007760
CG3048 CG7033 -0.050782
CG3048 CG7638 -0.930445
CG3048 CG8231 0.208448
CG3048 CG9194 -0.423431
CG3048 CG9710 -0.050793
CG3048 CG9762 -1.177573
CG3048 CR31696 -0.117813
CG30497 CG4679 -0.088465
CG30497 CG5345 -1.339229
CG30497 CG7062 -1.017491
CG31004 CG31175 -0.534928
CG31004 CG32164 -0.333083
CG31004 CG4033 2.161599
CG31004 CG4217 0.883498
CG31004 CG4475 -0.317260
CG31004 CG4753 2.012393
CG31004 CG5660 -1.760054
CG31004 CG5819 -2.220663
CG31004 CG5903 -0.152806
CG31004 CG6345 -1.120197
CG31004 CG6501 -1.859953
CG31004 CG6666 2.195022
CG31004 CG6949 -0.365434
CG31004 CG7458 -3.055047
CG31004 CG8048 -1.578981
CG31004 CG8531 1.714549
CG31004 CG8946 -4.287977
CG31004 CG9527 2.175198
CG31022 CG7071 -1.843464
CG31022 CG8209 -2.090555
CG31043 CG31108 -2.120443
CG31045 CG31332 -5.312824
CG31045 CG32425 -8.124797
CG31045 CG3265 -0.038228
CG31045 CG3278 4.227845
CG31045 CG33549 3.531209
CG31045 CG3371 0.609362
CG31045 CG3436 0.277366
CG31045 CG3624 -1.436812
CG31045 CG3664 -1.509729
CG31045 CG4003 -1.485516
CG31045 CG4006 0.652795
CG31045 CG4115 0.403108
CG31045 CG4170 1.773680
CG31045 CG4204 2.373920
CG31045 CG4457 -0.470967
CG31045 CG4551 -3.297951
CG31045 CG4700 -3.056996
CG31045 CG4966 -0.754341
CG31045 CG4994 4.813138
CG31045 CG5183 -0.380470
CG31045 CG5258 1.396087
CG31045 CG5320 10.717827
CG31045 CG5353 1.805647
CG31045 CG5374 1.942213
CG31045 CG5596 1.718763
CG31045 CG5809 3.173259
CG31045 CG6017 0.035226
CG31045 CG6512 0.229465
CG31045 CG6668 -2.426995
CG31045 CG6708 -2.512759
CG31045 CG6766 0.302698
CG31045 CG6904 3.560109
CG31045 CG7033 0.973986
CG31045 CG7073 -1.031402
CG31045 CG7430 -0.643481
CG31045 CG7610 -1.617301
CG31045 CG7893 -0.034800
CG31045 CG7915 1.722554
CG31045 CG7987 1.681015
CG31045 CG8231 -4.589192
CG31045 CG8289 -3.824905
CG31045 CG8306 -3.241223
CG31045 CG8312 -0.088563
CG31045 CG8430 0.347827
CG31045 CG8635 0.878416
CG31045 CG8759 -9.533750
CG31045 CG8977 1.251827
CG31045 CG8978 -1.230045
CG31045 CG9022 1.695672
CG31045 CG9035 0.258415
CG31045 CG9128 0.630570
CG31045 CG9194 -1.699919
CG31045 CG9281 -3.412837
CG31045 CG9322 0.493992
CG31045 CG9677 -0.976800
CG31045 CG9710 -0.376249
CG31045 CG9750 0.416161
CG31045 CG9762 1.710273
CG31045 CG9866 -6.344118
CG31045 CG9916 -0.415663
CG31045 CR31696 -3.541943
CG31045 TE19126 1.553035
CG31088 CG31181 -1.156029
CG31088 CG9666 -1.337629
CG31098 CG31175 -2.777890
CG31098 CG32813 1.343039
CG31098 CG33009 0.239403
CG31098 CG4033 3.221417
CG31098 CG4162 2.177691
CG31098 CG4427 6.215599
CG31098 CG4753 -1.196730
CG31098 CG5010 2.373022
CG31098 CG5288 0.458376
CG31098 CG5532 -0.592452
CG31098 CG5819 0.837277
CG31098 CG5949 -2.867864
CG31098 CG6417 -3.159193
CG31098 CG6459 0.891920
CG31098 CG6501 -3.312949
CG31098 CG6666 2.867539
CG31098 CG6949 5.352453
CG31098 CG7062 -0.432715
CG31098 CG7088 2.799255
CG31098 CG8050 -3.837255
CG31098 CG8066 -1.603014
CG31098 CG8235 0.568612
CG31098 CG8402 1.406498
CG31098 CG8443 -1.232406
CG31098 CG8446 -1.151671
CG31098 CG8470 -1.878819
CG31098 CG8665 -3.960341
CG31098 CG8766 -3.415270
CG31098 CG8788 0.359710
CG31098 CG8913 -0.841290
CG31098 CG8946 -9.952770
CG31098 CG9527 3.396509
CG31108 CG9666 -1.626054
CG31160 CG4061 -1.185134
CG31160 CG4427 0.978678
CG31160 CG4475 -1.040033
CG31160 CG8058 0.002629
CG31170 CG3140 -0.053573
CG31170 CG3224 -0.709881
CG31170 CG32409 1.015676
CG31170 CG3267 -0.213688
CG31170 CG33183 -1.203497
CG31170 CG33502 -1.613303
CG31170 CG3499 -2.391638
CG31170 CG4217 1.181570
CG31170 CG4233 0.790888
CG31170 CG4427 -3.626012
CG31170 CG4552 -0.292748
CG31170 CG5903 -0.092940
CG31170 CG5904 -6.533124
CG31170 CG6708 -1.896470
CG31170 CG6769 0.573362
CG31170 CG6904 -3.740612
CG31170 CG6949 2.413850
CG31170 CG7033 1.074194
CG31170 CG7361 -5.334945
CG31170 CG7413 1.195899
CG31170 CG7461 1.540888
CG31170 CG8058 -1.234775
CG31170 CG8235 3.006497
CG31170 CG8309 0.284500
CG31170 CG8430 -0.662048
CG31170 CG8443 1.453906
CG31170 CG8531 -1.287273
CG31170 CG8766 -0.410379
CG31170 CG8788 1.417572
CG31170 CG9140 1.635808
CG31170 CG9527 -1.652318
CG31175 CG32164 -1.724639
CG31175 CG3267 -3.429700
CG31175 CG32813 -0.155094
CG31175 CG33071 -0.924730
CG31175 CG33217 0.906314
CG31175 CG3588 -0.310565
CG31175 CG3762 -1.396407
CG31175 CG4033 -3.487191
CG31175 CG4051 0.526221
CG31175 CG4217 0.981453
CG31175 CG4307 0.881326
CG31175 CG4427 2.849674
CG31175 CG4567 -0.019753
CG31175 CG4726 -0.764092
CG31175 CG4901 -1.002643
CG31175 CG4994 5.909961
CG31175 CG5010 -0.304285
CG31175 CG5525 -0.438403
CG31175 CG6459 -0.007241
CG31175 CG6501 -5.966246
CG31175 CG6949 1.046940
CG31175 CG7088 -4.797842
CG31175 CG7107 -1.840391
CG31175 CG7176 -0.793563
CG31175 CG7361 2.536763
CG31175 CG7421 -0.645362
CG31175 CG7458 3.421898
CG31175 CG7502 0.095028
CG31175 CG7807 0.334705
CG31175 CG7915 -0.304362
CG31175 CG8058 2.087951
CG31175 CG8144 -1.859636
CG31175 CG8235 -9.066706
CG31175 CG8309 1.623760
CG31175 CG8402 7.613465
CG31175 CG8439 0.112642
CG31175 CG8446 2.315988
CG31175 CG8788 -2.836787
CG31175 CG8946 4.223601
CG31175 CG9009 -2.366930
CG31175 CG9172 0.417153
CG31175 CG9330 1.609828
CG31175 CG9527 0.032520
CG31181 CG6703 -2.202947
CG31181 CG8472 -1.708557
CG31181 CG9666 -0.858720
CG31233 CG8804 -1.046252
CG31233 CG9331 -1.948160
CG31233 CG9568 -1.997056
CG31259 CG33502 0.137610
CG31259 CG4061 -2.436608
CG31259 CG5660 -1.358055
CG31259 CG6028 -0.898425
CG31259 CG7328 -0.009441
CG31259 CG7354 -0.338156
CG3127 CG32164 3.317342
CG3127 CG32813 2.058794
CG3127 CG33071 -0.226139
CG3127 CG33149 0.943434
CG3127 CG33502 -1.199206
CG3127 CG3960 0.233444
CG3127 CG4169 1.248274
CG3127 CG4376 -0.219872
CG3127 CG4427 1.122433
CG3127 CG4726 -0.483486
CG3127 CG4994 -4.574507
CG3127 CG5476 -0.038618
CG3127 CG5596 -0.359182
CG3127 CG5903 -1.500325
CG3127 CG5961 -0.883954
CG3127 CG6501 -7.418051
CG3127 CG6666 -1.968295
CG3127 CG6769 -2.052384
CG3127 CG6949 0.968978
CG3127 CG7033 -0.154070
CG3127 CG7107 -0.570881
CG3127 CG7361 0.960563
CG3127 CG7458 -1.558862
CG3127 CG7920 -2.278814
CG3127 CG8048 0.405187
CG3127 CG8235 0.268873
CG3127 CG8402 0.346342
CG3127 CG8439 -0.477998
CG3127 CG8788 -0.200973
CG3127 CG8946 1.215705
CG3127 CG8977 2.061258
CG3127 CG9194 -0.829183
CG3127 CG9527 1.294626
CG3127 CG9762 -1.009101
CG3127 CR31696 -0.575873
CG31332 CG3265 1.852465
CG31332 CG3371 1.089076
CG31332 CG3436 0.082403
CG31332 CG3624 1.576925
CG31332 CG3664 -1.263461
CG31332 CG4125 1.208328
CG31332 CG4457 2.421043
CG31332 CG4551 -0.173157
CG31332 CG4700 -0.311192
CG31332 CG5183 2.328089
CG31332 CG5809 4.144088
CG31332 CG6017 -0.373041
CG31332 CG7073 -0.574353
CG31332 CG7379 0.625325
CG31332 CG7638 -2.667870
CG31332 CG7893 -0.762404
CG31332 CG8231 2.991546
CG31332 CG8289 0.289503
CG31332 CG8306 3.097204
CG31332 CG8411 -0.158101
CG31332 CG8416 0.463468
CG31332 CG8635 -0.545214
CG31332 CG8759 -6.553198
CG31332 CG9128 -0.784814
CG31332 CG9403 1.740339
CG31332 CG9677 2.107427
CG31332 CG9866 -1.245933
CG31332 CR31696 0.994494
CG31368 CG3198 -0.292887
CG31368 CG3265 -1.616442
CG31368 CG3371 -2.601856
CG31368 CG3416 -0.007437
CG31368 CG5454 0.426090
CG31368 CG7413 0.470318
CG31368 CG7433 -0.303153
CG31368 CG7698 -1.818456
CG31368 CG8209 -2.373806
CG31368 CG8749 -0.690914
CG3140 CG32164 -2.062937
CG3140 CG32409 2.694494
CG3140 CG3283 -2.342959
CG3140 CG33009 -0.505454
CG3140 CG3499 4.690873
CG3140 CG3624 -0.445458
CG3140 CG3714 0.786519
CG3140 CG4003 -1.571834
CG3140 CG4051 -0.012927
CG3140 CG4217 0.482346
CG3140 CG4233 -1.578338
CG3140 CG4427 -4.421703
CG3140 CG4475 1.130811
CG3140 CG4665 -0.713206
CG3140 CG4972 0.457590
CG3140 CG5033 -3.031336
CG3140 CG5330 5.267064
CG3140 CG5353 -0.411178
CG3140 CG5374 2.300366
CG3140 CG5558 -0.656378
CG3140 CG5904 -11.680779
CG3140 CG6226 1.925441
CG3140 CG6501 -1.406248
CG3140 CG6666 0.801924
CG3140 CG6708 0.132195
CG3140 CG6904 -6.053603
CG3140 CG6949 4.180148
CG3140 CG7033 -1.641994
CG3140 CG7107 1.208501
CG3140 CG7361 2.196228
CG3140 CG7413 3.426524
CG3140 CG7461 -5.945168
CG3140 CG7610 -0.321838
CG3140 CG7698 -3.282631
CG3140 CG7839 1.490013
CG3140 CG7935 -0.668459
CG3140 CG7987 -1.311167
CG3140 CG7993 1.485964
CG3140 CG8036 0.064133
CG3140 CG8039 -1.109776
CG3140 CG8058 2.286692
CG3140 CG8235 0.755026
CG3140 CG8402 -0.522207
CG3140 CG8439 -0.087039
CG3140 CG8443 -0.276322
CG3140 CG8531 0.996405
CG3140 CG8766 0.985176
CG3140 CG8788 -1.589242
CG3140 CG8977 4.563482
CG3140 CG9140 2.281001
CG3140 CG9280 -1.025460
CG3140 CG9750 0.512562
CG31605 CG5961 -3.110185
CG31692 CG8258 -4.293029
CG3171 CG33261 -2.710236
CG3171 CG4552 -1.542832
CG3171 CG4994 -0.111132
CG3171 CG7271 -2.507226
CG3171 CG7361 -0.418257
CG3171 CG8235 -0.585444
CG3171 CG8430 -1.269617
CG3171 CG9710 1.185618
CG31794 CG5353 -1.471505
CG31794 CG8289 -2.016791
CG31794 CR31696 -1.597375
CG3198 CG33097 -3.036794
CG3198 CG3371 -5.646374
CG3198 CG3436 1.373528
CG3198 CG3624 1.111820
CG3198 CG3969 -1.061065
CG3198 CG5215 -0.473810
CG3198 CG5809 -0.202775
CG3198 CG6174 -0.049416
CG3198 CG6775 -6.855336
CG3198 CG6877 -4.887817
CG3198 CG7071 1.170670
CG3198 CG7375 0.190376
CG3198 CG7379 0.373965
CG3198 CG7433 -1.436673
CG3198 CG8209 -1.229250
CG3198 CG9022 1.251017
CG31999 CG33549 2.376490
CG31999 CG3499 -0.426884
CG31999 CG3903 -3.951898
CG31999 CG5486 -0.151959
CG31999 CG7526 -1.205624
CG31999 CG8402 0.758905
CG32030 CG5537 -2.489369
CG32030 CG5946 -1.924177
CG32043 CG5215 -1.103608
CG32043 CG6866 -0.982478
CG32043 CG6877 0.408147
CG32043 CG7379 0.232452
CG32043 CG8567 -0.888320
CG32158 CG8567 -3.140911
CG32164 CG3267 2.546049
CG32164 CG32813 2.677172
CG32164 CG33149 0.240700
CG32164 CG3762 -0.623706
CG32164 CG3960 0.339125
CG32164 CG4033 -5.056277
CG32164 CG4051 4.544932
CG32164 CG4169 0.022698
CG32164 CG4233 -1.391050
CG32164 CG4300 -4.101889
CG32164 CG4376 -0.792840
CG32164 CG4427 0.097159
CG32164 CG4567 -1.202831
CG32164 CG4679 0.353498
CG32164 CG4726 0.872337
CG32164 CG4994 -17.217138
CG32164 CG5033 4.774364
CG32164 CG5320 -4.301149
CG32164 CG5330 1.834159
CG32164 CG5374 5.685983
CG32164 CG5476 0.828135
CG32164 CG5594 1.930208
CG32164 CG5596 2.223019
CG32164 CG6501 -14.157077
CG32164 CG6666 -6.089057
CG32164 CG6668 -2.166443
CG32164 CG6949 6.581510
CG32164 CG7033 6.751208
CG32164 CG7088 2.127406
CG32164 CG7107 -4.198796
CG32164 CG7173 0.916530
CG32164 CG7176 -2.675571
CG32164 CG7271 1.560981
CG32164 CG7361 6.962664
CG32164 CG7421 -1.064339
CG32164 CG7430 2.511805
CG32164 CG7458 -4.869293
CG32164 CG7698 -1.840846
CG32164 CG7915 -0.036141
CG32164 CG7920 1.103353
CG32164 CG7987 -0.339057
CG32164 CG8048 1.698765
CG32164 CG8186 -2.765044
CG32164 CG8235 -4.238090
CG32164 CG8402 -2.261205
CG32164 CG8439 0.020990
CG32164 CG8788 -0.517533
CG32164 CG8946 1.303454
CG32164 CG8977 -11.672417
CG32164 CG9281 -7.326276
CG32164 CG9710 -1.900394
CG32164 CG9762 -2.064500
CG32164 CR31696 -2.391565
CG32164 TE19126 -1.942864
CG32169 CG4684 -1.278552
CG3224 CG32409 3.290519
CG3224 CG33183 -0.425492
CG3224 CG33217 -1.213245
CG3224 CG3499 -1.776490
CG3224 CG4457 0.982791
CG3224 CG4912 -3.107257
CG3224 CG5258 1.195223
CG3224 CG5277 -0.325190
CG3224 CG5353 0.090211
CG3224 CG5824 1.188062
CG3224 CG5904 2.564969
CG3224 CG6226 -0.840918
CG3224 CG6708 2.183617
CG3224 CG6904 -2.503333
CG3224 CG7033 0.230945
CG3224 CG7413 -2.027262
CG3224 CG7430 1.588417
CG3224 CG7461 -1.041125
CG3224 CG7993 1.246282
CG3224 CG8058 -0.175730
CG3224 CG8235 1.352108
CG3224 CG8286 -1.054302
CG3224 CG8309 -0.993890
CG3224 CG8444 -0.650701
CG3224 CG8978 -0.388987
CG3224 CG9750 -0.185017
CG32244 CG4376 0.067883
CG32244 CG5320 0.935804
CG32244 CG5476 -1.684704
CG32244 CG6668 -0.116158
CG32244 CG7071 -0.551302
CG32244 CG7107 0.346995
CG32244 CG9322 -1.230974
CG32244 CG9710 -0.598009
CG32253 CG32264 -0.296313
CG32253 CG5824 -0.740783
CG32253 CG6022 2.670841
CG32253 CG9006 -0.850413
CG32253 CG9300 -1.681818
CG32253 CG9306 -0.544281
CG32264 CG4781 -5.413362
CG32264 CG6022 -1.415743
CG32264 CG6767 -2.479647
CG32264 CG8327 0.647037
CG32264 CG8920 2.255892
CG32264 CG9006 -1.308240
CG32264 CG9306 0.331824
CG32409 CG3267 -4.201148
CG32409 CG32813 -7.774672
CG32409 CG3499 3.675626
CG32409 CG3593 0.466387
CG32409 CG4033 -3.210510
CG32409 CG4217 -7.393470
CG32409 CG4307 6.228223
CG32409 CG4427 -15.690548
CG32409 CG4581 -2.528184
CG32409 CG4753 -1.010387
CG32409 CG4912 0.929830
CG32409 CG5010 2.421250
CG32409 CG5033 -16.745925
CG32409 CG5258 0.037414
CG32409 CG5277 3.080870
CG32409 CG5353 3.003938
CG32409 CG5525 1.103641
CG32409 CG5824 -22.626614
CG32409 CG5904 -16.266238
CG32409 CG5961 -0.282872
CG32409 CG6022 1.693135
CG32409 CG6105 1.442755
CG32409 CG6226 -3.432746
CG32409 CG6459 -2.067569
CG32409 CG6501 -2.439750
CG32409 CG6708 7.538092
CG32409 CG6904 -6.074432
CG32409 CG6949 11.074735
CG32409 CG7033 -3.732266
CG32409 CG7088 1.184625
CG32409 CG7413 3.780642
CG32409 CG7421 -0.378940
CG32409 CG7430 1.825417
CG32409 CG7458 -10.185628
CG32409 CG7461 -4.770945
CG32409 CG7519 6.277110
CG32409 CG7698 -1.288394
CG32409 CG7839 -1.298637
CG32409 CG7993 -2.214146
CG32409 CG8039 1.400184
CG32409 CG8058 -2.800161
CG32409 CG8327 -0.212790
CG32409 CG8525 -14.516380
CG32409 CG8531 -0.547226
CG32409 CG8636 0.636696
CG32409 CG8766 -0.967784
CG32409 CG8788 -2.128812
CG32409 CG8920 -12.306545
CG32409 CG8977 10.711408
CG32409 CG9006 4.352267
CG32409 CG9140 -0.945672
CG32409 CG9306 -2.836170
CG32409 CG9330 1.087392
CG32409 CG9630 2.911408
CG32409 CG9663 -1.481798
CG32409 CG9750 -0.995934
CG32425 CG32625 -0.443409
CG32425 CG3278 -0.953888
CG32425 CG33097 3.343767
CG32425 CG33104 0.480981
CG32425 CG33549 -9.372270
CG32425 CG3416 0.867302
CG32425 CG3499 1.180888
CG32425 CG3542 -2.573794
CG32425 CG3624 -3.258549
CG32425 CG3644 -1.870070
CG32425 CG3722 -2.020948
CG32425 CG3725 -4.437509
CG32425 CG3800 0.271970
CG32425 CG3903 -9.803220
CG32425 CG3989 0.777246
CG32425 CG4145 0.810635
CG32425 CG4169 -0.026897
CG32425 CG4170 0.860681
CG32425 CG4183 -0.789918
CG32425 CG4204 -7.584949
CG32425 CG4427 2.477199
CG32425 CG4511 -0.931678
CG32425 CG4551 1.234831
CG32425 CG4672 -0.018592
CG32425 CG4679 4.051177
CG32425 CG4692 -5.152529
CG32425 CG4700 0.082894
CG32425 CG4746 -0.207149
CG32425 CG5021 -0.156629
CG32425 CG5193 -1.173653
CG32425 CG5320 -2.434035
CG32425 CG5330 -4.391672
CG32425 CG5345 0.102531
CG32425 CG5353 -8.904394
CG32425 CG5486 0.176143
CG32425 CG5809 -6.634682
CG32425 CG6668 1.149486
CG32425 CG6775 -0.096347
CG32425 CG6778 -0.967709
CG32425 CG7227 -0.483389
CG32425 CG7413 2.535312
CG32425 CG7610 1.279689
CG32425 CG7981 -0.563615
CG32425 CG7987 -0.030410
CG32425 CG8235 3.111568
CG32425 CG8276 0.532443
CG32425 CG8289 1.087473
CG32425 CG8402 2.594591
CG32425 CG8965 0.711206
CG32425 CG9022 -6.013751
CG32425 CG9128 0.797656
CG32425 CG9194 0.632887
CG32425 CG9281 1.363575
CG32425 CG9423 -3.298215
CG32425 CG9677 1.048855
CG32425 CG9710 -1.326481
CG32425 CG9750 0.734377
CG32425 CG9916 0.880603
CG32425 CG9985 -0.445571
CG32425 CR31696 1.051244
CG32464 CG32813 0.266433
CG32464 CG4696 -0.425387
CG32464 CG4746 0.611772
CG32464 CG5033 2.312017
CG32464 CG5183 -0.092502
CG32464 CG5320 3.904162
CG32464 CG5776 -2.406893
CG32464 CG7088 -0.799004
CG32464 CG7915 0.155124
CG32464 CG7987 -0.049713
CG32464 CG8446 -0.944243
CG32464 CG8759 0.671909
CG32464 CG8977 -1.833794
CG32464 CG9006 -0.020706
CG32464 CG9663 -0.335711
CG32464 CG9866 0.329072
CG32499 CG4427 0.302627
CG32499 CG5330 -1.546089
CG32499 CG8235 -1.969125
CG32499 CG8402 0.189465
CG32505 CG4050 -2.605764
CG32505 CG7358 -1.903101
CG32505 CG7659 -3.049352
CG32505 CG9704 -1.728185
CG32548 CG4051 -0.334120
CG32548 CG4427 1.381762
CG32548 CG4679 -1.214843
CG32548 CG6459 -1.133597
CG32548 CG6708 -1.511500
CG3258 CG4532 -1.236148
CG3258 CG6617 -0.433895
CG3258 CG9135 -2.541622
CG32625 CG3278 -0.538270
CG32625 CG33104 -2.171760
CG32625 CG33549 0.373325
CG32625 CG3416 -1.142142
CG32625 CG3499 -0.413604
CG32625 CG3902 -0.337429
CG32625 CG4551 -1.061844
CG32625 CG4700 -0.906912
CG32625 CG5186 -1.344689
CG32625 CG5330 -0.030450
CG32625 CG6512 -0.899264
CG32625 CG6766 0.740842
CG32625 CG7227 -0.858449
CG32625 CG7413 -0.700940
CG32625 CG7461 0.659148
CG32625 CG7702 -0.466110
CG32625 CG9330 0.043186
CG32625 CG9403 0.431108
CG32625 CG9423 0.327939
CG32625 CG9677 0.080055
CG32625 CG9710 -0.730226
CG32625 CG9750 -0.171504
CG3265 CG33097 1.431497
CG3265 CG3371 1.971567
CG3265 CG3416 -1.124417
CG3265 CG3436 -0.193554
CG3265 CG3624 0.523449
CG3265 CG4006 -0.973419
CG3265 CG4551 -0.839525
CG3265 CG4700 2.516353
CG3265 CG5258 0.250381
CG3265 CG5454 -2.343620
CG3265 CG5809 -2.105139
CG3265 CG6766 -1.059868
CG3265 CG7413 1.304450
CG3265 CG7893 0.792665
CG3265 CG8209 -1.130555
CG3265 CG8416 -0.566116
CG3265 CG8553 -0.872285
CG3265 CG8749 -1.240872
CG3265 CG9322 -0.778447
CG3265 CG9423 0.521852
CG3265 CG9710 0.483961
CG3265 CG9985 1.220989
CG3267 CG32813 -2.642601
CG3267 CG33009 -0.422357
CG3267 CG33104 1.729991
CG3267 CG33217 -0.681794
CG3267 CG33502 0.494583
CG3267 CG3499 -3.572493
CG3267 CG4033 -6.432776
CG3267 CG4051 -0.016798
CG3267 CG4233 0.780074
CG3267 CG4307 -7.519853
CG3267 CG4427 2.830094
CG3267 CG4567 -2.448173
CG3267 CG4692 0.622012
CG3267 CG4726 0.961366
CG3267 CG4901 -0.787865
CG3267 CG4912 0.586506
CG3267 CG4994 2.584109
CG3267 CG5010 4.064192
CG3267 CG5033 4.453885
CG3267 CG5170 -0.646232
CG3267 CG5277 5.032480
CG3267 CG5330 4.624594
CG3267 CG5525 -0.792097
CG3267 CG5594 0.564844
CG3267 CG5904 3.839087
CG3267 CG6226 4.345192
CG3267 CG6459 -2.576366
CG3267 CG6501 12.366666
CG3267 CG6521 0.025600
CG3267 CG6708 -0.973167
CG3267 CG6904 1.173950
CG3267 CG6949 -3.488149
CG3267 CG7033 -5.501101
CG3267 CG7107 0.385151
CG3267 CG7176 -0.869221
CG3267 CG7266 -1.665588
CG3267 CG7361 0.251880
CG3267 CG7421 -12.139358
CG3267 CG7438 0.102742
CG3267 CG7461 0.954761
CG3267 CG7712 -1.566251
CG3267 CG7807 -0.098043
CG3267 CG7935 2.382797
CG3267 CG8058 -4.298353
CG3267 CG8144 -0.840884
CG3267 CG8235 -0.121541
CG3267 CG8309 -5.117394
CG3267 CG8402 -14.605472
CG3267 CG8439 1.481716
CG3267 CG8443 -0.574667
CG3267 CG8446 2.050772
CG3267 CG8470 1.092617
CG3267 CG8531 -3.392571
CG3267 CG8766 1.333006
CG3267 CG8788 -11.759318
CG3267 CG8920 -5.802977
CG3267 CG8946 1.594537
CG3267 CG9009 1.492391
CG3267 CG9149 0.865477
CG3267 CG9172 1.043863
CG3267 CG9281 -0.010879
CG3267 CG9330 -0.362260
CG3267 CG9446 -1.895722
CG3267 CG9527 -0.597218
CG3267 CG9710 0.236457
CG3267 CR31808 -1.865936
CG3269 CG6860 -1.785794
CG3269 CG8567 -2.316118
CG3269 CG9135 0.510919
CG32701 CG4006 -0.614705
CG32701 CG5809 -1.849208
CG32701 CG8933 -1.517163
CG3278 CG33104 0.603168
CG3278 CG3902 -1.453953
CG3278 CG3989 -1.942390
CG3278 CG4170 -0.790880
CG3278 CG4551 -1.957757
CG3278 CG4692 -1.026616
CG3278 CG4700 -4.763917
CG3278 CG4746 0.934546
CG3278 CG4912 0.863664
CG3278 CG5033 -2.663532
CG3278 CG5183 0.350197
CG3278 CG5258 4.652623
CG3278 CG5277 0.774862
CG3278 CG5330 1.427883
CG3278 CG5353 0.122850
CG3278 CG5374 -3.890350
CG3278 CG5486 -1.846890
CG3278 CG5824 3.041291
CG3278 CG6148 0.248361
CG3278 CG6512 -1.638209
CG3278 CG7033 5.618516
CG3278 CG7227 -0.396400
CG3278 CG7430 3.361589
CG3278 CG7610 2.807450
CG3278 CG7702 1.539456
CG3278 CG7935 -3.509619
CG3278 CG7987 1.782857
CG3278 CG8231 -7.367995
CG3278 CG8258 0.726895
CG3278 CG8759 -3.753591
CG3278 CG8977 2.052739
CG3278 CG9172 -1.922703
CG3278 CG9194 -0.781389
CG3278 CG9256 1.071277
CG3278 CG9281 0.574242
CG3278 CG9403 2.484093
CG3278 CG9423 -0.954025
CG3278 CG9677 -8.450975
CG3278 CG9750 0.694092
CG3278 CG9866 2.540602
CG3278 CG9916 0.189974
CG32813 CG33009 -0.811643
CG32813 CG33149 -0.072335
CG32813 CG33217 -0.466956
CG32813 CG3593 -0.792748
CG32813 CG4033 4.655257
CG32813 CG4051 0.080372
CG32813 CG4217 1.154975
CG32813 CG4233 2.462610
CG32813 CG4300 -0.245824
CG32813 CG4307 0.244023
CG32813 CG4427 -0.667278
CG32813 CG4581 -2.305058
CG32813 CG4753 0.787589
CG32813 CG4843 -0.339385
CG32813 CG4912 0.413673
CG32813 CG4994 -15.074590
CG32813 CG5033 -7.269145
CG32813 CG5258 -0.646171
CG32813 CG5330 0.909937
CG32813 CG5353 3.744429
CG32813 CG5374 0.700408
CG32813 CG5558 -7.118592
CG32813 CG5594 -2.964141
CG32813 CG5596 -0.393444
CG32813 CG5819 -0.129428
CG32813 CG5824 4.441017
CG32813 CG5904 3.287484
CG32813 CG5992 -4.769118
CG32813 CG6022 0.116018
CG32813 CG6105 1.418013
CG32813 CG6226 0.455122
CG32813 CG6417 0.864918
CG32813 CG6501 -19.939397
CG32813 CG6949 0.277760
CG32813 CG7033 1.754111
CG32813 CG7088 -3.038298
CG32813 CG7361 3.837813
CG32813 CG7413 -3.393355
CG32813 CG7421 2.383518
CG32813 CG7430 -4.444403
CG32813 CG7458 1.312741
CG32813 CG7461 3.777548
CG32813 CG7519 -4.338338
CG32813 CG7610 0.706153
CG32813 CG7698 1.193000
CG32813 CG7915 0.173071
CG32813 CG7920 0.866765
CG32813 CG7935 -3.805407
CG32813 CG7987 3.852989
CG32813 CG8039 0.469423
CG32813 CG8048 0.870696
CG32813 CG8231 0.900132
CG32813 CG8402 3.391595
CG32813 CG8439 -0.188466
CG32813 CG8446 -3.476007
CG32813 CG8470 3.598011
CG32813 CG8759 4.256169
CG32813 CG8766 -2.827503
CG32813 CG8788 2.927257
CG32813 CG8946 4.969325
CG32813 CG8977 -4.930724
CG32813 CG9172 0.298743
CG32813 CG9281 3.365673
CG32813 CG9663 0.717360
CG32813 CG9762 1.635519
CG32813 TE19126 2.026472
CG3283 CG4217 2.073491
CG3283 CG4233 0.556453
CG3283 CG4427 2.091230
CG3283 CG4475 -0.619942
CG3283 CG5010 -0.738237
CG3283 CG6022 -1.081197
CG3283 CG6028 -1.258019
CG3283 CG6459 -0.641953
CG3283 CG7421 -0.124353
CG3283 CG7698 -0.220215
CG3283 CG8443 1.689398
CG3283 CG8470 -0.198817
CG3283 CG8766 -0.031316
CG3283 CG8788 -0.155836
CG32920 CG4233 0.285396
CG32920 CG6439 -3.129556
CG32920 CG7354 -1.289352
CG33009 CG4033 0.144059
CG33009 CG4427 0.747770
CG33009 CG5033 0.968309
CG33009 CG5330 -1.733062
CG33009 CG5558 -1.761217
CG33009 CG5594 -0.688601
CG33009 CG5904 0.772463
CG33009 CG6501 -1.991330
CG33009 CG6949 2.038610
CG33009 CG7033 -1.205559
CG33009 CG7361 0.203276
CG33009 CG8402 -1.066539
CG33009 CG8439 1.001264
CG33009 CG8443 -0.146372
CG33009 CG8766 -1.462190
CG33009 CG8788 -2.064291
CG33009 CG8946 0.301228
CG33009 CG8977 0.411660
CG33071 CG3714 -1.103967
CG33071 CG4033 2.376831
CG33071 CG4217 0.914155
CG33071 CG4307 2.191824
CG33071 CG4457 0.550645
CG33071 CG4901 -1.651696
CG33071 CG4966 0.467091
CG33071 CG4994 -2.885757
CG33071 CG5374 0.385101
CG33071 CG5525 -0.271516
CG33071 CG5596 -0.636575
CG33071 CG5903 -0.141808
CG33071 CG5904 -5.161359
CG33071 CG6226 -0.428428
CG33071 CG6501 0.491127
CG33071 CG6769 -0.737527
CG33071 CG6904 1.978057
CG33071 CG6949 -1.687148
CG33071 CG7033 1.873253
CG33071 CG7421 0.993121
CG33071 CG7430 -0.652236
CG33071 CG7458 -2.059488
CG33071 CG7554 -0.916957
CG33071 CG8058 0.631288
CG33071 CG8231 0.837568
CG33071 CG8235 0.930075
CG33071 CG8309 -1.866878
CG33071 CG8439 -0.989666
CG33071 CG8446 -1.818284
CG33071 CG8635 0.270520
CG33071 CG8759 -4.810982
CG33071 CG8977 2.908107
CG33071 CG9281 1.262010
CG33097 CG33549 -0.957544
CG33097 CG3371 1.555390
CG33097 CG3416 -0.226509
CG33097 CG3436 -2.711868
CG33097 CG3542 -5.959079
CG33097 CG3624 1.610177
CG33097 CG3644 1.770326
CG33097 CG3722 1.688149
CG33097 CG3725 0.031169
CG33097 CG3800 0.150236
CG33097 CG3969 -0.215870
CG33097 CG4006 -1.078266
CG33097 CG4204 1.852476
CG33097 CG4303 0.404863
CG33097 CG4672 0.970202
CG33097 CG5215 -0.294877
CG33097 CG5433 0.977273
CG33097 CG5454 -0.851068
CG33097 CG5809 -5.209926
CG33097 CG6174 -1.679303
CG33097 CG6775 -0.815044
CG33097 CG6877 3.212051
CG33097 CG7375 -4.140598
CG33097 CG7379 -1.478217
CG33097 CG7433 -0.441623
CG33097 CG7752 -0.108706
CG33097 CG7893 -2.056415
CG33097 CG8276 0.845652
CG33097 CG8933 2.064885
CG33097 CG8965 -0.380476
CG33097 CG8974 -1.621907
CG33097 CG9022 -2.784016
CG33097 CG9322 0.740280
CG33097 CG9403 2.171731
CG33097 CG9423 -0.326874
CG33097 CG9712 0.147044
CG33099 CG4162 -0.387692
CG33099 CG4306 -6.760224
CG33099 CG5210 0.207732
CG33104 CG33183 -1.553988
CG33104 CG33549 0.677815
CG33104 CG3499 -0.455430
CG33104 CG4051 -2.847785
CG33104 CG4170 -0.918417
CG33104 CG4204 -0.019931
CG33104 CG4427 0.991566
CG33104 CG4457 0.729343
CG33104 CG4552 -0.147887
CG33104 CG4726 1.488725
CG33104 CG4912 4.637297
CG33104 CG4966 1.066895
CG33104 CG4972 -0.723855
CG33104 CG4994 3.656434
CG33104 CG5033 3.238318
CG33104 CG5258 -0.044538
CG33104 CG5330 -0.227332
CG33104 CG5374 -1.607984
CG33104 CG6512 1.750062
CG33104 CG6668 -1.949424
CG33104 CG6708 -0.931033
CG33104 CG6766 -2.607903
CG33104 CG7033 -3.126114
CG33104 CG7107 2.217073
CG33104 CG7271 0.064531
CG33104 CG7361 -0.237691
CG33104 CG7413 -3.089261
CG33104 CG7430 -0.706369
CG33104 CG7461 -7.572962
CG33104 CG7610 0.673866
CG33104 CG8144 1.595644
CG33104 CG8231 -2.715118
CG33104 CG8309 2.329064
CG33104 CG8430 -0.202739
CG33104 CG8439 3.252747
CG33104 CG8977 -2.102200
CG33104 CG8978 1.193181
CG33104 CG9009 0.616147
CG33104 CG9035 -0.385135
CG33104 CG9172 3.003776
CG33104 CG9281 -1.386439
CG33104 CG9322 0.432946
CG33104 CG9330 -1.725314
CG33104 CG9416 -0.165523
CG33104 CG9423 -0.009298
CG33104 CG9710 -0.468883
CG33113 CG5345 -3.143622
CG33149 CG3371 -0.794895
CG33149 CG3644 -0.075012
CG33149 CG4125 0.060262
CG33149 CG4169 1.118984
CG33149 CG4300 -0.144384
CG33149 CG4376 0.147128
CG33149 CG4994 -2.649903
CG33149 CG5320 -3.505978
CG33149 CG5476 -1.319304
CG33149 CG5809 1.094143
CG33149 CG6501 -0.483369
CG33149 CG6668 -0.527530
CG33149 CG6844 -0.983422
CG33149 CG7071 -0.390987
CG33149 CG7107 1.627897
CG33149 CG7173 0.138598
CG33149 CG7433 0.260417
CG33149 CG7920 -4.076625
CG33149 CG7987 0.316727
CG33149 CG8977 0.042129
CG33149 TE19126 -0.190789
CG33183 CG4051 0.495618
CG33183 CG4364 -0.332871
CG33183 CG4457 0.121760
CG33183 CG6904 1.302773
CG33183 CG7033 0.990749
CG33183 CG7413 1.369676
CG33183 CG7610 0.317216
CG33183 CG8231 -0.376557
CG33183 CG8430 0.053096
CG33183 CG8978 -1.948531
CG33183 CG9035 -0.296587
CG33183 CG9322 -1.423122
CG33183 CG9330 -1.236519
CG33183 CG9416 -1.235037
CG33183 TE20108 -1.321436
CG33217 CG3499 1.850636
CG33217 CG4033 -0.168476
CG33217 CG4051 2.520645
CG33217 CG4217 1.608601
CG33217 CG4307 -0.669854
CG33217 CG4427 2.137037
CG33217 CG4567 -2.751565
CG33217 CG4742 -0.285092
CG33217 CG4901 1.034889
CG33217 CG4994 1.833983
CG33217 CG5010 -5.446982
CG33217 CG5277 1.841657
CG33217 CG5374 0.123856
CG33217 CG5525 1.015334
CG33217 CG5904 1.990354
CG33217 CG6022 0.440238
CG33217 CG6105 1.427714
CG33217 CG6226 1.369576
CG33217 CG6343 -2.307763
CG33217 CG6459 0.609670
CG33217 CG6769 -0.257589
CG33217 CG6904 -2.774233
CG33217 CG6949 1.341016
CG33217 CG7033 -1.404215
CG33217 CG7107 -0.407695
CG33217 CG7176 -0.847832
CG33217 CG7361 -2.520758
CG33217 CG7413 0.199800
CG33217 CG7421 -2.124832
CG33217 CG7502 -0.205128
CG33217 CG7519 -4.025195
CG33217 CG7554 -1.043236
CG33217 CG7698 -0.484480
CG33217 CG7712 -1.954324
CG33217 CG7807 -0.734143
CG33217 CG7839 -0.854259
CG33217 CG7935 1.694738
CG33217 CG8039 2.613619
CG33217 CG8058 -0.644605
CG33217 CG8235 -0.526010
CG33217 CG8309 -1.717168
CG33217 CG8402 -0.565231
CG33217 CG8439 0.010151
CG33217 CG8443 -0.728525
CG33217 CG8444 -4.553675
CG33217 CG8766 1.595352
CG33217 CG8788 -0.879107
CG33217 CG8920 -1.312085
CG33217 CG9149 0.736470
CG33217 CG9172 0.139045
CG33217 CG9527 -2.325318
CG33502 CG4217 2.143432
CG33502 CG4364 -0.462256
CG33502 CG4567 -0.483526
CG33502 CG4901 2.071574
CG33502 CG5660 -2.316506
CG33502 CG5819 -1.043563
CG33502 CG5903 0.424811
CG33502 CG6028 -1.549160
CG33502 CG6030 -1.778262
CG33502 CG6417 -0.512698
CG33502 CG6459 1.252473
CG33502 CG6501 3.915976
CG33502 CG6666 -3.401680
CG33502 CG6769 0.952920
CG33502 CG6949 -1.542851
CG33502 CG7107 1.435516
CG33502 CG7328 0.068703
CG33502 CG7354 0.127797
CG33502 CG7361 2.157198
CG33502 CG7458 -0.299143
CG33502 CG7698 -0.142644
CG33502 CG8048 0.543900
CG33502 CG8443 -0.049339
CG33502 CG8531 -0.496615
CG33502 CG8766 2.790975
CG33502 CG8788 -2.160744
CG33502 CG8946 3.671036
CG33502 CG9331 2.120395
CG33502 CG9527 -10.549332
CG33549 CG3416 0.360267
CG33549 CG3499 -0.298707
CG33549 CG3542 -1.254679
CG33549 CG3624 -0.358812
CG33549 CG3644 0.824542
CG33549 CG3722 1.108507
CG33549 CG3725 2.104148
CG33549 CG3800 -2.087277
CG33549 CG3903 -5.916300
CG33549 CG4145 -0.709573
CG33549 CG4169 -2.154927
CG33549 CG4170 -3.265891
CG33549 CG4204 -1.215156
CG33549 CG4354 0.925221
CG33549 CG4672 -0.817420
CG33549 CG4679 -2.555495
CG33549 CG4692 1.444875
CG33549 CG5183 2.217586
CG33549 CG5320 10.093067
CG33549 CG5330 1.460765
CG33549 CG5353 1.112547
CG33549 CG5486 -0.358439
CG33549 CG5809 -3.407718
CG33549 CG6668 -3.489963
CG33549 CG6775 0.196108
CG33549 CG7033 -0.085798
CG33549 CG7526 -0.880479
CG33549 CG7987 -0.041123
CG33549 CG8276 0.724407
CG33549 CG8402 0.354894
CG33549 CG8439 0.486343
CG33549 CG8965 0.050434
CG33549 CG8974 1.755138
CG33549 CG9022 -0.502355
CG33549 CG9194 -0.112239
CG33549 CG9423 -1.395145
CG33549 CG9539 0.278815
CG33549 CG9710 2.122268
CG33549 CG9985 -2.078574
CG3365 CG9089 -4.052054
CG3371 CG3436 -2.441819
CG3371 CG3624 1.589533
CG3371 CG3644 0.643105
CG3371 CG3800 0.460882
CG3371 CG4125 2.358227
CG3371 CG4169 0.361458
CG3371 CG4170 0.374669
CG3371 CG4300 -2.556624
CG3371 CG4551 -0.060826
CG3371 CG4700 0.811431
CG3371 CG4843 -0.014132
CG3371 CG4994 1.253777
CG3371 CG5320 3.691928
CG3371 CG5454 -2.090505
CG3371 CG5809 -1.127511
CG3371 CG6766 -0.917244
CG3371 CG6775 0.942819
CG3371 CG6844 -0.226113
CG3371 CG6877 2.448427
CG3371 CG7033 -0.179215
CG3371 CG7375 0.083600
CG3371 CG7413 1.333048
CG3371 CG7433 -1.457709
CG3371 CG7638 -1.182497
CG3371 CG8209 0.908703
CG3371 CG8231 -1.691165
CG3371 CG8553 0.297295
CG3371 CG8759 3.159503
CG3371 CG9403 -0.644584
CG3371 CG9423 -0.246503
CG3371 CG9677 0.820097
CG3371 CG9710 -1.253402
CG3371 CG9750 -1.037310
CG3371 CG9985 -0.838108
CG3371 TE19126 -0.383374
CG3408 CG9704 -1.828790
CG3416 CG4204 -0.690177
CG3416 CG4700 0.375299
CG3416 CG5809 -1.844657
CG3416 CG7481 -0.601038
CG3416 CG8276 -0.163986
CG3416 CG8553 -0.342925
CG3416 CG9423 -1.108115
CG3416 CG9677 0.851224
CG3416 CG9985 -0.911356
CG3436 CG3624 -0.312815
CG3436 CG4006 1.008269
CG3436 CG4303 0.830972
CG3436 CG4551 0.200853
CG3436 CG4700 1.765582
CG3436 CG5454 -0.694821
CG3436 CG5499 -0.650486
CG3436 CG5809 2.858101
CG3436 CG7375 1.096961
CG3436 CG7379 -1.415622
CG3436 CG7893 -0.304919
CG3436 CG8092 -1.533672
CG3436 CG8231 0.650773
CG3436 CG8416 0.729571
CG3436 CG8553 -1.018823
CG3436 CG9128 -0.940223
CG3436 CG9403 -0.630559
CG3436 CG9750 -0.030967
CG3499 CG3861 -0.047458
CG3499 CG4051 2.612414
CG3499 CG4169 -2.527231
CG3499 CG4170 -2.220767
CG3499 CG4233 2.010365
CG3499 CG4364 -0.580748
CG3499 CG4427 -3.020734
CG3499 CG4552 1.250616
CG3499 CG4567 -2.336259
CG3499 CG4692 -0.699222
CG3499 CG4726 -0.294722
CG3499 CG4912 -5.693153
CG3499 CG4972 1.027916
CG3499 CG4994 8.455001
CG3499 CG5033 -6.894750
CG3499 CG5277 0.442293
CG3499 CG5330 2.894034
CG3499 CG5353 -4.114965
CG3499 CG5374 3.057382
CG3499 CG5486 -0.277234
CG3499 CG5904 -10.849483
CG3499 CG6226 1.087652
CG3499 CG6512 0.896637
CG3499 CG6521 -0.560251
CG3499 CG6708 1.027589
CG3499 CG6904 2.513475
CG3499 CG6949 11.176064
CG3499 CG7033 -6.815833
CG3499 CG7107 -0.440165
CG3499 CG7361 -0.995582
CG3499 CG7413 -9.440668
CG3499 CG7421 -1.213845
CG3499 CG7430 -1.471530
CG3499 CG7461 -2.000172
CG3499 CG7610 0.533724
CG3499 CG7698 -1.310141
CG3499 CG7981 0.522327
CG3499 CG7993 2.786944
CG3499 CG8058 -8.732025
CG3499 CG8231 -1.318350
CG3499 CG8235 -5.570343
CG3499 CG8309 3.106391
CG3499 CG8366 -1.737942
CG3499 CG8402 0.298359
CG3499 CG8439 -3.332330
CG3499 CG8444 0.879314
CG3499 CG8920 0.160923
CG3499 CG8978 1.796344
CG3499 CG9140 -1.085965
CG3499 CG9172 0.863719
CG3499 CG9281 1.652903
CG3499 CG9330 -1.719934
CG3499 CG9710 0.233251
CG3499 CG9750 3.259498
CG3542 CG3624 0.025389
CG3542 CG3722 -3.300644
CG3542 CG3725 0.565850
CG3542 CG3800 -1.173456
CG3542 CG3903 1.039438
CG3542 CG4006 1.388097
CG3542 CG4145 -1.136583
CG3542 CG4204 -0.840189
CG3542 CG4672 0.387415
CG3542 CG5021 -1.302678
CG3542 CG5809 4.801452
CG3542 CG6654 -1.252813
CG3542 CG6775 -0.687206
CG3542 CG7893 0.756333
CG3542 CG8965 -0.156198
CG3542 CG9022 1.743835
CG3542 CG9346 -2.933710
CG3542 CG9712 0.054159
CG3542 CG9750 0.203476
CG3588 CG7502 -0.761931
CG3588 CG7807 -1.399607
CG3593 CG4217 0.247360
CG3593 CG5010 0.094694
CG3593 CG5033 -0.152544
CG3593 CG5558 0.757867
CG3593 CG5904 0.044176
CG3593 CG6022 0.540171
CG3593 CG7519 -0.571307
CG3593 CG7780 -2.731100
CG3593 CG7993 -0.718104
CG3593 CG8039 0.757664
CG3593 CG8058 0.687399
CG3593 CG8327 0.840885
CG3593 CG8470 -1.624615
CG3593 CG9306 -0.472753
CG3624 CG3722 0.501019
CG3624 CG3903 -0.127940
CG3624 CG4003 -0.945467
CG3624 CG4006 -0.176565
CG3624 CG4170 0.476972
CG3624 CG4204 -0.323458
CG3624 CG4427 -0.511043
CG3624 CG4551 0.847101
CG3624 CG4700 0.233821
CG3624 CG5183 0.636663
CG3624 CG5353 1.612729
CG3624 CG5454 0.062069
CG3624 CG5809 2.105755
CG3624 CG6708 0.520177
CG3624 CG6775 -2.511771
CG3624 CG6904 0.071631
CG3624 CG7033 -0.167916
CG3624 CG7379 0.006327
CG3624 CG7413 -0.438104
CG3624 CG7430 -0.273635
CG3624 CG7893 0.937457
CG3624 CG7987 -1.168217
CG3624 CG8289 -2.572866
CG3624 CG8430 -0.331744
CG3624 CG8759 2.053399
CG3624 CG8965 0.328026
CG3624 CG8978 0.351944
CG3624 CG9022 1.158287
CG3624 CG9318 -0.473110
CG3624 CG9322 -1.037464
CG3624 CG9710 -0.004678
CG3624 CG9750 -4.188876
CG3624 CG9985 -2.348490
CG3624 CR31696 -0.375233
CG3625 CG4303 -0.222763
CG3625 CG5215 -1.770859
CG3625 CG8933 -1.762103
CG3625 CG8974 -0.528226
CG3644 CG3725 -2.117908
CG3644 CG3800 0.338586
CG3644 CG4169 0.522600
CG3644 CG4405 -1.345421
CG3644 CG4672 -0.009251
CG3644 CG5320 1.657485
CG3644 CG5809 -2.099729
CG3644 CG6844 -0.704554
CG3644 CG7375 0.368258
CG3644 CG7433 -2.314552
CG3644 CG7481 -0.502912
CG3644 CG8276 0.547636
CG3644 CG8933 1.495625
CG3644 CG8974 -3.204640
CG3644 CG9423 0.460230
CG3644 CG9985 0.663794
CG3664 CG4006 -1.273868
CG3664 CG4457 0.005686
CG3664 CG4966 0.197513
CG3664 CG5021 -0.851677
CG3664 CG5382 -1.031107
CG3664 CG7073 1.253203
CG3664 CG7893 -0.311969
CG3664 CG8231 -1.102262
CG3664 CG8289 -0.774445
CG3664 CG8759 1.669353
CG3664 CG9035 -0.329467
CG3664 CG9128 -1.055313
CG3714 CG4217 -2.625788
CG3714 CG4753 3.295896
CG3714 CG5558 -2.438535
CG3714 CG5903 -0.057484
CG3714 CG5904 4.811242
CG3714 CG6028 -0.509544
CG3714 CG6417 -0.904528
CG3714 CG6501 -0.773587
CG3714 CG6769 -0.913991
CG3714 CG6904 -2.431504
CG3714 CG6949 5.288981
CG3714 CG7033 -1.089084
CG3714 CG7361 1.135434
CG3714 CG7839 1.278528
CG3714 CG8039 -4.589493
CG3714 CG8443 -1.129490
CG3714 CG8766 -0.758362
CG3714 CG9140 0.034013
CG3714 CG9527 -3.381803
CG3714 CG9577 -0.316350
CG3722 CG3725 1.164815
CG3722 CG3800 0.529211
CG3722 CG3903 -1.549876
CG3722 CG4006 -0.750118
CG3722 CG4145 -1.123349
CG3722 CG4204 -0.478757
CG3722 CG4672 -1.513567
CG3722 CG5809 -0.554296
CG3722 CG9022 -1.221893
CG3725 CG3800 -1.193677
CG3725 CG3903 1.996186
CG3725 CG4145 -0.777977
CG3725 CG4183 -2.063177
CG3725 CG4405 -0.894898
CG3725 CG4672 -1.206314
CG3725 CG4679 -1.756006
CG3725 CG4692 1.830521
CG3725 CG5320 1.346905
CG3725 CG5809 -0.947587
CG3725 CG7433 -0.653269
CG3725 CG8974 1.237358
CG3725 CG9022 -1.269418
CG3725 CG9985 0.559740
CG3762 CG4994 -0.979073
CG3762 CG7361 -0.417730
CG3762 CG8235 0.750200
CG3800 CG3903 0.904787
CG3800 CG4204 0.229309
CG3800 CG4672 -0.227838
CG3800 CG5486 -0.308295
CG3800 CG5809 -0.737206
CG3800 CG6877 -0.055187
CG3800 CG7375 -0.092232
CG3800 CG8276 -0.819916
CG3800 CG8974 -1.140705
CG3800 CG9022 -2.154152
CG3800 CG9256 -1.509167
CG3800 CG9423 0.438544
CG3800 CG9712 -0.450183
CG3800 CG9985 0.274463
CG3829 CG7390 -2.343336
CG3829 CG8050 -0.589223
CG3829 CG8066 -3.609126
CG3829 CG8665 0.055778
CG3861 CG4552 -0.915833
CG3861 CG5454 -1.135396
CG3861 CG5904 0.640071
CG3861 CG6708 -0.334461
CG3861 CG6904 -0.440207
CG3861 CG7033 -0.011651
CG3861 CG7361 0.326522
CG3861 CG7413 -0.345203
CG3861 CG7698 -2.099226
CG3902 CG7227 -0.081624
CG3902 CG7702 -0.802394
CG3902 CG8258 -0.452264
CG3902 CG9677 0.254881
CG3903 CG4145 -2.671883
CG3903 CG4204 2.521477
CG3903 CG4354 -0.669766
CG3903 CG4533 0.147877
CG3903 CG4679 -8.050268
CG3903 CG4692 2.468221
CG3903 CG4700 0.450566
CG3903 CG5320 -2.620167
CG3903 CG5330 -0.130936
CG3903 CG5345 0.666996
CG3903 CG5353 1.722694
CG3903 CG5486 -2.276080
CG3903 CG5809 3.583548
CG3903 CG6668 1.937928
CG3903 CG7227 0.497721
CG3903 CG7526 -0.352126
CG3903 CG7981 0.191064
CG3903 CG8276 -1.164264
CG3903 CG8965 -0.697696
CG3903 CG9022 1.268430
CG3903 CG9194 1.386548
CG3903 CG9280 -0.364783
CG3903 CG9423 1.850356
CG3903 CG9539 0.393661
CG3903 CG9985 -0.172081
CG3941 CG9346 -2.854705
CG3960 CG4533 -0.964157
CG3960 CG4679 0.815842
CG3960 CG4692 1.223875
CG3960 CG5320 1.276507
CG3960 CG5330 -2.527245
CG3960 CG5476 0.343558
CG3960 CG5594 -0.234297
CG3960 CG6501 -2.894434
CG3960 CG6666 -0.461588
CG3960 CG6668 -0.554839
CG3960 CG6949 -1.359662
CG3960 CG7033 -2.430729
CG3960 CG7107 -2.314084
CG3960 CG8050 -0.416546
CG3960 CG8402 -2.462776
CG3960 CG8439 1.679309
CG3960 CG8443 -0.029335
CG3960 CG8665 -0.612619
CG3960 CG8788 1.261452
CG3960 CG8977 0.863140
CG3960 CG9194 -1.640906
CG3960 CG9710 0.305562
CG3960 CR31696 -1.440202
CG3969 CG4006 -0.435091
CG3969 CG5215 -0.462703
CG3969 CG5433 -0.394865
CG3969 CG6654 -1.313191
CG3969 CG6775 -0.029752
CG3969 CG6877 0.250217
CG3969 CG7375 0.647717
CG3969 CG7379 -0.196496
CG3989 CG4354 -0.841986
CG3989 CG4533 -0.782744
CG3989 CG4679 -2.571567
CG3989 CG4692 0.281819
CG3989 CG5033 4.460735
CG3989 CG5320 -1.275588
CG3989 CG5330 -5.175174
CG3989 CG5345 -3.040502
CG3989 CG5594 0.041860
CG3989 CG6668 2.319360
CG3989 CG6803 -0.863865
CG3989 CG6844 -0.452433
CG3989 CG7062 2.536486
CG3989 CG7227 -0.041827
CG3989 CG7702 0.363252
CG3989 CG7987 2.779582
CG3989 CG8050 1.714450
CG3989 CG8258 -0.753473
CG3989 CG8402 3.162446
CG3989 CG8665 -6.168293
CG3989 CG9238 -1.098977
CG3992 CG5258 -1.230824
CG3992 CG6708 -0.988962
CG3992 CG9330 -2.124635
CG4003 CG4217 0.270867
CG4003 CG4427 -1.101809
CG4003 CG4457 0.313071
CG4003 CG4581 -0.772534
CG4003 CG4972 -0.842090
CG4003 CG4994 0.123636
CG4003 CG5193 -0.280105
CG4003 CG5258 -1.543513
CG4003 CG5277 0.771119
CG4003 CG5353 1.355121
CG4003 CG5374 -0.788096
CG4003 CG6022 0.638091
CG4003 CG6105 0.545924
CG4003 CG6501 2.688111
CG4003 CG6708 2.190596
CG4003 CG6904 -3.652478
CG4003 CG7033 1.259954
CG4003 CG7361 -0.584379
CG4003 CG7413 0.898395
CG4003 CG7519 1.366232
CG4003 CG7610 -0.293734
CG4003 CG7698 -0.752490
CG4003 CG7839 -1.424141
CG4003 CG7935 0.321071
CG4003 CG7987 -1.592530
CG4003 CG7993 0.643131
CG4003 CG8039 -0.704519
CG4003 CG8231 0.779225
CG4003 CG8235 -1.414812
CG4003 CG8289 0.899960
CG4003 CG8430 -0.893492
CG4003 CG8636 -1.654568
CG4003 CG8759 -2.471156
CG4003 CG8978 -0.486577
CG4003 CG9006 -0.298897
CG4003 CG9140 1.723049
CG4003 CG9750 -0.420542
CG4003 CG9762 0.043620
CG4006 CG4204 -0.327885
CG4006 CG4551 0.002511
CG4006 CG5433 -0.088505
CG4006 CG5809 1.466987
CG4006 CG6775 0.812647
CG4006 CG6877 -1.542384
CG4006 CG7375 0.947884
CG4006 CG7379 -0.273582
CG4006 CG7752 -0.628619
CG4006 CG7893 -1.067765
CG4006 CG8156 -1.394274
CG4006 CG8289 -0.825952
CG4006 CG8933 0.341788
CG4006 CG9022 0.680574
CG4006 CG9128 0.413552
CG4006 CG9322 0.214910
CG4006 CG9712 -0.548359
CG4033 CG4217 0.332871
CG4033 CG4300 2.195319
CG4033 CG4307 11.564098
CG4033 CG4427 3.639396
CG4033 CG4475 -0.737615
CG4033 CG4567 4.474712
CG4033 CG4753 -0.492460
CG4033 CG4901 -7.715258
CG4033 CG4912 4.879227
CG4033 CG4994 1.538505
CG4033 CG5010 0.680425
CG4033 CG5033 -3.240185
CG4033 CG5277 -6.169989
CG4033 CG5330 0.529458
CG4033 CG5525 3.503068
CG4033 CG5594 -3.174179
CG4033 CG5596 3.776087
CG4033 CG5819 1.053984
CG4033 CG5824 3.509409
CG4033 CG5903 0.423495
CG4033 CG5904 3.583877
CG4033 CG5961 1.087098
CG4033 CG5992 1.645952
CG4033 CG6105 1.478630
CG4033 CG6226 -4.467456
CG4033 CG6417 -0.847635
CG4033 CG6459 1.593600
CG4033 CG6501 1.210285
CG4033 CG6512 2.497857
CG4033 CG6904 2.367446
CG4033 CG6949 1.530515
CG4033 CG7033 0.264600
CG4033 CG7088 -1.104199
CG4033 CG7176 1.613631
CG4033 CG7361 -3.522721
CG4033 CG7421 5.033853
CG4033 CG7430 0.748829
CG4033 CG7458 -9.993947
CG4033 CG7461 6.906951
CG4033 CG7519 -0.601439
CG4033 CG7915 0.272071
CG4033 CG8048 3.696142
CG4033 CG8058 -7.169166
CG4033 CG8235 5.451624
CG4033 CG8309 -2.536551
CG4033 CG8402 0.768467
CG4033 CG8439 5.179622
CG4033 CG8443 -5.475249
CG4033 CG8446 -4.300636
CG4033 CG8525 2.402382
CG4033 CG8531 -1.716280
CG4033 CG8766 -0.662030
CG4033 CG8788 1.553333
CG4033 CG8920 2.838783
CG4033 CG8946 -5.306212
CG4033 CG8977 -11.368633
CG4033 CG9172 1.161956
CG4033 CG9281 -5.889455
CG4033 CG9527 2.266337
CG4033 CG9663 0.906677
CG4033 CG9762 -0.459328
CG4033 TE19126 2.595712
CG4050 CG5545 -1.815611
CG4050 CG6703 -1.740233
CG4050 CG6930 -2.972348
CG4051 CG4233 1.618769
CG4051 CG4307 1.175292
CG4051 CG4427 2.842756
CG4051 CG4567 -1.492281
CG4051 CG4972 0.225260
CG4051 CG4994 -1.805024
CG4051 CG5033 1.407620
CG4051 CG5330 1.047767
CG4051 CG5374 0.446461
CG4051 CG5476 -0.698860
CG4051 CG5904 -0.744812
CG4051 CG6459 0.642104
CG4051 CG6501 -2.028540
CG4051 CG6668 0.153047
CG4051 CG6708 0.485675
CG4051 CG6871 -0.458594
CG4051 CG6904 -3.135349
CG4051 CG6949 3.027776
CG4051 CG7033 3.530370
CG4051 CG7107 -8.435122
CG4051 CG7176 -11.207067
CG4051 CG7361 5.036728
CG4051 CG7413 2.050330
CG4051 CG7421 -3.545208
CG4051 CG7430 0.581252
CG4051 CG7461 0.507893
CG4051 CG7610 -1.439120
CG4051 CG7698 -2.617111
CG4051 CG7935 -0.356960
CG4051 CG8058 0.109806
CG4051 CG8186 0.222632
CG4051 CG8235 -1.402864
CG4051 CG8309 1.966078
CG4051 CG8402 -0.785335
CG4051 CG8439 1.834996
CG4051 CG8766 0.426836
CG4051 CG8788 -1.329559
CG4051 CG8977 -2.064847
CG4051 CG9009 -0.609734
CG4051 CG9140 0.958076
CG4051 CG9281 -1.689810
CG4051 CG9322 -0.701896
CG4051 CG9330 -0.743373
CG4051 CG9527 0.341342
CG4051 CG9710 -1.316920
CG4051 CG9762 -0.329740
CG4061 CG5660 0.886333
CG4061 CG6028 -2.031858
CG4061 CG6459 -0.131158
CG4061 CG7328 -2.302186
CG4061 CG8766 -0.442047
CG4061 CG9331 -2.695205
CG4061 CG9527 0.174116
CG4115 CG6668 -0.368059
CG4115 CG7654 -0.624881
CG4115 CG8306 -1.960685
CG4115 CG9866 -1.295393
CG4115 TE19126 -1.320915
CG4120 CG8782 -0.259800
CG4125 CG4300 -2.821613
CG4125 CG4581 -0.612218
CG4125 CG4843 -0.919794
CG4125 CG4994 -1.229076
CG4125 CG5596 0.415914
CG4125 CG7638 -5.289057
CG4125 CG7675 -1.583505
CG4125 CG8231 -0.724542
CG4125 CG8635 -0.243422
CG4125 CG8759 1.246385
CG4125 CG8977 4.456682
CG4125 CG9762 -1.994805
CG4125 TE19126 -3.526485
CG4145 CG4204 0.010418
CG4145 CG4672 0.342708
CG4145 CG4679 1.554029
CG4145 CG5353 -0.610604
CG4145 CG5809 -0.799986
CG4145 CG9539 -1.267669
CG4162 CG5210 -0.783870
CG4162 CG7062 -0.430672
CG4162 CG7241 -4.235518
CG4162 CG8050 2.236518
CG4162 CG8066 -2.315534
CG4162 CG8665 -3.929775
CG4162 CG8669 -3.159677
CG4169 CG4233 -0.883937
CG4169 CG4364 -3.217924
CG4169 CG4376 -0.493635
CG4169 CG4994 -4.192035
CG4169 CG5320 0.791644
CG4169 CG5353 0.524286
CG4169 CG5374 0.900305
CG4169 CG6501 0.024471
CG4169 CG6666 -2.882421
CG4169 CG6668 0.470886
CG4169 CG6775 -0.008897
CG4169 CG7033 1.039191
CG4169 CG7071 0.364093
CG4169 CG7107 1.314183
CG4169 CG7361 -0.397189
CG4169 CG7433 -1.535594
CG4169 CG7610 -2.762912
CG4169 CG7920 -4.126944
CG4169 CG8235 1.470254
CG4169 CG8402 -1.553346
CG4169 CG8439 -2.048351
CG4169 CG8977 2.658748
CG4169 CG9022 0.430008
CG4169 CG9710 0.426112
CG4169 CG9811 -1.835280
CG4170 CG4354 -0.861813
CG4170 CG4679 2.785759
CG4170 CG4700 1.019994
CG4170 CG4912 -0.534692
CG4170 CG5033 -0.607237
CG4170 CG5183 0.738881
CG4170 CG5258 -0.031620
CG4170 CG5330 -2.967620
CG4170 CG5374 1.331931
CG4170 CG5486 -1.187240
CG4170 CG5809 1.175542
CG4170 CG6512 -2.253891
CG4170 CG6668 0.287119
CG4170 CG7033 0.152387
CG4170 CG7413 3.032139
CG4170 CG7461 0.733713
CG4170 CG7893 0.627659
CG4170 CG8231 -1.613175
CG4170 CG8402 0.428727
CG4170 CG8759 -3.961791
CG4170 CG8977 4.311936
CG4170 CG9194 -0.209861
CG4170 CG9281 -4.110834
CG4170 CG9330 -1.997658
CG4170 CG9403 -1.500729
CG4170 CG9423 0.068337
CG4170 CG9677 0.252369
CG4170 CG9710 -0.460855
CG4170 CG9866 0.241187
CG4199 CG6830 -1.182335
CG4204 CG4551 -0.099150
CG4204 CG5353 0.443677
CG4204 CG5809 0.675262
CG4204 CG6775 -0.984612
CG4204 CG6877 0.263706
CG4204 CG7987 -0.580853
CG4204 CG8276 0.274317
CG4204 CG8289 -0.853986
CG4204 CG9022 2.068380
CG4204 CG9128 -0.678795
CG4204 CG9256 -0.224990
CG4204 CG9423 0.672697
CG4204 CG9677 -0.527436
CG4204 CG9916 -0.964856
CG4204 CG9985 0.171172
CG4217 CG4307 1.463014
CG4217 CG4427 3.923511
CG4217 CG4567 -2.655309
CG4217 CG4581 -9.605894
CG4217 CG4665 0.567473
CG4217 CG4753 -3.668959
CG4217 CG4901 1.628715
CG4217 CG4912 -6.909403
CG4217 CG4994 3.735011
CG4217 CG5010 -3.257588
CG4217 CG5258 -1.953359
CG4217 CG5525 -9.798027
CG4217 CG5558 -3.958479
CG4217 CG5596 0.024590
CG4217 CG5819 -1.320180
CG4217 CG5824 1.670356
CG4217 CG5903 -1.041247
CG4217 CG5904 -14.689119
CG4217 CG5961 2.874061
CG4217 CG5992 -0.621583
CG4217 CG6022 4.132354
CG4217 CG6105 -1.498689
CG4217 CG6226 1.345397
CG4217 CG6417 1.045595
CG4217 CG6501 -10.760808
CG4217 CG6769 0.302051
CG4217 CG6904 -2.500651
CG4217 CG6949 -1.533388
CG4217 CG7033 2.285355
CG4217 CG7176 1.198310
CG4217 CG7178 -0.869175
CG4217 CG7361 0.670354
CG4217 CG7421 0.127579
CG4217 CG7430 -1.298512
CG4217 CG7458 1.404501
CG4217 CG7461 -0.710299
CG4217 CG7519 -4.040609
CG4217 CG7554 -1.088727
CG4217 CG7698 -1.014072
CG4217 CG7712 1.707431
CG4217 CG7834 3.244212
CG4217 CG7839 5.740016
CG4217 CG7993 -4.206962
CG4217 CG8039 -8.352779
CG4217 CG8048 3.057956
CG4217 CG8058 10.346836
CG4217 CG8327 1.918064
CG4217 CG8443 8.707826
CG4217 CG8446 1.159795
CG4217 CG8525 4.109560
CG4217 CG8531 -2.440884
CG4217 CG8636 2.039824
CG4217 CG8766 2.096829
CG4217 CG8788 3.486433
CG4217 CG8920 6.546387
CG4217 CG8946 -2.276094
CG4217 CG9140 6.257202
CG4217 CG9527 -5.603529
CG4217 CG9577 3.010798
CG4217 CG9630 1.890546
CG4217 CG9663 0.459010
CG4233 CG4427 -4.454158
CG4233 CG4475 -0.530145
CG4233 CG4567 2.497683
CG4233 CG4994 -3.095228
CG4233 CG5033 6.358300
CG4233 CG5330 0.908838
CG4233 CG5353 0.679870
CG4233 CG5590 -1.678786
CG4233 CG5594 -1.593690
CG4233 CG5903 -1.301979
CG4233 CG5904 -1.694702
CG4233 CG5992 -0.702397
CG4233 CG6226 -0.665831
CG4233 CG6501 12.080942
CG4233 CG6666 0.340011
CG4233 CG6769 1.753836
CG4233 CG6949 -0.578517
CG4233 CG7107 0.977475
CG4233 CG7361 0.733620
CG4233 CG7421 -0.177309
CG4233 CG7935 0.865315
CG4233 CG7981 -1.042399
CG4233 CG7993 -6.402114
CG4233 CG8058 2.823160
CG4233 CG8235 -7.141460
CG4233 CG8309 1.314176
CG4233 CG8402 -10.356192
CG4233 CG8439 -0.365601
CG4233 CG8443 0.589488
CG4233 CG8446 0.227557
CG4233 CG8470 -2.284757
CG4233 CG8766 0.799210
CG4247 CG5012 -1.093030
CG4247 CG5660 -0.952181
CG4300 CG4843 -0.782135
CG4300 CG4994 -2.937220
CG4300 CG5320 -0.183666
CG4300 CG5374 -1.456151
CG4300 CG6501 1.029496
CG4300 CG7033 -0.402657
CG4300 CG7430 1.990417
CG4300 CG7638 0.636808
CG4300 CG7987 -1.058942
CG4300 CG8439 1.349681
CG4300 CG8759 -0.243949
CG4300 CG8977 -5.144635
CG4300 CG9281 -2.335725
CG4300 CG9710 -0.004696
CG4300 CG9762 3.051160
CG4300 TE19126 2.791580
CG4303 CG5433 -0.992949
CG4303 CG5499 -1.201459
CG4303 CG5813 -0.752790
CG4303 CG6174 -0.166605
CG4303 CG6617 0.517910
CG4303 CG6889 -0.818295
CG4303 CG6987 -2.069296
CG4303 CG7375 -0.266387
CG4303 CG7379 0.490047
CG4303 CG8092 -1.584481
CG4303 CG8416 -1.144233
CG4303 CG8933 -1.597640
CG4306 CG5210 -1.769688
CG4307 CG4457 -0.328262
CG4307 CG4567 2.749661
CG4307 CG4901 -6.401106
CG4307 CG4912 8.034083
CG4307 CG4972 -3.715065
CG4307 CG4994 -2.351156
CG4307 CG5010 5.313659
CG4307 CG5033 7.076871
CG4307 CG5258 -1.453753
CG4307 CG5277 -2.247434
CG4307 CG5374 0.012351
CG4307 CG5525 4.753434
CG4307 CG5558 1.203918
CG4307 CG5824 -10.905475
CG4307 CG5904 -16.376493
CG4307 CG6022 0.079650
CG4307 CG6105 -14.696132
CG4307 CG6226 -1.912653
CG4307 CG6343 -0.344059
CG4307 CG6501 5.523402
CG4307 CG6512 3.862760
CG4307 CG6904 -2.818668
CG4307 CG6949 -1.084403
CG4307 CG7033 3.931141
CG4307 CG7176 -0.514671
CG4307 CG7361 -1.007463
CG4307 CG7413 4.649264
CG4307 CG7421 2.464418
CG4307 CG7430 -3.449721
CG4307 CG7519 23.219652
CG4307 CG7610 -2.393951
CG4307 CG7712 -2.255579
CG4307 CG7834 0.117009
CG4307 CG7935 -9.635208
CG4307 CG7993 -0.554580
CG4307 CG8039 3.353108
CG4307 CG8058 6.857527
CG4307 CG8231 -2.121634
CG4307 CG8309 -7.418650
CG4307 CG8402 6.654968
CG4307 CG8439 -0.766457
CG4307 CG8443 -1.088499
CG4307 CG8444 2.514850
CG4307 CG8446 -9.896094
CG4307 CG8525 6.338858
CG4307 CG8759 11.837377
CG4307 CG8788 3.002081
CG4307 CG8920 0.897338
CG4307 CG8977 -9.362778
CG4307 CG8978 1.810542
CG4307 CG9009 -0.961349
CG4307 CG9140 -1.644692
CG4307 CG9149 1.014220
CG4307 CG9172 -2.231126
CG4307 CG9281 -9.246628
CG4307 CG9306 -2.153544
CG4307 CG9630 1.387364
CG4307 CG9762 2.840811
CG4311 CG5170 -1.797137
CG4311 CG9149 -2.627822
CG4354 CG4533 -0.388753
CG4354 CG4679 -0.015531
CG4354 CG5330 0.559030
CG4354 CG8402 -0.620811
CG4364 CG4376 -0.261758
CG4364 CG4567 -0.004950
CG4364 CG7071 -0.476581
CG4364 CG7107 1.121722
CG4364 CG7361 0.971184
CG4364 CG7920 1.087877
CG4364 CG8439 -1.031420
CG4376 CG4726 -1.209241
CG4376 CG4994 -0.930593
CG4376 CG5476 0.374915
CG4376 CG6521 -0.483276
CG4376 CG6647 -0.776363
CG4376 CG6666 0.493790
CG4376 CG6668 0.534635
CG4376 CG7071 -1.463415
CG4376 CG7107 -0.296531
CG4376 CG7361 1.157788
CG4376 CG7433 -0.285462
CG4376 CG7920 -0.356022
CG4376 CG8186 0.739280
CG4376 CG9710 0.865272
CG4376 CG9811 -0.996845
CG4405 CG7481 -1.178494
CG4405 CG8974 -0.900377
CG4427 CG4457 -2.046557
CG4427 CG4475 -3.439029
CG4427 CG4511 -0.685052
CG4427 CG4533 -0.744610
CG4427 CG4552 0.997546
CG4427 CG4567 4.971982
CG4427 CG4665 2.890086
CG4427 CG4679 0.855620
CG4427 CG4726 -1.649944
CG4427 CG4746 1.745882
CG4427 CG4912 2.023046
CG4427 CG5033 -11.742918
CG4427 CG5193 -4.213671
CG4427 CG5277 -4.006031
CG4427 CG5320 5.664190
CG4427 CG5330 -12.075246
CG4427 CG5353 -11.359808
CG4427 CG5374 -5.848024
CG4427 CG5558 -0.015458
CG4427 CG5594 0.320918
CG4427 CG5904 -6.353756
CG4427 CG5992 -0.711373
CG4427 CG6226 1.245669
CG4427 CG6459 2.515672
CG4427 CG6501 -20.395704
CG4427 CG6512 -2.978875
CG4427 CG6668 0.089521
CG4427 CG6708 -15.990859
CG4427 CG6871 0.850876
CG4427 CG6904 -9.953006
CG4427 CG6949 8.460020
CG4427 CG7033 3.874471
CG4427 CG7107 0.567892
CG4427 CG7176 -2.169311
CG4427 CG7227 1.010707
CG4427 CG7266 1.346520
CG4427 CG7361 9.229204
CG4427 CG7393 3.678309
CG4427 CG7413 1.898833
CG4427 CG7421 -5.507635
CG4427 CG7430 -0.230539
CG4427 CG7458 6.216577
CG4427 CG7461 -5.254039
CG4427 CG7610 4.322931
CG4427 CG7698 -2.188014
CG4427 CG7915 -4.169765
CG4427 CG7935 7.797848
CG4427 CG7981 0.588929
CG4427 CG7987 0.939352
CG4427 CG7993 3.089360
CG4427 CG8036 -2.840704
CG4427 CG8058 0.700424
CG4427 CG8144 0.339208
CG4427 CG8235 -10.622843
CG4427 CG8309 1.175483
CG4427 CG8402 0.654258
CG4427 CG8439 -0.476942
CG4427 CG8443 7.916719
CG4427 CG8446 1.429667
CG4427 CG8531 -8.375800
CG4427 CG8636 -0.333508
CG4427 CG8766 -2.493912
CG4427 CG8788 -14.982113
CG4427 CG8920 2.230783
CG4427 CG8946 -2.459560
CG4427 CG8977 15.433719
CG4427 CG9006 0.971294
CG4427 CG9009 -4.823528
CG4427 CG9140 1.196338
CG4427 CG9148 -0.132055
CG4427 CG9172 -0.174324
CG4427 CG9280 -1.132974
CG4427 CG9281 -3.882319
CG4427 CG9330 -0.430174
CG4427 CG9663 1.420163
CG4427 CG9710 3.000263
CG4427 CG9750 0.852879
CG4427 CG9762 -2.272734
CG4457 CG4552 -1.169612
CG4457 CG4912 1.284621
CG4457 CG4966 -1.017769
CG4457 CG4972 -0.730219
CG4457 CG5183 1.800893
CG4457 CG5258 -1.141239
CG4457 CG5277 -0.944039
CG4457 CG5353 0.883139
CG4457 CG5374 -0.453778
CG4457 CG5382 -0.585166
CG4457 CG5596 -0.070405
CG4457 CG5824 6.704706
CG4457 CG5904 4.955867
CG4457 CG5992 2.915681
CG4457 CG6105 -1.059715
CG4457 CG6202 -0.394958
CG4457 CG6512 0.266095
CG4457 CG6708 2.065710
CG4457 CG6904 3.086353
CG4457 CG7033 -0.003075
CG4457 CG7073 -1.472350
CG4457 CG7413 0.783737
CG4457 CG7430 -1.762526
CG4457 CG7461 -5.978751
CG4457 CG7519 1.809211
CG4457 CG7610 -2.175608
CG4457 CG7915 0.075910
CG4457 CG7993 0.828984
CG4457 CG8231 -0.056797
CG4457 CG8235 -1.383193
CG4457 CG8289 -0.152120
CG4457 CG8306 -0.502735
CG4457 CG8446 3.765072
CG4457 CG8635 -0.313024
CG4457 CG8759 -7.104781
CG4457 CG8978 -1.321350
CG4457 CG9009 -0.426318
CG4457 CG9035 -2.230522
CG4457 CG9140 -0.312200
CG4457 CG9172 -1.625804
CG4457 CG9281 4.103445
CG4457 CG9630 -2.962072
CG4457 CG9866 1.573771
CG4475 CG5033 2.157714
CG4475 CG6415 -1.506230
CG4475 CG6459 -0.107853
CG4475 CG6501 -0.501690
CG4475 CG6949 0.530929
CG4475 CG8036 -2.179214
CG4475 CG8058 0.311767
CG4475 CG8235 0.409521
CG4475 CG8402 -0.806497
CG4475 CG8443 -0.031444
CG4475 CG8470 0.047072
CG4475 CG8788 2.869082
CG4475 CG8946 -2.924995
CG4475 CG9127 -0.686134
CG4511 CG5193 -1.260084
CG4511 CG7987 -1.810771
CG4532 CG6617 -1.472794
CG4532 CG6860 -1.422201
CG4533 CG4679 -1.451958
CG4533 CG4692 2.202459
CG4533 CG5033 1.785071
CG4533 CG5320 -5.317932
CG4533 CG5330 -1.410010
CG4533 CG5345 0.228972
CG4533 CG5353 -1.007243
CG4533 CG5476 -0.010022
CG4533 CG5594 -1.120426
CG4533 CG6803 -0.774954
CG4533 CG7062 0.772877
CG4533 CG7981 -0.442447
CG4533 CG7987 2.298390
CG4533 CG8050 -1.432586
CG4533 CG8402 1.536550
CG4533 CG8665 -3.640583
CG4533 CG9985 1.437368
CG4551 CG4700 -0.491987
CG4551 CG5454 -0.493326
CG4551 CG7893 -0.605872
CG4551 CG8231 -0.709112
CG4551 CG8366 -1.121160
CG4551 CG8759 3.001401
CG4551 CG9403 -1.306381
CG4551 CG9423 -1.533103
CG4551 CG9677 -0.566425
CG4551 CG9710 -0.635120
CG4551 CG9750 -1.233944
CG4551 CG9916 -0.247205
CG4552 CG4692 -0.134518
CG4552 CG4726 0.720818
CG4552 CG4966 -0.398950
CG4552 CG4994 2.703639
CG4552 CG5186 -1.741515
CG4552 CG6708 -1.957150
CG4552 CG6766 0.268584
CG4552 CG6775 0.418522
CG4552 CG7033 0.226483
CG4552 CG7071 0.279315
CG4552 CG7107 0.254724
CG4552 CG7271 -1.274450
CG4552 CG7361 -0.725065
CG4552 CG7413 -2.408078
CG4552 CG7430 -1.121582
CG4552 CG8231 0.117131
CG4552 CG8235 -3.951236
CG4552 CG8430 0.104398
CG4552 CG9022 0.457314
CG4552 CG9172 -0.382014
CG4552 CG9710 -1.356883
CG4567 CG4901 -1.614738
CG4567 CG4994 -0.060663
CG4567 CG5010 -1.769839
CG4567 CG5374 -1.272102
CG4567 CG5525 1.999858
CG4567 CG5904 3.237171
CG4567 CG6226 -4.666496
CG4567 CG6459 0.932022
CG4567 CG6501 4.880972
CG4567 CG6949 -2.411146
CG4567 CG7033 2.416197
CG4567 CG7107 0.776299
CG4567 CG7361 -4.178465
CG4567 CG7421 -0.205122
CG4567 CG7461 -0.000240
CG4567 CG7698 -0.060395
CG4567 CG7712 1.661737
CG4567 CG7807 -0.805188
CG4567 CG8058 0.847620
CG4567 CG8235 -2.886156
CG4567 CG8309 1.501483
CG4567 CG8402 -0.371567
CG4567 CG8439 -2.712533
CG4567 CG8443 -1.177543
CG4567 CG8766 1.704571
CG4567 CG8788 -1.073936
CG4567 CG8946 -0.615169
CG4567 CG9172 0.657299
CG4567 CG9281 0.916580
CG4567 CG9527 -0.785807
CG4567 CG9710 -0.887780
CG4567 CR31808 -0.358521
CG4581 CG4753 0.564704
CG4581 CG4843 -0.104922
CG4581 CG5033 1.227202
CG4581 CG5525 2.709098
CG4581 CG5558 -0.007273
CG4581 CG5596 0.628177
CG4581 CG5819 -1.149284
CG4581 CG5824 -0.088842
CG4581 CG5904 5.317468
CG4581 CG5961 -0.634026
CG4581 CG6105 -3.249829
CG4581 CG6417 -1.232935
CG4581 CG6501 -0.532148
CG4581 CG6904 0.366392
CG4581 CG6949 -1.270418
CG4581 CG7033 -3.013468
CG4581 CG7458 -0.156623
CG4581 CG7461 1.055574
CG4581 CG7519 2.515188
CG4581 CG7698 -0.203931
CG4581 CG7839 -0.836615
CG4581 CG7987 -0.585480
CG4581 CG8039 -0.548987
CG4581 CG8048 0.023757
CG4581 CG8231 0.452711
CG4581 CG8525 1.478811
CG4581 CG8531 -2.026531
CG4581 CG8780 -1.592685
CG4581 CG8788 0.096344
CG4581 CG8977 1.540478
CG4581 CG9527 0.546024
CG4581 CG9663 -1.390386
CG4581 CG9762 -0.367684
CG4665 CG6202 -0.693896
CG4665 CG6415 -2.470311
CG4665 CG6904 0.489846
CG4665 CG7458 0.588425
CG4665 CG7461 -2.021166
CG4665 CG7993 -1.571017
CG4665 CG8058 0.718113
CG4665 CG8531 -2.832970
CG4672 CG6775 0.877924
CG4672 CG6877 -0.081820
CG4672 CG7375 0.285826
CG4672 CG8974 -2.533204
CG4672 CG9022 -0.009686
CG4672 CG9346 -1.638562
CG4677 CG8276 -1.750920
CG4679 CG4692 -3.545069
CG4679 CG5320 -1.928965
CG4679 CG5330 -9.718051
CG4679 CG5345 0.306269
CG4679 CG5353 -2.849239
CG4679 CG5476 1.568831
CG4679 CG5486 1.666016
CG4679 CG5594 1.686615
CG4679 CG6512 -1.512054
CG4679 CG6668 -2.437981
CG4679 CG6708 0.220872
CG4679 CG6803 -0.263571
CG4679 CG7062 0.138693
CG4679 CG7071 0.741632
CG4679 CG7107 -0.188616
CG4679 CG7173 0.010864
CG4679 CG7266 1.341467
CG4679 CG7981 -0.273802
CG4679 CG8186 0.739535
CG4679 CG8235 0.893218
CG4679 CG8402 -6.062836
CG4679 CG8439 2.719855
CG4679 CG8665 5.020552
CG4679 CG8977 3.472732
CG4679 CG9194 -2.979006
CG4679 CG9238 0.261070
CG4679 CG9280 -0.191253
CG4679 CG9539 -2.158175
CG4679 CG9710 -0.503615
CG4679 CG9985 -0.220033
CG4679 CR31696 1.339798
CG4679 TE19126 0.675254
CG4692 CG4994 -1.529039
CG4692 CG5320 -1.955989
CG4692 CG5330 -6.615490
CG4692 CG5345 0.430428
CG4692 CG5353 2.467260
CG4692 CG5374 -1.197696
CG4692 CG5486 -0.267744
CG4692 CG5594 0.055591
CG4692 CG6668 1.953030
CG4692 CG7033 0.132774
CG4692 CG7107 0.130312
CG4692 CG7915 -0.737955
CG4692 CG7935 0.980158
CG4692 CG7981 -0.709483
CG4692 CG8231 -0.420132
CG4692 CG8235 -1.641173
CG4692 CG8402 -1.782164
CG4692 CG8439 1.207059
CG4692 CG9194 -2.222360
CG4692 CG9281 0.302416
CG4692 CG9423 0.140377
CG4692 CG9710 -1.544804
CG4692 CG9762 -0.288697
CG4692 CG9811 -0.690162
CG4696 CG5776 -1.794648
CG4700 CG4912 -1.322545
CG4700 CG5183 -2.023316
CG4700 CG5454 0.285106
CG4700 CG5486 0.825532
CG4700 CG5809 -0.774871
CG4700 CG6177 -2.276688
CG4700 CG6512 0.495172
CG4700 CG7033 -4.839964
CG4700 CG7227 0.966377
CG4700 CG7413 2.771537
CG4700 CG7893 1.363110
CG4700 CG8231 2.997825
CG4700 CG8759 1.870645
CG4700 CG8978 -0.258045
CG4700 CG9194 0.515744
CG4700 CG9281 2.064361
CG4700 CG9330 -1.285026
CG4700 CG9403 -3.372900
CG4700 CG9423 0.923156
CG4700 CG9677 1.033425
CG4700 CG9710 1.338005
CG4700 CG9750 -3.959115
CG4700 CG9866 0.782697
CG4700 CG9985 0.755811
CG4726 CG4966 1.198842
CG4726 CG4994 -2.412789
CG4726 CG5596 0.768670
CG4726 CG6501 -0.074511
CG4726 CG6512 0.496929
CG4726 CG6521 -0.546736
CG4726 CG6668 -4.524732
CG4726 CG6708 -0.264032
CG4726 CG6766 -0.644419
CG4726 CG7033 0.098038
CG4726 CG7071 1.905316
CG4726 CG7107 -3.219129
CG4726 CG7271 -2.054171
CG4726 CG7361 0.032741
CG4726 CG7430 0.989082
CG4726 CG7458 -0.909495
CG4726 CG7461 0.813377
CG4726 CG7654 -0.571270
CG4726 CG7915 0.025719
CG4726 CG8235 1.565178
CG4726 CG8439 2.212851
CG4726 CG8977 0.178949
CG4726 CG9281 -4.164953
CG4726 CG9330 -1.836669
CG4726 CG9710 -1.502207
CG4726 CR31696 -1.740828
CG4726 TE19126 -0.604287
CG4742 CG9149 -0.804272
CG4746 CG5033 -1.068128
CG4746 CG5220 1.179516
CG4746 CG5330 1.254571
CG4746 CG5345 0.007441
CG4746 CG5353 -2.187873
CG4746 CG5776 -1.271696
CG4746 CG5824 0.102223
CG4746 CG6148 -0.514146
CG4746 CG6512 0.425366
CG4746 CG7702 -0.184088
CG4746 CG7915 -0.720477
CG4746 CG8258 0.322101
CG4746 CG8759 2.802925
CG4746 CG8977 -1.515579
CG4746 CG9281 -1.301350
CG4746 CG9677 -2.527015
CG4746 CG9866 -1.228785
CG4752 CG5353 -2.598291
CG4753 CG4781 -1.374618
CG4753 CG5010 -3.225318
CG4753 CG5288 1.725805
CG4753 CG5558 -3.032944
CG4753 CG5819 -1.779003
CG4753 CG5904 3.861105
CG4753 CG5961 -1.731035
CG4753 CG6105 1.358533
CG4753 CG6417 -4.480499
CG4753 CG6459 1.919295
CG4753 CG6501 0.824179
CG4753 CG6949 0.441513
CG4753 CG8039 -3.122221
CG4753 CG8048 0.444605
CG4753 CG8443 -0.478969
CG4753 CG8470 -0.107553
CG4753 CG8525 -1.658385
CG4753 CG8766 2.015432
CG4753 CG8788 -4.970510
CG4753 CG8804 -0.821441
CG4753 CG8946 -7.437656
CG4753 CG9331 0.642484
CG4753 CG9527 0.942051
CG4753 CG9577 -2.656249
CG4781 CG6022 1.702393
CG4781 CG8327 -1.356648
CG4781 CG9006 -0.334036
CG4781 CG9300 -1.030810
CG4781 CG9306 -0.543224
CG4843 CG4994 0.897326
CG4843 CG5258 0.292904
CG4843 CG5596 -0.519425
CG4843 CG5824 -0.075208
CG4843 CG5992 0.296635
CG4843 CG6972 -1.163501
CG4843 CG7430 1.267527
CG4843 CG7458 2.166629
CG4843 CG7638 -4.367547
CG4843 CG8231 1.588285
CG4843 CG8301 -0.285029
CG4843 CG8635 -3.478268
CG4843 CG8759 -1.709649
CG4843 CG8977 -6.913231
CG4843 CG9281 2.444869
CG4843 CG9630 1.422959
CG4843 CG9663 -0.596507
CG4843 CG9762 1.551015
CG4843 CG9866 0.990138
CG4843 TE19126 -0.965487
CG4901 CG4994 1.578354
CG4901 CG5010 0.220068
CG4901 CG5525 -13.952740
CG4901 CG5903 -1.391117
CG4901 CG5904 1.173314
CG4901 CG5961 -0.325382
CG4901 CG6105 0.075920
CG4901 CG6226 1.881434
CG4901 CG6501 -1.492169
CG4901 CG6769 0.836196
CG4901 CG6904 2.828174
CG4901 CG6949 -0.548520
CG4901 CG7176 -0.117998
CG4901 CG7361 -4.196202
CG4901 CG7421 -2.419057
CG4901 CG7458 -0.921650
CG4901 CG7502 -1.416480
CG4901 CG7712 -0.418859
CG4901 CG7834 -2.063533
CG4901 CG8058 -0.004372
CG4901 CG8309 3.480531
CG4901 CG8443 2.330901
CG4901 CG8531 -1.862842
CG4901 CG8788 3.664534
CG4901 CG9140 -0.552408
CG4901 CG9149 -0.027595
CG4901 CG9527 -8.857075
CG4912 CG5033 -1.236340
CG4912 CG5183 -0.607018
CG4912 CG5258 -1.680771
CG4912 CG5277 -3.313988
CG4912 CG5353 1.255810
CG4912 CG5525 3.152312
CG4912 CG5824 -28.026079
CG4912 CG5904 0.420280
CG4912 CG6022 -4.446845
CG4912 CG6226 0.695786
CG4912 CG6455 -0.448907
CG4912 CG6512 0.054146
CG4912 CG6708 -1.885817
CG4912 CG6904 -10.126840
CG4912 CG7033 -4.902440
CG4912 CG7413 1.932604
CG4912 CG7430 -0.679733
CG4912 CG7461 0.096745
CG4912 CG7519 16.981938
CG4912 CG7654 -1.115905
CG4912 CG8058 -1.526265
CG4912 CG8231 -4.520283
CG4912 CG8286 0.313206
CG4912 CG8309 3.233605
CG4912 CG8446 -3.151711
CG4912 CG8525 4.685316
CG4912 CG8759 -0.059605
CG4912 CG8920 -9.492664
CG4912 CG8977 -0.338027
CG4912 CG8978 2.042523
CG4912 CG9006 3.494637
CG4912 CG9172 0.208507
CG4912 CG9281 -0.448458
CG4912 CG9330 -3.925931
CG4912 CG9630 3.865019
CG4912 CG9663 0.777491
CG4912 CG9677 -0.333006
CG4912 CG9750 -2.897693
CG4912 CG9866 2.190642
CG4966 CG4994 -5.037562
CG4966 CG5258 -0.832626
CG4966 CG6668 1.089788
CG4966 CG6766 -3.008092
CG4966 CG7073 0.543966
CG4966 CG7271 -1.606936
CG4966 CG7413 -1.555946
CG4966 CG7430 0.573502
CG4966 CG7461 0.426823
CG4966 CG7638 -0.410567
CG4966 CG7654 0.097877
CG4966 CG7675 -2.023607
CG4966 CG7915 -1.179814
CG4966 CG8231 0.605079
CG4966 CG8235 1.856659
CG4966 CG8268 -1.823380
CG4966 CG8306 -0.020192
CG4966 CG8309 -0.155705
CG4966 CG8430 -1.310532
CG4966 CG8635 0.143681
CG4966 CG9172 0.461712
CG4966 CG9281 1.891098
CG4966 CG9326 -0.654351
CG4966 CG9330 0.387765
CG4966 CG9710 0.171677
CG4972 CG4994 1.173092
CG4972 CG5033 -0.031478
CG4972 CG5258 -2.309153
CG4972 CG5277 -1.316390
CG4972 CG5374 0.989836
CG4972 CG5904 0.380846
CG4972 CG6105 0.673531
CG4972 CG6226 -0.912734
CG4972 CG6904 3.303959
CG4972 CG7033 -0.541728
CG4972 CG7413 -0.428373
CG4972 CG7430 2.661420
CG4972 CG7461 -1.051752
CG4972 CG7610 -2.406144
CG4972 CG7935 -1.803029
CG4972 CG7993 0.548957
CG4972 CG8231 -0.673838
CG4972 CG8553 -0.749921
CG4972 CG8759 2.387998
CG4972 CG8977 -0.901201
CG4972 CG8978 -1.357449
CG4972 CG9140 -2.589687
CG4972 CG9281 0.452104
CG4972 CG9330 1.591312
CG4972 CG9710 -0.686059
CG4972 CG9750 -2.391688
CG4984 CG5660 -2.651488
CG4994 CG5258 1.648865
CG4994 CG5320 5.299441
CG4994 CG5330 4.597984
CG4994 CG5374 -4.581073
CG4994 CG5476 -0.106073
CG4994 CG5594 1.393508
CG4994 CG5596 -1.378658
CG4994 CG5903 0.155038
CG4994 CG5904 6.941851
CG4994 CG5992 1.897632
CG4994 CG6105 -0.542559
CG4994 CG6501 5.196758
CG4994 CG6512 6.616358
CG4994 CG6666 5.918123
CG4994 CG6668 1.817043
CG4994 CG6766 2.652113
CG4994 CG6769 2.974215
CG4994 CG6775 0.316709
CG4994 CG6949 0.073210
CG4994 CG7033 -3.672629
CG4994 CG7071 0.284665
CG4994 CG7107 -0.099878
CG4994 CG7173 0.214883
CG4994 CG7176 1.606548
CG4994 CG7271 -1.918885
CG4994 CG7361 -18.442054
CG4994 CG7413 -5.304898
CG4994 CG7421 -6.171325
CG4994 CG7430 -7.217671
CG4994 CG7458 5.174286
CG4994 CG7610 -1.135404
CG4994 CG7638 0.646552
CG4994 CG7675 0.749482
CG4994 CG7698 0.793476
CG4994 CG7915 2.118098
CG4994 CG7920 -2.328296
CG4994 CG7935 2.705127
CG4994 CG8186 1.558797
CG4994 CG8231 -5.796501
CG4994 CG8235 -6.474003
CG4994 CG8309 5.773309
CG4994 CG8402 5.083695
CG4994 CG8430 1.212200
CG4994 CG8439 -3.003135
CG4994 CG8446 5.579538
CG4994 CG8759 0.728453
CG4994 CG8977 -4.401428
CG4994 CG9172 0.848662
CG4994 CG9194 0.344202
CG4994 CG9281 -2.086834
CG4994 CG9330 2.035556
CG4994 CG9710 -7.281598
CG4994 CG9762 -2.626684
CG4994 CG9811 -0.113136
CG4994 CR31696 2.576992
CG4994 TE19126 -3.957315
CG5010 CG5525 0.086801
CG5010 CG5558 4.786894
CG5010 CG5904 -2.339024
CG5010 CG6022 1.696555
CG5010 CG6105 -2.258494
CG5010 CG6226 2.212378
CG5010 CG6343 0.284313
CG5010 CG6459 -2.643841
CG5010 CG6767 1.483255
CG5010 CG7176 -1.189672
CG5010 CG7361 2.823388
CG5010 CG7421 -3.393639
CG5010 CG7519 3.542034
CG5010 CG7712 -7.308368
CG5010 CG8039 -1.554252
CG5010 CG8058 1.256021
CG5010 CG8443 0.880026
CG5010 CG8444 2.740437
CG5010 CG8470 -1.676747
CG5010 CG8525 0.932620
CG5010 CG8788 -1.285773
CG5010 CG8920 -7.586348
CG5010 CG9149 1.888340
CG5010 CG9527 1.364453
CG5010 CG9577 -0.068736
CG5012 CG5660 -1.609014
CG5012 CG7354 -2.004172
CG5021 CG7893 0.058712
CG5021 CG8156 -1.546934
CG5021 CG9712 -2.300617
CG5033 CG5193 3.100033
CG5033 CG5220 -5.023962
CG5033 CG5258 2.619723
CG5033 CG5277 -1.201141
CG5033 CG5330 0.942748
CG5033 CG5353 -5.877941
CG5033 CG5374 -3.129626
CG5033 CG5558 3.605987
CG5033 CG5594 -3.430368
CG5033 CG5776 -0.983479
CG5033 CG5824 -17.553947
CG5033 CG5904 9.468151
CG5033 CG5992 3.551202
CG5033 CG6022 2.484200
CG5033 CG6148 1.477587
CG5033 CG6226 -1.707808
CG5033 CG6501 12.418887
CG5033 CG6512 0.813162
CG5033 CG6708 1.032871
CG5033 CG6871 0.134048
CG5033 CG6904 7.716212
CG5033 CG6949 -13.350004
CG5033 CG7033 -0.430684
CG5033 CG7088 -0.472831
CG5033 CG7227 -1.110659
CG5033 CG7393 -3.826802
CG5033 CG7421 -1.514937
CG5033 CG7430 0.696361
CG5033 CG7458 7.182285
CG5033 CG7461 -8.782843
CG5033 CG7519 6.223538
CG5033 CG7610 -5.501246
CG5033 CG7702 -0.085329
CG5033 CG7839 -0.700560
CG5033 CG7915 3.119374
CG5033 CG7935 -6.804514
CG5033 CG7987 -1.282626
CG5033 CG7993 -1.660059
CG5033 CG8036 -0.065218
CG5033 CG8039 2.989040
CG5033 CG8058 3.155543
CG5033 CG8402 -2.912131
CG5033 CG8439 5.392706
CG5033 CG8443 -1.663669
CG5033 CG8446 2.081398
CG5033 CG8470 -2.035404
CG5033 CG8525 5.535966
CG5033 CG8531 -2.899472
CG5033 CG8583 0.044249
CG5033 CG8636 1.234387
CG5033 CG8759 6.880510
CG5033 CG8920 -2.961126
CG5033 CG8977 -33.972392
CG5033 CG9006 -4.769195
CG5033 CG9009 2.133780
CG5033 CG9140 0.897103
CG5033 CG9281 0.649329
CG5033 CG9306 -0.850642
CG5033 CG9630 2.393818
CG5033 CG9663 -2.622260
CG5033 CG9750 2.373368
CG5033 CG9762 4.004249
CG5170 CG6459 -1.153846
CG5170 CR31808 -1.903272
CG5183 CG5258 0.039946
CG5183 CG5277 0.320981
CG5183 CG5320 2.364715
CG5183 CG5353 -0.260830
CG5183 CG5809 0.653455
CG5183 CG6512 -0.999510
CG5183 CG7073 0.389578
CG5183 CG7915 1.266021
CG5183 CG7987 0.711551
CG5183 CG8306 -4.095248
CG5183 CG8759 -1.520517
CG5183 CG9035 -1.478982
CG5183 CG9128 -0.456855
CG5183 CG9330 -0.550141
CG5183 CG9677 -2.511666
CG5183 CG9750 1.740241
CG5183 CG9866 0.946508
CG5183 CG9985 -1.348691
CG5186 CG7413 0.258307
CG5193 CG6708 -0.237717
CG5193 CG7393 -5.660776
CG5193 CG8235 -0.086811
CG5193 CG9006 0.765087
CG5210 CG7062 -1.057416
CG5210 CG8669 -1.110551
CG5215 CG5433 0.019577
CG5215 CG6877 -1.189493
CG5215 CG7375 -0.327451
CG5215 CG7379 -0.563949
CG5215 CG8567 -0.950096
CG5215 CG8933 0.420942
CG5215 CG8974 0.427109
CG5220 CG5277 1.269284
CG5220 CG5776 -0.640161
CG5220 CG5824 -1.230998
CG5220 CG6148 -1.599123
CG5220 CG7227 -0.324344
CG5220 CG7393 0.755684
CG5220 CG7461 1.713343
CG5220 CG7519 -0.144125
CG5220 CG7935 0.699974
CG5220 CG8525 -1.467970
CG5220 CG8636 -0.693811
CG5220 CG9006 -2.074611
CG5258 CG5277 0.433817
CG5258 CG5374 -4.555725
CG5258 CG5824 2.018672
CG5258 CG5904 1.653597
CG5258 CG6022 0.210699
CG5258 CG6105 1.679690
CG5258 CG6512 1.804528
CG5258 CG6708 1.243399
CG5258 CG6904 -3.257953
CG5258 CG7033 4.417275
CG5258 CG7073 0.745712
CG5258 CG7413 -2.477343
CG5258 CG7430 1.656840
CG5258 CG7461 0.797082
CG5258 CG7519 -7.132625
CG5258 CG7610 1.497946
CG5258 CG7638 0.311029
CG5258 CG7654 -1.879017
CG5258 CG7675 0.040663
CG5258 CG7915 -0.244102
CG5258 CG7935 -1.823553
CG5258 CG7993 0.756922
CG5258 CG8039 0.058599
CG5258 CG8231 -7.053677
CG5258 CG8306 -0.631918
CG5258 CG8525 -0.192853
CG5258 CG8635 0.255680
CG5258 CG8759 -3.825265
CG5258 CG8977 -1.617064
CG5258 CG8978 0.098628
CG5258 CG9009 -0.038561
CG5258 CG9035 -0.349168
CG5258 CG9140 -0.882993
CG5258 CG9172 -0.589952
CG5258 CG9281 2.460029
CG5258 CG9330 -1.122672
CG5258 CG9630 -0.026526
CG5258 CG9677 -1.366786
CG5258 CG9750 0.984999
CG5258 CG9866 3.184855
CG5277 CG5353 -0.505635
CG5277 CG5374 0.190070
CG5277 CG5525 -0.050254
CG5277 CG5824 -11.905257
CG5277 CG5904 -7.608271
CG5277 CG6022 4.444498
CG5277 CG6105 3.556025
CG5277 CG6148 -0.431794
CG5277 CG6226 0.817954
CG5277 CG6343 -0.218697
CG5277 CG6512 -1.863680
CG5277 CG6708 1.670978
CG5277 CG6904 -2.063847
CG5277 CG7033 -1.951744
CG5277 CG7413 0.536847
CG5277 CG7421 -3.738879
CG5277 CG7430 -0.681591
CG5277 CG7461 -1.189289
CG5277 CG7519 -1.125109
CG5277 CG7915 -1.458885
CG5277 CG7935 -2.851267
CG5277 CG7993 -0.889198
CG5277 CG8058 4.956713
CG5277 CG8231 6.447652
CG5277 CG8235 -0.142120
CG5277 CG8309 -6.722430
CG5277 CG8446 -0.465218
CG5277 CG8525 -1.571420
CG5277 CG8759 -6.165299
CG5277 CG8920 -9.874861
CG5277 CG8977 10.069243
CG5277 CG8978 1.908192
CG5277 CG9006 0.470331
CG5277 CG9140 0.272214
CG5277 CG9172 -2.213195
CG5277 CG9281 -1.084762
CG5277 CG9330 -1.450025
CG5277 CG9630 6.398411
CG5277 CG9750 1.992151
CG5288 CG5532 -0.280225
CG5288 CG6459 -1.264780
CG5288 CG7241 -0.012206
CG5288 CG8669 -0.780426
CG5288 CG8766 0.280220
CG5288 CG8788 0.964501
CG5288 CG8804 -4.625788
CG5288 CG8913 -1.217792
CG5288 CG8946 -1.280282
CG5288 CG9066 -1.879492
CG5288 CG9331 0.334152
CG5320 CG5330 1.221734
CG5320 CG5353 2.570334
CG5320 CG5476 -4.653964
CG5320 CG5594 -0.227598
CG5320 CG5809 -6.144979
CG5320 CG6501 3.500752
CG5320 CG6668 -12.994622
CG5320 CG6803 -0.711054
CG5320 CG6844 -1.504261
CG5320 CG7071 -1.106445
CG5320 CG7107 0.788213
CG5320 CG7173 -3.640554
CG5320 CG7433 -2.049882
CG5320 CG7481 -0.369776
CG5320 CG7915 3.543716
CG5320 CG7920 1.456121
CG5320 CG7987 -5.481273
CG5320 CG8186 0.387375
CG5320 CG8276 1.460351
CG5320 CG8977 -3.852354
CG5320 CG9194 1.140597
CG5320 CG9238 -0.824762
CG5320 CG9710 6.074844
CG5320 CG9762 1.837684
CG5320 CG9985 -1.440239
CG5320 CR31696 -5.099614
CG5320 TE19126 1.200018
CG5330 CG5345 -1.483227
CG5330 CG5353 5.633509
CG5330 CG5374 5.815272
CG5330 CG5476 -0.749469
CG5330 CG5486 -0.012618
CG5330 CG5594 -0.742268
CG5330 CG6501 13.326917
CG5330 CG6512 2.749204
CG5330 CG6668 -1.061637
CG5330 CG6708 1.633307
CG5330 CG6803 -0.353221
CG5330 CG6871 -0.615618
CG5330 CG7033 0.288908
CG5330 CG7062 -2.397444
CG5330 CG7107 -0.027681
CG5330 CG7173 -0.014654
CG5330 CG7227 -1.347480
CG5330 CG7266 -0.576260
CG5330 CG7361 1.709247
CG5330 CG7702 2.745093
CG5330 CG7915 2.459732
CG5330 CG7935 -5.319130
CG5330 CG7981 -0.696427
CG5330 CG7987 -1.346710
CG5330 CG8186 0.213152
CG5330 CG8235 2.258129
CG5330 CG8402 -12.418593
CG5330 CG8439 -6.924054
CG5330 CG8443 0.079084
CG5330 CG8665 -1.267527
CG5330 CG8766 2.619898
CG5330 CG8788 -6.012434
CG5330 CG8977 -10.441548
CG5330 CG9194 -1.656617
CG5330 CG9238 -0.385332
CG5330 CG9281 1.822596
CG5330 CG9330 2.638265
CG5330 CG9539 0.655159
CG5330 CG9710 -4.309959
CG5330 CG9750 -0.378429
CG5330 CG9762 -3.018337
CG5330 CG9985 2.632076
CG5345 CG5353 0.459635
CG5345 CG6778 -1.449576
CG5345 CG7702 -2.287403
CG5345 CG8665 2.040892
CG5345 CG9539 -1.396269
CG5353 CG5594 1.652779
CG5353 CG5904 4.985567
CG5353 CG5992 -0.970148
CG5353 CG6148 0.130236
CG5353 CG6501 3.493136
CG5353 CG6512 2.176390
CG5353 CG6708 3.845519
CG5353 CG6904 -0.506032
CG5353 CG7227 -0.980404
CG5353 CG7413 -0.295489
CG5353 CG7430 -2.033136
CG5353 CG7461 3.699498
CG5353 CG7915 3.638003
CG5353 CG7981 -0.876921
CG5353 CG7987 1.843009
CG5353 CG7993 -1.952750
CG5353 CG8036 0.615684
CG5353 CG8058 1.660302
CG5353 CG8235 -4.510343
CG5353 CG8289 1.230386
CG5353 CG8402 -4.540325
CG5353 CG8439 -2.170091
CG5353 CG8446 -2.139418
CG5353 CG8759 0.201334
CG5353 CG8977 -1.080861
CG5353 CG9009 0.687166
CG5353 CG9280 -0.445745
CG5353 CG9281 -0.415492
CG5353 CG9677 1.193999
CG5353 CG9750 -3.823164
CG5353 CG9916 -0.517457
CG5353 CG9985 0.676883
CG5353 CR31696 0.082626
CG5371 CG8975 -3.199733
CG5374 CG5558 0.572846
CG5374 CG5594 0.081894
CG5374 CG5596 0.227820
CG5374 CG5904 -3.754384
CG5374 CG5992 0.752134
CG5374 CG6105 1.928578
CG5374 CG6226 -0.253896
CG5374 CG6343 0.840388
CG5374 CG6501 4.917642
CG5374 CG6512 1.608830
CG5374 CG6904 1.721432
CG5374 CG6949 1.534942
CG5374 CG7033 -4.513200
CG5374 CG7361 2.189605
CG5374 CG7413 1.854333
CG5374 CG7421 2.029962
CG5374 CG7430 2.289575
CG5374 CG7461 2.232997
CG5374 CG7519 1.882320
CG5374 CG7610 -3.860663
CG5374 CG7839 0.703214
CG5374 CG7915 -0.875078
CG5374 CG7935 -6.089512
CG5374 CG7987 -1.553131
CG5374 CG8039 -2.737317
CG5374 CG8231 -6.385411
CG5374 CG8235 3.782943
CG5374 CG8309 -2.696388
CG5374 CG8402 0.721786
CG5374 CG8439 -8.044260
CG5374 CG8443 0.791672
CG5374 CG8446 -1.359264
CG5374 CG8759 -5.644272
CG5374 CG8977 -4.975837
CG5374 CG8978 -0.231153
CG5374 CG9140 2.134357
CG5374 CG9172 0.714311
CG5374 CG9194 0.145843
CG5374 CG9281 -9.611240
CG5374 CG9330 1.639312
CG5374 CG9710 -1.084698
CG5374 CG9750 0.655280
CG5374 CG9762 -2.833357
CG5382 CG5824 0.780350
CG5382 CG6148 -0.649188
CG5382 CG6202 -0.363324
CG5382 CG6708 1.052191
CG5382 CG7073 -3.321997
CG5382 CG7413 1.320044
CG5382 CG7461 -1.561597
CG5382 CG8286 -1.486470
CG5382 CG9677 -0.687112
CG5433 CG6174 -0.951857
CG5433 CG6877 0.337960
CG5433 CG7375 -0.851391
CG5433 CG7379 -0.868559
CG5433 CG7752 -0.648732
CG5433 CG9924 -2.635508
CG5454 CG6766 -0.458382
CG5454 CG7033 -2.005408
CG5454 CG7413 1.547782
CG5454 CG7433 0.202546
CG5454 CG7893 -0.233130
CG5454 CG8231 1.068850
CG5454 CG8366 -0.193688
CG5454 CG8553 -0.445760
CG5454 CG9423 0.866088
CG5454 CG9710 0.627971
CG5454 CG9750 -2.384130
CG5476 CG6501 -1.655942
CG5476 CG6666 -1.190364
CG5476 CG6668 -1.769642
CG5476 CG6803 -1.213538
CG5476 CG7071 1.268845
CG5476 CG7107 -1.745633
CG5476 CG7173 -1.974808
CG5476 CG7361 1.820431
CG5476 CG7920 0.675903
CG5476 CG8186 -1.608550
CG5476 CG8439 -0.229478
CG5486 CG7033 0.620518
CG5486 CG9194 -1.671773
CG5486 CG9256 -0.600871
CG5486 CG9403 -0.418552
CG5486 CG9423 -0.973474
CG5499 CG7375 -0.988446
CG5499 CG8092 -1.159112
CG5525 CG5903 -0.174015
CG5525 CG5904 -0.172966
CG5525 CG5961 -1.549159
CG5525 CG6105 -1.189784
CG5525 CG6226 -5.348054
CG5525 CG6459 0.859810
CG5525 CG6904 -3.134500
CG5525 CG6949 -0.384938
CG5525 CG7176 -0.296961
CG5525 CG7361 4.350425
CG5525 CG7421 1.417026
CG5525 CG7458 1.707209
CG5525 CG7502 0.466118
CG5525 CG7519 1.993709
CG5525 CG7554 -0.746911
CG5525 CG7712 -4.831694
CG5525 CG8058 -2.319213
CG5525 CG8309 -7.805672
CG5525 CG8525 -2.950116
CG5525 CG8531 0.978298
CG5525 CG8788 -3.218007
CG5525 CG8920 1.224116
CG5525 CG9140 -0.594348
CG5525 CG9149 1.600214
CG5525 CG9326 -1.221113
CG5525 CG9330 0.250453
CG5525 CG9527 3.233378
CG5532 CG7062 -0.744509
CG5532 CG7241 -1.036179
CG5532 CG8050 0.383623
CG5532 CG8665 -0.287832
CG5532 CG8766 -0.259918
CG5532 CG8788 -0.844837
CG5532 CG8946 0.877717
CG5532 CG9066 -0.764812
CG5537 CG5946 -1.758061
CG5558 CG5904 -8.514085
CG5558 CG5992 1.996668
CG5558 CG6022 1.924700
CG5558 CG6105 -4.264203
CG5558 CG6226 3.726538
CG5558 CG6343 2.877596
CG5558 CG6417 0.105995
CG5558 CG6501 1.875127
CG5558 CG6769 -2.613856
CG5558 CG6904 4.148202
CG5558 CG6949 1.772709
CG5558 CG7421 -1.238164
CG5558 CG7519 4.333310
CG5558 CG7610 -3.211072
CG5558 CG7780 -1.056959
CG5558 CG7834 -2.195670
CG5558 CG7839 -4.801548
CG5558 CG7935 1.360957
CG5558 CG7993 3.007959
CG5558 CG8039 -9.216302
CG5558 CG8327 -3.247623
CG5558 CG8443 -6.815977
CG5558 CG8444 -0.968939
CG5558 CG8446 3.384341
CG5558 CG8470 -0.674666
CG5558 CG8525 6.840123
CG5558 CG9140 4.907096
CG5558 CG9306 0.421028
CG5558 CG9527 4.595676
CG5558 CG9577 -7.108076
CG5588 CG5813 -1.840080
CG5588 CG6617 -2.001393
CG5594 CG6501 -1.308941
CG5594 CG6708 -0.589495
CG5594 CG6949 1.184816
CG5594 CG7033 3.981978
CG5594 CG7088 0.870296
CG5594 CG7519 0.191356
CG5594 CG7610 -0.077863
CG5594 CG7935 -1.381846
CG5594 CG8402 -3.742941
CG5594 CG8439 -4.001950
CG5594 CG8446 -1.976472
CG5594 CG8470 -1.398847
CG5594 CG8665 1.813872
CG5594 CG8759 1.349654
CG5594 CG8766 0.129056
CG5594 CG8788 1.940274
CG5594 CG8946 -0.664710
CG5594 CG8977 0.350579
CG5594 CG9140 -0.151570
CG5594 CG9194 -0.561405
CG5594 CG9281 -1.010213
CG5594 CG9762 -1.184712
CG5596 CG5961 -0.421007
CG5596 CG5992 0.704584
CG5596 CG6501 -1.539375
CG5596 CG6904 0.684201
CG5596 CG6949 -1.131017
CG5596 CG7033 -3.546621
CG5596 CG7088 0.746270
CG5596 CG7430 -1.643582
CG5596 CG7458 -1.735516
CG5596 CG7610 1.306773
CG5596 CG7915 -1.007626
CG5596 CG8231 0.649900
CG5596 CG8235 -0.271725
CG5596 CG8439 1.632874
CG5596 CG8446 -1.822513
CG5596 CG8635 0.436923
CG5596 CG8759 -3.604392
CG5596 CG8977 1.225626
CG5596 CG9172 -0.368767
CG5596 CG9194 -0.661561
CG5596 CG9281 -4.650933
CG5596 CG9663 -1.453521
CG5596 CG9762 -1.826831
CG5596 CR31696 -1.914316
CG5660 CG5903 -1.389865
CG5660 CG6028 -0.155132
CG5660 CG6345 -0.068906
CG5660 CG6501 4.378335
CG5660 CG6666 -2.149085
CG5660 CG6769 1.500307
CG5660 CG6949 0.993453
CG5660 CG7328 -0.667359
CG5660 CG7354 -1.374371
CG5660 CG8048 -2.511837
CG5660 CG9331 -1.048855
CG5660 CG9527 2.177323
CG5776 CG7987 -4.501377
CG5776 CG8583 -1.427156
CG5776 CG8759 1.119003
CG5776 CG9006 0.457319
CG5809 CG6668 -3.396950
CG5809 CG6775 -1.935539
CG5809 CG6844 -0.146006
CG5809 CG6877 2.656766
CG5809 CG7173 0.127695
CG5809 CG7433 0.595735
CG5809 CG7481 0.168756
CG5809 CG7987 -1.388325
CG5809 CG8276 -3.178859
CG5809 CG8289 -0.454040
CG5809 CG8312 -1.206976
CG5809 CG8933 -1.744514
CG5809 CG8974 0.142950
CG5809 CG9022 4.260183
CG5809 CG9128 0.153443
CG5809 CG9322 0.186283
CG5809 CG9423 1.660521
CG5809 CG9985 -7.173822
CG5813 CG6617 -0.215939
CG5813 CG6866 -1.505092
CG5813 CG7358 -1.741591
CG5819 CG6417 -0.523441
CG5819 CG6501 0.720765
CG5819 CG6666 1.179686
CG5819 CG6949 0.595922
CG5819 CG7458 -0.402239
CG5819 CG8048 0.666131
CG5819 CG8470 -0.028418
CG5819 CG8531 1.088366
CG5819 CG8766 -0.489769
CG5819 CG8788 2.968025
CG5819 CG8946 -1.774701
CG5819 CG9527 0.457063
CG5824 CG5904 1.311591
CG5824 CG6022 -1.315399
CG5824 CG6105 4.393551
CG5824 CG6148 -0.226778
CG5824 CG6226 -4.163228
CG5824 CG6455 2.655026
CG5824 CG6904 3.410286
CG5824 CG7033 6.556846
CG5824 CG7430 7.522495
CG5824 CG7461 -1.496031
CG5824 CG7519 -31.844164
CG5824 CG7780 -0.394678
CG5824 CG7839 6.116720
CG5824 CG7935 -1.350971
CG5824 CG7993 3.080527
CG5824 CG8039 2.360576
CG5824 CG8058 2.742230
CG5824 CG8231 -2.424436
CG5824 CG8327 9.465635
CG5824 CG8446 3.118816
CG5824 CG8525 -5.422883
CG5824 CG8583 -1.004835
CG5824 CG8635 1.451369
CG5824 CG8759 3.755857
CG5824 CG8920 14.758264
CG5824 CG8977 -3.582947
CG5824 CG9006 -30.315734
CG5824 CG9300 3.806866
CG5824 CG9306 -1.164278
CG5824 CG9630 -38.422460
CG5824 CG9663 1.594505
CG5824 CG9750 -0.086007
CG5828 CG9066 -3.044116
CG5903 CG5904 2.851049
CG5903 CG6345 -1.841703
CG5903 CG6501 0.718512
CG5903 CG6666 -1.231669
CG5903 CG6769 -2.971035
CG5903 CG6904 -0.303413
CG5903 CG6949 -2.980635
CG5903 CG7033 -0.572085
CG5903 CG7361 -2.583739
CG5903 CG7458 0.105255
CG5903 CG7698 0.689835
CG5903 CG8048 0.139528
CG5903 CG8058 -1.581240
CG5903 CG8235 2.919618
CG5903 CG8443 1.022315
CG5903 CG8766 -0.369031
CG5903 CG8788 0.915283
CG5903 CG9527 -0.096158
CG5904 CG5992 4.333696
CG5904 CG6022 -4.202026
CG5904 CG6105 -8.662355
CG5904 CG6226 -12.160150
CG5904 CG6343 8.175156
CG5904 CG6417 -0.789259
CG5904 CG6459 5.181206
CG5904 CG6501 8.638701
CG5904 CG6708 5.240615
CG5904 CG6769 -2.230986
CG5904 CG6904 -0.286109
CG5904 CG6949 -33.262852
CG5904 CG7033 -6.630320
CG5904 CG7176 -2.442465
CG5904 CG7361 -3.599392
CG5904 CG7413 -9.861790
CG5904 CG7421 4.460284
CG5904 CG7430 -3.426034
CG5904 CG7458 7.934149
CG5904 CG7461 3.666928
CG5904 CG7519 0.102895
CG5904 CG7554 1.182996
CG5904 CG7610 -1.133683
CG5904 CG7698 0.565636
CG5904 CG7712 6.710688
CG5904 CG7834 -6.324047
CG5904 CG7839 0.479183
CG5904 CG7935 -1.260004
CG5904 CG7993 -15.795814
CG5904 CG8039 -19.576520
CG5904 CG8058 -15.168242
CG5904 CG8231 -0.836296
CG5904 CG8235 4.420699
CG5904 CG8309 2.063024
CG5904 CG8327 2.709500
CG5904 CG8366 1.275554
CG5904 CG8402 2.902716
CG5904 CG8439 3.999540
CG5904 CG8443 1.293605
CG5904 CG8444 -7.744817
CG5904 CG8446 1.357957
CG5904 CG8470 3.559143
CG5904 CG8525 -1.531925
CG5904 CG8531 6.282771
CG5904 CG8759 2.205317
CG5904 CG8766 3.505541
CG5904 CG8788 -0.814602
CG5904 CG8920 -6.038598
CG5904 CG8977 -22.945150
CG5904 CG8978 2.084555
CG5904 CG9140 -6.179602
CG5904 CG9172 2.230936
CG5904 CG9281 15.543826
CG5904 CG9306 2.397370
CG5904 CG9527 1.148744
CG5904 CG9577 4.694156
CG5904 CG9630 -6.657295
CG5904 CG9663 0.071567
CG5904 CG9750 -6.123296
CG5946 CG7872 -3.039236
CG5961 CG6501 -1.815258
CG5961 CG6949 -0.060685
CG5961 CG7033 -0.133436
CG5961 CG7458 -0.985889
CG5961 CG8048 -2.316991
CG5961 CG8788 -1.344773
CG5961 CG8946 2.255710
CG5961 CG9663 -1.261992
CG5961 CG9762 0.986124
CG5992 CG6501 5.023415
CG5992 CG6904 1.587006
CG5992 CG6972 -1.409572
CG5992 CG7088 -0.239240
CG5992 CG7430 -0.639419
CG5992 CG7458 -5.215025
CG5992 CG7461 -1.102008
CG5992 CG7519 1.358533
CG5992 CG7610 0.287609
CG5992 CG7993 -0.751374
CG5992 CG8289 -0.927570
CG5992 CG8446 -0.872311
CG5992 CG8531 1.051348
CG5992 CG8759 -5.971308
CG5992 CG8977 -5.484238
CG5992 CG9281 1.847757
CG6017 CG7262 -1.772609
CG6017 CG8289 -1.339084
CG6022 CG6105 -2.335241
CG6022 CG6226 -1.855460
CG6022 CG6343 -7.430072
CG6022 CG6767 1.510770
CG6022 CG6904 -11.504300
CG6022 CG7413 1.329939
CG6022 CG7519 -10.883298
CG6022 CG7698 1.570737
CG6022 CG7712 -0.885266
CG6022 CG7839 2.801041
CG6022 CG7935 5.923025
CG6022 CG7993 2.602227
CG6022 CG8039 0.365520
CG6022 CG8058 8.016523
CG6022 CG8327 -4.264931
CG6022 CG8444 -1.405869
CG6022 CG8525 4.159363
CG6022 CG8636 0.385423
CG6022 CG8788 4.147731
CG6022 CG8920 -8.149234
CG6022 CG9006 -10.733985
CG6022 CG9306 -3.546815
CG6028 CG7328 0.080194
CG6028 CG8766 -0.546146
CG6028 CG9527 -0.962336
CG6105 CG6226 -2.811536
CG6105 CG6343 -3.070256
CG6105 CG6501 -0.354496
CG6105 CG6904 -0.879694
CG6105 CG6949 0.423203
CG6105 CG7033 0.936429
CG6105 CG7176 0.309873
CG6105 CG7421 -4.649036
CG6105 CG7519 -15.112446
CG6105 CG7712 -4.454994
CG6105 CG7834 0.547143
CG6105 CG7839 0.523512
CG6105 CG7935 -2.657622
CG6105 CG7993 1.483305
CG6105 CG8039 0.631608
CG6105 CG8327 4.600593
CG6105 CG8443 0.437834
CG6105 CG8444 1.902672
CG6105 CG8525 -10.699392
CG6105 CG8788 -4.557925
CG6105 CG9140 -2.817178
CG6105 CG9306 0.492929
CG6105 CG9527 0.808596
CG6105 CG9577 0.496795
CG6105 CG9630 4.254830
CG6148 CG7430 0.887259
CG6148 CG7461 0.532508
CG6148 CG7702 -0.921199
CG6148 CG8144 -0.349559
CG6148 CG8446 -0.105735
CG6148 CG9006 0.962757
CG6148 CG9677 0.659867
CG6148 CG9866 -0.428467
CG6148 CG9916 -0.983306
CG6174 CG6877 -0.324213
CG6174 CG7375 -1.010644
CG6174 CG8933 -0.503713
CG6177 CG9423 -1.773766
CG6202 CG6708 -2.649255
CG6202 CG6822 -0.726913
CG6202 CG7461 2.055020
CG6202 CG8144 0.921859
CG6202 CG8235 1.421016
CG6202 CG8386 -1.338542
CG6226 CG6501 -1.671785
CG6226 CG6769 -0.070980
CG6226 CG6904 3.229778
CG6226 CG6949 8.236808
CG6226 CG7033 -6.647787
CG6226 CG7413 -2.816382
CG6226 CG7421 -5.087037
CG6226 CG7430 -1.116053
CG6226 CG7458 -1.160483
CG6226 CG7461 -0.470447
CG6226 CG7519 8.164643
CG6226 CG7698 -0.825082
CG6226 CG7712 0.470301
CG6226 CG7839 -1.496153
CG6226 CG7935 3.315147
CG6226 CG7993 -2.006593
CG6226 CG8039 1.074524
CG6226 CG8058 -4.146951
CG6226 CG8231 0.781941
CG6226 CG8309 1.459941
CG6226 CG8402 -5.264692
CG6226 CG8439 3.747134
CG6226 CG8443 -2.217147
CG6226 CG8444 -2.487891
CG6226 CG8525 3.076474
CG6226 CG8788 -0.493472
CG6226 CG8920 -1.585467
CG6226 CG8977 7.200237
CG6226 CG9140 -1.346988
CG6226 CG9172 -1.300050
CG6226 CG9281 -1.927165
CG6226 CG9630 2.255062
CG6226 CG9750 2.181449
CG6343 CG6904 2.316564
CG6343 CG7421 1.725193
CG6343 CG7519 -1.750780
CG6343 CG7712 0.022220
CG6343 CG7839 -3.919283
CG6343 CG7935 -3.538310
CG6343 CG7993 -0.039381
CG6343 CG8039 -7.945877
CG6343 CG8439 -0.141426
CG6343 CG8444 -3.090070
CG6343 CG8920 0.960171
CG6343 CG9006 2.582102
CG6343 CG9149 -0.104883
CG6343 CG9300 -1.019663
CG6343 CG9306 1.198874
CG6345 CG6501 1.701296
CG6345 CG7354 -0.419280
CG6345 CG7361 0.418847
CG6345 CG8048 -0.432019
CG6345 CG8058 0.227273
CG6345 CG8235 -0.213090
CG6415 CG7993 -0.312744
CG6417 CG6501 -2.004626
CG6417 CG6769 0.116683
CG6417 CG6949 0.109697
CG6417 CG7936 -1.558086
CG6417 CG8048 2.548320
CG6417 CG8443 -2.713023
CG6417 CG8470 0.446419
CG6417 CG8766 -1.559824
CG6417 CG8788 2.125336
CG6417 CG8946 0.842217
CG6417 CG9527 -5.145649
CG6417 CG9577 1.555501
CG6455 CG7519 2.590321
CG6455 CG9300 -1.408544
CG6455 CG9630 -2.031378
CG6459 CG6949 4.056439
CG6459 CG7176 -1.710248
CG6459 CG7361 0.875843
CG6459 CG7421 0.691900
CG6459 CG7698 -0.121468
CG6459 CG7712 2.575752
CG6459 CG8058 -3.753768
CG6459 CG8402 0.401830
CG6459 CG8443 -1.062176
CG6459 CG8470 -0.280174
CG6459 CG8766 -0.447999
CG6459 CG8788 -7.043070
CG6459 CG8804 -0.171208
CG6459 CG8913 -0.438577
CG6459 CG8920 1.053571
CG6459 CG8946 -1.117479
CG6459 CG9127 -0.810576
CG6459 CG9331 -1.994411
CG6459 CG9446 -1.362656
CG6459 CG9527 -0.014648
CG6501 CG6666 -0.713898
CG6501 CG6668 1.940897
CG6501 CG6769 2.711093
CG6501 CG6904 -0.416373
CG6501 CG6949 -12.162486
CG6501 CG7033 -7.409745
CG6501 CG7088 -0.585042
CG6501 CG7107 5.428923
CG6501 CG7176 -0.509795
CG6501 CG7361 -9.304900
CG6501 CG7421 -1.846200
CG6501 CG7430 0.356684
CG6501 CG7458 -15.506315
CG6501 CG7461 5.951121
CG6501 CG7610 -3.135469
CG6501 CG7698 0.859235
CG6501 CG7915 3.656520
CG6501 CG7920 -5.010226
CG6501 CG7987 -4.579507
CG6501 CG8039 1.352157
CG6501 CG8048 -11.987930
CG6501 CG8058 10.295612
CG6501 CG8186 1.346852
CG6501 CG8235 -0.450148
CG6501 CG8402 -19.019490
CG6501 CG8439 -2.113306
CG6501 CG8443 -3.255121
CG6501 CG8446 0.746391
CG6501 CG8531 5.615766
CG6501 CG8759 1.000922
CG6501 CG8766 8.632611
CG6501 CG8788 -7.641025
CG6501 CG8946 -4.109697
CG6501 CG8977 -37.633598
CG6501 CG9009 4.223350
CG6501 CG9140 2.187014
CG6501 CG9281 4.371312
CG6501 CG9527 -0.057327
CG6501 CG9663 0.372184
CG6501 CG9762 -2.494006
CG6501 CR31696 2.476087
CG6501 TE19126 4.079082
CG6512 CG6668 1.482329
CG6512 CG6708 0.386517
CG6512 CG6766 -0.011113
CG6512 CG7033 2.079910
CG6512 CG7271 0.028492
CG6512 CG7413 -4.945468
CG6512 CG7430 -4.239509
CG6512 CG7461 2.458508
CG6512 CG7654 -2.828404
CG6512 CG7915 -0.180857
CG6512 CG8231 -2.430428
CG6512 CG8306 0.226744
CG6512 CG8309 2.385853
CG6512 CG8446 1.401035
CG6512 CG8759 5.307012
CG6512 CG8977 -9.232748
CG6512 CG8978 1.270113
CG6512 CG9035 -0.238724
CG6512 CG9172 0.581661
CG6512 CG9281 -4.217081
CG6512 CG9330 -2.185915
CG6512 CG9677 0.111429
CG6512 CG9710 -1.890665
CG6512 CG9866 -3.993404
CG6512 TE19126 -1.339681
CG6521 CG7033 -0.127478
CG6521 CG7107 -1.340058
CG6521 CG7361 0.201745
CG6521 CG7920 0.001150
CG6521 CG8788 -0.345535
CG6521 CG9710 0.684709
CG6617 CG6866 -0.823087
CG6617 CG6889 -1.101457
CG6617 CG6987 -0.813968
CG6617 CG9135 -0.064799
CG6647 CG7433 -1.631388
CG6647 CG7920 -1.400634
CG6666 CG6949 -2.534527
CG6666 CG7107 -1.469307
CG6666 CG7354 -1.233124
CG6666 CG7361 -2.134130
CG6666 CG7458 2.821779
CG6666 CG7920 1.335607
CG6666 CG8048 -2.832748
CG6666 CG8186 1.162370
CG6666 CG8235 1.583287
CG6666 CG8402 2.983896
CG6666 CG8443 -1.712400
CG6666 CG8766 -4.740329
CG6666 CG8788 4.133326
CG6666 CG8946 -4.217257
CG6666 CG9527 4.252072
CG6666 CG9762 -1.743224
CG6668 CG6708 0.875066
CG6668 CG6766 -0.999484
CG6668 CG6775 1.294349
CG6668 CG6844 -0.317305
CG6668 CG7071 -3.262929
CG6668 CG7107 0.039156
CG6668 CG7173 -0.351126
CG6668 CG7199 -1.652187
CG6668 CG7271 -2.433378
CG6668 CG7654 -0.121393
CG6668 CG7915 -2.948985
CG6668 CG7987 3.931447
CG6668 CG8144 -1.899078
CG6668 CG8182 -0.747412
CG6668 CG8186 -0.606564
CG6668 CG8235 3.365231
CG6668 CG8306 1.759594
CG6668 CG8402 0.817112
CG6668 CG8439 -0.618856
CG6668 CG8977 0.028035
CG6668 CG9022 0.776383
CG6668 CG9238 -0.805650
CG6668 CG9281 3.445391
CG6668 CG9322 -1.068683
CG6668 CG9330 -3.304450
CG6668 CG9539 -0.004456
CG6668 CG9710 -2.907231
CG6668 CG9985 2.127220
CG6668 CR31696 2.079004
CG6668 TE19126 -1.935997
CG6703 CG7851 -1.850267
CG6708 CG6904 -3.659982
CG6708 CG7033 -1.094832
CG6708 CG7107 -2.842583
CG6708 CG7176 -1.489262
CG6708 CG7271 -0.253874
CG6708 CG7361 -0.091017
CG6708 CG7413 1.034873
CG6708 CG7430 -0.816883
CG6708 CG7461 -2.294780
CG6708 CG7915 -0.672885
CG6708 CG8058 0.289754
CG6708 CG8144 -3.990757
CG6708 CG8235 -0.619945
CG6708 CG8286 -0.029638
CG6708 CG8309 -1.258526
CG6708 CG8402 1.596087
CG6708 CG8439 0.752597
CG6708 CG8446 -0.450251
CG6708 CG8531 0.228874
CG6708 CG8788 1.984545
CG6708 CG8978 0.173620
CG6708 CG9009 1.153932
CG6708 CG9140 -1.267049
CG6708 CG9280 -0.036363
CG6708 CG9281 3.511848
CG6708 CG9330 -0.528985
CG6708 CG9710 2.354081
CG6766 CG7033 0.736181
CG6766 CG7073 -0.729907
CG6766 CG7271 -0.730931
CG6766 CG7413 -1.549251
CG6766 CG7654 -1.079113
CG6766 CG7893 -0.661772
CG6766 CG8231 -1.168328
CG6766 CG9172 -0.062267
CG6766 CG9330 -0.112773
CG6766 CG9710 -1.717245
CG6767 CG7712 -1.147563
CG6767 CG8920 -3.805156
CG6769 CG6949 -0.316091
CG6769 CG7361 1.674671
CG6769 CG7421 -0.701695
CG6769 CG7834 -2.563548
CG6769 CG7920 -0.276606
CG6769 CG8039 1.913683
CG6769 CG8058 1.955575
CG6769 CG8235 -4.995325
CG6769 CG8443 -0.263122
CG6769 CG8946 1.472367
CG6769 CG9527 -2.898450
CG6775 CG6877 -0.814281
CG6775 CG7071 -0.869249
CG6775 CG7379 0.608942
CG6775 CG7413 -0.766579
CG6775 CG7433 1.070767
CG6775 CG7920 -0.716757
CG6775 CG8173 -0.179963
CG6775 CG8209 0.086302
CG6775 CG8430 -0.276471
CG6775 CG9022 -0.956860
CG6775 CG9322 -0.031208
CG6778 CG8258 -1.104215
CG6803 CG7987 0.321011
CG6803 CG8050 -0.601411
CG6803 CG8665 0.635513
CG6830 CG9568 -0.776414
CG6844 CG7481 -0.356587
CG6844 CG7987 -0.044332
CG6844 CG9985 -1.442632
CG6860 CG8200 -1.762852
CG6866 CG9135 -2.355058
CG6871 CG8402 -0.067168
CG6871 CG9009 -1.060510
CG6877 CG7375 -1.512290
CG6877 CG7379 -0.153396
CG6877 CG8209 -0.835380
CG6877 CG8933 -0.624879
CG6877 CG9022 -0.783186
CG6889 CG6987 -1.980993
CG6904 CG6949 -0.954393
CG6904 CG7033 -7.021127
CG6904 CG7176 1.361128
CG6904 CG7361 -2.702631
CG6904 CG7393 -0.412381
CG6904 CG7413 -2.975544
CG6904 CG7421 0.174161
CG6904 CG7430 -0.634033
CG6904 CG7458 -1.847460
CG6904 CG7461 -3.342548
CG6904 CG7519 2.536063
CG6904 CG7610 -3.791083
CG6904 CG7698 4.502145
CG6904 CG7834 2.004719
CG6904 CG7839 -4.618166
CG6904 CG7935 -6.067153
CG6904 CG7993 -1.043810
CG6904 CG8039 7.386601
CG6904 CG8058 -10.248594
CG6904 CG8231 3.050709
CG6904 CG8235 2.327953
CG6904 CG8286 1.167732
CG6904 CG8309 -1.860569
CG6904 CG8327 -1.394443
CG6904 CG8366 -0.737778
CG6904 CG8439 1.284725
CG6904 CG8443 -4.232431
CG6904 CG8444 0.924347
CG6904 CG8446 9.583822
CG6904 CG8525 -4.872783
CG6904 CG8531 -0.432351
CG6904 CG8636 -0.185366
CG6904 CG8759 -3.853096
CG6904 CG8788 2.799488
CG6904 CG8920 1.418960
CG6904 CG8978 -3.603489
CG6904 CG9006 5.659994
CG6904 CG9140 -9.234875
CG6904 CG9281 1.880181
CG6904 CG9630 3.286020
CG6904 CG9663 0.935343
CG6904 CG9750 -2.367772
CG6949 CG7033 -2.937788
CG6949 CG7107 0.925543
CG6949 CG7361 1.673809
CG6949 CG7421 -5.848941
CG6949 CG7438 -0.059103
CG6949 CG7458 -10.966411
CG6949 CG7519 0.203519
CG6949 CG7610 1.774643
CG6949 CG7834 2.756736
CG6949 CG7935 0.407551
CG6949 CG7993 7.594770
CG6949 CG8039 1.017472
CG6949 CG8048 1.113029
CG6949 CG8058 -7.594000
CG6949 CG8235 -9.325729
CG6949 CG8309 4.042560
CG6949 CG8402 -16.851703
CG6949 CG8439 -2.162838
CG6949 CG8443 -17.973328
CG6949 CG8446 -2.343487
CG6949 CG8470 -3.931811
CG6949 CG8525 -1.689570
CG6949 CG8531 -5.448484
CG6949 CG8766 -2.915248
CG6949 CG8788 -3.235854
CG6949 CG8946 -8.313184
CG6949 CG8977 7.682341
CG6949 CG9140 -0.781858
CG6949 CG9281 0.802172
CG6949 CG9527 -2.404873
CG6949 CG9663 1.099503
CG6949 CG9762 -6.809807
CG6972 CG7638 -0.509801
CG6972 CG8759 0.736788
CG6987 CG7358 -2.438905
CG7033 CG7107 -4.398562
CG7033 CG7361 1.826758
CG7033 CG7413 6.528961
CG7033 CG7421 2.946642
CG7033 CG7430 4.193876
CG7033 CG7458 1.763597
CG7033 CG7461 1.671841
CG7033 CG7554 -0.725958
CG7033 CG7610 2.695120
CG7033 CG7698 0.085986
CG7033 CG7893 0.048918
CG7033 CG7915 -0.975393
CG7033 CG7920 0.556970
CG7033 CG7935 -0.343877
CG7033 CG7987 2.361049
CG7033 CG8039 -1.129963
CG7033 CG8058 5.444672
CG7033 CG8231 -15.883318
CG7033 CG8366 1.013363
CG7033 CG8402 1.413183
CG7033 CG8439 -7.982107
CG7033 CG8443 -1.456059
CG7033 CG8759 2.611417
CG7033 CG8766 0.564487
CG7033 CG8788 1.453072
CG7033 CG8977 -6.459569
CG7033 CG8978 -0.629371
CG7033 CG9140 1.868741
CG7033 CG9172 -2.902739
CG7033 CG9194 -6.436217
CG7033 CG9281 -13.526420
CG7033 CG9330 -2.750357
CG7033 CG9663 0.739670
CG7033 CG9710 -3.649855
CG7033 CG9750 -2.338302
CG7033 CG9762 1.510267
CG7033 CR31696 1.071285
CG7033 TE19126 0.776697
CG7062 CG7266 0.066110
CG7062 CG8050 -0.218301
CG7062 CG8066 -0.103325
CG7062 CG8402 2.786583
CG7062 CG8665 -3.228152
CG7062 CG8946 -1.406934
CG7062 CG9184 -1.073767
CG7071 CG7107 -0.751908
CG7071 CG7271 -0.095879
CG7071 CG7361 0.934735
CG7071 CG7433 -1.184383
CG7071 CG7920 0.401737
CG7071 CG8186 -1.070030
CG7071 CG8235 -1.053992
CG7071 CG9710 -1.840257
CG7073 CG7430 -0.329833
CG7073 CG7461 -0.092701
CG7073 CG7915 -1.690811
CG7073 CG8306 -1.028822
CG7073 CG8635 -2.152172
CG7073 CG8759 0.729855
CG7073 CG9677 -1.016379
CG7073 CG9866 1.742806
CG7073 TE19126 -1.329660
CG7088 CG7458 -2.791992
CG7088 CG7915 0.468310
CG7088 CG8050 -0.279662
CG7088 CG8144 0.738211
CG7088 CG8402 1.426917
CG7088 CG8446 -6.414079
CG7088 CG8665 -0.531725
CG7088 CG8977 -0.502295
CG7088 CG9009 1.222677
CG7088 CG9281 -1.799262
CG7088 CG9663 1.774509
CG7088 TE19126 -0.718376
CG7107 CG7173 0.489205
CG7107 CG7176 4.316141
CG7107 CG7266 0.623894
CG7107 CG7271 -0.093901
CG7107 CG7361 -0.296433
CG7107 CG7421 2.283695
CG7107 CG7433 0.713107
CG7107 CG7461 -1.995918
CG7107 CG7698 0.322698
CG7107 CG7807 -3.174815
CG7107 CG7915 0.269579
CG7107 CG7920 0.179230
CG7107 CG7981 -0.650180
CG7107 CG8173 -0.280733
CG7107 CG8186 0.628898
CG7107 CG8235 -1.917738
CG7107 CG8402 -7.316583
CG7107 CG8439 -5.607080
CG7107 CG8766 1.137190
CG7107 CG8788 -4.106453
CG7107 CG8977 2.542580
CG7107 CG9194 1.797994
CG7107 CG9281 3.727429
CG7107 CG9330 2.006292
CG7107 CG9710 -2.851933
CG7107 CR31696 0.807350
CG7107 TE19126 0.297859
CG7173 CG8977 -1.637873
CG7176 CG7361 -7.337445
CG7176 CG7421 1.715703
CG7176 CG7502 -0.377515
CG7176 CG7698 0.395139
CG7176 CG8048 -0.563033
CG7176 CG8235 0.625983
CG7176 CG8309 0.847915
CG7176 CG8439 -1.109208
CG7176 CG8788 -1.259087
CG7176 CG8946 2.001537
CG7176 CG9009 -0.736506
CG7176 CG9149 -1.807489
CG7176 CG9281 -0.348357
CG7176 CG9762 0.636064
CG7178 CG8048 -1.522189
CG7199 CG7675 -1.514607
CG7227 CG7702 -1.015166
CG7227 CG7935 -0.130130
CG7227 CG8258 -0.410623
CG7241 CG8050 -1.283357
CG7241 CG8066 -0.700426
CG7241 CG8665 1.643495
CG7241 CG8669 -0.276639
CG7241 CG9066 -0.785257
CG7262 CG9128 -2.284787
CG7266 CG7438 -0.753721
CG7266 CG7981 -0.847958
CG7266 CG8058 -0.372876
CG7266 CG8402 -0.191302
CG7266 CG8470 1.194118
CG7266 CG9539 -1.190654
CG7271 CG7361 2.471105
CG7271 CG7413 -0.276019
CG7271 CG7461 -0.167725
CG7271 CG8144 -0.051927
CG7271 CG8235 -2.568709
CG7271 CG8309 0.241238
CG7271 CG9330 1.439388
CG7271 CG9416 -1.177777
CG7271 CG9710 -1.672954
CG7328 CG7354 -0.535814
CG7328 CG9331 0.499512
CG7328 CG9527 0.155727
CG7354 CG9331 -0.581702
CG7358 CG9704 -0.783676
CG7361 CG7413 -0.556360
CG7361 CG7421 4.908824
CG7361 CG7430 3.089516
CG7361 CG7502 0.471037
CG7361 CG7610 0.875485
CG7361 CG7698 -4.641976
CG7361 CG7712 -3.483246
CG7361 CG7807 0.891671
CG7361 CG7920 5.149612
CG7361 CG8048 2.547528
CG7361 CG8058 1.333158
CG7361 CG8186 -1.534983
CG7361 CG8235 -11.868804
CG7361 CG8309 -6.828084
CG7361 CG8402 -0.209699
CG7361 CG8430 0.620964
CG7361 CG8439 -3.692951
CG7361 CG8443 2.567754
CG7361 CG8446 0.835229
CG7361 CG8531 0.260253
CG7361 CG8766 -2.912112
CG7361 CG8788 -9.799934
CG7361 CG8946 2.594645
CG7361 CG9149 0.361068
CG7361 CG9281 1.939123
CG7361 CG9330 2.616550
CG7361 CG9527 2.389869
CG7361 CG9710 -0.439626
CG7361 CG9762 -3.902429
CG7375 CG7379 -0.476880
CG7375 CG8209 0.130793
CG7375 CG8749 -0.858820
CG7375 CG8933 0.971198
CG7375 CG8974 -2.322249
CG7375 CG9666 -0.194277
CG7375 CG9894 -0.810623
CG7379 CG7752 -0.949261
CG7379 CG8289 0.498491
CG7379 CG9128 -0.153891
CG7379 CG9318 -1.073518
CG7393 CG7702 -0.041445
CG7393 CG7839 -2.636419
CG7393 CG7935 1.270379
CG7393 CG7987 -0.295614
CG7393 CG9006 -4.055743
CG7413 CG7430 0.114674
CG7413 CG7461 -5.682907
CG7413 CG7610 0.922985
CG7413 CG7654 1.341460
CG7413 CG7698 -4.139084
CG7413 CG7993 1.758204
CG7413 CG8058 6.606458
CG7413 CG8231 -0.430614
CG7413 CG8235 1.726429
CG7413 CG8309 -2.967987
CG7413 CG8366 -0.653137
CG7413 CG8444 -0.850607
CG7413 CG8553 -0.238213
CG7413 CG8920 -0.188020
CG7413 CG8977 6.763355
CG7413 CG8978 -3.923494
CG7413 CG9172 -3.530550
CG7413 CG9281 -9.339979
CG7413 CG9330 -1.306299
CG7413 CG9423 0.619322
CG7413 CG9677 -1.266917
CG7413 CG9710 0.944892
CG7413 CG9750 -5.163243
CG7421 CG7519 3.192652
CG7421 CG7712 1.705950
CG7421 CG7935 -4.464187
CG7421 CG7993 -5.117162
CG7421 CG8058 4.602789
CG7421 CG8235 0.785230
CG7421 CG8309 -7.398332
CG7421 CG8402 -0.006846
CG7421 CG8439 -7.155773
CG7421 CG8443 -3.405689
CG7421 CG8444 -0.560520
CG7421 CG8446 -3.199244
CG7421 CG8470 1.757424
CG7421 CG8531 1.435813
CG7421 CG8788 2.408674
CG7421 CG8920 6.777905
CG7421 CG8977 -0.374534
CG7421 CG9009 1.238067
CG7421 CG9149 -0.090056
CG7421 CG9281 5.024402
CG7421 CG9527 1.872486
CG7421 CR31808 0.301499
CG7430 CG7458 1.654343
CG7430 CG7461 1.660997
CG7430 CG7610 1.624531
CG7430 CG7654 -0.908985
CG7430 CG7915 0.464605
CG7430 CG7935 -0.081205
CG7430 CG7993 -1.031795
CG7430 CG8231 -6.999141
CG7430 CG8235 2.466379
CG7430 CG8306 -0.070944
CG7430 CG8439 0.203173
CG7430 CG8446 -0.277619
CG7430 CG8635 -0.169790
CG7430 CG8759 -2.223243
CG7430 CG8977 -10.689465
CG7430 CG8978 -3.264015
CG7430 CG9172 -0.894709
CG7430 CG9281 -4.166437
CG7430 CG9330 2.899559
CG7430 CG9677 -0.761348
CG7430 CG9750 2.298423
CG7430 CG9762 2.454807
CG7430 CG9866 2.388233
CG7430 TE19126 1.042013
CG7433 CG7920 0.599163
CG7433 CG8974 0.478321
CG7433 CG9985 -1.345994
CG7438 CG8058 -0.577396
CG7438 CG8402 -1.717015
CG7438 CG8446 -0.622046
CG7438 CG8470 0.336199
CG7458 CG7461 -4.601689
CG7458 CG7915 1.123643
CG7458 CG8048 -2.980315
CG7458 CG8058 -1.000189
CG7458 CG8301 0.275136
CG7458 CG8402 6.440442
CG7458 CG8443 4.629958
CG7458 CG8446 2.321349
CG7458 CG8525 5.422180
CG7458 CG8531 -8.519243
CG7458 CG8635 -0.142452
CG7458 CG8759 0.859989
CG7458 CG8946 4.187981
CG7458 CG8977 -2.257310
CG7458 CG9281 1.202402
CG7458 CG9527 -1.193807
CG7458 CG9630 -1.047972
CG7458 CG9663 -2.705093
CG7458 CG9762 2.061816
CG7458 TE19126 -4.519273
CG7461 CG7698 2.363719
CG7461 CG7915 -0.675639
CG7461 CG7993 -1.687667
CG7461 CG8058 -1.719671
CG7461 CG8144 1.104022
CG7461 CG8235 5.475049
CG7461 CG8286 -0.853576
CG7461 CG8309 -0.719665
CG7461 CG8402 3.232693
CG7461 CG8430 -0.040873
CG7461 CG8446 -0.963609
CG7461 CG8531 -1.805789
CG7461 CG8759 4.404481
CG7461 CG8920 2.054627
CG7461 CG8977 -11.612581
CG7461 CG8978 2.549451
CG7461 CG9281 -2.373914
CG7461 CG9330 3.908618
CG7461 CG9710 -4.073390
CG7461 CG9750 1.617474
CG7461 TE19126 2.478496
CG7481 CG7987 -0.626776
CG7481 CG8276 -1.276971
CG7481 CG8933 -0.857093
CG7481 CG9985 -1.512001
CG7502 CG9527 0.072122
CG7519 CG7712 0.613968
CG7519 CG7780 3.391813
CG7519 CG7839 -2.088992
CG7519 CG7935 -10.099706
CG7519 CG7993 -9.272533
CG7519 CG8039 -2.809592
CG7519 CG8058 -4.196626
CG7519 CG8231 -3.900580
CG7519 CG8327 -6.922084
CG7519 CG8443 1.824557
CG7519 CG8444 2.559258
CG7519 CG8446 -1.908835
CG7519 CG8525 9.283685
CG7519 CG8759 6.706072
CG7519 CG8920 -1.453820
CG7519 CG8978 1.090144
CG7519 CG9006 7.069772
CG7519 CG9140 7.033460
CG7519 CG9300 0.781825
CG7519 CG9306 -5.618642
CG7519 CG9630 -0.480663
CG7526 CG8965 -1.349088
CG7526 CG9022 -0.807041
CG7528 CG8472 -1.842736
CG7610 CG7920 0.124804
CG7610 CG7935 1.220838
CG7610 CG7987 -0.133635
CG7610 CG7993 2.306592
CG7610 CG8039 -2.086614
CG7610 CG8231 -9.211784
CG7610 CG8235 1.881634
CG7610 CG8402 -2.111025
CG7610 CG8439 -3.899341
CG7610 CG8446 -3.077956
CG7610 CG8759 -5.671725
CG7610 CG8977 2.343849
CG7610 CG8978 1.849514
CG7610 CG9140 -5.910856
CG7610 CG9281 -0.615141
CG7610 CG9710 0.053313
CG7610 CG9750 1.616567
CG7610 CG9762 -2.186629
CG7638 CG7654 -0.249702
CG7638 CG7675 -0.612295
CG7638 CG8231 -2.744096
CG7638 CG8301 -0.212080
CG7638 CG8635 -0.966783
CG7638 CG8759 4.909245
CG7638 CG9710 0.456600
CG7638 TE19126 0.395527
CG7654 CG7915 0.276380
CG7654 CG8231 0.433590
CG7654 CG8306 -0.974180
CG7654 CG8977 1.858413
CG7654 CG9172 0.300913
CG7654 CG9330 1.736095
CG7654 CG9866 -0.618263
CG7654 TE19126 -1.268657
CG7675 CG9326 -3.063140
CG7698 CG8235 2.672549
CG7698 CG8366 -0.496595
CG7698 CG8766 0.724992
CG7698 CG8788 0.713988
CG7698 CG9750 0.585419
CG7702 CG8258 -0.506641
CG7702 CG9006 0.790548
CG7712 CG8309 3.180654
CG7712 CG8444 -2.949924
CG7712 CG8788 2.497803
CG7712 CG8920 -1.796046
CG7712 CG9149 -6.235586
CG7712 CG9527 1.111817
CG7712 CG9577 -0.767474
CG7752 CG8933 -1.532832
CG7780 CG7839 0.537279
CG7780 CG8039 -0.405086
CG7780 CG8327 -4.852110
CG7780 CG8525 2.053127
CG7780 CG9630 -2.522282
CG7807 CG8235 -0.664484
CG7807 CG8402 0.568684
CG7807 CG8788 1.589264
CG7834 CG7993 0.330584
CG7834 CG8039 -0.222493
CG7834 CG8058 0.439655
CG7834 CG8443 -0.437653
CG7834 CG8446 0.612096
CG7834 CG9140 -0.182377
CG7834 CG9630 -0.799705
CG7839 CG7935 -2.432193
CG7839 CG7993 -2.210498
CG7839 CG8039 -9.501010
CG7839 CG8327 1.084140
CG7839 CG8443 2.692665
CG7839 CG8444 0.874858
CG7839 CG8525 3.146408
CG7839 CG9006 -3.584859
CG7839 CG9140 1.422809
CG7839 CG9306 -0.812938
CG7839 CG9577 1.516135
CG7839 CG9750 -0.532849
CG7892 CG9403 -2.718170
CG7893 CG8231 -1.041267
CG7893 CG8411 -0.880344
CG7893 CG8965 -0.279161
CG7893 CG9022 0.596750
CG7893 CG9330 1.007733
CG7893 CG9403 -1.563380
CG7893 CG9423 -0.193362
CG7893 CG9710 -1.450448
CG7893 CG9712 -2.299973
CG7915 CG7987 0.375916
CG7915 CG8144 0.555763
CG7915 CG8231 -0.744098
CG7915 CG8235 -3.532739
CG7915 CG8306 -1.435643
CG7915 CG8402 -0.268354
CG7915 CG8439 -0.507606
CG7915 CG8446 -1.017516
CG7915 CG8635 0.070156
CG7915 CG8759 3.004687
CG7915 CG8977 -5.429284
CG7915 CG9009 0.726329
CG7915 CG9172 -0.053348
CG7915 CG9281 0.483711
CG7915 CG9663 -0.538259
CG7915 CG9710 1.068110
CG7915 CG9762 2.417189
CG7915 CG9866 -1.374322
CG7915 TE19126 -1.477612
CG7920 CG8048 1.123169
CG7920 CG8439 0.266802
CG7920 CG9022 -0.195282
CG7920 CG9480 -2.761663
CG7920 CR31696 -0.924603
CG7935 CG7993 -1.127709
CG7935 CG8039 5.057983
CG7935 CG8058 -0.724340
CG7935 CG8231 1.696296
CG7935 CG8309 3.512357
CG7935 CG8402 -3.719082
CG7935 CG8439 2.206156
CG7935 CG8443 -0.989264
CG7935 CG8446 4.076119
CG7935 CG8525 1.349357
CG7935 CG8759 -2.935649
CG7935 CG8977 3.820668
CG7935 CG9006 -0.748314
CG7935 CG9009 -0.414351
CG7935 CG9140 -2.086164
CG7935 CG9281 0.314127
CG7935 CG9306 -0.556881
CG7935 CG9750 0.647803
CG7981 CG8235 -0.305045
CG7981 CG8402 0.321123
CG7987 CG8036 -0.069907
CG7987 CG8759 0.564100
CG7987 CG8977 5.345611
CG7987 CG9750 1.674282
CG7987 CG9762 0.439530
CG7987 CG9985 0.435969
CG7993 CG8039 1.218287
CG7993 CG8058 -4.542142
CG7993 CG8327 -3.623858
CG7993 CG8444 -1.408868
CG7993 CG8446 4.001409
CG7993 CG8525 4.446840
CG7993 CG8531 -0.100062
CG7993 CG8759 -0.545662
CG7993 CG8978 1.798921
CG7993 CG9140 -2.186766
CG7993 CG9306 -1.010433
CG7993 CG9630 -3.293979
CG7993 CG9750 1.910509
CG8036 CG9148 -0.620388
CG8036 CG9280 -0.535150
CG8039 CG8231 1.566783
CG8039 CG8327 -0.730023
CG8039 CG8439 -1.189838
CG8039 CG8443 -2.076905
CG8039 CG8444 0.548606
CG8039 CG8470 -2.579893
CG8039 CG8525 -3.322193
CG8039 CG8759 3.856690
CG8039 CG9140 -10.597426
CG8039 CG9300 1.442692
CG8039 CG9306 -4.318169
CG8039 CG9527 1.727086
CG8039 CG9577 -6.912171
CG8039 CG9630 -2.866344
CG8048 CG8531 0.139867
CG8048 CG8766 -0.169556
CG8048 CG8788 1.872852
CG8048 CG8946 -5.506815
CG8048 CG9331 -1.699030
CG8048 CG9527 -3.050446
CG8048 CG9762 -0.524812
CG8050 CG8066 -5.225900
CG8050 CG8402 -1.175666
CG8050 CG8470 2.186827
CG8050 CG8665 -1.369494
CG8050 CG8946 1.071857
CG8050 CG9184 -1.130868
CG8058 CG8235 -4.627422
CG8058 CG8309 -4.027856
CG8058 CG8402 -3.643279
CG8058 CG8443 -0.189248
CG8058 CG8444 1.056275
CG8058 CG8446 0.510033
CG8058 CG8470 -3.893559
CG8058 CG8525 4.085375
CG8058 CG8531 0.154157
CG8058 CG8766 2.727215
CG8058 CG8788 3.517494
CG8058 CG8920 2.076624
CG8058 CG9009 1.116356
CG8058 CG9140 1.857385
CG8058 CG9527 -0.327593
CG8066 CG8665 -3.210487
CG8144 CG8235 2.868459
CG8144 CG8309 0.415226
CG8144 CG8386 -2.613166
CG8144 CG8446 -0.707141
CG8144 CG9009 -1.668007
CG8156 CG9924 -1.970947
CG8173 CG9022 -0.250168
CG8182 CG8186 -1.891010
CG8186 CG8235 1.149111
CG8186 CG8946 0.053800
CG8186 CG9710 -1.068488
CG8186 CG9762 -0.820488
CG8200 CG8567 -2.089184
CG8209 CG8749 -1.699103
CG8209 CG9894 -0.384438
CG8231 CG8366 -0.605394
CG8231 CG8439 1.641739
CG8231 CG8446 0.030363
CG8231 CG8553 -1.374338
CG8231 CG8759 -11.754092
CG8231 CG8977 2.467535
CG8231 CG8978 -2.096472
CG8231 CG9140 2.170336
CG8231 CG9172 -0.958675
CG8231 CG9194 1.949742
CG8231 CG9281 12.058591
CG8231 CG9330 0.704046
CG8231 CG9423 0.935103
CG8231 CG9630 2.401193
CG8231 CG9677 3.527055
CG8231 CG9710 4.696284
CG8231 CG9750 -1.262742
CG8231 CG9762 -0.930103
CG8231 CG9866 -1.716685
CG8231 TE19126 2.509374
CG8235 CG8309 -4.935654
CG8235 CG8402 -1.057660
CG8235 CG8430 -0.753053
CG8235 CG8439 4.413091
CG8235 CG8446 -3.194505
CG8235 CG8531 1.812008
CG8235 CG8788 8.608466
CG8235 CG8946 -6.113706
CG8235 CG9009 -0.445634
CG8235 CG9172 -1.428113
CG8235 CG9281 -3.380396
CG8235 CG9710 0.139932
CG8235 CG9762 -0.042433
CG8235 CR31696 -1.099172
CG8235 CR31808 -0.056803
CG8258 CG9256 -0.823543
CG8276 CG8933 -1.207056
CG8276 CG8974 0.118309
CG8276 CG9423 -0.431102
CG8276 CG9985 0.335298
CG8286 CG8978 -1.002027
CG8289 CG8306 0.181086
CG8289 CG8430 -1.168789
CG8289 CG8759 -0.775083
CG8289 CG8978 -1.401306
CG8289 CG9022 -1.159301
CG8289 CG9128 0.718698
CG8289 CG9281 0.138985
CG8289 CG9318 -0.689721
CG8289 CG9866 0.843083
CG8289 CR31696 0.613934
CG8301 CG8525 0.878786
CG8301 CG8635 -2.049180
CG8301 CG9630 -1.865107
CG8301 CG9663 -1.308841
CG8306 CG8635 0.155441
CG8306 CG8759 2.254192
CG8306 CG8977 -0.010129
CG8306 CG9035 0.095601
CG8306 CG9677 1.829133
CG8306 CG9866 -2.878313
CG8306 TE19126 0.185714
CG8309 CG8402 -0.474518
CG8309 CG8439 4.608881
CG8309 CG8444 0.394858
CG8309 CG8446 -0.271655
CG8309 CG8788 3.271643
CG8309 CG8920 1.353432
CG8309 CG9009 -0.250200
CG8309 CG9149 -2.778715
CG8309 CG9172 4.867260
CG8309 CG9281 -5.236009
CG8309 CG9330 -2.250500
CG8309 CG9710 -0.466748
CG8309 CR31808 -0.257693
CG8312 CG9866 -0.743988
CG8327 CG8525 -12.495411
CG8327 CG8920 0.069758
CG8327 CG9006 -0.614703
CG8327 CG9300 -0.927573
CG8327 CG9306 -1.121617
CG8327 CG9577 2.206769
CG8327 CG9630 2.027273
CG8366 CG8444 -0.932866
CG8366 CG9750 -1.311212
CG8386 CG9149 -0.422360
CG8402 CG8439 2.644053
CG8402 CG8443 3.483885
CG8402 CG8446 -0.700328
CG8402 CG8470 3.134077
CG8402 CG8665 -4.851992
CG8402 CG8766 -6.345832
CG8402 CG8788 7.093646
CG8402 CG8946 7.827822
CG8402 CG8977 -10.430096
CG8402 CG9009 -4.334973
CG8402 CG9194 2.910479
CG8402 CG9281 -7.779298
CG8402 CG9527 -1.175802
CG8402 CG9710 2.431020
CG8402 CG9762 5.109203
CG8411 CG8416 -1.491552
CG8416 CG9128 -1.414832
CG8416 CG9677 0.270758
CG8430 CG9710 -1.459576
CG8439 CG8443 3.102080
CG8439 CG8446 0.455838
CG8439 CG8759 -0.347135
CG8439 CG8766 0.786224
CG8439 CG8788 -1.095955
CG8439 CG8977 -5.281374
CG8439 CG9140 -0.943541
CG8439 CG9172 3.377077
CG8439 CG9194 -0.910530
CG8439 CG9281 -8.753121
CG8439 CG9330 -0.360558
CG8439 CG9710 -0.205469
CG8439 CG9762 2.875893
CG8443 CG8446 1.530120
CG8443 CG8470 1.811610
CG8443 CG8525 -4.474375
CG8443 CG8766 2.143546
CG8443 CG8788 -7.319292
CG8443 CG8946 3.777144
CG8443 CG9140 4.829676
CG8443 CG9527 -3.598758
CG8443 CG9577 0.090310
CG8443 CG9762 1.052897
CG8444 CG8920 3.254390
CG8444 CG9149 -0.556712
CG8446 CG8531 1.001612
CG8446 CG8759 2.042327
CG8446 CG8946 0.180551
CG8446 CG8977 -1.051667
CG8446 CG9006 2.271276
CG8446 CG9009 -2.353026
CG8446 CG9281 -0.893031
CG8446 CG9630 -0.354386
CG8446 CG9663 -2.879368
CG8446 CG9762 -2.910172
CG8470 CG8665 2.612758
CG8470 CG8766 -1.782986
CG8470 CG8788 -0.330350
CG8470 CG8913 -0.334729
CG8470 CG8946 2.700497
CG8470 CG9527 3.352993
CG8472 CG8567 -2.362912
CG8472 CG9666 -0.812206
CG8525 CG8788 5.709503
CG8525 CG8920 -0.511136
CG8525 CG9006 -2.247814
CG8525 CG9140 -1.735001
CG8525 CG9300 -0.703683
CG8525 CG9306 -0.831807
CG8525 CG9630 -9.223598
CG8525 CG9663 -1.663362
CG8531 CG8636 -1.137311
CG8531 CG8788 5.612239
CG8531 CG8946 -1.591331
CG8531 CG9527 1.783102
CG8531 CG9762 0.295216
CG8553 CG9423 -1.028250
CG8567 CG9666 -0.733916
CG8583 CG9006 -0.938188
CG8600 CG9924 -2.657417
CG8635 CG8759 -1.191450
CG8635 CG8977 2.268324
CG8635 CG9630 0.077563
CG8635 CG9866 -4.512279
CG8635 TE19126 0.179736
CG8636 CG9006 -0.536652
CG8665 CG8946 4.668255
CG8665 CG9184 -1.191273
CG8669 CG9066 -1.230718
CG8749 CG9894 -2.875356
CG8759 CG8977 -13.697209
CG8759 CG8978 4.745052
CG8759 CG9035 1.437787
CG8759 CG9140 -1.786668
CG8759 CG9194 1.028346
CG8759 CG9281 -12.594980
CG8759 CG9630 -6.173032
CG8759 CG9663 -2.257650
CG8759 CG9677 -3.204128
CG8759 CG9750 -3.410489
CG8759 CG9762 6.593812
CG8759 CG9866 -5.304426
CG8759 CR31696 0.089712
CG8759 TE19126 -0.699149
CG8766 CG8788 -4.569859
CG8766 CG8804 0.184346
CG8766 CG8946 -1.895449
CG8766 CG9331 0.795862
CG8766 CG9527 -4.785854
CG8788 CG8804 -0.026419
CG8788 CG8920 0.289694
CG8788 CG8946 -15.541087
CG8788 CG9331 -1.179025
CG8788 CG9527 -5.957069
CG8788 CG9577 1.687528
CG8788 CG9762 1.325661
CG8804 CG8946 -0.335311
CG8804 CG9331 -4.148710
CG8913 CG9127 -1.258345
CG8920 CG9172 -0.998928
CG8920 CG9306 -0.972962
CG8920 CG9330 0.157905
CG8933 CG8974 -2.707310
CG8946 CG9331 3.276748
CG8946 CG9527 -2.898751
CG8946 CG9762 -0.812932
CG8965 CG9022 -0.212802
CG8965 CG9322 -0.257074
CG8965 CG9710 -0.539644
CG8965 CG9712 -0.649023
CG8974 CG9985 -0.141599
CG8977 CG9009 -2.940568
CG8977 CG9172 -2.130760
CG8977 CG9194 0.605407
CG8977 CG9281 -10.241407
CG8977 CG9330 -2.012946
CG8977 CG9663 2.895931
CG8977 CG9710 3.851934
CG8977 CG9750 2.409024
CG8977 CG9762 -10.893142
CG8977 CG9866 -1.198424
CG8977 TE19126 -7.010530
CG8978 CG9035 -0.649247
CG8978 CG9140 -5.387186
CG8978 CG9281 0.980474
CG8978 CG9330 -0.497077
CG8978 CG9677 0.363996
CG8978 CG9750 1.568342
CG9006 CG9306 -1.306002
CG9006 CG9630 12.767477
CG9009 CG9281 3.912558
CG9022 CG9322 0.087212
CG9022 CG9710 -0.228073
CG9022 CG9712 -0.678443
CG9022 CR31696 -2.348012
CG9035 CG9866 -1.257352
CG9127 CG9331 -0.703560
CG9128 CG9677 -2.743324
CG9140 CG9281 -1.297123
CG9140 CG9750 0.645919
CG9148 CG9280 -4.125475
CG9172 CG9281 0.541645
CG9172 CG9330 -0.056911
CG9172 CG9710 0.208299
CG9194 CG9281 0.930554
CG9194 CG9710 -0.290848
CG9194 CG9762 -0.575872
CG9194 CR31696 -0.914378
CG9238 TE19126 -0.983287
CG9256 CG9677 -1.844188
CG9256 CG9916 -1.259887
CG9256 CG9985 -1.537510
CG9281 CG9330 0.483887
CG9281 CG9710 0.755014
CG9281 CG9762 -2.841249
CG9281 CG9866 2.956663
CG9281 CR31696 0.368475
CG9281 TE19126 0.488172
CG9300 CG9306 -1.193581
CG9300 CG9630 -1.621821
CG9306 CG9630 2.731623
CG9322 CG9330 -0.463097
CG9322 CG9710 0.448689
CG9330 CG9416 -1.355424
CG9330 CG9710 -5.747560
CG9331 CG9527 -1.443696
CG9403 CG9423 -1.359030
CG9403 CG9677 -1.889921
CG9403 CG9710 0.990320
CG9403 CG9712 -0.999001
CG9416 CG9710 -0.218823
CG9423 CG9677 0.523153
CG9527 CG9577 -4.564634
CG9630 CG9663 -1.802282
CG9663 CG9762 -1.337757
CG9663 TE19126 0.357867
CG9666 CG9894 -2.002219
CG9677 CG9750 -1.007664
CG9677 CG9866 -3.419816
CG9677 CG9916 -1.599020
CG9677 CG9985 -0.112648
CG9704 CG9797 -4.293698
CG9710 CG9750 0.581187
CG9710 CG9762 -1.047408
CG9710 CR31696 -1.396495
CG9710 TE19126 0.762507
CG9712 TE20108 -1.344100
CG9750 CG9985 -0.081001
CG9762 CR31696 -0.551519
CG9762 TE19126 1.522871
CG9866 TE19126 -1.302534
CR31696 TE19126 0.627591
