# Supplementary material for: GINI: From ISH Images to Gene Interaction Networks
Source: PLoS Comput Biol. 2013 Oct 10;9(10):e1003227. doi: 10.1371/journal.pcbi.1003227 (PMC3794902; doi:10.1371/journal.pcbi.1003227)
Supplement: Dataset S1 — Networks predicted by GINI for the 9–10 and 13–16 development stages. For the data at each stage, multiple networks were predicted by varying the tuning parameter , between 0.5 and 1, as described in the paper. The network for each value is stored in a separate file in the dataset, in a format readable by Cytoscape. (BZ2) [file pcbi.1003227.s001.bz2 › Dataset_S1_Networks/GINI_network_stage13-16_lambda0.85.txt]

CG10009 CG10206 -1.562049
CG10009 CG1157 -0.928364
CG10009 CG12101 -0.141401
CG10009 CG12141 -1.702478
CG10009 CG12151 -5.080634
CG10009 CG1309 2.542173
CG10009 CG1685 -0.279978
CG10009 CG1785 4.487143
CG10009 CG18854 -1.915564
CG10009 CG2221 -0.272860
CG10009 CG2713 0.243708
CG10009 CG2863 1.754638
CG10009 CG32409 -1.074224
CG10009 CG3267 0.879973
CG10009 CG33217 -0.425298
CG10009 CG4033 -1.779316
CG10009 CG4217 -1.205109
CG10009 CG4307 -5.196362
CG10009 CG4427 1.028591
CG10009 CG5010 -0.872570
CG10009 CG5033 1.474258
CG10009 CG5277 -4.434593
CG10009 CG5525 0.433854
CG10009 CG5904 6.288366
CG10009 CG6022 -6.829059
CG10009 CG6105 0.303689
CG10009 CG6226 0.565739
CG10009 CG6343 0.676591
CG10009 CG6708 -1.397663
CG10009 CG6904 4.970429
CG10009 CG7361 0.120432
CG10009 CG7421 -0.944253
CG10009 CG7461 1.145891
CG10009 CG7519 1.567916
CG10009 CG7712 -0.530050
CG10009 CG7993 -2.633280
CG10009 CG8058 -4.462335
CG10009 CG8309 1.008204
CG10009 CG8386 -0.991019
CG10009 CG8446 2.665950
CG10009 CG8531 -1.128914
CG10009 CG8920 -1.386936
CG10009 CG9006 0.812398
CG10009 CG9149 -1.411451
CG10047 CG14762 -3.193512
CG10047 CG5545 -3.352999
CG10047 CG6703 -5.853475
CG10067 CG12055 -2.928097
CG10067 CG4726 -1.764703
CG10067 CG7107 -0.253563
CG10067 CG7271 -0.460126
CG10067 CG9330 -0.243574
CG10067 CG9710 -2.884799
CG10075 CG10691 -0.989285
CG10075 CG11267 -0.095464
CG10075 CG12400 1.796117
CG10075 CG13220 -1.850840
CG10075 CG15304 -2.618895
CG10075 CG1582 -1.003150
CG10075 CG17332 -0.220968
CG10075 CG2713 -0.182965
CG10075 CG32920 -2.473873
CG10075 CG33502 -0.709754
CG10075 CG4233 -0.266292
CG10075 CG5012 -1.375618
CG10075 CG5660 -2.910302
CG10075 CG5903 0.429812
CG10075 CG6345 -1.293154
CG10075 CG6666 0.210438
CG10075 CG6769 -1.333611
CG10075 CG6949 2.066349
CG10075 CG7354 0.528825
CG10082 CG10620 0.104326
CG10082 CG12360 -1.682375
CG10082 CG12369 -1.989371
CG10082 CG1444 -1.084941
CG10082 CG18250 0.024770
CG10082 CG5809 0.639715
CG10082 CG7481 -1.257922
CG10082 CG8276 -1.477225
CG10082 CG8933 -0.583771
CG10107 CG18250 -0.625299
CG10107 CG3624 -1.000439
CG10107 CG7379 -2.455601
CG10107 CG8289 -1.921084
CG10107 CG9318 -3.183806
CG10121 CG11652 -0.599248
CG10121 CG1444 -1.368621
CG10121 CG17492 -1.187522
CG10121 CG18250 0.095833
CG10121 CG32043 -3.132257
CG10121 CG5215 -0.561402
CG10121 CG5809 -0.481440
CG10160 CG10206 2.898837
CG10160 CG11051 -1.810426
CG10160 CG12172 -0.248352
CG10160 CG13005 0.304062
CG10160 CG1475 -1.951059
CG10160 CG15105 0.717518
CG10160 CG15117 -3.028664
CG10160 CG1548 -0.800376
CG10160 CG15717 -2.916248
CG10160 CG1648 -0.951014
CG10160 CG18111 -0.176398
CG10160 CG1837 -0.022389
CG10160 CG2003 -0.088892
CG10160 CG2098 -1.988586
CG10160 CG2198 -0.867626
CG10160 CG32464 -0.020556
CG10160 CG3989 -0.601002
CG10160 CG4427 1.602159
CG10160 CG4533 -6.728176
CG10160 CG5033 -4.202998
CG10160 CG5320 3.188986
CG10160 CG5330 -1.361905
CG10160 CG5594 0.213985
CG10160 CG6803 -0.246327
CG10160 CG7935 1.301940
CG10160 CG7987 -3.714545
CG10160 CG8402 0.627248
CG10160 CG8665 4.418442
CG10160 CG8977 1.416819
CG10206 CG10565 -3.792700
CG10206 CG10746 -0.448828
CG10206 CG11051 -1.017788
CG10206 CG11134 -0.447681
CG10206 CG11267 2.759440
CG10206 CG11471 -2.804062
CG10206 CG11992 0.646713
CG10206 CG12101 0.471497
CG10206 CG12141 6.524457
CG10206 CG12151 5.998977
CG10206 CG12157 1.964239
CG10206 CG12172 -3.512612
CG10206 CG12262 -0.870847
CG10206 CG13005 0.458004
CG10206 CG1309 -0.806378
CG10206 CG13506 0.662695
CG10206 CG14048 0.508001
CG10206 CG1475 -1.253818
CG10206 CG15095 -1.708201
CG10206 CG15117 -1.745501
CG10206 CG15304 -3.608158
CG10206 CG15433 -1.403009
CG10206 CG15717 -8.119207
CG10206 CG1685 -0.386143
CG10206 CG18446 0.497540
CG10206 CG1882 0.359712
CG10206 CG18854 4.131680
CG10206 CG1970 -2.002483
CG10206 CG2003 -7.982283
CG10206 CG2098 -5.261517
CG10206 CG2713 -5.206519
CG10206 CG2863 0.460870
CG10206 CG30011 -2.952416
CG10206 CG31004 0.922320
CG10206 CG31098 0.400337
CG10206 CG31175 -0.819788
CG10206 CG3140 2.685616
CG10206 CG32164 -2.935068
CG10206 CG32409 8.492745
CG10206 CG3267 -3.953391
CG10206 CG32813 -7.851615
CG10206 CG3283 -0.348609
CG10206 CG33009 -0.105697
CG10206 CG3499 8.426456
CG10206 CG4033 -7.441245
CG10206 CG4051 -2.878965
CG10206 CG4233 -12.799886
CG10206 CG4427 -7.405083
CG10206 CG4475 -0.390661
CG10206 CG4533 -0.754425
CG10206 CG4567 -5.316395
CG10206 CG4679 3.493709
CG10206 CG4994 7.796084
CG10206 CG5033 -18.063910
CG10206 CG5330 -5.189143
CG10206 CG5353 -3.037249
CG10206 CG5374 -1.959271
CG10206 CG5558 1.684951
CG10206 CG5594 3.845035
CG10206 CG5904 -8.445294
CG10206 CG5992 -1.720560
CG10206 CG6226 4.739866
CG10206 CG6501 -13.992001
CG10206 CG6668 1.575014
CG10206 CG6708 2.573499
CG10206 CG6871 -2.809042
CG10206 CG6904 1.471642
CG10206 CG6949 14.803114
CG10206 CG7088 1.405171
CG10206 CG7266 1.541040
CG10206 CG7361 -1.551472
CG10206 CG7421 -4.127015
CG10206 CG7458 1.568628
CG10206 CG7461 -4.797453
CG10206 CG7915 -3.000088
CG10206 CG7935 4.422379
CG10206 CG7987 0.812664
CG10206 CG7993 3.119177
CG10206 CG8036 0.978929
CG10206 CG8058 -10.539416
CG10206 CG8144 0.521633
CG10206 CG8235 4.453384
CG10206 CG8309 1.041683
CG10206 CG8402 -2.303408
CG10206 CG8439 -0.052994
CG10206 CG8443 -2.579595
CG10206 CG8446 -4.074962
CG10206 CG8470 3.016993
CG10206 CG8665 4.488989
CG10206 CG8766 0.984315
CG10206 CG8788 7.962247
CG10206 CG8946 -3.611133
CG10206 CG8977 12.847222
CG10206 CG9009 -0.762901
CG10206 CG9281 0.519450
CG10229 CG1422 -0.518424
CG10229 CG14712 -2.880907
CG10229 CG31045 -0.683499
CG10229 CG31332 -0.680830
CG10229 CG4457 -2.242257
CG10229 CG8759 0.320594
CG10236 CG10535 -0.902602
CG10236 CG3278 -0.672823
CG10236 CG33549 -0.157208
CG10236 CG3903 -2.105327
CG10236 CG7227 -1.107277
CG10236 CG9539 -1.897540
CG10278 CG10655 -1.022196
CG10278 CG11151 -1.637277
CG10278 CG11255 -0.960144
CG10278 CG12400 0.505937
CG10278 CG13704 -2.968800
CG10278 CG14792 -3.620227
CG10278 CG15347 0.231384
CG10278 CG5660 -1.315594
CG10278 CG8048 0.001945
CG10278 CG9527 -0.087787
CG10287 CG12151 -2.005236
CG10287 CG1309 -1.846791
CG10315 CG7748 -3.437414
CG10334 CG1475 0.737622
CG10334 CG1648 -2.331837
CG10334 CG18250 -1.097827
CG10334 CG32425 -0.936092
CG10334 CG3903 -1.538097
CG10334 CG4204 -0.049770
CG10334 CG4679 0.097041
CG10334 CG4700 0.130464
CG10334 CG5486 -0.879407
CG10334 CG7227 -1.096370
CG10334 CG9985 -0.251716
CG10335 CG3903 -3.156536
CG10341 CG10660 1.190633
CG10341 CG11738 7.646940
CG10341 CG11771 -1.347522
CG10341 CG12101 -2.379769
CG10341 CG12141 8.132165
CG10341 CG12530 1.694045
CG10341 CG12785 -4.783268
CG10341 CG1381 -1.356352
CG10341 CG14447 -0.489479
CG10341 CG14996 -1.553629
CG10341 CG1685 -4.688412
CG10341 CG17136 -0.792467
CG10341 CG17369 1.602990
CG10341 CG1746 -1.232870
CG10341 CG1785 -4.773742
CG10341 CG2827 -0.916807
CG10341 CG2867 1.846047
CG10341 CG32409 7.006925
CG10341 CG32813 0.314008
CG10341 CG33217 1.491753
CG10341 CG4217 -1.320374
CG10341 CG5010 0.743304
CG10341 CG5558 -4.355083
CG10341 CG5824 -14.886467
CG10341 CG5904 3.872763
CG10341 CG6022 -0.147466
CG10341 CG6105 -1.495077
CG10341 CG7519 -8.658139
CG10341 CG7780 0.229221
CG10341 CG7839 -6.141154
CG10341 CG8039 -0.697656
CG10341 CG8327 -6.581962
CG10341 CG8525 -0.536676
CG10341 CG8920 2.094016
CG10341 CG9006 5.966092
CG10341 CG9300 -1.119481
CG10341 CG9306 0.842746
CG10341 CG9577 -0.458083
CG10341 CG9630 -2.975442
CG10379 CG10504 0.999583
CG10379 CG10565 -2.075381
CG10379 CG10701 -0.850656
CG10379 CG11015 1.155148
CG10379 CG11471 -0.593728
CG10379 CG12792 -0.644701
CG10379 CG13005 -0.636226
CG10379 CG1429 -1.278732
CG10379 CG1475 -1.695756
CG10379 CG15433 2.155154
CG10379 CG17492 1.245555
CG10379 CG3001 0.992701
CG10379 CG31045 -2.546599
CG10379 CG32425 -0.873834
CG10379 CG3278 -1.582218
CG10379 CG33104 -0.650000
CG10379 CG33549 -0.606298
CG10379 CG4170 -0.679632
CG10379 CG4354 -1.598921
CG10379 CG4427 1.591929
CG10379 CG4679 1.400863
CG10379 CG5033 1.939765
CG10379 CG5183 0.405280
CG10379 CG5258 -1.207605
CG10379 CG5353 0.264290
CG10379 CG5374 -4.185837
CG10379 CG6512 -3.984784
CG10379 CG6668 -1.468664
CG10379 CG7430 -1.286386
CG10379 CG7610 -1.703865
CG10379 CG7915 -0.846667
CG10379 CG8231 4.066597
CG10379 CG8309 -1.040250
CG10379 CG8439 1.473705
CG10379 CG8446 0.038492
CG10379 CG8759 1.712768
CG10379 CG8977 -0.066276
CG10379 CG9281 -1.762480
CG10379 CG9330 1.343340
CG10379 CG9866 -1.067976
CG10379 TE19126 0.835661
CG10391 CG4120 -3.439134
CG10425 CG10691 -2.590422
CG10425 CG12400 -1.202590
CG10504 CG10565 0.269887
CG10504 CG10724 -1.436717
CG10504 CG11107 -1.788744
CG10504 CG11444 3.243742
CG10504 CG12091 -0.594692
CG10504 CG12262 -2.074905
CG10504 CG12403 0.124523
CG10504 CG1475 -21.617664
CG10504 CG15105 -1.027674
CG10504 CG15282 1.186197
CG10504 CG1648 0.501321
CG10504 CG17158 -0.601450
CG10504 CG1721 -0.204500
CG10504 CG17492 -0.131756
CG10504 CG1782 -0.312219
CG10504 CG1910 1.426290
CG10504 CG3008 0.160016
CG10504 CG31045 2.622435
CG10504 CG32164 1.054912
CG10504 CG32425 -2.848178
CG10504 CG32813 -2.668732
CG10504 CG33149 0.052352
CG10504 CG33549 1.676375
CG10504 CG3371 0.470933
CG10504 CG3499 1.642525
CG10504 CG3624 1.909566
CG10504 CG3644 0.687278
CG10504 CG3725 -1.303747
CG10504 CG4169 -0.390875
CG10504 CG4427 -0.032940
CG10504 CG4552 -3.510303
CG10504 CG4679 0.525772
CG10504 CG4692 -2.038130
CG10504 CG4726 -0.376114
CG10504 CG4994 0.568561
CG10504 CG5320 1.907638
CG10504 CG5330 4.583650
CG10504 CG5353 3.113169
CG10504 CG5374 0.447434
CG10504 CG5809 0.916133
CG10504 CG6501 6.425053
CG10504 CG6647 -1.198161
CG10504 CG6668 -0.152174
CG10504 CG6708 1.078028
CG10504 CG6775 -1.954426
CG10504 CG7033 -2.705817
CG10504 CG7071 -1.272281
CG10504 CG7107 -2.154964
CG10504 CG7173 -0.769914
CG10504 CG7361 0.486828
CG10504 CG7413 -2.472653
CG10504 CG7430 -3.201126
CG10504 CG7433 0.054329
CG10504 CG7610 -0.506713
CG10504 CG7915 1.096684
CG10504 CG7920 -4.200097
CG10504 CG7981 -0.536198
CG10504 CG8231 1.096912
CG10504 CG8235 -1.249981
CG10504 CG8402 -0.104002
CG10504 CG8439 -2.649000
CG10504 CG8977 1.092351
CG10504 CG9022 -2.774401
CG10504 CG9281 3.052015
CG10504 CR31696 0.240076
CG10535 CG2051 -0.177879
CG10535 CG2969 -2.663829
CG10535 CG32425 -1.377199
CG10535 CG3278 -1.491042
CG10535 CG33549 0.615864
CG10535 CG3903 -0.384503
CG10535 CG5345 -0.767952
CG10535 CG5353 -0.288817
CG10545 CG31088 -3.455653
CG10545 CG9666 -3.590380
CG10565 CG11015 -1.664843
CG10565 CG11134 0.776509
CG10565 CG11267 7.170536
CG10565 CG11444 1.786865
CG10565 CG11471 3.238350
CG10565 CG11979 0.515105
CG10565 CG12151 4.462581
CG10565 CG12262 -2.188872
CG10565 CG12792 -1.272139
CG10565 CG13005 -1.518594
CG10565 CG13506 -2.243336
CG10565 CG1475 -11.552887
CG10565 CG15105 1.848739
CG10565 CG15212 -0.094750
CG10565 CG15433 -4.898138
CG10565 CG16765 3.754966
CG10565 CG17166 -7.827328
CG10565 CG17246 -1.569630
CG10565 CG17492 1.791460
CG10565 CG18446 0.823208
CG10565 CG2003 3.947216
CG10565 CG2713 0.897454
CG10565 CG3008 -0.841264
CG10565 CG31170 1.757650
CG10565 CG3140 -5.035451
CG10565 CG32164 -7.443757
CG10565 CG32425 -2.217703
CG10565 CG3267 -5.950715
CG10565 CG33104 -5.663142
CG10565 CG33183 0.777940
CG10565 CG33549 0.713074
CG10565 CG3499 -6.166346
CG10565 CG3624 0.546818
CG10565 CG3903 -1.822471
CG10565 CG4051 -5.774482
CG10565 CG4169 2.527898
CG10565 CG4170 1.929252
CG10565 CG4233 -0.147080
CG10565 CG4307 1.880880
CG10565 CG4427 -4.637833
CG10565 CG4567 1.412408
CG10565 CG4679 -1.193824
CG10565 CG4692 1.027119
CG10565 CG4726 3.524105
CG10565 CG4972 -0.349570
CG10565 CG4994 -1.698316
CG10565 CG5033 -6.723858
CG10565 CG5258 -0.226093
CG10565 CG5320 3.281602
CG10565 CG5330 -3.093253
CG10565 CG5353 5.794848
CG10565 CG5374 -2.580440
CG10565 CG5476 0.626682
CG10565 CG5904 2.289215
CG10565 CG6501 -6.124853
CG10565 CG6512 1.156688
CG10565 CG6668 -8.291173
CG10565 CG6708 -3.032948
CG10565 CG6904 3.252958
CG10565 CG7033 -2.871900
CG10565 CG7107 1.634386
CG10565 CG7176 2.303128
CG10565 CG7271 1.425674
CG10565 CG7361 -5.025458
CG10565 CG7413 0.143789
CG10565 CG7421 4.268049
CG10565 CG7430 -4.272375
CG10565 CG7461 2.124143
CG10565 CG7610 -0.845611
CG10565 CG7915 1.632181
CG10565 CG7935 -2.860507
CG10565 CG7987 2.838852
CG10565 CG8058 1.087733
CG10565 CG8231 2.856018
CG10565 CG8235 -6.359366
CG10565 CG8309 -0.002505
CG10565 CG8402 -3.683079
CG10565 CG8439 -8.648180
CG10565 CG8788 2.074336
CG10565 CG8977 18.091222
CG10565 CG9009 0.820013
CG10565 CG9172 -0.114576
CG10565 CG9281 0.676274
CG10565 CG9322 0.300573
CG10565 CG9330 -2.627234
CG10565 CG9710 0.037849
CG10571 CG2221 -1.355140
CG10571 CG2263 -1.059378
CG10571 CG7393 -1.550253
CG10571 CG9006 -1.535438
CG10578 CG12091 -0.591933
CG10578 CG3416 -1.843269
CG10578 CG5809 -0.850737
CG10578 CG9423 -1.173546
CG10578 CG9985 -1.084998
CG10591 CG8804 -3.276942
CG10620 CG10701 -0.973275
CG10620 CG11015 0.767289
CG10620 CG11652 0.920752
CG10620 CG11861 -1.981646
CG10620 CG11949 -0.417793
CG10620 CG12091 -1.371450
CG10620 CG12131 0.312037
CG10620 CG12360 0.083336
CG10620 CG12369 -1.074152
CG10620 CG12676 -3.959749
CG10620 CG1422 -3.877962
CG10620 CG17158 0.441286
CG10620 CG17492 0.015527
CG10620 CG18250 -12.010201
CG10620 CG2051 -2.360398
CG10620 CG3039 -1.695460
CG10620 CG31045 -3.950252
CG10620 CG31332 3.462139
CG10620 CG33097 2.707100
CG10620 CG33549 0.146648
CG10620 CG3624 4.725814
CG10620 CG3664 -0.125554
CG10620 CG3800 -0.519971
CG10620 CG4006 -1.436171
CG10620 CG4204 0.789054
CG10620 CG4677 -2.107466
CG10620 CG4700 1.694775
CG10620 CG5183 -1.935428
CG10620 CG5809 -2.451445
CG10620 CG6877 -0.355519
CG10620 CG7073 1.614839
CG10620 CG7893 -2.159394
CG10620 CG8276 0.948895
CG10620 CG8759 2.342046
CG10620 CG9022 0.938942
CG10620 CG9128 -0.094431
CG10620 CG9322 0.037478
CG10620 CG9403 0.265037
CG10620 CG9866 -1.281961
CG10627 CG15105 -0.139759
CG10627 CG31999 -1.291896
CG10627 CG33549 -0.708847
CG10627 CG3903 -0.422198
CG10627 CG4354 -1.660556
CG10627 CG4679 -0.480092
CG10627 CG4692 -1.268602
CG10627 CG8402 -0.393524
CG10655 CG10691 -4.179728
CG10655 CG11107 -0.858722
CG10655 CG11255 -0.861063
CG10655 CG11267 -4.145194
CG10655 CG11979 0.036126
CG10655 CG12141 4.694903
CG10655 CG12157 1.696913
CG10655 CG12400 -1.271467
CG10655 CG13551 -2.176824
CG10655 CG13704 -0.932007
CG10655 CG1371 -2.244235
CG10655 CG15095 -1.941041
CG10655 CG15304 3.411762
CG10655 CG1685 -1.208926
CG10655 CG17332 -0.220235
CG10655 CG1771 -0.649907
CG10655 CG2713 3.739818
CG10655 CG3127 2.341276
CG10655 CG32813 2.410601
CG10655 CG33502 -1.488201
CG10655 CG3714 0.170465
CG10655 CG4217 -3.362700
CG10655 CG4233 -2.156851
CG10655 CG4901 0.578720
CG10655 CG4994 2.009641
CG10655 CG5558 -4.881301
CG10655 CG5660 0.970773
CG10655 CG5903 -1.956055
CG10655 CG5904 -2.934515
CG10655 CG6417 0.126572
CG10655 CG6501 -8.968299
CG10655 CG6666 2.063864
CG10655 CG6769 -5.187370
CG10655 CG6949 2.171807
CG10655 CG7361 -0.505165
CG10655 CG7698 -0.635021
CG10655 CG7993 -1.595189
CG10655 CG8039 3.147472
CG10655 CG8048 -1.969700
CG10655 CG8443 2.205768
CG10655 CG8946 3.215271
CG10655 CG9527 1.878516
CG10660 CG12785 -4.877314
CG10660 CG14048 -0.569894
CG10660 CG14996 -0.746196
CG10660 CG1685 1.690078
CG10660 CG1785 -2.732188
CG10660 CG32409 0.623361
CG10660 CG4217 1.100810
CG10660 CG4753 0.372097
CG10660 CG5010 -1.831846
CG10660 CG5904 1.074911
CG10660 CG6022 -0.445043
CG10660 CG6767 -1.523088
CG10660 CG7712 0.175932
CG10660 CG8039 -0.554795
CG10660 CG8327 -2.320594
CG10660 CG8525 1.452606
CG10660 CG8920 -0.120559
CG10660 CG9577 -3.357799
CG10691 CG11134 0.709596
CG10691 CG11267 -4.145587
CG10691 CG1157 0.266921
CG10691 CG12141 -6.942751
CG10691 CG12157 -2.744232
CG10691 CG12400 -8.339132
CG10691 CG13220 3.728917
CG10691 CG13551 1.906688
CG10691 CG13704 0.028259
CG10691 CG15304 -7.390869
CG10691 CG15347 0.144399
CG10691 CG1685 0.533616
CG10691 CG2713 -7.528538
CG10691 CG31004 -0.223359
CG10691 CG3140 -1.394917
CG10691 CG3283 1.265314
CG10691 CG3714 -1.413614
CG10691 CG4061 -0.374403
CG10691 CG4217 5.368359
CG10691 CG4233 -0.138433
CG10691 CG4475 -1.255016
CG10691 CG4753 -0.617542
CG10691 CG5010 -0.170997
CG10691 CG5558 3.526734
CG10691 CG5660 -0.312331
CG10691 CG5903 0.496140
CG10691 CG5904 -0.615912
CG10691 CG6105 1.158422
CG10691 CG6226 -1.474320
CG10691 CG6459 -0.740361
CG10691 CG6501 7.796785
CG10691 CG6769 -2.217712
CG10691 CG6904 3.787655
CG10691 CG6949 -7.256096
CG10691 CG7421 1.598968
CG10691 CG7993 1.752724
CG10691 CG8039 -3.050682
CG10691 CG8048 -0.247851
CG10691 CG8058 -0.564404
CG10691 CG8402 4.509910
CG10691 CG8443 -2.356037
CG10691 CG8470 -2.875203
CG10691 CG8766 -0.830802
CG10691 CG8788 2.805442
CG10691 CG8946 0.760047
CG10691 CG9140 0.238116
CG10691 CG9331 0.465630
CG10691 CG9527 -3.573362
CG10698 CG1546 -3.281728
CG10701 CG11015 -0.810122
CG10701 CG12676 -0.778802
CG10701 CG18250 0.712260
CG10701 CG3008 -0.607523
CG10701 CG33549 -0.438940
CG10701 CG4170 -0.500340
CG10701 CG5809 -1.150969
CG10701 CG8276 -0.913551
CG10724 CG12262 -0.320361
CG10724 CG12403 -1.499731
CG10724 CG15105 -0.753712
CG10724 CG15282 -1.255564
CG10724 CG30011 -1.011093
CG10724 CG4533 -0.699055
CG10724 CG4679 -0.516593
CG10724 CG5320 1.028941
CG10724 CG5330 0.420704
CG10724 CG6647 -2.064357
CG10724 CG8402 0.100823
CG10726 CG17724 -2.548215
CG10726 CG2207 -4.364739
CG10726 CG5358 -2.194134
CG10746 CG11992 0.230451
CG10746 CG15095 -0.493826
CG10746 CG15717 -5.976868
CG10746 CG2003 0.870049
CG10746 CG31098 -0.653243
CG10746 CG7062 -1.343967
CG10746 CG7266 -1.098552
CG10746 CG8050 -0.447004
CG10746 CG8402 0.451987
CG10746 CG8470 -2.034878
CG10746 CG8665 0.926509
CG10746 CG8946 0.189467
CG10756 CG11217 -3.288115
CG1082 CG31259 -3.583585
CG10922 CG18111 -1.539220
CG10922 CG3989 -0.816643
CG10922 CG4533 -1.488908
CG10922 CG4679 -0.580794
CG10922 CG5330 -0.819569
CG11015 CG11471 0.670745
CG11015 CG12091 -1.221067
CG11015 CG12131 -0.764338
CG11015 CG12592 0.958339
CG11015 CG12792 -0.815501
CG11015 CG13005 -0.318830
CG11015 CG1475 1.630731
CG11015 CG15433 5.226569
CG11015 CG17166 -0.548694
CG11015 CG17492 1.048486
CG11015 CG18250 1.245749
CG11015 CG3008 -0.766032
CG11015 CG31045 -2.184556
CG11015 CG32425 -0.765280
CG11015 CG32625 -0.578679
CG11015 CG3265 -0.524895
CG11015 CG3278 -0.878974
CG11015 CG33104 -0.281592
CG11015 CG33549 1.498754
CG11015 CG4170 0.181124
CG11015 CG4700 -4.765354
CG11015 CG4912 3.064483
CG11015 CG4972 -0.770782
CG11015 CG5183 1.775050
CG11015 CG5258 -1.824011
CG11015 CG5374 3.103336
CG11015 CG5454 0.284584
CG11015 CG5809 -1.223566
CG11015 CG6512 -9.137359
CG11015 CG6668 0.726852
CG11015 CG6766 -0.576946
CG11015 CG7033 -0.148956
CG11015 CG7413 -0.051374
CG11015 CG7430 2.362359
CG11015 CG7654 -0.632843
CG11015 CG7893 -1.442493
CG11015 CG8231 -6.011070
CG11015 CG8759 3.368261
CG11015 CG9172 -1.877474
CG11015 CG9281 -4.764140
CG11015 CG9330 -3.189345
CG11015 CG9403 0.771752
CG11015 CG9423 -0.277995
CG11015 CG9677 -1.407619
CG11015 CG9710 -1.380874
CG11015 CG9866 1.566976
CG11051 CG15117 -0.831181
CG11051 CG1548 -0.570445
CG11051 CG15717 0.550066
CG11051 CG1743 -3.411970
CG11051 CG2098 -1.771781
CG11051 CG31098 -0.008074
CG11051 CG3989 0.766980
CG11051 CG4162 0.797342
CG11051 CG4533 0.666527
CG11051 CG5033 0.660295
CG11051 CG8050 -0.734537
CG11051 CG8665 -2.811181
CG11076 CG17166 -1.107542
CG11076 CG3008 -1.601876
CG11076 CG4994 -1.039028
CG11076 CG5374 -1.097021
CG11076 CG9281 -0.367316
CG1109 CG4303 -1.334996
CG1109 CG5433 -1.357954
CG1109 CG6889 -1.999369
CG1109 CG9128 -1.878393
CG11107 CG11267 -1.337610
CG11107 CG11444 -0.954551
CG11107 CG12262 1.298226
CG11107 CG13220 -0.392518
CG11107 CG1371 -0.011806
CG11107 CG1475 1.212995
CG11107 CG15304 0.131907
CG11107 CG17320 -1.798990
CG11107 CG17332 0.422176
CG11107 CG17642 -3.088232
CG11107 CG2161 -2.375642
CG11107 CG31170 -0.747437
CG11107 CG3127 -0.069482
CG11107 CG3140 -1.543587
CG11107 CG32164 -0.010911
CG11107 CG33502 0.042546
CG11107 CG3499 0.348647
CG11107 CG4086 -3.116658
CG11107 CG4169 -1.602449
CG11107 CG4233 0.278964
CG11107 CG4427 3.418866
CG11107 CG4994 0.714793
CG11107 CG5353 -3.177907
CG11107 CG5904 -0.435596
CG11107 CG6501 -2.774758
CG11107 CG6666 0.474931
CG11107 CG6769 -0.655051
CG11107 CG6949 1.643643
CG11107 CG7033 0.884961
CG11107 CG7107 -1.402696
CG11107 CG7430 0.455524
CG11107 CG7461 -0.037553
CG11107 CG7920 -1.578807
CG11107 CG8235 1.325894
CG11107 CG8402 -1.991431
CG11107 CG8977 0.736976
CG11107 CG9022 -0.540960
CG11107 CG9750 0.131583
CG11134 CG11267 -0.864138
CG11134 CG11334 -1.866821
CG11134 CG12151 0.717051
CG11134 CG12400 -1.374319
CG11134 CG13220 0.464614
CG11134 CG13506 0.940082
CG11134 CG15162 -0.386498
CG11134 CG15717 1.669831
CG11134 CG1882 0.287650
CG11134 CG2713 -0.784014
CG11134 CG31160 -4.428370
CG11134 CG31170 -0.323319
CG11134 CG3140 -0.367484
CG11134 CG32164 -2.642935
CG11134 CG3267 -4.434086
CG11134 CG33502 -1.237689
CG11134 CG3499 2.327392
CG11134 CG4051 0.633295
CG11134 CG4427 -5.697404
CG11134 CG4567 -1.288942
CG11134 CG6345 -1.098714
CG11134 CG6459 -2.434697
CG11134 CG6501 4.462881
CG11134 CG6666 0.668399
CG11134 CG6708 0.480023
CG11134 CG6949 1.000224
CG11134 CG7107 -1.328851
CG11134 CG7361 -2.680894
CG11134 CG7421 1.800178
CG11134 CG7461 -1.897244
CG11134 CG7698 -0.500387
CG11134 CG8058 0.781385
CG11134 CG8235 -2.142012
CG11134 CG8309 1.783798
CG11134 CG8402 0.970775
CG11134 CG8531 -1.544237
CG11134 CG8766 0.598251
CG11134 CG8788 1.485286
CG11134 CG8946 -1.667397
CG11151 CG15347 -1.506301
CG11151 CG33502 -2.439823
CG11151 CG6417 -1.081939
CG11151 CG9527 0.250713
CG11255 CG12400 0.214918
CG11255 CG33502 -0.716760
CG11255 CG4217 -0.668852
CG11255 CG5660 -1.353996
CG11255 CG5903 -0.672884
CG11255 CG6769 -0.689207
CG11267 CG11979 5.055332
CG11267 CG12141 1.116779
CG11267 CG12157 -0.262891
CG11267 CG12262 -2.302484
CG11267 CG12400 -0.402740
CG11267 CG12785 0.816749
CG11267 CG13220 -1.957388
CG11267 CG13506 1.589898
CG11267 CG13551 -1.476339
CG11267 CG13704 1.036144
CG11267 CG1371 -0.503129
CG11267 CG14048 2.112739
CG11267 CG15095 -0.464141
CG11267 CG15162 3.478871
CG11267 CG15304 -7.194957
CG11267 CG15347 -1.998465
CG11267 CG15717 -4.194175
CG11267 CG1685 -4.404959
CG11267 CG17332 -4.161280
CG11267 CG1882 -0.516316
CG11267 CG2003 1.359918
CG11267 CG2713 0.565506
CG11267 CG2863 0.577615
CG11267 CG31004 -1.238585
CG11267 CG31098 -0.781449
CG11267 CG31175 0.656485
CG11267 CG3127 -1.552063
CG11267 CG3140 -1.997735
CG11267 CG32164 -2.382531
CG11267 CG32409 3.374791
CG11267 CG3267 -5.179857
CG11267 CG32813 -2.819286
CG11267 CG3283 -0.221867
CG11267 CG33009 0.333175
CG11267 CG33071 -0.008218
CG11267 CG33502 -1.669693
CG11267 CG3499 -2.682916
CG11267 CG3714 -1.582325
CG11267 CG4033 -4.706315
CG11267 CG4051 -1.852945
CG11267 CG4169 2.642264
CG11267 CG4217 0.731186
CG11267 CG4233 -3.830050
CG11267 CG4427 3.605278
CG11267 CG4475 2.156983
CG11267 CG4567 -1.556866
CG11267 CG4753 -0.640432
CG11267 CG4901 2.441561
CG11267 CG4994 -9.094180
CG11267 CG5010 1.173194
CG11267 CG5033 -4.377552
CG11267 CG5558 3.916145
CG11267 CG5594 1.266581
CG11267 CG5660 1.126098
CG11267 CG5819 -2.388286
CG11267 CG5903 0.178474
CG11267 CG5904 -20.934637
CG11267 CG5992 -1.447050
CG11267 CG6226 2.974453
CG11267 CG6417 1.601854
CG11267 CG6459 3.729083
CG11267 CG6501 -18.329997
CG11267 CG6666 -1.643015
CG11267 CG6769 1.293037
CG11267 CG6904 6.348678
CG11267 CG6949 0.091054
CG11267 CG7033 0.648790
CG11267 CG7107 1.975857
CG11267 CG7361 -0.147741
CG11267 CG7421 -1.206807
CG11267 CG7458 -1.155271
CG11267 CG7698 1.512375
CG11267 CG7920 2.939501
CG11267 CG8039 4.428459
CG11267 CG8048 2.886980
CG11267 CG8058 -1.673842
CG11267 CG8235 0.159561
CG11267 CG8402 1.379129
CG11267 CG8439 -3.041188
CG11267 CG8443 -1.660895
CG11267 CG8446 0.181200
CG11267 CG8470 -3.516375
CG11267 CG8766 -2.899639
CG11267 CG8788 1.298468
CG11267 CG8946 -3.689139
CG11267 CG8977 12.428940
CG11267 CG9527 -1.708568
CG11267 CG9762 2.989920
CG11280 CG11652 -3.162533
CG11306 CG18854 -1.154310
CG11306 CG2263 -0.430587
CG11306 CG4457 -1.486132
CG11306 CG5382 -1.120968
CG11306 CG7073 -1.418966
CG11324 CG31108 -4.207418
CG11326 CG11979 -1.402742
CG11326 CG14206 -0.386806
CG11326 CG2184 -1.076833
CG11326 CG4033 0.125484
CG11326 CG5525 -0.764032
CG11326 CG6501 -0.306172
CG11326 CG7176 -1.222876
CG11326 CG8788 -0.316320
CG11334 CG13220 -1.349001
CG11334 CG1582 -2.295826
CG11347 CG17158 0.780977
CG11347 CG32425 1.565193
CG11347 CG33097 -2.988492
CG11347 CG33549 -1.248067
CG11347 CG3542 0.277991
CG11347 CG3644 -0.069877
CG11347 CG3725 -2.149222
CG11347 CG3903 -2.517043
CG11347 CG4672 -1.108946
CG11347 CG4679 0.887278
CG11347 CG5320 -1.184249
CG11347 CG8276 -1.010720
CG11347 CG8974 -0.113225
CG11347 CG9022 0.239371
CG11372 CG12403 -0.031795
CG11372 CG15282 -0.058128
CG11372 CG17332 -0.471021
CG11372 CG1882 -0.303652
CG11372 CG32244 -1.266736
CG11372 CG4376 -2.220535
CG11372 CG7071 -2.505884
CG11372 CG7107 -0.932566
CG11372 CG8186 -1.687463
CG11437 CG1374 -3.318845
CG11444 CG12151 -0.279936
CG11444 CG13005 1.382792
CG11444 CG13220 -0.259835
CG11444 CG1475 -4.361552
CG11444 CG17246 -2.058581
CG11444 CG18854 0.568963
CG11444 CG2161 -0.697702
CG11444 CG2713 2.791956
CG11444 CG31045 0.506322
CG11444 CG3140 -1.473894
CG11444 CG3224 -0.069147
CG11444 CG32425 -0.287867
CG11444 CG3278 0.180485
CG11444 CG33104 0.667728
CG11444 CG33549 0.903280
CG11444 CG3499 -1.790017
CG11444 CG3624 -0.938227
CG11444 CG4003 0.592760
CG11444 CG4051 -0.667818
CG11444 CG4169 0.188650
CG11444 CG4204 -0.751700
CG11444 CG4233 -3.364417
CG11444 CG4427 3.955918
CG11444 CG4972 -1.330979
CG11444 CG4994 -1.000125
CG11444 CG5330 -0.093515
CG11444 CG5353 -2.556136
CG11444 CG5374 -3.242517
CG11444 CG5904 1.458974
CG11444 CG6708 -0.051539
CG11444 CG6775 -1.328730
CG11444 CG6904 -0.172800
CG11444 CG7033 -1.442850
CG11444 CG7413 -2.151393
CG11444 CG7430 -3.339369
CG11444 CG7461 -3.050268
CG11444 CG7610 -0.402387
CG11444 CG7935 -1.068905
CG11444 CG7993 -2.069217
CG11444 CG8231 3.257703
CG11444 CG8235 -1.411387
CG11444 CG8402 2.541918
CG11444 CG8759 -1.245230
CG11444 CG8977 2.262722
CG11444 CG8978 -0.805397
CG11444 CG9281 4.202057
CG11444 CG9677 0.966056
CG11444 CG9750 -2.149871
CG11444 CG9916 -1.699864
CG11453 CG13102 -2.544525
CG11453 CG3734 -2.829265
CG11471 CG12101 1.230136
CG11471 CG12785 1.856928
CG11471 CG12792 -5.025937
CG11471 CG13005 1.701862
CG11471 CG13503 -1.862805
CG11471 CG13506 -1.298453
CG11471 CG14206 1.752322
CG11471 CG1475 -1.292920
CG11471 CG15433 -1.193214
CG11471 CG16765 3.649685
CG11471 CG18854 3.066669
CG11471 CG2221 -2.988405
CG11471 CG3224 0.611847
CG11471 CG32409 -2.438289
CG11471 CG32625 -0.316940
CG11471 CG3267 0.041789
CG11471 CG32813 0.904237
CG11471 CG33104 -1.836522
CG11471 CG3499 0.896050
CG11471 CG4033 0.971908
CG11471 CG4427 -0.178528
CG11471 CG4912 -13.020622
CG11471 CG5033 -0.703964
CG11471 CG5258 -0.975326
CG11471 CG5277 1.948950
CG11471 CG5330 0.181439
CG11471 CG5353 0.356220
CG11471 CG5824 4.075970
CG11471 CG5904 0.907447
CG11471 CG6512 -0.249117
CG11471 CG6668 1.189064
CG11471 CG6708 -2.556847
CG11471 CG7033 1.419621
CG11471 CG7413 -3.474320
CG11471 CG7430 -0.218396
CG11471 CG7461 -1.464381
CG11471 CG7654 -2.675417
CG11471 CG7915 0.215282
CG11471 CG8058 1.652423
CG11471 CG8144 -3.493288
CG11471 CG8231 2.587219
CG11471 CG8309 -1.500781
CG11471 CG8920 1.122065
CG11471 CG8977 -3.235512
CG11471 CG8978 -0.282608
CG11471 CG9172 0.853010
CG11471 CG9281 1.488608
CG11471 CG9330 -6.697306
CG11471 CG9866 0.372809
CG11494 CG14513 -3.888725
CG11567 CG3267 -3.394187
CG1157 CG11979 0.055614
CG1157 CG12151 0.338870
CG1157 CG12157 -0.768114
CG1157 CG12400 1.744347
CG1157 CG14048 -0.476175
CG1157 CG15162 -1.318803
CG1157 CG2003 0.843945
CG1157 CG2713 -2.044292
CG1157 CG2863 0.663131
CG1157 CG33217 1.007477
CG1157 CG4033 -2.798366
CG1157 CG4217 0.728335
CG1157 CG4475 -0.647353
CG1157 CG4901 1.095376
CG1157 CG5010 -0.559758
CG1157 CG5525 -0.672510
CG1157 CG6105 -3.324215
CG1157 CG6459 0.592221
CG1157 CG6501 1.351993
CG1157 CG6904 -0.245164
CG1157 CG6949 0.039667
CG1157 CG7176 -1.587769
CG1157 CG7178 -3.168938
CG1157 CG7421 -0.031379
CG1157 CG7519 0.678782
CG1157 CG8048 -1.092486
CG1157 CG8531 -0.745268
CG1157 CG8766 0.060649
CG1157 CG8788 -1.083410
CG1157 CG8946 0.694099
CG1157 CG9127 -2.009886
CG11576 CG13284 -4.142210
CG11576 CG3734 -3.596351
CG11652 CG11861 -3.091524
CG11652 CG11949 0.471960
CG11652 CG12576 -3.069794
CG11652 CG1422 -1.230961
CG11652 CG1444 -0.066774
CG11652 CG17492 0.451751
CG11652 CG18250 0.945012
CG11652 CG2374 -0.920536
CG11652 CG31332 -2.618384
CG11652 CG3265 -0.575951
CG11652 CG3371 -3.440706
CG11652 CG3436 -0.031988
CG11652 CG4125 1.035419
CG11652 CG5454 -0.193105
CG11652 CG6877 -0.117931
CG11652 CG7638 -3.502417
CG11652 CG9403 0.221973
CG11654 CG6155 -3.120120
CG11738 CG11979 3.022251
CG11738 CG12006 0.226673
CG11738 CG12141 5.589549
CG11738 CG12530 -0.016508
CG11738 CG12785 1.800459
CG11738 CG12792 10.764730
CG11738 CG13005 -1.690873
CG11738 CG13503 -0.086283
CG11738 CG14048 -4.358943
CG11738 CG14206 -8.515356
CG11738 CG14447 1.128568
CG11738 CG14712 -0.746611
CG11738 CG1685 5.213689
CG11738 CG17136 -0.492535
CG11738 CG17369 5.437539
CG11738 CG1746 0.020426
CG11738 CG18854 1.477055
CG11738 CG2003 -1.594460
CG11738 CG2184 -0.174155
CG11738 CG2863 -9.828623
CG11738 CG2867 2.905160
CG11738 CG32409 -1.341872
CG11738 CG32464 -0.719540
CG11738 CG32813 -1.413248
CG11738 CG4033 -3.653877
CG11738 CG4217 -3.829824
CG11738 CG4307 -14.421612
CG11738 CG4457 0.745076
CG11738 CG4581 -1.128745
CG11738 CG4843 -2.188313
CG11738 CG4901 2.767231
CG11738 CG4912 -5.971917
CG11738 CG5033 6.763692
CG11738 CG5258 -1.421871
CG11738 CG5277 2.316945
CG11738 CG5525 -0.241960
CG11738 CG5824 -12.107996
CG11738 CG5904 -3.710808
CG11738 CG6022 4.907457
CG11738 CG6105 9.168152
CG11738 CG6226 -0.209058
CG11738 CG6501 5.271466
CG11738 CG6904 1.775064
CG11738 CG6949 0.156624
CG11738 CG7033 0.945965
CG11738 CG7088 -0.368883
CG11738 CG7430 -3.888655
CG11738 CG7458 -2.331443
CG11738 CG7519 -15.274481
CG11738 CG8231 0.827746
CG11738 CG8301 -0.036871
CG11738 CG8446 -0.509640
CG11738 CG8525 -7.306086
CG11738 CG8635 0.143102
CG11738 CG8759 -4.995467
CG11738 CG8977 0.472622
CG11738 CG9630 -8.368461
CG11738 CG9663 -0.261828
CG11771 CG12101 0.575882
CG11771 CG17369 0.011223
CG11771 CG1785 0.784624
CG11771 CG32253 -2.719922
CG11771 CG32264 -1.864719
CG11771 CG5824 -0.713419
CG11771 CG6022 -5.552859
CG11771 CG6767 -2.162121
CG11771 CG7519 2.610602
CG11771 CG8920 -2.628198
CG11771 CG9306 0.916381
CG11785 CG15433 -0.722349
CG11785 CG1785 0.353651
CG11785 CG33217 -2.010732
CG11785 CG5525 -0.970650
CG11785 CG7712 -0.728859
CG11785 CG9330 -1.183512
CG11793 CG32548 -3.183378
CG11793 CG4679 -0.711892
CG11793 CG5288 -1.325801
CG11793 CG5330 -1.088107
CG11793 CG5476 -0.644632
CG11793 CG6459 -0.612936
CG11793 CG6666 -0.887670
CG11793 CG7107 -0.540513
CG11793 CG8788 -0.523595
CG11793 CG8946 0.110018
CG11798 CG14041 -4.691897
CG11861 CG12006 -1.133896
CG11861 CG12676 -0.565820
CG11861 CG14025 -0.352560
CG11861 CG1422 2.021978
CG11861 CG1429 -0.281246
CG11861 CG1444 -0.283508
CG11861 CG17492 0.050457
CG11861 CG18250 -0.217657
CG11861 CG2835 -3.286404
CG11861 CG31332 -2.844295
CG11861 CG3371 0.819207
CG11861 CG4125 -0.044384
CG11861 CG4843 -1.004521
CG11861 CG7638 -0.270166
CG11861 CG8759 0.987433
CG11861 CG9403 -0.710137
CG11949 CG12676 -0.626245
CG11949 CG1422 -1.493278
CG11949 CG1475 1.247719
CG11949 CG17158 -3.062614
CG11949 CG17492 1.554699
CG11949 CG18250 -0.318335
CG11949 CG31045 -0.036661
CG11949 CG31332 -2.328082
CG11949 CG3265 -1.385692
CG11949 CG3624 0.068524
CG11949 CG4006 -0.430712
CG11949 CG5183 0.652121
CG11949 CG5809 1.198420
CG11949 CG6668 -2.203566
CG11949 CG8306 -1.012760
CG11949 CG8411 -2.095247
CG11949 CG9322 -0.692531
CG11979 CG12141 11.905052
CG11979 CG12400 0.399805
CG11979 CG12785 -0.589837
CG11979 CG13503 2.176220
CG11979 CG13506 1.254523
CG11979 CG14048 1.110103
CG11979 CG14206 -7.555977
CG11979 CG1475 2.570518
CG11979 CG15433 -0.460389
CG11979 CG1685 -10.030756
CG11979 CG1785 4.311597
CG11979 CG2003 -0.853524
CG11979 CG2713 2.867384
CG11979 CG2863 -7.052301
CG11979 CG31175 -1.474350
CG11979 CG32164 -0.578289
CG11979 CG32813 3.016708
CG11979 CG33071 0.264780
CG11979 CG33217 -4.741859
CG11979 CG3714 -1.190263
CG11979 CG4003 -1.662288
CG11979 CG4033 -1.014083
CG11979 CG4051 -0.779806
CG11979 CG4217 0.208832
CG11979 CG4233 -0.043693
CG11979 CG4300 0.595271
CG11979 CG4307 -4.843967
CG11979 CG4427 -4.933600
CG11979 CG4901 -2.862139
CG11979 CG4994 -12.695497
CG11979 CG5258 0.824110
CG11979 CG5277 2.245729
CG11979 CG5374 -0.857867
CG11979 CG5525 1.268278
CG11979 CG5558 -1.896015
CG11979 CG5903 -0.196700
CG11979 CG5904 -7.802885
CG11979 CG6105 2.527035
CG11979 CG6226 2.252845
CG11979 CG6501 -8.887993
CG11979 CG6769 -1.457465
CG11979 CG6904 2.987279
CG11979 CG6949 -5.099276
CG11979 CG7033 -1.741684
CG11979 CG7176 -0.945926
CG11979 CG7361 6.560430
CG11979 CG7413 -0.578399
CG11979 CG7421 4.328063
CG11979 CG7430 1.503621
CG11979 CG7458 2.154181
CG11979 CG7519 -5.269752
CG11979 CG7610 -6.006865
CG11979 CG7698 -1.667809
CG11979 CG7935 -1.137681
CG11979 CG7993 -1.747971
CG11979 CG8039 5.362576
CG11979 CG8058 -1.407111
CG11979 CG8231 2.166401
CG11979 CG8235 -0.768028
CG11979 CG8309 -1.302218
CG11979 CG8402 2.571828
CG11979 CG8439 4.097404
CG11979 CG8443 1.347037
CG11979 CG8446 0.166985
CG11979 CG8759 -0.571705
CG11979 CG8788 -0.184787
CG11979 CG8977 5.418666
CG11979 CG9140 -5.207237
CG11979 CG9281 2.444126
CG11979 CG9527 -0.522097
CG11979 CG9762 0.539812
CG11992 CG15717 -4.206486
CG11992 CG3267 -0.209624
CG11992 CG4427 1.624143
CG11992 CG5033 -0.257919
CG11992 CG5330 0.753156
CG11992 CG5345 -2.733255
CG11992 CG5353 -1.662827
CG11992 CG7266 -2.270353
CG11992 CG8144 -1.545718
CG11992 CG8402 0.667399
CG12006 CG12084 -3.440537
CG12006 CG13503 -0.234218
CG12006 CG14025 -3.072073
CG12006 CG14206 1.384413
CG12006 CG1429 -1.330171
CG12006 CG14712 -0.140790
CG12006 CG1475 3.724073
CG12006 CG1721 -0.327399
CG12006 CG17492 -1.325059
CG12006 CG3001 1.658108
CG12006 CG3048 -2.626950
CG12006 CG31045 -0.263006
CG12006 CG31332 -0.053943
CG12006 CG4125 -1.357179
CG12006 CG4843 -1.910574
CG12006 CG5596 -0.247582
CG12006 CG6972 -2.143859
CG12006 CG7638 1.094443
CG12006 CG8231 1.302564
CG12006 CG8289 -0.739909
CG12006 CG8635 0.053074
CG12006 CG8759 -7.089124
CG12006 CG8977 0.901270
CG12006 CG9663 -0.255448
CG12006 CG9866 1.911373
CG12006 CR31696 -0.713643
CG12006 TE19126 0.399527
CG12055 CG8173 -2.766560
CG12084 CG14025 -0.366822
CG12084 CG1475 -1.133652
CG12084 CG31045 -0.615310
CG12084 CG31332 -0.389348
CG12084 CG8231 -1.593607
CG12084 CG8759 2.252242
CG12084 CG9677 -1.810130
CG12091 CG12129 -1.578793
CG12091 CG12592 0.328686
CG12091 CG1475 1.391379
CG12091 CG17158 0.547767
CG12091 CG17492 0.847103
CG12091 CG18250 -2.888456
CG12091 CG2051 0.257195
CG12091 CG3008 1.035134
CG12091 CG32425 2.880689
CG12091 CG3265 -0.334145
CG12091 CG32701 -2.203180
CG12091 CG33097 -1.936347
CG12091 CG33549 -1.211418
CG12091 CG3371 -1.274224
CG12091 CG3416 -0.044833
CG12091 CG3436 1.485987
CG12091 CG3644 -0.934410
CG12091 CG3722 -0.407368
CG12091 CG3800 -1.054730
CG12091 CG4006 -1.762346
CG12091 CG4204 -0.696256
CG12091 CG4700 1.720564
CG12091 CG5454 -0.632572
CG12091 CG5809 -1.439835
CG12091 CG6877 -1.954747
CG12091 CG7375 0.798862
CG12091 CG7893 1.346466
CG12091 CG8276 0.744891
CG12091 CG8416 -0.559059
CG12091 CG8553 -1.163122
CG12091 CG8933 -1.515322
CG12091 CG8974 0.614480
CG12091 CG9423 -3.394988
CG12091 CG9677 -0.286585
CG12091 CG9985 0.202685
CG12101 CG12141 2.633699
CG12101 CG12172 -1.485078
CG12101 CG12785 4.182257
CG12101 CG12792 -2.616784
CG12101 CG15433 0.060700
CG12101 CG1685 1.882442
CG12101 CG1785 -6.038261
CG12101 CG18854 2.205663
CG12101 CG2221 -2.602985
CG12101 CG2863 -2.751732
CG12101 CG2867 -1.579459
CG12101 CG32409 -1.802278
CG12101 CG3267 1.693823
CG12101 CG32813 -2.157735
CG12101 CG3593 -1.256081
CG12101 CG4033 -0.389576
CG12101 CG4217 -2.754093
CG12101 CG4307 1.531713
CG12101 CG4912 -2.939763
CG12101 CG5010 -0.979671
CG12101 CG5525 -0.589708
CG12101 CG5824 2.666408
CG12101 CG5904 -0.327916
CG12101 CG6022 -3.678158
CG12101 CG6226 1.203066
CG12101 CG6767 0.195187
CG12101 CG6904 0.547128
CG12101 CG7421 0.496790
CG12101 CG7461 -0.038218
CG12101 CG7519 4.067126
CG12101 CG7712 2.901984
CG12101 CG8058 -5.521776
CG12101 CG8309 -0.426063
CG12101 CG8920 -1.046924
CG12113 CG12592 -0.112154
CG12113 CG4700 -1.185276
CG12113 CG9423 -1.599725
CG12113 CG9677 -1.958004
CG12113 CG9750 -1.111516
CG12129 CG1404 -2.613179
CG12129 CG18250 -0.031190
CG12129 CG33097 -2.296171
CG12131 CG12676 -0.436009
CG12131 CG13005 -0.826556
CG12131 CG14025 -1.065169
CG12131 CG1422 0.831648
CG12131 CG1429 0.033047
CG12131 CG1475 -0.111754
CG12131 CG17492 -1.459460
CG12131 CG18250 0.079614
CG12131 CG2051 -0.004600
CG12131 CG3001 0.532094
CG12131 CG31332 -0.013677
CG12131 CG3371 -0.612357
CG12131 CG4170 -1.184604
CG12131 CG4700 -0.533746
CG12131 CG5183 -1.152976
CG12131 CG5320 1.470770
CG12131 CG5809 -1.467848
CG12131 CG6512 -1.307386
CG12131 CG6668 -0.497077
CG12131 CG8759 1.507615
CG12131 CG8977 -0.223738
CG12131 CG9281 0.011994
CG12131 CG9403 -0.214290
CG12131 CG9710 0.761670
CG12131 CG9866 -1.966776
CG12131 TE19126 -0.727315
CG12141 CG12151 0.758702
CG12141 CG12172 1.720046
CG12141 CG12400 1.285998
CG12141 CG12530 4.956626
CG12141 CG12785 -0.348024
CG12141 CG12792 -18.061215
CG12141 CG13005 6.437691
CG12141 CG1309 0.789961
CG12141 CG13506 0.814378
CG12141 CG14206 1.995407
CG12141 CG14447 0.496174
CG12141 CG15304 0.881578
CG12141 CG15433 2.464068
CG12141 CG1685 -31.375474
CG12141 CG17369 2.048408
CG12141 CG1746 -3.187054
CG12141 CG1785 1.881866
CG12141 CG18854 2.746022
CG12141 CG2003 -4.972588
CG12141 CG2263 -3.708193
CG12141 CG2713 12.150837
CG12141 CG2827 2.158478
CG12141 CG2863 -7.280391
CG12141 CG3001 3.506277
CG12141 CG3140 -0.998517
CG12141 CG32409 10.517497
CG12141 CG32813 6.417773
CG12141 CG3593 -1.309292
CG12141 CG3714 2.706888
CG12141 CG4003 -0.182550
CG12141 CG4033 9.180966
CG12141 CG4217 -14.370871
CG12141 CG4233 1.045466
CG12141 CG4307 -12.727395
CG12141 CG4427 -6.900929
CG12141 CG4457 -4.817603
CG12141 CG4581 0.575058
CG12141 CG4912 4.124055
CG12141 CG5033 -29.388044
CG12141 CG5258 5.829301
CG12141 CG5277 5.168145
CG12141 CG5374 -8.499661
CG12141 CG5558 -19.783042
CG12141 CG5594 1.443337
CG12141 CG5596 2.132875
CG12141 CG5824 -2.215673
CG12141 CG5904 15.877057
CG12141 CG5992 -7.713286
CG12141 CG6022 -4.923925
CG12141 CG6105 2.552903
CG12141 CG6226 2.379823
CG12141 CG6343 4.568803
CG12141 CG6501 -19.041771
CG12141 CG6904 -19.779416
CG12141 CG6949 -7.511440
CG12141 CG7033 2.160573
CG12141 CG7421 4.359913
CG12141 CG7430 9.920489
CG12141 CG7458 1.911172
CG12141 CG7461 5.235095
CG12141 CG7519 -20.038472
CG12141 CG7610 2.319136
CG12141 CG7780 0.554211
CG12141 CG7834 -2.318166
CG12141 CG7839 -1.463591
CG12141 CG7935 2.950619
CG12141 CG7993 -16.337401
CG12141 CG8039 -5.120960
CG12141 CG8058 -12.121700
CG12141 CG8231 4.578518
CG12141 CG8327 -4.115629
CG12141 CG8402 9.231282
CG12141 CG8439 4.115056
CG12141 CG8443 -0.549265
CG12141 CG8446 -23.815791
CG12141 CG8525 -9.543506
CG12141 CG8531 1.549392
CG12141 CG8759 -15.984746
CG12141 CG8977 18.254233
CG12141 CG8978 0.767734
CG12141 CG9006 1.565887
CG12141 CG9009 -1.375363
CG12141 CG9140 -12.389038
CG12141 CG9281 -6.049957
CG12141 CG9306 5.510442
CG12141 CG9577 2.550201
CG12141 CG9630 -4.973037
CG12141 CG9663 1.960139
CG12151 CG1309 -4.931206
CG12151 CG13506 0.907741
CG12151 CG14048 -0.378506
CG12151 CG1475 3.376182
CG12151 CG15717 1.180685
CG12151 CG1685 -1.017846
CG12151 CG17246 -0.793054
CG12151 CG17369 0.165363
CG12151 CG18854 -0.820580
CG12151 CG2221 0.425922
CG12151 CG2713 -3.532616
CG12151 CG3140 -2.575821
CG12151 CG3267 -3.804682
CG12151 CG33104 -2.377878
CG12151 CG33217 -1.770179
CG12151 CG3499 3.188500
CG12151 CG4003 -1.815872
CG12151 CG4051 -2.297956
CG12151 CG4307 0.002238
CG12151 CG4427 -7.927567
CG12151 CG5033 -4.539319
CG12151 CG5193 -0.619043
CG12151 CG5277 0.792940
CG12151 CG5330 -4.290819
CG12151 CG5353 -0.854886
CG12151 CG5594 -0.648155
CG12151 CG5904 2.804770
CG12151 CG6022 1.440812
CG12151 CG6343 -0.690180
CG12151 CG6708 -1.668038
CG12151 CG6904 3.661012
CG12151 CG7176 1.353853
CG12151 CG7361 -4.549534
CG12151 CG7413 -1.638050
CG12151 CG7421 3.265750
CG12151 CG7461 1.921653
CG12151 CG7935 -0.336390
CG12151 CG8058 -0.099550
CG12151 CG8235 -1.577520
CG12151 CG8309 -1.614089
CG12151 CG8402 0.622250
CG12151 CG8439 -1.257348
CG12151 CG8446 -0.520788
CG12151 CG8766 0.606338
CG12151 CG8788 1.941288
CG12151 CG8920 0.526523
CG12151 CG9006 0.308412
CG12151 CG9281 1.524724
CG12157 CG12400 0.802600
CG12157 CG13551 -3.593672
CG12157 CG13704 -0.308637
CG12157 CG14048 -1.064322
CG12157 CG15095 -2.763638
CG12157 CG15162 -0.341057
CG12157 CG15304 0.143067
CG12157 CG15347 0.034011
CG12157 CG15717 1.238194
CG12157 CG1685 1.724066
CG12157 CG17332 1.916674
CG12157 CG2003 0.265549
CG12157 CG2977 -0.199414
CG12157 CG31004 0.868475
CG12157 CG31098 -2.610213
CG12157 CG31175 0.998275
CG12157 CG32164 -0.197029
CG12157 CG3267 -1.123419
CG12157 CG4033 -1.180267
CG12157 CG4051 1.336897
CG12157 CG4901 0.199868
CG12157 CG5010 0.611515
CG12157 CG5819 0.810581
CG12157 CG6459 -2.881317
CG12157 CG6501 -8.215486
CG12157 CG6666 -2.244260
CG12157 CG6949 0.513724
CG12157 CG7176 -1.736238
CG12157 CG7361 3.100840
CG12157 CG7421 -1.908480
CG12157 CG8048 -0.880044
CG12157 CG8050 -0.374688
CG12157 CG8402 -0.627427
CG12157 CG8443 1.277054
CG12157 CG8470 -0.296905
CG12157 CG8766 0.178087
CG12157 CG8788 -1.809106
CG12157 CG8946 2.305337
CG12157 CG9331 -0.312336
CG12157 CG9527 1.895071
CG12172 CG1309 -0.435330
CG12172 CG15095 0.122378
CG12172 CG15717 -1.175348
CG12172 CG1685 -2.457092
CG12172 CG1785 0.862980
CG12172 CG2003 0.836145
CG12172 CG2098 -1.187185
CG12172 CG32813 0.915718
CG12172 CG4033 0.822473
CG12172 CG5033 -1.478264
CG12172 CG7088 -1.636180
CG12172 CG7519 -1.285850
CG12172 CG8058 0.528169
CG12172 CG8402 2.074504
CG12172 CG8470 -0.914443
CG12172 CG9009 -0.832942
CG12206 CG7675 -3.896128
CG12238 CG3198 -3.125719
CG12262 CG12403 -1.692887
CG12262 CG1371 -1.255804
CG12262 CG1475 -1.726114
CG12262 CG15105 -2.165514
CG12262 CG15117 0.140937
CG12262 CG15282 -0.614021
CG12262 CG15717 2.074512
CG12262 CG17246 -0.067809
CG12262 CG17332 -0.000537
CG12262 CG17492 0.206098
CG12262 CG1837 -0.193987
CG12262 CG1882 0.147780
CG12262 CG1910 0.552494
CG12262 CG3140 -0.222660
CG12262 CG32164 -0.064837
CG12262 CG32425 -1.004078
CG12262 CG32813 0.844687
CG12262 CG33549 1.414603
CG12262 CG3499 1.734627
CG12262 CG3624 0.469802
CG12262 CG3903 -0.010901
CG12262 CG4051 -0.317378
CG12262 CG4169 -2.608187
CG12262 CG4233 1.357682
CG12262 CG4427 -3.018920
CG12262 CG4533 0.490062
CG12262 CG4679 -0.073526
CG12262 CG4994 2.312030
CG12262 CG5320 0.890842
CG12262 CG5330 0.377375
CG12262 CG5353 -2.066709
CG12262 CG5476 1.099902
CG12262 CG6501 0.343372
CG12262 CG6668 -0.569759
CG12262 CG7071 0.314153
CG12262 CG7107 -0.380024
CG12262 CG7361 1.251929
CG12262 CG7433 -0.523168
CG12262 CG7920 -0.709922
CG12262 CG7987 -1.830561
CG12262 CG8186 -0.946131
CG12262 CG8235 -1.050748
CG12262 CG8402 -1.013934
CG12262 CG8439 0.575825
CG12262 CG9238 -1.075690
CG12262 CG9985 0.261805
CG1228 CG12701 -1.448757
CG1228 CG17158 -1.522165
CG1228 CG18250 0.134230
CG1228 CG33097 -0.793874
CG1228 CG3542 -0.730188
CG1228 CG3624 -0.601192
CG1228 CG4006 -0.859961
CG1228 CG6775 -0.099626
CG12286 CG4162 -3.095103
CG12287 CG12592 -2.429351
CG12287 CG3436 -1.772291
CG12350 CG31463 -12.670554
CG12360 CG1422 -1.342394
CG12360 CG18250 -0.613325
CG12360 CG31045 -0.623728
CG12360 CG31332 0.145639
CG12360 CG5809 -0.477739
CG12360 CG9128 -2.239425
CG12369 CG13912 -2.014363
CG12369 CG18250 -0.427386
CG12369 CG5433 -2.318934
CG12400 CG12785 3.946842
CG12400 CG13220 -2.762520
CG12400 CG13506 -1.932264
CG12400 CG13551 1.863703
CG12400 CG13704 -2.371560
CG12400 CG14048 -0.459633
CG12400 CG15162 0.333644
CG12400 CG15304 0.028657
CG12400 CG15347 1.060625
CG12400 CG1685 3.126713
CG12400 CG1785 0.823845
CG12400 CG2713 -1.424007
CG12400 CG2863 2.860915
CG12400 CG31004 -0.649972
CG12400 CG31170 0.246423
CG12400 CG3140 0.708268
CG12400 CG32409 0.528664
CG12400 CG3267 0.823295
CG12400 CG3283 -0.827731
CG12400 CG33217 4.267407
CG12400 CG33502 1.989227
CG12400 CG3714 0.183042
CG12400 CG4051 1.672984
CG12400 CG4061 0.262458
CG12400 CG4217 -8.452224
CG12400 CG4307 -1.027713
CG12400 CG4427 3.796025
CG12400 CG4567 -0.635554
CG12400 CG4753 1.553278
CG12400 CG4901 -1.824251
CG12400 CG5010 -5.622447
CG12400 CG5525 -0.929283
CG12400 CG5558 1.084693
CG12400 CG5660 -4.082288
CG12400 CG5903 0.444576
CG12400 CG5904 -4.803489
CG12400 CG6028 -0.296908
CG12400 CG6105 -3.087571
CG12400 CG6226 -0.112752
CG12400 CG6345 -0.339375
CG12400 CG6459 -0.506002
CG12400 CG6501 -1.374171
CG12400 CG6769 1.202310
CG12400 CG6904 -3.268736
CG12400 CG6949 5.076089
CG12400 CG7361 -1.087838
CG12400 CG7421 -1.095909
CG12400 CG7698 0.623904
CG12400 CG7712 -1.323245
CG12400 CG7993 1.809165
CG12400 CG8039 1.676174
CG12400 CG8048 0.686638
CG12400 CG8058 -1.131158
CG12400 CG8443 -4.887776
CG12400 CG8531 -0.640102
CG12400 CG8766 1.907137
CG12400 CG8788 -7.615213
CG12400 CG8946 1.246017
CG12400 CG9140 -1.752191
CG12400 CG9527 -3.532564
CG12400 CG9577 -1.042344
CG12403 CG1345 -0.859285
CG12403 CG1475 2.302188
CG12403 CG15105 -0.640768
CG12403 CG15117 0.600022
CG12403 CG15282 -1.177153
CG12403 CG17325 -1.439104
CG12403 CG17492 0.951763
CG12403 CG1837 -5.810449
CG12403 CG1910 0.075318
CG12403 CG33149 -2.327517
CG12403 CG3371 -0.695357
CG12403 CG4533 1.231759
CG12403 CG5320 -1.606327
CG12403 CG5330 -0.157725
CG12403 CG5476 0.387054
CG12403 CG6803 -0.326611
CG12403 CG6844 -0.231626
CG12403 CG7062 -0.534494
CG12403 CG7071 -0.028232
CG12403 CG7433 -2.770199
CG12403 CG7987 0.390065
CG12403 CG8186 -0.260741
CG12403 CG8665 -0.264419
CG12403 CG9985 1.939324
CG1246 CG31004 -3.135498
CG12530 CG12792 -1.101572
CG12530 CG1381 -4.362591
CG12530 CG14206 3.243952
CG12530 CG17136 -0.431443
CG12530 CG17369 0.225682
CG12530 CG1746 -6.376860
CG12530 CG2263 0.363540
CG12530 CG2867 0.718006
CG12530 CG4912 4.303797
CG12530 CG5258 0.418029
CG12530 CG5277 -1.290015
CG12530 CG5824 -13.385345
CG12530 CG6022 0.452979
CG12530 CG6105 -3.418604
CG12530 CG6455 -0.940166
CG12530 CG7519 -2.831030
CG12530 CG7839 -1.435644
CG12530 CG8039 3.285165
CG12530 CG8327 -1.302173
CG12530 CG8525 -4.971948
CG12530 CG9006 0.364189
CG12530 CG9300 -1.308102
CG12530 CG9306 -1.081067
CG12530 CG9630 -0.513071
CG12592 CG13005 1.199523
CG12592 CG14712 -1.525758
CG12592 CG18250 -1.163302
CG12592 CG31332 0.582254
CG12592 CG3265 -0.136754
CG12592 CG3371 0.378238
CG12592 CG3416 -1.433845
CG12592 CG3436 -1.031292
CG12592 CG4551 -0.077768
CG12592 CG4700 -2.558998
CG12592 CG5183 0.809342
CG12592 CG5454 -0.696041
CG12592 CG8416 -0.935348
CG12592 CG9403 -0.257526
CG12592 CG9677 -2.195625
CG12592 CG9750 -1.395122
CG12676 CG1475 0.578488
CG12676 CG17158 -0.398437
CG12676 CG17492 0.030955
CG12676 CG18250 -1.139646
CG12676 CG31045 0.387696
CG12676 CG31332 -0.113717
CG12676 CG4170 -1.399463
CG12676 CG5183 -0.331752
CG12676 CG5809 1.743123
CG12676 CG6668 0.619640
CG12676 CG7199 -2.673588
CG12676 CG7893 0.120464
CG12676 CG9866 -0.261418
CG12676 TE19126 -0.748242
CG12701 CG14883 -2.401754
CG12701 CG3542 -1.969380
CG12701 CG3624 -0.899372
CG12701 CG7379 -0.170324
CG12767 CG1825 -3.136275
CG12785 CG12792 1.560507
CG12785 CG13503 -1.243722
CG12785 CG13506 0.670601
CG12785 CG14048 1.617937
CG12785 CG14206 -3.596392
CG12785 CG15162 0.354649
CG12785 CG1685 4.623524
CG12785 CG17136 -3.366763
CG12785 CG1785 -9.224585
CG12785 CG18854 0.853831
CG12785 CG2221 -2.130692
CG12785 CG2263 0.490136
CG12785 CG2674 -0.353267
CG12785 CG2827 0.895278
CG12785 CG2863 0.453335
CG12785 CG2867 -4.015516
CG12785 CG3224 0.195084
CG12785 CG32409 -4.219177
CG12785 CG32813 -4.962710
CG12785 CG33217 1.748016
CG12785 CG4033 -1.947124
CG12785 CG4217 -10.395002
CG12785 CG4427 6.257256
CG12785 CG4581 0.873781
CG12785 CG4753 0.556912
CG12785 CG4901 1.276574
CG12785 CG4912 -1.828708
CG12785 CG5010 2.823702
CG12785 CG5525 -2.316820
CG12785 CG5824 2.574934
CG12785 CG5904 -8.441666
CG12785 CG6022 -7.216980
CG12785 CG6105 5.943728
CG12785 CG6226 2.245560
CG12785 CG6501 1.924485
CG12785 CG6708 -1.268817
CG12785 CG6904 -4.517162
CG12785 CG6949 0.924585
CG12785 CG7033 1.204196
CG12785 CG7361 -3.584752
CG12785 CG7458 0.789119
CG12785 CG7519 0.487482
CG12785 CG7698 -0.744592
CG12785 CG7712 0.255539
CG12785 CG8039 3.034548
CG12785 CG8058 -2.621173
CG12785 CG8327 5.291113
CG12785 CG8443 -0.353413
CG12785 CG8525 -5.687169
CG12785 CG8531 -0.999465
CG12785 CG8636 -0.815115
CG12785 CG8788 -5.051463
CG12785 CG8920 3.944107
CG12785 CG9527 0.216708
CG12785 CG9577 -0.434203
CG12785 CG9630 3.546126
CG12792 CG13005 -3.978075
CG12792 CG13503 -4.104449
CG12792 CG13506 0.297837
CG12792 CG14206 -1.197757
CG12792 CG14207 1.389106
CG12792 CG1429 1.564519
CG12792 CG14447 0.603533
CG12792 CG15433 -9.106003
CG12792 CG1685 5.767933
CG12792 CG17136 1.176919
CG12792 CG17369 2.595486
CG12792 CG1746 0.199686
CG12792 CG1785 -1.735509
CG12792 CG18854 1.116748
CG12792 CG2003 1.166060
CG12792 CG2221 -0.436868
CG12792 CG2263 0.850428
CG12792 CG2863 -0.313220
CG12792 CG2867 2.304919
CG12792 CG3001 -1.278021
CG12792 CG3224 0.929615
CG12792 CG32409 -8.314952
CG12792 CG3278 -1.029068
CG12792 CG32813 -0.641428
CG12792 CG33104 1.409930
CG12792 CG4033 -4.246624
CG12792 CG4217 8.467507
CG12792 CG4307 -7.340305
CG12792 CG4427 4.399319
CG12792 CG4457 -3.634659
CG12792 CG4912 -13.712271
CG12792 CG5033 4.455894
CG12792 CG5258 -3.739376
CG12792 CG5277 -3.062773
CG12792 CG5374 5.276444
CG12792 CG5824 -6.218847
CG12792 CG5904 -9.897981
CG12792 CG5992 2.518235
CG12792 CG6022 2.963253
CG12792 CG6105 2.755979
CG12792 CG6226 -0.148009
CG12792 CG6512 -2.395139
CG12792 CG6904 1.664764
CG12792 CG7033 3.464074
CG12792 CG7413 4.832830
CG12792 CG7430 -5.499806
CG12792 CG7461 -1.661657
CG12792 CG7519 -6.355028
CG12792 CG7610 3.628067
CG12792 CG7654 1.795136
CG12792 CG7935 -0.697263
CG12792 CG7993 3.987350
CG12792 CG8058 3.654216
CG12792 CG8231 -5.023343
CG12792 CG8309 3.492728
CG12792 CG8446 0.129710
CG12792 CG8525 3.692428
CG12792 CG8759 -5.424389
CG12792 CG8920 3.324324
CG12792 CG8977 0.694769
CG12792 CG8978 -5.009775
CG12792 CG9140 2.842561
CG12792 CG9172 3.266267
CG12792 CG9281 -7.549457
CG12792 CG9330 3.449921
CG12792 CG9630 -2.131388
CG12792 CG9663 -1.111371
CG12792 CG9866 -0.218818
CG12858 CG15097 -3.221614
CG13005 CG1309 1.443280
CG13005 CG14025 -0.757146
CG13005 CG14048 -0.495345
CG13005 CG14206 4.760546
CG13005 CG1429 2.067130
CG13005 CG14712 0.934421
CG13005 CG1475 -3.687967
CG13005 CG1648 0.309623
CG13005 CG17124 0.111651
CG13005 CG1721 -0.373042
CG13005 CG17246 -4.268220
CG13005 CG17492 0.286737
CG13005 CG18250 -2.112294
CG13005 CG1910 -0.403940
CG13005 CG2003 -0.875919
CG13005 CG2051 -0.472898
CG13005 CG3001 -0.022611
CG13005 CG31045 1.380978
CG13005 CG3140 0.388536
CG13005 CG32409 2.421064
CG13005 CG32425 2.917348
CG13005 CG3278 -6.410157
CG13005 CG33104 -0.173320
CG13005 CG33549 0.193196
CG13005 CG3499 2.205728
CG13005 CG3624 -1.719723
CG13005 CG4003 1.164337
CG13005 CG4033 0.479048
CG13005 CG4051 -1.439941
CG13005 CG4170 -1.108110
CG13005 CG4427 -6.447070
CG13005 CG4457 2.484715
CG13005 CG4551 0.869449
CG13005 CG4679 -1.485053
CG13005 CG4700 -3.129936
CG13005 CG4912 0.185175
CG13005 CG4972 -0.003578
CG13005 CG5033 -9.626676
CG13005 CG5183 -2.036562
CG13005 CG5258 -3.502079
CG13005 CG5277 -1.215251
CG13005 CG5320 1.870050
CG13005 CG5330 3.611197
CG13005 CG5353 -1.270173
CG13005 CG5374 5.792082
CG13005 CG5594 -1.096012
CG13005 CG5824 -0.246830
CG13005 CG5904 1.675829
CG13005 CG5992 -0.454558
CG13005 CG6501 5.298511
CG13005 CG6512 -0.722390
CG13005 CG6708 0.983233
CG13005 CG6904 -4.695429
CG13005 CG7033 -9.835312
CG13005 CG7227 -1.732417
CG13005 CG7430 2.624928
CG13005 CG7461 0.966159
CG13005 CG7610 -0.871712
CG13005 CG7915 1.285987
CG13005 CG7935 -0.888530
CG13005 CG7987 -3.710194
CG13005 CG8231 3.753765
CG13005 CG8306 0.971496
CG13005 CG8402 2.760527
CG13005 CG8439 0.991286
CG13005 CG8759 -11.030655
CG13005 CG8977 -9.192405
CG13005 CG8978 -1.119542
CG13005 CG9006 2.179091
CG13005 CG9140 -1.933655
CG13005 CG9194 1.195023
CG13005 CG9281 4.806453
CG13005 CG9330 1.375000
CG13005 CG9677 3.077657
CG13005 CG9710 -1.347117
CG13005 CG9750 -3.574932
CG13005 CG9866 -1.627173
CG13005 CG9985 0.267512
CG13005 TE19126 0.591241
CG1309 CG14048 1.005374
CG1309 CG1475 -1.186729
CG1309 CG14805 -0.367074
CG1309 CG1685 -1.412767
CG1309 CG17246 -1.125812
CG1309 CG2098 -1.099758
CG1309 CG2713 1.102576
CG1309 CG3140 1.371734
CG1309 CG3278 -0.553686
CG1309 CG32813 0.733268
CG1309 CG4427 -1.570463
CG1309 CG5033 -1.215656
CG1309 CG5330 0.784066
CG1309 CG5353 -0.422135
CG1309 CG5374 1.554482
CG1309 CG5594 -0.246418
CG1309 CG6022 -3.212800
CG1309 CG6148 -1.875600
CG1309 CG6343 0.128015
CG1309 CG7393 -1.269324
CG1309 CG7519 2.472775
CG1309 CG7702 -0.145664
CG1309 CG7839 -0.612820
CG1309 CG7935 -4.046474
CG1309 CG7993 -0.165223
CG1309 CG8402 1.088186
CG1309 CG8977 -0.442015
CG1309 CG9006 -1.735558
CG1309 CG9306 -0.305563
CG13102 CG3734 -2.412287
CG13220 CG13506 -1.243292
CG13220 CG15304 -0.107165
CG13220 CG17246 0.375980
CG13220 CG2713 1.391655
CG13220 CG31170 -1.323034
CG13220 CG3140 -1.707343
CG13220 CG3267 1.609044
CG13220 CG33502 0.004505
CG13220 CG3499 -2.322488
CG13220 CG4169 -0.979018
CG13220 CG4233 -4.595487
CG13220 CG4427 0.260712
CG13220 CG4567 -1.267433
CG13220 CG4994 -0.058824
CG13220 CG5660 0.480449
CG13220 CG5903 0.085822
CG13220 CG5904 6.263320
CG13220 CG6501 2.049320
CG13220 CG6666 -1.027414
CG13220 CG6769 -0.740232
CG13220 CG6949 -5.580922
CG13220 CG7033 -0.974296
CG13220 CG7361 -0.016871
CG13220 CG7421 0.749059
CG13220 CG8058 0.754223
CG13220 CG8235 0.932627
CG13220 CG8402 1.547806
CG13220 CG8443 -4.012402
CG13279 CG8804 -3.235025
CG13348 CG3048 -2.338047
CG13348 CG5961 -2.439136
CG1345 CG15105 -0.125242
CG1345 CG15282 -1.102355
CG1345 CG4679 -0.829914
CG1345 CG5320 -1.640156
CG13503 CG14206 -9.390445
CG13503 CG14207 -1.332380
CG13503 CG15433 -0.661129
CG13503 CG1771 -0.846134
CG13503 CG18854 1.207242
CG13503 CG2184 -0.336915
CG13503 CG2221 -0.154119
CG13503 CG2863 1.709876
CG13503 CG33071 -0.803068
CG13503 CG4033 -1.465626
CG13503 CG4125 -0.402108
CG13503 CG4217 0.182051
CG13503 CG4307 -0.466394
CG13503 CG4457 0.177399
CG13503 CG4726 -0.384887
CG13503 CG4843 0.035536
CG13503 CG4901 -1.006376
CG13503 CG4912 3.058836
CG13503 CG4966 -1.950956
CG13503 CG4994 -0.681667
CG13503 CG5258 0.153786
CG13503 CG5277 2.834884
CG13503 CG5525 -2.345389
CG13503 CG5596 -0.046460
CG13503 CG6708 -0.730595
CG13503 CG7033 -0.045577
CG13503 CG7430 -2.996740
CG13503 CG7458 -1.500961
CG13503 CG7461 -0.097122
CG13503 CG7638 -0.143987
CG13503 CG7654 -0.764324
CG13503 CG7675 -1.581911
CG13503 CG7915 -0.217529
CG13503 CG8231 -0.679597
CG13503 CG8309 1.707211
CG13503 CG8446 0.061831
CG13503 CG8531 0.245753
CG13503 CG8635 -1.156645
CG13503 CG8759 3.041892
CG13503 CG8977 5.229448
CG13503 CG9281 -2.488945
CG13503 CG9330 0.680005
CG13503 CG9663 0.560966
CG13503 CG9762 1.054733
CG13503 TE19126 0.431870
CG13506 CG15162 -0.712846
CG13506 CG15433 -1.989883
CG13506 CG16765 -0.381036
CG13506 CG17166 -0.374549
CG13506 CG1771 -0.635804
CG13506 CG2863 0.407651
CG13506 CG31004 -0.569650
CG13506 CG31170 -0.578473
CG13506 CG31175 -0.517734
CG13506 CG3140 0.208970
CG13506 CG3267 -4.526984
CG13506 CG32813 -0.673622
CG13506 CG33104 0.830788
CG13506 CG3499 1.240873
CG13506 CG4033 2.255616
CG13506 CG4051 -2.934244
CG13506 CG4217 -2.747946
CG13506 CG4307 -2.753617
CG13506 CG4427 -3.217391
CG13506 CG4567 -0.419768
CG13506 CG4901 0.584018
CG13506 CG4994 1.766357
CG13506 CG5525 0.223720
CG13506 CG5904 0.291269
CG13506 CG6105 0.935262
CG13506 CG6501 -3.022429
CG13506 CG6708 1.507632
CG13506 CG6904 0.372082
CG13506 CG6949 -2.481026
CG13506 CG7033 0.938024
CG13506 CG7361 -1.765248
CG13506 CG7421 1.366576
CG13506 CG7461 -0.527836
CG13506 CG8058 -1.210734
CG13506 CG8235 0.068555
CG13506 CG8309 -1.162048
CG13506 CG8402 3.652545
CG13506 CG8446 0.008571
CG13506 CG8531 -0.122632
CG13506 CG8788 3.745862
CG13506 CG9281 -0.697790
CG13506 CG9330 0.338031
CG13506 CG9527 -0.234567
CG13506 CG9762 -0.094331
CG13551 CG15095 -2.016055
CG13551 CG15162 0.207333
CG13551 CG17332 -2.563691
CG13551 CG2977 -0.507813
CG13551 CG31098 -0.279014
CG13551 CG31175 -1.974758
CG13551 CG3267 1.829602
CG13551 CG33217 0.820728
CG13551 CG33502 0.688642
CG13551 CG3588 -4.131899
CG13551 CG4567 0.835468
CG13551 CG4901 0.059967
CG13551 CG5010 -2.825026
CG13551 CG6417 0.238506
CG13551 CG6459 0.151558
CG13551 CG6501 7.497594
CG13551 CG6769 -0.224329
CG13551 CG6949 -1.821036
CG13551 CG7176 0.367001
CG13551 CG7361 -4.019622
CG13551 CG7421 -1.283437
CG13551 CG7502 -2.405976
CG13551 CG8443 0.038933
CG13551 CG8470 -0.284161
CG13551 CG8766 1.596814
CG13551 CG8788 -0.493358
CG13551 CG8946 0.448052
CG13551 CG9527 -4.344036
CG13704 CG15304 -0.854156
CG13704 CG15347 -2.230045
CG13704 CG2977 -0.724819
CG13704 CG31004 -1.876094
CG13704 CG33502 1.145920
CG13704 CG4217 1.374862
CG13704 CG4581 -0.451704
CG13704 CG4753 -0.643506
CG13704 CG5558 -0.293559
CG13704 CG5819 -0.011664
CG13704 CG6417 -2.017728
CG13704 CG6501 -0.713602
CG13704 CG8048 -0.535428
CG13704 CG8443 1.691468
CG13704 CG8766 -0.677126
CG13704 CG8946 2.170802
CG13704 CG9527 -1.130001
CG1371 CG1475 -0.086810
CG1371 CG17332 1.440765
CG1371 CG4169 -0.437340
CG1371 CG4233 -0.396160
CG1371 CG6501 -0.506991
CG1371 CG6666 -0.975570
CG1371 CG7920 -2.266474
CG13777 CG3436 -3.549172
CG1381 CG14788 -2.591300
CG1381 CG1746 -0.958291
CG1381 CG5824 2.561431
CG1381 CG7519 2.585571
CG1381 CG9630 -4.844238
CG13850 CG32425 -3.548936
CG13894 CG9135 -3.125148
CG13912 CG1444 -2.095803
CG13928 CG4050 -4.320078
CG13993 CG4376 -3.243271
CG14021 CG1743 -0.742469
CG14021 CG33099 -4.153566
CG14021 CG4162 -1.751486
CG14021 CG4306 -0.386957
CG14021 CG5210 -1.763983
CG14021 CG8050 -1.758748
CG14025 CG1429 -1.704045
CG14025 CG1444 0.157813
CG14025 CG1475 0.547823
CG14025 CG17492 0.322412
CG14025 CG18111 -1.708545
CG14025 CG1837 -1.414429
CG14025 CG2198 0.652322
CG14025 CG2969 -1.669725
CG14025 CG3001 -3.796227
CG14025 CG3048 -0.362306
CG14025 CG31045 1.397793
CG14025 CG31332 0.519827
CG14025 CG32464 -1.063224
CG14025 CG3278 1.585742
CG14025 CG4696 -1.386604
CG14025 CG4700 -0.310063
CG14025 CG4746 -0.994291
CG14025 CG5183 0.989649
CG14025 CG5320 -1.611908
CG14025 CG5776 0.723929
CG14025 CG7915 0.634719
CG14025 CG8759 0.779648
CG14025 CG8977 3.433609
CG14025 CG9866 -4.337287
CG14025 TE19126 -1.031195
CG14026 CG33183 -3.178934
CG1403 CG32425 -1.085186
CG1403 CG3903 -2.008722
CG1403 CG4679 -0.746682
CG1403 CG5809 -1.268658
CG1404 CG33097 -0.829652
CG1404 CG3542 -2.822532
CG14041 CG3269 -4.024298
CG14048 CG1685 -2.182684
CG14048 CG17246 -4.699773
CG14048 CG1785 1.829414
CG14048 CG2713 -0.592572
CG14048 CG2863 0.913546
CG14048 CG3140 1.631256
CG14048 CG32409 -2.557053
CG14048 CG3267 3.898435
CG14048 CG32813 -0.477071
CG14048 CG3283 0.067822
CG14048 CG33217 -2.566493
CG14048 CG4033 -2.159661
CG14048 CG4051 -0.437611
CG14048 CG4217 -1.687821
CG14048 CG4307 -2.891256
CG14048 CG4427 -0.599054
CG14048 CG4567 -0.050533
CG14048 CG4753 -0.060336
CG14048 CG4912 1.272836
CG14048 CG5010 0.915882
CG14048 CG5033 -2.227771
CG14048 CG5277 1.078973
CG14048 CG5330 -0.296849
CG14048 CG5594 0.496303
CG14048 CG5824 2.705351
CG14048 CG5904 -3.897150
CG14048 CG6022 -3.017855
CG14048 CG6105 0.111067
CG14048 CG6226 1.714111
CG14048 CG6343 0.728463
CG14048 CG6459 -0.229038
CG14048 CG6501 -4.329961
CG14048 CG6904 2.114964
CG14048 CG6949 3.452786
CG14048 CG7033 -0.255519
CG14048 CG7176 0.342934
CG14048 CG7361 0.591827
CG14048 CG7421 -0.619231
CG14048 CG7519 1.562871
CG14048 CG7698 -0.920797
CG14048 CG7935 0.019692
CG14048 CG8039 0.402711
CG14048 CG8402 0.183147
CG14048 CG8439 0.388682
CG14048 CG8443 -1.510579
CG14048 CG8525 1.257067
CG14048 CG8766 -3.576540
CG14048 CG8788 -9.001060
CG14048 CG8920 -2.970372
CG14048 CG8946 3.240122
CG14048 CG8977 4.031967
CG14048 CG9306 -0.564584
CG14048 CG9527 1.562542
CG14048 CG9750 -0.440143
CG14066 CG4199 -3.831473
CG14206 CG14447 -0.260498
CG14206 CG14712 0.379877
CG14206 CG15162 0.766449
CG14206 CG15433 2.190088
CG14206 CG17136 -0.722990
CG14206 CG18657 -0.322942
CG14206 CG18854 2.601355
CG14206 CG2003 0.172704
CG14206 CG2184 -3.831795
CG14206 CG2221 1.618221
CG14206 CG2263 0.334697
CG14206 CG2863 -5.474763
CG14206 CG3001 -1.277630
CG14206 CG31045 1.023273
CG14206 CG32813 1.716835
CG14206 CG33071 -2.063221
CG14206 CG4003 -0.256944
CG14206 CG4033 -0.273724
CG14206 CG4125 1.622898
CG14206 CG4217 -0.573845
CG14206 CG4307 6.927817
CG14206 CG4457 -2.217519
CG14206 CG4581 0.247065
CG14206 CG4843 -1.099844
CG14206 CG4901 3.485972
CG14206 CG4912 1.055034
CG14206 CG4966 1.525557
CG14206 CG4994 0.511246
CG14206 CG5258 0.718377
CG14206 CG5277 -8.574691
CG14206 CG5374 2.691338
CG14206 CG5525 -3.066487
CG14206 CG5596 -0.789161
CG14206 CG5824 -3.372906
CG14206 CG5904 10.644363
CG14206 CG5961 -0.005627
CG14206 CG5992 0.791957
CG14206 CG6105 -9.130548
CG14206 CG6501 0.023870
CG14206 CG6904 -4.720023
CG14206 CG6949 0.781524
CG14206 CG7033 -1.775418
CG14206 CG7088 1.485547
CG14206 CG7430 1.459899
CG14206 CG7458 -1.256812
CG14206 CG7461 0.934068
CG14206 CG7519 1.698119
CG14206 CG7610 4.664431
CG14206 CG7638 -0.213451
CG14206 CG7915 0.033685
CG14206 CG8231 -5.190445
CG14206 CG8301 -0.765348
CG14206 CG8446 -4.012336
CG14206 CG8525 3.621539
CG14206 CG8531 1.194006
CG14206 CG8635 -2.240097
CG14206 CG8759 -8.307993
CG14206 CG8977 -5.454941
CG14206 CG9140 -2.316193
CG14206 CG9281 0.845708
CG14206 CG9630 -2.512467
CG14206 CG9663 1.268922
CG14206 CG9762 -2.835273
CG14207 CG1475 1.155347
CG14207 CG17492 -0.061939
CG14207 CG33104 0.568691
CG14207 CG33183 -0.908273
CG14207 CG4726 -0.674318
CG14207 CG5596 -0.105189
CG14207 CG7033 -0.685866
CG14207 CG7430 0.015939
CG14207 CG7461 -1.993361
CG14207 CG8231 -1.752149
CG14207 CG8759 -0.317482
CG14207 CG9663 -0.945634
CG14207 TE19126 -1.796157
CG1422 CG1429 0.114171
CG1422 CG1475 -0.504696
CG1422 CG17158 0.532825
CG1422 CG17492 -0.514703
CG1422 CG18250 3.148594
CG1422 CG31045 0.563265
CG1422 CG31332 -7.886948
CG1422 CG3624 0.295155
CG1422 CG3664 -2.062071
CG1422 CG4006 1.054880
CG1422 CG4457 0.103864
CG1422 CG4966 -1.173068
CG1422 CG5183 -4.122737
CG1422 CG5258 0.090365
CG1422 CG5809 0.187107
CG1422 CG6766 0.100113
CG1422 CG7073 -7.465101
CG1422 CG8289 -0.611549
CG1422 CG8306 -1.697467
CG1422 CG8411 -1.802212
CG1422 CG8416 -0.781092
CG1422 CG8635 1.912628
CG1422 CG8759 2.589852
CG1422 CG9035 -0.792769
CG1422 CG9128 -0.438452
CG1422 CG9677 0.646988
CG1422 CG9866 0.072972
CG14243 CG15717 -1.569135
CG14243 CG31098 -2.102168
CG1429 CG1475 -3.865475
CG1429 CG1721 -1.950789
CG1429 CG17492 -6.519278
CG1429 CG18250 1.424170
CG1429 CG1837 -0.690393
CG1429 CG1910 3.003307
CG1429 CG2051 -0.562444
CG1429 CG3001 -3.309229
CG1429 CG31045 2.109846
CG1429 CG31332 0.188251
CG1429 CG32464 -0.731148
CG1429 CG3278 -1.661198
CG1429 CG4300 -1.207273
CG1429 CG4843 -0.740568
CG1429 CG4994 3.121351
CG1429 CG5183 -1.647795
CG1429 CG5320 0.790387
CG1429 CG5374 0.885475
CG1429 CG7430 -1.023879
CG1429 CG7915 1.828122
CG1429 CG7987 1.137095
CG1429 CG8759 -0.369409
CG1429 CG8977 -5.520570
CG1429 CG9281 2.185101
CG1429 CG9677 0.607095
CG1429 CG9866 -0.751147
CG1429 TE19126 -0.100393
CG14430 CG17218 -3.432291
CG1444 CG1475 1.839334
CG1444 CG14883 -1.464048
CG1444 CG17492 -2.412265
CG1444 CG18250 -3.346395
CG1444 CG1910 -0.939898
CG1444 CG31045 2.779857
CG1444 CG31332 -1.705080
CG1444 CG3371 -1.941388
CG1444 CG3436 1.171466
CG1444 CG3624 0.363135
CG1444 CG5320 -0.592345
CG1444 CG7433 0.223089
CG1444 CG9985 -0.200103
CG1444 CR31696 -2.119604
CG14447 CG1746 -1.532719
CG14447 CG32813 -2.093849
CG14447 CG5824 0.006944
CG14447 CG7519 1.800558
CG14447 CG8231 -1.207306
CG14447 CG8446 -0.564692
CG14447 CG8759 -0.212173
CG14447 CG8780 -3.316500
CG14447 CG8977 0.948927
CG14447 CG9630 -4.118996
CG14447 CG9663 -2.905132
CG14513 CG7471 -3.627582
CG14622 CG31108 -3.143289
CG14622 CG32043 -2.469717
CG14622 CG5215 -1.825777
CG14629 CG3989 -2.140560
CG14629 CG5345 -3.196005
CG1463 CG31692 -3.238790
CG1463 CG8258 -1.787863
CG14643 CG17332 -1.288130
CG14643 CG4376 -1.860110
CG14643 CG5476 -1.923323
CG14712 CG31045 1.282274
CG14712 CG4457 -0.017809
CG14712 CG4700 -2.130084
CG14712 CG5454 -0.989477
CG14712 CG7033 0.439104
CG14712 CG7638 -0.393033
CG14712 CG8231 -0.579645
CG14712 CG8635 -1.086707
CG14712 CG8759 -1.281564
CG14712 CG9403 -0.262738
CG14712 CG9677 0.744522
CG14712 CG9750 -0.725280
CG1475 CG15105 -2.467681
CG1475 CG15117 1.395573
CG1475 CG1648 -0.807205
CG1475 CG17158 -0.111332
CG1475 CG1721 2.291077
CG1475 CG17246 3.409453
CG1475 CG17492 -6.355537
CG1475 CG18250 -1.707467
CG1475 CG1837 -3.100398
CG1475 CG18657 -0.952322
CG1475 CG1910 -7.061386
CG1475 CG2051 -1.121452
CG1475 CG2198 3.481052
CG1475 CG3001 2.389010
CG1475 CG31045 -7.134013
CG1475 CG31332 3.170303
CG1475 CG3140 -1.392797
CG1475 CG32164 5.967222
CG1475 CG32425 -4.885830
CG1475 CG32464 0.475525
CG1475 CG3278 0.140773
CG1475 CG32813 -0.766632
CG1475 CG33104 1.211065
CG1475 CG33149 1.002280
CG1475 CG33549 -3.392289
CG1475 CG3371 -1.921429
CG1475 CG3624 -3.615192
CG1475 CG3725 2.901273
CG1475 CG3903 5.892924
CG1475 CG4003 -0.893692
CG1475 CG4051 3.336170
CG1475 CG4169 1.898597
CG1475 CG4170 -3.999143
CG1475 CG4204 1.273839
CG1475 CG4300 2.402232
CG1475 CG4427 -6.680133
CG1475 CG4533 3.432208
CG1475 CG4552 2.494509
CG1475 CG4679 -4.699310
CG1475 CG4692 4.425725
CG1475 CG4700 1.669302
CG1475 CG4746 0.807242
CG1475 CG4994 -7.940336
CG1475 CG5033 7.836683
CG1475 CG5183 -0.392795
CG1475 CG5258 1.547130
CG1475 CG5320 -15.273796
CG1475 CG5330 -13.648812
CG1475 CG5353 -12.112293
CG1475 CG5374 0.258353
CG1475 CG5476 1.925522
CG1475 CG5594 0.632388
CG1475 CG5776 1.041458
CG1475 CG5809 0.230943
CG1475 CG5992 1.043878
CG1475 CG6501 -6.391380
CG1475 CG6512 -1.602139
CG1475 CG6668 -7.352567
CG1475 CG6708 -1.727191
CG1475 CG6766 1.435606
CG1475 CG6775 2.398378
CG1475 CG6844 -0.038763
CG1475 CG7033 5.239432
CG1475 CG7073 0.202182
CG1475 CG7107 2.161351
CG1475 CG7173 0.483092
CG1475 CG7361 1.777029
CG1475 CG7413 -3.570050
CG1475 CG7430 5.341323
CG1475 CG7433 2.692554
CG1475 CG7461 2.110266
CG1475 CG7610 -1.093673
CG1475 CG7654 0.608505
CG1475 CG7915 -3.248093
CG1475 CG7920 2.775193
CG1475 CG7987 -6.711457
CG1475 CG8186 0.695019
CG1475 CG8231 -4.296705
CG1475 CG8235 -0.807708
CG1475 CG8289 -1.533750
CG1475 CG8306 -1.068991
CG1475 CG8402 5.135585
CG1475 CG8439 9.171523
CG1475 CG8446 2.699806
CG1475 CG8759 -3.764195
CG1475 CG8977 -20.358501
CG1475 CG9022 3.478650
CG1475 CG9194 1.880171
CG1475 CG9281 -7.926382
CG1475 CG9330 4.201075
CG1475 CG9677 -1.439518
CG1475 CG9710 -2.320129
CG1475 CG9750 2.106473
CG1475 CG9762 1.134526
CG1475 CG9866 2.556652
CG1475 CG9985 -0.057298
CG1475 CR31696 -1.743559
CG1475 TE19126 -1.560230
CG14762 CG4684 -3.347760
CG14788 CG2263 -0.901703
CG14788 CG3001 -1.302533
CG14788 CG5220 -2.052490
CG14788 CG5776 -0.923079
CG14788 CG5824 1.823171
CG14788 CG8759 -0.975435
CG14788 CG9006 -1.068232
CG14805 CG2198 -2.171524
CG14805 CG32425 -0.033195
CG14805 CG3278 -1.421281
CG14805 CG4746 -1.267669
CG14805 CG5033 3.589256
CG14805 CG5220 0.077267
CG14805 CG5330 -1.450827
CG14805 CG7227 -1.096398
CG14805 CG7702 -3.083561
CG14805 CG8258 -2.611066
CG14805 CG9006 -3.823702
CG14813 CG9035 -3.143939
CG14883 CG18250 0.874865
CG14883 CG2374 -1.014698
CG14883 CG3198 0.547957
CG14883 CG33097 1.020695
CG14883 CG3436 -2.496370
CG14883 CG3969 -2.012784
CG14883 CG5215 -1.026588
CG14883 CG7379 -2.484501
CG14968 CG4753 -2.310335
CG14968 CG5288 -2.177282
CG14996 CG1685 -1.228788
CG14996 CG1785 -0.131586
CG14996 CG31098 -0.573840
CG14996 CG32264 -1.213324
CG14996 CG33217 0.588635
CG14996 CG5010 -2.615628
CG14996 CG6022 0.775140
CG14996 CG6343 -1.521309
CG14996 CG6767 -2.999046
CG14996 CG7712 0.046705
CG14996 CG7839 0.317832
CG14996 CG8039 2.040593
CG14996 CG8470 -1.409627
CG14996 CG8920 2.385828
CG14996 CG9306 -2.034325
CG14996 CG9577 -0.584438
CG15095 CG15117 -0.840746
CG15095 CG15162 1.957633
CG15095 CG15304 1.109949
CG15095 CG15717 2.551152
CG15095 CG1685 1.308234
CG15095 CG17332 0.233463
CG15095 CG2003 -0.814530
CG15095 CG2098 0.194878
CG15095 CG31098 -3.853367
CG15095 CG31175 -0.822206
CG15095 CG32813 -2.644151
CG15095 CG4033 0.686534
CG15095 CG4233 0.880469
CG15095 CG4475 -0.950200
CG15095 CG4753 1.273600
CG15095 CG5819 -2.841811
CG15095 CG6417 0.527281
CG15095 CG6501 -2.049796
CG15095 CG6666 1.119700
CG15095 CG6949 1.732884
CG15095 CG7088 0.735433
CG15095 CG7421 0.143283
CG15095 CG8048 1.134508
CG15095 CG8050 -1.148823
CG15095 CG8402 -0.694728
CG15095 CG8443 -1.204523
CG15095 CG8470 -4.882765
CG15095 CG8665 -0.173653
CG15095 CG8766 0.894527
CG15095 CG8788 3.963769
CG15095 CG8946 -6.072469
CG15097 CG9261 -3.611739
CG15105 CG15117 -0.868311
CG15105 CG15282 -1.669646
CG15105 CG1648 -0.926854
CG15105 CG1721 -1.582935
CG15105 CG17325 0.199431
CG15105 CG17492 1.309512
CG15105 CG1837 -0.882632
CG15105 CG1910 -3.822203
CG15105 CG30011 -0.330179
CG15105 CG32164 -0.909301
CG15105 CG32425 2.485231
CG15105 CG33149 -3.082006
CG15105 CG33549 -4.130535
CG15105 CG3644 -2.029045
CG15105 CG3725 -1.604865
CG15105 CG3903 1.688180
CG15105 CG3960 -2.033133
CG15105 CG3989 0.922889
CG15105 CG4169 0.495845
CG15105 CG4183 -1.712977
CG15105 CG4354 -0.965103
CG15105 CG4533 -4.285913
CG15105 CG4679 -3.060238
CG15105 CG4692 -2.623017
CG15105 CG4994 1.135095
CG15105 CG5320 -3.694872
CG15105 CG5330 1.104847
CG15105 CG5353 1.526671
CG15105 CG5476 1.942916
CG15105 CG5809 1.741138
CG15105 CG6668 1.063804
CG15105 CG6803 0.766827
CG15105 CG7033 0.605190
CG15105 CG7107 -0.001661
CG15105 CG7173 -1.354633
CG15105 CG7433 1.049130
CG15105 CG7915 -1.516603
CG15105 CG7987 1.770657
CG15105 CG8235 0.948622
CG15105 CG8402 -3.019508
CG15105 CG8439 -1.551751
CG15105 CG8665 1.830266
CG15105 CG8977 3.246605
CG15105 CG9194 0.435610
CG15105 CG9985 0.084961
CG15105 CR31696 1.065643
CG15117 CG15282 0.299449
CG15117 CG1548 -0.029997
CG15117 CG15717 1.123576
CG15117 CG18111 -0.402459
CG15117 CG1837 -3.178827
CG15117 CG18657 -1.040479
CG15117 CG1910 1.392789
CG15117 CG2003 -3.108499
CG15117 CG2098 1.780661
CG15117 CG2198 -1.724833
CG15117 CG30011 0.413750
CG15117 CG31098 2.340452
CG15117 CG3960 -0.655478
CG15117 CG3989 0.836118
CG15117 CG4162 0.781757
CG15117 CG4533 -0.432323
CG15117 CG4679 -1.484039
CG15117 CG5320 -3.698717
CG15117 CG5330 1.526756
CG15117 CG5476 0.812015
CG15117 CG5594 -0.822162
CG15117 CG6501 0.547843
CG15117 CG6803 -0.371019
CG15117 CG7062 -1.880681
CG15117 CG7987 1.269037
CG15117 CG8050 -0.118381
CG15117 CG8402 2.358120
CG15117 CG8665 -8.675175
CG15117 CG8946 -0.293927
CG15162 CG2184 -1.435973
CG15162 CG2977 0.666774
CG15162 CG31004 -1.769769
CG15162 CG31175 -1.772099
CG15162 CG32164 0.339750
CG15162 CG3267 0.885089
CG15162 CG4033 0.334593
CG15162 CG4051 1.139950
CG15162 CG4217 1.178548
CG15162 CG4581 0.391745
CG15162 CG5525 -1.350830
CG15162 CG5819 -1.860815
CG15162 CG6105 -0.112391
CG15162 CG6459 0.217964
CG15162 CG6501 -3.918301
CG15162 CG6949 0.637354
CG15162 CG7176 -0.910769
CG15162 CG7361 -0.173392
CG15162 CG7421 -0.990727
CG15162 CG7458 1.898320
CG15162 CG7502 -1.403833
CG15162 CG8048 0.560344
CG15162 CG8531 -4.344143
CG15162 CG8788 0.582090
CG15162 CG8946 -4.767392
CG15162 CG9527 -1.347763
CG15162 CG9762 -0.440726
CG15188 CG5330 -3.067678
CG15212 CG5330 -0.874819
CG15212 CG6708 -1.404216
CG15212 CG7107 -1.723857
CG15212 CG7361 -1.412381
CG15212 CG8235 0.217182
CG15282 CG1837 0.984202
CG15282 CG1910 1.429958
CG15282 CG33149 0.941277
CG15282 CG3960 -1.425234
CG15282 CG4533 0.939292
CG15282 CG4679 -0.856284
CG15282 CG5320 -2.575161
CG15282 CG5330 1.154905
CG15282 CG5476 -2.569593
CG15282 CG6666 0.132933
CG15282 CG6668 -0.447195
CG15282 CG6803 -0.517869
CG15282 CG7062 -0.711918
CG15282 CG7107 -0.777030
CG15282 CG8186 -0.673027
CG15282 CG8665 -0.479072
CG15304 CG15347 -0.312134
CG15304 CG15717 1.652275
CG15304 CG1685 2.695810
CG15304 CG17332 2.148574
CG15304 CG2003 1.373587
CG15304 CG2713 -1.778788
CG15304 CG31004 -0.011934
CG15304 CG3140 -2.150095
CG15304 CG3499 -1.126380
CG15304 CG4051 0.407186
CG15304 CG4233 -0.457053
CG15304 CG4427 1.850484
CG15304 CG4753 -0.999129
CG15304 CG5033 1.382111
CG15304 CG5558 -2.705676
CG15304 CG5594 -1.146871
CG15304 CG5660 1.423669
CG15304 CG5904 0.069001
CG15304 CG6226 0.405647
CG15304 CG6459 -0.534930
CG15304 CG6501 -2.958624
CG15304 CG6666 -0.656136
CG15304 CG6769 0.310230
CG15304 CG6904 0.589938
CG15304 CG6949 -4.307707
CG15304 CG7421 2.700851
CG15304 CG7993 0.659927
CG15304 CG8039 1.020996
CG15304 CG8048 -0.917741
CG15304 CG8058 -0.682680
CG15304 CG8402 -5.148843
CG15304 CG8439 0.625271
CG15304 CG8443 0.182810
CG15304 CG8470 -1.462798
CG15304 CG8766 0.474734
CG15304 CG8788 -0.162806
CG15304 CG8946 1.041248
CG15304 CG9140 -2.270017
CG15304 CG9527 3.136198
CG15347 CG31004 0.766931
CG15347 CG3714 -0.297984
CG15347 CG4217 -0.424376
CG15347 CG4753 -4.603869
CG15347 CG5660 0.099737
CG15347 CG5819 -2.581107
CG15347 CG6417 0.097034
CG15347 CG6501 2.205800
CG15347 CG7458 -1.112757
CG15347 CG7936 -3.357730
CG15347 CG8048 -2.086857
CG15347 CG9527 0.822318
CG15433 CG16765 -3.940560
CG15433 CG1685 -0.971250
CG15433 CG17166 -3.581598
CG15433 CG17369 1.674441
CG15433 CG1785 -3.557662
CG15433 CG2003 -4.527657
CG15433 CG2863 -2.023031
CG15433 CG31175 -3.460020
CG15433 CG32164 4.937063
CG15433 CG3267 1.132495
CG15433 CG32813 0.929762
CG15433 CG33071 -1.213280
CG15433 CG33104 1.549870
CG15433 CG33217 1.762958
CG15433 CG3499 -1.029423
CG15433 CG4033 -1.726794
CG15433 CG4051 -0.809189
CG15433 CG4307 1.240810
CG15433 CG4427 2.803381
CG15433 CG4567 -1.232597
CG15433 CG4726 -0.205407
CG15433 CG4901 -0.156844
CG15433 CG4912 2.190061
CG15433 CG4966 0.352990
CG15433 CG4994 -7.220267
CG15433 CG5033 3.448537
CG15433 CG5258 -1.259729
CG15433 CG5277 1.412253
CG15433 CG5374 1.670478
CG15433 CG5525 1.482655
CG15433 CG5596 1.182645
CG15433 CG5904 1.736364
CG15433 CG6226 0.167802
CG15433 CG6501 5.519125
CG15433 CG6512 -4.104508
CG15433 CG6668 1.044787
CG15433 CG7033 -0.156853
CG15433 CG7088 0.829108
CG15433 CG7413 4.088366
CG15433 CG7421 -1.589101
CG15433 CG7430 2.780258
CG15433 CG7461 -2.576751
CG15433 CG7654 -0.666387
CG15433 CG7915 0.178451
CG15433 CG8058 -1.430652
CG15433 CG8144 3.486666
CG15433 CG8231 -1.613200
CG15433 CG8235 3.125203
CG15433 CG8309 -5.254193
CG15433 CG8402 2.940176
CG15433 CG8439 1.073294
CG15433 CG8446 -1.947774
CG15433 CG8759 3.124031
CG15433 CG8920 0.624567
CG15433 CG8977 -5.196138
CG15433 CG9009 -2.430530
CG15433 CG9172 -8.988969
CG15433 CG9281 -8.656888
CG15433 CG9330 -5.533830
CG15433 CG9710 0.067402
CG15433 TE19126 -0.284931
CG1548 CG15717 -0.129180
CG1548 CG1743 -1.082501
CG1548 CG32464 -1.904352
CG1548 CG3989 -0.781728
CG1548 CG4533 0.247578
CG1548 CG8665 -1.227363
CG15651 CG32169 -3.735377
CG15651 CG4684 -4.204411
CG15717 CG1685 2.634643
CG15717 CG18446 -1.726647
CG15717 CG18549 -1.428733
CG15717 CG1882 -1.058783
CG15717 CG2003 -5.157567
CG15717 CG2098 1.816729
CG15717 CG2198 0.581703
CG15717 CG30011 -0.112043
CG15717 CG31098 -4.029321
CG15717 CG31175 0.800107
CG15717 CG32409 0.044755
CG15717 CG3267 -0.245587
CG15717 CG32813 -0.233059
CG15717 CG33009 -0.459836
CG15717 CG3960 1.046404
CG15717 CG4033 1.213995
CG15717 CG4233 2.674439
CG15717 CG4427 -9.032683
CG15717 CG4475 0.304501
CG15717 CG4533 1.371021
CG15717 CG4679 -0.808947
CG15717 CG5033 0.514286
CG15717 CG5330 0.918346
CG15717 CG5345 1.515039
CG15717 CG5353 3.071551
CG15717 CG5594 -0.542893
CG15717 CG6459 -0.980285
CG15717 CG6501 7.548243
CG15717 CG6949 3.103144
CG15717 CG7062 0.457672
CG15717 CG7088 -2.814494
CG15717 CG7107 1.026980
CG15717 CG7266 -2.307659
CG15717 CG7421 3.524426
CG15717 CG7438 -2.255093
CG15717 CG8050 -1.777271
CG15717 CG8058 2.173576
CG15717 CG8144 0.058424
CG15717 CG8235 1.419102
CG15717 CG8402 -12.432367
CG15717 CG8439 1.276663
CG15717 CG8443 -1.232530
CG15717 CG8446 -2.580001
CG15717 CG8470 -6.578842
CG15717 CG8665 -5.609050
CG15717 CG8766 2.234831
CG15717 CG8788 -2.504762
CG15717 CG8946 -2.586964
CG15717 CG9009 1.335936
CG15811 CG4303 -2.160140
CG15811 CG6174 -2.430389
CG1582 CG32920 -1.833260
CG1582 CG4233 -1.216639
CG15828 CG3989 -3.120954
CG1600 CG18466 -3.988381
CG1600 CG4120 -1.419783
CG1648 CG1721 -0.677103
CG1648 CG18250 1.563772
CG1648 CG1837 1.356475
CG1648 CG1910 -2.387897
CG1648 CG32425 1.452589
CG1648 CG3278 -0.619316
CG1648 CG3624 -0.422524
CG1648 CG3903 -1.772348
CG1648 CG4679 1.833162
CG1648 CG4692 -0.641608
CG1648 CG4700 -1.872319
CG1648 CG5320 -1.496236
CG1648 CG5330 0.785158
CG1648 CG5476 0.131871
CG1648 CG7173 -0.712263
CG1648 CG9194 -1.619461
CG1648 CG9985 -1.060093
CG16721 CG8276 -3.384051
CG16765 CG17166 -2.758536
CG16765 CG1771 -0.693678
CG16765 CG18854 0.959240
CG16765 CG2221 -1.395842
CG16765 CG31175 1.236061
CG16765 CG3267 1.094922
CG16765 CG32813 -0.002773
CG16765 CG33104 -4.584976
CG16765 CG3762 -1.863632
CG16765 CG4427 1.107580
CG16765 CG4966 -0.477600
CG16765 CG4994 0.740605
CG16765 CG6668 0.114480
CG16765 CG6708 2.612148
CG16765 CG7271 -0.196746
CG16765 CG7361 1.016066
CG16765 CG7430 -0.565279
CG16765 CG8144 -10.744225
CG16765 CG8235 -4.424094
CG16765 CG8309 -1.871515
CG16765 CG8386 -0.291287
CG16765 CG8439 -2.248843
CG16765 CG8446 -0.485654
CG16765 CG9009 -1.228758
CG16765 CG9149 -0.997391
CG16765 CG9172 0.457314
CG16765 CG9281 2.726823
CG16787 CG7354 -3.623959
CG1685 CG17369 1.271869
CG1685 CG1746 3.301116
CG1685 CG1785 -9.962873
CG1685 CG18854 2.115133
CG1685 CG2003 -1.060881
CG1685 CG2713 -3.237467
CG1685 CG2863 0.972373
CG1685 CG31175 0.413021
CG1685 CG3140 3.323340
CG1685 CG32409 -6.823321
CG1685 CG3267 -5.461067
CG1685 CG32813 -3.833183
CG1685 CG33217 1.409323
CG1685 CG3593 -0.183329
CG1685 CG3714 -0.197821
CG1685 CG4033 -6.173633
CG1685 CG4217 3.281746
CG1685 CG4233 -1.789966
CG1685 CG4307 -7.172391
CG1685 CG4427 4.693120
CG1685 CG4753 1.005840
CG1685 CG4901 5.324824
CG1685 CG4912 1.614859
CG1685 CG4994 2.410126
CG1685 CG5010 -5.451035
CG1685 CG5033 2.781416
CG1685 CG5277 0.711908
CG1685 CG5374 0.418154
CG1685 CG5558 1.273000
CG1685 CG5824 0.816606
CG1685 CG5904 -12.255758
CG1685 CG5992 1.242061
CG1685 CG6022 3.200433
CG1685 CG6105 4.019276
CG1685 CG6226 -2.701632
CG1685 CG6343 -3.374602
CG1685 CG6501 2.609625
CG1685 CG6904 -3.646195
CG1685 CG6949 9.486594
CG1685 CG7033 2.115674
CG1685 CG7361 0.615374
CG1685 CG7421 1.138585
CG1685 CG7430 -3.864316
CG1685 CG7519 -0.752327
CG1685 CG7610 5.630624
CG1685 CG7839 2.364493
CG1685 CG7935 -2.454705
CG1685 CG7993 7.193156
CG1685 CG8039 -7.038709
CG1685 CG8058 3.785596
CG1685 CG8309 0.824878
CG1685 CG8327 2.438475
CG1685 CG8402 -3.485403
CG1685 CG8439 -5.674331
CG1685 CG8443 -3.306237
CG1685 CG8444 0.036769
CG1685 CG8446 3.216310
CG1685 CG8470 -4.479768
CG1685 CG8525 0.685669
CG1685 CG8766 -0.224544
CG1685 CG8788 3.683653
CG1685 CG8920 -0.784300
CG1685 CG8977 -8.028720
CG1685 CG9140 4.260953
CG1685 CG9172 -0.881833
CG1685 CG9281 2.083503
CG1685 CG9306 -1.623914
CG1685 CG9527 -0.103892
CG16858 CG4145 -3.087404
CG17124 CG17369 -0.912191
CG17124 CG32625 -1.563528
CG17124 CG3278 -1.068030
CG17124 CG4700 -0.427578
CG17124 CG5183 -1.054941
CG17124 CG6148 -1.649769
CG17124 CG9677 -0.215697
CG17124 CG9750 -0.332244
CG17136 CG17369 0.105968
CG17136 CG2863 -0.711513
CG17136 CG2867 1.475918
CG17136 CG32409 2.126241
CG17136 CG4217 -2.067523
CG17136 CG4912 -0.752877
CG17136 CG5277 0.687003
CG17136 CG5824 -3.200795
CG17136 CG5904 2.560118
CG17136 CG6022 2.802521
CG17136 CG7519 0.839515
CG17136 CG8301 -0.576430
CG17136 CG8327 -1.970087
CG17136 CG8525 0.662184
CG17136 CG8920 -3.808778
CG17136 CG9630 -5.648113
CG17158 CG17492 -1.430366
CG17158 CG1782 0.838953
CG17158 CG18250 -4.865929
CG17158 CG2374 -0.789337
CG17158 CG3008 0.735679
CG17158 CG31045 -0.643883
CG17158 CG31332 2.862351
CG17158 CG3198 2.127818
CG17158 CG32425 0.861081
CG17158 CG3265 1.035651
CG17158 CG33097 -1.348528
CG17158 CG33549 -0.002580
CG17158 CG3542 1.194838
CG17158 CG3624 -0.302871
CG17158 CG3722 -0.627884
CG17158 CG3725 -1.018813
CG17158 CG4006 -1.036657
CG17158 CG4204 0.003441
CG17158 CG5809 -1.375699
CG17158 CG6668 1.228653
CG17158 CG6775 -5.117525
CG17158 CG6877 -0.965098
CG17158 CG7379 0.218530
CG17158 CG7433 0.065448
CG17158 CG7893 0.048611
CG17158 CG8933 -0.017572
CG17158 CG8965 -1.981801
CG17158 CG9022 -0.830181
CG17158 CG9322 -1.483843
CG17158 CG9423 -0.074315
CG17166 CG3267 -4.119106
CG17166 CG33104 -1.519951
CG17166 CG4051 1.832902
CG17166 CG4567 -1.543840
CG17166 CG4726 -1.823667
CG17166 CG4994 -3.139190
CG17166 CG6512 0.674641
CG17166 CG6668 0.918952
CG17166 CG7107 1.174392
CG17166 CG7271 -0.639550
CG17166 CG7361 0.222263
CG17166 CG8235 3.188938
CG17166 CG8309 0.449439
CG17166 CG8439 2.107532
CG17166 CG9172 1.054669
CG17166 CG9281 3.217256
CG17166 CG9330 0.090142
CG17166 CG9710 0.366866
CG1721 CG17492 -1.103090
CG1721 CG18250 -0.878502
CG1721 CG1910 -0.562767
CG1721 CG31045 0.446254
CG1721 CG32164 -0.377087
CG1721 CG33149 -0.087956
CG1721 CG3371 0.475504
CG1721 CG3624 -1.004432
CG1721 CG4169 -0.233165
CG1721 CG4300 -0.352442
CG1721 CG4994 -2.321127
CG1721 CG5320 -0.669050
CG1721 CG5809 0.061799
CG1721 CG6501 1.067446
CG1721 CG6668 0.312388
CG1721 CG7033 0.302917
CG1721 CG7430 0.138782
CG1721 CG8759 0.116890
CG1721 CG8977 -1.070525
CG1721 CG9281 0.036792
CG17246 CG2674 -0.223324
CG17246 CG2713 -1.187349
CG17246 CG31170 -0.308530
CG17246 CG3140 -3.486698
CG17246 CG32425 0.296243
CG17246 CG3267 -0.502399
CG17246 CG33217 0.110357
CG17246 CG33549 -1.707776
CG17246 CG3499 -3.394634
CG17246 CG4003 0.208831
CG17246 CG4051 0.684711
CG17246 CG4233 1.407208
CG17246 CG4427 1.803786
CG17246 CG4567 -0.243416
CG17246 CG4679 2.024333
CG17246 CG4972 0.580905
CG17246 CG4994 1.174342
CG17246 CG5033 4.415579
CG17246 CG5330 -4.346408
CG17246 CG5353 -0.086829
CG17246 CG5374 -0.203192
CG17246 CG5904 4.690261
CG17246 CG6022 0.615300
CG17246 CG6226 -1.597292
CG17246 CG6343 0.035593
CG17246 CG6904 -3.313979
CG17246 CG6949 0.595946
CG17246 CG7033 -1.779723
CG17246 CG7107 1.396259
CG17246 CG7361 -1.372084
CG17246 CG7413 -0.456739
CG17246 CG7935 -0.565713
CG17246 CG8058 1.862052
CG17246 CG8235 0.155687
CG17246 CG8402 -3.899200
CG17246 CG8439 0.676944
CG17246 CG8443 -2.562763
CG17246 CG8766 -1.302531
CG17246 CG8788 3.349532
CG17246 CG9281 0.597875
CG17246 CG9750 -0.063413
CG17271 CG6202 -2.144951
CG17271 CG6822 -2.980147
CG17320 CG4427 -0.809433
CG17320 CG7461 -2.190016
CG17325 CG1837 -0.487050
CG17325 CG1910 -1.329620
CG17325 CG32164 -0.403955
CG17325 CG32813 -1.010386
CG17325 CG5320 2.544921
CG17325 CG5330 -0.179898
CG17325 CG5476 -2.526407
CG17325 CG6803 -1.183022
CG17325 CG7173 -1.729329
CG17332 CG1771 -0.612861
CG17332 CG1882 0.092592
CG17332 CG3127 -1.732955
CG17332 CG32164 5.026597
CG17332 CG32813 0.882034
CG17332 CG33502 -5.371078
CG17332 CG4051 2.491533
CG17332 CG4217 1.940739
CG17332 CG4364 -0.886509
CG17332 CG4376 -0.101309
CG17332 CG4994 3.532958
CG17332 CG5476 -0.363657
CG17332 CG5660 1.671482
CG17332 CG5819 0.081393
CG17332 CG5903 1.085352
CG17332 CG6501 -9.732932
CG17332 CG6521 -1.817816
CG17332 CG6666 -5.047552
CG17332 CG6769 -0.694580
CG17332 CG6949 2.543882
CG17332 CG7107 -2.580889
CG17332 CG7361 -6.669295
CG17332 CG7698 -0.708146
CG17332 CG7920 -4.159634
CG17332 CG8048 -4.021283
CG17332 CG8186 -1.572854
CG17332 CG8235 1.016105
CG17332 CG8766 -0.079616
CG17332 CG8788 -1.100681
CG17332 CG8946 -0.388148
CG17332 CG9527 4.518344
CG17369 CG1746 -1.543699
CG17369 CG1785 -0.273732
CG17369 CG2221 -3.355667
CG17369 CG2263 0.605479
CG17369 CG33217 0.205446
CG17369 CG4307 -5.149404
CG17369 CG4912 0.389297
CG17369 CG5258 -1.305452
CG17369 CG5277 -0.308810
CG17369 CG5374 -1.195197
CG17369 CG5824 -7.933138
CG17369 CG5904 2.357355
CG17369 CG6022 1.526086
CG17369 CG6226 0.020218
CG17369 CG6343 -1.858025
CG17369 CG6455 -2.346969
CG17369 CG7519 -5.014507
CG17369 CG7712 -0.698681
CG17369 CG7935 1.050172
CG17369 CG8039 -0.067422
CG17369 CG8231 -2.591302
CG17369 CG8444 -2.646542
CG17369 CG8920 -1.398893
CG17369 CG9006 1.319419
CG17369 CG9172 -1.222319
CG17369 CG9630 0.867451
CG1743 CG2098 -0.507901
CG1743 CG4162 -4.408748
CG1743 CG8665 1.004412
CG1746 CG4307 -2.515201
CG1746 CG5374 0.089708
CG1746 CG5558 2.104940
CG1746 CG5824 3.941700
CG1746 CG6105 3.159139
CG1746 CG7519 -2.986335
CG1746 CG7839 3.195830
CG1746 CG7935 -2.159356
CG1746 CG8039 -7.646037
CG1746 CG8231 -0.006981
CG1746 CG8525 2.733571
CG1746 CG8759 -1.203613
CG1746 CG9006 -0.024111
CG1746 CG9300 -1.186460
CG1746 CG9306 -0.094610
CG1746 CG9630 -0.142084
CG1749 CG33104 -3.078447
CG17492 CG18250 -0.353396
CG17492 CG1837 4.172802
CG17492 CG1910 -1.401696
CG17492 CG2051 0.697898
CG17492 CG3001 -1.018989
CG17492 CG3048 0.247970
CG17492 CG31045 -7.897044
CG17492 CG31332 -4.037820
CG17492 CG32164 0.595612
CG17492 CG32425 2.635502
CG17492 CG33149 -0.881374
CG17492 CG3371 -1.634855
CG17492 CG3624 0.751377
CG17492 CG4003 -0.233651
CG17492 CG4125 0.124095
CG17492 CG4170 0.827583
CG17492 CG4204 -1.313912
CG17492 CG4300 -1.320239
CG17492 CG4843 2.029213
CG17492 CG4994 -3.879002
CG17492 CG5183 2.480177
CG17492 CG5320 -7.402747
CG17492 CG5353 0.560692
CG17492 CG5374 1.031550
CG17492 CG5596 0.756988
CG17492 CG5809 -2.391149
CG17492 CG6017 -3.247861
CG17492 CG6668 2.791670
CG17492 CG6844 -0.659589
CG17492 CG6877 0.362876
CG17492 CG7033 -3.043357
CG17492 CG7073 -0.348596
CG17492 CG7430 1.179206
CG17492 CG7433 -1.024999
CG17492 CG7638 -0.179048
CG17492 CG7915 -3.887256
CG17492 CG7987 -1.570126
CG17492 CG8231 1.769173
CG17492 CG8289 1.853874
CG17492 CG8759 -2.158034
CG17492 CG8977 6.387698
CG17492 CG9281 -0.926769
CG17492 CG9710 -1.552399
CG17492 CG9762 -1.551104
CG17492 CG9866 2.475933
CG17492 CG9985 1.759508
CG17492 CR31696 0.305200
CG17492 TE19126 -2.796334
CG1771 CG31170 -1.547087
CG1771 CG4552 -1.054699
CG1771 CG7361 -0.662002
CG1771 CG8235 0.259622
CG17724 CG5358 -2.237729
CG1782 CG1884 -2.417823
CG1782 CG33097 -0.945597
CG1782 CG3542 0.273585
CG1782 CG3722 -0.680831
CG1782 CG4672 -0.837525
CG1782 CG6775 -1.628749
CG1782 CG7433 -0.523158
CG1782 CG8173 -2.366865
CG1782 CG9022 -0.911524
CG1785 CG2003 1.805864
CG1785 CG2221 -1.275841
CG1785 CG2674 1.190042
CG1785 CG2863 -1.591159
CG1785 CG2867 0.339141
CG1785 CG31175 0.906880
CG1785 CG32409 -1.018677
CG1785 CG3267 2.279574
CG1785 CG32813 3.964944
CG1785 CG33217 -8.039296
CG1785 CG4033 -1.448987
CG1785 CG4217 -4.293197
CG1785 CG4307 -11.378994
CG1785 CG4567 0.770773
CG1785 CG4753 1.040127
CG1785 CG4901 -2.593383
CG1785 CG4912 -1.216639
CG1785 CG5010 -3.832891
CG1785 CG5277 2.458101
CG1785 CG5525 0.637430
CG1785 CG5558 3.191602
CG1785 CG5824 9.459232
CG1785 CG5904 0.865481
CG1785 CG6022 -4.498525
CG1785 CG6105 2.395737
CG1785 CG6226 1.860877
CG1785 CG6343 2.757790
CG1785 CG6459 -0.839223
CG1785 CG6767 -0.118019
CG1785 CG6904 9.787921
CG1785 CG7361 5.739052
CG1785 CG7421 -2.914048
CG1785 CG7519 -4.511554
CG1785 CG7712 -9.566141
CG1785 CG8039 1.949714
CG1785 CG8058 -8.589376
CG1785 CG8309 -1.743013
CG1785 CG8327 2.135582
CG1785 CG8443 0.957032
CG1785 CG8444 -2.779164
CG1785 CG8525 -6.079749
CG1785 CG8788 -6.186481
CG1785 CG8920 -12.827016
CG1785 CG9149 1.312894
CG1785 CG9172 2.524056
CG1785 CG9527 1.933509
CG1785 CG9577 0.348867
CG18111 CG1910 -0.508387
CG18111 CG2198 -0.445246
CG18111 CG3001 -0.521972
CG18111 CG3989 0.283247
CG18111 CG4533 0.256989
CG18111 CG4696 -1.580914
CG18111 CG5320 -0.489357
CG18111 CG9194 -0.881039
CG18250 CG1910 2.043753
CG18250 CG2051 0.620709
CG18250 CG31045 -2.140375
CG18250 CG31332 -9.741596
CG18250 CG3198 0.594822
CG18250 CG32425 1.584536
CG18250 CG3265 -0.838834
CG18250 CG33097 -4.400796
CG18250 CG33549 2.226665
CG18250 CG3371 -2.897620
CG18250 CG3436 -2.101362
CG18250 CG3542 0.334175
CG18250 CG3624 -11.470508
CG18250 CG3800 0.268800
CG18250 CG4006 -0.335030
CG18250 CG4170 0.528835
CG18250 CG4204 -2.993317
CG18250 CG4551 -1.461878
CG18250 CG4700 -5.113531
CG18250 CG5183 -1.343453
CG18250 CG5320 1.459470
CG18250 CG5454 1.673143
CG18250 CG5809 -6.791163
CG18250 CG6775 3.950251
CG18250 CG6877 -0.150181
CG18250 CG7379 0.328405
CG18250 CG7893 0.094196
CG18250 CG8276 -0.772913
CG18250 CG8289 0.583962
CG18250 CG8759 1.323124
CG18250 CG8933 2.057671
CG18250 CG9022 -1.491787
CG18250 CG9128 0.120623
CG18250 CG9403 -0.430757
CG18250 CG9423 1.709090
CG18250 CG9677 2.182899
CG18250 CG9710 0.665528
CG18250 CG9750 2.898906
CG18250 CG9866 3.346461
CG18250 CG9985 1.036043
CG18250 CR31696 1.843959
CG1837 CG1910 -0.246862
CG1837 CG2098 0.674945
CG1837 CG2198 -1.790859
CG1837 CG32164 0.254115
CG1837 CG32464 -1.083415
CG1837 CG33149 1.435928
CG1837 CG3989 -1.258057
CG1837 CG4427 0.087279
CG1837 CG4533 -1.984601
CG1837 CG4679 0.081384
CG1837 CG4746 0.372217
CG1837 CG5033 1.345124
CG1837 CG5320 -7.680836
CG1837 CG5330 0.826804
CG1837 CG5345 0.279078
CG1837 CG5353 -0.092318
CG1837 CG6668 3.780618
CG1837 CG6803 -1.486972
CG1837 CG6844 -0.880166
CG1837 CG7433 1.435437
CG1837 CG7987 -3.121562
CG1837 CG8665 2.010975
CG1837 CG8977 -0.707005
CG1837 CG9985 -3.479489
CG18374 CG2977 -1.613533
CG18374 CG5288 -1.154516
CG18374 CG5532 -1.780286
CG18374 CG8788 -0.655122
CG18374 CG8946 -0.118469
CG18374 CG9331 -0.790693
CG18446 CG2003 0.112413
CG18446 CG32164 -1.040024
CG18446 CG3267 -2.060447
CG18446 CG4679 -1.073731
CG18446 CG5330 -0.182893
CG18446 CG7107 -1.426822
CG18446 CG8402 0.380996
CG18446 CG8439 -0.391225
CG18466 CG4120 -4.069578
CG18466 CG8782 -3.177269
CG18507 CG33104 -3.298407
CG18549 CG4427 -0.765611
CG18549 CG7266 -1.348159
CG18549 CG9009 -1.520789
CG18657 CG32813 -2.892908
CG18657 CG5033 0.590120
CG18657 CG5330 -0.694740
CG18657 CG5824 -0.585629
CG18657 CG6501 1.197725
CG18657 CG7519 -0.511492
CG18657 CG7915 -0.912852
CG18657 CG8977 1.422311
CG18657 CG9762 -1.573053
CG18783 CG4672 -3.426726
CG1882 CG30497 -2.188402
CG1882 CG3267 0.425513
CG1882 CG33502 -0.682299
CG1882 CG4364 -1.443031
CG1882 CG4567 -0.675410
CG1882 CG6949 0.294871
CG1882 CG7107 -1.526482
CG1882 CG7461 -0.534627
CG1882 CG8186 -0.877386
CG1882 CG8235 -0.749601
CG1882 CG8402 -0.662095
CG1882 CG8439 0.673188
CG1884 CG33097 -0.944784
CG1884 CG3542 -1.451528
CG1884 CG3725 -0.444749
CG1884 CG5514 -3.100464
CG1884 CG9022 -1.743673
CG18854 CG2221 -3.453429
CG18854 CG2263 1.023784
CG18854 CG2674 0.880781
CG18854 CG2863 -0.261490
CG18854 CG2867 -1.617133
CG18854 CG3140 3.845721
CG18854 CG3224 -1.943713
CG18854 CG32409 -5.331072
CG18854 CG32813 1.214412
CG18854 CG3499 0.407946
CG18854 CG4033 -1.189197
CG18854 CG4217 -0.275065
CG18854 CG4427 2.704908
CG18854 CG4457 -6.735021
CG18854 CG4665 -1.220471
CG18854 CG4912 -4.494675
CG18854 CG5033 2.800359
CG18854 CG5277 -3.504210
CG18854 CG5353 -8.815132
CG18854 CG5382 -0.183045
CG18854 CG5824 1.020188
CG18854 CG5904 -12.392195
CG18854 CG5992 -3.669192
CG18854 CG6148 -1.299235
CG18854 CG6202 -2.758072
CG18854 CG6226 3.259858
CG18854 CG6501 0.478209
CG18854 CG6708 -4.310909
CG18854 CG6904 -3.955829
CG18854 CG7361 2.467583
CG18854 CG7413 -1.793671
CG18854 CG7430 -6.066510
CG18854 CG7458 -2.015304
CG18854 CG7461 -7.461262
CG18854 CG7519 0.585305
CG18854 CG7993 -0.280678
CG18854 CG8058 -2.099534
CG18854 CG8144 -1.171604
CG18854 CG8235 -1.367577
CG18854 CG8309 2.277523
CG18854 CG8446 -5.777563
CG18854 CG8531 2.351483
CG18854 CG8759 6.477420
CG18854 CG8920 2.073541
CG18854 CG8977 2.797257
CG18854 CG8978 1.078962
CG18854 CG9281 -0.813474
CG18854 CG9750 2.401065
CG1910 CG32164 -1.654950
CG1910 CG33149 0.808279
CG1910 CG33549 0.775110
CG1910 CG3371 -1.339726
CG1910 CG3624 -0.091358
CG1910 CG3960 -0.472920
CG1910 CG4169 -0.940262
CG1910 CG4170 0.227390
CG1910 CG4300 -2.039984
CG1910 CG4533 1.320316
CG1910 CG4679 -1.187541
CG1910 CG4692 0.446656
CG1910 CG4994 2.401681
CG1910 CG5320 -7.288322
CG1910 CG5330 1.430035
CG1910 CG5476 -1.328416
CG1910 CG6501 2.256937
CG1910 CG6666 -0.188601
CG1910 CG6668 3.841627
CG1910 CG6803 -0.464882
CG1910 CG7033 -2.237445
CG1910 CG7107 -2.520872
CG1910 CG7173 1.207247
CG1910 CG7433 -0.659081
CG1910 CG7915 0.687541
CG1910 CG7920 -0.072431
CG1910 CG7987 0.122486
CG1910 CG8402 1.028156
CG1910 CG8759 1.696072
CG1910 CG8977 -4.382794
CG1910 CG9194 -1.115865
CG1910 CG9281 4.000185
CG1910 CG9710 -1.659239
CG1910 CG9985 -0.353994
CG1910 CR31696 0.185929
CG1910 TE19126 -2.910455
CG1970 CG5033 -0.591650
CG1970 CG5220 -1.829440
CG2003 CG2184 -0.155505
CG2003 CG2198 0.648730
CG2003 CG2863 -0.376446
CG2003 CG3001 0.857215
CG2003 CG31098 0.421271
CG2003 CG31175 -2.404441
CG2003 CG32164 -0.360040
CG2003 CG32409 4.523831
CG2003 CG3267 4.780834
CG2003 CG32813 0.831625
CG2003 CG33071 -0.410292
CG2003 CG33217 -1.163624
CG2003 CG4033 -6.119954
CG2003 CG4051 1.425094
CG2003 CG4217 -0.316286
CG2003 CG4233 3.109325
CG2003 CG4307 5.540391
CG2003 CG4427 -6.664837
CG2003 CG4533 0.172346
CG2003 CG4567 -0.550005
CG2003 CG4912 -0.847448
CG2003 CG4994 -2.806612
CG2003 CG5033 4.855687
CG2003 CG5277 -0.322319
CG2003 CG5330 3.214427
CG2003 CG5374 -0.833830
CG2003 CG5594 -0.416697
CG2003 CG5596 -0.402470
CG2003 CG5824 -1.403608
CG2003 CG5904 1.012092
CG2003 CG6226 -2.495086
CG2003 CG6501 5.958020
CG2003 CG6708 -0.641246
CG2003 CG6949 -5.317063
CG2003 CG7033 -0.102880
CG2003 CG7088 -2.142684
CG2003 CG7107 0.119924
CG2003 CG7421 -2.313646
CG2003 CG7458 -3.628360
CG2003 CG7461 1.526401
CG2003 CG7519 3.321236
CG2003 CG7915 -1.960663
CG2003 CG7935 -4.773187
CG2003 CG8058 2.040795
CG2003 CG8235 -0.376510
CG2003 CG8309 1.188893
CG2003 CG8402 -6.078823
CG2003 CG8439 -3.900596
CG2003 CG8443 -0.164544
CG2003 CG8446 -2.089045
CG2003 CG8470 2.203688
CG2003 CG8525 -3.072977
CG2003 CG8665 2.946295
CG2003 CG8759 2.495995
CG2003 CG8788 -3.528490
CG2003 CG8946 -1.375884
CG2003 CG8977 -5.351037
CG2003 CG9009 1.421046
CG2003 CG9281 6.049555
CG2003 CG9527 1.509961
CG2003 CG9663 -1.638133
CG2003 CG9762 2.698190
CG2003 TE19126 0.568358
CG2048 CG32043 -3.410981
CG2051 CG2969 -1.280844
CG2051 CG32425 1.066214
CG2051 CG3278 0.559605
CG2051 CG33549 -2.158306
CG2051 CG3722 -0.893183
CG2051 CG3725 -0.138320
CG2051 CG3903 -1.589306
CG2051 CG5183 0.197629
CG2051 CG5320 -0.279009
CG2051 CG5353 -1.198712
CG2051 CG5809 1.055594
CG2051 CG9677 -0.708215
CG2051 CG9985 -0.550281
CG2060 CG7390 -3.446580
CG2083 CG4532 -2.665214
CG2083 CG5580 -3.468735
CG2083 CG6617 -1.959153
CG2098 CG2198 -0.710162
CG2098 CG30011 0.417608
CG2098 CG3989 -1.428680
CG2098 CG4427 3.598297
CG2098 CG4533 0.026102
CG2098 CG5033 -2.015625
CG2098 CG5330 -0.457007
CG2098 CG5594 -0.327325
CG2098 CG7987 -1.284769
CG2098 CG8036 -1.656278
CG2098 CG8402 1.881146
CG2098 CG8665 -3.428161
CG2155 CG4427 -1.062489
CG2155 CG8036 -1.823090
CG2155 CG9148 -1.917454
CG2155 CG9280 -1.847480
CG2158 CG2827 -1.626643
CG2158 CG3140 -0.798705
CG2158 CG4427 0.087544
CG2158 CG6904 -0.496148
CG2158 CG8531 -1.432044
CG2158 CG8636 -3.128600
CG2161 CG31999 -2.350394
CG2161 CG33549 -0.093391
CG2161 CG3499 -1.117730
CG2161 CG3903 0.150344
CG2161 CG4169 -0.625361
CG2161 CG7107 -0.222486
CG2184 CG2863 1.231073
CG2184 CG3001 -0.761367
CG2184 CG32813 -3.387436
CG2184 CG33071 0.348360
CG2184 CG4033 -2.922912
CG2184 CG4843 -1.782923
CG2184 CG4994 0.655578
CG2184 CG5596 -1.550687
CG2184 CG6501 2.002505
CG2184 CG7088 -0.677091
CG2184 CG7458 0.418478
CG2184 CG7519 1.260631
CG2184 CG8446 -1.584638
CG2184 CG8759 0.950139
CG2184 CG8977 3.063927
CG2184 CG9762 -0.995262
CG2198 CG3001 0.115166
CG2198 CG32464 -0.186698
CG2198 CG3989 -1.475708
CG2198 CG4533 0.510409
CG2198 CG4679 0.980506
CG2198 CG4746 -1.790829
CG2198 CG5033 -2.573643
CG2198 CG5220 -0.788518
CG2198 CG5330 -2.308688
CG2198 CG5345 -0.784410
CG2198 CG5776 -0.237304
CG2198 CG7227 -0.465346
CG2198 CG7702 -1.106886
CG2198 CG7915 -1.392925
CG2198 CG8665 0.833538
CG2198 CG9006 1.467043
CG2210 CG33502 -3.295909
CG2221 CG2263 -2.481957
CG2221 CG2674 -1.698312
CG2221 CG2867 0.348949
CG2221 CG3224 0.668101
CG2221 CG32409 2.746682
CG2221 CG33217 2.280890
CG2221 CG4307 0.038942
CG2221 CG4457 0.076923
CG2221 CG4912 -1.240102
CG2221 CG5258 1.485691
CG2221 CG5277 -2.724515
CG2221 CG5525 -0.174194
CG2221 CG5824 -1.334443
CG2221 CG5904 3.746793
CG2221 CG6022 0.728844
CG2221 CG6708 -0.606636
CG2221 CG6904 1.685834
CG2221 CG7413 -1.986293
CG2221 CG7461 1.839296
CG2221 CG7519 0.869373
CG2221 CG7712 -0.804482
CG2221 CG8144 2.078270
CG2221 CG8286 -2.313777
CG2221 CG8309 -0.516636
CG2221 CG8386 -1.877386
CG2221 CG8920 -3.177249
CG2221 CG8978 -0.072928
CG2221 CG9149 -0.765738
CG2221 CG9172 0.858275
CG2221 CG9330 1.446940
CG2263 CG2674 -0.722884
CG2263 CG2827 -1.318276
CG2263 CG2867 -0.277548
CG2263 CG3224 -1.985246
CG2263 CG4003 -1.629976
CG2263 CG4457 -3.831988
CG2263 CG4912 0.217590
CG2263 CG5220 -0.310609
CG2263 CG5258 -0.859735
CG2263 CG5277 -0.244117
CG2263 CG5382 -0.675764
CG2263 CG5824 -0.268998
CG2263 CG5904 3.893814
CG2263 CG6022 3.327261
CG2263 CG6708 -0.864144
CG2263 CG6904 -5.976223
CG2263 CG7461 2.829805
CG2263 CG7519 -5.208236
CG2263 CG7839 2.658194
CG2263 CG7993 -3.427438
CG2263 CG8058 2.027769
CG2263 CG8286 -1.031164
CG2263 CG8327 0.224489
CG2263 CG8446 0.427092
CG2263 CG8525 1.937388
CG2263 CG8636 -0.957582
CG2263 CG8759 3.039953
CG2263 CG8978 -1.603763
CG2263 CG9006 -0.927456
CG2263 CG9140 -0.784368
CG2263 CG9630 -1.039944
CG2277 CG7702 -3.324203
CG2374 CG3198 -1.835332
CG2374 CG32043 -1.195322
CG2374 CG5215 -0.846002
CG2374 CG6877 -0.442484
CG2656 CG4303 -3.416701
CG2674 CG2713 -0.321083
CG2674 CG31170 -1.396970
CG2674 CG3224 -2.233660
CG2674 CG32409 1.071193
CG2674 CG3267 0.388392
CG2674 CG33217 -0.545436
CG2674 CG3499 0.100091
CG2674 CG4217 0.726544
CG2674 CG4912 0.221142
CG2674 CG5525 -1.219247
CG2674 CG5904 -2.580247
CG2674 CG6708 -1.343414
CG2674 CG6904 -0.921371
CG2674 CG7361 0.565666
CG2674 CG7413 1.207229
CG2674 CG7712 -0.100068
CG2674 CG7993 1.525333
CG2674 CG8058 -1.658772
CG2674 CG8235 0.434077
CG2674 CG8309 -0.593723
CG2674 CG8444 -0.747081
CG2674 CG8978 0.056664
CG2674 CG9149 -0.779669
CG2713 CG31170 0.408747
CG2713 CG3140 -0.708870
CG2713 CG32409 4.266036
CG2713 CG3267 4.090908
CG2713 CG3283 -3.299897
CG2713 CG33217 -0.530580
CG2713 CG3499 -2.118280
CG2713 CG3714 -0.390887
CG2713 CG4051 -1.608941
CG2713 CG4217 -3.336646
CG2713 CG4233 -1.355254
CG2713 CG4427 -6.936283
CG2713 CG4475 -0.496456
CG2713 CG4567 1.279559
CG2713 CG5010 0.341064
CG2713 CG5033 1.848321
CG2713 CG5558 -3.470391
CG2713 CG5903 -0.370839
CG2713 CG5904 -0.978005
CG2713 CG6022 0.968230
CG2713 CG6105 0.822956
CG2713 CG6226 -1.890128
CG2713 CG6343 -3.409683
CG2713 CG6345 -0.616889
CG2713 CG6459 -0.753014
CG2713 CG6501 0.634200
CG2713 CG6769 0.754606
CG2713 CG6904 -3.385655
CG2713 CG6949 -6.234185
CG2713 CG7176 0.388493
CG2713 CG7361 -3.256346
CG2713 CG7421 -2.103960
CG2713 CG7698 -1.490872
CG2713 CG7839 -1.224476
CG2713 CG7935 -0.468025
CG2713 CG7993 -6.667870
CG2713 CG8039 1.660975
CG2713 CG8058 0.550671
CG2713 CG8235 2.675326
CG2713 CG8402 6.617955
CG2713 CG8439 0.822873
CG2713 CG8443 -2.335583
CG2713 CG8470 -0.546818
CG2713 CG8766 -2.324883
CG2713 CG8788 0.793441
CG2713 CG8946 2.960000
CG2713 CG9140 -0.901148
CG2713 CG9527 2.032386
CG2827 CG32409 -2.651868
CG2827 CG4217 -1.467043
CG2827 CG4581 -1.225050
CG2827 CG5824 1.545355
CG2827 CG6022 0.987695
CG2827 CG6904 1.059164
CG2827 CG7393 0.386249
CG2827 CG7519 2.144698
CG2827 CG7839 -2.913828
CG2827 CG7993 0.023548
CG2827 CG8327 -1.537694
CG2827 CG8525 -2.222123
CG2827 CG8531 0.253249
CG2827 CG8636 -1.674333
CG2827 CG9006 -2.841288
CG2863 CG31175 -0.185441
CG2863 CG32164 1.668008
CG2863 CG32409 5.074394
CG2863 CG32813 -5.548369
CG2863 CG33071 1.354381
CG2863 CG33217 1.448677
CG2863 CG4033 -6.229186
CG2863 CG4217 1.709549
CG2863 CG4307 -5.237278
CG2863 CG4457 -1.921760
CG2863 CG4581 0.961391
CG2863 CG4843 1.615324
CG2863 CG4901 -5.760419
CG2863 CG4912 -2.919737
CG2863 CG4994 0.697241
CG2863 CG5033 0.231880
CG2863 CG5258 1.557707
CG2863 CG5277 -1.824441
CG2863 CG5374 0.113444
CG2863 CG5525 1.152685
CG2863 CG5824 7.495960
CG2863 CG5904 -1.047834
CG2863 CG5992 -1.588694
CG2863 CG6022 3.337857
CG2863 CG6105 -4.781604
CG2863 CG6226 -10.561370
CG2863 CG6501 0.261712
CG2863 CG6904 -4.168256
CG2863 CG6949 -4.810568
CG2863 CG7033 3.643766
CG2863 CG7088 1.104513
CG2863 CG7421 2.512276
CG2863 CG7430 2.999159
CG2863 CG7458 -2.329665
CG2863 CG7461 -4.133641
CG2863 CG7519 -5.067679
CG2863 CG7610 0.752906
CG2863 CG7993 2.769099
CG2863 CG8058 3.697253
CG2863 CG8231 -1.987756
CG2863 CG8443 2.722289
CG2863 CG8446 3.668402
CG2863 CG8525 -1.918731
CG2863 CG8759 2.631677
CG2863 CG8920 -0.969233
CG2863 CG8977 -1.176375
CG2863 CG9140 4.172164
CG2863 CG9172 1.619027
CG2863 CG9281 -3.434704
CG2863 CG9630 2.087838
CG2863 CG9663 -0.587193
CG2863 CG9762 0.895796
CG2867 CG32409 3.017038
CG2867 CG4912 -5.320150
CG2867 CG5824 -3.721323
CG2867 CG5904 3.988198
CG2867 CG6022 3.399386
CG2867 CG7519 -2.588101
CG2867 CG8058 -1.835992
CG2867 CG8327 -1.863533
CG2867 CG8525 -3.615349
CG2867 CG8920 -2.409185
CG2867 CG9630 -3.293846
CG2928 CG3365 -3.718426
CG2969 CG32425 0.663713
CG2969 CG3725 -1.411051
CG2969 CG3903 -0.977270
CG2977 CG31098 1.372585
CG2977 CG33502 0.324370
CG2977 CG4753 0.913793
CG2977 CG5288 -1.710095
CG2977 CG5819 -0.550947
CG2977 CG6417 -0.350582
CG2977 CG6459 0.154582
CG2977 CG8766 -0.329929
CG2977 CG8788 3.371372
CG2977 CG8804 0.625283
CG2977 CG8946 -6.187731
CG2977 CG9331 -5.907438
CG2977 CG9527 -2.650064
CG3001 CG31045 -1.634136
CG3001 CG31332 -0.063180
CG3001 CG32464 -0.775301
CG3001 CG3278 -0.971280
CG3001 CG32813 0.308313
CG3001 CG4300 0.656365
CG3001 CG4843 0.537055
CG3001 CG5033 -1.843731
CG3001 CG5183 0.369093
CG3001 CG5258 -0.711589
CG3001 CG5320 1.442147
CG3001 CG5374 -1.498238
CG3001 CG5596 0.719741
CG3001 CG5776 0.187996
CG3001 CG6501 1.018703
CG3001 CG7610 -0.227404
CG3001 CG7915 -2.280760
CG3001 CG7935 -0.388614
CG3001 CG7987 -1.941576
CG3001 CG8231 3.090195
CG3001 CG8312 -3.114883
CG3001 CG8446 -0.319203
CG3001 CG8759 -4.933936
CG3001 CG8977 -1.720046
CG3001 CG9281 -0.633011
CG3001 CG9762 -1.306780
CG3001 CG9866 0.551136
CG3001 TE19126 0.686829
CG30011 CG32164 -0.551898
CG30011 CG3989 -0.451151
CG30011 CG4533 -0.339147
CG30011 CG5320 0.317672
CG30011 CG6668 -0.563319
CG30011 CG8402 2.050988
CG30011 CG8665 -1.697211
CG30011 CG9009 -1.003976
CG30011 CG9238 -2.092392
CG3006 CG5288 -2.221539
CG3006 CG8669 -2.172649
CG3008 CG32425 1.015807
CG3008 CG33097 -0.824017
CG3008 CG33104 0.550327
CG3008 CG33183 -1.447373
CG3008 CG33549 -1.678735
CG3008 CG4006 -0.274163
CG3008 CG4169 -0.622184
CG3008 CG4364 -1.106399
CG3008 CG5809 -0.071995
CG3008 CG6668 0.823694
CG3008 CG6775 -0.482238
CG3008 CG7033 0.753503
CG3008 CG7610 0.119879
CG3008 CG7893 0.560258
CG3008 CG9022 -1.049262
CG3008 CG9322 -2.152363
CG3008 CG9423 -0.493320
CG3008 CG9710 -0.383493
CG3008 CG9712 -1.767230
CG3039 CG33097 -3.151653
CG3048 CG4125 -0.969952
CG3048 CG7638 -1.266740
CG3048 CG9762 -0.839449
CG30497 CG5345 -2.199160
CG31004 CG31175 0.189837
CG31004 CG32164 0.040727
CG31004 CG4217 0.965236
CG31004 CG5660 -0.288798
CG31004 CG5819 -2.359637
CG31004 CG6501 -0.888751
CG31004 CG6949 0.362717
CG31004 CG7458 -1.603630
CG31004 CG8048 -1.329791
CG31004 CG8946 -1.842132
CG31004 CG9527 1.229739
CG31045 CG31332 -4.073811
CG31045 CG32425 -3.491891
CG31045 CG3278 3.926821
CG31045 CG3624 -1.852872
CG31045 CG3664 -1.545694
CG31045 CG4003 0.331321
CG31045 CG4006 0.694149
CG31045 CG4170 1.266631
CG31045 CG4204 1.290616
CG31045 CG4457 1.886979
CG31045 CG4551 -1.525996
CG31045 CG4700 -2.823636
CG31045 CG4966 0.137321
CG31045 CG4994 3.083681
CG31045 CG5183 -1.971186
CG31045 CG5258 1.832912
CG31045 CG5353 0.899895
CG31045 CG5374 0.834561
CG31045 CG5809 4.085072
CG31045 CG6512 1.673109
CG31045 CG6668 2.700446
CG31045 CG6708 -1.200266
CG31045 CG7033 2.220496
CG31045 CG7073 -1.230805
CG31045 CG7430 -0.336345
CG31045 CG7610 0.203395
CG31045 CG7893 0.108617
CG31045 CG7915 0.589741
CG31045 CG8231 -4.285137
CG31045 CG8289 -2.749733
CG31045 CG8306 -0.013922
CG31045 CG8635 -0.098417
CG31045 CG8759 -10.917595
CG31045 CG8977 2.236071
CG31045 CG8978 0.277345
CG31045 CG9128 0.788792
CG31045 CG9281 0.491609
CG31045 CG9677 -0.103657
CG31045 CG9710 -2.557280
CG31045 CG9750 0.821627
CG31045 CG9866 -4.867285
CG31045 CR31696 -2.141024
CG31045 TE19126 1.949553
CG31098 CG31175 -1.947543
CG31098 CG4033 1.896535
CG31098 CG4753 -0.773492
CG31098 CG5819 0.824080
CG31098 CG6417 -2.037826
CG31098 CG6459 0.846953
CG31098 CG6501 1.723270
CG31098 CG7062 -0.301971
CG31098 CG8050 -5.017571
CG31098 CG8066 -0.127261
CG31098 CG8402 1.493122
CG31098 CG8443 0.412596
CG31098 CG8470 -1.224365
CG31098 CG8665 -0.953535
CG31098 CG8766 -1.447551
CG31098 CG8788 1.576268
CG31098 CG8946 -5.602775
CG31170 CG3140 -0.636285
CG31170 CG3224 0.028326
CG31170 CG3267 0.230652
CG31170 CG33183 -0.826427
CG31170 CG33502 -0.480371
CG31170 CG3499 -1.749291
CG31170 CG4427 0.178236
CG31170 CG5904 1.418651
CG31170 CG6708 -0.511059
CG31170 CG6904 -2.424904
CG31170 CG7033 1.172585
CG31170 CG7361 -1.516706
CG31170 CG8058 0.031585
CG31170 CG8531 -0.290183
CG31170 CG9527 -0.006162
CG31175 CG32164 -0.288826
CG31175 CG3267 -1.926586
CG31175 CG32813 -0.462103
CG31175 CG33071 -0.983765
CG31175 CG33217 0.399373
CG31175 CG3762 -1.456325
CG31175 CG4033 -2.088649
CG31175 CG4051 -0.208327
CG31175 CG4307 0.812915
CG31175 CG4427 5.388768
CG31175 CG4567 0.118921
CG31175 CG4901 -0.645546
CG31175 CG4994 4.303701
CG31175 CG5525 0.318503
CG31175 CG6501 -5.853389
CG31175 CG6949 3.585016
CG31175 CG7088 -3.629027
CG31175 CG7107 0.130061
CG31175 CG7176 -0.421004
CG31175 CG7361 2.404472
CG31175 CG7421 -0.890719
CG31175 CG7458 2.662959
CG31175 CG8144 -1.676444
CG31175 CG8235 -6.484855
CG31175 CG8309 1.095206
CG31175 CG8439 0.320452
CG31175 CG8446 1.883460
CG31175 CG8788 -3.618628
CG31175 CG8946 2.041069
CG31175 CG9009 -0.926796
CG31175 CG9527 0.444904
CG31233 CG9331 -3.331684
CG31233 CG9568 -3.196317
CG31259 CG4061 -2.476269
CG31259 CG5660 -1.693916
CG31259 CG6028 -1.255309
CG3127 CG32164 1.938286
CG3127 CG33502 -0.668367
CG3127 CG4726 -0.450437
CG3127 CG4994 -1.988166
CG3127 CG5596 -0.694084
CG3127 CG5903 -1.506946
CG3127 CG5961 -0.912565
CG3127 CG6501 -3.434605
CG3127 CG6666 -0.453792
CG3127 CG6769 -1.236294
CG3127 CG6949 0.941218
CG3127 CG7033 -0.131506
CG3127 CG7107 -1.263922
CG3127 CG7361 0.211078
CG3127 CG7458 -0.413199
CG3127 CG7920 -1.817617
CG3127 CG8048 -0.063621
CG3127 CG8235 1.024295
CG3127 CG8439 0.802175
CG3127 CG8788 1.508420
CG3127 CG9762 -0.282997
CG31332 CG3371 2.168486
CG31332 CG3436 0.179099
CG31332 CG3624 1.859744
CG31332 CG3664 0.291788
CG31332 CG4551 0.557511
CG31332 CG4700 0.833511
CG31332 CG5183 2.919190
CG31332 CG7073 0.892549
CG31332 CG7638 -0.130779
CG31332 CG7893 -0.145385
CG31332 CG8289 -0.694515
CG31332 CG8635 -0.698870
CG31332 CG8759 -2.529863
CG31332 CG9128 -0.811343
CG31332 CG9866 -0.652507
CG31368 CG3198 -0.420610
CG31368 CG3265 -1.184203
CG31368 CG3371 -2.053614
CG31368 CG5454 0.122088
CG31368 CG7698 -1.467201
CG31368 CG8209 -2.066943
CG31368 CG8749 -1.056164
CG3140 CG32164 -0.513305
CG3140 CG32409 2.583567
CG3140 CG3283 -1.282559
CG3140 CG3499 3.189389
CG3140 CG3624 -0.628185
CG3140 CG4003 -0.896672
CG3140 CG4051 -1.031223
CG3140 CG4217 2.036377
CG3140 CG4233 -1.425789
CG3140 CG4427 -5.061803
CG3140 CG5033 -2.419940
CG3140 CG5330 4.322373
CG3140 CG5353 -0.963487
CG3140 CG5558 0.501808
CG3140 CG5904 -10.359324
CG3140 CG6501 0.482336
CG3140 CG6708 0.877050
CG3140 CG6904 -6.404596
CG3140 CG6949 4.400609
CG3140 CG7033 0.846886
CG3140 CG7361 2.401504
CG3140 CG7413 3.253262
CG3140 CG7461 -3.501636
CG3140 CG7610 0.946870
CG3140 CG7698 -2.028788
CG3140 CG7935 0.418637
CG3140 CG7987 -1.690798
CG3140 CG7993 1.193339
CG3140 CG8039 -1.146288
CG3140 CG8058 1.738761
CG3140 CG8235 1.465370
CG3140 CG8402 0.319101
CG3140 CG8443 -0.922615
CG3140 CG8788 -0.837955
CG3140 CG9140 3.059436
CG3140 CG9280 -1.315920
CG3140 CG9750 0.538890
CG31605 CG5961 -3.110194
CG31692 CG8258 -4.509706
CG3171 CG4552 -1.748353
CG3171 CG7271 -2.366905
CG3171 CG7361 -0.283886
CG3171 CG8235 -0.724831
CG3171 CG8430 -1.655418
CG31794 CG8289 -3.207369
CG3198 CG33097 -0.977958
CG3198 CG3371 -1.319549
CG3198 CG3969 -1.775049
CG3198 CG5215 -0.802723
CG3198 CG5809 0.968430
CG3198 CG6775 -4.656737
CG3198 CG6877 -2.490170
CG3198 CG7375 -0.092675
CG3198 CG7433 -1.093575
CG3198 CG8209 -1.065651
CG31999 CG3903 -3.043764
CG32030 CG5537 -3.317102
CG32043 CG5215 -1.254357
CG32158 CG8567 -3.140923
CG32164 CG3267 2.766103
CG32164 CG32813 5.699808
CG32164 CG33149 0.526196
CG32164 CG4033 -5.190118
CG32164 CG4051 2.668218
CG32164 CG4169 -0.018545
CG32164 CG4233 0.013393
CG32164 CG4300 -3.030273
CG32164 CG4427 -0.464549
CG32164 CG4567 -0.982871
CG32164 CG4726 0.448974
CG32164 CG4994 -12.972438
CG32164 CG5033 5.340411
CG32164 CG5320 -1.134305
CG32164 CG5330 2.195095
CG32164 CG5374 5.787197
CG32164 CG5476 -0.925260
CG32164 CG6501 -12.680979
CG32164 CG6666 -3.370426
CG32164 CG6668 -1.772947
CG32164 CG6949 5.261983
CG32164 CG7033 5.088264
CG32164 CG7107 -3.046730
CG32164 CG7176 -1.472484
CG32164 CG7361 4.442862
CG32164 CG7421 -0.733900
CG32164 CG7430 4.022669
CG32164 CG7458 -1.594129
CG32164 CG7698 -0.977664
CG32164 CG7915 0.498071
CG32164 CG7987 -1.626588
CG32164 CG8048 1.943329
CG32164 CG8186 -1.900625
CG32164 CG8235 -3.568247
CG32164 CG8402 -0.763572
CG32164 CG8439 -0.734130
CG32164 CG8788 -0.757890
CG32164 CG8946 2.004204
CG32164 CG8977 -12.775298
CG32164 CG9281 -5.478359
CG32164 CG9710 -1.162373
CG32164 CG9762 -0.461465
CG32164 CR31696 -0.358352
CG32164 TE19126 0.265218
CG3224 CG3499 -1.560139
CG3224 CG4912 -2.874685
CG3224 CG5277 0.755508
CG3224 CG5904 2.529204
CG3224 CG6226 -0.633959
CG3224 CG6708 1.439992
CG3224 CG6904 -1.877162
CG3224 CG7033 0.975373
CG3224 CG7413 -1.658890
CG3224 CG7461 -0.376800
CG3224 CG8058 0.042414
CG3224 CG8309 -0.921058
CG3224 CG8978 -0.755684
CG3224 CG9750 -0.361267
CG32244 CG5476 -1.720308
CG32244 CG6668 -0.319014
CG32244 CG7071 -0.809457
CG32244 CG9710 -1.071067
CG32253 CG9300 -2.210210
CG32264 CG4781 -6.022064
CG32264 CG6022 0.099719
CG32264 CG6767 -1.977301
CG32264 CG9006 -1.209794
CG32409 CG3267 -0.261959
CG32409 CG32813 -8.049812
CG32409 CG3499 4.567854
CG32409 CG3593 -0.001423
CG32409 CG4033 -6.312221
CG32409 CG4217 -10.830790
CG32409 CG4307 6.496157
CG32409 CG4427 -14.143006
CG32409 CG4581 -0.840603
CG32409 CG4753 -1.409376
CG32409 CG4912 0.631752
CG32409 CG5010 2.342453
CG32409 CG5033 -13.517254
CG32409 CG5258 0.581026
CG32409 CG5277 4.947113
CG32409 CG5525 0.953946
CG32409 CG5824 -20.786238
CG32409 CG5904 -5.921844
CG32409 CG6022 0.008017
CG32409 CG6105 -0.175117
CG32409 CG6226 -3.651933
CG32409 CG6459 -0.409373
CG32409 CG6501 0.345614
CG32409 CG6708 5.151043
CG32409 CG6904 -6.024148
CG32409 CG7033 -2.103514
CG32409 CG7413 3.964907
CG32409 CG7421 1.410625
CG32409 CG7430 2.243619
CG32409 CG7458 -3.713208
CG32409 CG7461 -4.314334
CG32409 CG7519 7.815355
CG32409 CG7698 -0.220678
CG32409 CG7993 -3.394144
CG32409 CG8039 -0.422680
CG32409 CG8058 -3.155437
CG32409 CG8327 -0.696423
CG32409 CG8525 -8.470558
CG32409 CG8531 -0.277564
CG32409 CG8788 -0.946799
CG32409 CG8920 -13.376021
CG32409 CG8977 9.505869
CG32409 CG9006 4.914458
CG32409 CG9140 -1.158378
CG32409 CG9306 -1.027063
CG32409 CG9630 4.576026
CG32409 CG9663 -2.167592
CG32409 CG9750 0.261824
CG32425 CG3278 -0.575107
CG32425 CG33097 2.395301
CG32425 CG33104 0.461843
CG32425 CG33549 -8.121752
CG32425 CG3542 -1.601238
CG32425 CG3624 -3.262918
CG32425 CG3644 -1.588826
CG32425 CG3722 -0.458910
CG32425 CG3725 -3.294936
CG32425 CG3800 0.406988
CG32425 CG3903 -6.036045
CG32425 CG4145 -0.068175
CG32425 CG4169 0.632197
CG32425 CG4170 1.167775
CG32425 CG4204 -5.275756
CG32425 CG4427 2.304988
CG32425 CG4672 -0.021792
CG32425 CG4679 2.601756
CG32425 CG4692 -2.934147
CG32425 CG4700 0.296351
CG32425 CG5320 -0.117890
CG32425 CG5330 -4.816033
CG32425 CG5353 -6.779782
CG32425 CG5486 -0.159987
CG32425 CG5809 -2.391676
CG32425 CG6668 0.380352
CG32425 CG6775 -0.585561
CG32425 CG7227 0.180907
CG32425 CG7413 2.890981
CG32425 CG7981 -0.504527
CG32425 CG7987 0.125139
CG32425 CG8276 0.139530
CG32425 CG8289 0.564321
CG32425 CG8402 4.040496
CG32425 CG9022 -2.724177
CG32425 CG9423 -1.646776
CG32425 CG9677 1.883454
CG32425 CG9710 1.085124
CG32425 CG9985 0.280522
CG32464 CG5033 1.098940
CG32464 CG5776 -2.008461
CG32464 CG7987 0.114827
CG32464 CG8446 -0.952716
CG32464 CG8759 0.277866
CG32464 CG8977 -1.041106
CG32499 CG8235 -3.225278
CG3258 CG9135 -3.851547
CG32625 CG3278 -0.488926
CG32625 CG33104 -1.321467
CG32625 CG4551 -0.841151
CG32625 CG4700 -0.528190
CG32625 CG6512 -0.311959
CG32625 CG7413 -0.562844
CG32625 CG9330 0.045498
CG32625 CG9677 -0.348521
CG32625 CG9710 -0.254941
CG32625 CG9750 0.220924
CG3265 CG33097 1.029503
CG3265 CG3371 1.472114
CG3265 CG3416 -1.145971
CG3265 CG3436 -0.207041
CG3265 CG4006 -0.346112
CG3265 CG4551 -0.001569
CG3265 CG5454 -2.199138
CG3265 CG5809 -0.975871
CG3265 CG6766 -0.748937
CG3265 CG8209 -0.834709
CG3265 CG8553 -0.946687
CG3265 CG8749 -1.763806
CG3267 CG32813 -1.380676
CG3267 CG33104 1.386845
CG3267 CG33217 -1.148735
CG3267 CG33502 0.737914
CG3267 CG3499 -2.067621
CG3267 CG4033 -5.250089
CG3267 CG4051 -0.497780
CG3267 CG4233 3.595268
CG3267 CG4307 -3.535000
CG3267 CG4427 1.776447
CG3267 CG4567 -1.955904
CG3267 CG4901 -2.955630
CG3267 CG4994 1.335800
CG3267 CG5010 2.375844
CG3267 CG5033 5.245326
CG3267 CG5170 -1.977329
CG3267 CG5330 5.294486
CG3267 CG5525 0.446705
CG3267 CG5904 5.451703
CG3267 CG6226 2.988127
CG3267 CG6459 -3.682864
CG3267 CG6501 10.166663
CG3267 CG6708 -0.231208
CG3267 CG6949 -1.489049
CG3267 CG7033 -4.167482
CG3267 CG7107 1.662144
CG3267 CG7176 1.170729
CG3267 CG7266 -2.162270
CG3267 CG7361 -0.220225
CG3267 CG7421 -10.935471
CG3267 CG7461 -0.283322
CG3267 CG7712 -0.111511
CG3267 CG7807 -0.519843
CG3267 CG7935 2.941294
CG3267 CG8058 -5.230206
CG3267 CG8144 0.062468
CG3267 CG8235 -1.273417
CG3267 CG8309 -5.949553
CG3267 CG8402 -12.612914
CG3267 CG8439 -0.954323
CG3267 CG8443 0.171319
CG3267 CG8446 2.158048
CG3267 CG8470 2.547926
CG3267 CG8531 -2.516198
CG3267 CG8766 2.201006
CG3267 CG8788 -12.487527
CG3267 CG8920 -2.173710
CG3267 CG8946 1.607814
CG3267 CG9009 1.382162
CG3267 CG9149 0.132194
CG3267 CG9281 1.598949
CG3267 CG9330 1.382111
CG3267 CG9527 -0.945179
CG3267 CR31808 -2.870634
CG3269 CG6860 -3.237773
CG3269 CG8567 -3.683074
CG32701 CG5809 -1.567140
CG32701 CG8933 -1.539084
CG3278 CG33104 0.897286
CG3278 CG3902 -3.385004
CG3278 CG4170 0.219086
CG3278 CG4551 -0.492366
CG3278 CG4692 -0.558248
CG3278 CG4700 -1.833219
CG3278 CG5033 -0.504964
CG3278 CG5183 0.311260
CG3278 CG5258 3.885771
CG3278 CG5330 0.946561
CG3278 CG5353 0.849616
CG3278 CG5374 -4.348922
CG3278 CG5486 -1.133389
CG3278 CG6512 -1.044888
CG3278 CG7033 5.304719
CG3278 CG7227 -0.103419
CG3278 CG7610 2.982555
CG3278 CG7935 -1.467829
CG3278 CG8231 -5.559213
CG3278 CG8759 -3.748896
CG3278 CG8977 2.904215
CG3278 CG9172 -0.608381
CG3278 CG9194 -0.303326
CG3278 CG9281 1.417960
CG3278 CG9423 -0.073289
CG3278 CG9677 -4.738631
CG3278 CG9750 1.497702
CG3278 CG9866 0.927112
CG32813 CG33009 -0.814974
CG32813 CG33217 -0.427232
CG32813 CG4033 4.015892
CG32813 CG4051 0.865250
CG32813 CG4217 1.406393
CG32813 CG4300 -0.217021
CG32813 CG4307 -2.089408
CG32813 CG4427 1.820256
CG32813 CG4581 -2.013040
CG32813 CG4843 0.262976
CG32813 CG4912 -0.257280
CG32813 CG4994 -9.973268
CG32813 CG5033 -3.573666
CG32813 CG5330 2.126296
CG32813 CG5374 0.246960
CG32813 CG5558 -5.109870
CG32813 CG5594 -1.479134
CG32813 CG5596 0.398349
CG32813 CG5819 0.253328
CG32813 CG5824 6.397167
CG32813 CG5904 1.817057
CG32813 CG5992 -2.907728
CG32813 CG6022 -0.465848
CG32813 CG6105 1.136781
CG32813 CG6226 1.922398
CG32813 CG6501 -18.154110
CG32813 CG6949 2.667747
CG32813 CG7033 2.051268
CG32813 CG7088 -2.533551
CG32813 CG7361 2.001432
CG32813 CG7413 -1.893784
CG32813 CG7421 1.617647
CG32813 CG7430 -3.169623
CG32813 CG7458 0.846993
CG32813 CG7461 2.921045
CG32813 CG7519 -4.436319
CG32813 CG7610 0.374990
CG32813 CG7698 0.757090
CG32813 CG7915 0.940463
CG32813 CG7920 1.292785
CG32813 CG7935 -1.484561
CG32813 CG8039 1.227996
CG32813 CG8048 2.508898
CG32813 CG8231 0.624948
CG32813 CG8402 3.948591
CG32813 CG8439 -0.218068
CG32813 CG8446 -2.767490
CG32813 CG8759 3.928701
CG32813 CG8766 -1.362760
CG32813 CG8788 1.862289
CG32813 CG8946 4.179812
CG32813 CG8977 -9.330740
CG32813 CG9281 3.602637
CG32813 CG9663 0.870071
CG32813 CG9762 1.741938
CG3283 CG5010 -1.420010
CG3283 CG6459 -1.170051
CG3283 CG7421 0.365579
CG3283 CG8766 -0.477308
CG3283 CG8788 0.651194
CG32920 CG6439 -3.129556
CG32920 CG7354 -1.588200
CG33009 CG4427 0.587461
CG33009 CG5330 -1.435354
CG33009 CG6501 -1.344941
CG33009 CG8402 -0.272712
CG33009 CG8766 -1.185537
CG33009 CG8788 -0.863604
CG33071 CG4033 2.379759
CG33071 CG4217 0.953322
CG33071 CG4901 -2.057760
CG33071 CG4994 -2.301506
CG33071 CG5525 -0.496695
CG33071 CG5596 -1.222460
CG33071 CG5904 -1.414439
CG33071 CG6501 0.713492
CG33071 CG6949 -1.304500
CG33071 CG7033 1.036439
CG33071 CG7421 0.604237
CG33071 CG7430 0.044795
CG33071 CG7458 -1.691105
CG33071 CG8231 0.891786
CG33071 CG8235 0.861383
CG33071 CG8309 -1.084760
CG33071 CG8446 -0.535689
CG33071 CG8759 -1.885115
CG33071 CG9281 1.372984
CG33097 CG33549 -1.098208
CG33097 CG3371 1.622700
CG33097 CG3436 -1.570385
CG33097 CG3542 -2.380422
CG33097 CG3624 2.189515
CG33097 CG3644 0.947312
CG33097 CG3722 1.390921
CG33097 CG3725 0.817267
CG33097 CG3800 -0.304836
CG33097 CG3969 -1.414034
CG33097 CG4006 0.214190
CG33097 CG4672 0.742345
CG33097 CG5215 0.660997
CG33097 CG5454 -0.508758
CG33097 CG5809 -0.875718
CG33097 CG6174 -1.469772
CG33097 CG6775 -0.950190
CG33097 CG6877 1.758104
CG33097 CG7375 -2.873855
CG33097 CG7379 -1.495566
CG33097 CG7893 -1.623668
CG33097 CG8276 0.487610
CG33097 CG8965 -1.450758
CG33097 CG8974 -1.075939
CG33097 CG9022 -0.763829
CG33097 CG9423 0.209068
CG33097 CG9712 -0.157613
CG33099 CG4306 -6.736270
CG33104 CG33183 -1.593024
CG33104 CG3499 0.482354
CG33104 CG4051 -1.400675
CG33104 CG4170 -0.617315
CG33104 CG4427 1.603946
CG33104 CG4966 0.832699
CG33104 CG4972 -0.607090
CG33104 CG4994 3.539007
CG33104 CG5033 2.928201
CG33104 CG5258 0.203884
CG33104 CG5330 0.027317
CG33104 CG5374 -2.269894
CG33104 CG6512 0.091717
CG33104 CG6668 -0.827642
CG33104 CG6708 -0.309612
CG33104 CG6766 -2.181010
CG33104 CG7033 0.873446
CG33104 CG7271 -0.109589
CG33104 CG7361 0.312539
CG33104 CG7413 -0.584403
CG33104 CG7430 0.932983
CG33104 CG7461 -4.931906
CG33104 CG7610 1.060799
CG33104 CG8144 2.429526
CG33104 CG8231 -2.837806
CG33104 CG8309 0.759270
CG33104 CG8439 1.503179
CG33104 CG8977 -2.363060
CG33104 CG9281 -1.754759
CG33104 CG9322 0.118581
CG33104 CG9330 -1.841390
CG33104 CG9710 -0.560946
CG33113 CG5345 -4.107458
CG33149 CG3371 -0.487624
CG33149 CG4994 -1.842720
CG33149 CG5320 -2.488165
CG33149 CG5476 -1.440456
CG33149 CG6501 1.065996
CG33149 CG6668 0.860151
CG33149 CG6844 -0.731484
CG33149 CG7433 0.176992
CG33149 CG7920 -1.532679
CG33149 CG8977 -1.097628
CG33183 CG8978 -0.973847
CG33183 CG9322 -1.586663
CG33183 CG9330 -0.503293
CG33217 CG4033 -0.340865
CG33217 CG4051 1.876991
CG33217 CG4217 0.617425
CG33217 CG4307 -0.263748
CG33217 CG4427 3.532684
CG33217 CG4567 -2.048087
CG33217 CG4901 1.289530
CG33217 CG4994 1.755035
CG33217 CG5010 -3.088382
CG33217 CG5277 0.053306
CG33217 CG5525 0.639161
CG33217 CG5904 2.246374
CG33217 CG6022 2.108379
CG33217 CG6105 1.402935
CG33217 CG6226 0.056947
CG33217 CG6343 -2.634301
CG33217 CG6459 0.865290
CG33217 CG6904 -3.532044
CG33217 CG6949 1.493076
CG33217 CG7033 -0.525753
CG33217 CG7176 -0.700438
CG33217 CG7361 -3.604378
CG33217 CG7421 -2.070447
CG33217 CG7519 -4.711543
CG33217 CG7698 0.153214
CG33217 CG7712 -1.885711
CG33217 CG7935 1.510311
CG33217 CG8058 0.189493
CG33217 CG8235 -0.474054
CG33217 CG8309 -0.734361
CG33217 CG8402 -0.450665
CG33217 CG8439 -0.357798
CG33217 CG8443 -0.865593
CG33217 CG8444 -2.977926
CG33217 CG8788 -0.984555
CG33217 CG8920 -0.813283
CG33217 CG9149 0.486507
CG33217 CG9527 -2.075432
CG33502 CG4567 -0.854846
CG33502 CG5660 -2.144960
CG33502 CG5819 -0.264927
CG33502 CG5903 0.424798
CG33502 CG6028 -1.198050
CG33502 CG6417 0.034169
CG33502 CG6501 3.524124
CG33502 CG6666 -1.350356
CG33502 CG6769 1.333191
CG33502 CG6949 -0.492691
CG33502 CG7107 0.631099
CG33502 CG7354 -0.718867
CG33502 CG7361 0.757182
CG33502 CG8048 0.447302
CG33502 CG8443 0.685650
CG33502 CG8766 1.644309
CG33502 CG8788 -0.782067
CG33502 CG8946 1.180168
CG33502 CG9527 -7.143186
CG33549 CG3499 -0.414350
CG33549 CG3542 -0.216135
CG33549 CG3624 -0.039538
CG33549 CG3644 1.073500
CG33549 CG3722 0.418967
CG33549 CG3725 0.320422
CG33549 CG3800 -1.308987
CG33549 CG3903 -1.413147
CG33549 CG4145 -0.942917
CG33549 CG4169 -2.339154
CG33549 CG4170 -1.695961
CG33549 CG4204 -0.044683
CG33549 CG4672 -0.292220
CG33549 CG4679 -1.597404
CG33549 CG4692 1.514381
CG33549 CG5320 5.234266
CG33549 CG5330 2.552710
CG33549 CG5353 0.839370
CG33549 CG5486 -0.519166
CG33549 CG5809 -1.677335
CG33549 CG6668 -1.891694
CG33549 CG6775 0.612119
CG33549 CG7033 1.046309
CG33549 CG8276 0.060083
CG33549 CG8402 0.041058
CG33549 CG9022 0.144074
CG33549 CG9423 -0.323671
CG33549 CG9985 -1.226116
CG3365 CG9089 -4.052054
CG3371 CG3436 -1.711011
CG3371 CG4300 -1.638045
CG3371 CG4551 0.141841
CG3371 CG4700 0.732652
CG3371 CG4994 1.129884
CG3371 CG5320 2.452767
CG3371 CG5454 -2.238716
CG3371 CG5809 1.257759
CG3371 CG6766 -0.522329
CG3371 CG7033 0.372642
CG3371 CG7433 -0.899727
CG3371 CG7638 -0.477321
CG3371 CG8231 0.131978
CG3371 CG9403 -0.166491
CG3371 CG9710 -0.348795
CG3371 CG9750 0.468649
CG3371 CG9985 -0.916727
CG3371 TE19126 0.836539
CG3416 CG5809 -0.760345
CG3416 CG9423 -0.703998
CG3416 CG9985 -0.667048
CG3436 CG3624 0.800902
CG3436 CG4551 0.122833
CG3436 CG5454 -0.966157
CG3436 CG7379 -1.185874
CG3436 CG7893 0.048266
CG3436 CG8416 -0.552968
CG3436 CG8553 -1.063384
CG3436 CG9128 -0.539386
CG3436 CG9403 -0.089478
CG3436 CG9750 0.299426
CG3499 CG4051 1.441713
CG3499 CG4169 -2.034829
CG3499 CG4170 -0.033507
CG3499 CG4233 0.641149
CG3499 CG4427 -6.302748
CG3499 CG4567 -2.044325
CG3499 CG4912 -3.806135
CG3499 CG4994 5.329118
CG3499 CG5033 -5.468348
CG3499 CG5330 2.687207
CG3499 CG5353 -4.698202
CG3499 CG5374 1.434179
CG3499 CG5904 -10.041741
CG3499 CG6226 0.761326
CG3499 CG6708 0.986639
CG3499 CG6904 2.837809
CG3499 CG6949 8.990090
CG3499 CG7033 -6.538868
CG3499 CG7107 -0.629691
CG3499 CG7361 -0.649866
CG3499 CG7413 -5.787608
CG3499 CG7421 -0.090345
CG3499 CG7430 -0.235099
CG3499 CG7461 -2.422585
CG3499 CG7698 0.037933
CG3499 CG7993 3.613630
CG3499 CG8058 -7.692123
CG3499 CG8231 0.944568
CG3499 CG8235 -3.207628
CG3499 CG8309 2.384166
CG3499 CG8366 -1.223318
CG3499 CG8402 -0.728894
CG3499 CG8439 -2.453055
CG3499 CG8920 0.446073
CG3499 CG9172 1.040227
CG3499 CG9281 1.572478
CG3499 CG9330 -1.788198
CG3499 CG9710 0.118049
CG3499 CG9750 2.217928
CG3542 CG3624 -0.220575
CG3542 CG3722 -2.812539
CG3542 CG3800 -0.509955
CG3542 CG3903 1.221661
CG3542 CG4145 -1.236413
CG3542 CG4204 -0.170823
CG3542 CG4672 -0.413969
CG3542 CG6775 -0.134948
CG3542 CG9022 0.500366
CG3542 CG9346 -3.830201
CG3593 CG5033 -0.714538
CG3593 CG5904 0.192922
CG3593 CG6022 -0.652131
CG3593 CG7519 0.109669
CG3593 CG7780 -2.447307
CG3593 CG8327 0.198349
CG3624 CG3903 0.544966
CG3624 CG4003 -1.025632
CG3624 CG4006 -0.091257
CG3624 CG4204 -0.524660
CG3624 CG4427 -0.433273
CG3624 CG4551 0.565806
CG3624 CG4700 1.146212
CG3624 CG5353 1.827510
CG3624 CG5809 1.236611
CG3624 CG6775 -2.603381
CG3624 CG6904 0.904949
CG3624 CG7033 1.221255
CG3624 CG7379 0.312528
CG3624 CG7413 -0.305098
CG3624 CG7987 0.567311
CG3624 CG8289 -2.450908
CG3624 CG8759 1.347528
CG3624 CG8978 -0.024974
CG3624 CG9022 0.187207
CG3624 CG9710 -0.136601
CG3624 CG9750 -3.685056
CG3624 CG9985 -1.355336
CG3625 CG5215 -2.339209
CG3625 CG8933 -2.371879
CG3644 CG3725 -2.335953
CG3644 CG4405 -3.178132
CG3644 CG4672 -0.290348
CG3644 CG5320 0.731024
CG3644 CG5809 -1.638738
CG3644 CG7433 -1.542790
CG3644 CG8974 -2.269135
CG3644 CG9985 0.343702
CG3664 CG4006 -1.481570
CG3664 CG9128 -1.047825
CG3714 CG4217 -1.800168
CG3714 CG5558 -1.703613
CG3714 CG5904 3.884598
CG3714 CG6417 0.422472
CG3714 CG6501 0.915203
CG3714 CG6769 -1.012547
CG3714 CG6904 -2.141055
CG3714 CG8039 -2.597871
CG3714 CG8443 0.087805
CG3714 CG8766 -0.027437
CG3714 CG9527 -2.314601
CG3714 CG9577 -0.150863
CG3722 CG3903 -1.540141
CG3722 CG4145 -1.911104
CG3722 CG4204 0.066255
CG3722 CG4672 -1.388480
CG3722 CG9022 -0.383730
CG3725 CG3800 -0.550239
CG3725 CG3903 1.265501
CG3725 CG4183 -2.448276
CG3725 CG4672 -0.561305
CG3725 CG4679 -0.050852
CG3725 CG5320 -0.276907
CG3725 CG5809 0.801201
CG3725 CG7433 0.155845
CG3725 CG9022 -0.941883
CG3762 CG4994 -1.515096
CG3800 CG4672 -0.357151
CG3800 CG5809 0.385309
CG3800 CG8276 -0.774627
CG3800 CG8974 -0.700956
CG3800 CG9022 -1.075700
CG3800 CG9256 -1.434594
CG3829 CG7390 -3.118605
CG3829 CG8050 -0.771444
CG3829 CG8066 -4.110444
CG3861 CG7413 -1.790854
CG3861 CG7698 -2.552587
CG3903 CG4145 -2.411366
CG3903 CG4679 -4.916802
CG3903 CG4692 1.870000
CG3903 CG5320 -1.696096
CG3903 CG5330 0.843132
CG3903 CG5353 0.630836
CG3903 CG5486 -1.277155
CG3903 CG6668 1.709187
CG3903 CG8276 -0.345754
CG3903 CG9022 1.131211
CG3903 CG9539 -0.189149
CG3903 CG9985 0.392698
CG3960 CG4533 -0.883961
CG3960 CG4679 0.822321
CG3960 CG5320 1.920332
CG3960 CG5330 -1.075033
CG3960 CG5476 -0.005759
CG3960 CG6501 0.159267
CG3960 CG6666 -0.478004
CG3960 CG6949 -0.426865
CG3960 CG7033 -0.439980
CG3960 CG7107 -0.972353
CG3960 CG8402 -1.107143
CG3960 CG8665 -1.043784
CG3960 CG9194 -1.210586
CG3989 CG4533 -1.801764
CG3989 CG4679 -0.461545
CG3989 CG5320 0.111555
CG3989 CG5330 -0.417044
CG3989 CG5345 -1.058632
CG3989 CG6803 -0.612500
CG3989 CG8665 -2.730911
CG3992 CG9330 -3.472008
CG4003 CG4217 0.499868
CG4003 CG4427 1.000488
CG4003 CG4457 0.329531
CG4003 CG4994 1.034388
CG4003 CG5258 -1.375135
CG4003 CG5277 0.812978
CG4003 CG5374 -0.540175
CG4003 CG6904 -2.808366
CG4003 CG7033 0.837241
CG4003 CG7361 -0.056930
CG4003 CG7519 0.912685
CG4003 CG7610 -0.122466
CG4003 CG7839 -1.293199
CG4003 CG7935 0.928851
CG4003 CG7987 -1.017719
CG4003 CG7993 0.877265
CG4003 CG8231 0.648347
CG4003 CG8235 -0.689563
CG4003 CG8636 -1.330908
CG4003 CG8759 -2.204177
CG4003 CG8978 -0.248893
CG4003 CG9140 1.117648
CG4003 CG9750 -0.676739
CG4006 CG5809 1.178014
CG4006 CG6877 -1.627224
CG4006 CG7379 -0.604627
CG4006 CG7893 -0.945227
CG4006 CG9712 -0.795958
CG4033 CG4217 0.729310
CG4033 CG4307 5.116446
CG4033 CG4427 2.273937
CG4033 CG4475 -0.366311
CG4033 CG4567 3.615130
CG4033 CG4901 -6.091939
CG4033 CG4912 2.768285
CG4033 CG4994 2.350648
CG4033 CG5010 1.641820
CG4033 CG5033 -3.741541
CG4033 CG5277 -4.472040
CG4033 CG5525 2.022131
CG4033 CG5594 -1.174854
CG4033 CG5824 4.589483
CG4033 CG5904 7.366681
CG4033 CG5992 2.316427
CG4033 CG6105 1.750539
CG4033 CG6226 -2.904886
CG4033 CG6459 1.812937
CG4033 CG6501 -0.294261
CG4033 CG6904 1.125218
CG4033 CG6949 -0.989170
CG4033 CG7033 0.596509
CG4033 CG7088 -1.022329
CG4033 CG7176 1.015927
CG4033 CG7361 -1.512940
CG4033 CG7421 1.670769
CG4033 CG7430 1.064652
CG4033 CG7458 -5.063853
CG4033 CG7461 7.313687
CG4033 CG7519 -2.900558
CG4033 CG7915 1.860036
CG4033 CG8058 -9.002945
CG4033 CG8235 4.736836
CG4033 CG8309 -2.224474
CG4033 CG8402 6.260595
CG4033 CG8439 4.051676
CG4033 CG8443 -1.898117
CG4033 CG8446 -4.583020
CG4033 CG8525 1.394970
CG4033 CG8531 -0.991967
CG4033 CG8766 -0.136565
CG4033 CG8788 -0.440809
CG4033 CG8920 2.224274
CG4033 CG8946 -2.567981
CG4033 CG8977 -10.026315
CG4033 CG9281 -3.088983
CG4033 CG9527 0.430512
CG4033 CG9663 1.485120
CG4033 CG9762 0.173455
CG4050 CG6703 -3.240899
CG4051 CG4233 1.838844
CG4051 CG4307 2.116616
CG4051 CG4427 -0.368150
CG4051 CG4567 -1.473940
CG4051 CG4994 -1.514265
CG4051 CG5033 2.820118
CG4051 CG5330 0.247528
CG4051 CG5374 0.716787
CG4051 CG5476 -0.567995
CG4051 CG5904 -1.251844
CG4051 CG6459 0.397927
CG4051 CG6501 -3.167197
CG4051 CG6668 0.685515
CG4051 CG6708 -0.013100
CG4051 CG6904 -1.147728
CG4051 CG6949 2.220587
CG4051 CG7033 1.502387
CG4051 CG7107 -3.951435
CG4051 CG7176 -7.385045
CG4051 CG7361 1.569222
CG4051 CG7421 -2.732371
CG4051 CG7461 0.448425
CG4051 CG7610 -1.244004
CG4051 CG7698 -0.915304
CG4051 CG7935 -0.976677
CG4051 CG8058 -0.206530
CG4051 CG8235 0.402852
CG4051 CG8309 2.267059
CG4051 CG8402 -1.331882
CG4051 CG8439 1.090824
CG4051 CG8788 -1.606564
CG4051 CG8977 -2.546849
CG4051 CG9009 -0.563368
CG4051 CG9281 0.309562
CG4051 CG9322 -0.666011
CG4051 CG9330 0.517844
CG4051 CG9710 -1.276791
CG4061 CG6028 -1.945383
CG4061 CG6459 -0.441710
CG4061 CG7328 -2.805650
CG4061 CG9331 -2.146263
CG4061 CG9527 -0.214480
CG4115 CG8306 -1.870029
CG4115 CG9866 -1.561260
CG4115 TE19126 -1.426009
CG4125 CG4300 -0.956443
CG4125 CG4843 0.018273
CG4125 CG4994 -0.275646
CG4125 CG7638 -5.386195
CG4125 CG7675 -1.482625
CG4125 CG8635 -0.222258
CG4125 CG9762 -0.358111
CG4125 TE19126 -2.059898
CG4162 CG5210 -2.114899
CG4162 CG7062 -1.165171
CG4162 CG7241 -3.722358
CG4162 CG8050 2.260773
CG4162 CG8066 -2.159380
CG4162 CG8665 -2.564118
CG4162 CG8669 -3.454356
CG4169 CG4233 -0.725519
CG4169 CG4364 -2.669981
CG4169 CG4376 -0.885789
CG4169 CG4994 -2.470474
CG4169 CG5353 0.796436
CG4169 CG5374 0.874778
CG4169 CG6501 1.624151
CG4169 CG6666 -0.902831
CG4169 CG6775 0.194099
CG4169 CG7033 1.004360
CG4169 CG7107 2.088202
CG4169 CG7433 -0.714657
CG4169 CG7610 -2.437090
CG4169 CG7920 -1.838232
CG4169 CG8402 -1.321157
CG4169 CG8439 -1.087468
CG4169 CG9022 0.423272
CG4169 CG9811 -3.549908
CG4170 CG4700 0.312592
CG4170 CG5330 -1.069079
CG4170 CG5374 0.174212
CG4170 CG5486 -1.067757
CG4170 CG6512 -1.056531
CG4170 CG6668 0.540850
CG4170 CG7033 -0.864156
CG4170 CG8231 0.382262
CG4170 CG8759 -2.556138
CG4170 CG8977 3.290589
CG4170 CG9281 -1.333018
CG4170 CG9330 -1.123166
CG4170 CG9403 -0.862504
CG4170 CG9710 -0.345806
CG4170 CG9866 0.895192
CG4204 CG5353 0.474291
CG4204 CG5809 0.198228
CG4204 CG6775 -0.077622
CG4204 CG9677 -1.043876
CG4204 CG9985 -0.301299
CG4217 CG4307 1.237099
CG4217 CG4427 2.355684
CG4217 CG4581 -7.900012
CG4217 CG4753 -4.423959
CG4217 CG4901 -0.666153
CG4217 CG4912 -4.102491
CG4217 CG5010 -2.226448
CG4217 CG5258 -0.907204
CG4217 CG5525 -4.870842
CG4217 CG5558 1.163765
CG4217 CG5819 -0.151892
CG4217 CG5824 2.724321
CG4217 CG5903 -0.958089
CG4217 CG5904 -15.408700
CG4217 CG5992 -0.131979
CG4217 CG6022 3.370207
CG4217 CG6105 -4.270819
CG4217 CG6226 -0.498024
CG4217 CG6417 0.279524
CG4217 CG6501 -8.710622
CG4217 CG6769 1.530318
CG4217 CG6904 -3.269052
CG4217 CG6949 0.609564
CG4217 CG7033 1.886368
CG4217 CG7361 1.552549
CG4217 CG7421 -0.126003
CG4217 CG7430 -0.591638
CG4217 CG7458 -1.398713
CG4217 CG7461 0.265283
CG4217 CG7519 -2.090916
CG4217 CG7698 -1.910236
CG4217 CG7712 2.591479
CG4217 CG7839 2.810628
CG4217 CG7993 0.263516
CG4217 CG8039 -7.798827
CG4217 CG8048 2.033023
CG4217 CG8058 9.163967
CG4217 CG8327 0.214114
CG4217 CG8443 5.703672
CG4217 CG8446 2.977861
CG4217 CG8525 8.157589
CG4217 CG8531 -1.062988
CG4217 CG8788 3.287130
CG4217 CG8920 6.871819
CG4217 CG8946 -1.366282
CG4217 CG9140 5.515055
CG4217 CG9527 -3.001135
CG4217 CG9577 1.686222
CG4217 CG9630 0.901913
CG4217 CG9663 0.555900
CG4233 CG4427 -2.736843
CG4233 CG4475 -1.292815
CG4233 CG4567 2.023683
CG4233 CG4994 -2.261590
CG4233 CG5033 7.040982
CG4233 CG5330 1.668848
CG4233 CG5353 -0.027435
CG4233 CG5903 -0.246244
CG4233 CG5904 -0.388198
CG4233 CG6501 9.071890
CG4233 CG6769 0.779853
CG4233 CG6949 -3.045770
CG4233 CG7361 1.088815
CG4233 CG7421 -1.194479
CG4233 CG7935 -0.036624
CG4233 CG7981 -1.046279
CG4233 CG7993 -5.451683
CG4233 CG8058 2.707702
CG4233 CG8235 -3.745421
CG4233 CG8402 -11.364612
CG4233 CG8439 0.733825
CG4233 CG8443 1.196903
CG4233 CG8446 0.744887
CG4233 CG8470 -1.311959
CG4300 CG4843 -0.789356
CG4300 CG4994 -2.253781
CG4300 CG5320 0.152597
CG4300 CG5374 -1.691272
CG4300 CG6501 1.151986
CG4300 CG7033 0.011311
CG4300 CG7638 0.332759
CG4300 CG8439 1.626454
CG4300 CG8759 0.562928
CG4300 CG8977 -2.621740
CG4300 CG9281 -0.506208
CG4300 CG9710 0.422938
CG4300 TE19126 1.171400
CG4303 CG5433 -1.103849
CG4303 CG5499 -3.361457
CG4303 CG6889 -0.958104
CG4303 CG6987 -2.898210
CG4303 CG7375 -0.377827
CG4303 CG8416 -1.523915
CG4303 CG8933 -1.816278
CG4306 CG5210 -1.727806
CG4307 CG4457 1.998275
CG4307 CG4901 -6.421525
CG4307 CG4912 4.976647
CG4307 CG4972 -1.499808
CG4307 CG4994 -1.802718
CG4307 CG5010 5.050229
CG4307 CG5033 4.481797
CG4307 CG5258 -1.262790
CG4307 CG5277 -5.515564
CG4307 CG5374 -0.858145
CG4307 CG5525 3.495347
CG4307 CG5558 1.644961
CG4307 CG5824 -2.029029
CG4307 CG5904 -11.211171
CG4307 CG6022 -0.942732
CG4307 CG6105 -12.828147
CG4307 CG6226 -5.227739
CG4307 CG6343 -2.025975
CG4307 CG6501 5.407717
CG4307 CG6904 0.346546
CG4307 CG6949 0.390474
CG4307 CG7033 1.907904
CG4307 CG7176 -1.210269
CG4307 CG7361 -0.385278
CG4307 CG7413 4.465078
CG4307 CG7421 -1.060930
CG4307 CG7430 -0.775697
CG4307 CG7519 15.316209
CG4307 CG7610 -1.688184
CG4307 CG7712 2.226181
CG4307 CG7834 0.390017
CG4307 CG7935 -5.970620
CG4307 CG7993 2.620683
CG4307 CG8039 3.129293
CG4307 CG8058 6.063693
CG4307 CG8231 -1.943760
CG4307 CG8309 -1.405401
CG4307 CG8439 0.975111
CG4307 CG8443 1.812445
CG4307 CG8444 2.454245
CG4307 CG8446 -4.803256
CG4307 CG8525 6.588942
CG4307 CG8759 9.682500
CG4307 CG8920 0.649628
CG4307 CG8977 -7.848471
CG4307 CG9140 -0.968798
CG4307 CG9172 -1.132648
CG4307 CG9281 -4.855166
CG4307 CG9762 1.888243
CG4311 CG9149 -3.337266
CG4354 CG4679 -0.805392
CG4364 CG8439 -0.416675
CG4376 CG4726 -0.753719
CG4376 CG4994 -0.317135
CG4376 CG7071 -0.908429
CG4376 CG7107 -0.278387
CG4427 CG4457 -1.405786
CG4427 CG4475 -0.481810
CG4427 CG4533 0.044550
CG4427 CG4567 4.106063
CG4427 CG4679 1.975123
CG4427 CG4912 3.323138
CG4427 CG5033 -6.391206
CG4427 CG5193 -2.158592
CG4427 CG5277 -3.574641
CG4427 CG5330 -9.161990
CG4427 CG5353 -9.354664
CG4427 CG5374 -5.755734
CG4427 CG5594 0.181085
CG4427 CG5904 -8.361745
CG4427 CG5992 -0.153259
CG4427 CG6226 2.359465
CG4427 CG6459 3.663331
CG4427 CG6501 -18.190002
CG4427 CG6512 0.853410
CG4427 CG6668 1.764285
CG4427 CG6708 -10.205514
CG4427 CG6904 -9.182707
CG4427 CG6949 8.222224
CG4427 CG7033 3.071317
CG4427 CG7107 2.998092
CG4427 CG7176 0.974363
CG4427 CG7361 5.357055
CG4427 CG7413 1.624391
CG4427 CG7421 -5.128900
CG4427 CG7430 -2.568690
CG4427 CG7458 3.538065
CG4427 CG7461 -4.634204
CG4427 CG7610 4.430957
CG4427 CG7698 1.271759
CG4427 CG7915 -0.473963
CG4427 CG7935 4.932190
CG4427 CG7981 0.378681
CG4427 CG7987 1.161838
CG4427 CG7993 4.819025
CG4427 CG8036 -1.646078
CG4427 CG8058 -0.441036
CG4427 CG8144 -0.014493
CG4427 CG8235 -9.282188
CG4427 CG8309 -0.099658
CG4427 CG8402 -0.556993
CG4427 CG8439 -1.110311
CG4427 CG8443 6.522421
CG4427 CG8446 -1.640660
CG4427 CG8531 -1.144346
CG4427 CG8759 5.812912
CG4427 CG8766 -1.418514
CG4427 CG8788 -15.946614
CG4427 CG8920 0.190822
CG4427 CG8946 2.139402
CG4427 CG8977 11.649167
CG4427 CG9006 3.038454
CG4427 CG9009 -1.708441
CG4427 CG9140 1.478862
CG4427 CG9172 -0.045665
CG4427 CG9280 -0.833896
CG4427 CG9281 -6.408570
CG4427 CG9330 -0.750170
CG4427 CG9710 3.275002
CG4427 CG9750 2.171368
CG4427 CG9762 1.219328
CG4457 CG4912 4.188445
CG4457 CG4966 -0.971184
CG4457 CG4972 -0.126557
CG4457 CG5258 -1.957297
CG4457 CG5277 -0.873314
CG4457 CG5353 1.799061
CG4457 CG5374 1.367759
CG4457 CG5382 -0.955486
CG4457 CG5904 2.355329
CG4457 CG5992 2.172277
CG4457 CG6202 -0.842047
CG4457 CG6708 1.317944
CG4457 CG6904 2.275737
CG4457 CG7033 0.026659
CG4457 CG7073 -0.921665
CG4457 CG7413 1.524374
CG4457 CG7430 -1.554945
CG4457 CG7461 -3.373131
CG4457 CG7519 3.147241
CG4457 CG7610 -1.360074
CG4457 CG7993 0.835964
CG4457 CG8231 -0.610993
CG4457 CG8235 -0.711719
CG4457 CG8289 -0.517313
CG4457 CG8306 0.076240
CG4457 CG8446 2.865593
CG4457 CG8635 0.372040
CG4457 CG8759 -5.925195
CG4457 CG8978 -1.621547
CG4457 CG9035 -1.946836
CG4457 CG9140 0.345661
CG4457 CG9172 -0.993792
CG4457 CG9281 1.826845
CG4457 CG9630 -0.545492
CG4475 CG6501 -0.383401
CG4475 CG6949 0.997043
CG4475 CG8036 -2.439101
CG4475 CG8058 -0.029592
CG4475 CG8402 -0.285199
CG4475 CG8470 -0.362015
CG4475 CG8946 -1.923228
CG4511 CG7987 -3.089031
CG4532 CG6617 -2.156497
CG4533 CG4679 1.267485
CG4533 CG5033 1.253675
CG4533 CG5320 -4.132551
CG4533 CG5330 -2.101577
CG4533 CG5594 -0.628770
CG4533 CG6803 -1.260762
CG4533 CG7062 1.174653
CG4533 CG7987 1.829431
CG4533 CG8050 -0.584743
CG4533 CG8402 -1.194831
CG4533 CG8665 -3.723250
CG4551 CG4700 -0.381313
CG4551 CG5454 -0.404160
CG4551 CG7893 -0.072809
CG4551 CG8366 -1.233204
CG4551 CG9403 -0.972500
CG4551 CG9423 -0.831520
CG4551 CG9677 -0.776740
CG4551 CG9750 -0.997405
CG4552 CG5186 -3.094194
CG4552 CG6708 -1.094787
CG4552 CG7271 -0.736314
CG4552 CG7361 0.726624
CG4552 CG7413 -1.691440
CG4552 CG7430 0.218765
CG4552 CG8235 -1.875905
CG4567 CG4901 -0.107546
CG4567 CG4994 0.082662
CG4567 CG5010 -0.753804
CG4567 CG5374 -0.842340
CG4567 CG5904 2.517767
CG4567 CG6226 -2.671916
CG4567 CG6459 0.947928
CG4567 CG6501 3.556742
CG4567 CG6949 -1.744117
CG4567 CG7033 1.229565
CG4567 CG7107 0.868085
CG4567 CG7361 -2.747795
CG4567 CG7421 -1.096985
CG4567 CG7461 0.074560
CG4567 CG7698 0.177804
CG4567 CG7807 -1.033217
CG4567 CG8058 -0.088178
CG4567 CG8235 -2.260056
CG4567 CG8309 1.667734
CG4567 CG8402 0.761007
CG4567 CG8439 -1.271711
CG4567 CG8443 -0.198275
CG4567 CG8788 -2.381403
CG4567 CG8946 0.643077
CG4567 CG9527 0.133377
CG4567 CG9710 -0.431510
CG4581 CG4753 1.287692
CG4581 CG5558 -0.695800
CG4581 CG5819 -1.077962
CG4581 CG5904 5.959998
CG4581 CG6105 -0.691453
CG4581 CG6417 -0.661695
CG4581 CG6501 -1.737717
CG4581 CG6904 -0.001378
CG4581 CG6949 -0.537027
CG4581 CG7033 -2.643253
CG4581 CG7458 0.051010
CG4581 CG8048 -0.064546
CG4581 CG8531 -1.480451
CG4581 CG8788 1.173353
CG4581 CG8977 2.039225
CG4581 CG9663 -1.167888
CG4581 CG9762 -0.533832
CG4665 CG6415 -3.541985
CG4665 CG6904 0.343252
CG4665 CG7461 -1.382193
CG4665 CG7993 -1.530213
CG4665 CG8531 -2.213458
CG4672 CG6775 -0.196674
CG4672 CG8974 -2.489517
CG4672 CG9022 -0.021268
CG4677 CG8276 -2.017799
CG4679 CG4692 -3.644836
CG4679 CG5320 -0.569968
CG4679 CG5330 -5.637925
CG4679 CG5345 0.444183
CG4679 CG5353 -1.490873
CG4679 CG6668 -2.640666
CG4679 CG7107 0.099873
CG4679 CG7173 0.543994
CG4679 CG7981 -0.355602
CG4679 CG8235 1.631749
CG4679 CG8402 -5.179762
CG4679 CG8977 4.386932
CG4679 CG9194 -1.224532
CG4679 CG9539 -1.909930
CG4679 CG9710 0.939734
CG4679 CG9985 0.973139
CG4692 CG4994 -0.913554
CG4692 CG5320 1.060352
CG4692 CG5330 -3.707167
CG4692 CG5374 -1.051329
CG4692 CG7033 -0.147159
CG4692 CG7107 0.886192
CG4692 CG7981 -0.598531
CG4692 CG8235 -0.959741
CG4692 CG8402 0.088723
CG4692 CG8439 0.948031
CG4692 CG9194 -1.806736
CG4692 CG9710 -0.985694
CG4696 CG5776 -1.961259
CG4700 CG4912 0.645601
CG4700 CG5183 -1.507573
CG4700 CG5454 0.429486
CG4700 CG5809 1.340643
CG4700 CG6177 -3.222071
CG4700 CG6512 1.716018
CG4700 CG7033 -1.750106
CG4700 CG8231 2.405387
CG4700 CG8759 2.606246
CG4700 CG9194 -0.177630
CG4700 CG9330 -0.445842
CG4700 CG9403 -2.485460
CG4700 CG9423 -0.140767
CG4700 CG9677 0.378815
CG4700 CG9710 1.541249
CG4700 CG9750 -2.527582
CG4700 CG9866 0.119119
CG4726 CG4994 -0.921383
CG4726 CG6668 -2.335386
CG4726 CG6766 0.065218
CG4726 CG7033 0.222509
CG4726 CG7107 -2.582887
CG4726 CG7271 -1.339389
CG4726 CG7361 0.806202
CG4726 CG9281 -0.634762
CG4726 CG9330 -0.734263
CG4726 CG9710 -0.541549
CG4726 TE19126 0.462899
CG4746 CG5033 0.589490
CG4746 CG5353 -1.288020
CG4746 CG5776 -1.206307
CG4746 CG7702 -0.575430
CG4746 CG7915 -0.359719
CG4746 CG8977 -0.448126
CG4746 CG9677 -1.237037
CG4746 CG9866 -0.600920
CG4753 CG5010 -2.587009
CG4753 CG5558 0.081636
CG4753 CG5819 -0.986698
CG4753 CG5904 5.508463
CG4753 CG5961 -0.590016
CG4753 CG6417 -3.404483
CG4753 CG6501 0.703758
CG4753 CG6949 0.277672
CG4753 CG8039 -2.690364
CG4753 CG8048 0.833351
CG4753 CG8443 -2.008395
CG4753 CG8470 -0.300537
CG4753 CG8525 -0.246323
CG4753 CG8766 1.700135
CG4753 CG8788 -1.386597
CG4753 CG8946 -2.977972
CG4753 CG9527 1.497683
CG4753 CG9577 -2.579550
CG4843 CG5596 0.473164
CG4843 CG6972 -1.958752
CG4843 CG7458 0.949884
CG4843 CG7638 -2.770517
CG4843 CG8231 1.383698
CG4843 CG8301 -0.337683
CG4843 CG8635 -2.276335
CG4843 CG8759 0.541732
CG4843 CG8977 -3.019239
CG4843 TE19126 -0.960357
CG4901 CG4994 2.406511
CG4901 CG5010 -0.666091
CG4901 CG5525 -11.454267
CG4901 CG5903 -1.346698
CG4901 CG5904 -0.271477
CG4901 CG6105 1.117094
CG4901 CG6226 1.498333
CG4901 CG6501 -0.201161
CG4901 CG6769 0.275128
CG4901 CG6949 2.098697
CG4901 CG7176 0.108349
CG4901 CG7361 -5.252602
CG4901 CG7421 -1.528961
CG4901 CG7458 -1.408695
CG4901 CG7502 -1.174075
CG4901 CG7712 -0.244540
CG4901 CG8058 1.218588
CG4901 CG8309 4.046938
CG4901 CG8531 1.529674
CG4901 CG8788 5.479164
CG4901 CG9527 -6.070733
CG4912 CG5033 -3.197248
CG4912 CG5258 -1.477042
CG4912 CG5277 0.849214
CG4912 CG5525 1.521399
CG4912 CG5824 -26.882613
CG4912 CG5904 -2.318316
CG4912 CG6022 -2.391007
CG4912 CG6226 -0.394991
CG4912 CG6512 -0.608013
CG4912 CG6708 -0.646002
CG4912 CG6904 -4.671575
CG4912 CG7033 -3.943663
CG4912 CG7413 2.290070
CG4912 CG7430 3.260157
CG4912 CG7461 2.069263
CG4912 CG7519 13.525063
CG4912 CG7654 -0.239652
CG4912 CG8058 -0.368323
CG4912 CG8231 -4.020873
CG4912 CG8525 3.523205
CG4912 CG8759 -0.683429
CG4912 CG8920 -9.843550
CG4912 CG8977 0.120395
CG4912 CG8978 1.316216
CG4912 CG9006 4.431858
CG4912 CG9172 -1.152796
CG4912 CG9281 1.613495
CG4912 CG9330 -2.259288
CG4912 CG9630 3.157673
CG4912 CG9663 1.156021
CG4912 CG9750 -2.255260
CG4966 CG4994 -2.047518
CG4966 CG5258 -1.183840
CG4966 CG6766 -2.484234
CG4966 CG7073 0.122301
CG4966 CG7271 -1.168949
CG4966 CG7413 -0.296275
CG4966 CG7430 1.101421
CG4966 CG7638 -0.113872
CG4966 CG7675 -2.398612
CG4966 CG8231 0.127031
CG4966 CG8430 -1.738865
CG4966 CG9710 1.231228
CG4972 CG5033 0.142333
CG4972 CG5258 -1.950118
CG4972 CG5277 -0.373873
CG4972 CG5374 0.313669
CG4972 CG5904 1.513182
CG4972 CG6226 -0.650480
CG4972 CG6904 2.036473
CG4972 CG7033 -0.650428
CG4972 CG7413 -0.259408
CG4972 CG7461 -0.913765
CG4972 CG7610 -1.895714
CG4972 CG7935 -1.544800
CG4972 CG8231 0.553519
CG4972 CG8759 1.313938
CG4972 CG8978 -0.804816
CG4972 CG9140 -1.571872
CG4972 CG9281 1.256660
CG4972 CG9750 -1.248007
CG4994 CG5258 1.513237
CG4994 CG5374 -7.787393
CG4994 CG5476 1.174289
CG4994 CG5596 -0.532258
CG4994 CG5904 6.329922
CG4994 CG6501 0.597213
CG4994 CG6668 3.875960
CG4994 CG6949 4.128060
CG4994 CG7033 -1.914488
CG4994 CG7107 -1.005251
CG4994 CG7176 2.367569
CG4994 CG7271 0.280377
CG4994 CG7361 -14.760411
CG4994 CG7413 -3.006838
CG4994 CG7421 -5.964565
CG4994 CG7430 -6.370037
CG4994 CG7458 2.093286
CG4994 CG7610 0.526799
CG4994 CG7638 1.120594
CG4994 CG7698 1.084282
CG4994 CG7915 1.568963
CG4994 CG7920 -0.429391
CG4994 CG7935 3.317533
CG4994 CG8186 0.869501
CG4994 CG8231 -1.916988
CG4994 CG8235 -5.009549
CG4994 CG8309 4.267927
CG4994 CG8402 4.573161
CG4994 CG8439 -4.050563
CG4994 CG8446 5.471577
CG4994 CG8759 -1.236503
CG4994 CG8977 -1.276573
CG4994 CG9172 1.026867
CG4994 CG9281 0.893647
CG4994 CG9710 -4.402715
CG4994 CG9762 -3.330621
CG4994 TE19126 -1.081902
CG5010 CG5525 0.635907
CG5010 CG5904 -0.922761
CG5010 CG6022 2.740308
CG5010 CG6105 -1.330977
CG5010 CG6226 1.568113
CG5010 CG6343 0.560219
CG5010 CG6459 -2.174360
CG5010 CG6767 1.058346
CG5010 CG7176 -0.059827
CG5010 CG7361 1.710252
CG5010 CG7421 -2.848372
CG5010 CG7712 -5.594470
CG5010 CG8039 0.762354
CG5010 CG8058 1.861286
CG5010 CG8443 2.248491
CG5010 CG8470 -0.463132
CG5010 CG8788 -2.141769
CG5010 CG8920 -6.445982
CG5010 CG9149 1.296618
CG5010 CG9527 1.126427
CG5010 CG9577 0.448539
CG5012 CG5660 -1.955860
CG5012 CG7354 -2.131885
CG5021 CG9712 -3.724341
CG5033 CG5220 0.256142
CG5033 CG5277 -3.024576
CG5033 CG5330 -0.710363
CG5033 CG5353 -2.664196
CG5033 CG5374 -1.556203
CG5033 CG5594 -2.730055
CG5033 CG5776 -0.456913
CG5033 CG5824 -8.267707
CG5033 CG5904 10.622971
CG5033 CG5992 2.509253
CG5033 CG6022 2.392072
CG5033 CG6148 0.607993
CG5033 CG6226 -4.074700
CG5033 CG6501 11.799311
CG5033 CG6512 0.471787
CG5033 CG6904 9.141868
CG5033 CG6949 -9.551752
CG5033 CG7033 3.447129
CG5033 CG7088 1.240665
CG5033 CG7227 -0.991148
CG5033 CG7393 0.778334
CG5033 CG7421 -2.215833
CG5033 CG7430 2.268740
CG5033 CG7458 4.612143
CG5033 CG7461 -9.619696
CG5033 CG7519 2.315271
CG5033 CG7610 -3.916837
CG5033 CG7839 0.929710
CG5033 CG7915 2.360332
CG5033 CG7935 -8.207399
CG5033 CG7987 -2.491778
CG5033 CG7993 -2.007146
CG5033 CG8036 0.087805
CG5033 CG8039 4.500646
CG5033 CG8058 3.024117
CG5033 CG8402 -5.267810
CG5033 CG8439 4.009588
CG5033 CG8443 0.031859
CG5033 CG8446 4.035811
CG5033 CG8470 1.040092
CG5033 CG8525 4.619960
CG5033 CG8531 -0.500621
CG5033 CG8759 4.947467
CG5033 CG8920 1.435560
CG5033 CG8977 -28.874683
CG5033 CG9006 -8.878569
CG5033 CG9009 0.891837
CG5033 CG9140 0.586339
CG5033 CG9281 -1.508839
CG5033 CG9306 -1.459521
CG5033 CG9663 -0.040801
CG5170 CR31808 -2.059596
CG5183 CG5258 -0.066062
CG5183 CG5353 0.561035
CG5183 CG5809 0.114006
CG5183 CG6512 -0.889367
CG5183 CG7073 0.562203
CG5183 CG8306 -2.703542
CG5183 CG8759 -0.012721
CG5183 CG9035 -1.476648
CG5183 CG9128 -0.055187
CG5183 CG9677 -2.252205
CG5183 CG9866 -0.532908
CG5193 CG7393 -3.237512
CG5215 CG6877 -0.600488
CG5215 CG7375 -0.782458
CG5215 CG7379 -0.628563
CG5220 CG5776 -0.585450
CG5220 CG5824 -0.119220
CG5220 CG6148 -1.417851
CG5220 CG9006 -2.415585
CG5258 CG5277 0.241510
CG5258 CG5374 -5.430289
CG5258 CG5824 0.989599
CG5258 CG5904 1.753306
CG5258 CG6022 0.725059
CG5258 CG6512 2.802804
CG5258 CG6904 -3.037036
CG5258 CG7033 4.757108
CG5258 CG7413 -2.139926
CG5258 CG7430 1.320201
CG5258 CG7461 0.960750
CG5258 CG7519 -6.519152
CG5258 CG7610 1.401706
CG5258 CG7654 -1.346045
CG5258 CG7935 0.169073
CG5258 CG8231 -5.727275
CG5258 CG8759 -3.997425
CG5258 CG8977 -0.862340
CG5258 CG8978 0.350876
CG5258 CG9140 -1.434154
CG5258 CG9172 -0.046055
CG5258 CG9281 3.132721
CG5258 CG9330 -1.308326
CG5258 CG9630 0.529252
CG5258 CG9750 1.031375
CG5277 CG5353 1.342364
CG5277 CG5374 0.312575
CG5277 CG5525 -0.003672
CG5277 CG5824 -8.933057
CG5277 CG5904 -6.054573
CG5277 CG6022 3.923556
CG5277 CG6105 2.258879
CG5277 CG6226 -0.608770
CG5277 CG6512 1.305740
CG5277 CG6708 1.472002
CG5277 CG6904 -4.230017
CG5277 CG7033 0.181863
CG5277 CG7413 0.288368
CG5277 CG7421 -0.103166
CG5277 CG7430 -0.032082
CG5277 CG7461 -0.497651
CG5277 CG7519 -2.644511
CG5277 CG7915 -0.440365
CG5277 CG7935 -0.571538
CG5277 CG7993 -1.391841
CG5277 CG8058 7.037786
CG5277 CG8231 4.549304
CG5277 CG8235 0.957976
CG5277 CG8309 -3.364838
CG5277 CG8446 -0.171215
CG5277 CG8525 -1.233377
CG5277 CG8759 -4.723439
CG5277 CG8920 -7.010711
CG5277 CG8977 7.600839
CG5277 CG9006 -0.338547
CG5277 CG9140 0.430498
CG5277 CG9172 -1.126182
CG5277 CG9281 -3.200762
CG5277 CG9330 -1.494854
CG5277 CG9630 6.324506
CG5288 CG5532 -1.375866
CG5288 CG6459 -1.088678
CG5288 CG8669 0.046643
CG5288 CG8788 1.978610
CG5288 CG8804 -4.550369
CG5288 CG8946 -0.073732
CG5288 CG9066 -2.617329
CG5288 CG9331 0.360431
CG5320 CG5330 -0.921869
CG5320 CG5353 2.354147
CG5320 CG5476 -2.283361
CG5320 CG5809 -2.314530
CG5320 CG6668 -11.976618
CG5320 CG6803 -0.172319
CG5320 CG6844 -1.239478
CG5320 CG7071 0.809771
CG5320 CG7107 2.556718
CG5320 CG7173 -2.088476
CG5320 CG7433 -1.942957
CG5320 CG7481 -0.671395
CG5320 CG7915 3.328981
CG5320 CG7987 -1.425027
CG5320 CG8186 -0.851557
CG5320 CG8977 1.116873
CG5320 CG9194 1.076485
CG5320 CG9238 -0.970815
CG5320 CG9710 5.297685
CG5320 CG9985 -0.957674
CG5320 CR31696 -2.495505
CG5320 TE19126 2.161895
CG5330 CG5345 -0.885050
CG5330 CG5353 5.007245
CG5330 CG5374 5.104410
CG5330 CG5476 -0.637078
CG5330 CG5594 -0.576143
CG5330 CG6501 8.774869
CG5330 CG6668 1.073254
CG5330 CG6708 2.106645
CG5330 CG6803 -0.049535
CG5330 CG7033 -0.940863
CG5330 CG7062 -0.724627
CG5330 CG7107 -0.460635
CG5330 CG7173 -0.440849
CG5330 CG7227 -0.102361
CG5330 CG7266 -0.623995
CG5330 CG7361 1.503984
CG5330 CG7915 0.363610
CG5330 CG7935 -2.953968
CG5330 CG7981 -0.902981
CG5330 CG7987 0.156013
CG5330 CG8186 0.381640
CG5330 CG8235 0.900175
CG5330 CG8402 -9.772267
CG5330 CG8439 -5.798765
CG5330 CG8665 0.775009
CG5330 CG8766 1.811167
CG5330 CG8788 -5.160883
CG5330 CG8977 -6.204852
CG5330 CG9194 -1.076048
CG5330 CG9281 3.895833
CG5330 CG9539 -0.002652
CG5330 CG9710 -3.103432
CG5330 CG9762 -0.625606
CG5345 CG7702 -1.368021
CG5345 CG9539 -1.672409
CG5353 CG5904 6.006108
CG5353 CG5992 -0.135119
CG5353 CG6148 -0.505259
CG5353 CG6501 3.266468
CG5353 CG6708 2.725988
CG5353 CG6904 1.661826
CG5353 CG7413 0.169210
CG5353 CG7430 -1.033743
CG5353 CG7461 3.197565
CG5353 CG7981 -0.521345
CG5353 CG7987 1.577322
CG5353 CG7993 -1.137569
CG5353 CG8058 2.602748
CG5353 CG8235 -2.704828
CG5353 CG8402 -5.290566
CG5353 CG8439 -0.030190
CG5353 CG8446 -0.125734
CG5353 CG8759 -1.416389
CG5353 CG8977 1.330361
CG5353 CG9280 -0.747282
CG5353 CG9281 -0.196916
CG5353 CG9750 -2.225570
CG5371 CG8975 -3.199733
CG5374 CG5558 1.050119
CG5374 CG5594 0.579329
CG5374 CG5596 -0.532456
CG5374 CG5904 -2.721183
CG5374 CG5992 2.240658
CG5374 CG6226 -0.045285
CG5374 CG6501 5.344504
CG5374 CG6512 1.878415
CG5374 CG6904 2.376821
CG5374 CG6949 0.252883
CG5374 CG7033 -3.446371
CG5374 CG7361 2.766877
CG5374 CG7413 2.560638
CG5374 CG7421 2.108325
CG5374 CG7430 4.035443
CG5374 CG7461 1.945755
CG5374 CG7519 4.336526
CG5374 CG7610 -5.099889
CG5374 CG7915 -0.522990
CG5374 CG7935 -6.017854
CG5374 CG8039 -1.414063
CG5374 CG8231 -6.942791
CG5374 CG8235 3.753335
CG5374 CG8309 -0.682084
CG5374 CG8402 -0.562892
CG5374 CG8439 -7.390596
CG5374 CG8446 -1.059763
CG5374 CG8759 -3.837623
CG5374 CG8977 -5.450151
CG5374 CG9140 2.823878
CG5374 CG9172 0.641197
CG5374 CG9281 -10.356870
CG5374 CG9710 -0.314288
CG5374 CG9762 -1.803426
CG5382 CG7073 -2.100032
CG5382 CG7461 -1.412002
CG5382 CG8286 -1.565650
CG5433 CG6174 -1.307530
CG5433 CG7375 -0.481925
CG5433 CG7379 -1.090368
CG5433 CG9924 -3.342379
CG5454 CG7033 -1.364332
CG5454 CG8231 0.853032
CG5454 CG9750 -1.878529
CG5476 CG6501 0.097906
CG5476 CG6666 -0.641205
CG5476 CG6668 -0.907373
CG5476 CG6803 -0.651172
CG5476 CG7107 0.011103
CG5476 CG7173 -1.776386
CG5476 CG8186 -0.934737
CG5486 CG9194 -0.881005
CG5486 CG9423 -0.743045
CG5525 CG5903 -0.093468
CG5525 CG5904 -0.270966
CG5525 CG6105 -1.946869
CG5525 CG6226 -3.420440
CG5525 CG6459 1.641144
CG5525 CG6904 0.509513
CG5525 CG6949 0.072912
CG5525 CG7176 -0.332825
CG5525 CG7361 4.678242
CG5525 CG7421 0.649478
CG5525 CG7458 2.203362
CG5525 CG7519 2.764164
CG5525 CG7554 -3.150595
CG5525 CG7712 -4.973141
CG5525 CG8058 -1.043300
CG5525 CG8309 -6.463379
CG5525 CG8525 -1.664852
CG5525 CG8531 -0.908718
CG5525 CG8788 -4.423553
CG5525 CG8920 0.764752
CG5525 CG9140 0.341259
CG5525 CG9149 1.366702
CG5525 CG9527 2.426734
CG5532 CG8788 -1.608754
CG5558 CG5904 -5.971173
CG5558 CG6105 -2.128307
CG5558 CG6501 1.244894
CG5558 CG6769 -0.269386
CG5558 CG6904 5.692158
CG5558 CG6949 4.439263
CG5558 CG7421 -1.085564
CG5558 CG7519 7.335150
CG5558 CG7610 -3.158619
CG5558 CG7780 -1.235965
CG5558 CG7834 -1.866631
CG5558 CG7839 -2.576231
CG5558 CG7935 1.080970
CG5558 CG7993 2.412517
CG5558 CG8039 -9.687677
CG5558 CG8327 0.954839
CG5558 CG8443 -6.040630
CG5558 CG8446 3.160722
CG5558 CG9140 5.655301
CG5558 CG9577 -4.415281
CG5594 CG6501 -1.219661
CG5594 CG6949 0.300761
CG5594 CG7610 -0.229636
CG5594 CG7935 -0.924545
CG5594 CG8402 -2.117452
CG5594 CG8439 -1.146738
CG5594 CG8446 -1.831096
CG5594 CG8470 -0.541047
CG5594 CG8977 1.332741
CG5594 CG9281 0.675702
CG5594 CG9762 -0.319483
CG5596 CG5961 -0.278437
CG5596 CG6501 0.198234
CG5596 CG6949 -0.304556
CG5596 CG7033 -3.124290
CG5596 CG7430 -0.233160
CG5596 CG7458 -0.209709
CG5596 CG7915 -0.348162
CG5596 CG8231 1.737656
CG5596 CG8235 0.162762
CG5596 CG8439 1.012816
CG5596 CG8446 -2.297045
CG5596 CG8759 -3.020611
CG5596 CG8977 2.303893
CG5596 CG9281 -1.488401
CG5596 CG9663 -1.088368
CG5596 CG9762 -1.915961
CG5596 CR31696 -1.022447
CG5660 CG5903 -0.891129
CG5660 CG6345 -1.027467
CG5660 CG6666 -0.922535
CG5660 CG7328 -2.128896
CG5660 CG7354 -2.122462
CG5660 CG8048 -1.946034
CG5660 CG9527 3.450954
CG5776 CG7987 -2.879734
CG5776 CG9006 -0.220529
CG5809 CG6668 -0.199338
CG5809 CG6775 -0.564341
CG5809 CG6844 -0.374702
CG5809 CG7481 -0.089096
CG5809 CG8276 -2.110371
CG5809 CG8933 -0.628657
CG5809 CG8974 0.457740
CG5809 CG9423 1.435388
CG5809 CG9985 -2.952593
CG5819 CG6417 -0.779530
CG5819 CG6501 0.491045
CG5819 CG6949 1.624098
CG5819 CG7458 0.170396
CG5819 CG8048 -0.324066
CG5819 CG8470 0.988112
CG5819 CG8946 -0.763727
CG5819 CG9527 0.732606
CG5824 CG5904 -6.912751
CG5824 CG6022 -4.452518
CG5824 CG6105 7.161863
CG5824 CG6226 -0.022209
CG5824 CG6455 0.863299
CG5824 CG6904 7.930167
CG5824 CG7461 0.918269
CG5824 CG7519 -23.412559
CG5824 CG7839 3.159949
CG5824 CG7935 4.649724
CG5824 CG7993 3.173577
CG5824 CG8039 2.755120
CG5824 CG8231 1.880879
CG5824 CG8327 9.710905
CG5824 CG8446 -0.035651
CG5824 CG8525 -9.214864
CG5824 CG8759 5.257990
CG5824 CG8920 10.599397
CG5824 CG8977 -2.299796
CG5824 CG9006 -13.583888
CG5824 CG9306 0.387346
CG5824 CG9630 -15.349535
CG5824 CG9663 0.080615
CG5824 CG9750 0.404037
CG5903 CG5904 1.552970
CG5903 CG6345 -1.784901
CG5903 CG6501 2.279933
CG5903 CG6666 -0.790686
CG5903 CG6769 -2.103815
CG5903 CG6904 -0.065634
CG5903 CG6949 -2.512334
CG5903 CG7361 -1.095466
CG5903 CG8048 -0.507298
CG5903 CG8058 0.323382
CG5903 CG9527 0.557034
CG5904 CG5992 3.708749
CG5904 CG6022 -2.618200
CG5904 CG6105 -3.492164
CG5904 CG6226 -9.309477
CG5904 CG6343 6.817668
CG5904 CG6501 4.526117
CG5904 CG6708 3.371968
CG5904 CG6769 -0.330488
CG5904 CG6904 -7.754700
CG5904 CG6949 -22.361223
CG5904 CG7033 -6.937948
CG5904 CG7176 1.479842
CG5904 CG7361 -7.227722
CG5904 CG7413 -5.595218
CG5904 CG7421 2.708992
CG5904 CG7430 -4.332971
CG5904 CG7458 7.410962
CG5904 CG7461 4.137600
CG5904 CG7519 -1.730025
CG5904 CG7610 -1.098322
CG5904 CG7698 -0.240314
CG5904 CG7834 -1.294502
CG5904 CG7839 3.348810
CG5904 CG7935 -2.321464
CG5904 CG7993 -14.637604
CG5904 CG8039 -18.946677
CG5904 CG8058 -15.295709
CG5904 CG8231 -0.504211
CG5904 CG8235 2.298870
CG5904 CG8309 -0.363182
CG5904 CG8327 -0.435134
CG5904 CG8402 1.228538
CG5904 CG8439 2.040730
CG5904 CG8443 -2.202329
CG5904 CG8444 -3.596142
CG5904 CG8446 1.430119
CG5904 CG8470 6.209614
CG5904 CG8525 -0.947235
CG5904 CG8759 1.143321
CG5904 CG8766 3.611235
CG5904 CG8788 1.532223
CG5904 CG8920 -3.091803
CG5904 CG8977 -16.139971
CG5904 CG8978 2.873334
CG5904 CG9140 -6.819832
CG5904 CG9281 13.666360
CG5904 CG9306 2.536228
CG5904 CG9527 2.631638
CG5904 CG9630 -4.865110
CG5904 CG9750 -1.769638
CG5961 CG6501 -0.195439
CG5961 CG6949 0.579778
CG5961 CG7033 -0.294136
CG5961 CG7458 -0.691435
CG5961 CG8048 -1.895679
CG5961 CG8788 -0.394120
CG5961 CG9663 -1.526959
CG5992 CG6501 3.176403
CG5992 CG6904 1.247692
CG5992 CG7430 -0.589696
CG5992 CG7458 -3.638262
CG5992 CG7461 -0.906523
CG5992 CG7993 -0.727670
CG5992 CG8446 -0.165610
CG5992 CG8759 -5.170720
CG5992 CG8977 -3.135401
CG5992 CG9281 -0.712279
CG6022 CG6105 -1.671213
CG6022 CG6226 -3.113350
CG6022 CG6343 -5.232652
CG6022 CG6767 1.271091
CG6022 CG6904 -10.054120
CG6022 CG7519 -15.191538
CG6022 CG7712 -1.442339
CG6022 CG7839 0.610924
CG6022 CG7935 4.206146
CG6022 CG7993 3.791618
CG6022 CG8039 2.198291
CG6022 CG8058 7.735517
CG6022 CG8327 -4.234799
CG6022 CG8444 -0.734050
CG6022 CG8525 5.154895
CG6022 CG8920 -9.261666
CG6022 CG9006 -7.595575
CG6022 CG9306 -3.909222
CG6028 CG9527 -1.511918
CG6105 CG6226 0.874687
CG6105 CG6343 -0.518950
CG6105 CG6501 1.417360
CG6105 CG6904 0.295840
CG6105 CG6949 -3.017921
CG6105 CG7176 0.545595
CG6105 CG7421 -3.237549
CG6105 CG7519 -13.095874
CG6105 CG7712 -3.096628
CG6105 CG7839 -0.194768
CG6105 CG7935 -0.070920
CG6105 CG7993 0.593497
CG6105 CG8039 0.509510
CG6105 CG8327 4.567569
CG6105 CG8443 0.856499
CG6105 CG8525 -9.822447
CG6105 CG8788 -0.955625
CG6105 CG9140 -2.990381
CG6105 CG9306 0.070003
CG6105 CG9527 1.319679
CG6174 CG7375 -1.569616
CG6202 CG6708 -2.340516
CG6202 CG6822 -1.963727
CG6226 CG6501 -2.142771
CG6226 CG6904 4.465561
CG6226 CG6949 6.986415
CG6226 CG7033 -4.468878
CG6226 CG7413 -1.894373
CG6226 CG7421 -4.757003
CG6226 CG7430 -0.710374
CG6226 CG7458 0.299017
CG6226 CG7461 0.204230
CG6226 CG7519 4.088905
CG6226 CG7698 -0.288047
CG6226 CG7935 4.305660
CG6226 CG7993 -2.960450
CG6226 CG8039 1.230005
CG6226 CG8058 -5.834099
CG6226 CG8231 1.525190
CG6226 CG8309 2.842076
CG6226 CG8402 -3.862101
CG6226 CG8443 -1.528168
CG6226 CG8444 -1.908767
CG6226 CG8525 -0.861474
CG6226 CG8920 -0.715406
CG6226 CG8977 6.136534
CG6226 CG9140 -1.354289
CG6226 CG9172 -0.174387
CG6226 CG9281 -0.650100
CG6343 CG7519 1.107707
CG6343 CG7712 -0.723652
CG6343 CG7839 -0.719424
CG6343 CG7935 -2.708474
CG6343 CG8039 -5.579334
CG6343 CG8444 -1.618306
CG6343 CG8920 0.016178
CG6343 CG9306 1.525939
CG6417 CG6501 -1.418017
CG6417 CG6949 2.138903
CG6417 CG8443 -2.422953
CG6417 CG8766 -1.221747
CG6417 CG8788 2.452677
CG6417 CG8946 0.621930
CG6417 CG9527 -4.303803
CG6455 CG9630 -2.072548
CG6459 CG7176 -0.996260
CG6459 CG7361 1.519437
CG6459 CG7421 0.488860
CG6459 CG8058 -2.627720
CG6459 CG8443 1.350673
CG6459 CG8470 -1.131225
CG6459 CG8766 -0.867945
CG6459 CG8788 -8.054633
CG6459 CG8804 -0.154558
CG6459 CG8920 0.712913
CG6459 CG8946 0.581996
CG6459 CG9127 -2.169984
CG6459 CG9331 -2.220264
CG6459 CG9527 1.344602
CG6501 CG6666 1.979408
CG6501 CG6769 3.058763
CG6501 CG6904 -0.840428
CG6501 CG6949 -21.071485
CG6501 CG7033 -7.766197
CG6501 CG7088 2.048152
CG6501 CG7107 2.980570
CG6501 CG7176 0.295893
CG6501 CG7361 -7.082983
CG6501 CG7421 -2.559187
CG6501 CG7430 0.312383
CG6501 CG7458 -11.303441
CG6501 CG7461 4.687731
CG6501 CG7610 -2.334783
CG6501 CG7698 0.656302
CG6501 CG7920 -4.311879
CG6501 CG7987 -2.302597
CG6501 CG8039 1.217410
CG6501 CG8048 -12.003602
CG6501 CG8058 12.336189
CG6501 CG8186 1.401097
CG6501 CG8235 2.482580
CG6501 CG8402 -11.880906
CG6501 CG8439 -0.702730
CG6501 CG8443 -0.043924
CG6501 CG8446 1.498855
CG6501 CG8531 4.914699
CG6501 CG8759 -0.582616
CG6501 CG8766 5.151199
CG6501 CG8788 -8.301110
CG6501 CG8946 -4.554363
CG6501 CG8977 -24.115701
CG6501 CG9140 1.078946
CG6501 CG9281 1.126791
CG6501 CG9527 -1.605287
CG6501 CG9663 0.842137
CG6501 CG9762 -3.408645
CG6512 CG6668 0.405235
CG6512 CG6766 0.723648
CG6512 CG7033 2.456049
CG6512 CG7413 -0.687506
CG6512 CG7430 -1.589068
CG6512 CG7461 0.894955
CG6512 CG7654 -1.855832
CG6512 CG7915 0.215087
CG6512 CG8231 -0.849799
CG6512 CG8759 2.438749
CG6512 CG8977 -1.501154
CG6512 CG9172 -0.718030
CG6512 CG9281 -3.066939
CG6512 CG9330 -2.474713
CG6512 CG9677 1.685570
CG6512 CG9710 0.367098
CG6512 CG9866 -4.009141
CG6512 TE19126 -0.123974
CG6521 CG7107 -2.610861
CG6617 CG6866 -3.074239
CG6647 CG7433 -1.611582
CG6666 CG6949 -2.107451
CG6666 CG7107 -0.144937
CG6666 CG7354 -1.551336
CG6666 CG7361 -0.176117
CG6666 CG7920 0.891406
CG6666 CG8048 -1.753260
CG6666 CG8235 2.162140
CG6666 CG8402 1.791762
CG6666 CG8443 1.415251
CG6666 CG8766 -2.709440
CG6666 CG8788 3.337797
CG6666 CG8946 -1.505549
CG6666 CG9762 -0.241501
CG6668 CG6708 0.604509
CG6668 CG6766 -0.926568
CG6668 CG7071 -1.230130
CG6668 CG7107 -1.560574
CG6668 CG7173 -0.476810
CG6668 CG7199 -2.158567
CG6668 CG7271 -1.154303
CG6668 CG7654 -0.384598
CG6668 CG7915 -2.759730
CG6668 CG8144 -1.194404
CG6668 CG8186 -0.360633
CG6668 CG8235 2.528404
CG6668 CG8402 2.147487
CG6668 CG8439 -0.325728
CG6668 CG8977 -1.641802
CG6668 CG9238 -0.858270
CG6668 CG9281 2.233252
CG6668 CG9322 -1.192150
CG6668 CG9330 -3.551539
CG6668 CG9710 -2.767732
CG6668 CR31696 1.198166
CG6668 TE19126 -2.231081
CG6708 CG6904 -2.654010
CG6708 CG7033 -1.033238
CG6708 CG7107 -0.448264
CG6708 CG7176 -1.022526
CG6708 CG7271 -0.058684
CG6708 CG7361 -0.647214
CG6708 CG7413 0.462910
CG6708 CG7430 -1.045537
CG6708 CG7461 -1.266669
CG6708 CG7915 -0.807666
CG6708 CG8058 -0.904123
CG6708 CG8144 -3.609083
CG6708 CG8235 0.200546
CG6708 CG8309 -1.301221
CG6708 CG8446 0.223693
CG6708 CG8531 -0.417924
CG6708 CG8788 1.513527
CG6708 CG8978 -0.419288
CG6708 CG9281 3.705697
CG6708 CG9330 -0.190938
CG6766 CG7033 1.239057
CG6766 CG7271 -0.813147
CG6766 CG7413 -0.564092
CG6766 CG7654 -0.747646
CG6766 CG7893 -0.865295
CG6766 CG8231 -0.849285
CG6766 CG9330 0.625326
CG6766 CG9710 -1.553590
CG6767 CG7712 -0.598178
CG6767 CG8920 -3.449416
CG6769 CG6949 -1.479138
CG6769 CG7361 0.859095
CG6769 CG7834 -1.352836
CG6769 CG8235 -0.954167
CG6769 CG8443 0.421901
CG6769 CG9527 -2.506774
CG6775 CG6877 -0.336700
CG6775 CG7413 0.150438
CG6775 CG9022 -0.160618
CG6803 CG8665 -0.158112
CG6844 CG9985 -1.550499
CG6866 CG9135 -4.071918
CG6871 CG8402 -1.125710
CG6877 CG7375 -1.277455
CG6877 CG8209 -1.121280
CG6877 CG8933 -0.327475
CG6877 CG9022 0.038360
CG6889 CG6987 -2.395298
CG6904 CG6949 -0.761881
CG6904 CG7033 -7.778308
CG6904 CG7361 -1.613966
CG6904 CG7413 1.398681
CG6904 CG7421 -1.051925
CG6904 CG7430 -0.807659
CG6904 CG7458 0.936223
CG6904 CG7461 -1.886497
CG6904 CG7519 2.628412
CG6904 CG7610 -2.405939
CG6904 CG7698 2.986575
CG6904 CG7839 -4.022841
CG6904 CG7935 -1.459807
CG6904 CG7993 -0.595661
CG6904 CG8039 8.085827
CG6904 CG8058 -13.520453
CG6904 CG8231 3.524321
CG6904 CG8235 2.778855
CG6904 CG8309 0.999767
CG6904 CG8327 -0.003916
CG6904 CG8366 -0.358166
CG6904 CG8443 -0.564740
CG6904 CG8446 9.264524
CG6904 CG8525 -4.917938
CG6904 CG8531 -1.724094
CG6904 CG8636 0.714742
CG6904 CG8759 -1.797613
CG6904 CG8788 3.623964
CG6904 CG8920 3.352711
CG6904 CG8978 -2.692842
CG6904 CG9140 -7.708992
CG6904 CG9281 -0.513507
CG6904 CG9630 2.624111
CG6904 CG9750 -2.390725
CG6949 CG7033 -2.797240
CG6949 CG7107 0.904452
CG6949 CG7361 -1.145955
CG6949 CG7421 -8.587045
CG6949 CG7458 -2.727245
CG6949 CG7519 3.248702
CG6949 CG7610 2.323734
CG6949 CG7935 -0.449109
CG6949 CG7993 7.879608
CG6949 CG8039 -0.169903
CG6949 CG8048 2.243196
CG6949 CG8058 -8.295015
CG6949 CG8235 -8.796380
CG6949 CG8309 4.997580
CG6949 CG8402 -12.820884
CG6949 CG8439 -1.034137
CG6949 CG8443 -13.045361
CG6949 CG8446 -3.292706
CG6949 CG8470 -1.581307
CG6949 CG8525 0.770255
CG6949 CG8531 -3.234901
CG6949 CG8766 0.368526
CG6949 CG8788 -1.216701
CG6949 CG8946 -6.245590
CG6949 CG8977 4.586375
CG6949 CG9140 2.042015
CG6949 CG9281 -0.250876
CG6949 CG9527 -2.848374
CG6949 CG9762 -4.776194
CG6987 CG7358 -4.028170
CG7033 CG7107 -2.782589
CG7033 CG7361 1.934894
CG7033 CG7413 3.272921
CG7033 CG7421 3.417989
CG7033 CG7430 2.046944
CG7033 CG7458 0.816256
CG7033 CG7461 0.624440
CG7033 CG7610 3.715096
CG7033 CG7698 0.213731
CG7033 CG7915 -0.758674
CG7033 CG7920 0.692517
CG7033 CG7935 -0.811375
CG7033 CG8058 4.532185
CG7033 CG8231 -15.684466
CG7033 CG8366 0.239346
CG7033 CG8402 3.037519
CG7033 CG8439 -5.158930
CG7033 CG8443 -0.266197
CG7033 CG8759 1.260218
CG7033 CG8788 0.766984
CG7033 CG8977 -5.841645
CG7033 CG8978 -0.035354
CG7033 CG9140 2.299570
CG7033 CG9172 -1.378393
CG7033 CG9194 -3.491795
CG7033 CG9281 -11.540531
CG7033 CG9330 -2.237507
CG7033 CG9663 0.671779
CG7033 CG9710 -2.219522
CG7033 CG9750 -1.487230
CG7033 CG9762 1.450298
CG7033 TE19126 2.152588
CG7062 CG8050 -1.363576
CG7062 CG8066 0.432407
CG7062 CG8665 -1.706120
CG7062 CG8946 -0.547701
CG7071 CG7107 -0.393289
CG7071 CG7433 -1.295236
CG7071 CG8186 -0.910661
CG7071 CG9710 0.171461
CG7073 CG7461 0.846821
CG7073 CG7915 -0.876057
CG7073 CG8306 -0.863453
CG7073 CG8635 -2.420270
CG7073 CG8759 0.591641
CG7073 CG9677 -0.783686
CG7073 CG9866 1.042550
CG7073 TE19126 -0.036901
CG7088 CG7458 -2.533647
CG7088 CG8402 2.607718
CG7088 CG8446 -3.960383
CG7088 CG8977 -2.199241
CG7088 CG9281 0.117262
CG7107 CG7271 0.047562
CG7107 CG7361 1.667340
CG7107 CG7461 -0.636316
CG7107 CG7698 0.960135
CG7107 CG7807 -3.045123
CG7107 CG7920 1.293733
CG7107 CG7981 -0.594000
CG7107 CG8186 0.848256
CG7107 CG8235 -2.493223
CG7107 CG8402 -4.771869
CG7107 CG8439 -2.586390
CG7107 CG8788 -3.197737
CG7107 CG8977 4.178083
CG7107 CG9710 0.375706
CG7173 CG8977 -0.339481
CG7176 CG7361 -3.646095
CG7176 CG7421 1.086849
CG7176 CG7698 -0.082264
CG7176 CG8439 -0.566481
CG7176 CG8788 -0.731195
CG7176 CG9149 -1.503097
CG7227 CG7702 -0.905054
CG7227 CG7935 0.210242
CG7241 CG8066 -1.228467
CG7241 CG8669 -1.314495
CG7262 CG9128 -3.073722
CG7266 CG8402 0.369720
CG7271 CG7413 0.415502
CG7271 CG7461 0.124212
CG7271 CG8235 -1.397454
CG7271 CG9710 -1.057981
CG7361 CG7413 -0.311954
CG7361 CG7421 5.216112
CG7361 CG7430 2.579465
CG7361 CG7698 -2.476550
CG7361 CG7712 -2.214321
CG7361 CG8048 2.010735
CG7361 CG8058 0.937345
CG7361 CG8186 -0.422376
CG7361 CG8235 -8.753822
CG7361 CG8309 -5.865332
CG7361 CG8402 1.019176
CG7361 CG8439 -2.434639
CG7361 CG8443 4.000215
CG7361 CG8531 0.902918
CG7361 CG8766 -2.134734
CG7361 CG8788 -10.973471
CG7361 CG8946 3.061743
CG7361 CG9149 0.026699
CG7361 CG9281 1.728439
CG7361 CG9527 3.043879
CG7361 CG9710 0.991120
CG7361 CG9762 -2.755097
CG7375 CG7379 -0.081028
CG7375 CG8974 -1.893711
CG7393 CG7839 -1.581352
CG7393 CG9006 -3.675818
CG7413 CG7430 -0.750173
CG7413 CG7461 -3.051114
CG7413 CG7610 2.407049
CG7413 CG7698 -1.696602
CG7413 CG8231 -2.603005
CG7413 CG8235 2.018231
CG7413 CG8309 -0.062608
CG7413 CG8366 -1.167289
CG7413 CG8444 -0.305939
CG7413 CG8920 -0.495242
CG7413 CG8977 5.418850
CG7413 CG8978 -2.915423
CG7413 CG9172 -2.687283
CG7413 CG9281 -10.495565
CG7413 CG9330 0.023373
CG7413 CG9677 -0.219337
CG7413 CG9710 1.399202
CG7413 CG9750 -1.525925
CG7421 CG7712 2.836342
CG7421 CG7935 -3.244754
CG7421 CG7993 -2.957989
CG7421 CG8058 3.410297
CG7421 CG8235 1.891020
CG7421 CG8309 -6.535881
CG7421 CG8402 2.343238
CG7421 CG8439 -4.052682
CG7421 CG8443 -2.584449
CG7421 CG8446 -1.641954
CG7421 CG8470 0.250448
CG7421 CG8531 2.310843
CG7421 CG8788 3.822827
CG7421 CG8977 2.501337
CG7421 CG9281 0.801914
CG7421 CG9527 0.549127
CG7430 CG7458 2.010234
CG7430 CG7461 0.973725
CG7430 CG7610 1.301075
CG7430 CG7654 -0.196147
CG7430 CG7915 0.177695
CG7430 CG7935 1.316679
CG7430 CG7993 -0.782531
CG7430 CG8231 -6.363804
CG7430 CG8235 1.155419
CG7430 CG8439 0.549297
CG7430 CG8446 -1.214500
CG7430 CG8759 -4.746849
CG7430 CG8977 -10.703392
CG7430 CG8978 -1.764242
CG7430 CG9172 -0.727594
CG7430 CG9281 -4.164782
CG7430 CG9866 1.214316
CG7430 TE19126 1.200368
CG7433 CG9985 -0.844598
CG7438 CG8402 -1.876979
CG7458 CG7461 -4.830474
CG7458 CG8048 -0.686806
CG7458 CG8058 -2.645721
CG7458 CG8446 1.362135
CG7458 CG8531 -5.303665
CG7458 CG8635 0.493013
CG7458 CG8759 0.449523
CG7458 CG8946 3.141154
CG7458 CG8977 -0.579273
CG7458 CG9281 1.089320
CG7458 CG9527 0.454393
CG7458 CG9663 -2.008278
CG7458 CG9762 0.678379
CG7458 TE19126 -1.342934
CG7461 CG7915 -0.142284
CG7461 CG7993 -1.423596
CG7461 CG8058 -1.433630
CG7461 CG8235 1.900268
CG7461 CG8309 -0.063059
CG7461 CG8402 5.290499
CG7461 CG8446 -0.174195
CG7461 CG8531 -1.306055
CG7461 CG8759 1.824515
CG7461 CG8977 -8.059258
CG7461 CG8978 1.599484
CG7461 CG9281 -1.382412
CG7461 CG9330 3.215242
CG7461 CG9710 -1.793260
CG7481 CG8276 -1.322035
CG7481 CG8933 -0.828965
CG7481 CG9985 -1.790551
CG7502 CG9527 -0.220753
CG7519 CG7712 2.883357
CG7519 CG7839 -3.201928
CG7519 CG7935 -7.691414
CG7519 CG7993 -5.793429
CG7519 CG8039 -4.268421
CG7519 CG8058 -3.757677
CG7519 CG8231 -3.527348
CG7519 CG8327 -3.483755
CG7519 CG8444 1.639691
CG7519 CG8446 0.532942
CG7519 CG8525 3.901941
CG7519 CG8759 7.066075
CG7519 CG8920 -1.343781
CG7519 CG9006 4.004414
CG7519 CG9140 7.745402
CG7519 CG9300 1.527989
CG7519 CG9306 -2.428398
CG7519 CG9630 1.211174
CG7610 CG7935 1.052248
CG7610 CG8039 -0.834440
CG7610 CG8231 -8.588445
CG7610 CG8402 -1.067333
CG7610 CG8439 -2.913166
CG7610 CG8446 -2.102726
CG7610 CG8759 -3.952386
CG7610 CG8977 1.969967
CG7610 CG8978 0.569701
CG7610 CG9140 -5.310286
CG7610 CG9281 -1.678927
CG7610 CG9710 0.790923
CG7610 CG9762 -0.835637
CG7638 CG7675 -0.874526
CG7638 CG8231 -0.370474
CG7638 CG8635 -0.655013
CG7638 TE19126 0.746940
CG7654 CG8231 0.070909
CG7654 CG9330 1.157710
CG7654 CG9866 -0.888709
CG7654 TE19126 -0.707235
CG7675 CG9326 -4.327117
CG7698 CG8788 -0.436324
CG7698 CG9750 -0.075874
CG7702 CG8258 -2.054896
CG7702 CG9006 0.069915
CG7712 CG8309 1.886984
CG7712 CG8444 -0.502717
CG7712 CG8788 4.093663
CG7712 CG8920 0.393056
CG7712 CG9149 -5.891168
CG7752 CG8933 -3.211365
CG7780 CG8327 -3.694389
CG7807 CG8235 -0.693927
CG7834 CG7993 0.032031
CG7834 CG8039 0.195299
CG7834 CG9140 -0.305052
CG7839 CG7935 -1.750514
CG7839 CG7993 -2.412652
CG7839 CG8039 -8.435290
CG7839 CG8327 -0.416033
CG7839 CG8525 4.011678
CG7839 CG9006 -2.763422
CG7839 CG9140 0.570370
CG7839 CG9306 -0.714639
CG7839 CG9577 1.218466
CG7893 CG8231 -0.400846
CG7893 CG9403 -0.859883
CG7893 CG9710 -0.319265
CG7893 CG9712 -2.265518
CG7915 CG8231 -0.739079
CG7915 CG8235 -1.892483
CG7915 CG8306 0.096648
CG7915 CG8402 1.580631
CG7915 CG8439 -0.012284
CG7915 CG8446 0.291838
CG7915 CG8759 2.319529
CG7915 CG8977 -3.936292
CG7915 CG9281 -0.558688
CG7915 CG9710 1.046476
CG7915 CG9866 -1.225600
CG7915 TE19126 -1.332261
CG7920 CG8048 1.068900
CG7920 CG9022 -0.127644
CG7935 CG7993 -1.271902
CG7935 CG8039 2.938223
CG7935 CG8058 0.245033
CG7935 CG8231 1.132672
CG7935 CG8402 -3.208967
CG7935 CG8439 -0.181088
CG7935 CG8443 -0.362076
CG7935 CG8446 3.944049
CG7935 CG8759 -1.674785
CG7935 CG8977 3.342675
CG7935 CG9006 0.437135
CG7935 CG9140 -1.818342
CG7935 CG9281 2.577931
CG7935 CG9306 -1.115339
CG7935 CG9750 1.591048
CG7981 CG8235 -0.450392
CG7981 CG8402 -0.084893
CG7987 CG8759 2.417259
CG7987 CG8977 5.286567
CG7987 CG9985 -0.588674
CG7993 CG8039 2.462072
CG7993 CG8058 -2.202137
CG7993 CG8327 -2.192296
CG7993 CG8444 -0.794803
CG7993 CG8525 4.042167
CG7993 CG8759 0.222423
CG7993 CG9140 0.536722
CG8036 CG9280 -0.878871
CG8039 CG8327 1.007735
CG8039 CG8443 0.901253
CG8039 CG8444 0.577073
CG8039 CG8525 -2.537808
CG8039 CG9140 -8.810708
CG8039 CG9306 -4.351991
CG8039 CG9577 -4.351664
CG8039 CG9630 1.010115
CG8048 CG8766 0.115108
CG8048 CG8788 1.900719
CG8048 CG8946 -3.076741
CG8048 CG9331 -0.527739
CG8048 CG9527 -1.261547
CG8048 CG9762 0.330814
CG8050 CG8066 -4.459680
CG8050 CG8402 0.431135
CG8050 CG8470 2.231683
CG8050 CG8665 -3.368875
CG8050 CG8946 1.638717
CG8058 CG8235 -2.043741
CG8058 CG8309 -4.054842
CG8058 CG8402 -4.481002
CG8058 CG8443 -0.043428
CG8058 CG8444 1.924310
CG8058 CG8446 1.542037
CG8058 CG8470 -3.797579
CG8058 CG8525 5.318914
CG8058 CG8531 1.782636
CG8058 CG8788 2.879984
CG8058 CG8920 1.520180
CG8058 CG9009 1.141436
CG8058 CG9140 2.806601
CG8058 CG9527 0.124334
CG8066 CG8665 -1.098024
CG8144 CG8235 3.117225
CG8144 CG8309 0.007962
CG8144 CG8386 -2.519048
CG8144 CG8446 -0.660430
CG8144 CG9009 -1.329110
CG8186 CG9710 -1.092003
CG8209 CG8749 -2.189337
CG8231 CG8439 1.773882
CG8231 CG8553 -1.209532
CG8231 CG8759 -8.710388
CG8231 CG8977 2.889648
CG8231 CG8978 -1.153597
CG8231 CG9140 2.000746
CG8231 CG9172 -0.721676
CG8231 CG9281 9.759253
CG8231 CG9330 0.935316
CG8231 CG9630 2.242975
CG8231 CG9677 2.040518
CG8231 CG9710 3.583874
CG8231 CG9750 -0.743649
CG8231 CG9762 -0.642249
CG8231 CG9866 0.560775
CG8235 CG8309 -4.570071
CG8235 CG8402 -0.136592
CG8235 CG8439 3.119546
CG8235 CG8446 -3.591108
CG8235 CG8788 8.148736
CG8235 CG8946 -3.943442
CG8235 CG9009 -0.056887
CG8235 CG9172 -0.091211
CG8235 CG9281 -1.536053
CG8235 CG9710 0.900548
CG8235 CG9762 1.286857
CG8276 CG8933 -1.162201
CG8276 CG9985 0.502859
CG8289 CG8759 0.420041
CG8289 CG8978 -0.750062
CG8301 CG8635 -2.030954
CG8301 CG9630 -1.174086
CG8301 CG9663 -1.240195
CG8306 CG9866 -1.430020
CG8309 CG8402 -0.044501
CG8309 CG8439 1.827426
CG8309 CG8446 -0.357739
CG8309 CG8788 2.383861
CG8309 CG8920 1.974115
CG8309 CG9009 0.317206
CG8309 CG9149 -2.464376
CG8309 CG9281 -4.120278
CG8309 CG9330 -0.506256
CG8327 CG8525 -10.941498
CG8327 CG9006 -0.282718
CG8327 CG9300 -1.188499
CG8327 CG9306 -1.111115
CG8327 CG9630 1.188194
CG8366 CG9750 -1.743915
CG8402 CG8439 2.444892
CG8402 CG8443 0.051305
CG8402 CG8446 -0.069618
CG8402 CG8470 1.262102
CG8402 CG8665 -1.532657
CG8402 CG8766 -5.037843
CG8402 CG8788 6.692692
CG8402 CG8946 6.078775
CG8402 CG8977 -12.204126
CG8402 CG9009 -2.737369
CG8402 CG9281 -4.750416
CG8416 CG9128 -1.188208
CG8416 CG9677 -0.334450
CG8430 CG9710 -1.609269
CG8439 CG8446 -0.782694
CG8439 CG8759 -0.250406
CG8439 CG8788 0.679167
CG8439 CG8977 -6.125071
CG8439 CG9140 -0.959232
CG8439 CG9194 1.399702
CG8439 CG9281 -5.978069
CG8439 CG9330 1.895130
CG8439 CG9710 -0.185017
CG8439 CG9762 1.892438
CG8443 CG8446 1.799302
CG8443 CG8470 0.612837
CG8443 CG8525 -1.734530
CG8443 CG8766 0.206549
CG8443 CG8788 -6.652472
CG8443 CG8946 1.217558
CG8443 CG9527 -1.733437
CG8443 CG9577 1.631864
CG8444 CG8920 3.046912
CG8446 CG8759 -0.496133
CG8446 CG8946 1.811129
CG8446 CG8977 -3.085802
CG8446 CG9009 -1.507143
CG8446 CG9281 0.137690
CG8446 CG9630 3.766284
CG8446 CG9663 -1.966135
CG8446 CG9762 -2.564698
CG8470 CG8766 -0.941076
CG8470 CG8788 1.857809
CG8470 CG8946 -0.000829
CG8472 CG8567 -3.323793
CG8525 CG8920 0.749431
CG8525 CG9006 -0.758491
CG8525 CG9140 -1.064397
CG8525 CG9300 0.206921
CG8525 CG9306 0.001351
CG8525 CG9630 -2.260547
CG8525 CG9663 0.188479
CG8531 CG8636 -0.576893
CG8531 CG8788 3.308669
CG8531 CG8946 -0.389890
CG8553 CG9423 -0.981899
CG8635 CG8759 0.995813
CG8635 CG9866 -1.935753
CG8635 TE19126 0.402565
CG8669 CG9066 -2.047175
CG8749 CG9894 -4.113231
CG8759 CG8977 -8.836819
CG8759 CG8978 2.095243
CG8759 CG9140 0.912286
CG8759 CG9281 -8.741784
CG8759 CG9630 -2.388699
CG8759 CG9663 -1.450185
CG8759 CG9677 -1.246410
CG8759 CG9750 0.342725
CG8759 CG9762 5.862316
CG8759 CG9866 -3.925574
CG8759 CR31696 1.194942
CG8759 TE19126 -1.086772
CG8766 CG8788 -2.598274
CG8766 CG8946 -3.490375
CG8766 CG9331 0.099661
CG8766 CG9527 -3.350517
CG8788 CG8804 -0.222970
CG8788 CG8920 2.874472
CG8788 CG8946 -14.167400
CG8788 CG9331 -0.225842
CG8788 CG9527 -7.664607
CG8788 CG9762 1.493746
CG8804 CG8946 -0.665320
CG8804 CG9331 -4.603538
CG8920 CG9172 -2.366338
CG8920 CG9306 1.078620
CG8920 CG9330 0.370024
CG8933 CG8974 -1.834967
CG8946 CG9331 2.349646
CG8946 CG9527 1.383970
CG8946 CG9762 -0.934154
CG8965 CG9022 -1.179315
CG8977 CG9009 1.777488
CG8977 CG9172 -0.289829
CG8977 CG9281 -10.467421
CG8977 CG9330 1.368583
CG8977 CG9663 1.220406
CG8977 CG9710 3.362692
CG8977 CG9762 -4.022832
CG8977 CG9866 -0.043779
CG8977 TE19126 -2.857943
CG8978 CG9140 -3.859153
CG8978 CG9281 2.668426
CG8978 CG9750 1.022448
CG9006 CG9306 -1.576756
CG9022 CR31696 -1.737544
CG9035 CG9866 -1.000919
CG9128 CG9677 -1.845665
CG9140 CG9281 -2.687405
CG9148 CG9280 -4.399536
CG9172 CG9281 1.565275
CG9172 CG9330 0.714672
CG9172 CG9710 0.098692
CG9194 CG9710 -0.421438
CG9194 CR31696 -1.062407
CG9256 CG9677 -1.510381
CG9256 CG9916 -1.579206
CG9256 CG9985 -1.696799
CG9281 CG9330 -1.142885
CG9281 CG9710 -0.903549
CG9281 CG9762 -1.311752
CG9281 CG9866 2.029487
CG9281 TE19126 0.619356
CG9300 CG9306 -0.912764
CG9300 CG9630 -0.408171
CG9322 CG9330 -0.012420
CG9330 CG9710 -2.866084
CG9331 CG9527 -0.312383
CG9403 CG9423 -0.730372
CG9403 CG9677 -0.538162
CG9403 CG9712 -1.143497
CG9423 CG9677 0.359077
CG9527 CG9577 -1.522863
CG9630 CG9663 -1.103304
CG9666 CG9894 -3.162119
CG9677 CG9750 -0.979485
CG9677 CG9866 -0.782747
CG9677 CG9916 -2.129591
CG9677 CG9985 0.756706
CG9704 CG9797 -4.293698
CG9710 CG9762 -0.900147
CG9710 CR31696 -0.631652
CG9710 TE19126 0.060438
CG9866 TE19126 -1.361442
