# Supplementary material for: GINI: From ISH Images to Gene Interaction Networks
Source: PLoS Comput Biol. 2013 Oct 10;9(10):e1003227. doi: 10.1371/journal.pcbi.1003227 (PMC3794902; doi:10.1371/journal.pcbi.1003227)
Supplement: Dataset S1 — Networks predicted by GINI for the 9–10 and 13–16 development stages. For the data at each stage, multiple networks were predicted by varying the tuning parameter , between 0.5 and 1, as described in the paper. The network for each value is stored in a separate file in the dataset, in a format readable by Cytoscape. (BZ2) [file pcbi.1003227.s001.bz2 › Dataset_S1_Networks/GINI_network_stage13-16_lambda0.875.txt]

CG10009 CG12151 -3.483715
CG10009 CG1785 2.029926
CG10009 CG18854 -0.254674
CG10009 CG2221 -0.975998
CG10009 CG32409 0.588976
CG10009 CG33217 -0.251768
CG10009 CG4033 -0.588011
CG10009 CG4307 -0.992113
CG10009 CG4427 1.525157
CG10009 CG5277 -2.704286
CG10009 CG6022 -3.494548
CG10009 CG6708 -0.575866
CG10009 CG7421 -0.093842
CG10009 CG7519 1.353737
CG10009 CG7712 -0.388667
CG10009 CG8309 0.208934
CG10009 CG8920 -1.430547
CG10009 CG9149 -1.485329
CG10047 CG6703 -5.853475
CG10067 CG4726 -2.373361
CG10067 CG9710 -3.614677
CG10075 CG10691 -0.011857
CG10075 CG11267 0.526652
CG10075 CG13220 -1.495682
CG10075 CG15304 -1.441031
CG10075 CG32920 -4.222229
CG10075 CG33502 -0.746581
CG10075 CG4233 -0.910668
CG10075 CG5660 -3.223045
CG10075 CG6666 -0.229103
CG10075 CG6769 -1.124236
CG10107 CG7379 -3.857784
CG10121 CG32043 -4.432124
CG10160 CG11051 -0.734863
CG10160 CG1475 2.283191
CG10160 CG15117 -0.791416
CG10160 CG15717 0.168922
CG10160 CG1837 -0.005689
CG10160 CG2098 -1.758522
CG10160 CG2198 -1.269128
CG10160 CG3989 -0.257375
CG10160 CG4533 -3.966033
CG10160 CG5033 -0.893131
CG10160 CG5330 -1.609602
CG10160 CG7987 -2.770443
CG10206 CG10565 -1.079602
CG10206 CG10746 -0.143207
CG10206 CG11134 0.482989
CG10206 CG11267 -1.833539
CG10206 CG11471 -0.252720
CG10206 CG12141 5.348930
CG10206 CG12172 -2.374745
CG10206 CG12262 -0.146858
CG10206 CG1309 1.054685
CG10206 CG13506 -0.056481
CG10206 CG1475 0.179411
CG10206 CG15095 -2.609131
CG10206 CG15304 -0.355494
CG10206 CG15433 1.143836
CG10206 CG15717 -3.572299
CG10206 CG1685 -0.832092
CG10206 CG2003 -3.972851
CG10206 CG2098 -1.447699
CG10206 CG2713 -0.301267
CG10206 CG30011 -4.265198
CG10206 CG31098 2.042666
CG10206 CG31175 -0.678566
CG10206 CG3140 0.357034
CG10206 CG32164 -1.165510
CG10206 CG3267 2.437092
CG10206 CG32813 -3.956250
CG10206 CG4033 -2.785755
CG10206 CG4051 -0.769670
CG10206 CG4233 -4.888958
CG10206 CG4427 -2.549629
CG10206 CG4475 -1.477708
CG10206 CG4567 -1.093617
CG10206 CG5033 -8.812014
CG10206 CG5330 0.741639
CG10206 CG5353 1.372031
CG10206 CG5904 3.481573
CG10206 CG6501 -3.211288
CG10206 CG6871 -3.737162
CG10206 CG6949 6.512540
CG10206 CG7088 1.340548
CG10206 CG7421 -5.020969
CG10206 CG7458 1.907460
CG10206 CG7461 0.794320
CG10206 CG7915 -0.857741
CG10206 CG7935 2.171644
CG10206 CG8058 -5.631808
CG10206 CG8235 2.232945
CG10206 CG8309 -0.481905
CG10206 CG8402 -5.012438
CG10206 CG8439 2.702102
CG10206 CG8443 -1.293237
CG10206 CG8446 -2.813053
CG10206 CG8470 1.392290
CG10206 CG8946 0.990551
CG10206 CG8977 5.134839
CG10206 CG9009 -0.844332
CG10206 CG9281 -0.768258
CG10229 CG14712 -3.240071
CG10229 CG4457 -2.834203
CG10236 CG3903 -4.270246
CG10278 CG13704 -4.742550
CG10334 CG1648 -2.744504
CG10334 CG32425 -1.161418
CG10334 CG3903 -2.357847
CG10341 CG10660 0.440932
CG10341 CG12141 4.841002
CG10341 CG12530 -0.029623
CG10341 CG12785 -0.790585
CG10341 CG14996 -1.210949
CG10341 CG1685 -1.061554
CG10341 CG17136 -1.232120
CG10341 CG17369 0.839104
CG10341 CG1746 0.760402
CG10341 CG1785 -0.781291
CG10341 CG2827 0.213346
CG10341 CG4217 0.684448
CG10341 CG5558 -3.733838
CG10341 CG5824 0.039046
CG10341 CG5904 2.237892
CG10341 CG6022 -0.687388
CG10341 CG6105 0.558641
CG10341 CG7519 -9.204958
CG10341 CG7839 -2.554948
CG10341 CG8039 -1.920303
CG10341 CG8327 -4.240437
CG10341 CG8525 -0.067857
CG10341 CG9306 0.068796
CG10341 CG9630 -1.607866
CG10379 CG10565 0.052992
CG10379 CG12792 1.054800
CG10379 CG13005 0.186587
CG10379 CG1475 -1.743028
CG10379 CG31045 -0.821495
CG10379 CG32425 -0.051040
CG10379 CG3278 -0.753366
CG10379 CG33104 -0.223386
CG10379 CG33549 -0.907058
CG10379 CG4170 -0.391823
CG10379 CG5374 -1.296229
CG10379 CG6512 -2.145932
CG10379 CG6668 -0.566977
CG10379 CG7430 -0.224399
CG10379 CG7610 -0.211690
CG10379 CG8759 -0.232284
CG10379 CG8977 0.955179
CG10379 CG9281 -1.525944
CG10379 CG9866 -0.664327
CG10504 CG10565 1.111097
CG10504 CG10724 -1.917542
CG10504 CG11107 -0.565794
CG10504 CG12262 -1.849986
CG10504 CG12403 -0.014818
CG10504 CG1475 -12.187030
CG10504 CG15105 -1.411924
CG10504 CG17158 0.159429
CG10504 CG17492 1.515843
CG10504 CG1910 0.369928
CG10504 CG32425 -1.732156
CG10504 CG33149 -0.505086
CG10504 CG33549 0.695248
CG10504 CG3725 -0.147803
CG10504 CG4169 0.161976
CG10504 CG4427 1.318258
CG10504 CG4552 -2.354581
CG10504 CG4679 -0.104254
CG10504 CG4692 -0.509488
CG10504 CG4726 -0.583495
CG10504 CG4994 -0.564351
CG10504 CG5320 2.459185
CG10504 CG5330 2.608730
CG10504 CG5353 2.041554
CG10504 CG6668 -0.138245
CG10504 CG6775 -0.951865
CG10504 CG7033 -0.420922
CG10504 CG7071 -1.360779
CG10504 CG7107 -0.333190
CG10504 CG7413 -1.023497
CG10504 CG7430 -2.485331
CG10504 CG7920 -2.249084
CG10504 CG8231 0.725127
CG10504 CG8235 -0.394692
CG10504 CG8439 -2.388635
CG10504 CG8977 4.250249
CG10504 CG9022 -1.515510
CG10504 CG9281 2.214094
CG10535 CG2969 -4.369537
CG10535 CG32425 -3.926103
CG10565 CG11015 -0.595459
CG10565 CG11134 1.084938
CG10565 CG11471 0.982613
CG10565 CG11979 0.787603
CG10565 CG12151 2.748786
CG10565 CG12262 0.155448
CG10565 CG13005 -0.179131
CG10565 CG13506 -1.553136
CG10565 CG1475 -4.102205
CG10565 CG15433 -1.064154
CG10565 CG17166 -3.998049
CG10565 CG17246 -1.018506
CG10565 CG3008 -0.713809
CG10565 CG3140 -1.387312
CG10565 CG32164 -2.677229
CG10565 CG32425 -1.594145
CG10565 CG3267 -4.783143
CG10565 CG33104 -3.590694
CG10565 CG33549 0.885547
CG10565 CG3499 -2.308046
CG10565 CG4051 -3.650944
CG10565 CG4427 -10.270585
CG10565 CG4567 1.729779
CG10565 CG4679 0.621740
CG10565 CG4994 0.249740
CG10565 CG5033 -0.474991
CG10565 CG5330 -1.465118
CG10565 CG5353 3.969541
CG10565 CG5374 -1.441503
CG10565 CG6501 1.046510
CG10565 CG6512 1.317978
CG10565 CG6668 -3.996358
CG10565 CG6708 -0.276492
CG10565 CG6904 4.509291
CG10565 CG7033 -3.902416
CG10565 CG7107 1.270849
CG10565 CG7361 -3.533228
CG10565 CG7413 0.530600
CG10565 CG7421 4.255106
CG10565 CG7430 -1.467185
CG10565 CG7461 2.250288
CG10565 CG7610 0.201941
CG10565 CG7935 -0.989378
CG10565 CG8231 2.009013
CG10565 CG8235 -1.642845
CG10565 CG8309 0.875035
CG10565 CG8402 0.156363
CG10565 CG8439 -5.522070
CG10565 CG8788 3.673577
CG10565 CG8977 7.496212
CG10565 CG9172 0.311067
CG10565 CG9281 -3.298227
CG10565 CG9330 -1.177581
CG10565 CG9710 -0.144925
CG10571 CG9006 -3.799973
CG10620 CG11861 -1.297478
CG10620 CG11949 -1.009863
CG10620 CG12091 -0.864277
CG10620 CG12131 -0.020141
CG10620 CG12676 -4.560836
CG10620 CG1422 -2.504305
CG10620 CG17158 1.456955
CG10620 CG17492 0.605276
CG10620 CG18250 -6.701984
CG10620 CG2051 -1.578822
CG10620 CG31045 -0.923139
CG10620 CG31332 2.768857
CG10620 CG33097 1.646731
CG10620 CG4006 -1.679072
CG10620 CG5183 -1.768121
CG10620 CG5809 -0.633247
CG10620 CG7893 -1.949204
CG10627 CG4679 -3.844915
CG10655 CG10691 0.444859
CG10655 CG11107 -1.150879
CG10655 CG11267 -3.745919
CG10655 CG11979 0.612432
CG10655 CG12400 -0.472180
CG10655 CG13551 -0.658786
CG10655 CG13704 -1.265534
CG10655 CG1371 -1.888576
CG10655 CG15095 -0.013649
CG10655 CG1685 0.967796
CG10655 CG17332 0.777844
CG10655 CG32813 2.401176
CG10655 CG33502 -0.538482
CG10655 CG4217 -1.674590
CG10655 CG4233 -0.761967
CG10655 CG5558 -1.285389
CG10655 CG5903 -1.485418
CG10655 CG5904 -1.859093
CG10655 CG6501 -4.989200
CG10655 CG6769 -4.895998
CG10655 CG6949 4.970748
CG10655 CG7361 0.941185
CG10655 CG8048 -0.441516
CG10655 CG9527 1.098296
CG10660 CG12785 -3.473578
CG10660 CG14996 -0.670793
CG10660 CG1785 -1.379424
CG10660 CG4217 1.403622
CG10660 CG5010 -1.610701
CG10660 CG6022 -1.171354
CG10660 CG6767 -1.538243
CG10660 CG7712 -0.147698
CG10660 CG8920 0.844326
CG10660 CG9577 -2.561864
CG10691 CG11267 -5.467144
CG10691 CG12141 -5.728639
CG10691 CG12157 -1.628692
CG10691 CG12400 -10.075309
CG10691 CG13704 -0.418094
CG10691 CG15304 -5.437444
CG10691 CG1685 1.738514
CG10691 CG2713 -6.870119
CG10691 CG3140 -1.276841
CG10691 CG3714 -0.964548
CG10691 CG4217 3.917801
CG10691 CG4233 2.012612
CG10691 CG4753 -0.428103
CG10691 CG5010 -0.097127
CG10691 CG5558 -0.186035
CG10691 CG5660 0.455359
CG10691 CG5904 -0.331261
CG10691 CG6105 1.420787
CG10691 CG6226 -0.992961
CG10691 CG6459 -1.099521
CG10691 CG6501 6.314904
CG10691 CG6769 -2.052296
CG10691 CG6904 5.960798
CG10691 CG6949 -5.351605
CG10691 CG7421 3.501473
CG10691 CG8039 -0.633437
CG10691 CG8058 -1.993487
CG10691 CG8443 -0.838127
CG10691 CG8470 -3.072509
CG10691 CG8766 -0.653777
CG10691 CG8788 3.970517
CG10691 CG8946 1.084143
CG10691 CG9140 -1.502748
CG10691 CG9527 -1.817211
CG10701 CG5809 -3.823155
CG10724 CG12262 -0.723373
CG10724 CG12403 -2.104065
CG10724 CG15105 -1.487550
CG10724 CG5320 0.004564
CG10726 CG2207 -4.364739
CG10746 CG15095 -0.399356
CG10746 CG15717 -5.712483
CG10746 CG31098 -1.018249
CG10746 CG7266 -0.937556
CG10746 CG8402 0.681736
CG10746 CG8470 -1.911748
CG11015 CG12131 -0.275550
CG11015 CG12792 1.821522
CG11015 CG13005 0.573328
CG11015 CG15433 3.626562
CG11015 CG18250 1.261004
CG11015 CG32625 -2.422709
CG11015 CG3278 -0.404475
CG11015 CG33104 0.502416
CG11015 CG4700 -2.396295
CG11015 CG5258 0.019204
CG11015 CG6512 -6.112856
CG11015 CG7033 0.175473
CG11015 CG7413 -0.692878
CG11015 CG7654 -0.865824
CG11015 CG7893 -2.087481
CG11015 CG8231 -3.190766
CG11015 CG9172 -1.664801
CG11015 CG9281 -0.595452
CG11015 CG9330 -2.629863
CG11015 CG9710 -0.273803
CG11051 CG15117 -1.126216
CG11051 CG1743 -3.420557
CG11051 CG2098 -2.370318
CG11051 CG8050 -0.540795
CG11051 CG8665 -1.392874
CG1109 CG4303 -3.843809
CG11107 CG11267 -0.862981
CG11107 CG11444 -1.072057
CG11107 CG17332 0.134461
CG11107 CG2161 -4.512022
CG11107 CG3140 -0.614512
CG11107 CG3499 -0.236004
CG11107 CG4169 -1.663522
CG11107 CG4233 -0.278171
CG11107 CG5353 -0.901054
CG11107 CG5904 0.554089
CG11107 CG6501 0.381209
CG11107 CG7107 -0.799053
CG11107 CG7920 -1.085264
CG11107 CG8402 -0.304967
CG11134 CG11267 1.242935
CG11134 CG12151 0.216714
CG11134 CG12400 -0.640322
CG11134 CG2713 0.409590
CG11134 CG31160 -4.428370
CG11134 CG3140 -0.305228
CG11134 CG32164 -0.598609
CG11134 CG3267 -1.600599
CG11134 CG4427 -2.631381
CG11134 CG4567 -0.560865
CG11134 CG6459 -1.511369
CG11134 CG6708 0.341047
CG11134 CG7107 -0.937360
CG11134 CG7361 -2.100731
CG11134 CG7461 -0.749775
CG11134 CG8235 -1.259945
CG11134 CG8531 -1.335504
CG11134 CG8788 1.210872
CG11134 CG8946 -0.606373
CG11151 CG33502 -4.124131
CG11267 CG11979 5.565377
CG11267 CG12141 6.885737
CG11267 CG12157 0.717041
CG11267 CG12400 -0.015518
CG11267 CG13220 -0.575301
CG11267 CG13506 1.194086
CG11267 CG13551 0.190047
CG11267 CG13704 1.274201
CG11267 CG1371 -0.284658
CG11267 CG14048 3.085075
CG11267 CG15095 -1.265351
CG11267 CG15304 -3.988051
CG11267 CG15347 -1.726866
CG11267 CG15717 -1.116546
CG11267 CG1685 -3.521614
CG11267 CG17332 -1.934046
CG11267 CG1882 -1.256089
CG11267 CG2003 0.855907
CG11267 CG2713 1.857302
CG11267 CG31004 -0.345513
CG11267 CG31098 0.044388
CG11267 CG31175 2.036292
CG11267 CG3127 -0.313790
CG11267 CG3140 -0.220286
CG11267 CG32164 0.959035
CG11267 CG3267 -2.144280
CG11267 CG32813 -2.418132
CG11267 CG33502 -0.193692
CG11267 CG3499 0.678328
CG11267 CG3714 0.088229
CG11267 CG4033 -1.724895
CG11267 CG4051 1.173150
CG11267 CG4217 3.337531
CG11267 CG4233 -4.466720
CG11267 CG4427 3.439933
CG11267 CG4567 -0.994681
CG11267 CG4753 1.056152
CG11267 CG4994 -4.945029
CG11267 CG5033 0.379147
CG11267 CG5558 1.920011
CG11267 CG5819 -0.340161
CG11267 CG5903 0.592114
CG11267 CG5904 -14.156104
CG11267 CG6226 2.496157
CG11267 CG6501 -18.310073
CG11267 CG6666 -1.099426
CG11267 CG6769 0.416411
CG11267 CG6949 -1.549720
CG11267 CG7033 2.097526
CG11267 CG7107 0.517696
CG11267 CG7361 0.500765
CG11267 CG7421 -1.065272
CG11267 CG7458 -1.688150
CG11267 CG8048 1.784560
CG11267 CG8058 0.614704
CG11267 CG8235 -2.087276
CG11267 CG8402 -0.527670
CG11267 CG8439 -0.860365
CG11267 CG8443 -2.853120
CG11267 CG8446 -0.112125
CG11267 CG8470 -2.959507
CG11267 CG8766 -2.051334
CG11267 CG8788 1.473712
CG11267 CG8946 -1.913437
CG11267 CG8977 8.672203
CG11267 CG9527 -0.879185
CG11306 CG4457 -3.994130
CG11324 CG31108 -4.207416
CG11347 CG33097 -2.590704
CG11347 CG33549 -1.316273
CG11347 CG3725 -1.657295
CG11347 CG3903 -1.571101
CG11372 CG4376 -4.477570
CG11372 CG7071 -3.351980
CG11372 CG7107 -2.071863
CG11372 CG8186 -2.378757
CG11444 CG13005 1.234605
CG11444 CG1475 0.903304
CG11444 CG17246 -0.944540
CG11444 CG18854 1.219829
CG11444 CG3140 -0.473281
CG11444 CG32425 0.171900
CG11444 CG3499 -0.701346
CG11444 CG3624 -0.855918
CG11444 CG4233 -1.481789
CG11444 CG4972 -1.463258
CG11444 CG4994 0.110071
CG11444 CG5353 -2.643510
CG11444 CG5374 -0.328427
CG11444 CG5904 1.821903
CG11444 CG6775 -0.954511
CG11444 CG6904 -1.144341
CG11444 CG7033 0.630563
CG11444 CG7413 -1.719759
CG11444 CG7430 -1.283082
CG11444 CG7461 -1.075324
CG11444 CG7935 0.386881
CG11444 CG7993 -1.478857
CG11444 CG8235 1.024691
CG11444 CG8759 0.543533
CG11444 CG8978 -0.235776
CG11444 CG9750 -1.617592
CG11453 CG13102 -3.762847
CG11453 CG3734 -3.979871
CG11471 CG12792 -1.785969
CG11471 CG1475 0.433003
CG11471 CG15433 -0.373615
CG11471 CG18854 3.375339
CG11471 CG2221 -1.754369
CG11471 CG32409 0.753060
CG11471 CG33104 -0.571408
CG11471 CG4427 -0.909868
CG11471 CG4912 -13.351723
CG11471 CG5033 0.947212
CG11471 CG5258 -0.885837
CG11471 CG5824 4.133654
CG11471 CG6512 -0.370816
CG11471 CG6708 -3.229201
CG11471 CG7033 3.728212
CG11471 CG7413 -1.818950
CG11471 CG7430 -0.308075
CG11471 CG7461 -1.832158
CG11471 CG7654 -2.455865
CG11471 CG8309 0.204289
CG11471 CG8920 2.372515
CG11471 CG8977 -0.663182
CG11471 CG9281 -1.030748
CG11471 CG9330 -4.773032
CG11494 CG14513 -3.888725
CG1157 CG15162 -1.465370
CG1157 CG2713 -1.194810
CG1157 CG4033 -1.721738
CG1157 CG6105 -1.881553
CG1157 CG6501 0.727554
CG1157 CG7176 -1.544154
CG1157 CG7421 0.156972
CG1157 CG8788 -0.714841
CG11576 CG13284 -4.142210
CG11652 CG11861 -2.517677
CG11652 CG1422 -0.507304
CG11652 CG1444 -0.711105
CG11652 CG17492 -0.132743
CG11652 CG18250 0.694335
CG11652 CG31332 -1.891248
CG11652 CG3371 -2.740543
CG11652 CG7638 -3.144766
CG11738 CG11979 3.867649
CG11738 CG12141 8.594808
CG11738 CG12530 1.614969
CG11738 CG12785 5.432070
CG11738 CG12792 5.418618
CG11738 CG13503 0.855475
CG11738 CG14206 -10.538983
CG11738 CG17136 -0.595327
CG11738 CG2003 -1.040270
CG11738 CG2184 0.888492
CG11738 CG2863 -9.986303
CG11738 CG32409 -0.394677
CG11738 CG32813 0.694898
CG11738 CG4033 -0.231800
CG11738 CG4217 -4.685456
CG11738 CG4307 -7.150579
CG11738 CG4843 -1.213447
CG11738 CG4912 -3.618477
CG11738 CG5258 -1.064592
CG11738 CG5277 3.866161
CG11738 CG5824 -6.779051
CG11738 CG5904 -4.303038
CG11738 CG6105 8.376561
CG11738 CG6226 0.783925
CG11738 CG6904 1.457039
CG11738 CG7430 -2.120897
CG11738 CG7458 -1.358860
CG11738 CG7519 -4.850644
CG11738 CG8231 2.182720
CG11738 CG8301 -0.413217
CG11738 CG8446 -1.104551
CG11738 CG8525 -3.873403
CG11738 CG8635 0.445302
CG11738 CG8759 -4.279270
CG11738 CG8977 2.495522
CG11738 CG9630 -5.825162
CG11738 CG9663 -0.092841
CG11771 CG1785 1.207131
CG11771 CG32264 -2.451218
CG11771 CG6022 -5.025831
CG11771 CG6767 -1.700905
CG11771 CG8920 -2.356615
CG11785 CG33217 -3.797715
CG11798 CG14041 -4.691897
CG11861 CG12006 -1.079878
CG11861 CG17492 0.067056
CG11861 CG18250 -0.657468
CG11861 CG31332 -1.810298
CG11861 CG7638 -0.656624
CG11949 CG1422 -2.592021
CG11949 CG17158 -2.232046
CG11949 CG18250 -0.723039
CG11949 CG31332 -0.904264
CG11979 CG12141 5.185332
CG11979 CG14206 -5.458705
CG11979 CG15433 1.506522
CG11979 CG1685 -3.267066
CG11979 CG2003 -1.022374
CG11979 CG2863 -6.316437
CG11979 CG31175 0.274939
CG11979 CG32164 1.596363
CG11979 CG32813 2.569406
CG11979 CG33217 -2.037768
CG11979 CG4033 -0.788273
CG11979 CG4051 -0.668661
CG11979 CG4217 2.437919
CG11979 CG4307 -4.537335
CG11979 CG4427 0.742241
CG11979 CG4901 -0.989647
CG11979 CG4994 -10.670510
CG11979 CG5277 1.936979
CG11979 CG5374 -1.341047
CG11979 CG5904 -8.263101
CG11979 CG6105 1.865011
CG11979 CG6226 2.957581
CG11979 CG6501 -10.095709
CG11979 CG6769 -1.848233
CG11979 CG6904 -1.215868
CG11979 CG6949 -0.898260
CG11979 CG7033 -0.527911
CG11979 CG7361 3.211660
CG11979 CG7430 0.521131
CG11979 CG7519 -0.667461
CG11979 CG7610 -3.020930
CG11979 CG7698 -1.147623
CG11979 CG7935 -0.996796
CG11979 CG8231 0.777405
CG11979 CG8235 -1.856735
CG11979 CG8439 3.457689
CG11979 CG8446 1.110407
CG11979 CG8759 0.831394
CG11979 CG8788 0.897929
CG11979 CG8977 3.077203
CG11979 CG9140 -0.886883
CG11979 CG9281 1.179329
CG11979 CG9527 -0.859063
CG11979 CG9762 0.605825
CG11992 CG15717 -2.703889
CG11992 CG5345 -2.399744
CG11992 CG7266 -2.401236
CG12006 CG12084 -3.532902
CG12006 CG14025 -2.555574
CG12006 CG1429 -0.630467
CG12006 CG17492 -0.179133
CG12006 CG3001 1.599878
CG12006 CG3048 -3.146695
CG12006 CG31045 0.095982
CG12006 CG31332 -0.166738
CG12006 CG4125 -0.781449
CG12006 CG4843 -1.851048
CG12006 CG7638 1.261204
CG12006 CG8759 -3.313479
CG12084 CG9677 -2.306776
CG12091 CG17158 0.778501
CG12091 CG18250 -0.656218
CG12091 CG3265 -1.298449
CG12091 CG32701 -4.109103
CG12091 CG33097 -1.030207
CG12091 CG33549 1.002941
CG12091 CG3371 -0.478269
CG12091 CG3800 -1.588073
CG12091 CG4006 -1.557630
CG12091 CG5809 -0.740624
CG12091 CG6877 -2.239528
CG12091 CG8933 -2.416588
CG12091 CG9423 -3.398707
CG12091 CG9985 -0.082378
CG12101 CG12785 2.696780
CG12101 CG12792 0.436898
CG12101 CG1685 1.977978
CG12101 CG1785 -5.040936
CG12101 CG2221 -0.668815
CG12101 CG2863 -0.330581
CG12101 CG32409 -0.766167
CG12101 CG32813 -1.898669
CG12101 CG4033 -0.505463
CG12101 CG4217 -2.008422
CG12101 CG4912 -2.895432
CG12101 CG5010 0.461428
CG12101 CG5904 1.199755
CG12101 CG6022 -0.335302
CG12101 CG6226 1.043668
CG12101 CG8058 -3.062869
CG12101 CG8920 -1.684647
CG12113 CG9677 -3.967713
CG12129 CG1404 -2.948825
CG12129 CG33097 -3.435214
CG12131 CG13005 -0.621600
CG12131 CG14025 -0.715731
CG12131 CG1475 0.165896
CG12131 CG17492 -0.058775
CG12131 CG18250 -0.297544
CG12131 CG4170 -0.986577
CG12131 CG4700 -0.034209
CG12131 CG5183 -0.868669
CG12131 CG5809 -0.833230
CG12131 CG6512 -1.663941
CG12131 CG9866 -1.111131
CG12131 TE19126 -0.660422
CG12141 CG12400 5.210351
CG12141 CG12785 1.870487
CG12141 CG12792 -5.543747
CG12141 CG1309 2.255099
CG12141 CG13506 0.912615
CG12141 CG14206 -0.657869
CG12141 CG1685 -18.919056
CG12141 CG1746 0.898294
CG12141 CG1785 7.062954
CG12141 CG18854 -0.444216
CG12141 CG2003 -1.675613
CG12141 CG2263 -3.987334
CG12141 CG2713 6.720421
CG12141 CG2863 -10.666890
CG12141 CG3140 2.378976
CG12141 CG32409 1.006597
CG12141 CG32813 3.331779
CG12141 CG4003 0.100803
CG12141 CG4033 7.114409
CG12141 CG4217 -4.513302
CG12141 CG4307 -7.408771
CG12141 CG4427 1.893183
CG12141 CG4457 0.308199
CG12141 CG5033 -21.684485
CG12141 CG5258 4.706590
CG12141 CG5277 2.423730
CG12141 CG5374 -4.438989
CG12141 CG5558 -8.876825
CG12141 CG5824 5.503760
CG12141 CG5904 3.022614
CG12141 CG5992 -4.475751
CG12141 CG6022 -0.569480
CG12141 CG6105 2.234078
CG12141 CG6226 1.794750
CG12141 CG6501 -14.596868
CG12141 CG6904 -14.861629
CG12141 CG6949 0.136040
CG12141 CG7421 -0.517670
CG12141 CG7461 5.792782
CG12141 CG7519 -17.878380
CG12141 CG7610 2.510745
CG12141 CG7834 -2.295725
CG12141 CG7839 1.270775
CG12141 CG7935 4.329360
CG12141 CG7993 -8.472032
CG12141 CG8039 -3.436556
CG12141 CG8058 -7.139308
CG12141 CG8327 -0.641396
CG12141 CG8443 -1.024957
CG12141 CG8446 -12.283392
CG12141 CG8525 -5.009201
CG12141 CG8759 -9.243234
CG12141 CG8977 19.364449
CG12141 CG8978 2.457877
CG12141 CG9006 0.488336
CG12141 CG9140 -4.122771
CG12141 CG9281 0.265119
CG12141 CG9630 -2.261820
CG12151 CG1309 -4.844414
CG12151 CG14048 -0.360807
CG12151 CG1685 1.265346
CG12151 CG17246 -1.241455
CG12151 CG18854 1.000115
CG12151 CG2713 -0.599897
CG12151 CG3140 1.239830
CG12151 CG3267 -0.026969
CG12151 CG33104 -1.347862
CG12151 CG33217 -0.861981
CG12151 CG4003 -1.233321
CG12151 CG4051 -1.009032
CG12151 CG4427 -6.039695
CG12151 CG5033 -0.321390
CG12151 CG5277 1.270659
CG12151 CG5330 -2.399925
CG12151 CG5353 0.373512
CG12151 CG5594 -1.153512
CG12151 CG6022 1.154050
CG12151 CG6343 -0.307716
CG12151 CG6708 -1.433556
CG12151 CG7361 -3.287106
CG12151 CG7461 1.478306
CG12151 CG7935 -0.396401
CG12151 CG8235 -0.667901
CG12151 CG8309 -0.570842
CG12151 CG8402 1.543082
CG12151 CG8439 0.384381
CG12151 CG8788 1.973966
CG12151 CG9006 1.066302
CG12157 CG12400 1.679723
CG12157 CG13551 -1.418344
CG12157 CG14048 0.104196
CG12157 CG15095 -1.421361
CG12157 CG15304 0.670657
CG12157 CG2003 1.526222
CG12157 CG31098 -2.092436
CG12157 CG32164 0.122273
CG12157 CG3267 1.102794
CG12157 CG4033 -0.881006
CG12157 CG6459 -2.258553
CG12157 CG6501 -3.683283
CG12157 CG6666 -1.109824
CG12157 CG6949 -1.197706
CG12157 CG7176 -0.803086
CG12157 CG7421 -1.300800
CG12157 CG8048 -0.615914
CG12157 CG8402 0.480355
CG12157 CG8470 -0.018974
CG12157 CG8766 0.234548
CG12157 CG8788 -1.339019
CG12157 CG8946 1.265470
CG12157 CG9527 0.798934
CG12172 CG15717 -0.884327
CG12172 CG1685 -1.301253
CG12172 CG2098 -1.546265
CG12172 CG5033 -1.035783
CG12206 CG7675 -3.896128
CG12262 CG12403 -2.081401
CG12262 CG1371 -1.478246
CG12262 CG1475 -2.329302
CG12262 CG15105 -1.116991
CG12262 CG1837 0.695935
CG12262 CG1910 0.662432
CG12262 CG3140 0.002701
CG12262 CG32164 0.044778
CG12262 CG32425 -0.157379
CG12262 CG4169 -1.012514
CG12262 CG4427 -2.820955
CG12262 CG4679 -0.594306
CG12262 CG5320 1.266049
CG12262 CG5330 0.581201
CG12262 CG5353 -0.649619
CG12262 CG6501 1.259763
CG12262 CG6668 -0.862618
CG12262 CG7107 0.440515
CG12262 CG7920 0.275313
CG12262 CG7987 -0.702020
CG12262 CG8235 -0.250542
CG12262 CG8402 -0.705567
CG1228 CG17158 -3.892204
CG12350 CG31463 -12.670554
CG12360 CG1422 -1.719941
CG12360 CG18250 -1.705620
CG12360 CG9128 -2.517674
CG12369 CG18250 -3.746462
CG12369 CG5433 -3.827516
CG12400 CG12785 4.249172
CG12400 CG13220 0.138260
CG12400 CG13506 -1.392272
CG12400 CG13704 -1.349726
CG12400 CG14048 0.155035
CG12400 CG15304 1.746435
CG12400 CG1785 2.328359
CG12400 CG2713 0.022422
CG12400 CG3140 1.480223
CG12400 CG32409 2.393529
CG12400 CG3267 2.150706
CG12400 CG3283 -1.624117
CG12400 CG3714 -0.094051
CG12400 CG4217 -8.735778
CG12400 CG4307 2.735108
CG12400 CG4567 -0.949286
CG12400 CG4753 0.716187
CG12400 CG4901 -2.095909
CG12400 CG5010 -5.555794
CG12400 CG5525 -1.438322
CG12400 CG5558 0.810819
CG12400 CG5660 -2.291543
CG12400 CG5903 -0.349054
CG12400 CG5904 -6.519184
CG12400 CG6105 -3.559005
CG12400 CG6226 0.358203
CG12400 CG6459 -0.466585
CG12400 CG6501 1.163319
CG12400 CG6769 1.548653
CG12400 CG6904 -3.339504
CG12400 CG6949 2.296136
CG12400 CG7361 0.957792
CG12400 CG7421 -1.193457
CG12400 CG7712 1.411166
CG12400 CG8039 0.746648
CG12400 CG8058 -0.459504
CG12400 CG8443 -3.973517
CG12400 CG8766 2.141980
CG12400 CG8788 -7.870479
CG12400 CG8946 2.410757
CG12400 CG9140 -0.012644
CG12400 CG9527 -2.307010
CG12403 CG1475 3.449685
CG12403 CG15105 -0.185220
CG12403 CG15117 0.031791
CG12403 CG15282 -1.572832
CG12403 CG17325 -1.818381
CG12403 CG1837 -3.542063
CG12403 CG1910 -0.126813
CG12403 CG33149 -1.554503
CG12403 CG5320 -1.517626
CG12403 CG5330 -0.231002
CG12403 CG5476 0.242588
CG12403 CG7433 -2.752006
CG12530 CG1381 -3.669050
CG12530 CG17136 0.108815
CG12530 CG17369 -0.086557
CG12530 CG1746 -3.556554
CG12530 CG5277 0.789553
CG12530 CG5824 -8.465413
CG12530 CG6022 1.567657
CG12530 CG6105 0.865953
CG12530 CG7519 -1.662512
CG12530 CG8327 -1.111655
CG12530 CG8525 -2.516429
CG12530 CG9006 -0.083320
CG12530 CG9306 -1.456070
CG12530 CG9630 -0.863593
CG12592 CG14712 -1.821128
CG12592 CG18250 0.214864
CG12592 CG3436 -2.134798
CG12592 CG4700 -1.903842
CG12592 CG5454 -0.923326
CG12592 CG9677 -2.133612
CG12592 CG9750 -0.541755
CG12676 CG18250 -1.904791
CG12701 CG14883 -2.979125
CG12701 CG3542 -2.870611
CG12785 CG12792 4.125421
CG12785 CG13503 -0.123832
CG12785 CG14048 1.709541
CG12785 CG14206 -4.651199
CG12785 CG1685 5.920366
CG12785 CG17136 -1.754590
CG12785 CG1785 -9.593108
CG12785 CG18854 1.983851
CG12785 CG2221 -0.982095
CG12785 CG2863 -0.645657
CG12785 CG2867 -1.994922
CG12785 CG32409 -2.018935
CG12785 CG32813 -4.418191
CG12785 CG33217 -0.187367
CG12785 CG4033 -2.384551
CG12785 CG4217 -10.190131
CG12785 CG4901 0.504281
CG12785 CG4912 -5.345536
CG12785 CG5525 -2.831113
CG12785 CG5824 0.890211
CG12785 CG5904 -7.826116
CG12785 CG6022 -3.438562
CG12785 CG6105 4.569335
CG12785 CG6226 2.819925
CG12785 CG6501 6.495877
CG12785 CG6904 -0.720936
CG12785 CG7361 -1.495204
CG12785 CG7519 -2.062650
CG12785 CG7698 -0.111198
CG12785 CG7712 1.932369
CG12785 CG8058 -1.860542
CG12785 CG8525 -2.607053
CG12785 CG8788 -3.838473
CG12785 CG8920 4.037567
CG12792 CG13005 -1.598211
CG12792 CG13503 -1.646229
CG12792 CG14206 -1.639765
CG12792 CG15433 -5.931194
CG12792 CG1685 1.090831
CG12792 CG17369 2.651316
CG12792 CG1785 -0.652345
CG12792 CG18854 2.691532
CG12792 CG2221 -0.132143
CG12792 CG2263 1.087457
CG12792 CG2863 -1.105997
CG12792 CG3001 0.719299
CG12792 CG32409 -4.166224
CG12792 CG3278 -0.512117
CG12792 CG32813 1.378884
CG12792 CG4033 -2.068066
CG12792 CG4307 -5.023092
CG12792 CG4457 -1.845923
CG12792 CG4912 -10.730855
CG12792 CG5033 1.671967
CG12792 CG5258 -3.262461
CG12792 CG5277 -1.668594
CG12792 CG5374 4.436810
CG12792 CG5824 -6.249739
CG12792 CG5904 -1.751147
CG12792 CG6022 1.100104
CG12792 CG6226 1.319908
CG12792 CG6512 -3.237909
CG12792 CG6904 1.476414
CG12792 CG7033 2.742660
CG12792 CG7430 -4.168860
CG12792 CG7461 0.264078
CG12792 CG7519 -0.110566
CG12792 CG7935 0.327402
CG12792 CG8058 1.871470
CG12792 CG8231 -2.134342
CG12792 CG8446 0.167123
CG12792 CG8759 -7.715384
CG12792 CG8920 2.599315
CG12792 CG8977 -0.320252
CG12792 CG8978 -1.840532
CG12792 CG9172 2.495956
CG12792 CG9281 -2.612861
CG12792 CG9330 3.088763
CG12792 CG9630 0.698924
CG12792 CG9866 0.575708
CG13005 CG1475 -3.344427
CG13005 CG17246 -2.021426
CG13005 CG17492 2.475746
CG13005 CG18250 0.383094
CG13005 CG1910 1.272104
CG13005 CG3001 -0.037482
CG13005 CG31045 0.175175
CG13005 CG3140 -1.610112
CG13005 CG32409 2.183251
CG13005 CG3278 -2.116718
CG13005 CG3624 -0.811070
CG13005 CG4003 0.950728
CG13005 CG4170 -0.886579
CG13005 CG4427 0.617884
CG13005 CG4700 -1.856374
CG13005 CG4912 -0.453088
CG13005 CG5033 -6.454748
CG13005 CG5183 -1.330065
CG13005 CG5258 -1.778397
CG13005 CG5277 -0.284301
CG13005 CG5330 1.543402
CG13005 CG5353 -0.236045
CG13005 CG5374 2.893252
CG13005 CG5824 1.302615
CG13005 CG5904 3.965347
CG13005 CG6512 -0.837373
CG13005 CG6904 -3.479718
CG13005 CG7033 -7.778457
CG13005 CG7227 -2.242224
CG13005 CG7430 1.902633
CG13005 CG7461 0.779720
CG13005 CG7610 -0.083134
CG13005 CG7935 -0.352441
CG13005 CG7987 -1.440391
CG13005 CG8231 3.037187
CG13005 CG8759 -6.393472
CG13005 CG8977 -2.172904
CG13005 CG8978 -0.290110
CG13005 CG9140 0.554789
CG13005 CG9281 4.266522
CG13005 CG9710 0.012837
CG13005 CG9750 -1.428974
CG13005 CG9866 -0.004523
CG1309 CG1475 1.320942
CG1309 CG14805 -0.140085
CG1309 CG1685 -1.323912
CG1309 CG2098 -0.904176
CG1309 CG4427 -0.170514
CG1309 CG5033 -2.294430
CG1309 CG5330 -1.387967
CG1309 CG5353 -0.903765
CG1309 CG6022 -0.321598
CG1309 CG6148 -3.806636
CG1309 CG7393 -1.665292
CG1309 CG7839 0.212977
CG1309 CG7935 -2.451441
CG1309 CG8402 1.219381
CG1309 CG9006 -2.184908
CG1309 CG9306 -0.475376
CG13220 CG15304 0.441484
CG13220 CG31170 -1.441199
CG13220 CG3140 -0.314090
CG13220 CG4233 -2.689218
CG13220 CG4567 -0.979882
CG13220 CG6501 1.055300
CG13220 CG6666 -0.968604
CG13220 CG6949 -1.631325
CG13220 CG8235 0.270517
CG13220 CG8402 0.513386
CG13220 CG8443 -1.709440
CG13503 CG14206 -7.382011
CG13503 CG15433 -0.742150
CG13503 CG2184 -0.664332
CG13503 CG2863 2.600177
CG13503 CG33071 -0.963236
CG13503 CG4033 0.304760
CG13503 CG4457 -0.248471
CG13503 CG4901 -1.455132
CG13503 CG4966 -1.034459
CG13503 CG4994 1.256575
CG13503 CG5258 0.010455
CG13503 CG5525 -1.216253
CG13503 CG5596 0.074931
CG13503 CG7430 -1.575338
CG13503 CG7458 -0.941061
CG13503 CG7675 -2.360914
CG13503 CG8231 -0.776471
CG13503 CG8446 0.706695
CG13503 CG8635 -1.197309
CG13503 CG8759 2.726694
CG13503 CG9281 -0.426512
CG13506 CG15433 -1.513084
CG13506 CG17166 0.095082
CG13506 CG31175 0.402373
CG13506 CG3267 -1.851179
CG13506 CG32813 -1.111444
CG13506 CG4051 -1.494719
CG13506 CG4217 -1.674622
CG13506 CG4307 -0.952704
CG13506 CG4427 0.868670
CG13506 CG4567 0.149217
CG13506 CG4901 0.697514
CG13506 CG4994 1.870528
CG13506 CG5904 0.714926
CG13506 CG6501 -1.118354
CG13506 CG6904 -0.368274
CG13506 CG6949 -0.297170
CG13506 CG7361 -1.161427
CG13506 CG7421 -0.103579
CG13506 CG7461 -0.184241
CG13506 CG8058 -0.196125
CG13506 CG8235 -1.313894
CG13506 CG8309 -0.378656
CG13506 CG9281 -0.215695
CG13551 CG15095 -1.103809
CG13551 CG17332 -0.330579
CG13551 CG31098 -0.217750
CG13551 CG31175 -1.116427
CG13551 CG33502 -0.171169
CG13551 CG3588 -4.131899
CG13551 CG4901 0.343147
CG13551 CG5010 -1.536610
CG13551 CG6769 -0.504980
CG13551 CG6949 0.986007
CG13551 CG7361 -1.594844
CG13551 CG7421 -0.373058
CG13551 CG7502 -3.919271
CG13551 CG8470 0.131792
CG13551 CG8788 1.224143
CG13551 CG8946 -0.416290
CG13551 CG9527 -2.751285
CG13704 CG15347 -1.985518
CG13704 CG31004 -1.263909
CG13704 CG4753 0.070130
CG13704 CG5819 -0.021550
CG13704 CG6417 -2.254447
CG13704 CG6501 -0.616641
CG13704 CG8048 -0.777342
CG13704 CG9527 -0.106905
CG1371 CG6501 -1.063849
CG1371 CG7920 -1.890645
CG1381 CG1746 -1.166665
CG1381 CG5824 2.444616
CG1381 CG9630 -4.847542
CG13928 CG4050 -4.320078
CG14021 CG33099 -4.153560
CG14021 CG4162 -4.301736
CG14021 CG4306 -1.392137
CG14021 CG5210 -3.951646
CG14025 CG1429 -1.670220
CG14025 CG1475 1.402330
CG14025 CG17492 0.473393
CG14025 CG18111 -3.137986
CG14025 CG1837 -0.502351
CG14025 CG3001 -2.767548
CG14025 CG31045 0.292329
CG14025 CG32464 -1.521852
CG14025 CG5320 -0.364676
CG14025 CG8759 2.036829
CG14025 CG9866 -3.334538
CG14025 TE19126 -0.517114
CG1403 CG3903 -4.030603
CG1404 CG3542 -3.235273
CG14041 CG3269 -4.024298
CG14048 CG1685 -1.075440
CG14048 CG17246 -2.805716
CG14048 CG1785 1.206179
CG14048 CG2713 -1.605140
CG14048 CG32409 -2.407063
CG14048 CG32813 0.038697
CG14048 CG33217 -1.810622
CG14048 CG4033 -0.372307
CG14048 CG4217 -1.372247
CG14048 CG4307 -0.583217
CG14048 CG4427 -0.278865
CG14048 CG5010 0.028060
CG14048 CG5033 1.233394
CG14048 CG5904 -2.962402
CG14048 CG6022 -1.211516
CG14048 CG6226 -0.067192
CG14048 CG6459 0.739419
CG14048 CG6501 -1.847649
CG14048 CG6904 2.918069
CG14048 CG7033 0.352049
CG14048 CG7361 1.189159
CG14048 CG7421 1.283444
CG14048 CG7698 -0.886913
CG14048 CG7935 0.183788
CG14048 CG8443 0.395385
CG14048 CG8766 -1.909355
CG14048 CG8788 -5.496274
CG14048 CG8920 -1.322059
CG14066 CG4199 -3.831473
CG14206 CG15433 1.561383
CG14206 CG17136 -0.395190
CG14206 CG2003 1.661514
CG14206 CG2184 -2.495918
CG14206 CG2263 0.023110
CG14206 CG2863 -5.430157
CG14206 CG3001 -0.531114
CG14206 CG31045 1.662253
CG14206 CG32813 1.888086
CG14206 CG33071 -1.063275
CG14206 CG4003 -0.040388
CG14206 CG4033 -2.941926
CG14206 CG4217 0.707101
CG14206 CG4307 4.438364
CG14206 CG4457 -0.558189
CG14206 CG4843 0.113940
CG14206 CG4901 4.038599
CG14206 CG4912 4.981491
CG14206 CG4994 1.282326
CG14206 CG5258 0.676950
CG14206 CG5277 -4.188605
CG14206 CG5525 -1.824642
CG14206 CG5596 -0.850189
CG14206 CG5824 -3.104736
CG14206 CG5904 8.597221
CG14206 CG6105 -7.211495
CG14206 CG6501 -2.638672
CG14206 CG6904 -1.482964
CG14206 CG6949 0.987216
CG14206 CG7033 -0.705131
CG14206 CG7430 -0.015648
CG14206 CG7458 1.636608
CG14206 CG7519 4.721580
CG14206 CG7638 -0.157091
CG14206 CG8231 -1.252363
CG14206 CG8301 -1.124852
CG14206 CG8446 -2.100822
CG14206 CG8525 3.035514
CG14206 CG8635 -1.856274
CG14206 CG8759 -6.054780
CG14206 CG8977 1.766567
CG14206 CG9281 1.826914
CG14206 CG9630 0.856106
CG14206 CG9663 0.363877
CG14206 CG9762 -1.261922
CG14207 CG7033 -0.833375
CG14207 CG7461 -1.849218
CG14207 CG8231 -1.737267
CG14207 TE19126 -1.675735
CG1422 CG1475 1.304689
CG1422 CG17492 -0.166183
CG1422 CG18250 3.517681
CG1422 CG31045 0.204351
CG1422 CG31332 -5.350046
CG1422 CG3664 -2.809182
CG1422 CG4457 0.128686
CG1422 CG5183 -1.839177
CG1422 CG7073 -6.222815
CG1422 CG8306 -2.536884
CG1422 CG9128 -1.438272
CG1422 CG9866 1.500703
CG1429 CG1475 -1.683407
CG1429 CG1721 -1.390167
CG1429 CG17492 -3.088158
CG1429 CG3001 -2.797072
CG1429 CG31045 1.231812
CG1429 CG4843 -0.678583
CG1429 CG5320 0.645147
CG1429 CG8759 -0.975091
CG1429 CG8977 -2.737397
CG1429 CG9281 2.675024
CG1429 CG9866 -0.264561
CG1429 TE19126 0.375904
CG1444 CG14883 -1.452378
CG1444 CG17492 -1.520775
CG1444 CG18250 -2.538444
CG1444 CG1910 0.072644
CG1444 CG31332 -0.215163
CG1444 CG3371 -1.502937
CG1444 CG5320 -0.237880
CG1444 CR31696 -1.606558
CG14447 CG5824 0.155512
CG14447 CG9630 -3.787366
CG14447 CG9663 -3.395289
CG14629 CG5345 -4.437167
CG1463 CG31692 -4.445718
CG14712 CG4700 -1.735764
CG14712 CG9750 -1.207791
CG1475 CG15105 1.732642
CG1475 CG1648 1.117140
CG1475 CG1721 1.490413
CG1475 CG17492 -6.233728
CG1475 CG18250 1.898099
CG1475 CG1837 0.398399
CG1475 CG1910 -4.147042
CG1475 CG2051 -1.311782
CG1475 CG3001 2.008536
CG1475 CG31045 -2.743579
CG1475 CG3140 1.197813
CG1475 CG32164 2.226315
CG1475 CG32425 -2.173101
CG1475 CG3278 0.440507
CG1475 CG32813 -0.776957
CG1475 CG33104 1.900833
CG1475 CG33149 1.354635
CG1475 CG33549 2.058222
CG1475 CG3371 0.274826
CG1475 CG3624 -0.787664
CG1475 CG4003 -0.871672
CG1475 CG4170 -1.452342
CG1475 CG4300 2.144977
CG1475 CG4427 -8.301176
CG1475 CG4679 0.404499
CG1475 CG4994 -3.707551
CG1475 CG5033 8.354158
CG1475 CG5183 -0.265980
CG1475 CG5320 -10.491321
CG1475 CG5330 -10.515948
CG1475 CG5353 -7.111151
CG1475 CG5374 1.335576
CG1475 CG5809 1.727578
CG1475 CG6501 3.371756
CG1475 CG6512 0.651366
CG1475 CG6668 -6.562909
CG1475 CG6708 0.263331
CG1475 CG7033 3.958182
CG1475 CG7173 0.089672
CG1475 CG7413 0.103482
CG1475 CG7430 2.361626
CG1475 CG7461 0.555474
CG1475 CG7610 -0.092534
CG1475 CG7915 -1.162030
CG1475 CG7987 -6.066465
CG1475 CG8231 -1.427789
CG1475 CG8235 2.519944
CG1475 CG8289 -0.993388
CG1475 CG8306 -1.000555
CG1475 CG8402 6.461132
CG1475 CG8439 6.917574
CG1475 CG8759 1.321857
CG1475 CG8977 -22.793517
CG1475 CG9281 -5.493353
CG1475 CG9677 -0.203775
CG1475 CG9710 1.563460
CG1475 CG9762 1.573689
CG1475 CG9866 2.102667
CG1475 CG9985 0.077242
CG1475 CR31696 -0.999019
CG1475 TE19126 -0.966670
CG14788 CG5220 -3.038058
CG14788 CG8759 -2.605116
CG14805 CG2198 -0.047450
CG14805 CG3278 -1.216824
CG14805 CG4746 -2.618554
CG14805 CG5330 -0.691345
CG14805 CG7227 -1.954098
CG14805 CG7702 -4.907816
CG14805 CG8258 -4.013090
CG14805 CG9006 -2.145715
CG14883 CG3436 -2.296804
CG14883 CG7379 -2.885632
CG14996 CG1685 -0.870268
CG14996 CG1785 0.965728
CG14996 CG5010 -2.349038
CG14996 CG6022 1.151105
CG14996 CG6343 -1.075804
CG14996 CG6767 -2.966458
CG14996 CG9306 -1.574518
CG15095 CG15717 1.405183
CG15095 CG2003 0.231101
CG15095 CG31098 -4.609107
CG15095 CG31175 -0.691048
CG15095 CG32813 -0.118552
CG15095 CG4033 1.297062
CG15095 CG5819 -1.384787
CG15095 CG6501 -3.056146
CG15095 CG6949 2.072798
CG15095 CG8048 1.423103
CG15095 CG8050 -0.057842
CG15095 CG8402 1.550076
CG15095 CG8470 -3.391460
CG15095 CG8665 0.083014
CG15095 CG8946 -2.337808
CG15105 CG15117 0.244349
CG15105 CG15282 -1.453733
CG15105 CG1648 -0.353008
CG15105 CG1721 -1.524671
CG15105 CG17492 2.631087
CG15105 CG1837 -0.419724
CG15105 CG1910 -2.318787
CG15105 CG32425 2.503670
CG15105 CG33149 -2.459842
CG15105 CG33549 -1.193011
CG15105 CG3644 -1.487216
CG15105 CG3725 -2.414038
CG15105 CG3960 -1.870434
CG15105 CG3989 1.287563
CG15105 CG4169 0.017736
CG15105 CG4533 -2.973749
CG15105 CG4679 -4.037170
CG15105 CG4692 -1.416981
CG15105 CG5320 -3.313852
CG15105 CG5330 0.454041
CG15105 CG5476 1.973203
CG15105 CG6668 1.200799
CG15105 CG7107 0.780775
CG15105 CG7173 -1.548314
CG15105 CG7433 -0.335078
CG15105 CG8402 -0.612696
CG15105 CG9985 0.894535
CG15117 CG15717 0.576567
CG15117 CG1837 -1.721287
CG15117 CG2003 -0.675480
CG15117 CG2098 0.733970
CG15117 CG2198 -1.007791
CG15117 CG3989 -0.223669
CG15117 CG4533 -2.422108
CG15117 CG4679 -0.729804
CG15117 CG5320 -1.389082
CG15117 CG5330 1.336048
CG15117 CG7062 -1.957327
CG15117 CG8050 0.561078
CG15117 CG8665 -4.695412
CG15162 CG31004 -1.220882
CG15162 CG31175 -1.381462
CG15162 CG4033 0.195198
CG15162 CG5525 -1.027832
CG15162 CG5819 -0.983958
CG15162 CG6501 -0.089680
CG15162 CG6949 1.236584
CG15162 CG7361 -0.135370
CG15162 CG8531 -2.480710
CG15162 CG8788 0.642154
CG15162 CG8946 -3.102781
CG15162 CG9527 -0.346932
CG15212 CG7107 -3.743551
CG15282 CG4679 -0.764177
CG15282 CG5320 -0.613263
CG15282 CG5476 -2.693432
CG15282 CG6668 -0.947984
CG15304 CG2713 -1.597958
CG15304 CG3140 -2.244257
CG15304 CG4233 -1.674164
CG15304 CG4427 2.192079
CG15304 CG5904 1.691464
CG15304 CG6501 -1.586032
CG15304 CG6666 0.396469
CG15304 CG6949 -2.875495
CG15304 CG8058 -0.426106
CG15304 CG8402 -1.418378
CG15304 CG8443 -0.606109
CG15304 CG8470 -0.504979
CG15304 CG8766 0.900157
CG15347 CG4753 -4.373706
CG15347 CG5819 -2.452704
CG15347 CG6417 0.120940
CG15347 CG6501 1.397378
CG15347 CG8048 -1.674215
CG15433 CG16765 -0.481699
CG15433 CG1685 0.106496
CG15433 CG17166 -2.518632
CG15433 CG1785 -0.637457
CG15433 CG2003 -1.036602
CG15433 CG2863 -0.834279
CG15433 CG31175 -1.749133
CG15433 CG3267 -0.528552
CG15433 CG32813 0.959531
CG15433 CG33071 -0.538318
CG15433 CG33104 1.320710
CG15433 CG4033 -2.118639
CG15433 CG4051 0.554905
CG15433 CG4307 -1.152170
CG15433 CG4567 -0.657920
CG15433 CG4901 0.743762
CG15433 CG4912 1.278643
CG15433 CG4994 -2.377125
CG15433 CG5258 -0.559979
CG15433 CG5277 2.306304
CG15433 CG5374 0.809660
CG15433 CG6226 0.737185
CG15433 CG6512 -1.947562
CG15433 CG7033 1.412585
CG15433 CG7421 -0.759835
CG15433 CG7430 1.149526
CG15433 CG7461 0.485742
CG15433 CG7654 -0.774578
CG15433 CG8058 -0.005185
CG15433 CG8231 -1.853795
CG15433 CG8235 2.999528
CG15433 CG8309 -3.452077
CG15433 CG8439 1.220092
CG15433 CG8446 0.177017
CG15433 CG8759 3.302639
CG15433 CG8977 0.024773
CG15433 CG9009 -0.961924
CG15433 CG9172 -6.280392
CG15433 CG9281 -5.889165
CG15433 CG9330 -5.187724
CG15433 CG9710 0.618690
CG1548 CG8665 -3.833107
CG15651 CG32169 -3.735377
CG15651 CG4684 -4.204411
CG15717 CG2003 -2.573617
CG15717 CG31098 -3.993607
CG15717 CG31175 0.909358
CG15717 CG3267 1.243775
CG15717 CG4033 0.698651
CG15717 CG4427 -3.009152
CG15717 CG4533 0.239816
CG15717 CG5033 1.431232
CG15717 CG5330 0.515984
CG15717 CG5594 -0.402832
CG15717 CG6501 4.497695
CG15717 CG6949 2.171363
CG15717 CG7062 -1.237377
CG15717 CG7088 -1.555749
CG15717 CG7266 -2.073876
CG15717 CG8050 -0.666114
CG15717 CG8058 1.145542
CG15717 CG8235 1.738952
CG15717 CG8402 -6.690552
CG15717 CG8443 0.629703
CG15717 CG8446 -1.036606
CG15717 CG8470 -3.544707
CG15717 CG8665 -1.331122
CG15717 CG8766 1.321653
CG15717 CG8788 -2.074993
CG15717 CG8946 -1.264516
CG1600 CG18466 -4.965880
CG1648 CG1910 -2.466845
CG1648 CG3903 0.123944
CG1648 CG4700 -1.375784
CG1648 CG5320 -0.638065
CG1648 CG9194 -1.735229
CG1648 CG9985 -1.089966
CG16765 CG17166 -1.563106
CG16765 CG31175 -0.734764
CG16765 CG3267 0.960644
CG16765 CG33104 -1.332511
CG16765 CG8144 -7.077863
CG16765 CG8235 -0.246624
CG16765 CG8309 -1.637507
CG16765 CG8446 -0.090992
CG16765 CG9009 -1.019061
CG1685 CG1785 -9.706965
CG1685 CG2003 0.630423
CG1685 CG2713 -1.188610
CG1685 CG2863 3.243243
CG1685 CG32409 -1.288283
CG1685 CG3267 -0.397511
CG1685 CG32813 -5.376614
CG1685 CG33217 -0.665084
CG1685 CG4033 -4.574005
CG1685 CG4217 1.496423
CG1685 CG4307 -3.969942
CG1685 CG4427 1.504957
CG1685 CG5010 -1.372866
CG1685 CG5033 0.498129
CG1685 CG5277 2.074028
CG1685 CG5374 2.568172
CG1685 CG5558 1.036527
CG1685 CG5904 -10.342442
CG1685 CG6022 0.005872
CG1685 CG6105 1.816625
CG1685 CG6226 -0.342068
CG1685 CG6343 -0.758032
CG1685 CG6501 5.430805
CG1685 CG6904 2.353962
CG1685 CG6949 4.878629
CG1685 CG7421 -0.237270
CG1685 CG7430 1.724008
CG1685 CG7519 -1.012008
CG1685 CG7839 0.170811
CG1685 CG7935 -1.947376
CG1685 CG7993 2.827495
CG1685 CG8039 -3.220968
CG1685 CG8058 1.288673
CG1685 CG8402 -0.613094
CG1685 CG8439 -2.902657
CG1685 CG8443 -1.343362
CG1685 CG8446 2.470846
CG1685 CG8470 -0.567772
CG1685 CG8525 3.258984
CG1685 CG8920 0.081522
CG1685 CG8977 -4.208663
CG1685 CG9140 3.239216
CG1685 CG9281 0.722805
CG1685 CG9306 0.592670
CG17124 CG3278 -3.800110
CG17136 CG32409 1.500204
CG17136 CG4217 -1.258182
CG17136 CG4912 -0.483310
CG17136 CG5824 -1.562640
CG17136 CG7519 0.975616
CG17136 CG8327 -0.162138
CG17136 CG8525 -0.689647
CG17136 CG9630 -4.729866
CG17158 CG17492 0.506333
CG17158 CG18250 -3.230663
CG17158 CG33097 -0.980817
CG17158 CG3624 -0.499270
CG17158 CG4006 -1.486384
CG17158 CG5809 -0.595848
CG17158 CG6775 -2.925863
CG17158 CG6877 -0.659093
CG17158 CG9022 -1.365178
CG17158 CG9322 -2.179219
CG17166 CG3267 -3.211790
CG17166 CG33104 -0.644441
CG17166 CG4567 -1.467448
CG17166 CG4994 -1.387161
CG17166 CG7361 0.753547
CG17166 CG8309 1.293327
CG17166 CG8439 2.039367
CG17166 CG9330 -0.059996
CG1721 CG17492 -1.869753
CG1721 CG1910 -0.693319
CG1721 CG32164 -0.092373
CG1721 CG4994 -1.538871
CG1721 CG5320 -0.635598
CG1721 CG8977 -1.052820
CG17246 CG2713 -0.999797
CG17246 CG3140 -2.036714
CG17246 CG3499 -2.542676
CG17246 CG4427 2.205044
CG17246 CG5033 1.766454
CG17246 CG5330 -0.835015
CG17246 CG5904 4.351312
CG17246 CG6226 -1.127581
CG17246 CG6904 -2.501990
CG17246 CG7033 -1.492466
CG17246 CG7361 0.711943
CG17246 CG7413 0.905887
CG17246 CG7935 -1.031452
CG17246 CG8402 -1.125059
CG17246 CG8439 0.672911
CG17246 CG8443 -0.721194
CG17246 CG8766 -0.362429
CG17246 CG9750 0.173906
CG17271 CG6822 -3.912979
CG17325 CG5476 -2.817872
CG17325 CG7173 -1.736004
CG17332 CG3127 -1.849127
CG17332 CG33502 -3.307804
CG17332 CG5476 -0.116802
CG17332 CG6501 -1.059956
CG17332 CG6666 -3.045593
CG17332 CG6949 2.963480
CG17332 CG7107 -1.550079
CG17332 CG7361 -5.145446
CG17332 CG7920 -2.190731
CG17332 CG8048 -2.839021
CG17332 CG8186 -1.338273
CG17332 CG8235 2.761975
CG17332 CG8766 1.082422
CG17332 CG8788 0.922221
CG17332 CG8946 -0.854049
CG17369 CG1746 -0.800838
CG17369 CG1785 0.828320
CG17369 CG2221 -2.670837
CG17369 CG33217 0.436150
CG17369 CG4307 -1.972759
CG17369 CG4912 0.613982
CG17369 CG5258 -1.193762
CG17369 CG5277 -0.045308
CG17369 CG5824 -2.758360
CG17369 CG6022 0.042405
CG17369 CG6343 -1.327999
CG17369 CG7519 -1.275983
CG17369 CG7712 -0.454236
CG17369 CG8231 -1.475118
CG17369 CG8444 -1.398712
CG17369 CG8920 -0.730545
CG1743 CG4162 -4.495570
CG1743 CG8665 -0.220505
CG1746 CG4307 -0.858569
CG1746 CG5824 2.480742
CG1746 CG7519 -2.336181
CG1746 CG7935 -1.460103
CG1746 CG8039 -2.964000
CG1746 CG9630 -0.873560
CG17492 CG18250 -2.629507
CG17492 CG1910 0.193745
CG17492 CG3001 -0.884975
CG17492 CG31045 -3.136508
CG17492 CG31332 -2.387615
CG17492 CG32164 0.758844
CG17492 CG33149 -1.290911
CG17492 CG3371 -0.593524
CG17492 CG3624 1.567775
CG17492 CG4125 -0.581304
CG17492 CG4300 -1.822257
CG17492 CG4994 -0.752556
CG17492 CG5320 -2.707400
CG17492 CG5809 -0.064442
CG17492 CG6668 2.092723
CG17492 CG7033 -1.902949
CG17492 CG7073 -0.078475
CG17492 CG7638 0.532002
CG17492 CG7915 -1.579804
CG17492 CG7987 -0.412675
CG17492 CG8231 2.259283
CG17492 CG8759 -1.423556
CG17492 CG8977 3.483119
CG17492 CG9281 1.514279
CG17492 CG9710 -1.000608
CG17492 CG9762 -1.622454
CG17492 CR31696 -0.715314
CG17492 TE19126 -1.508066
CG1771 CG31170 -2.457444
CG1771 CG7361 -2.581226
CG1782 CG1884 -2.612909
CG1782 CG33097 -1.154438
CG1782 CG6775 -1.953038
CG1782 CG9022 -1.344925
CG1785 CG2221 -0.883886
CG1785 CG2863 -1.591577
CG1785 CG2867 0.747685
CG1785 CG32409 0.671529
CG1785 CG3267 2.764561
CG1785 CG32813 5.216993
CG1785 CG33217 -6.188771
CG1785 CG4033 -1.321627
CG1785 CG4217 -2.492081
CG1785 CG4307 -7.080709
CG1785 CG4901 -0.431170
CG1785 CG4912 1.691862
CG1785 CG5010 -3.713507
CG1785 CG5277 3.895688
CG1785 CG5525 -0.850100
CG1785 CG5824 3.372785
CG1785 CG5904 2.626980
CG1785 CG6022 -1.423498
CG1785 CG6105 -0.089407
CG1785 CG6226 0.222382
CG1785 CG6343 3.387323
CG1785 CG6459 0.302720
CG1785 CG6767 -0.716521
CG1785 CG7421 -0.608073
CG1785 CG7519 -4.204949
CG1785 CG7712 -5.518719
CG1785 CG8039 2.614760
CG1785 CG8058 -5.997556
CG1785 CG8309 0.989955
CG1785 CG8444 0.033614
CG1785 CG8525 -2.251527
CG1785 CG8788 -0.441966
CG1785 CG8920 -14.568135
CG18111 CG5320 -2.275330
CG18250 CG31045 -0.091202
CG18250 CG31332 -4.811205
CG18250 CG32425 3.369845
CG18250 CG3265 -0.794401
CG18250 CG33097 -1.314473
CG18250 CG33549 1.351873
CG18250 CG3371 0.326652
CG18250 CG3436 -0.750364
CG18250 CG3542 -0.278141
CG18250 CG3624 -4.953820
CG18250 CG4006 -0.205468
CG18250 CG4204 -2.428706
CG18250 CG4551 -0.408491
CG18250 CG4700 -0.845723
CG18250 CG5183 0.790119
CG18250 CG5320 2.568132
CG18250 CG5809 -4.199197
CG18250 CG6877 0.025351
CG18250 CG7379 -0.972467
CG18250 CG7893 -0.809464
CG18250 CG8276 -1.862920
CG18250 CG8289 -0.382600
CG18250 CG9022 -0.081881
CG18250 CG9128 -0.847613
CG18250 CG9403 -1.540698
CG18250 CG9985 1.241972
CG1837 CG1910 0.929127
CG1837 CG2198 -0.488450
CG1837 CG32464 -1.238860
CG1837 CG3989 -0.950300
CG1837 CG4533 -0.192658
CG1837 CG4679 1.192429
CG1837 CG5320 -4.399745
CG1837 CG5330 0.267681
CG1837 CG6803 -2.029011
CG1837 CG6844 -0.914023
CG1837 CG7987 -1.294207
CG1837 CG9985 -2.061201
CG18374 CG2977 -3.897244
CG18446 CG3267 -1.974591
CG18446 CG7107 -1.979410
CG18446 CG8402 -1.377288
CG18466 CG4120 -5.040535
CG18657 CG32813 -3.930765
CG1882 CG7107 -2.257984
CG1882 CG8235 -1.130740
CG1882 CG8402 -1.279189
CG1884 CG33097 -0.834272
CG1884 CG3542 -1.778002
CG1884 CG9022 -1.847930
CG18854 CG2221 -1.340284
CG18854 CG2263 0.770063
CG18854 CG2863 0.971525
CG18854 CG3224 -1.213032
CG18854 CG32409 -4.099578
CG18854 CG3499 0.072687
CG18854 CG4217 1.150610
CG18854 CG4427 0.357346
CG18854 CG4457 -2.666531
CG18854 CG4665 -1.433959
CG18854 CG4912 -4.731444
CG18854 CG5033 5.978526
CG18854 CG5277 -2.822896
CG18854 CG5353 -4.861270
CG18854 CG5382 -0.792933
CG18854 CG5824 1.391542
CG18854 CG5904 -3.879264
CG18854 CG5992 -1.389626
CG18854 CG6202 -3.297529
CG18854 CG6226 2.783230
CG18854 CG6708 -2.708238
CG18854 CG6904 -1.108914
CG18854 CG7413 -1.455976
CG18854 CG7430 -5.195807
CG18854 CG7458 0.694967
CG18854 CG7461 -6.663997
CG18854 CG7993 -0.833273
CG18854 CG8058 -0.594376
CG18854 CG8235 -0.313320
CG18854 CG8446 -2.286053
CG18854 CG8978 1.219890
CG18854 CG9281 3.387740
CG1910 CG32164 -1.740172
CG1910 CG33149 0.156873
CG1910 CG3371 -0.907759
CG1910 CG4300 -1.719731
CG1910 CG4679 0.085699
CG1910 CG4994 2.384302
CG1910 CG5320 -4.777564
CG1910 CG5330 0.582230
CG1910 CG5476 -1.094488
CG1910 CG6668 2.227742
CG1910 CG7033 -0.524938
CG1910 CG7107 -0.404505
CG1910 CG7433 -0.654764
CG1910 CG7987 -0.115068
CG1910 CG8977 0.543326
CG1910 CG9710 -0.096408
CG1910 CG9985 -0.057644
CG1910 CR31696 -0.548376
CG1910 TE19126 -1.826756
CG2003 CG2184 -0.015711
CG2003 CG2863 -0.002379
CG2003 CG31175 -1.155900
CG2003 CG32164 0.672770
CG2003 CG3267 2.471267
CG2003 CG32813 1.276361
CG2003 CG4033 -4.783494
CG2003 CG4427 -3.908339
CG2003 CG4567 0.292516
CG2003 CG4994 0.746888
CG2003 CG5033 3.551587
CG2003 CG5330 2.194182
CG2003 CG5374 0.167069
CG2003 CG5594 -0.238250
CG2003 CG5904 2.543252
CG2003 CG6226 0.187527
CG2003 CG6501 1.079735
CG2003 CG6949 -3.846789
CG2003 CG7088 -1.871899
CG2003 CG7421 -1.469642
CG2003 CG7458 -1.222529
CG2003 CG7915 -0.876467
CG2003 CG7935 -1.250307
CG2003 CG8058 1.057032
CG2003 CG8235 0.829735
CG2003 CG8402 -1.121247
CG2003 CG8439 -2.841891
CG2003 CG8443 -0.303639
CG2003 CG8446 -2.043390
CG2003 CG8525 -0.497863
CG2003 CG8788 -0.991280
CG2003 CG8946 0.281775
CG2003 CG8977 -5.757554
CG2003 CG9281 5.592917
CG2003 CG9663 -0.667903
CG2051 CG32425 0.442412
CG2051 CG33549 -2.545487
CG2051 CG3903 -1.471255
CG2051 CG5353 -1.049524
CG2098 CG2198 -0.529303
CG2098 CG3989 -1.738854
CG2098 CG4533 0.505069
CG2098 CG5033 -0.836074
CG2098 CG5330 0.760400
CG2098 CG7987 -0.604829
CG2098 CG8665 -0.389847
CG2155 CG9280 -4.472685
CG2158 CG2827 -2.511647
CG2158 CG8636 -3.773858
CG2184 CG32813 -1.389105
CG2184 CG4033 -2.284514
CG2184 CG4843 -1.257646
CG2184 CG5596 -1.122044
CG2184 CG6501 1.961282
CG2184 CG7088 -0.360716
CG2184 CG8446 -1.164680
CG2184 CG9762 -0.960282
CG2198 CG3989 -1.263113
CG2198 CG4533 0.742138
CG2198 CG4746 -2.946579
CG2198 CG5033 -0.473794
CG2198 CG5330 -0.841422
CG2198 CG5345 -1.385467
CG2198 CG7702 -2.312380
CG2221 CG2263 -0.989871
CG2221 CG2674 -0.758228
CG2221 CG2867 -0.348779
CG2221 CG32409 3.594946
CG2221 CG4307 1.530011
CG2221 CG4912 -0.504117
CG2221 CG5277 -2.079344
CG2221 CG5824 -1.788164
CG2221 CG6022 0.459474
CG2221 CG6708 -0.012339
CG2221 CG7413 -0.114254
CG2221 CG7519 1.817741
CG2221 CG7712 0.007072
CG2221 CG8309 0.092375
CG2221 CG8920 -2.591283
CG2221 CG9149 -0.805611
CG2263 CG2674 -0.297189
CG2263 CG3224 -1.205466
CG2263 CG4003 -1.532544
CG2263 CG4457 -3.018118
CG2263 CG5258 -1.199476
CG2263 CG5277 -0.659114
CG2263 CG5382 -1.227501
CG2263 CG5824 0.619208
CG2263 CG5904 5.667098
CG2263 CG6708 -0.545978
CG2263 CG6904 -4.253029
CG2263 CG7519 -2.404073
CG2263 CG7993 -2.044179
CG2263 CG8759 2.678153
CG2263 CG8978 -2.484494
CG2263 CG9140 0.683263
CG2374 CG3198 -4.157603
CG2674 CG31170 -1.284116
CG2674 CG3224 -1.550737
CG2674 CG5525 -1.190771
CG2674 CG5904 0.001652
CG2674 CG6708 -0.658964
CG2674 CG6904 -0.842246
CG2674 CG8058 -1.249850
CG2713 CG3140 -1.025191
CG2713 CG3283 -3.966933
CG2713 CG33217 0.714012
CG2713 CG3499 2.311479
CG2713 CG3714 -0.749401
CG2713 CG4051 -0.370347
CG2713 CG4217 -0.704702
CG2713 CG4233 -0.717209
CG2713 CG4427 -1.825189
CG2713 CG5010 0.199269
CG2713 CG5558 -0.829783
CG2713 CG5904 -2.575089
CG2713 CG6105 -0.180210
CG2713 CG6226 0.505837
CG2713 CG6343 -0.957613
CG2713 CG6459 -0.391645
CG2713 CG6501 0.428530
CG2713 CG6904 -3.183530
CG2713 CG6949 1.749524
CG2713 CG7361 -0.853889
CG2713 CG7421 -2.076544
CG2713 CG7698 -1.072204
CG2713 CG7839 -1.061751
CG2713 CG7935 0.593297
CG2713 CG7993 -2.506046
CG2713 CG8039 -0.309975
CG2713 CG8058 0.126054
CG2713 CG8443 -2.121289
CG2713 CG8470 0.961287
CG2713 CG8766 -1.726649
CG2713 CG8788 1.869863
CG2713 CG9140 1.051657
CG2713 CG9527 2.610761
CG2827 CG32409 -1.600047
CG2827 CG4217 -1.175516
CG2827 CG5824 1.786027
CG2827 CG7839 -1.746051
CG2827 CG8327 -1.062552
CG2827 CG8525 -1.567425
CG2827 CG8636 -2.728167
CG2827 CG9006 -2.590002
CG2863 CG32409 0.941061
CG2863 CG32813 -4.987395
CG2863 CG33217 1.771612
CG2863 CG4033 -4.534420
CG2863 CG4217 2.532466
CG2863 CG4307 -3.007557
CG2863 CG4457 0.068748
CG2863 CG4901 -4.604826
CG2863 CG4912 -3.320430
CG2863 CG4994 1.720854
CG2863 CG5033 3.878573
CG2863 CG5258 1.179953
CG2863 CG5277 -2.219954
CG2863 CG5374 3.702896
CG2863 CG5525 2.392228
CG2863 CG5824 7.180105
CG2863 CG5904 -0.895838
CG2863 CG5992 0.952025
CG2863 CG6105 -4.152402
CG2863 CG6226 -7.871765
CG2863 CG6501 4.663951
CG2863 CG6904 -0.576291
CG2863 CG6949 -1.205086
CG2863 CG7033 2.237118
CG2863 CG7421 2.423365
CG2863 CG7430 2.365695
CG2863 CG7458 -2.718111
CG2863 CG7461 -1.985343
CG2863 CG7519 -4.316878
CG2863 CG7993 3.162156
CG2863 CG8058 1.592126
CG2863 CG8231 -1.857434
CG2863 CG8446 3.080912
CG2863 CG8525 -0.256541
CG2863 CG8759 3.976164
CG2863 CG8920 1.959063
CG2863 CG8977 -4.663065
CG2863 CG9281 -4.431668
CG2863 CG9630 1.784667
CG2867 CG32409 2.308536
CG2867 CG4912 -3.657862
CG2867 CG5824 -1.431568
CG2867 CG7519 0.222281
CG2867 CG8525 -3.690221
CG2867 CG8920 -1.054894
CG2867 CG9630 -0.302506
CG2977 CG5288 -1.960395
CG2977 CG8804 0.132353
CG2977 CG8946 -2.785824
CG2977 CG9331 -4.870036
CG2977 CG9527 -1.956393
CG3001 CG31045 -0.922651
CG3001 CG31332 0.493502
CG3001 CG32464 -0.966834
CG3001 CG3278 -0.625088
CG3001 CG5033 -0.848553
CG3001 CG5374 1.205091
CG3001 CG7915 -1.214135
CG3001 CG7987 -0.787355
CG3001 CG8759 -4.323512
CG3001 CG8977 -0.807016
CG3001 CG9281 -0.915006
CG3001 CG9866 0.326215
CG3008 CG33097 -1.162327
CG3008 CG33183 -1.703926
CG3008 CG33549 -1.573918
CG3008 CG4169 -1.317536
CG3008 CG9322 -2.378161
CG3039 CG33097 -4.190273
CG3048 CG4125 -1.336242
CG3048 CG7638 -1.696193
CG31004 CG5819 -2.233234
CG31004 CG6501 -0.617882
CG31004 CG7458 -0.698979
CG31004 CG8048 -1.375905
CG31004 CG8946 -0.832612
CG31045 CG31332 -3.008219
CG31045 CG32425 0.212363
CG31045 CG3624 -0.061757
CG31045 CG3664 -2.154183
CG31045 CG4457 0.990290
CG31045 CG4551 -1.478982
CG31045 CG4700 0.492637
CG31045 CG5183 -1.142613
CG31045 CG7033 1.728313
CG31045 CG7073 -0.416125
CG31045 CG7430 1.224855
CG31045 CG7915 -0.156048
CG31045 CG8231 -1.422976
CG31045 CG8289 -2.737017
CG31045 CG8306 0.017474
CG31045 CG8759 -7.546455
CG31045 CG8977 3.043721
CG31045 CG9281 0.389763
CG31045 CG9677 0.926617
CG31045 CG9710 -0.397052
CG31045 CG9866 -2.497579
CG31045 CR31696 -1.031903
CG31098 CG31175 -1.048813
CG31098 CG4753 -0.067649
CG31098 CG6417 -1.456518
CG31098 CG6501 2.298664
CG31098 CG7062 -0.768592
CG31098 CG8050 -3.727528
CG31098 CG8066 -0.442352
CG31098 CG8470 -0.727196
CG31098 CG8665 0.472128
CG31098 CG8766 -0.649087
CG31098 CG8788 3.042581
CG31098 CG8946 -4.706697
CG31170 CG3140 -0.481090
CG31170 CG3499 -1.246065
CG31170 CG4427 0.242428
CG31170 CG5904 1.568392
CG31170 CG6904 -2.540610
CG31170 CG7361 -0.655265
CG31170 CG8058 -0.440493
CG31175 CG32164 0.557565
CG31175 CG3267 -1.487090
CG31175 CG32813 0.289956
CG31175 CG4033 -1.089578
CG31175 CG4051 0.125250
CG31175 CG4901 -0.230137
CG31175 CG6501 -2.224519
CG31175 CG7088 -2.805752
CG31175 CG7361 1.364550
CG31175 CG7421 -0.055733
CG31175 CG8235 -2.844407
CG31175 CG8309 0.983236
CG31175 CG8446 1.591747
CG31175 CG8788 -0.964796
CG31175 CG8946 0.655433
CG31259 CG4061 -4.100310
CG3127 CG4994 -0.973972
CG3127 CG6501 -2.000530
CG3127 CG6666 -1.129014
CG3127 CG7361 0.261770
CG3127 CG7920 -1.732774
CG3127 CG8048 -0.071791
CG31332 CG7073 0.763896
CG31332 CG7638 -0.116309
CG31332 CG8759 0.641847
CG31368 CG3265 -2.700273
CG31368 CG3371 -2.872367
CG31368 CG8209 -4.267473
CG3140 CG4003 -0.982568
CG3140 CG4051 -0.752259
CG3140 CG4233 -1.231690
CG3140 CG4427 -4.041355
CG3140 CG5033 -0.455980
CG3140 CG5353 0.367279
CG3140 CG5904 -3.444580
CG3140 CG6501 -0.893398
CG3140 CG6904 -3.506077
CG3140 CG6949 2.238887
CG3140 CG7033 1.683366
CG3140 CG7461 -0.583391
CG3140 CG7935 0.374317
CG3140 CG7987 -1.110832
CG3140 CG7993 0.479662
CG3140 CG8058 2.685187
CG3140 CG8402 2.125316
CG3140 CG8443 -1.038520
CG31692 CG8258 -5.571768
CG3171 CG7271 -4.337756
CG3198 CG33097 -0.589500
CG3198 CG3371 -1.846226
CG3198 CG6775 -3.897339
CG3198 CG6877 -3.030106
CG31999 CG3903 -4.557207
CG32043 CG5215 -3.917603
CG32164 CG32813 4.935000
CG32164 CG4033 -2.204155
CG32164 CG4051 0.465576
CG32164 CG4300 -2.649440
CG32164 CG4427 1.331000
CG32164 CG4994 -9.627100
CG32164 CG5320 0.525859
CG32164 CG5476 -0.642428
CG32164 CG6501 -9.621366
CG32164 CG6666 -0.654251
CG32164 CG6668 -2.026017
CG32164 CG7033 5.023686
CG32164 CG7107 -1.676456
CG32164 CG7361 3.310012
CG32164 CG7458 -0.186212
CG32164 CG8235 -2.089296
CG32164 CG8402 -0.161553
CG32164 CG8439 0.765642
CG32164 CG8977 -4.568100
CG32164 CG9281 0.132372
CG32164 CG9710 -0.665168
CG32164 CG9762 0.361166
CG32164 TE19126 0.083680
CG3224 CG3499 -1.080462
CG3224 CG4912 -1.268743
CG3224 CG5904 1.738674
CG3224 CG6904 -1.950489
CG3224 CG7413 -1.509001
CG3224 CG7461 0.290450
CG3224 CG8058 -0.343749
CG32264 CG4781 -6.022064
CG32264 CG6767 -2.884656
CG32409 CG32813 -4.586178
CG32409 CG3499 3.423107
CG32409 CG4033 -4.072560
CG32409 CG4217 -12.495500
CG32409 CG4307 5.361469
CG32409 CG4427 -4.512315
CG32409 CG4581 0.221855
CG32409 CG4912 -3.546110
CG32409 CG5010 2.732854
CG32409 CG5033 -7.581817
CG32409 CG5277 0.045600
CG32409 CG5525 2.477558
CG32409 CG5824 -16.730301
CG32409 CG5904 -5.265500
CG32409 CG6022 -2.674987
CG32409 CG6226 -2.707788
CG32409 CG6501 4.290197
CG32409 CG6904 -1.437782
CG32409 CG7033 -2.921419
CG32409 CG7430 2.901074
CG32409 CG7458 -1.856624
CG32409 CG7461 -1.543633
CG32409 CG7519 7.798520
CG32409 CG7993 2.604719
CG32409 CG8058 -0.292513
CG32409 CG8525 -5.097937
CG32409 CG8531 -0.839517
CG32409 CG8788 0.459458
CG32409 CG8920 -10.327580
CG32409 CG8977 5.537785
CG32409 CG9006 5.236352
CG32409 CG9306 0.286271
CG32409 CG9630 5.527954
CG32409 CG9663 -0.903606
CG32425 CG33549 -4.822452
CG32425 CG3542 -0.099912
CG32425 CG3624 -1.798827
CG32425 CG3644 -0.951663
CG32425 CG3722 -1.316663
CG32425 CG3725 -2.003722
CG32425 CG3903 -1.492150
CG32425 CG4145 -0.337100
CG32425 CG4204 -4.275825
CG32425 CG4427 3.616109
CG32425 CG4679 -0.786731
CG32425 CG4692 -0.786551
CG32425 CG5320 2.101931
CG32425 CG5330 -1.873772
CG32425 CG5353 -4.452620
CG32425 CG5809 -1.025253
CG32425 CG6668 1.229813
CG32425 CG6775 0.168432
CG32425 CG9022 -0.798044
CG32425 CG9423 -1.117353
CG32425 CG9985 0.073193
CG32464 CG5776 -2.302144
CG32464 CG8977 -1.175719
CG3258 CG9135 -3.851547
CG32625 CG33104 -2.520403
CG3265 CG5454 -2.266767
CG3265 CG5809 -1.141237
CG3267 CG33217 -0.551587
CG3267 CG3499 0.808207
CG3267 CG4033 -2.915923
CG3267 CG4051 0.296307
CG3267 CG4307 -2.587929
CG3267 CG4427 2.149366
CG3267 CG4567 -2.436135
CG3267 CG4901 -2.463840
CG3267 CG4994 1.812595
CG3267 CG5525 1.549675
CG3267 CG5904 3.156178
CG3267 CG6226 1.447080
CG3267 CG6459 -1.448011
CG3267 CG6501 6.471795
CG3267 CG6949 0.051372
CG3267 CG7033 -0.333241
CG3267 CG7107 2.591726
CG3267 CG7266 -1.847645
CG3267 CG7361 -1.824388
CG3267 CG7421 -8.545232
CG3267 CG8058 -7.800461
CG3267 CG8235 -1.694892
CG3267 CG8309 -4.968694
CG3267 CG8402 -7.041379
CG3267 CG8439 -0.700646
CG3267 CG8443 3.477878
CG3267 CG8446 1.529169
CG3267 CG8788 -10.189249
CG3267 CG8946 2.726167
CG3267 CG9281 1.745555
CG3267 CG9330 1.613905
CG3267 CG9527 -0.060378
CG3267 CR31808 -3.787378
CG3278 CG4700 -0.609462
CG3278 CG5033 0.145452
CG3278 CG5183 0.314289
CG3278 CG5374 -1.132996
CG3278 CG6512 -0.398906
CG3278 CG7935 -1.174353
CG3278 CG8231 -0.537827
CG3278 CG8759 -1.140030
CG3278 CG8977 1.213059
CG3278 CG9281 1.149479
CG3278 CG9677 -3.455345
CG32813 CG4033 0.830763
CG32813 CG4217 0.882250
CG32813 CG4307 -1.147134
CG32813 CG4427 1.283148
CG32813 CG4581 -0.941366
CG32813 CG4912 0.833728
CG32813 CG4994 -7.702238
CG32813 CG5033 -1.276571
CG32813 CG5374 -1.429366
CG32813 CG5558 -0.777211
CG32813 CG5594 -0.583399
CG32813 CG5904 1.692791
CG32813 CG5992 -2.778895
CG32813 CG6501 -15.446783
CG32813 CG6949 2.782395
CG32813 CG7033 3.744647
CG32813 CG7088 -2.731909
CG32813 CG7361 3.320234
CG32813 CG7421 0.715991
CG32813 CG7430 -5.304507
CG32813 CG7458 1.305840
CG32813 CG7461 2.000669
CG32813 CG7519 -1.293888
CG32813 CG7935 -0.011651
CG32813 CG8231 -0.289834
CG32813 CG8402 2.422412
CG32813 CG8439 -0.089327
CG32813 CG8446 -1.246731
CG32813 CG8759 1.167155
CG32813 CG8977 -6.672470
CG32813 CG9281 3.806798
CG32813 CG9762 1.704815
CG33009 CG6501 -3.909662
CG33071 CG4901 -1.124841
CG33071 CG4994 -1.118484
CG33071 CG5525 -0.172903
CG33071 CG5596 -1.006897
CG33071 CG6501 1.135634
CG33071 CG6949 -1.101453
CG33071 CG7458 -0.875818
CG33071 CG8446 -0.200009
CG33071 CG8759 -0.499508
CG33097 CG33549 1.858605
CG33097 CG3436 -0.845839
CG33097 CG3542 -1.049711
CG33097 CG3800 -1.136342
CG33097 CG4006 -0.594127
CG33097 CG5809 -0.044721
CG33097 CG6775 0.347817
CG33097 CG7375 -4.204111
CG33097 CG7379 -1.936242
CG33097 CG7893 -1.792628
CG33097 CG8974 -0.491184
CG33097 CG9022 0.195070
CG33099 CG4306 -6.736270
CG33104 CG33183 -2.291966
CG33104 CG4051 -0.221483
CG33104 CG4427 3.111239
CG33104 CG5258 -0.472372
CG33104 CG5330 0.377081
CG33104 CG5374 0.988674
CG33104 CG6512 0.383094
CG33104 CG6668 -1.462279
CG33104 CG6708 -0.142865
CG33104 CG6766 -2.531663
CG33104 CG7033 1.235001
CG33104 CG7413 -0.460360
CG33104 CG7461 -3.053413
CG33104 CG8231 -1.396889
CG33104 CG9281 -1.119032
CG33104 CG9330 -1.840785
CG33104 CG9710 0.052828
CG33113 CG5345 -4.107449
CG33149 CG4994 -0.804994
CG33149 CG5320 -1.137462
CG33149 CG5476 -0.932734
CG33149 CG7920 -1.062592
CG33183 CG9322 -2.100610
CG33217 CG4033 0.339944
CG33217 CG4217 1.374720
CG33217 CG4307 -0.259639
CG33217 CG4567 -1.050090
CG33217 CG4901 0.084847
CG33217 CG5010 -1.360586
CG33217 CG5525 1.158275
CG33217 CG5904 1.570649
CG33217 CG6022 0.756779
CG33217 CG6105 0.328988
CG33217 CG6226 -1.334691
CG33217 CG6343 -2.632247
CG33217 CG6904 -0.134379
CG33217 CG7361 -1.150626
CG33217 CG7421 -0.985910
CG33217 CG7519 -1.829343
CG33217 CG7712 -1.044472
CG33217 CG7935 1.784346
CG33217 CG8058 0.783595
CG33217 CG8309 0.045353
CG33217 CG8444 -2.669928
CG33217 CG8788 -0.112786
CG33217 CG8920 1.530261
CG33217 CG9527 -0.362452
CG33502 CG5660 -1.360945
CG33502 CG6666 -1.003410
CG33502 CG7361 -0.057679
CG33502 CG8048 0.463696
CG33502 CG8788 0.927418
CG33502 CG9527 -3.755629
CG33549 CG3542 -1.150707
CG33549 CG3722 -0.141307
CG33549 CG3725 0.226488
CG33549 CG3800 -2.074958
CG33549 CG3903 -0.111457
CG33549 CG4145 -1.229710
CG33549 CG4169 -1.358222
CG33549 CG4170 -1.395721
CG33549 CG4204 -0.348152
CG33549 CG4679 0.031700
CG33549 CG5353 0.879227
CG33549 CG5486 -2.194482
CG33549 CG5809 -0.921544
CG33549 CG6668 -0.748849
CG33549 CG9022 0.312548
CG33549 CG9423 -1.772514
CG33549 CG9985 -0.978894
CG3365 CG9089 -4.052054
CG3371 CG3436 -1.191940
CG3371 CG4300 -1.225755
CG3371 CG5320 1.740347
CG3371 CG5454 -1.326336
CG3371 CG5809 1.323390
CG3371 CG7433 -1.937715
CG3371 CG7638 -0.289287
CG3371 CG9985 -0.862505
CG3436 CG5454 -0.953368
CG3436 CG7379 -1.523204
CG3499 CG4233 1.124812
CG3499 CG4427 -1.063066
CG3499 CG4567 -1.274648
CG3499 CG4912 -2.917679
CG3499 CG5033 1.093107
CG3499 CG5353 -2.131104
CG3499 CG5904 -6.362167
CG3499 CG6226 -0.036309
CG3499 CG6904 3.131459
CG3499 CG7033 -2.411321
CG3499 CG7107 0.704218
CG3499 CG7361 1.535503
CG3499 CG7413 -4.281776
CG3499 CG7430 1.120461
CG3499 CG7461 -1.718662
CG3499 CG8058 -2.208901
CG3499 CG8235 -1.706036
CG3499 CG8402 -0.096362
CG3499 CG8439 -1.061422
CG3499 CG9281 3.020441
CG3499 CG9330 0.417169
CG3542 CG3722 -3.190138
CG3542 CG9022 -0.074924
CG3542 CG9346 -3.830201
CG3624 CG4204 -0.767187
CG3624 CG4700 0.547689
CG3624 CG5809 2.220833
CG3624 CG6775 -0.499806
CG3624 CG8289 -2.572222
CG3624 CG9750 -1.229478
CG3624 CG9985 -1.509257
CG3644 CG3725 -2.496732
CG3644 CG5809 -0.868036
CG3644 CG8974 -2.696222
CG3714 CG4217 -0.650048
CG3714 CG5558 -1.164246
CG3714 CG6769 -0.936848
CG3714 CG8039 -0.887580
CG3714 CG8443 0.511859
CG3714 CG9527 -2.560415
CG3722 CG3903 -1.280536
CG3722 CG4145 -2.418958
CG3725 CG4679 0.643077
CG3725 CG9022 -1.542605
CG3800 CG9022 -1.481263
CG3829 CG8066 -4.749331
CG3903 CG4145 -2.335655
CG3903 CG4679 -1.931916
CG3903 CG5486 -2.508586
CG3960 CG4533 -1.031144
CG3960 CG4679 0.545281
CG3960 CG5330 -0.701093
CG3960 CG7107 -1.557412
CG3960 CG8402 -1.337748
CG3960 CG9194 -1.350550
CG3989 CG4533 -2.721013
CG3989 CG4679 -0.576879
CG3989 CG5320 -0.048174
CG3989 CG5330 -0.795578
CG3989 CG5345 -2.372119
CG3989 CG8665 -1.563128
CG4003 CG4427 0.545723
CG4003 CG5258 -0.554705
CG4003 CG6904 -1.714096
CG4003 CG7987 -0.850084
CG4003 CG8759 -1.565437
CG4006 CG6877 -1.939010
CG4033 CG4217 3.720542
CG4033 CG4307 2.525381
CG4033 CG4427 3.716363
CG4033 CG4901 -4.113039
CG4033 CG4912 1.728876
CG4033 CG4994 4.925929
CG4033 CG5033 -1.648848
CG4033 CG5277 -1.547124
CG4033 CG5525 1.195456
CG4033 CG5594 -0.068588
CG4033 CG5824 3.421717
CG4033 CG5904 0.349054
CG4033 CG6105 2.910884
CG4033 CG6226 -1.221910
CG4033 CG6501 -5.175198
CG4033 CG6949 -0.718073
CG4033 CG7033 2.730332
CG4033 CG7088 -0.629248
CG4033 CG7361 0.675374
CG4033 CG7421 0.536010
CG4033 CG7430 1.498064
CG4033 CG7458 -3.187423
CG4033 CG7519 -2.360815
CG4033 CG8058 -3.741459
CG4033 CG8309 -0.023813
CG4033 CG8402 3.844281
CG4033 CG8443 0.172872
CG4033 CG8446 -3.680797
CG4033 CG8531 0.465799
CG4033 CG8788 -0.406433
CG4033 CG8920 2.341935
CG4033 CG8946 0.392420
CG4033 CG8977 -2.978235
CG4033 CG9281 -2.833631
CG4033 CG9527 1.862775
CG4033 CG9762 1.216042
CG4051 CG4427 -0.089181
CG4051 CG4567 -0.768061
CG4051 CG4994 -0.243542
CG4051 CG5330 1.402111
CG4051 CG5904 0.972183
CG4051 CG6501 -2.306633
CG4051 CG6708 0.106881
CG4051 CG6904 -0.756122
CG4051 CG7033 1.052477
CG4051 CG7107 -2.817254
CG4051 CG7176 -4.917548
CG4051 CG7361 0.799044
CG4051 CG7421 -0.823664
CG4051 CG7610 -0.101341
CG4051 CG7698 -0.605928
CG4051 CG7935 0.026382
CG4051 CG8235 1.313716
CG4051 CG8402 -0.382945
CG4051 CG8439 -0.344680
CG4051 CG8788 0.441892
CG4051 CG9281 1.536595
CG4051 CG9710 -0.773279
CG4061 CG6028 -3.989966
CG4061 CG7328 -3.879057
CG4061 CG9331 -3.884626
CG4125 CG4843 -0.263299
CG4125 CG7638 -4.854773
CG4125 TE19126 -1.642152
CG4162 CG7241 -5.433458
CG4162 CG8066 -2.644423
CG4162 CG8665 -1.903104
CG4162 CG8669 -5.124418
CG4169 CG4364 -4.522758
CG4169 CG4994 -0.073762
CG4169 CG7610 -1.466757
CG4169 CG7920 -1.915715
CG4170 CG6512 -0.978301
CG4170 CG7033 -0.223864
CG4170 CG8759 -0.693409
CG4170 CG9281 -0.157214
CG4170 CG9330 -0.477397
CG4204 CG5809 -0.554615
CG4217 CG4307 0.458599
CG4217 CG4427 3.996671
CG4217 CG4581 -4.826226
CG4217 CG4753 -1.437747
CG4217 CG4901 -1.165761
CG4217 CG4912 0.698802
CG4217 CG5010 -2.521023
CG4217 CG5525 -3.066854
CG4217 CG5558 -2.453737
CG4217 CG5819 0.230784
CG4217 CG5824 5.904166
CG4217 CG5904 -10.574953
CG4217 CG6022 0.772941
CG4217 CG6105 -2.682775
CG4217 CG6226 0.751235
CG4217 CG6501 -11.482903
CG4217 CG6904 -0.558185
CG4217 CG6949 0.730522
CG4217 CG7033 2.274894
CG4217 CG7361 1.774089
CG4217 CG7421 -0.257814
CG4217 CG7458 -0.821478
CG4217 CG7519 -1.765414
CG4217 CG7698 -1.763814
CG4217 CG7993 -1.397467
CG4217 CG8039 -0.735119
CG4217 CG8058 5.827519
CG4217 CG8443 3.721824
CG4217 CG8525 3.313511
CG4217 CG8531 0.571470
CG4217 CG8788 3.544516
CG4217 CG8920 5.432115
CG4217 CG9527 -2.230895
CG4217 CG9577 1.032081
CG4233 CG4427 1.623030
CG4233 CG5353 -0.817088
CG4233 CG5904 -0.883071
CG4233 CG6501 5.458911
CG4233 CG6949 -0.886587
CG4233 CG7421 0.645839
CG4233 CG7993 -1.936022
CG4233 CG8058 0.523154
CG4233 CG8235 -2.064451
CG4233 CG8402 -3.051528
CG4233 CG8443 2.133278
CG4233 CG8470 0.152747
CG4300 CG4994 -1.739680
CG4300 CG6501 1.802362
CG4300 CG8977 -3.649713
CG4300 CG9281 0.302008
CG4303 CG6987 -3.915466
CG4307 CG4901 -3.951523
CG4307 CG4912 3.488906
CG4307 CG4972 -1.060889
CG4307 CG4994 0.698429
CG4307 CG5033 4.497268
CG4307 CG5258 -1.297056
CG4307 CG5277 -7.182757
CG4307 CG5374 -2.568005
CG4307 CG5525 3.467195
CG4307 CG5824 0.241786
CG4307 CG5904 -12.675147
CG4307 CG6022 0.070839
CG4307 CG6105 -8.414294
CG4307 CG6226 -2.538157
CG4307 CG6343 -0.009262
CG4307 CG6501 3.437313
CG4307 CG6904 4.041146
CG4307 CG6949 2.565108
CG4307 CG7033 1.392450
CG4307 CG7361 0.149116
CG4307 CG7421 -1.051664
CG4307 CG7430 -0.742765
CG4307 CG7519 7.336763
CG4307 CG7610 0.717200
CG4307 CG7712 2.894734
CG4307 CG7935 -3.942036
CG4307 CG7993 1.550821
CG4307 CG8039 3.237793
CG4307 CG8058 5.429144
CG4307 CG8231 -1.020041
CG4307 CG8309 -0.097023
CG4307 CG8439 0.987714
CG4307 CG8446 -3.264929
CG4307 CG8759 6.891269
CG4307 CG8920 -0.241954
CG4307 CG8977 -2.598790
CG4307 CG9140 -1.125380
CG4307 CG9172 0.100175
CG4307 CG9281 -4.860107
CG4427 CG4475 -0.794576
CG4427 CG4679 2.635387
CG4427 CG4912 5.202103
CG4427 CG5033 -10.511843
CG4427 CG5193 -2.449803
CG4427 CG5277 -1.063306
CG4427 CG5330 -3.380084
CG4427 CG5353 -7.321858
CG4427 CG5374 0.907681
CG4427 CG5594 1.052347
CG4427 CG5904 -5.684560
CG4427 CG6501 -14.855650
CG4427 CG6668 3.354617
CG4427 CG6708 -4.196599
CG4427 CG6904 -7.572360
CG4427 CG6949 5.998179
CG4427 CG7033 1.077836
CG4427 CG7107 2.283265
CG4427 CG7361 5.579401
CG4427 CG7413 1.743194
CG4427 CG7421 -2.075648
CG4427 CG7430 -0.356460
CG4427 CG7458 1.829631
CG4427 CG7461 -4.544222
CG4427 CG7915 0.215350
CG4427 CG7935 2.931765
CG4427 CG7987 2.789941
CG4427 CG7993 1.648200
CG4427 CG8036 -2.837587
CG4427 CG8058 0.274919
CG4427 CG8235 -8.674235
CG4427 CG8309 1.080407
CG4427 CG8402 -3.983354
CG4427 CG8439 -1.767027
CG4427 CG8446 -0.951875
CG4427 CG8531 0.117262
CG4427 CG8766 0.415097
CG4427 CG8788 -7.678360
CG4427 CG8946 2.901919
CG4427 CG8977 9.461532
CG4427 CG9009 -0.711312
CG4427 CG9280 -3.976261
CG4427 CG9281 -1.462037
CG4457 CG5258 -0.262448
CG4457 CG5277 0.421947
CG4457 CG5382 -1.419742
CG4457 CG6904 1.832791
CG4457 CG7073 -0.990389
CG4457 CG7430 -0.696590
CG4457 CG7461 -0.354240
CG4457 CG8231 0.702775
CG4457 CG8759 -3.685493
CG4457 CG8978 -1.603239
CG4457 CG9281 1.644508
CG4475 CG8036 -2.652276
CG4475 CG8946 -2.153938
CG4533 CG4679 0.997087
CG4533 CG5320 0.470304
CG4533 CG5330 -1.678499
CG4533 CG6803 -2.014466
CG4533 CG8402 1.213418
CG4533 CG8665 -0.861020
CG4551 CG4700 -0.732576
CG4551 CG9403 -1.520046
CG4551 CG9677 -1.332516
CG4551 CG9750 -1.331133
CG4552 CG7413 -1.786770
CG4552 CG8235 -2.375720
CG4567 CG4994 1.174971
CG4567 CG5904 2.271432
CG4567 CG6949 0.397093
CG4567 CG7107 -0.474041
CG4567 CG7361 -2.446364
CG4567 CG7421 -0.337210
CG4567 CG8058 0.185309
CG4567 CG8235 -0.632767
CG4567 CG8402 1.253623
CG4567 CG8439 -2.221749
CG4567 CG8443 -0.691483
CG4567 CG8788 0.931806
CG4567 CG9527 -0.262923
CG4581 CG6501 -0.429469
CG4581 CG7458 -0.847023
CG4581 CG8531 -1.320766
CG4665 CG7461 -1.867445
CG4665 CG8531 -2.182583
CG4672 CG8974 -4.465948
CG4679 CG4692 -2.019382
CG4679 CG5320 -1.508948
CG4679 CG5330 -5.367622
CG4679 CG5353 -0.313846
CG4679 CG6668 -1.717392
CG4679 CG7107 -0.288131
CG4679 CG8402 -1.487469
CG4679 CG9194 -0.463461
CG4679 CG9539 -3.749181
CG4692 CG5330 -2.667072
CG4692 CG8402 -0.027076
CG4692 CG9194 -1.882155
CG4700 CG5183 -0.498881
CG4700 CG7033 1.201762
CG4700 CG9403 -2.882363
CG4700 CG9677 0.649554
CG4700 CG9750 -1.626268
CG4726 CG4994 -0.331896
CG4726 CG6668 -1.359241
CG4726 CG7107 -2.110822
CG4726 CG7271 -1.800685
CG4726 CG9330 -0.642645
CG4726 CG9710 0.182725
CG4753 CG5010 -1.310971
CG4753 CG5558 -0.339149
CG4753 CG5819 -0.768579
CG4753 CG6417 -3.448975
CG4753 CG6501 0.962449
CG4753 CG8039 0.192814
CG4753 CG8443 -0.554587
CG4753 CG8470 -0.057138
CG4753 CG8788 -0.240754
CG4753 CG8946 -1.932451
CG4753 CG9527 1.037135
CG4753 CG9577 -2.110642
CG4843 CG7638 -2.660305
CG4843 CG8635 -2.183763
CG4843 CG8759 0.843006
CG4843 CG8977 -1.041898
CG4901 CG5010 1.309175
CG4901 CG5525 -10.050103
CG4901 CG5903 -1.121451
CG4901 CG5904 3.658036
CG4901 CG6105 1.124527
CG4901 CG6226 0.531548
CG4901 CG6501 1.024682
CG4901 CG6949 0.174891
CG4901 CG7361 -1.802068
CG4901 CG7421 -0.441777
CG4901 CG7458 1.116810
CG4901 CG7712 -0.635344
CG4901 CG8058 1.185175
CG4901 CG8309 1.903960
CG4901 CG8788 3.379542
CG4901 CG9527 -4.619258
CG4912 CG5033 -1.209154
CG4912 CG5258 -0.440466
CG4912 CG5277 1.439974
CG4912 CG5824 -21.721826
CG4912 CG5904 -1.233305
CG4912 CG6022 1.880685
CG4912 CG6226 -0.504284
CG4912 CG6512 1.747500
CG4912 CG6708 2.302663
CG4912 CG6904 -1.744201
CG4912 CG7033 -5.346042
CG4912 CG7413 2.241541
CG4912 CG7430 1.972839
CG4912 CG7461 1.416915
CG4912 CG7519 10.006353
CG4912 CG8058 -0.125029
CG4912 CG8231 -0.028427
CG4912 CG8525 6.269159
CG4912 CG8759 1.383068
CG4912 CG8920 -9.861326
CG4912 CG8977 -0.442077
CG4912 CG9172 -0.714116
CG4912 CG9281 0.722155
CG4912 CG9330 -0.838157
CG4912 CG9630 3.368432
CG4912 CG9750 -0.594261
CG4966 CG4994 -1.280471
CG4966 CG6766 -2.815138
CG4966 CG7271 -1.811044
CG4966 CG7675 -2.963772
CG4972 CG5258 -1.754077
CG4972 CG5374 0.948416
CG4972 CG7413 -0.518538
CG4972 CG7610 -1.695720
CG4972 CG7935 -1.381994
CG4972 CG8231 -0.032076
CG4972 CG9140 -0.484910
CG4994 CG5374 -0.247935
CG4994 CG5596 -0.023550
CG4994 CG5904 7.155399
CG4994 CG6501 5.602563
CG4994 CG6668 3.278530
CG4994 CG6949 0.825279
CG4994 CG7033 -3.237827
CG4994 CG7107 1.500552
CG4994 CG7271 0.151848
CG4994 CG7361 -8.098385
CG4994 CG7413 0.310245
CG4994 CG7421 -0.583938
CG4994 CG7430 -3.422416
CG4994 CG7610 -0.219246
CG4994 CG7698 0.888931
CG4994 CG7920 1.310256
CG4994 CG8231 -1.178176
CG4994 CG8235 -2.191935
CG4994 CG8402 4.644522
CG4994 CG8439 -5.965468
CG4994 CG8759 1.606876
CG4994 CG8977 -0.429913
CG4994 CG9281 -2.047366
CG4994 CG9710 -2.512517
CG4994 CG9762 -2.882518
CG4994 TE19126 0.320925
CG5010 CG5525 1.027776
CG5010 CG5904 4.668261
CG5010 CG6022 2.245193
CG5010 CG6105 -0.306260
CG5010 CG6459 -2.191906
CG5010 CG6767 0.518034
CG5010 CG7421 -0.239804
CG5010 CG7712 -3.931613
CG5010 CG8788 0.871820
CG5010 CG8920 -4.768259
CG5010 CG9527 1.024735
CG5012 CG5660 -2.732793
CG5012 CG7354 -2.373410
CG5033 CG5220 -1.590177
CG5033 CG5277 -2.077764
CG5033 CG5330 -2.720135
CG5033 CG5353 -3.294792
CG5033 CG5374 -2.158088
CG5033 CG5594 -1.726372
CG5033 CG5776 -1.385333
CG5033 CG5824 -5.200808
CG5033 CG5904 -0.465363
CG5033 CG5992 2.537427
CG5033 CG6022 2.702353
CG5033 CG6226 0.325839
CG5033 CG6501 11.354148
CG5033 CG6904 6.836795
CG5033 CG6949 -5.656829
CG5033 CG7033 3.982541
CG5033 CG7227 -1.400497
CG5033 CG7393 0.849543
CG5033 CG7421 2.107037
CG5033 CG7461 -8.821879
CG5033 CG7519 5.299375
CG5033 CG7610 -0.039411
CG5033 CG7935 -7.801812
CG5033 CG7987 -2.151015
CG5033 CG7993 1.038482
CG5033 CG8058 2.000540
CG5033 CG8402 2.701966
CG5033 CG8439 3.507614
CG5033 CG8443 0.503833
CG5033 CG8446 2.537669
CG5033 CG8531 0.501126
CG5033 CG8759 7.832525
CG5033 CG8977 -23.657650
CG5033 CG9006 -3.992262
CG5033 CG9281 -1.467359
CG5033 CG9306 0.256881
CG5183 CG8306 -2.387287
CG5183 CG8759 1.235475
CG5183 CG9677 -1.571168
CG5183 CG9866 -1.049517
CG5193 CG7393 -3.287490
CG5220 CG5824 -0.518400
CG5220 CG9006 -2.848522
CG5258 CG5277 1.133330
CG5258 CG5374 -3.173769
CG5258 CG5824 1.594697
CG5258 CG6904 -2.780860
CG5258 CG7033 3.351458
CG5258 CG7413 0.394641
CG5258 CG7430 1.370810
CG5258 CG7519 -3.924086
CG5258 CG7610 1.842120
CG5258 CG7935 0.084112
CG5258 CG8231 -5.758422
CG5258 CG8759 -1.700141
CG5258 CG8977 0.779597
CG5258 CG8978 -0.517322
CG5258 CG9281 1.168310
CG5277 CG5525 -0.059668
CG5277 CG5824 -5.973856
CG5277 CG5904 0.210683
CG5277 CG6022 2.139101
CG5277 CG6105 2.059863
CG5277 CG6226 -0.636354
CG5277 CG6904 -2.566714
CG5277 CG7033 1.864127
CG5277 CG7421 -0.177159
CG5277 CG7430 1.984048
CG5277 CG7461 1.307155
CG5277 CG7519 -3.728678
CG5277 CG7935 0.255064
CG5277 CG7993 -0.941389
CG5277 CG8309 -1.173599
CG5277 CG8446 1.075291
CG5277 CG8525 1.492908
CG5277 CG8759 -0.474353
CG5277 CG8920 -5.246015
CG5277 CG9006 0.648578
CG5277 CG9172 -1.439960
CG5277 CG9281 -2.203971
CG5288 CG8804 -4.791068
CG5288 CG8946 -1.731549
CG5288 CG9331 -0.266494
CG5320 CG5330 1.884143
CG5320 CG5476 -0.488763
CG5320 CG5809 -1.437834
CG5320 CG6668 -3.749233
CG5320 CG6803 -1.488064
CG5320 CG6844 -2.461065
CG5320 CG7173 -1.373805
CG5320 CG7433 -0.886703
CG5320 CG7987 0.705603
CG5320 CG8186 -0.534492
CG5320 CG8977 3.601110
CG5320 CG9985 -0.349472
CG5320 CR31696 -1.335322
CG5320 TE19126 1.569480
CG5330 CG5345 -1.287019
CG5330 CG5353 3.318793
CG5330 CG5594 -0.788354
CG5330 CG6668 0.427705
CG5330 CG7033 0.639788
CG5330 CG7107 -0.182645
CG5330 CG7915 0.196173
CG5330 CG7935 -0.304615
CG5330 CG7987 1.399280
CG5330 CG8235 2.749409
CG5330 CG8402 -6.968154
CG5330 CG8439 -2.452212
CG5330 CG8788 -0.338698
CG5330 CG8977 2.419993
CG5330 CG9194 -0.377166
CG5330 CG9281 3.691034
CG5330 CG9710 -1.735662
CG5353 CG6708 1.787631
CG5353 CG6904 3.778375
CG5353 CG7413 0.390498
CG5353 CG7430 -0.852407
CG5353 CG7461 1.766466
CG5353 CG8235 -2.080346
CG5353 CG8402 -2.629786
CG5353 CG8446 0.967315
CG5353 CG8977 4.662035
CG5353 CG9281 -1.554599
CG5374 CG5596 0.763375
CG5374 CG5904 -2.553809
CG5374 CG6501 3.179998
CG5374 CG6904 1.991836
CG5374 CG7033 -0.598032
CG5374 CG7430 3.046323
CG5374 CG7610 -5.967826
CG5374 CG7935 -4.397762
CG5374 CG8039 0.941169
CG5374 CG8231 -3.613696
CG5374 CG8402 1.716896
CG5374 CG8439 -5.681870
CG5374 CG8446 -0.591015
CG5374 CG8759 -5.193524
CG5374 CG8977 -4.006685
CG5374 CG9140 1.155707
CG5374 CG9281 -7.211574
CG5374 CG9762 0.565341
CG5382 CG7073 -2.331550
CG5382 CG7461 -1.097007
CG5454 CG7033 -0.945015
CG5454 CG9750 -1.571154
CG5476 CG6666 -1.027182
CG5476 CG6668 0.014148
CG5476 CG7107 -0.447876
CG5476 CG7173 -1.766219
CG5476 CG8186 -1.859371
CG5525 CG5904 1.336515
CG5525 CG6105 -3.298661
CG5525 CG6226 -3.255032
CG5525 CG6904 0.694363
CG5525 CG6949 1.143562
CG5525 CG7421 0.102065
CG5525 CG7712 -2.758538
CG5525 CG8058 -1.007518
CG5525 CG8309 -2.734505
CG5525 CG8525 -0.215708
CG5525 CG8788 -1.517327
CG5525 CG9527 2.327059
CG5558 CG5904 -2.983117
CG5558 CG6105 0.030103
CG5558 CG6501 -0.309586
CG5558 CG6904 5.001767
CG5558 CG6949 4.140510
CG5558 CG7519 6.428267
CG5558 CG7610 -0.818888
CG5558 CG7834 -2.224091
CG5558 CG7839 -2.150919
CG5558 CG7993 1.653426
CG5558 CG8039 -7.303285
CG5558 CG8443 -5.289161
CG5558 CG9577 -2.614060
CG5594 CG6501 -0.180321
CG5594 CG6949 -0.363312
CG5594 CG7935 -0.650851
CG5594 CG8402 -1.545584
CG5594 CG8439 -0.536712
CG5594 CG8446 -0.783854
CG5594 CG8977 0.243194
CG5596 CG6501 -0.429502
CG5596 CG6949 -0.024407
CG5596 CG7033 -1.929282
CG5596 CG7458 -0.449102
CG5596 CG8446 -1.344173
CG5596 CG8759 -1.750529
CG5596 CG8977 2.232969
CG5596 CG9281 -1.128081
CG5596 CG9762 -1.810857
CG5660 CG6666 -0.742573
CG5660 CG7354 -3.550044
CG5660 CG8048 -1.318246
CG5776 CG7987 -2.827806
CG5809 CG6668 -0.455999
CG5809 CG8276 -3.383687
CG5809 CG8933 -1.711009
CG5809 CG9985 -3.279843
CG5819 CG6417 -0.563252
CG5819 CG6501 -0.100935
CG5819 CG8048 -0.357913
CG5819 CG8946 -0.629150
CG5824 CG5904 0.786869
CG5824 CG6022 -1.830628
CG5824 CG6226 -1.350714
CG5824 CG6904 2.520269
CG5824 CG7461 1.463780
CG5824 CG7519 -27.209233
CG5824 CG7935 4.026570
CG5824 CG8327 4.547158
CG5824 CG8525 -7.794619
CG5824 CG8759 5.788365
CG5824 CG8920 8.434201
CG5824 CG8977 -0.386726
CG5824 CG9006 -7.830908
CG5824 CG9306 0.711121
CG5824 CG9630 -15.419282
CG5824 CG9663 0.396888
CG5903 CG6345 -3.742254
CG5903 CG6501 0.153603
CG5903 CG6769 -2.361415
CG5903 CG6949 -1.578257
CG5903 CG7361 -1.135044
CG5904 CG6022 2.292909
CG5904 CG6105 -1.765915
CG5904 CG6226 -10.764076
CG5904 CG6501 4.103777
CG5904 CG6769 0.753581
CG5904 CG6904 -15.484955
CG5904 CG6949 -13.942415
CG5904 CG7033 -5.487413
CG5904 CG7361 -5.544360
CG5904 CG7413 0.783955
CG5904 CG7421 0.079585
CG5904 CG7430 -5.827438
CG5904 CG7458 6.669509
CG5904 CG7461 2.107110
CG5904 CG7519 -4.322275
CG5904 CG7610 0.071069
CG5904 CG7698 0.804288
CG5904 CG7834 -1.813475
CG5904 CG7839 5.397526
CG5904 CG7935 1.033166
CG5904 CG7993 -6.828985
CG5904 CG8039 -8.182480
CG5904 CG8058 -13.442029
CG5904 CG8231 2.622526
CG5904 CG8235 4.709871
CG5904 CG8402 2.762978
CG5904 CG8439 1.130203
CG5904 CG8443 0.851770
CG5904 CG8444 -1.052993
CG5904 CG8446 4.313726
CG5904 CG8525 1.254625
CG5904 CG8788 2.431313
CG5904 CG8920 0.037595
CG5904 CG8977 -7.251608
CG5904 CG9140 -1.318298
CG5904 CG9281 6.275518
CG5904 CG9527 4.503476
CG5904 CG9630 -0.395820
CG5904 CG9750 0.148561
CG5961 CG6501 -1.502272
CG5961 CG7458 -1.952307
CG5961 CG8048 -2.089908
CG5992 CG6501 2.744230
CG5992 CG6904 1.445197
CG5992 CG7430 0.950546
CG5992 CG7458 -2.754868
CG5992 CG7461 -1.931219
CG5992 CG8446 -1.226754
CG5992 CG8759 -1.860399
CG5992 CG8977 -1.587132
CG5992 CG9281 -0.296055
CG6022 CG6105 -0.458720
CG6022 CG6226 -0.187301
CG6022 CG6343 -3.145240
CG6022 CG6767 0.660311
CG6022 CG6904 -0.946176
CG6022 CG7519 -6.130795
CG6022 CG7712 -0.009080
CG6022 CG7839 0.465347
CG6022 CG8039 0.359475
CG6022 CG8327 -1.481252
CG6022 CG8444 0.102890
CG6022 CG8525 2.408500
CG6022 CG8920 -6.870292
CG6022 CG9006 -4.627516
CG6022 CG9306 -2.430717
CG6105 CG6226 0.651673
CG6105 CG6343 -0.374895
CG6105 CG6501 1.695928
CG6105 CG6904 -0.721984
CG6105 CG6949 -3.574070
CG6105 CG7421 -2.486603
CG6105 CG7519 -6.572602
CG6105 CG7712 -1.581672
CG6105 CG7839 0.470926
CG6105 CG7935 0.368153
CG6105 CG7993 1.654229
CG6105 CG8039 -2.712504
CG6105 CG8443 1.728018
CG6105 CG8525 -5.312332
CG6105 CG8788 0.908796
CG6105 CG9140 0.070475
CG6202 CG6708 -2.485857
CG6226 CG6904 1.526622
CG6226 CG6949 2.653187
CG6226 CG7033 -1.933491
CG6226 CG7413 -0.719780
CG6226 CG7421 -2.698736
CG6226 CG7519 3.284168
CG6226 CG7993 -2.770968
CG6226 CG8039 1.408926
CG6226 CG8058 -2.514227
CG6226 CG8443 -0.904559
CG6226 CG8444 -0.934865
CG6226 CG8525 -0.222074
CG6226 CG8920 -1.632905
CG6226 CG9140 -0.564483
CG6226 CG9281 0.243061
CG6343 CG7519 2.233703
CG6343 CG7712 -0.645771
CG6343 CG7839 -0.955623
CG6343 CG7935 -1.436833
CG6343 CG8039 -1.100244
CG6343 CG8444 -0.930782
CG6417 CG8443 -0.095160
CG6417 CG8946 1.436305
CG6417 CG9527 -3.494074
CG6459 CG7361 2.458684
CG6459 CG8058 -0.721435
CG6459 CG8443 1.630107
CG6459 CG8766 -0.478025
CG6459 CG8788 -7.750080
CG6459 CG8946 1.991697
CG6459 CG9331 -3.212348
CG6459 CG9527 1.511955
CG6501 CG6666 1.308195
CG6501 CG6769 2.536438
CG6501 CG6904 4.490049
CG6501 CG6949 -15.506070
CG6501 CG7033 -7.216354
CG6501 CG7088 2.113244
CG6501 CG7107 3.559868
CG6501 CG7176 0.338613
CG6501 CG7361 -7.058045
CG6501 CG7421 -0.087706
CG6501 CG7430 5.951253
CG6501 CG7458 -4.242960
CG6501 CG7610 -0.464686
CG6501 CG7698 0.602105
CG6501 CG7920 0.085735
CG6501 CG7987 -1.380757
CG6501 CG8048 -6.011775
CG6501 CG8235 3.127784
CG6501 CG8402 -4.401602
CG6501 CG8439 -0.145891
CG6501 CG8443 4.382685
CG6501 CG8446 2.906109
CG6501 CG8759 3.646664
CG6501 CG8766 1.015894
CG6501 CG8788 -5.609632
CG6501 CG8946 0.796601
CG6501 CG8977 -17.973614
CG6501 CG9281 -3.628337
CG6501 CG9527 1.593165
CG6501 CG9762 -2.343367
CG6512 CG6668 -0.464333
CG6512 CG7033 2.471335
CG6512 CG7413 0.375192
CG6512 CG7430 -0.539437
CG6512 CG7654 -2.061079
CG6512 CG8231 -0.625908
CG6512 CG8759 4.593280
CG6512 CG8977 -0.034831
CG6512 CG9172 -0.782619
CG6512 CG9281 -4.269904
CG6512 CG9330 -1.679183
CG6512 CG9710 0.271839
CG6512 CG9866 -2.077375
CG6512 TE19126 0.187179
CG6521 CG7107 -3.742003
CG6666 CG6949 -0.454950
CG6666 CG7107 0.291277
CG6666 CG7361 1.292539
CG6666 CG8048 -2.086701
CG6666 CG8766 -1.816457
CG6666 CG8946 0.365084
CG6668 CG7071 -1.386222
CG6668 CG7107 0.688477
CG6668 CG7173 -0.813302
CG6668 CG7271 -0.927668
CG6668 CG7915 -0.880965
CG6668 CG8186 -0.852866
CG6668 CG8977 0.509007
CG6668 CG9281 1.981476
CG6668 CG9330 -0.444920
CG6668 CG9710 -1.896723
CG6668 TE19126 -1.821329
CG6708 CG6904 -0.094643
CG6708 CG7361 -0.185378
CG6708 CG7413 -0.041363
CG6708 CG7430 0.435743
CG6708 CG7461 0.726989
CG6708 CG8144 -1.849875
CG6708 CG8235 -0.498199
CG6708 CG8309 0.114873
CG6766 CG9710 -1.743498
CG6767 CG8920 -2.265481
CG6769 CG6949 -2.097421
CG6769 CG8443 1.102591
CG6769 CG9527 -1.641056
CG6775 CG6877 -0.464676
CG6775 CG9022 -0.519948
CG6844 CG9985 -1.944336
CG6866 CG9135 -4.071918
CG6904 CG6949 0.108245
CG6904 CG7033 -4.925815
CG6904 CG7361 0.933389
CG6904 CG7413 1.119735
CG6904 CG7421 2.402112
CG6904 CG7430 -0.040869
CG6904 CG7461 -2.344632
CG6904 CG7519 3.332854
CG6904 CG7610 0.615646
CG6904 CG7839 -2.111650
CG6904 CG7935 -1.955854
CG6904 CG7993 0.284181
CG6904 CG8039 3.054160
CG6904 CG8058 -3.547927
CG6904 CG8231 4.095052
CG6904 CG8443 0.279718
CG6904 CG8525 -1.279606
CG6904 CG8531 -0.676238
CG6904 CG8759 -2.617542
CG6904 CG8978 -1.973041
CG6904 CG9140 -6.345718
CG6904 CG9281 -1.386677
CG6904 CG9750 -1.105297
CG6949 CG7033 -0.357856
CG6949 CG7361 0.076537
CG6949 CG7421 -4.389498
CG6949 CG7458 -0.794914
CG6949 CG7935 0.565452
CG6949 CG8048 1.470152
CG6949 CG8058 -1.778917
CG6949 CG8235 -2.482136
CG6949 CG8402 -6.973983
CG6949 CG8439 1.304106
CG6949 CG8443 -11.192689
CG6949 CG8446 -3.285834
CG6949 CG8470 0.139329
CG6949 CG8531 0.021451
CG6949 CG8766 1.141858
CG6949 CG8788 -0.546423
CG6949 CG8946 -4.807968
CG6949 CG8977 4.572061
CG6949 CG9140 0.684908
CG6949 CG9527 -2.473755
CG6949 CG9762 -1.937224
CG6987 CG7358 -4.028170
CG7033 CG7107 -1.709198
CG7033 CG7361 1.353109
CG7033 CG7413 0.211115
CG7033 CG7430 0.666314
CG7033 CG7461 1.374906
CG7033 CG7610 1.491870
CG7033 CG7935 -0.089149
CG7033 CG8231 -13.083955
CG7033 CG8402 0.640049
CG7033 CG8439 -3.961819
CG7033 CG8759 3.284633
CG7033 CG8788 -0.108202
CG7033 CG8977 -5.434317
CG7033 CG9140 1.637404
CG7033 CG9172 -1.076705
CG7033 CG9194 -2.196270
CG7033 CG9281 -10.419484
CG7033 CG9330 -2.728134
CG7033 CG9710 -1.363377
CG7033 CG9750 -1.551686
CG7033 CG9762 1.868585
CG7062 CG8050 -1.177318
CG7062 CG8665 -1.900138
CG7071 CG7107 -0.595691
CG7071 CG8186 -0.860036
CG7073 CG8306 -0.453739
CG7073 CG8635 -1.315336
CG7088 CG7458 -1.281149
CG7088 CG8446 -3.034837
CG7088 CG8977 0.551310
CG7107 CG7361 0.405962
CG7107 CG7807 -4.482394
CG7107 CG8235 -2.651282
CG7107 CG8402 -1.035135
CG7107 CG8439 -1.942888
CG7107 CG8788 -2.520199
CG7107 CG9710 -0.894864
CG7176 CG7361 -1.614385
CG7176 CG8788 -1.036824
CG7271 CG8235 -1.605932
CG7271 CG9710 -1.354705
CG7361 CG7413 -0.221894
CG7361 CG7421 2.245464
CG7361 CG7698 -2.840863
CG7361 CG8058 1.853780
CG7361 CG8235 -8.639083
CG7361 CG8309 0.006847
CG7361 CG8402 1.555514
CG7361 CG8439 -0.707487
CG7361 CG8766 -1.076890
CG7361 CG8788 -9.562223
CG7361 CG8946 3.541664
CG7361 CG9281 3.012335
CG7361 CG9527 2.418122
CG7361 CG9710 0.783540
CG7361 CG9762 -1.232754
CG7375 CG8974 -2.594729
CG7393 CG7839 -1.569615
CG7393 CG9006 -3.990613
CG7413 CG7430 -1.189496
CG7413 CG7461 -0.803482
CG7413 CG7698 -2.088122
CG7413 CG8231 0.767078
CG7413 CG8235 0.367169
CG7413 CG8978 -1.361859
CG7413 CG9172 -1.027345
CG7413 CG9281 -1.926391
CG7413 CG9330 0.052719
CG7413 CG9710 0.347915
CG7413 CG9750 -0.472451
CG7421 CG7935 -1.315468
CG7421 CG7993 -0.141993
CG7421 CG8058 1.938643
CG7421 CG8235 1.068730
CG7421 CG8309 -2.305048
CG7421 CG8402 2.386044
CG7421 CG8439 -2.549495
CG7421 CG8443 -2.278136
CG7421 CG8446 -0.286227
CG7421 CG8788 2.974736
CG7421 CG9281 0.345531
CG7421 CG9527 0.488988
CG7430 CG7461 0.324918
CG7430 CG7610 1.817146
CG7430 CG8231 -5.617838
CG7430 CG8235 0.796704
CG7430 CG8439 -0.170652
CG7430 CG8446 0.642146
CG7430 CG8759 -2.097484
CG7430 CG8977 -6.433098
CG7430 CG8978 -1.204044
CG7430 CG9172 -0.692809
CG7430 CG9281 -3.932112
CG7458 CG7461 -1.805358
CG7458 CG8048 0.577720
CG7458 CG8058 -1.150235
CG7458 CG8446 0.696576
CG7458 CG8531 -2.788316
CG7458 CG8977 0.032211
CG7458 CG9281 2.318322
CG7458 CG9663 -1.791508
CG7458 TE19126 -0.690274
CG7461 CG7915 -0.272992
CG7461 CG7993 -1.208667
CG7461 CG8058 -0.753324
CG7461 CG8235 1.829214
CG7461 CG8446 1.811526
CG7461 CG8531 -0.692542
CG7461 CG8977 1.186341
CG7461 CG9281 -3.144833
CG7461 CG9710 0.131325
CG7481 CG9985 -3.772026
CG7519 CG7839 -0.512465
CG7519 CG7935 -4.447603
CG7519 CG7993 -1.660147
CG7519 CG8039 0.323397
CG7519 CG8058 2.600646
CG7519 CG8327 -0.953391
CG7519 CG8446 3.604367
CG7519 CG8525 3.065351
CG7519 CG8920 -0.032714
CG7519 CG9006 3.285658
CG7519 CG9306 -1.229295
CG7519 CG9630 3.720032
CG7610 CG7935 0.982042
CG7610 CG8039 -0.005088
CG7610 CG8231 -3.678509
CG7610 CG8439 -2.259421
CG7610 CG8446 -0.043343
CG7610 CG8759 -2.926231
CG7610 CG8977 1.101222
CG7610 CG9140 -5.169117
CG7610 CG9281 0.633440
CG7638 CG8635 -1.019209
CG7675 CG9326 -4.327117
CG7698 CG8788 0.104097
CG7712 CG8444 -0.732526
CG7712 CG8920 0.368447
CG7712 CG9149 -3.507367
CG7780 CG8327 -4.729933
CG7834 CG8039 0.240315
CG7839 CG7935 -1.134162
CG7839 CG7993 -2.138155
CG7839 CG8039 -5.679615
CG7839 CG8327 -0.455866
CG7839 CG9006 0.464607
CG7839 CG9306 -0.622104
CG7893 CG9712 -4.109572
CG7915 CG8235 -0.732604
CG7915 CG8446 0.242072
CG7915 CG8759 1.119923
CG7915 CG8977 -0.236019
CG7915 CG9281 -1.054276
CG7915 TE19126 -1.248158
CG7935 CG7993 -0.865178
CG7935 CG8039 1.283695
CG7935 CG8231 1.484435
CG7935 CG8402 -2.224549
CG7935 CG8439 -0.686173
CG7935 CG8443 -0.457929
CG7935 CG8759 -1.426392
CG7935 CG8977 2.269399
CG7935 CG9006 0.881111
CG7935 CG9140 -0.982972
CG7935 CG9281 3.685959
CG7935 CG9306 -0.282290
CG7987 CG8977 4.585101
CG7987 CG9985 -0.455803
CG7993 CG8039 1.068816
CG7993 CG8058 0.623326
CG7993 CG9140 0.502289
CG8039 CG8327 0.219397
CG8039 CG8443 1.888564
CG8039 CG8525 1.821281
CG8039 CG9140 -2.798569
CG8039 CG9306 -0.973034
CG8039 CG9577 -2.324336
CG8048 CG8788 2.680110
CG8048 CG8946 -2.989089
CG8050 CG8066 -4.455279
CG8050 CG8665 -3.532729
CG8058 CG8235 -0.642539
CG8058 CG8309 -0.639356
CG8058 CG8402 0.500414
CG8058 CG8443 -1.040635
CG8058 CG8446 0.656781
CG8058 CG8470 -1.224862
CG8058 CG8531 0.035182
CG8058 CG8788 3.974005
CG8058 CG8920 4.046160
CG8058 CG9140 2.045780
CG8066 CG8665 -1.119221
CG8144 CG8386 -3.951285
CG8144 CG9009 -1.474263
CG8231 CG8439 1.926327
CG8231 CG8759 -5.804846
CG8231 CG8977 2.133297
CG8231 CG8978 -0.632673
CG8231 CG9172 -1.017071
CG8231 CG9281 8.001557
CG8231 CG9330 1.918334
CG8231 CG9750 0.513325
CG8235 CG8309 -3.082850
CG8235 CG8402 -2.615689
CG8235 CG8439 2.738418
CG8235 CG8446 -2.008810
CG8235 CG8788 6.532058
CG8235 CG8946 -2.607854
CG8235 CG9281 -1.443773
CG8235 CG9710 1.384676
CG8235 CG9762 0.684975
CG8289 CG8759 -0.253328
CG8301 CG8635 -2.281705
CG8301 CG9630 -1.915573
CG8306 CG9866 -1.987638
CG8309 CG8402 2.648921
CG8309 CG8446 -0.144885
CG8309 CG9149 -1.890138
CG8309 CG9281 -0.958547
CG8309 CG9330 -0.544042
CG8327 CG8525 -6.498040
CG8327 CG9306 -1.025689
CG8327 CG9630 0.418495
CG8366 CG9750 -3.784115
CG8402 CG8439 -2.576980
CG8402 CG8443 -0.378145
CG8402 CG8446 1.180568
CG8402 CG8470 1.399841
CG8402 CG8766 -1.608076
CG8402 CG8788 5.088627
CG8402 CG8977 -9.557575
CG8402 CG9009 -0.453839
CG8402 CG9281 -1.969017
CG8439 CG8446 1.743967
CG8439 CG8759 3.123797
CG8439 CG8788 0.291500
CG8439 CG8977 -3.737565
CG8439 CG9281 -4.382105
CG8439 CG9710 1.168951
CG8443 CG8470 0.458948
CG8443 CG8766 -0.305794
CG8443 CG8788 -4.666490
CG8443 CG8946 1.185804
CG8443 CG9527 -1.452762
CG8446 CG8759 3.068021
CG8446 CG8977 -4.002372
CG8446 CG9009 -1.598596
CG8446 CG9281 -3.568915
CG8446 CG9663 -0.902523
CG8446 CG9762 -0.631233
CG8470 CG8766 -0.690288
CG8470 CG8946 0.575559
CG8525 CG8920 -0.599058
CG8525 CG9006 1.243836
CG8525 CG9306 0.765691
CG8525 CG9630 -2.289019
CG8635 CG8759 0.699724
CG8635 CG9866 -1.353303
CG8749 CG9894 -4.113230
CG8759 CG8977 -11.526505
CG8759 CG8978 1.198068
CG8759 CG9140 0.892245
CG8759 CG9281 -10.686689
CG8759 CG9630 -1.589110
CG8759 CG9663 -1.347940
CG8759 CG9677 0.572020
CG8759 CG9750 1.472746
CG8759 CG9866 -2.412000
CG8759 TE19126 1.219777
CG8766 CG8788 -2.199248
CG8766 CG8946 -1.208870
CG8766 CG9527 -1.957835
CG8788 CG8946 -10.867130
CG8788 CG9331 1.526445
CG8788 CG9527 -5.555572
CG8804 CG9331 -4.718413
CG8933 CG8974 -2.470349
CG8946 CG9527 1.246145
CG8977 CG9281 -7.145019
CG8977 CG9710 2.312312
CG8977 CG9762 -3.112271
CG8977 CG9866 1.197757
CG8977 TE19126 -2.677162
CG8978 CG9140 -2.588845
CG9006 CG9306 -1.997795
CG9128 CG9677 -2.290745
CG9140 CG9281 -0.026214
CG9148 CG9280 -5.509496
CG9172 CG9281 1.127227
CG9172 CG9330 0.810827
CG9281 CG9330 1.995518
CG9281 CG9710 -2.143922
CG9281 CG9762 -0.524780
CG9281 TE19126 1.796830
CG9330 CG9710 -2.243372
CG9331 CG9527 -1.308186
CG9403 CG9677 -1.098848
CG9527 CG9577 -0.803657
CG9630 CG9663 -0.521337
CG9677 CG9750 0.182155
CG9677 CG9916 -3.798709
CG9704 CG9797 -4.293698
CG9710 CG9762 -0.647635
CG9866 TE19126 -1.460740
