# Supplementary material for: GINI: From ISH Images to Gene Interaction Networks
Source: PLoS Comput Biol. 2013 Oct 10;9(10):e1003227. doi: 10.1371/journal.pcbi.1003227 (PMC3794902; doi:10.1371/journal.pcbi.1003227)
Supplement: Dataset S1 — Networks predicted by GINI for the 9–10 and 13–16 development stages. For the data at each stage, multiple networks were predicted by varying the tuning parameter , between 0.5 and 1, as described in the paper. The network for each value is stored in a separate file in the dataset, in a format readable by Cytoscape. (BZ2) [file pcbi.1003227.s001.bz2 › Dataset_S1_Networks/GINI_network_stage13-16_lambda0.9.txt]

CG10009 CG12151 -2.491490
CG10009 CG5277 -2.961101
CG10009 CG6022 -2.455436
CG10009 CG8920 -1.119261
CG10047 CG6703 -5.853475
CG10067 CG9710 -4.904628
CG10075 CG5660 -5.214236
CG10160 CG15117 -0.941270
CG10160 CG2098 -2.081164
CG10160 CG3989 -0.746817
CG10160 CG4533 -3.502095
CG10160 CG5033 -0.866321
CG10160 CG5330 -0.582341
CG10160 CG7987 -2.264949
CG10206 CG10565 1.126841
CG10206 CG11267 -2.025144
CG10206 CG12172 -5.408659
CG10206 CG15095 -0.407336
CG10206 CG15304 1.022775
CG10206 CG15717 -2.692322
CG10206 CG1685 1.271318
CG10206 CG2003 -2.437687
CG10206 CG2098 -2.152760
CG10206 CG2713 0.540185
CG10206 CG3267 1.441869
CG10206 CG32813 -2.784504
CG10206 CG4033 -2.436316
CG10206 CG4233 -3.073536
CG10206 CG4427 -3.426323
CG10206 CG5033 -4.297845
CG10206 CG5330 1.525041
CG10206 CG6501 1.399123
CG10206 CG7421 -1.937577
CG10206 CG7461 0.911220
CG10206 CG8058 -1.419766
CG10206 CG8402 -2.867726
CG10206 CG8446 -0.320676
CG10206 CG8977 3.353864
CG10278 CG13704 -4.742553
CG10341 CG12141 4.098788
CG10341 CG12530 -0.431001
CG10341 CG12785 -0.455253
CG10341 CG17136 -1.623419
CG10341 CG1785 -0.255169
CG10341 CG5558 -0.357330
CG10341 CG5824 2.181426
CG10341 CG6022 -0.614927
CG10341 CG7519 -7.931113
CG10341 CG7839 -3.748977
CG10341 CG8039 -1.907799
CG10341 CG8327 -4.336476
CG10341 CG8525 0.288713
CG10341 CG9306 -1.537614
CG10341 CG9630 -0.721225
CG10379 CG1475 -2.638706
CG10379 CG5374 -1.334694
CG10379 CG6512 -2.422288
CG10379 CG8759 -0.430925
CG10379 CG9281 -1.292141
CG10504 CG12262 -1.824051
CG10504 CG1475 -5.421611
CG10504 CG15105 -1.553419
CG10504 CG32425 -1.317884
CG10504 CG5320 1.833934
CG10504 CG6668 -0.781298
CG10504 CG7413 -1.531408
CG10504 CG7920 -3.350413
CG10565 CG12262 -0.692951
CG10565 CG13506 -0.940841
CG10565 CG1475 0.304622
CG10565 CG15433 1.730934
CG10565 CG17166 -4.019424
CG10565 CG17246 -0.431065
CG10565 CG3140 0.227351
CG10565 CG32164 -1.569780
CG10565 CG3267 -0.303927
CG10565 CG33104 -3.263413
CG10565 CG3499 -0.861882
CG10565 CG4051 -2.365152
CG10565 CG4427 -3.750647
CG10565 CG4994 0.454761
CG10565 CG5330 -0.969941
CG10565 CG5374 1.503858
CG10565 CG6501 2.869107
CG10565 CG6668 -1.912521
CG10565 CG6708 -0.147992
CG10565 CG7033 -0.400484
CG10565 CG7107 0.087335
CG10565 CG7361 -0.762784
CG10565 CG8235 -0.818654
CG10565 CG8402 0.259093
CG10565 CG8439 -3.952269
CG10565 CG9281 -0.633055
CG10565 CG9330 0.080986
CG10565 CG9710 -1.106838
CG10620 CG12091 -1.939670
CG10620 CG12676 -4.560818
CG10620 CG1422 -2.835755
CG10620 CG18250 -5.650626
CG10620 CG31045 -1.011637
CG10620 CG31332 2.071293
CG10620 CG5183 -2.393260
CG10620 CG5809 -1.177410
CG10655 CG11267 -1.971442
CG10655 CG4217 -1.785775
CG10655 CG5904 -0.864575
CG10655 CG6501 -2.369310
CG10655 CG6769 -4.762976
CG10660 CG12785 -2.894372
CG10660 CG1785 -2.840243
CG10660 CG6022 -1.774372
CG10691 CG11267 -0.162278
CG10691 CG12400 -4.673634
CG10691 CG15304 -4.775219
CG10691 CG2713 -3.259448
CG10691 CG5904 1.459314
CG10691 CG6769 -2.757459
CG10691 CG6949 -0.912342
CG10691 CG8058 -0.714179
CG10691 CG8443 -2.287368
CG10691 CG8470 -1.770345
CG10691 CG9527 -0.346604
CG10746 CG15717 -5.902692
CG10746 CG31098 -1.219074
CG10746 CG8470 -2.084656
CG11015 CG4700 -2.534532
CG11015 CG6512 -5.375720
CG11015 CG7033 0.077178
CG11015 CG8231 -1.814652
CG11015 CG9281 -0.008750
CG11015 CG9330 -2.186323
CG11051 CG1743 -4.789641
CG11051 CG8665 -5.333893
CG11134 CG3267 -2.020913
CG11134 CG4427 -2.851641
CG11134 CG7361 -2.146660
CG11134 CG8235 -1.337531
CG11267 CG12157 -0.493574
CG11267 CG12400 -0.488668
CG11267 CG13220 -1.582562
CG11267 CG15095 -1.360742
CG11267 CG15304 -5.731360
CG11267 CG15717 0.999838
CG11267 CG1685 0.219517
CG11267 CG17332 -0.443898
CG11267 CG2003 1.335606
CG11267 CG2713 0.441069
CG11267 CG31098 1.179518
CG11267 CG3267 0.524562
CG11267 CG32813 1.551962
CG11267 CG4033 0.007357
CG11267 CG4233 -0.973764
CG11267 CG4427 2.883847
CG11267 CG4994 1.965468
CG11267 CG5904 -3.092308
CG11267 CG6501 -8.305756
CG11267 CG6666 -2.570701
CG11267 CG6949 -0.714986
CG11267 CG7361 -1.308557
CG11267 CG7421 -1.034513
CG11267 CG7458 0.781220
CG11267 CG8048 1.636589
CG11267 CG8058 0.183076
CG11267 CG8235 -0.375174
CG11267 CG8402 -1.245255
CG11267 CG8443 -1.574917
CG11267 CG8470 -3.254966
CG11267 CG8766 -1.966682
CG11267 CG8788 2.186371
CG11267 CG8946 -1.374296
CG11267 CG9527 0.750592
CG11372 CG7071 -5.097390
CG11444 CG5353 -2.446385
CG11444 CG7413 -2.447184
CG11444 CG7461 -1.655579
CG11444 CG9750 -2.428654
CG11471 CG12792 -0.310424
CG11471 CG15433 -1.155936
CG11471 CG4912 -6.461945
CG11471 CG6512 -0.706903
CG11471 CG7461 -0.680050
CG11471 CG9330 -4.065935
CG11652 CG11861 -3.481904
CG11652 CG31332 -1.861341
CG11652 CG3371 -3.812747
CG11652 CG7638 -4.718294
CG11738 CG12530 1.660706
CG11738 CG12792 0.974247
CG11738 CG14206 -5.572197
CG11738 CG17136 -1.218734
CG11738 CG2863 -3.930995
CG11738 CG32409 1.093214
CG11738 CG4033 0.482330
CG11738 CG4217 -0.044422
CG11738 CG4307 -0.509221
CG11738 CG4912 0.996388
CG11738 CG5277 1.340443
CG11738 CG5824 -5.592836
CG11738 CG5904 -0.088554
CG11738 CG7458 -1.047915
CG11738 CG7519 -0.304390
CG11738 CG8525 -1.783837
CG11738 CG9630 -4.170432
CG11771 CG6022 -4.878599
CG11771 CG6767 -2.949183
CG11771 CG8920 -1.372505
CG11861 CG31332 -3.312318
CG11949 CG1422 -3.504580
CG11949 CG18250 -3.091658
CG11979 CG12141 2.394100
CG11979 CG14206 -1.657316
CG11979 CG1685 -1.523558
CG11979 CG2863 -3.188982
CG11979 CG33217 -0.969021
CG11979 CG4033 1.343885
CG11979 CG4307 -1.789908
CG11979 CG4901 -0.145879
CG11979 CG4994 -3.116457
CG11979 CG5904 -1.050456
CG11979 CG6105 0.465971
CG11979 CG6501 -3.920897
CG11979 CG6949 -0.000811
CG11979 CG7610 -1.892711
CG11979 CG8977 2.075391
CG11979 CG9140 -0.619641
CG11992 CG15717 -5.081851
CG12006 CG14025 -2.856132
CG12006 CG8759 -4.148288
CG12091 CG18250 -0.778705
CG12091 CG33097 -2.642719
CG12091 CG5809 -2.248316
CG12091 CG6877 -3.835680
CG12091 CG9423 -4.824166
CG12101 CG1785 -3.980645
CG12101 CG32409 -1.560012
CG12101 CG4912 -2.484329
CG12101 CG5904 0.944413
CG12101 CG6022 0.041364
CG12101 CG8058 -2.191325
CG12101 CG8920 -0.917350
CG12141 CG12792 -3.867664
CG12141 CG14206 2.256277
CG12141 CG1685 -7.636553
CG12141 CG1746 -0.523367
CG12141 CG2263 -0.292803
CG12141 CG2863 -6.236187
CG12141 CG32409 0.942708
CG12141 CG32813 3.081137
CG12141 CG4033 5.823530
CG12141 CG4217 -0.541166
CG12141 CG4307 1.446079
CG12141 CG4427 3.081517
CG12141 CG5033 -5.630467
CG12141 CG5277 0.803439
CG12141 CG5374 -0.407822
CG12141 CG5558 -2.815058
CG12141 CG5824 5.507276
CG12141 CG5904 -1.058150
CG12141 CG5992 -2.229761
CG12141 CG6105 -0.475795
CG12141 CG6226 1.830156
CG12141 CG6501 -2.268040
CG12141 CG6904 -4.445650
CG12141 CG6949 -0.894522
CG12141 CG7519 -8.480239
CG12141 CG7834 -5.004466
CG12141 CG7839 -0.929759
CG12141 CG7935 0.363560
CG12141 CG7993 -3.502878
CG12141 CG8039 -2.893971
CG12141 CG8058 0.237027
CG12141 CG8327 -1.137069
CG12141 CG8443 0.953518
CG12141 CG8446 -7.455234
CG12141 CG8525 -1.624903
CG12141 CG8759 -0.578949
CG12141 CG9140 -2.325041
CG12141 CG9281 2.562458
CG12141 CG9630 0.046166
CG12151 CG1309 -4.403208
CG12151 CG4427 -3.260331
CG12151 CG5033 1.553528
CG12151 CG5330 -1.317079
CG12151 CG6708 -1.376486
CG12151 CG7361 -2.034997
CG12151 CG8235 0.076322
CG12157 CG15095 -2.417076
CG12157 CG6501 -3.665366
CG12157 CG6949 -0.395855
CG12157 CG8788 -1.765547
CG12262 CG1475 -2.519125
CG12262 CG15105 -2.044539
CG12262 CG4427 -1.991693
CG12262 CG5320 0.516402
CG12262 CG5330 -0.046283
CG12262 CG5353 -0.952347
CG12262 CG6668 -0.265523
CG12350 CG31463 -12.670554
CG12400 CG15304 1.559728
CG12400 CG2713 -1.858188
CG12400 CG4217 -3.568832
CG12400 CG4901 -0.439474
CG12400 CG5010 -2.322530
CG12400 CG5525 -0.310097
CG12400 CG5904 -2.351347
CG12400 CG6105 -0.906014
CG12400 CG6501 2.614073
CG12400 CG6904 0.836299
CG12400 CG6949 -0.983728
CG12400 CG7421 0.743662
CG12400 CG8058 1.931798
CG12400 CG8443 -1.835469
CG12400 CG8788 -2.269080
CG12400 CG9527 -2.033843
CG12403 CG15105 -2.071153
CG12403 CG1837 -3.853680
CG12403 CG33149 -2.205589
CG12403 CG5320 -1.386780
CG12530 CG1381 -3.136343
CG12530 CG17136 0.041265
CG12530 CG1746 -3.311936
CG12530 CG5824 -5.083100
CG12530 CG7519 -1.605593
CG12530 CG8525 -2.590043
CG12530 CG9630 -2.519831
CG12592 CG4700 -5.189741
CG12676 CG18250 -1.904804
CG12785 CG1785 -5.199306
CG12785 CG2867 -1.681720
CG12785 CG32409 -2.925396
CG12785 CG4217 -4.264837
CG12785 CG4912 -1.390204
CG12785 CG5525 -0.702367
CG12785 CG5824 1.111041
CG12785 CG5904 0.488112
CG12785 CG6022 -2.531677
CG12785 CG6904 -0.324313
CG12785 CG7519 -0.042791
CG12785 CG8058 0.296023
CG12785 CG8525 -0.960668
CG12785 CG8920 4.987780
CG12792 CG13005 -0.693848
CG12792 CG13503 -1.677734
CG12792 CG14206 -0.984846
CG12792 CG15433 -2.985820
CG12792 CG2863 -0.224283
CG12792 CG32409 2.013627
CG12792 CG4033 0.511538
CG12792 CG4307 -0.339320
CG12792 CG4457 -1.207437
CG12792 CG4912 -4.942828
CG12792 CG5033 0.447470
CG12792 CG5258 -2.510731
CG12792 CG5277 -1.664900
CG12792 CG5824 -3.416222
CG12792 CG5904 1.167279
CG12792 CG6512 0.058506
CG12792 CG6904 1.059277
CG12792 CG7033 2.297303
CG12792 CG7430 -2.117359
CG12792 CG7519 3.730768
CG12792 CG8231 -0.331279
CG12792 CG8446 0.423899
CG12792 CG8759 -1.069478
CG12792 CG8977 0.316117
CG12792 CG8978 -1.832656
CG12792 CG9281 -2.111487
CG13005 CG1475 -0.946650
CG13005 CG17246 -1.732277
CG13005 CG3001 -0.910176
CG13005 CG3278 -3.745319
CG13005 CG4427 1.743129
CG13005 CG4700 -1.714054
CG13005 CG5033 -3.162072
CG13005 CG6904 -1.207788
CG13005 CG7033 -2.424723
CG13005 CG7987 -1.953751
CG13005 CG8759 -1.202882
CG13005 CG8977 -0.107269
CG13005 CG9281 2.503441
CG13005 CG9750 -1.323015
CG1309 CG4427 0.707800
CG1309 CG5033 -2.019900
CG1309 CG5330 -0.891491
CG1309 CG7935 -2.083159
CG1309 CG9006 -2.532145
CG13220 CG4233 -2.866719
CG13220 CG6949 -1.008493
CG13220 CG8443 -2.039531
CG13503 CG14206 -6.127591
CG13503 CG5525 -2.215074
CG13506 CG15433 -1.591194
CG13506 CG3267 -2.173230
CG13506 CG4051 -1.780449
CG13506 CG6501 -1.145565
CG13506 CG7361 -1.069969
CG13551 CG9527 -5.103518
CG13704 CG6417 -4.770809
CG1381 CG9630 -3.579806
CG14021 CG33099 -5.251841
CG14025 CG1429 -1.904979
CG14025 CG3001 -2.155036
CG14025 CG9866 -3.590213
CG14048 CG1685 -0.825174
CG14048 CG17246 -1.748350
CG14048 CG1785 1.319863
CG14048 CG2713 -0.618813
CG14048 CG32409 -0.863935
CG14048 CG33217 -1.548701
CG14048 CG4217 -0.827714
CG14048 CG5904 -0.257082
CG14048 CG6022 -0.759875
CG14048 CG6501 0.530376
CG14048 CG8766 -1.735717
CG14048 CG8788 -3.299058
CG14048 CG8920 -0.827045
CG14206 CG2184 -3.401703
CG14206 CG2863 -3.357542
CG14206 CG33071 -4.793703
CG14206 CG4033 0.214138
CG14206 CG4307 3.713579
CG14206 CG4457 -0.916115
CG14206 CG5277 -2.623288
CG14206 CG5525 0.133936
CG14206 CG5596 -2.771115
CG14206 CG5824 3.735389
CG14206 CG6105 -1.671942
CG14206 CG6501 1.105203
CG14206 CG6904 -0.589743
CG14206 CG7430 0.514966
CG14206 CG7458 -0.379181
CG14206 CG7519 -1.013974
CG14206 CG8231 -0.439537
CG14206 CG8446 -0.911775
CG14206 CG8635 -4.788410
CG14206 CG8759 -1.755414
CG14206 CG8977 0.171316
CG14206 CG9281 0.665463
CG14206 CG9630 0.020213
CG1422 CG17492 -0.675343
CG1422 CG18250 2.831465
CG1422 CG31045 -0.675955
CG1422 CG31332 -5.467213
CG1422 CG5183 -1.446666
CG1422 CG7073 -7.829087
CG1422 CG8306 -3.563732
CG1429 CG1475 -1.160148
CG1429 CG17492 -2.735402
CG1429 CG3001 -2.772591
CG1429 CG8759 0.221579
CG1429 CG8977 -1.423974
CG1444 CG17492 -2.902034
CG1444 CG18250 -2.785208
CG1444 CG31332 -0.517708
CG1444 CG3371 -2.648240
CG14447 CG9630 -5.021514
CG14447 CG9663 -4.790952
CG1475 CG15105 3.840407
CG1475 CG17492 0.277423
CG1475 CG1837 1.395555
CG1475 CG1910 -1.968183
CG1475 CG31045 -0.647373
CG1475 CG32164 0.110683
CG1475 CG32425 -0.626591
CG1475 CG32813 -0.157269
CG1475 CG3624 -1.320480
CG1475 CG4170 -4.901703
CG1475 CG4427 -2.485321
CG1475 CG4679 0.099394
CG1475 CG4994 -0.449020
CG1475 CG5033 5.227781
CG1475 CG5320 -5.768775
CG1475 CG5330 -3.377588
CG1475 CG5353 -1.878205
CG1475 CG6501 3.428162
CG1475 CG6668 -2.699486
CG1475 CG7033 1.510929
CG1475 CG7413 0.231257
CG1475 CG7430 -0.446383
CG1475 CG7915 -3.674907
CG1475 CG7987 -3.357757
CG1475 CG8759 0.592536
CG1475 CG8977 -6.182062
CG1475 CG9281 1.396103
CG1475 CG9710 -0.105911
CG1475 TE19126 -2.022670
CG14805 CG2198 -4.965671
CG14805 CG7702 -6.202773
CG14883 CG3436 -4.788679
CG14883 CG7379 -4.898812
CG14996 CG6767 -4.772084
CG15095 CG15717 0.921834
CG15095 CG31098 -4.430214
CG15095 CG6501 0.165528
CG15095 CG8470 -3.051179
CG15095 CG8946 -2.158180
CG15105 CG1837 0.551006
CG15105 CG1910 -2.606977
CG15105 CG33149 -2.905468
CG15105 CG3725 -3.258150
CG15105 CG4533 -2.403831
CG15105 CG4679 -3.201851
CG15105 CG4692 -2.273982
CG15105 CG5320 -2.106233
CG15105 CG5330 1.034733
CG15105 CG8402 -0.123398
CG15117 CG1837 -2.246993
CG15117 CG3989 -0.515807
CG15117 CG4533 -2.015026
CG15117 CG5320 -0.994891
CG15117 CG8665 -5.570819
CG15162 CG8531 -3.394763
CG15162 CG8946 -4.423877
CG15282 CG5320 -3.390548
CG15282 CG5476 -3.315068
CG15304 CG2713 -2.096913
CG15304 CG4233 -1.194135
CG15304 CG5904 0.814447
CG15304 CG6501 1.394351
CG15304 CG6949 -3.394939
CG15304 CG8058 -0.666355
CG15304 CG8402 -1.449392
CG15304 CG8443 -0.123488
CG15304 CG8470 -0.043378
CG15347 CG4753 -5.570879
CG15347 CG5819 -3.994608
CG15433 CG17166 -2.848506
CG15433 CG2863 1.304191
CG15433 CG31175 -1.408903
CG15433 CG3267 1.008149
CG15433 CG4033 -2.551527
CG15433 CG4307 -1.175703
CG15433 CG4912 1.686895
CG15433 CG4994 0.121272
CG15433 CG6512 -0.644262
CG15433 CG7033 0.974026
CG15433 CG7421 0.151374
CG15433 CG7430 0.707744
CG15433 CG8309 -3.195409
CG15433 CG8446 0.716184
CG15433 CG8977 1.388540
CG15433 CG9172 -5.589250
CG15433 CG9281 -3.831930
CG15433 CG9330 -2.874360
CG15717 CG2003 -1.889332
CG15717 CG31098 -2.686198
CG15717 CG4427 -1.084058
CG15717 CG5033 1.022556
CG15717 CG7266 -5.180266
CG15717 CG8050 -0.987450
CG15717 CG8402 -2.668650
CG15717 CG8470 -1.803045
CG15717 CG8665 -1.791264
CG15717 CG8946 -0.020903
CG1600 CG18466 -4.965880
CG1648 CG1910 -4.937399
CG16765 CG8144 -8.700105
CG1685 CG1785 -3.590366
CG1685 CG2863 4.062792
CG1685 CG32409 1.364295
CG1685 CG32813 -4.916876
CG1685 CG33217 -0.777179
CG1685 CG4033 -5.476111
CG1685 CG4217 1.853479
CG1685 CG4307 -5.616235
CG1685 CG5010 -0.137471
CG1685 CG5033 -0.295330
CG1685 CG5374 1.187875
CG1685 CG5558 -1.089072
CG1685 CG5904 -5.642629
CG1685 CG6022 0.419671
CG1685 CG6105 1.873951
CG1685 CG6226 -0.230849
CG1685 CG6501 2.369635
CG1685 CG7421 -0.541285
CG1685 CG7519 -0.295991
CG1685 CG7935 -2.315520
CG1685 CG8039 -1.020296
CG1685 CG8058 1.491542
CG1685 CG8439 -0.570175
CG1685 CG8443 0.398838
CG1685 CG8446 3.518197
CG1685 CG8920 1.158195
CG1685 CG8977 0.924949
CG17136 CG5824 -1.298857
CG17136 CG7519 0.070083
CG17136 CG8525 -1.076278
CG17136 CG9630 -4.334928
CG17158 CG18250 -3.836335
CG17158 CG33097 -2.507243
CG17158 CG5809 -1.097396
CG17158 CG6775 -5.009708
CG17166 CG3267 -2.679534
CG17246 CG3140 -1.886246
CG17246 CG3499 -1.498879
CG17246 CG6904 -0.703609
CG17246 CG7033 -1.364526
CG17332 CG3127 -3.412722
CG17332 CG33502 -2.898668
CG17332 CG6501 1.375312
CG17332 CG6666 -3.010931
CG17332 CG7361 -2.596054
CG17332 CG7920 -3.739905
CG17332 CG8048 -2.690230
CG17369 CG2221 -2.497300
CG17369 CG4307 -1.710987
CG17369 CG5824 -0.967997
CG17369 CG6022 -1.229628
CG17369 CG7519 -1.929381
CG1743 CG4162 -5.721545
CG1746 CG7519 -1.976012
CG1746 CG8039 -2.610515
CG17492 CG18250 0.853011
CG17492 CG1910 -0.893461
CG17492 CG3001 -0.943175
CG17492 CG31045 -2.845175
CG17492 CG31332 -2.155033
CG17492 CG4994 -0.576510
CG17492 CG5320 -1.277122
CG17492 CG7915 -2.668396
CG17492 CG8759 1.265884
CG17492 TE19126 -1.841717
CG1785 CG2221 -0.439713
CG1785 CG2863 0.451160
CG1785 CG32409 2.994212
CG1785 CG33217 -4.031390
CG1785 CG4033 -0.232174
CG1785 CG4217 0.910683
CG1785 CG4307 -0.505107
CG1785 CG4901 0.173118
CG1785 CG4912 3.521369
CG1785 CG5010 -2.643858
CG1785 CG5525 0.016250
CG1785 CG5904 -0.658497
CG1785 CG6022 0.946295
CG1785 CG6105 0.077852
CG1785 CG6226 -0.872745
CG1785 CG6767 -1.734139
CG1785 CG7421 0.334433
CG1785 CG7519 0.919206
CG1785 CG7712 -4.129150
CG1785 CG8058 -0.372087
CG1785 CG8525 0.095243
CG1785 CG8920 -11.037259
CG18250 CG31045 0.516075
CG18250 CG31332 -4.309678
CG18250 CG33097 -2.251789
CG18250 CG3371 -1.958280
CG18250 CG3624 -4.764861
CG18250 CG4700 -2.510882
CG18250 CG5809 -2.614982
CG1837 CG1910 0.021864
CG1837 CG4533 -1.397429
CG1837 CG5320 -4.558991
CG1837 CG7987 -2.286972
CG1837 CG9985 -3.004979
CG18466 CG4120 -5.040535
CG18854 CG2221 -1.096883
CG18854 CG32409 -0.424863
CG18854 CG3499 -0.494007
CG18854 CG4427 1.644102
CG18854 CG4457 -2.052155
CG18854 CG4912 -0.049834
CG18854 CG5277 -0.184974
CG18854 CG5353 -2.383539
CG18854 CG5904 -0.554340
CG18854 CG6202 -4.795068
CG18854 CG6708 -2.527215
CG18854 CG6904 -0.574819
CG18854 CG7413 -0.596911
CG18854 CG7430 -1.110645
CG18854 CG7461 -4.314146
CG18854 CG7993 -0.317953
CG18854 CG8058 -0.098816
CG1910 CG5320 -4.267214
CG1910 TE19126 -1.919431
CG2003 CG2863 1.244642
CG2003 CG31175 -0.886497
CG2003 CG32813 0.944832
CG2003 CG4033 -3.610952
CG2003 CG4427 -0.100942
CG2003 CG5033 0.879954
CG2003 CG6501 -0.355036
CG2003 CG6949 -0.508987
CG2003 CG7088 -2.085542
CG2003 CG7421 -0.981393
CG2003 CG7458 -1.177723
CG2003 CG8402 -1.701339
CG2003 CG8443 -0.764144
CG2003 CG8446 -1.812529
CG2003 CG8788 0.107426
CG2003 CG8977 -1.015409
CG2051 CG33549 -4.982614
CG2098 CG3989 -2.193031
CG2098 CG5033 -1.945972
CG2158 CG8636 -4.989182
CG2184 CG4033 -2.311254
CG2184 CG8446 -2.087672
CG2198 CG3989 -4.770685
CG2221 CG4912 -2.038073
CG2221 CG5277 -2.111611
CG2221 CG8920 -1.617088
CG2263 CG4457 -2.601665
CG2263 CG6904 -3.151301
CG2263 CG7519 -1.834639
CG2263 CG7993 -1.022858
CG2263 CG8978 -1.898526
CG2674 CG6904 -4.925491
CG2713 CG3140 -2.302461
CG2713 CG3283 -5.147899
CG2713 CG4217 1.463781
CG2713 CG4233 -1.114481
CG2713 CG4427 -0.717831
CG2713 CG5904 -3.491013
CG2713 CG6904 0.383581
CG2713 CG6949 3.093851
CG2713 CG7421 -0.870195
CG2713 CG7993 -1.386982
CG2713 CG8058 -0.045128
CG2713 CG8443 -1.758999
CG2863 CG32813 -2.447307
CG2863 CG4033 -8.340753
CG2863 CG4217 -0.990389
CG2863 CG4307 -7.832943
CG2863 CG4901 -2.912904
CG2863 CG5277 -0.145041
CG2863 CG5525 2.753518
CG2863 CG5904 0.300610
CG2863 CG6105 -0.987512
CG2863 CG6226 -4.311087
CG2863 CG6501 2.428510
CG2863 CG6904 1.701334
CG2863 CG6949 1.437094
CG2863 CG7458 -0.293118
CG2863 CG7519 -0.334484
CG2863 CG8446 3.414791
CG2863 CG8525 1.324165
CG2863 CG8977 1.261777
CG2863 CG9281 -0.616597
CG2867 CG4912 -2.192954
CG2867 CG5824 -2.219540
CG2867 CG8525 -2.299647
CG2977 CG8946 -3.890648
CG2977 CG9331 -7.083949
CG2977 CG9527 -2.999090
CG3001 CG8759 -2.951203
CG3001 CG8977 -0.810953
CG3001 CG9281 0.140381
CG31004 CG5819 -3.341486
CG31004 CG6501 -3.050161
CG31004 CG8946 -1.536170
CG31045 CG31332 -2.568568
CG31045 CG5183 -2.203936
CG31045 CG8289 -5.022750
CG31045 CG8759 -3.795698
CG31045 CG9866 -2.825441
CG31098 CG8050 -4.170446
CG31098 CG8470 -1.136831
CG31098 CG8665 0.237784
CG31098 CG8946 -3.417315
CG31175 CG3267 -1.061078
CG31175 CG4033 -1.078749
CG31175 CG6501 -0.980351
CG31175 CG7088 -2.339833
CG31175 CG8235 -1.315564
CG3127 CG6501 -3.426044
CG3140 CG4427 -3.203640
CG3140 CG5904 0.017131
CG3140 CG6904 -2.597711
CG3140 CG7461 -0.757366
CG31692 CG8258 -5.571764
CG3198 CG6775 -5.165951
CG3198 CG6877 -4.115758
CG32164 CG4033 0.062122
CG32164 CG4300 -2.418563
CG32164 CG4994 -4.301060
CG32164 CG6501 -4.065350
CG32164 CG8235 -0.771214
CG32164 CG8402 -0.113560
CG32164 CG8439 1.092623
CG32164 CG8977 -1.477962
CG32164 CG9281 -0.060223
CG32164 CG9762 -0.329857
CG3224 CG6904 -4.956745
CG32264 CG4781 -6.022064
CG32409 CG32813 -0.041488
CG32409 CG4033 -0.473822
CG32409 CG4217 -2.274886
CG32409 CG4427 0.230690
CG32409 CG4912 -4.187071
CG32409 CG5033 -3.730744
CG32409 CG5277 -0.215349
CG32409 CG5824 -6.016140
CG32409 CG5904 -6.494698
CG32409 CG6022 -1.648417
CG32409 CG6226 -0.110811
CG32409 CG6904 -1.681370
CG32409 CG7461 -0.661317
CG32409 CG7519 6.604810
CG32409 CG8058 1.861647
CG32409 CG8525 -1.799858
CG32409 CG8920 -4.458214
CG32425 CG33549 -6.195820
CG32425 CG3624 -2.554360
CG32425 CG3725 -3.346900
CG32425 CG3903 -2.757210
CG32425 CG4204 -6.133218
CG32425 CG4679 0.786743
CG32425 CG5330 -0.735343
CG32425 CG5353 -2.442903
CG3267 CG33217 -0.286318
CG3267 CG4033 -0.266138
CG3267 CG4427 1.837721
CG3267 CG4567 -3.174778
CG3267 CG6459 -2.424372
CG3267 CG6949 1.582648
CG3267 CG7361 1.252153
CG3267 CG7421 -4.332568
CG3267 CG8058 -2.612926
CG3267 CG8235 0.083967
CG3267 CG8309 -3.413513
CG3267 CG8402 -3.060659
CG3267 CG8439 1.179677
CG3267 CG8788 -0.692277
CG3278 CG8759 -2.949551
CG3278 CG9677 -5.669686
CG32813 CG4033 1.876655
CG32813 CG4217 -1.062935
CG32813 CG4307 1.338827
CG32813 CG4427 1.600785
CG32813 CG4994 -1.097493
CG32813 CG5033 -0.896509
CG32813 CG5904 0.052494
CG32813 CG6501 -6.698687
CG32813 CG7088 -1.498056
CG32813 CG7430 -1.234180
CG32813 CG7458 0.271556
CG32813 CG8446 -2.146821
CG32813 CG8977 -5.778686
CG32813 CG9281 3.381979
CG33097 CG3542 -5.160270
CG33097 CG5809 -1.341918
CG33097 CG7375 -5.407547
CG33099 CG4306 -7.699580
CG33104 CG7461 -2.280911
CG33104 CG9330 -2.993389
CG33149 CG5320 -2.003384
CG33217 CG4307 0.482988
CG33217 CG5010 -1.450112
CG33217 CG6022 1.326359
CG33217 CG6343 -3.269309
CG33217 CG7361 -0.881485
CG33217 CG7421 -1.008794
CG33217 CG7712 -1.400491
CG33217 CG8444 -5.245076
CG33217 CG8788 -0.077194
CG33217 CG8920 1.069501
CG33502 CG6666 -1.914238
CG33502 CG9527 -3.789838
CG33549 CG3903 -3.784569
CG3499 CG4427 0.136906
CG3499 CG4912 -0.446598
CG3499 CG5353 -0.855105
CG3499 CG5904 -1.025360
CG3499 CG7033 -1.446633
CG3499 CG7413 -3.747038
CG3499 CG7461 0.178734
CG3499 CG8058 -1.685507
CG3499 CG8235 -0.200640
CG3542 CG3722 -5.001204
CG3644 CG3725 -4.917493
CG3714 CG9527 -4.935624
CG3829 CG8066 -4.749321
CG3903 CG4679 -3.280026
CG3989 CG4533 -2.197228
CG3989 CG5330 -1.769642
CG3989 CG8665 -2.249885
CG4003 CG6904 -5.069508
CG4033 CG4307 3.384887
CG4033 CG4901 -1.222160
CG4033 CG5033 0.950558
CG4033 CG5277 -0.421786
CG4033 CG5904 2.842807
CG4033 CG6226 0.174654
CG4033 CG6501 -2.616642
CG4033 CG6949 -0.671120
CG4033 CG7088 -0.625420
CG4033 CG7421 -0.354094
CG4033 CG7458 -3.196466
CG4033 CG8058 -2.174057
CG4033 CG8309 -0.091496
CG4033 CG8402 2.464060
CG4033 CG8446 -3.601271
CG4033 CG8788 0.893214
CG4033 CG8977 -4.409785
CG4033 CG9281 2.501605
CG4051 CG4427 -0.811061
CG4051 CG6501 -1.325159
CG4051 CG7107 -2.583971
CG4051 CG7176 -5.574966
CG4051 CG7361 1.126269
CG4125 CG7638 -6.947665
CG4162 CG7241 -5.433458
CG4162 CG8669 -5.124418
CG4217 CG4307 2.617203
CG4217 CG4581 -6.694221
CG4217 CG4901 0.608528
CG4217 CG5525 -3.548175
CG4217 CG5558 -1.469269
CG4217 CG5904 -9.369189
CG4217 CG6105 -0.786117
CG4217 CG6226 2.096870
CG4217 CG6501 -3.091033
CG4217 CG6904 0.511264
CG4217 CG6949 4.250646
CG4217 CG7519 -0.262416
CG4217 CG7993 -0.051163
CG4217 CG8039 -0.823359
CG4217 CG8788 0.580853
CG4233 CG4427 0.564234
CG4233 CG5904 0.259345
CG4233 CG8058 -0.090772
CG4233 CG8235 -1.025478
CG4233 CG8402 -2.363805
CG4300 CG4994 -1.802097
CG4300 CG8977 -2.771588
CG4307 CG4901 -1.306370
CG4307 CG5277 -2.443210
CG4307 CG5374 -0.166270
CG4307 CG5904 -2.200303
CG4307 CG6105 -4.794607
CG4307 CG6226 -1.107206
CG4307 CG7421 -0.417701
CG4307 CG7430 0.200592
CG4307 CG7519 2.337272
CG4307 CG7935 -1.245700
CG4307 CG8446 -2.364569
CG4307 CG8977 -0.332917
CG4307 CG9140 0.329133
CG4307 CG9281 -1.720095
CG4427 CG5033 -8.399254
CG4427 CG5277 0.712137
CG4427 CG5330 -0.104663
CG4427 CG5353 -3.389408
CG4427 CG5904 -0.640965
CG4427 CG6501 -8.137114
CG4427 CG6708 -3.545697
CG4427 CG6904 -2.463518
CG4427 CG7033 1.247601
CG4427 CG7361 3.654967
CG4427 CG7461 -1.681890
CG4427 CG8058 1.049456
CG4427 CG8235 -2.767521
CG4427 CG8402 -1.816957
CG4427 CG8439 1.972774
CG4427 CG8446 -0.120408
CG4427 CG8788 -0.441480
CG4427 CG8977 6.751218
CG4427 CG9281 -1.912688
CG4457 CG6904 0.712320
CG4457 CG7430 -0.919796
CG4457 CG8759 -1.565559
CG4457 CG8978 -1.663519
CG4533 CG5320 0.536729
CG4533 CG5330 -0.512231
CG4533 CG8665 -0.796593
CG4567 CG7361 -2.594101
CG4567 CG7421 -0.889760
CG4567 CG8235 -0.669089
CG4567 CG8439 -1.737622
CG4679 CG4692 -2.562499
CG4679 CG5320 -0.970884
CG4679 CG5330 -4.161451
CG4679 CG6668 -1.375766
CG4679 CG8402 -0.507064
CG4692 CG5330 -3.456272
CG4700 CG9403 -5.100905
CG4700 CG9750 -3.176404
CG4726 CG7107 -4.778182
CG4753 CG6417 -4.391995
CG4753 CG8946 -2.445987
CG4843 CG7638 -4.520836
CG4843 CG8635 -4.257726
CG4901 CG5525 -7.327426
CG4901 CG6105 0.607665
CG4901 CG9527 -1.974668
CG4912 CG5033 1.638649
CG4912 CG5277 0.769391
CG4912 CG5824 -3.597395
CG4912 CG5904 -0.467942
CG4912 CG6022 1.589208
CG4912 CG6226 -0.131903
CG4912 CG6904 0.087769
CG4912 CG7033 -1.056721
CG4912 CG7461 0.167909
CG4912 CG8920 -3.921100
CG4912 CG9330 0.682497
CG4994 CG5374 -0.108740
CG4994 CG6501 0.053489
CG4994 CG7033 -0.224463
CG4994 CG7361 -3.183470
CG4994 CG7430 -1.747055
CG4994 CG7610 -1.204384
CG4994 CG8231 -0.093298
CG4994 CG8235 -0.245365
CG4994 CG8439 -3.178513
CG4994 CG8759 3.505437
CG4994 CG8977 0.619164
CG4994 CG9281 -1.770686
CG4994 CG9710 -1.764038
CG4994 CG9762 -2.386430
CG5010 CG7712 -3.524500
CG5010 CG8788 -0.646279
CG5010 CG8920 -1.400704
CG5033 CG5277 -0.556942
CG5033 CG5330 -1.845926
CG5033 CG5353 0.094312
CG5033 CG5374 1.057800
CG5033 CG5594 -3.227108
CG5033 CG5824 0.569964
CG5033 CG5904 2.173339
CG5033 CG6501 5.432816
CG5033 CG6904 3.647701
CG5033 CG7461 -2.743570
CG5033 CG7935 -2.827385
CG5033 CG8402 2.183850
CG5033 CG8446 -0.025413
CG5033 CG8977 -11.121455
CG5033 CG9006 -2.726013
CG5033 CG9281 1.900254
CG5183 CG8306 -3.555363
CG5220 CG9006 -4.909851
CG5258 CG5374 -0.210166
CG5258 CG6904 -0.873197
CG5258 CG7519 -1.623307
CG5258 CG8231 -3.728949
CG5258 CG8759 -0.870671
CG5277 CG5824 -2.169099
CG5277 CG5904 1.079145
CG5277 CG6022 1.247052
CG5277 CG6226 -0.656708
CG5277 CG6904 -2.166031
CG5277 CG7519 -1.114188
CG5277 CG8920 -0.345619
CG5277 CG9281 0.460304
CG5288 CG8804 -6.249656
CG5320 CG5330 1.922612
CG5320 CG5476 -3.504318
CG5320 CG6668 -3.140180
CG5320 CG7987 0.151050
CG5320 CG9985 -1.806937
CG5330 CG7935 -0.491427
CG5330 CG8402 -3.964379
CG5330 CG8977 2.240628
CG5353 CG7461 1.355652
CG5353 CG8235 -0.643754
CG5353 CG8402 0.087803
CG5374 CG7033 -0.309614
CG5374 CG7430 2.489091
CG5374 CG7610 -5.307377
CG5374 CG7935 -3.558122
CG5374 CG8231 -2.461037
CG5374 CG8439 -4.305207
CG5374 CG8446 0.818800
CG5374 CG8759 -1.407728
CG5374 CG8977 -2.396026
CG5374 CG9281 -4.482807
CG5525 CG5904 3.136779
CG5525 CG6105 -2.548638
CG5525 CG6226 -1.888014
CG5525 CG7712 -2.547113
CG5525 CG8309 -1.302627
CG5558 CG5904 1.498659
CG5558 CG7839 -1.252833
CG5558 CG8039 -6.468072
CG5558 CG8443 -1.806906
CG5558 CG9577 -3.348344
CG5594 CG8402 -3.314552
CG5596 CG8759 -1.604416
CG5596 CG9281 -2.328896
CG5809 CG8276 -4.757305
CG5809 CG9985 -3.963447
CG5819 CG8946 -2.280971
CG5824 CG5904 3.041511
CG5824 CG6022 1.542152
CG5824 CG7519 -11.610873
CG5824 CG8525 -1.092746
CG5824 CG9006 -4.676606
CG5824 CG9630 -5.433370
CG5903 CG6769 -4.881582
CG5904 CG6022 1.302278
CG5904 CG6105 -1.234885
CG5904 CG6226 -8.750470
CG5904 CG6501 2.032809
CG5904 CG6904 -4.863258
CG5904 CG6949 -7.362304
CG5904 CG7033 0.083656
CG5904 CG7421 1.103571
CG5904 CG7430 0.379596
CG5904 CG7519 -2.271568
CG5904 CG7935 0.200538
CG5904 CG7993 -3.179161
CG5904 CG8039 -2.692829
CG5904 CG8058 -7.774650
CG5904 CG8402 3.362351
CG5904 CG8443 0.294907
CG5904 CG8525 1.079245
CG5904 CG8788 2.886034
CG5904 CG8920 3.185531
CG5904 CG9140 -0.418390
CG5992 CG7458 -2.136792
CG5992 CG8446 -1.666419
CG5992 CG8759 -2.008462
CG6022 CG6343 -3.440188
CG6022 CG7519 -4.119475
CG6022 CG8327 -1.252141
CG6022 CG8525 1.821991
CG6022 CG8920 -4.317294
CG6022 CG9006 -2.170275
CG6022 CG9306 -2.516339
CG6105 CG6226 1.086152
CG6105 CG6904 0.245715
CG6105 CG6949 0.119997
CG6105 CG7421 -1.335182
CG6105 CG7519 -2.161594
CG6105 CG8039 -0.001125
CG6105 CG8525 -1.046900
CG6226 CG6904 0.603189
CG6226 CG7421 -0.865296
CG6226 CG7993 -0.094300
CG6226 CG8058 -0.018525
CG6226 CG8920 -0.868696
CG6417 CG9527 -4.279812
CG6459 CG8788 -6.194393
CG6501 CG6666 -0.058841
CG6501 CG6949 -5.793245
CG6501 CG7033 -0.403740
CG6501 CG7361 -0.381847
CG6501 CG7421 1.691386
CG6501 CG7458 -3.368574
CG6501 CG8048 -5.570885
CG6501 CG8235 2.443191
CG6501 CG8402 0.908626
CG6501 CG8439 -1.018423
CG6501 CG8443 3.590465
CG6501 CG8446 1.275038
CG6501 CG8788 -1.835200
CG6501 CG8946 2.317149
CG6501 CG8977 -6.535320
CG6501 CG9281 1.895477
CG6501 CG9762 -2.826177
CG6512 CG7430 -0.230026
CG6512 CG8977 1.377256
CG6512 CG9172 -2.299900
CG6512 CG9281 -1.999314
CG6512 CG9330 -1.319604
CG6512 CG9866 -2.258272
CG6666 CG8048 -2.413697
CG6668 CG9710 -2.081289
CG6708 CG6904 -0.952735
CG6708 CG8235 -0.610530
CG6767 CG8920 -2.460092
CG6904 CG6949 2.432527
CG6904 CG7033 -0.608080
CG6904 CG7461 -0.251716
CG6904 CG7519 2.514072
CG6904 CG7935 -0.138247
CG6904 CG7993 -2.195390
CG6904 CG8058 -1.438551
CG6904 CG8525 -0.206793
CG6904 CG8759 1.233597
CG6904 CG8978 -1.394164
CG6904 CG9140 -3.787285
CG6904 CG9750 -1.460636
CG6949 CG7361 1.592617
CG6949 CG7421 -2.322851
CG6949 CG7458 -0.339559
CG6949 CG8058 -0.986726
CG6949 CG8235 -0.317998
CG6949 CG8402 -3.146371
CG6949 CG8443 -8.592537
CG6949 CG8446 -0.132994
CG6949 CG8788 0.453156
CG6949 CG8946 -0.387396
CG6949 CG9527 -0.660298
CG7033 CG7107 -1.214934
CG7033 CG7413 0.276849
CG7033 CG7430 0.298044
CG7033 CG7610 0.376259
CG7033 CG8231 -5.793235
CG7033 CG8439 -2.155830
CG7033 CG8759 1.604560
CG7033 CG8977 -0.153526
CG7033 CG9281 -5.627092
CG7033 CG9330 -0.526412
CG7033 CG9710 -1.183117
CG7033 CG9750 -1.467239
CG7062 CG8665 -5.349426
CG7088 CG8446 -2.720762
CG7107 CG7361 -0.639484
CG7107 CG8235 -1.403493
CG7107 CG8402 -1.648109
CG7107 CG8439 -1.486354
CG7176 CG7361 -2.915067
CG7361 CG7698 -5.086976
CG7361 CG8235 -3.792406
CG7361 CG8309 -0.142685
CG7361 CG8439 1.310559
CG7361 CG8788 -2.505034
CG7393 CG9006 -5.903244
CG7413 CG7430 -1.694279
CG7413 CG7461 -0.887726
CG7413 CG9281 -0.660462
CG7421 CG8058 0.716103
CG7421 CG8309 -2.020109
CG7421 CG8402 1.541701
CG7421 CG8439 -0.542606
CG7421 CG8443 -0.698220
CG7430 CG8231 -4.148983
CG7430 CG8759 -0.243145
CG7430 CG8977 -2.175461
CG7430 CG9281 -2.461790
CG7458 CG8531 -3.416881
CG7458 CG8977 1.229913
CG7461 CG8531 -2.470695
CG7461 CG8977 1.306776
CG7519 CG7839 -0.231987
CG7519 CG7935 -1.127676
CG7519 CG7993 -1.204571
CG7519 CG8039 3.155712
CG7519 CG8327 0.692050
CG7519 CG8525 -1.374935
CG7519 CG9006 2.774974
CG7519 CG9306 -1.705512
CG7519 CG9630 0.451699
CG7610 CG8231 -1.672379
CG7610 CG8439 0.009122
CG7610 CG8759 -1.377227
CG7610 CG8977 0.740994
CG7610 CG9140 -2.885411
CG7610 CG9281 0.683824
CG7712 CG8920 0.046638
CG7712 CG9149 -5.461085
CG7839 CG8039 -4.477648
CG7935 CG8402 -0.788073
CG7935 CG8439 0.345434
CG7935 CG8977 1.794424
CG7993 CG8039 1.033505
CG7993 CG8058 -0.271578
CG7993 CG9140 0.414206
CG8039 CG9140 -1.082415
CG8039 CG9577 -3.253317
CG8048 CG8946 -2.121007
CG8050 CG8066 -4.830104
CG8050 CG8665 -3.739224
CG8058 CG8309 -0.168737
CG8058 CG8402 -0.379722
CG8058 CG8443 -0.897480
CG8066 CG8665 -2.500854
CG8231 CG8759 -3.537094
CG8231 CG8977 2.028071
CG8231 CG9281 3.838742
CG8235 CG8309 -1.060892
CG8235 CG8402 0.262634
CG8327 CG8525 -4.928563
CG8402 CG8439 -2.041214
CG8402 CG8443 1.768659
CG8402 CG8446 -0.109190
CG8402 CG8977 -2.212442
CG8402 CG9281 1.542452
CG8439 CG8977 0.711143
CG8439 CG9281 -0.609014
CG8443 CG8788 -1.684259
CG8443 CG9527 -1.158439
CG8446 CG8759 1.906283
CG8446 CG8977 0.790466
CG8446 CG9281 -4.365165
CG8470 CG8946 0.789991
CG8525 CG9630 -1.112300
CG8759 CG8977 -1.484418
CG8759 CG9281 -3.841664
CG8759 CG9866 -0.720908
CG8766 CG8788 -2.143169
CG8766 CG8946 -1.333334
CG8766 CG9527 -1.566938
CG8788 CG8946 -3.901099
CG8788 CG9527 -1.847559
CG8804 CG9331 -6.148427
CG8946 CG9527 2.542340
CG8977 CG9281 -10.484851
CG8977 CG9762 -1.030167
CG8977 TE19126 -1.984227
CG8978 CG9140 -1.685031
CG9006 CG9306 -2.412562
CG9148 CG9280 -5.509494
CG9281 CG9330 1.831048
CG9281 CG9710 -0.376978
CG9281 CG9762 -1.272584
CG9330 CG9710 -2.685633
