# Supplementary material for: GINI: From ISH Images to Gene Interaction Networks
Source: PLoS Comput Biol. 2013 Oct 10;9(10):e1003227. doi: 10.1371/journal.pcbi.1003227 (PMC3794902; doi:10.1371/journal.pcbi.1003227)
Supplement: Dataset S1 — Networks predicted by GINI for the 9–10 and 13–16 development stages. For the data at each stage, multiple networks were predicted by varying the tuning parameter , between 0.5 and 1, as described in the paper. The network for each value is stored in a separate file in the dataset, in a format readable by Cytoscape. (BZ2) [file pcbi.1003227.s001.bz2 › Dataset_S1_Networks/GINI_network_stage13-16_lambda0.925.txt]

CG10160 CG4533 -6.672075
CG10206 CG15717 -3.936191
CG10206 CG2003 -4.289478
CG10206 CG4033 -0.925122
CG10206 CG4233 -4.434078
CG10206 CG4427 -2.621300
CG10206 CG5033 -2.979307
CG10206 CG8402 -0.720011
CG10341 CG7519 -8.257718
CG10341 CG8327 -4.986040
CG10504 CG1475 -8.520740
CG10565 CG17166 -6.591887
CG10565 CG4427 -4.017300
CG10565 CG8235 -3.517361
CG10565 CG8439 -4.513698
CG10620 CG18250 -9.735006
CG10691 CG11267 -1.890267
CG10691 CG12400 -4.004123
CG10691 CG15304 -4.883863
CG10691 CG2713 -4.705672
CG10691 CG5904 0.861487
CG10691 CG6949 -0.614230
CG10691 CG8443 -3.225994
CG10746 CG15717 -8.020285
CG11015 CG6512 -8.163908
CG11267 CG15304 -5.311947
CG11267 CG5904 -1.263988
CG11267 CG6501 -5.286249
CG11267 CG6949 -1.601554
CG11267 CG8058 -1.680723
CG11267 CG8443 -0.832798
CG11267 CG8470 -5.466605
CG11471 CG4912 -8.755988
CG11471 CG9330 -6.828757
CG11738 CG14206 -4.661395
CG11738 CG2863 -2.956770
CG11738 CG5824 -2.193409
CG11738 CG7519 -0.510972
CG11738 CG8525 -1.718100
CG11738 CG9630 -4.348005
CG11771 CG6022 -6.973377
CG11979 CG2863 -2.625772
CG11979 CG4307 -2.616832
CG11979 CG4994 -3.648532
CG11979 CG6501 -2.495483
CG12101 CG1785 -7.050671
CG12141 CG1685 -3.974428
CG12141 CG2863 0.426865
CG12141 CG4307 0.103644
CG12141 CG5033 -2.045320
CG12141 CG5558 -4.366813
CG12141 CG5904 2.161303
CG12141 CG6904 -1.403179
CG12141 CG7519 -3.763764
CG12141 CG7993 -4.054640
CG12141 CG8039 -2.235737
CG12141 CG8446 -4.596324
CG12141 CG9140 -4.142185
CG12151 CG1309 -6.875162
CG12151 CG4427 -6.962039
CG12157 CG6501 -6.595152
CG12262 CG1475 -6.580593
CG12350 CG31463 -12.670554
CG12400 CG2713 -2.017878
CG12400 CG4217 -3.275389
CG12400 CG5904 -1.282138
CG12400 CG8443 -2.476591
CG12403 CG1837 -6.478069
CG12530 CG5824 -4.508477
CG12530 CG7519 -2.824223
CG12530 CG8525 -2.706372
CG12530 CG9630 -3.609317
CG12785 CG1785 -4.313941
CG12785 CG32409 -2.693348
CG12785 CG4217 -4.696352
CG12785 CG5904 -0.746769
CG12792 CG15433 -4.307331
CG12792 CG4912 -4.842016
CG12792 CG5824 -1.698996
CG12792 CG7430 -3.275972
CG12792 CG8759 -2.958022
CG12792 CG9281 0.378404
CG13005 CG5033 -3.442600
CG13005 CG7033 -3.338524
CG13005 CG8759 -3.652142
CG13503 CG14206 -8.242697
CG14048 CG8788 -6.886329
CG14206 CG2863 -3.629499
CG14206 CG8759 -3.797844
CG1422 CG31332 -7.494047
CG1422 CG7073 -7.829087
CG1475 CG17492 -5.622528
CG1475 CG1910 -3.788470
CG1475 CG5320 -3.458829
CG1475 CG5330 -2.332854
CG1475 CG5353 -4.387406
CG1475 CG6668 -5.272204
CG1475 CG7987 -6.426391
CG1475 CG8977 -4.152130
CG15095 CG31098 -4.682571
CG15095 CG8470 -5.083131
CG15095 CG8946 -3.498116
CG15105 CG4679 -5.701992
CG15105 CG5320 -6.035930
CG15117 CG8665 -8.043422
CG15304 CG6949 -2.972519
CG15304 CG8443 -0.379214
CG15347 CG4753 -6.775753
CG15433 CG9172 -7.059760
CG15433 CG9281 -4.701720
CG15717 CG31098 -5.569955
CG15717 CG8402 -3.940830
CG16765 CG8144 -8.700105
CG1685 CG1785 -3.390285
CG1685 CG4307 -3.960518
CG1685 CG5904 -2.547580
CG1685 CG8039 -2.008883
CG17136 CG5824 -3.076350
CG17136 CG9630 -5.469226
CG17158 CG18250 -6.575460
CG17332 CG6666 -6.650772
CG17492 CG31045 -3.524738
CG17492 CG31332 -4.161996
CG1785 CG33217 -7.775278
CG1785 CG5010 -5.742392
CG1785 CG6022 -2.443494
CG1785 CG7712 -5.819416
CG1785 CG8920 -7.946497
CG18250 CG31332 -7.224862
CG18250 CG3624 -6.609158
CG18250 CG5809 -7.379606
CG1837 CG5320 -8.736809
CG18854 CG7461 -7.729103
CG1910 CG5320 -6.015551
CG2003 CG4033 -4.514676
CG2003 CG8446 -3.365840
CG2263 CG6904 -6.766860
CG2713 CG5904 -4.266171
CG2863 CG4033 -4.345496
CG2863 CG4307 -4.064383
CG2863 CG4901 -6.409053
CG2863 CG5904 1.585279
CG2863 CG6105 -2.414695
CG2863 CG6226 -4.093680
CG2977 CG9331 -7.083951
CG3001 CG8759 -6.564319
CG31045 CG31332 -4.666280
CG31045 CG8759 -5.957225
CG31098 CG8946 -3.889043
CG3140 CG4427 -6.579929
CG32164 CG4994 -5.341942
CG32164 CG6501 -4.317299
CG32164 CG8977 -2.768119
CG32409 CG4217 -2.118114
CG32409 CG4912 -4.442201
CG32409 CG5033 -2.410613
CG32409 CG5824 -1.953753
CG32409 CG5904 -0.658388
CG32409 CG6904 -1.886585
CG32409 CG8920 -2.203067
CG32425 CG33549 -8.112241
CG32425 CG3903 -6.559699
CG3267 CG7421 -8.050920
CG3267 CG8309 -7.305842
CG32813 CG6501 -6.552330
CG32813 CG8977 -5.667251
CG33099 CG4306 -7.699580
CG3499 CG7413 -6.693159
CG4033 CG6501 -0.057305
CG4033 CG7458 -5.024416
CG4033 CG8446 -1.803268
CG4033 CG8977 -1.693599
CG4051 CG7176 -6.982414
CG4125 CG7638 -6.947707
CG4217 CG4581 -6.694221
CG4217 CG5904 -4.077374
CG4217 CG6501 -2.197850
CG4233 CG8402 -4.072183
CG4307 CG5904 -1.374054
CG4307 CG6105 -4.330445
CG4307 CG6226 -1.832686
CG4427 CG5033 -3.485041
CG4427 CG5330 -2.262483
CG4427 CG5353 -5.261196
CG4427 CG6501 -0.984086
CG4427 CG6708 -6.864064
CG4427 CG7461 -6.590676
CG4427 CG8235 -3.423706
CG4427 CG8402 -1.273118
CG4679 CG5330 -6.696048
CG4901 CG5525 -9.305002
CG4912 CG5824 -3.775379
CG4912 CG8920 -2.938226
CG4994 CG6501 -0.149589
CG4994 CG7361 -4.678023
CG4994 CG8439 -3.278106
CG4994 CG8977 -0.144398
CG4994 CG9281 -1.721404
CG5010 CG7712 -4.345935
CG5033 CG7935 -6.486030
CG5033 CG8977 -1.925210
CG5258 CG8231 -6.960893
CG5320 CG6668 -4.295831
CG5330 CG8402 -4.835879
CG5374 CG7033 -0.540129
CG5374 CG7610 -8.306672
CG5374 CG8231 -2.240824
CG5374 CG8439 -4.247737
CG5374 CG8759 -2.457141
CG5374 CG8977 -0.922408
CG5374 CG9281 -3.664728
CG5558 CG8039 -9.535766
CG5824 CG7519 -3.422969
CG5824 CG8525 -2.798793
CG5824 CG9006 -6.709058
CG5824 CG9630 -4.344358
CG5904 CG6226 -6.800889
CG5904 CG6501 2.168346
CG5904 CG6904 -3.401060
CG5904 CG6949 -0.788837
CG5904 CG7993 -4.132582
CG5904 CG8039 -3.762950
CG5904 CG8058 -6.114983
CG5904 CG8443 -0.890472
CG6022 CG7519 -4.631810
CG6022 CG8920 -5.102965
CG6105 CG7519 -3.497377
CG6459 CG8788 -7.688686
CG6501 CG6949 -2.407519
CG6501 CG7458 -4.183118
CG6501 CG8048 -7.797521
CG6501 CG8977 0.581952
CG6904 CG7993 -2.726239
CG6904 CG8058 -2.190623
CG6904 CG9140 -5.425547
CG6949 CG8058 -2.517203
CG6949 CG8402 -3.282153
CG6949 CG8443 -7.402821
CG7033 CG8231 -4.754508
CG7033 CG8439 -3.380115
CG7033 CG9281 -2.949009
CG7361 CG8235 -5.558327
CG7361 CG8788 -5.314593
CG7430 CG8231 -3.795542
CG7430 CG8977 -3.205385
CG7430 CG9281 -1.364709
CG7519 CG8525 -1.052348
CG7519 CG9630 -0.593169
CG7839 CG8039 -7.838794
CG8050 CG8066 -6.480110
CG8050 CG8665 -7.160369
CG8231 CG8759 -3.191570
CG8327 CG8525 -5.622852
CG8439 CG9281 0.240794
CG8446 CG9281 -2.696092
CG8525 CG9630 -1.986660
CG8759 CG8977 0.254480
CG8759 CG9281 -1.131231
CG8788 CG8946 -6.572172
CG8977 CG9281 -5.059059
