# Supplementary material for: GINI: From ISH Images to Gene Interaction Networks
Source: PLoS Comput Biol. 2013 Oct 10;9(10):e1003227. doi: 10.1371/journal.pcbi.1003227 (PMC3794902; doi:10.1371/journal.pcbi.1003227)
Supplement: Dataset S1 — Networks predicted by GINI for the 9–10 and 13–16 development stages. For the data at each stage, multiple networks were predicted by varying the tuning parameter , between 0.5 and 1, as described in the paper. The network for each value is stored in a separate file in the dataset, in a format readable by Cytoscape. (BZ2) [file pcbi.1003227.s001.bz2 › Dataset_S1_Networks/GINI_network_stage13-16_lambda0.95.txt]

CG10341 CG7519 -9.964445
CG12350 CG31463 -12.670554
CG12530 CG5824 -10.232560
CG1785 CG8920 -11.691917
CG2863 CG4307 -9.839926
CG5558 CG8039 -11.904759
CG5824 CG7519 -10.878437
CG5824 CG9630 -12.062611
CG5904 CG8058 -10.134475
CG6949 CG8443 -11.228056
CG8977 CG9281 -10.972132
