# Supplementary material for: GINI: From ISH Images to Gene Interaction Networks
Source: PLoS Comput Biol. 2013 Oct 10;9(10):e1003227. doi: 10.1371/journal.pcbi.1003227 (PMC3794902; doi:10.1371/journal.pcbi.1003227)
Supplement: Dataset S1 — Networks predicted by GINI for the 9–10 and 13–16 development stages. For the data at each stage, multiple networks were predicted by varying the tuning parameter , between 0.5 and 1, as described in the paper. The network for each value is stored in a separate file in the dataset, in a format readable by Cytoscape. (BZ2) [file pcbi.1003227.s001.bz2 › Dataset_S1_Networks/GINI_network_stage9-10_lambda0.5.txt]

CG10059 CG1091 -0.263931
CG10059 CG11123 -1.789568
CG10059 CG11324 0.019041
CG10059 CG12129 0.269031
CG10059 CG12131 1.026837
CG10059 CG12592 -0.193119
CG10059 CG12752 -1.832585
CG10059 CG14066 -0.187961
CG10059 CG14430 -0.303850
CG10059 CG14781 -0.382496
CG10059 CG1715 0.120484
CG10059 CG1780 -0.835373
CG10059 CG1957 0.367762
CG10059 CG2048 1.034797
CG10059 CG2140 -0.329812
CG10059 CG2161 0.082139
CG10059 CG2210 0.150318
CG10059 CG2791 -0.096223
CG10059 CG32486 0.533548
CG10059 CG3705 0.458403
CG10059 CG3969 -0.246263
CG10059 CG4041 -1.431067
CG10059 CG4307 -0.834012
CG10059 CG4904 -2.180411
CG10059 CG5277 0.412504
CG10059 CG5454 -0.671578
CG10059 CG5581 -0.291109
CG10059 CG5661 -0.390147
CG10059 CG6391 0.354990
CG10059 CG6578 -0.783459
CG10059 CG6949 0.071259
CG10059 CG7271 -0.280871
CG10059 CG8174 -1.297861
CG10059 CG9984 1.104443
CG10082 CG1064 0.323422
CG10082 CG1071 -1.192779
CG10082 CG10882 -1.123602
CG10082 CG11324 0.137494
CG10082 CG11987 -0.280553
CG10082 CG11988 0.067196
CG10082 CG12091 -0.408593
CG10082 CG12157 0.260929
CG10082 CG1345 -0.617858
CG10082 CG13894 0.241733
CG10082 CG1591 -0.591642
CG10082 CG16903 -0.031142
CG10082 CG16944 -0.142712
CG10082 CG17256 0.070105
CG10082 CG17437 -0.418767
CG10082 CG1763 -0.666878
CG10082 CG18375 -0.011915
CG10082 CG18754 -0.317945
CG10082 CG2210 0.425979
CG10082 CG30092 -0.347297
CG10082 CG31349 -0.151446
CG10082 CG32253 0.345414
CG10082 CG3400 -0.730710
CG10082 CG3722 0.016128
CG10082 CG4420 0.164047
CG10082 CG5093 -0.938588
CG10082 CG5408 0.031234
CG10082 CG5813 -0.334893
CG10082 CG5814 0.460812
CG10082 CG5824 0.389685
CG10082 CG6210 0.122750
CG10082 CG6501 0.082835
CG10082 CG6860 -0.272879
CG10082 CG7563 0.214521
CG10082 CG8581 -0.412779
CG10082 CG9148 -0.186131
CG10082 CG9191 -0.184862
CG10082 CG9322 0.494145
CG10108 CG12094 -0.871605
CG10108 CG12284 -0.742978
CG10108 CG14513 0.883585
CG10108 CG1624 -1.024918
CG10108 CG17228 0.374615
CG10108 CG18024 -0.949852
CG10108 CG1966 0.650785
CG10108 CG3048 -0.071903
CG10108 CG32982 0.411644
CG10108 CG3430 -1.938749
CG10108 CG4589 -0.028041
CG10108 CG6246 -1.977334
CG10108 CG7457 -0.816577
CG10108 CG7855 -1.130696
CG10108 CG7892 0.093355
CG10108 CG8544 -0.019667
CG10108 CG9712 -0.854324
CG10108 CG9866 0.969112
CG10206 CG11107 -0.289134
CG10206 CG11798 -0.000472
CG10206 CG11979 0.089412
CG10206 CG11988 -0.471644
CG10206 CG12249 -0.361845
CG10206 CG12581 -0.238513
CG10206 CG12676 -0.440275
CG10206 CG13900 -0.626604
CG10206 CG16876 0.151441
CG10206 CG17437 -0.635490
CG10206 CG1957 -0.454334
CG10206 CG2173 -0.412100
CG10206 CG30497 -1.579423
CG10206 CG3227 -0.383980
CG10206 CG3400 -0.435265
CG10206 CG3619 -0.097596
CG10206 CG4050 -0.367609
CG10206 CG4299 -0.162857
CG10206 CG4303 -0.017671
CG10206 CG5277 -0.426388
CG10206 CG5408 -0.339306
CG10206 CG5809 -0.115191
CG10206 CG6105 -0.590841
CG10206 CG6210 0.002631
CG10206 CG6578 0.798070
CG10206 CG6751 0.848240
CG10206 CG7528 0.264854
CG10206 CG8625 0.249286
CG10206 CG9148 0.018974
CG10206 CG9977 0.420628
CG10212 CG11164 -0.051266
CG10212 CG11849 -0.028915
CG10212 CG11987 -0.163627
CG10212 CG12094 -0.435175
CG10212 CG12576 0.128796
CG10212 CG13333 -1.188377
CG10212 CG14805 -0.484161
CG10212 CG17228 -0.032695
CG10212 CG1780 0.157929
CG10212 CG18174 -0.443669
CG10212 CG18321 -0.305552
CG10212 CG1837 -1.760857
CG10212 CG2161 0.460788
CG10212 CG2358 -0.032237
CG10212 CG32149 -0.358566
CG10212 CG3416 -1.491194
CG10212 CG4236 0.546314
CG10212 CG5083 -0.206441
CG10212 CG5452 -0.464528
CG10212 CG5809 0.017776
CG10212 CG6720 0.299372
CG10212 CG7271 -0.701893
CG10212 CG7457 -1.656600
CG10212 CG7538 -0.258165
CG10212 CG7698 -0.462382
CG10212 CG7855 0.763198
CG10212 CG8308 0.446124
CG10212 CG8544 -0.628904
CG10212 CG8933 0.015167
CG10212 CG9193 0.375468
CG10212 CG9256 0.595785
CG10212 CG9712 0.134607
CG10212 CG9750 -0.235299
CG10236 CG1071 -0.037150
CG10236 CG10882 -0.456394
CG10236 CG11652 -0.730671
CG10236 CG12129 -0.197234
CG10236 CG14066 -0.237055
CG10236 CG15162 -0.320769
CG10236 CG1893 -0.235924
CG10236 CG2791 -0.478209
CG10236 CG31317 -1.559177
CG10236 CG3278 0.157901
CG10236 CG3689 0.181380
CG10236 CG3992 0.099908
CG10236 CG5824 0.041768
CG10236 CG7265 -0.118414
CG10236 CG9148 0.401984
CG10236 CG9916 -0.930455
CG10360 CG1091 0.435098
CG10360 CG11120 0.046607
CG10360 CG11123 -0.092787
CG10360 CG11979 -0.970370
CG10360 CG12131 -0.247049
CG10360 CG1374 -0.408479
CG10360 CG1447 -0.229889
CG10360 CG14781 0.325997
CG10360 CG16876 0.007382
CG10360 CG2140 -0.146137
CG10360 CG2198 0.015932
CG10360 CG2863 -0.210419
CG10360 CG3619 0.260934
CG10360 CG3800 0.135419
CG10360 CG4008 -0.017412
CG10360 CG4041 -0.343502
CG10360 CG4303 -0.477427
CG10360 CG4454 0.009045
CG10360 CG4567 -0.170799
CG10360 CG4672 0.099519
CG10360 CG4769 -0.236285
CG10360 CG4904 -0.245070
CG10360 CG5277 -0.381148
CG10360 CG5454 0.226286
CG10360 CG5581 0.383871
CG10360 CG6105 0.205654
CG10360 CG6210 0.119813
CG10360 CG6345 0.087035
CG10360 CG6751 -0.313317
CG10360 CG7375 -0.133260
CG10360 CG8174 -0.058780
CG10360 CG9253 -0.043734
CG10360 CG9423 -0.047431
CG10360 CG9740 0.382328
CG10360 CG9762 -1.699123
CG10360 CG9884 -0.220669
CG1064 CG1071 -0.208861
CG1064 CG10922 -0.174703
CG1064 CG11988 -0.293608
CG1064 CG12091 -0.136306
CG1064 CG12131 -0.300993
CG1064 CG12249 0.461537
CG1064 CG12581 -0.596391
CG1064 CG13894 -0.157804
CG1064 CG1591 0.278465
CG1064 CG17437 0.116769
CG1064 CG1763 -0.017041
CG1064 CG18754 0.742062
CG1064 CG2199 0.089464
CG1064 CG31349 -0.596918
CG1064 CG3400 -0.632871
CG1064 CG3800 0.184065
CG1064 CG4299 -0.613624
CG1064 CG4420 -0.455576
CG1064 CG5277 0.350331
CG1064 CG5408 0.295762
CG1064 CG5813 -0.605309
CG1064 CG5814 -0.927237
CG1064 CG7563 -0.034645
CG1064 CG9148 -0.263595
CG1064 CG9238 0.374788
CG1064 CG9322 -0.970823
CG1071 CG10882 -0.806769
CG1071 CG12091 0.420494
CG1071 CG12249 0.314526
CG1071 CG1345 -0.124045
CG1071 CG15009 -0.484381
CG1071 CG1591 0.433678
CG1071 CG16944 -0.122888
CG1071 CG17256 0.222245
CG1071 CG17437 0.156207
CG1071 CG18754 0.701591
CG1071 CG1893 -0.072306
CG1071 CG2072 -0.072843
CG1071 CG2210 -1.158288
CG1071 CG30118 0.168891
CG1071 CG31349 -0.929512
CG1071 CG32486 0.100026
CG1071 CG3722 -0.249129
CG1071 CG3992 0.079377
CG1071 CG4299 -0.402878
CG1071 CG5813 -1.671058
CG1071 CG5824 0.539109
CG1071 CG8472 -0.106233
CG1071 CG9022 0.137709
CG1071 CG9148 -0.489511
CG1071 CG9191 -0.018926
CG1071 CG9916 0.518815
CG1071 TE19126 -1.038336
CG10719 CG12094 -0.546087
CG10719 CG32491 -0.450724
CG10719 CG3839 -0.704581
CG10719 CG4672 -0.353629
CG10719 CG6224 -0.037154
CG10882 CG12249 -0.076988
CG10882 CG15162 -0.415365
CG10882 CG1591 0.356504
CG10882 CG16944 -0.350980
CG10882 CG18375 0.135258
CG10882 CG18754 0.089345
CG10882 CG1893 -0.032933
CG10882 CG2791 -0.511941
CG10882 CG30092 -0.511302
CG10882 CG30118 0.178746
CG10882 CG31349 0.401945
CG10882 CG32253 -0.333136
CG10882 CG3992 -0.772780
CG10882 CG5093 -0.480731
CG10882 CG5133 -0.153145
CG10882 CG5813 0.247870
CG10882 CG5814 -0.343602
CG10882 CG5824 0.097934
CG10882 CG9148 0.177040
CG10882 CG9191 -0.578185
CG10882 CG9238 0.598265
CG1091 CG11123 -0.094440
CG1091 CG11324 -1.392026
CG1091 CG11979 0.522987
CG1091 CG11988 0.207625
CG1091 CG12576 -1.063623
CG1091 CG12752 -0.234938
CG1091 CG14066 0.616728
CG1091 CG1475 -0.012696
CG1091 CG14781 -0.398606
CG1091 CG16788 0.463100
CG1091 CG17054 -0.058579
CG1091 CG1715 -0.353281
CG1091 CG1780 0.042800
CG1091 CG18528 -0.054801
CG1091 CG1957 0.079016
CG1091 CG2048 -2.106347
CG1091 CG2140 0.158892
CG1091 CG2161 0.531998
CG1091 CG2358 0.348016
CG1091 CG2791 -0.391788
CG1091 CG2941 -0.487426
CG1091 CG3198 0.277910
CG1091 CG3307 0.746637
CG1091 CG3969 -0.453381
CG1091 CG4041 -0.616408
CG1091 CG4050 -0.364642
CG1091 CG4307 1.228819
CG1091 CG4878 0.480133
CG1091 CG4904 -1.346355
CG1091 CG5083 0.223594
CG1091 CG5277 -0.157411
CG1091 CG5408 0.104791
CG1091 CG5661 0.103497
CG1091 CG5809 0.174628
CG1091 CG5949 -0.379684
CG1091 CG6105 -0.856840
CG1091 CG6210 -0.567014
CG1091 CG6501 -1.146049
CG1091 CG6578 0.170482
CG1091 CG6647 0.558032
CG1091 CG7413 0.519555
CG1091 CG7563 0.043195
CG1091 CG7698 -1.450157
CG1091 CG8933 -0.063581
CG1091 CG8965 -0.654712
CG1091 CG9188 0.229680
CG1091 CG9191 0.254827
CG1091 CG9256 0.004913
CG1091 CG9712 -0.238569
CG1091 CG9740 0.365495
CG1091 CG9762 0.337494
CG1091 CG9884 -3.007536
CG1091 CG9977 0.228687
CG1091 CG9984 -0.295248
CG10922 CG11107 -0.562343
CG10922 CG11988 -0.103514
CG10922 CG12177 0.040312
CG10922 CG12752 0.184943
CG10922 CG13005 -0.945560
CG10922 CG1395 -0.004170
CG10922 CG14066 0.178577
CG10922 CG14805 0.000818
CG10922 CG1616 -0.327210
CG10922 CG1780 -0.425815
CG10922 CG18657 -0.019615
CG10922 CG2140 -0.714627
CG10922 CG2161 0.648541
CG10922 CG3227 -0.069482
CG10922 CG3969 0.207750
CG10922 CG4050 0.319917
CG10922 CG4299 -0.144003
CG10922 CG5215 -1.092440
CG10922 CG5258 0.270661
CG10922 CG5277 -1.548194
CG10922 CG5813 -0.008480
CG10922 CG6210 0.397121
CG10922 CG6391 -0.401185
CG10922 CG6578 -0.117395
CG10922 CG6751 -0.417501
CG10922 CG7265 0.344612
CG10922 CG7271 0.002581
CG10922 CG7528 0.129557
CG10922 CG9148 -0.005001
CG10922 CG9256 -0.544688
CG10922 CG9423 0.325182
CG10988 CG1475 -0.017153
CG10988 CG2072 -0.761682
CG10988 CG2469 -1.079331
CG11107 CG11886 0.721759
CG11107 CG12592 -1.779746
CG11107 CG13005 -1.131033
CG11107 CG13900 -0.585613
CG11107 CG14805 -0.125596
CG11107 CG1780 -0.270197
CG11107 CG18657 -0.221696
CG11107 CG1957 -0.779515
CG11107 CG2048 -1.024570
CG11107 CG2140 0.009725
CG11107 CG2161 0.307398
CG11107 CG2173 -0.192598
CG11107 CG3039 1.241990
CG11107 CG3227 0.070484
CG11107 CG3424 -0.794924
CG11107 CG4041 0.317441
CG11107 CG4236 -0.893569
CG11107 CG4303 -0.581579
CG11107 CG4307 0.654448
CG11107 CG5215 0.371213
CG11107 CG5258 0.668570
CG11107 CG5277 -1.042143
CG11107 CG5581 -0.221726
CG11107 CG5809 0.117940
CG11107 CG6105 0.157973
CG11107 CG6210 -1.037176
CG11107 CG6720 0.162528
CG11107 CG7265 -0.661740
CG11107 CG7271 -0.467112
CG11107 CG7528 -0.995015
CG11107 CG7698 0.035389
CG11107 CG7892 0.483068
CG11107 CG8933 -0.786379
CG11107 CG9253 0.095158
CG11107 CG9256 0.870389
CG11107 CG9423 -0.461863
CG11107 CG9750 0.322433
CG11107 CG9977 0.115849
CG11107 CG9984 -0.031912
CG11107 CG9999 -2.126950
CG11120 CG12676 0.062138
CG11120 CG14781 0.459612
CG11120 CG2140 -0.449962
CG11120 CG3619 -0.234793
CG11120 CG4440 -0.341332
CG11120 CG5661 -0.202170
CG11120 CG6105 -0.023027
CG11120 CG6210 0.112128
CG11120 CG6345 -0.573217
CG11120 CG6751 -0.034323
CG11120 CG7375 -0.151119
CG11120 CG8625 0.104307
CG11120 CG9191 -0.153135
CG11120 CG9762 -1.173236
CG11123 CG12131 -0.450927
CG11123 CG12752 0.711405
CG11123 CG1395 0.148692
CG11123 CG14066 0.387285
CG11123 CG14430 0.047632
CG11123 CG14781 -0.056881
CG11123 CG17054 0.318526
CG11123 CG1715 -0.556159
CG11123 CG1780 0.560795
CG11123 CG18608 0.498510
CG11123 CG1957 -0.491097
CG11123 CG2048 -1.063421
CG11123 CG2140 0.210560
CG11123 CG2161 -0.787555
CG11123 CG2198 -0.203939
CG11123 CG2791 -0.158006
CG11123 CG2941 0.000605
CG11123 CG30497 0.192189
CG11123 CG32486 -0.018872
CG11123 CG3278 -0.190601
CG11123 CG3307 0.186212
CG11123 CG4008 -0.641535
CG11123 CG4041 0.403835
CG11123 CG4303 0.177522
CG11123 CG4307 0.134097
CG11123 CG4567 0.133200
CG11123 CG4904 0.552340
CG11123 CG5083 -1.159964
CG11123 CG5215 0.247962
CG11123 CG5277 -1.077817
CG11123 CG5454 -0.396788
CG11123 CG5661 -0.053916
CG11123 CG6105 0.044798
CG11123 CG6391 -0.471202
CG11123 CG6578 -0.343265
CG11123 CG6751 0.564346
CG11123 CG7265 0.411513
CG11123 CG7375 0.326559
CG11123 CG8174 -0.179009
CG11123 CG8472 0.271114
CG11123 CG9148 0.094019
CG11123 CG9256 -1.022740
CG11123 CG9712 -0.511697
CG11123 CG9740 0.712097
CG11123 CG9884 0.248901
CG11123 CG9916 -1.012364
CG11123 CG9984 -1.002426
CG11164 CG18024 0.296500
CG11164 CG32149 -0.138512
CG11164 CG5452 -0.577065
CG11164 CG5893 -1.961124
CG11164 CG7457 -1.306443
CG11164 CG7855 -0.698756
CG11164 CG9193 0.589373
CG11164 CG9768 -0.549931
CG11186 CG30092 -0.759841
CG11324 CG11798 -0.017418
CG11324 CG12752 0.079413
CG11324 CG1345 -0.503166
CG11324 CG14066 0.474081
CG11324 CG14222 -0.067450
CG11324 CG1591 -0.439293
CG11324 CG16788 -0.438222
CG11324 CG17054 -0.648684
CG11324 CG1763 0.204869
CG11324 CG18528 -1.882874
CG11324 CG2199 0.137891
CG11324 CG2210 -0.479242
CG11324 CG2791 -1.094866
CG11324 CG32486 -0.210949
CG11324 CG3705 -0.009917
CG11324 CG3969 -0.668115
CG11324 CG4041 0.499445
CG11324 CG4050 0.370146
CG11324 CG4307 -0.815816
CG11324 CG4878 -0.389180
CG11324 CG4904 0.161109
CG11324 CG5370 -0.094898
CG11324 CG5661 -0.363379
CG11324 CG5809 0.059877
CG11324 CG5824 0.023305
CG11324 CG6210 0.563382
CG11324 CG7698 -0.076404
CG11324 CG8147 0.172264
CG11324 CG8174 0.303843
CG11324 CG8581 -0.341167
CG11324 CG8625 0.223588
CG11324 CG9148 -0.120296
CG11324 CG9188 -0.452129
CG11324 CG9712 0.577011
CG11324 CG9762 0.302377
CG11324 CG9884 -0.657587
CG11324 CG9984 0.890810
CG11652 CG13005 0.077640
CG11652 CG1345 -0.345285
CG11652 CG1395 -0.479802
CG11652 CG14066 -0.210569
CG11652 CG1893 -0.147242
CG11652 CG2199 0.862085
CG11652 CG2210 -1.051773
CG11652 CG2791 0.058069
CG11652 CG32372 -0.400321
CG11652 CG32486 -1.651278
CG11652 CG3278 -2.020241
CG11652 CG3992 -0.146235
CG11652 CG4567 -0.248253
CG11652 CG4904 0.677851
CG11652 CG5258 -0.557675
CG11652 CG5813 1.410284
CG11652 CG5824 -3.077696
CG11652 CG6391 0.495134
CG11652 CG6751 -0.622289
CG11652 CG6930 -0.327635
CG11652 CG6998 -0.188093
CG11652 CG7528 0.075018
CG11652 CG8147 0.529762
CG11652 CG9148 0.118613
CG11652 CG9916 0.938324
CG11652 CG9984 -0.032770
CG11798 CG11979 -0.008759
CG11798 CG12581 0.090016
CG11798 CG13894 -0.833105
CG11798 CG14781 0.106553
CG11798 CG1548 -0.487452
CG11798 CG2941 -0.486403
CG11798 CG30497 -0.150754
CG11798 CG3605 -0.134258
CG11798 CG3619 -0.229112
CG11798 CG5408 0.330869
CG11798 CG6345 0.226422
CG11798 CG7375 0.011916
CG11798 CG8625 -0.126080
CG11798 CG9211 -0.070088
CG11798 CG9712 -0.419055
CG11849 CG12094 0.288259
CG11849 CG13777 -0.093590
CG11849 CG13900 -0.475145
CG11849 CG1624 -0.021565
CG11849 CG17228 -0.399689
CG11849 CG18024 -1.356042
CG11849 CG18657 -0.541418
CG11849 CG3048 -0.223259
CG11849 CG30497 -0.588537
CG11849 CG3183 -0.171784
CG11849 CG32149 -0.697558
CG11849 CG3227 0.143327
CG11849 CG3416 -0.169897
CG11849 CG3689 -0.270465
CG11849 CG3956 -0.142598
CG11849 CG4236 0.064004
CG11849 CG5215 -0.695416
CG11849 CG5452 -0.992128
CG11849 CG5940 0.097287
CG11849 CG6105 0.220621
CG11849 CG7265 0.194574
CG11849 CG7457 0.202129
CG11849 CG7892 -0.288978
CG11849 CG9193 0.457506
CG11849 CG9256 -0.119237
CG11861 CG12131 0.521569
CG11861 CG12576 0.499441
CG11861 CG12802 -0.086755
CG11861 CG13894 -0.056228
CG11861 CG2072 -0.326052
CG11861 CG2199 -0.463956
CG11861 CG2469 -0.145214
CG11861 CG2863 -0.088951
CG11861 CG3198 0.244198
CG11861 CG32486 -0.110176
CG11861 CG3605 0.200137
CG11861 CG3998 -0.263733
CG11861 CG4567 0.095830
CG11861 CG4672 -0.473074
CG11861 CG4878 0.339396
CG11861 CG4904 0.507552
CG11861 CG5454 -0.734994
CG11861 CG5520 0.007806
CG11861 CG6345 -0.498786
CG11861 CG6647 -1.186877
CG11861 CG8308 -1.389645
CG11861 CG8472 -0.074948
CG11861 CG8965 -0.167816
CG11861 CG9211 -0.060359
CG11886 CG11979 0.052057
CG11886 CG12284 -0.398457
CG11886 CG12592 -2.300114
CG11886 CG12752 -0.291770
CG11886 CG14513 -0.548130
CG11886 CG1715 1.383273
CG11886 CG1780 0.240843
CG11886 CG1957 -3.992177
CG11886 CG1966 -0.600172
CG11886 CG2048 -1.656243
CG11886 CG2140 -0.158349
CG11886 CG2358 -0.096585
CG11886 CG3039 0.194003
CG11886 CG3041 -0.503723
CG11886 CG3048 -0.385704
CG11886 CG32982 -0.059537
CG11886 CG3307 0.303514
CG11886 CG3424 -0.167655
CG11886 CG4050 -0.802569
CG11886 CG4236 -2.064758
CG11886 CG4303 1.204218
CG11886 CG4589 -0.133168
CG11886 CG4976 0.281595
CG11886 CG5258 0.367638
CG11886 CG5581 0.354921
CG11886 CG5940 -0.030059
CG11886 CG6578 0.690987
CG11886 CG7833 0.098712
CG11886 CG7855 0.090740
CG11886 CG8050 -0.272424
CG11886 CG8933 1.088236
CG11886 CG9256 0.460381
CG11886 CG9423 -0.740721
CG11886 CG9740 -0.011405
CG11886 CG9977 -0.339233
CG11979 CG12592 0.370796
CG11979 CG12802 -0.358462
CG11979 CG13900 0.118628
CG11979 CG14781 -0.262898
CG11979 CG17054 0.509937
CG11979 CG1966 -0.621710
CG11979 CG2140 0.076482
CG11979 CG2358 -0.662229
CG11979 CG2863 -0.062326
CG11979 CG2941 -1.456098
CG11979 CG30193 -0.454584
CG11979 CG3183 -1.274809
CG11979 CG32982 0.274977
CG11979 CG3307 0.504515
CG11979 CG3619 -0.395140
CG11979 CG4008 0.075799
CG11979 CG4050 0.412110
CG11979 CG4303 -0.994303
CG11979 CG4454 -0.362739
CG11979 CG4567 -0.355710
CG11979 CG4769 -0.010032
CG11979 CG5408 -0.523944
CG11979 CG5581 -0.229496
CG11979 CG5949 0.304037
CG11979 CG6105 -0.310944
CG11979 CG7375 0.709852
CG11979 CG7892 0.116379
CG11979 CG8625 0.146525
CG11979 CG8651 -0.428032
CG11979 CG9253 0.158915
CG11979 CG9423 0.256525
CG11979 CG9712 1.154151
CG11979 CG9740 -0.976247
CG11979 CG9866 0.327424
CG11979 CG9884 -0.937421
CG11987 CG12131 -0.416641
CG11987 CG12592 0.365131
CG11987 CG13005 -0.971054
CG11987 CG14066 -0.360462
CG11987 CG14805 -0.679164
CG11987 CG17054 -0.128765
CG11987 CG1715 -0.446398
CG11987 CG18174 0.472655
CG11987 CG18321 -0.656061
CG11987 CG18608 0.060350
CG11987 CG2048 0.668465
CG11987 CG2210 0.000969
CG11987 CG3278 0.338741
CG11987 CG3416 -0.927362
CG11987 CG3969 -1.011674
CG11987 CG4878 0.565244
CG11987 CG4904 -0.359552
CG11987 CG5083 0.271574
CG11987 CG5215 0.726675
CG11987 CG5813 -0.379208
CG11987 CG6647 0.362774
CG11987 CG6720 -0.377788
CG11987 CG6860 -0.041284
CG11987 CG7265 -0.152715
CG11987 CG7271 0.251799
CG11987 CG7528 -0.228472
CG11987 CG7698 -0.418975
CG11987 CG8308 -0.244243
CG11987 CG8472 -0.077329
CG11987 CG8933 0.536487
CG11987 CG9256 -1.213912
CG11987 CG9750 -1.511685
CG11987 CG9984 0.608832
CG11988 CG12249 1.046409
CG11988 CG12581 -0.575304
CG11988 CG12676 0.294680
CG11988 CG13005 0.074619
CG11988 CG14222 0.175703
CG11988 CG1591 -0.340228
CG11988 CG16788 0.454048
CG11988 CG17437 -0.104373
CG11988 CG1763 0.131120
CG11988 CG1825 -0.668500
CG11988 CG18754 -0.188891
CG11988 CG2199 0.055198
CG11988 CG2210 0.684952
CG11988 CG2791 0.466864
CG11988 CG30092 -0.099179
CG11988 CG30497 -0.652709
CG11988 CG31349 0.102221
CG11988 CG3400 -2.040720
CG11988 CG3605 0.375028
CG11988 CG3992 -1.395264
CG11988 CG4050 -0.415885
CG11988 CG5215 0.309888
CG11988 CG5277 -0.517078
CG11988 CG5408 -0.871808
CG11988 CG5661 0.137703
CG11988 CG5809 -0.493608
CG11988 CG5814 -0.585557
CG11988 CG5824 0.577917
CG11988 CG6210 -1.046258
CG11988 CG6578 -0.545721
CG11988 CG6751 0.239159
CG11988 CG7528 -0.024953
CG11988 CG7563 -0.028380
CG11988 CG7698 -0.346890
CG11988 CG8625 0.144205
CG11988 CG9148 -1.252439
CG11988 CG9238 -0.618066
CG11988 CG9977 0.260964
CG1200 CG12157 -0.043692
CG1200 CG1345 0.135925
CG1200 CG1447 -0.374371
CG1200 CG17256 0.057936
CG1200 CG17725 -0.541319
CG1200 CG17932 0.103243
CG1200 CG30118 0.207989
CG1200 CG3705 -1.435393
CG1200 CG8147 -2.034155
CG1200 CG8174 0.428005
CG12011 CG14222 -0.301610
CG12011 CG16903 0.025616
CG12011 CG17725 -0.446465
CG12011 CG18375 -0.672452
CG12011 CG30092 -0.462718
CG12011 CG32253 -0.234551
CG12011 CG3992 -0.418799
CG12011 CG5093 1.065105
CG12011 CG5133 0.021485
CG12011 CG8147 -0.585428
CG12011 CG9999 1.850594
CG12011 TE19126 -0.293081
CG12091 CG18375 -0.096764
CG12091 CG18740 -0.146378
CG12091 CG3400 -0.681699
CG12091 CG3722 -0.418519
CG12091 CG4420 -0.489702
CG12091 CG5370 -0.333362
CG12091 CG5813 0.083775
CG12091 CG9322 -0.031733
CG12091 TE19126 -0.478655
CG12094 CG13900 0.038046
CG12094 CG1624 0.488006
CG12094 CG18024 -1.322351
CG12094 CG18174 -0.421543
CG12094 CG1966 0.485714
CG12094 CG3048 -0.245677
CG12094 CG32982 -0.472082
CG12094 CG3430 0.151091
CG12094 CG4589 -0.309857
CG12094 CG5083 0.175476
CG12094 CG5452 -0.234966
CG12094 CG5809 0.025539
CG12094 CG5940 0.057459
CG12094 CG5949 -0.446369
CG12094 CG6860 -0.145589
CG12094 CG7413 -0.465605
CG12094 CG7457 -0.123298
CG12094 CG7698 0.226660
CG12094 CG8308 -0.263490
CG12094 CG8544 -0.096514
CG12094 CG8651 -0.335067
CG12094 CG9712 -0.004271
CG12129 CG12249 -0.285010
CG12129 CG13005 0.077209
CG12129 CG14066 0.532921
CG12129 CG1475 -2.032633
CG12129 CG14805 -0.778275
CG12129 CG1591 -0.038102
CG12129 CG16944 -0.028363
CG12129 CG2072 -0.314577
CG12129 CG2210 0.742490
CG12129 CG2469 0.332512
CG12129 CG2791 0.101343
CG12129 CG2863 -0.003244
CG12129 CG4050 -0.778098
CG12129 CG4299 -0.438920
CG12129 CG4878 0.411762
CG12129 CG4904 -1.989592
CG12129 CG5408 0.535437
CG12129 CG6391 -0.056215
CG12129 CG6501 0.968506
CG12129 CG7265 -1.008954
CG12129 CG8472 -0.551667
CG12129 CG9022 -1.422090
CG12129 CG9148 0.437649
CG12129 CG9423 -0.071328
CG12129 CG9916 -0.238011
CG12129 CG9984 0.863818
CG12131 CG12592 -0.464670
CG12131 CG1345 0.752801
CG12131 CG1395 -0.230072
CG12131 CG14066 -0.510089
CG12131 CG14781 -0.388948
CG12131 CG14805 0.194228
CG12131 CG17054 -0.798185
CG12131 CG1715 0.671084
CG12131 CG1763 -0.577099
CG12131 CG18608 -0.196618
CG12131 CG2140 -0.314621
CG12131 CG2161 -0.487058
CG12131 CG2199 -1.586910
CG12131 CG2358 0.025147
CG12131 CG2863 -0.231256
CG12131 CG3183 0.339431
CG12131 CG32486 -0.275844
CG12131 CG3307 -0.091689
CG12131 CG33207 0.091612
CG12131 CG3800 -0.347077
CG12131 CG3969 -0.602982
CG12131 CG4008 0.189954
CG12131 CG4041 -0.857329
CG12131 CG4307 0.763582
CG12131 CG4567 0.073628
CG12131 CG4878 -0.596557
CG12131 CG4904 -1.125102
CG12131 CG5083 0.255071
CG12131 CG5277 1.506308
CG12131 CG5408 0.133470
CG12131 CG5454 0.166179
CG12131 CG5661 -0.083856
CG12131 CG5809 -0.051840
CG12131 CG5813 0.211421
CG12131 CG6105 0.183427
CG12131 CG6210 0.552805
CG12131 CG6345 0.141028
CG12131 CG6391 -0.311066
CG12131 CG6647 -0.753285
CG12131 CG6751 -1.346124
CG12131 CG6860 0.624762
CG12131 CG7265 1.219139
CG12131 CG7528 -0.215797
CG12131 CG8308 -0.166404
CG12131 CG8472 -2.019769
CG12131 CG8581 0.110179
CG12131 CG9148 -0.213160
CG12131 CG9211 -0.122826
CG12131 CG9253 -0.562178
CG12131 CG9984 -1.690027
CG12157 CG1345 0.509406
CG12157 CG14222 -0.166015
CG12157 CG1475 -1.325814
CG12157 CG15009 -0.301327
CG12157 CG1591 0.261941
CG12157 CG16944 -0.280088
CG12157 CG17256 -0.940739
CG12157 CG17437 0.047464
CG12157 CG18375 -0.024758
CG12157 CG18754 0.017236
CG12157 CG2072 -0.337050
CG12157 CG30118 0.120566
CG12157 CG31349 -0.462304
CG12157 CG3705 -0.140637
CG12157 CG5813 -0.042866
CG12157 CG5824 -0.180364
CG12157 CG6501 0.611238
CG12157 CG7563 -0.191440
CG12157 CG8147 0.097960
CG12157 TE19126 -0.635676
CG12177 CG1374 -0.075040
CG12177 CG1395 -0.010067
CG12177 CG1763 -0.205407
CG12177 CG18608 0.263208
CG12177 CG18657 -1.181426
CG12177 CG3048 -0.006046
CG12177 CG3183 0.137175
CG12177 CG32372 -0.452786
CG12177 CG32982 0.113412
CG12177 CG3800 -0.242161
CG12177 CG4158 -0.878635
CG12177 CG4567 -0.536579
CG12177 CG4769 -0.045261
CG12177 CG5083 0.110867
CG12177 CG5215 -0.124766
CG12177 CG5277 -0.265130
CG12177 CG6578 -0.088125
CG12177 CG6751 0.018254
CG12177 CG6860 0.021310
CG12177 CG6868 -0.163042
CG12177 CG7223 -0.121409
CG12177 CG8651 -0.563080
CG12177 CG9148 -0.008507
CG12177 CG9423 0.314665
CG12249 CG13894 0.891611
CG12249 CG1475 -0.116269
CG12249 CG15162 -0.119913
CG12249 CG1591 -0.331179
CG12249 CG16903 -0.005889
CG12249 CG17437 -0.496019
CG12249 CG18754 0.777665
CG12249 CG2191 0.222546
CG12249 CG30092 0.071125
CG12249 CG3097 1.144499
CG12249 CG31349 -1.120815
CG12249 CG3800 -0.099898
CG12249 CG3992 -0.850594
CG12249 CG4299 -0.350536
CG12249 CG4440 -0.333313
CG12249 CG5408 -0.890749
CG12249 CG5813 -0.102657
CG12249 CG5814 -2.901174
CG12249 CG5824 0.513419
CG12249 CG6210 -0.372782
CG12249 CG6501 0.542334
CG12249 CG6751 0.181480
CG12249 CG7528 -0.137941
CG12249 CG9022 -0.120664
CG12249 CG9148 -1.842134
CG12249 CG9916 -0.702690
CG12284 CG14513 -1.921076
CG12284 CG1624 -0.984612
CG12284 CG1966 0.533793
CG12284 CG3430 1.838826
CG12284 CG6246 -1.929272
CG12284 CG7833 -0.569359
CG12284 CG7855 0.395549
CG12284 CG8050 0.281903
CG12284 CG8933 -0.560468
CG12284 CG9712 0.147797
CG12284 CG9866 -1.235617
CG1242 CG12802 0.215280
CG1242 CG2125 -0.827668
CG1242 CG2198 1.870856
CG1242 CG31317 -2.283713
CG1242 CG3705 0.912905
CG1242 CG5393 -0.979754
CG1242 CG8050 1.081903
CG12576 CG12592 0.786092
CG12576 CG14430 0.412516
CG12576 CG14513 -0.365179
CG12576 CG14781 0.544097
CG12576 CG1715 -0.561774
CG12576 CG1780 0.419788
CG12576 CG1837 -0.075379
CG12576 CG2358 -0.491169
CG12576 CG2863 -0.667273
CG12576 CG2941 0.230918
CG12576 CG30193 0.968127
CG12576 CG3041 -0.850425
CG12576 CG3183 0.450183
CG12576 CG32491 -0.003778
CG12576 CG32982 0.001118
CG12576 CG3307 0.481064
CG12576 CG3430 0.017627
CG12576 CG3998 -0.040229
CG12576 CG4589 0.220245
CG12576 CG4878 -0.036443
CG12576 CG4904 0.243229
CG12576 CG5083 -0.982451
CG12576 CG5454 -0.652367
CG12576 CG6647 -1.961853
CG12576 CG6860 0.372480
CG12576 CG7413 -0.088987
CG12576 CG7457 -0.435741
CG12576 CG7698 0.667845
CG12576 CG7855 -1.387789
CG12576 CG8308 -1.316021
CG12576 CG8472 0.054990
CG12576 CG8965 -0.235467
CG12576 CG9188 -0.275077
CG12576 CG9191 -0.764096
CG12576 CG9256 1.173201
CG12576 CG9712 0.384914
CG12576 CG9740 -3.664696
CG12576 CG9750 0.097445
CG12576 CG9884 0.012219
CG12581 CG12676 0.352346
CG12581 CG13894 -0.652111
CG12581 CG1591 -0.304782
CG12581 CG1616 -0.556063
CG12581 CG16788 -0.204440
CG12581 CG16876 -0.603554
CG12581 CG1763 0.117916
CG12581 CG2199 -0.745084
CG12581 CG3400 0.342433
CG12581 CG3605 -0.510777
CG12581 CG3800 -0.380083
CG12581 CG4050 0.099220
CG12581 CG4158 -0.139805
CG12581 CG4440 0.173043
CG12581 CG4567 0.384217
CG12581 CG4672 0.488572
CG12581 CG5370 -0.106981
CG12581 CG5408 0.133844
CG12581 CG5809 -0.366793
CG12581 CG8625 -0.791931
CG12581 CG8651 0.028011
CG12581 CG9148 0.496703
CG12581 CG9238 0.002736
CG12581 CG9253 -0.243079
CG12581 CG9322 -0.025058
CG12592 CG12752 0.252715
CG12592 CG13005 -0.448863
CG12592 CG13900 0.651008
CG12592 CG14430 0.098159
CG12592 CG17054 0.070029
CG12592 CG1715 -1.422708
CG12592 CG1780 -0.351436
CG12592 CG18608 0.057001
CG12592 CG1957 -0.396306
CG12592 CG2048 0.598623
CG12592 CG2140 -0.864584
CG12592 CG2161 -0.065146
CG12592 CG2358 -0.015333
CG12592 CG2863 -0.065107
CG12592 CG2941 -0.066080
CG12592 CG30193 0.376125
CG12592 CG3039 -0.850604
CG12592 CG3041 0.207142
CG12592 CG3183 -0.082338
CG12592 CG3307 -0.605261
CG12592 CG3424 0.504642
CG12592 CG3969 0.705373
CG12592 CG4041 0.229680
CG12592 CG4236 0.855699
CG12592 CG4303 -0.419687
CG12592 CG4307 -0.077150
CG12592 CG4878 0.226675
CG12592 CG4904 -0.927213
CG12592 CG5083 0.389190
CG12592 CG5215 0.543957
CG12592 CG5454 0.241894
CG12592 CG5581 -0.449388
CG12592 CG6391 -0.383093
CG12592 CG6720 -0.601647
CG12592 CG6949 0.090714
CG12592 CG7265 -1.245834
CG12592 CG7457 0.136382
CG12592 CG7855 -0.113792
CG12592 CG8472 0.107747
CG12592 CG9253 0.167969
CG12592 CG9256 -0.864881
CG12592 CG9423 0.111846
CG12592 CG9710 -0.148794
CG12592 CG9740 -1.613160
CG12592 CG9750 -0.450343
CG12592 CG9977 0.882644
CG12592 CG9984 -0.082847
CG12676 CG12802 -0.919081
CG12676 CG1374 0.031676
CG12676 CG13894 -0.604388
CG12676 CG14781 -0.211292
CG12676 CG16788 -0.075282
CG12676 CG16876 -3.311209
CG12676 CG18754 0.370425
CG12676 CG2199 -0.650587
CG12676 CG30497 0.124405
CG12676 CG3400 0.691171
CG12676 CG3619 -0.101371
CG12676 CG3705 0.683571
CG12676 CG4440 0.126245
CG12676 CG4567 1.365144
CG12676 CG4769 0.135463
CG12676 CG5277 0.448814
CG12676 CG5661 0.566109
CG12676 CG6345 -0.222025
CG12676 CG6578 -1.445545
CG12676 CG7833 -0.325044
CG12676 CG7895 0.356201
CG12676 CG8625 -1.455511
CG12676 CG9188 -0.190745
CG12676 CG9238 -1.327501
CG12676 CG9322 -3.353334
CG12676 CG9762 -0.035329
CG12676 CG9884 0.033049
CG12676 CG9977 -0.440917
CG12752 CG1395 -0.464075
CG12752 CG14066 -0.676002
CG12752 CG17054 -0.843921
CG12752 CG1763 -0.097654
CG12752 CG18608 0.453900
CG12752 CG2048 -2.311057
CG12752 CG2140 -0.136866
CG12752 CG2199 -1.170476
CG12752 CG2358 -0.453578
CG12752 CG32486 -0.162657
CG12752 CG3307 -2.374175
CG12752 CG33207 -0.164054
CG12752 CG3969 0.334587
CG12752 CG4041 -0.117044
CG12752 CG4050 -0.566454
CG12752 CG4307 -0.927243
CG12752 CG4567 0.317623
CG12752 CG4589 -0.359406
CG12752 CG4878 0.128099
CG12752 CG4904 0.609968
CG12752 CG4976 0.125007
CG12752 CG5083 0.017412
CG12752 CG5258 -0.060165
CG12752 CG5277 0.342269
CG12752 CG5454 0.589849
CG12752 CG5581 0.024032
CG12752 CG5824 -0.141350
CG12752 CG6578 -0.237276
CG12752 CG6647 0.496158
CG12752 CG7265 0.624107
CG12752 CG7698 -0.099977
CG12752 CG8472 -0.126279
CG12752 CG8581 0.061184
CG12752 CG9253 0.063245
CG12752 CG9256 -0.065469
CG12752 CG9740 1.879875
CG12752 CG9984 -1.230137
CG12802 CG1374 -1.309435
CG12802 CG14781 0.543682
CG12802 CG16876 -0.798213
CG12802 CG1966 0.178834
CG12802 CG2198 -0.727964
CG12802 CG30193 -0.952155
CG12802 CG32491 0.260490
CG12802 CG32982 -0.708253
CG12802 CG3619 -0.153838
CG12802 CG4454 -0.762795
CG12802 CG4589 0.608675
CG12802 CG4769 0.193093
CG12802 CG5454 0.168448
CG12802 CG6345 -0.473346
CG12802 CG7833 -0.398463
CG12802 CG8050 -0.330259
CG12802 CG8625 0.565229
CG12802 CG9188 -0.093252
CG12802 CG9740 0.191847
CG12802 CG9762 0.392681
CG12802 CG9866 -0.270409
CG12802 CG9884 -0.266411
CG13005 CG14066 -1.033335
CG13005 CG14805 -0.706677
CG13005 CG1616 0.243121
CG13005 CG1780 -0.175650
CG13005 CG18321 -0.249303
CG13005 CG2161 0.022996
CG13005 CG2210 -0.361499
CG13005 CG32372 -0.000472
CG13005 CG3278 0.103166
CG13005 CG3969 -0.348608
CG13005 CG4050 -0.306860
CG13005 CG4299 -0.016319
CG13005 CG4307 0.090165
CG13005 CG4567 -0.155855
CG13005 CG4904 0.459931
CG13005 CG5215 -0.205324
CG13005 CG5258 -0.409776
CG13005 CG5277 0.335167
CG13005 CG5813 -0.135137
CG13005 CG6391 0.456949
CG13005 CG6720 0.468006
CG13005 CG6751 -0.520786
CG13005 CG6949 0.056836
CG13005 CG7265 -1.515225
CG13005 CG7271 -0.400646
CG13005 CG7528 -0.405566
CG13005 CG8472 0.605255
CG13005 CG9253 -0.508866
CG13005 CG9256 1.032195
CG13005 CG9423 -0.263091
CG13005 CG9750 0.372523
CG13005 CG9984 0.454167
CG13333 CG1616 -0.725803
CG13333 CG17228 -0.103896
CG13333 CG3039 -0.399914
CG13333 CG3416 -0.190421
CG13333 CG4236 -0.088063
CG13333 CG5175 -0.788500
CG13333 CG5893 -1.194802
CG13333 CG7457 0.760790
CG13333 CG8544 -0.164676
CG13333 CG9193 0.451004
CG1345 CG14066 0.374616
CG1345 CG1475 -0.886685
CG1345 CG1591 0.428657
CG1345 CG16903 -0.018949
CG1345 CG17256 -0.677252
CG1345 CG17725 0.454040
CG1345 CG18754 0.514323
CG1345 CG2199 -0.934086
CG1345 CG2210 -1.350232
CG1345 CG2791 -0.133411
CG1345 CG30118 0.277906
CG1345 CG31349 -0.802633
CG1345 CG32486 -0.052726
CG1345 CG3705 0.128797
CG1345 CG3992 0.211351
CG1345 CG4008 0.036406
CG1345 CG4567 0.128429
CG1345 CG4904 -1.537207
CG1345 CG5277 0.289672
CG1345 CG5370 -0.224695
CG1345 CG5661 0.114339
CG1345 CG5813 0.533072
CG1345 CG5824 -0.916743
CG1345 CG6501 0.655950
CG1345 CG6751 -0.379808
CG1345 CG8147 -1.298723
CG1345 CG8174 0.416095
CG1345 CG8472 0.224131
CG1345 CG8581 0.253174
CG1345 CG8965 0.014743
CG1345 CG9022 -0.397754
CG1345 CG9322 -2.048330
CG1345 CG9916 0.449035
CG1374 CG16876 -0.197723
CG1374 CG1966 -0.056847
CG1374 CG2198 0.912382
CG1374 CG30193 0.699846
CG1374 CG32491 -0.665881
CG1374 CG3430 -0.087895
CG1374 CG4158 -0.107851
CG1374 CG4589 -0.832071
CG1374 CG4672 -0.352663
CG1374 CG4769 -0.494726
CG1374 CG5393 3.548335
CG1374 CG5454 -0.307179
CG1374 CG5581 -1.566186
CG1374 CG5949 -1.034608
CG1374 CG7895 -1.008474
CG1374 CG8651 -1.799219
CG1374 CG9866 0.551526
CG13777 CG18657 0.037883
CG13777 CG2161 0.240417
CG13777 CG31317 -0.450172
CG13777 CG32372 -1.160575
CG13777 CG3416 0.166358
CG13777 CG3689 -0.447202
CG13777 CG3956 -0.488511
CG13777 CG4236 0.166595
CG13777 CG4303 0.141829
CG13777 CG5215 -0.826656
CG13777 CG5452 -0.159078
CG13777 CG5940 -0.267608
CG13777 CG7528 0.239908
CG13777 CG8933 -0.421299
CG13777 CG9423 -0.205986
CG13894 CG14641 -0.342621
CG13894 CG14781 0.199386
CG13894 CG1591 -0.253483
CG13894 CG16876 0.303279
CG13894 CG2072 0.361949
CG13894 CG2199 0.309099
CG13894 CG31349 -0.836762
CG13894 CG3198 0.112384
CG13894 CG3605 0.176954
CG13894 CG3800 -0.127248
CG13894 CG4158 -0.297561
CG13894 CG4440 -0.836728
CG13894 CG4672 -0.750569
CG13894 CG5093 -2.190062
CG13894 CG5408 -1.760672
CG13894 CG5520 -0.045682
CG13894 CG5814 -0.805622
CG13894 CG6345 -1.532315
CG13894 CG6501 0.272919
CG13894 CG8581 0.106042
CG13894 CG9211 0.184953
CG13894 CG9238 0.873101
CG13894 CG9322 0.675829
CG13900 CG1957 0.338337
CG13900 CG2173 -0.742512
CG13900 CG2941 -1.006465
CG13900 CG30497 0.289228
CG13900 CG3183 0.167650
CG13900 CG3227 0.071203
CG13900 CG3424 -0.057390
CG13900 CG3619 -0.058079
CG13900 CG4008 0.028577
CG13900 CG4303 -2.227356
CG13900 CG5215 -0.049435
CG13900 CG5809 0.057392
CG13900 CG6105 -1.007498
CG13900 CG6210 0.302871
CG13900 CG7375 0.163228
CG13900 CG7528 0.019124
CG13900 CG7892 -1.065082
CG13900 CG9423 -0.507410
CG1395 CG17054 0.435085
CG1395 CG1763 0.506557
CG1395 CG18608 -1.426632
CG1395 CG2140 0.195378
CG1395 CG2161 0.198073
CG1395 CG2199 -0.660377
CG1395 CG3183 -0.760610
CG1395 CG32486 0.555130
CG1395 CG3800 -0.327377
CG1395 CG4420 -0.212919
CG1395 CG4567 -0.085339
CG1395 CG4769 -0.229847
CG1395 CG5215 -0.326526
CG1395 CG5258 0.087265
CG1395 CG5277 -0.232835
CG1395 CG5408 0.382155
CG1395 CG5813 -0.330496
CG1395 CG5824 -0.083563
CG1395 CG6210 0.181472
CG1395 CG6391 -0.092153
CG1395 CG6751 -0.407250
CG1395 CG6930 -0.115346
CG1395 CG7223 -0.084547
CG1395 CG7528 -1.172143
CG1395 CG8581 -0.064881
CG1395 CG9211 0.199837
CG1395 CG9253 -0.404836
CG1395 CG9984 0.645737
CG14066 CG1475 -0.342095
CG14066 CG14805 -0.097995
CG14066 CG17054 0.362446
CG14066 CG1780 0.407789
CG14066 CG2048 -0.074542
CG14066 CG2161 0.119979
CG14066 CG2199 -0.699281
CG14066 CG2210 0.142266
CG14066 CG2791 -0.696440
CG14066 CG32486 -1.575145
CG14066 CG3278 -0.417273
CG14066 CG3969 -1.118605
CG14066 CG4008 0.223201
CG14066 CG4307 -0.119911
CG14066 CG4567 0.299425
CG14066 CG4878 0.178437
CG14066 CG4904 -2.941931
CG14066 CG5277 0.523959
CG14066 CG5813 0.247300
CG14066 CG5824 -0.513313
CG14066 CG6391 -0.313800
CG14066 CG6647 -0.215456
CG14066 CG6751 -0.787266
CG14066 CG7265 0.175467
CG14066 CG7271 0.138449
CG14066 CG8472 0.292704
CG14066 CG9256 -0.858820
CG14066 CG9750 -0.145112
CG14066 CG9984 1.398266
CG14222 CG1475 0.101392
CG14222 CG16788 -0.458977
CG14222 CG16903 -1.568073
CG14222 CG17256 0.469354
CG14222 CG18375 -0.290572
CG14222 CG18740 -0.511896
CG14222 CG30092 -0.297958
CG14222 CG32253 0.025846
CG14222 CG3400 -1.456058
CG14222 CG3722 -0.294476
CG14222 CG3992 0.544367
CG14430 CG14781 0.208978
CG14430 CG1715 -2.433912
CG14430 CG2048 0.769049
CG14430 CG2198 0.024950
CG14430 CG30118 -0.783990
CG14430 CG3998 -0.095536
CG14430 CG4041 0.192762
CG14430 CG4307 -0.849483
CG14430 CG4878 0.753829
CG14430 CG4904 0.452441
CG14430 CG5454 -0.233242
CG14430 CG6647 -0.690319
CG14430 CG7457 -0.215109
CG14430 CG7855 -0.373597
CG14430 CG8050 -0.385394
CG14430 CG8174 -0.400609
CG14430 CG8544 -0.650028
CG14430 CG9188 -0.262403
CG14430 CG9256 0.319745
CG14430 CG9712 -0.254466
CG14430 CG9740 -0.302660
CG14430 CG9750 0.057171
CG1447 CG17725 -0.900634
CG1447 CG17932 -1.488186
CG1447 CG2210 1.087397
CG1447 CG3705 -0.341143
CG1447 CG8174 -1.246437
CG1447 CG9762 -0.315425
CG14513 CG1624 0.037782
CG14513 CG18528 -1.095275
CG14513 CG1966 1.321308
CG14513 CG2941 0.034119
CG14513 CG30193 0.725501
CG14513 CG32491 -0.223263
CG14513 CG3430 -2.116433
CG14513 CG4589 0.069602
CG14513 CG5940 -0.513209
CG14513 CG5949 0.899007
CG14513 CG6246 -3.421217
CG14513 CG7457 -0.033005
CG14513 CG7833 -0.021174
CG14513 CG7855 -1.013726
CG14513 CG8050 -0.036073
CG14513 CG8933 -0.111703
CG14513 CG9188 -0.160414
CG14513 CG9712 -0.659349
CG14513 CG9740 -1.075493
CG14513 CG9866 -0.191243
CG14513 CG9884 -0.437021
CG14641 CG1866 -0.106731
CG14641 CG31349 -0.062983
CG14641 CG3605 0.403593
CG14641 CG4158 -0.204767
CG14641 CG4440 -1.152894
CG14641 CG4672 -0.381040
CG14641 CG5814 0.033014
CG14641 CG6345 -0.330072
CG14641 CG6501 -0.035929
CG14641 CG7563 -0.291466
CG14641 CG9191 -0.049680
CG1475 CG14805 -0.085638
CG1475 CG1591 -1.258509
CG1475 CG16944 -0.746131
CG1475 CG17256 0.511270
CG1475 CG18754 -0.103848
CG1475 CG2072 0.561942
CG1475 CG2210 -0.390490
CG1475 CG2469 -0.689648
CG1475 CG2791 0.052492
CG1475 CG31349 0.931610
CG1475 CG3198 0.005263
CG1475 CG3605 0.081738
CG1475 CG4904 0.095095
CG1475 CG5277 0.321122
CG1475 CG5824 0.404231
CG1475 CG6210 0.152312
CG1475 CG6501 -2.870683
CG1475 CG7413 -0.852009
CG1475 CG8965 0.148624
CG1475 CG9022 0.250905
CG1475 CG9191 0.554996
CG14781 CG1715 0.392692
CG14781 CG18528 0.350274
CG14781 CG2140 -0.639201
CG14781 CG2198 -0.375724
CG14781 CG2941 0.242860
CG14781 CG30193 -0.812603
CG14781 CG3198 0.179589
CG14781 CG3307 0.690930
CG14781 CG3430 -1.159838
CG14781 CG3998 0.431958
CG14781 CG4008 -0.320358
CG14781 CG4041 -2.370702
CG14781 CG4589 0.365304
CG14781 CG5083 0.679699
CG14781 CG5408 0.147472
CG14781 CG5454 -1.274720
CG14781 CG5581 1.078357
CG14781 CG5661 -0.194051
CG14781 CG5949 0.205668
CG14781 CG6105 -0.324015
CG14781 CG6345 -3.018101
CG14781 CG6578 0.342328
CG14781 CG6647 0.231783
CG14781 CG7375 0.076784
CG14781 CG8050 -1.180666
CG14781 CG8581 -0.141232
CG14781 CG8965 -0.488731
CG14781 CG9211 -0.879464
CG14781 CG9712 -0.948684
CG14781 CG9740 -0.018070
CG14781 CG9762 -0.757770
CG14781 CG9866 -0.516330
CG14781 CG9884 -0.009010
CG14805 CG1616 0.008303
CG14805 CG16944 -0.127637
CG14805 CG1763 -0.150408
CG14805 CG1780 -0.187939
CG14805 CG18174 0.296300
CG14805 CG18321 -0.069797
CG14805 CG1837 0.094582
CG14805 CG2358 0.409478
CG14805 CG32149 -0.003281
CG14805 CG3278 0.187617
CG14805 CG3416 0.154419
CG14805 CG4050 -0.166411
CG14805 CG4299 -0.060362
CG14805 CG4878 -0.775512
CG14805 CG4904 0.521972
CG14805 CG5083 0.093793
CG14805 CG5258 -0.341383
CG14805 CG5277 0.352640
CG14805 CG5813 -0.167901
CG14805 CG6210 0.282114
CG14805 CG6751 -0.284701
CG14805 CG7265 -0.465983
CG14805 CG7271 0.217858
CG14805 CG7528 -0.193760
CG14805 CG7538 -0.351893
CG14805 CG7698 -0.328150
CG14805 CG8308 0.034406
CG14805 CG8472 0.101314
CG14805 CG9148 -0.557923
CG14805 CG9256 -0.143171
CG14805 CG9423 -0.322630
CG15009 CG2072 -0.312760
CG15009 CG30118 -0.210587
CG15009 CG3722 -0.478894
CG15009 CG5813 -0.084977
CG15162 CG17725 0.272124
CG15162 CG17932 -0.856823
CG15162 CG18754 0.333898
CG15162 CG2210 -0.152841
CG15162 CG2791 -0.027415
CG15162 CG3992 -1.312195
CG15162 CG6751 -0.154818
CG15162 CG8147 0.182815
CG15162 CG9148 0.322032
CG15162 CG9916 -0.568077
CG1548 CG16944 -0.246793
CG1548 CG5520 -1.149447
CG1591 CG16944 -2.331049
CG1591 CG17437 0.192725
CG1591 CG2072 -0.014805
CG1591 CG2210 0.259692
CG1591 CG2469 0.944021
CG1591 CG2791 0.533408
CG1591 CG31349 -0.789069
CG1591 CG3198 1.301670
CG1591 CG3400 0.139062
CG1591 CG3605 -2.660235
CG1591 CG3992 -1.339153
CG1591 CG4440 0.097110
CG1591 CG4672 0.763769
CG1591 CG5093 -0.336557
CG1591 CG5370 -0.063263
CG1591 CG5408 0.070853
CG1591 CG5520 -0.740517
CG1591 CG5814 0.542536
CG1591 CG6210 0.116005
CG1591 CG6501 -2.312145
CG1591 CG7563 -0.038047
CG1591 CG8965 -1.129020
CG1591 CG9022 0.009072
CG1591 CG9148 -0.813607
CG1591 CG9191 0.226534
CG1591 TE19126 -0.261710
CG1616 CG17054 0.144183
CG1616 CG17228 -0.531561
CG1616 CG1780 -0.187607
CG1616 CG18174 0.088671
CG1616 CG2140 0.107737
CG1616 CG2358 0.004864
CG1616 CG3039 -0.150619
CG1616 CG3227 -0.600658
CG1616 CG3969 0.226132
CG1616 CG4050 -0.196826
CG1616 CG4236 -0.030179
CG1616 CG4303 0.293349
CG1616 CG5581 -0.090743
CG1616 CG7271 -0.097847
CG1616 CG7528 0.200227
CG1616 CG8625 -0.051289
CG1616 CG8651 -0.182731
CG1616 CG9148 -0.739795
CG1624 CG18024 -0.355940
CG1624 CG1966 -1.069691
CG1624 CG2941 -0.360998
CG1624 CG3039 0.070023
CG1624 CG3048 -0.719801
CG1624 CG32149 0.052614
CG1624 CG3227 -1.532288
CG1624 CG3424 0.345881
CG1624 CG3430 0.073571
CG1624 CG4236 -0.045510
CG1624 CG5452 0.219069
CG1624 CG5893 -1.846483
CG1624 CG5940 -0.249190
CG1624 CG6105 -0.492574
CG1624 CG6246 -0.122049
CG1624 CG7457 0.624712
CG1624 CG7855 0.014795
CG1624 CG7892 -1.143840
CG1624 CG8544 -0.486169
CG1624 CG8651 -0.281805
CG1624 CG9193 0.626936
CG1624 CG9712 0.335860
CG1624 CG9866 0.336310
CG1624 CG9999 -0.105315
CG16788 CG18528 -0.413177
CG16788 CG2199 0.811835
CG16788 CG3400 -0.887738
CG16788 CG3705 -0.499229
CG16788 CG4420 -0.182300
CG16788 CG5370 -0.289539
CG16788 CG8625 -0.359238
CG16788 CG8933 -0.480901
CG16788 CG9322 -0.894331
CG16788 CG9884 -0.181136
CG16876 CG2199 0.226908
CG16876 CG4440 -0.665024
CG16876 CG4567 -1.053649
CG16876 CG5277 0.345902
CG16876 CG5520 0.017843
CG16876 CG5661 -0.180495
CG16876 CG6345 0.648288
CG16876 CG6578 0.510376
CG16876 CG7895 -0.188585
CG16876 CG8625 0.106828
CG16876 CG9238 -1.354604
CG16876 CG9322 0.473310
CG16903 CG17256 -0.787173
CG16903 CG17437 -0.241981
CG16903 CG18375 0.152329
CG16903 CG18754 0.113785
CG16903 CG2191 -0.401001
CG16903 CG30092 -0.213318
CG16903 CG31349 0.118319
CG16903 CG32253 -0.051143
CG16903 CG3400 0.314667
CG16903 CG3722 -0.158447
CG16903 CG3992 -1.544780
CG16903 CG5824 0.214615
CG16903 CG8147 0.405771
CG16903 TE19126 0.020236
CG16944 CG2072 -0.110903
CG16944 CG2210 0.237117
CG16944 CG2469 -0.773957
CG16944 CG31349 0.004664
CG16944 CG3605 0.380747
CG16944 CG4672 -0.849875
CG16944 CG5520 -0.133317
CG16944 CG6501 1.163702
CG16944 CG9148 0.543244
CG16944 CG9191 -0.364461
CG17054 CG1715 0.231877
CG17054 CG1763 -0.184533
CG17054 CG18174 -0.384346
CG17054 CG18608 -1.467983
CG17054 CG2048 0.782724
CG17054 CG2140 -0.653109
CG17054 CG2161 -0.855378
CG17054 CG2358 -0.171506
CG17054 CG2941 -0.184620
CG17054 CG3183 -1.668860
CG17054 CG3278 0.469869
CG17054 CG32982 0.104312
CG17054 CG3307 1.122011
CG17054 CG33207 0.151159
CG17054 CG3416 0.010107
CG17054 CG3969 -0.326592
CG17054 CG4050 -0.295609
CG17054 CG4307 0.232278
CG17054 CG4567 -1.075645
CG17054 CG4589 -0.025870
CG17054 CG4878 -0.154109
CG17054 CG4904 0.142758
CG17054 CG5083 -1.294500
CG17054 CG5215 0.307371
CG17054 CG5258 -0.462953
CG17054 CG5408 -0.370672
CG17054 CG5581 0.274700
CG17054 CG5809 -0.010503
CG17054 CG5949 0.272645
CG17054 CG6860 -0.104654
CG17054 CG7528 0.347754
CG17054 CG7698 0.573606
CG17054 CG8581 0.090892
CG17054 CG9148 -0.229026
CG17054 CG9211 0.211067
CG17054 CG9253 0.144909
CG17054 CG9256 -0.812435
CG17054 CG9712 -1.421430
CG17054 CG9740 -0.508932
CG17054 CG9884 0.418162
CG17054 CG9977 0.059926
CG17054 CG9984 -1.153244
CG1715 CG1957 -0.943004
CG1715 CG2048 -0.446748
CG1715 CG2140 0.447886
CG1715 CG2210 -0.094580
CG1715 CG2791 0.020118
CG1715 CG30497 0.140053
CG1715 CG3969 -0.761953
CG1715 CG4041 0.378000
CG1715 CG4050 -0.153117
CG1715 CG4307 0.161993
CG1715 CG4878 -0.384554
CG1715 CG4904 -0.993858
CG1715 CG5083 0.601107
CG1715 CG6105 0.096246
CG1715 CG6578 0.407670
CG1715 CG6647 0.232726
CG1715 CG7265 0.891065
CG1715 CG7855 -0.268797
CG1715 CG8174 -0.022604
CG1715 CG8472 -0.271949
CG1715 CG8544 0.305040
CG1715 CG9188 -0.491653
CG1715 CG9256 -0.492839
CG1715 CG9712 0.287631
CG1715 CG9740 -2.070103
CG1715 CG9750 -0.448005
CG1715 CG9884 -0.337940
CG1715 CG9977 -0.528561
CG17228 CG1837 -0.126261
CG17228 CG18657 -0.592012
CG17228 CG32149 -0.381566
CG17228 CG3430 -0.046342
CG17228 CG3956 -0.483462
CG17228 CG5893 -0.054690
CG17228 CG5940 -0.109410
CG17228 CG7457 -0.171120
CG17228 CG9768 -1.278018
CG17256 CG17725 -0.406110
CG17256 CG18754 0.172954
CG17256 CG1893 -0.146349
CG17256 CG2210 0.468343
CG17256 CG30092 -0.153048
CG17256 CG30118 -0.119730
CG17256 CG32486 -0.021242
CG17256 CG5370 -0.373996
CG17256 CG5824 0.006028
CG17256 CG6930 -0.164099
CG17256 CG6949 -0.559873
CG17256 CG7271 -0.175788
CG17256 CG8147 -1.721559
CG17256 CG8174 0.208772
CG17256 CG8581 -0.389499
CG17256 CG9916 0.118166
CG17437 CG18754 0.189566
CG17437 CG2191 -0.856368
CG17437 CG30092 0.072117
CG17437 CG31349 -0.294517
CG17437 CG3400 0.295804
CG17437 CG3605 0.251875
CG17437 CG4440 -0.194518
CG17437 CG5408 -0.564272
CG17437 CG5814 -0.118910
CG17437 CG6210 -0.579066
CG17437 CG6501 -0.250665
CG17437 CG9022 -0.145806
CG17437 CG9148 0.330763
CG17437 TE19126 -0.509988
CG1763 CG18174 -1.871078
CG1763 CG1837 -0.520425
CG1763 CG18608 -0.394198
CG1763 CG2140 0.392659
CG1763 CG2198 -0.095779
CG1763 CG2199 -0.707518
CG1763 CG32486 0.275492
CG1763 CG3307 0.384086
CG1763 CG33207 -0.524793
CG1763 CG3969 -0.084545
CG1763 CG3998 -0.787376
CG1763 CG4050 -0.152192
CG1763 CG4420 -0.162636
CG1763 CG4567 -0.175850
CG1763 CG4589 0.044993
CG1763 CG4878 0.372053
CG1763 CG4976 -0.119652
CG1763 CG5083 -0.312214
CG1763 CG5258 -0.305713
CG1763 CG5408 -0.154838
CG1763 CG5661 -0.190001
CG1763 CG5813 -0.770436
CG1763 CG5949 -0.126625
CG1763 CG6345 0.156537
CG1763 CG6647 0.935055
CG1763 CG6860 -0.029309
CG1763 CG7528 0.121920
CG1763 CG7698 -0.560641
CG1763 CG8308 -0.456286
CG1763 CG9148 0.019012
CG1763 CG9211 0.150966
CG1763 CG9253 -0.419872
CG1763 CG9984 0.275669
CG17725 CG17932 -1.374214
CG17725 CG2210 -1.488077
CG17725 CG30118 -0.186842
CG17725 CG3705 0.117274
CG17725 CG3992 0.735624
CG17725 CG8147 -2.096951
CG17725 CG8174 0.927738
CG17725 TE19126 -0.866450
CG1780 CG1837 -0.265272
CG1780 CG1957 -0.595372
CG1780 CG2048 -0.373331
CG1780 CG2140 0.243285
CG1780 CG2161 -1.453889
CG1780 CG2358 0.040025
CG1780 CG3039 -0.373256
CG1780 CG32149 0.030844
CG1780 CG3227 -0.052323
CG1780 CG32372 -0.049835
CG1780 CG3969 -0.859060
CG1780 CG4050 -0.267390
CG1780 CG4236 -0.154409
CG1780 CG4303 0.148779
CG1780 CG4307 -1.118803
CG1780 CG4878 -0.666715
CG1780 CG4904 0.102053
CG1780 CG5215 0.360396
CG1780 CG5277 -0.240075
CG1780 CG5581 -0.172506
CG1780 CG5809 0.192240
CG1780 CG6105 0.038098
CG1780 CG6578 0.735938
CG1780 CG6751 -0.010562
CG1780 CG7271 0.359056
CG1780 CG7698 0.199103
CG1780 CG8651 0.212820
CG1780 CG8933 -0.498282
CG1780 CG9256 -0.163131
CG1780 CG9423 -0.757868
CG1780 CG9762 0.167301
CG1780 CG9884 0.256436
CG1780 CG9977 -0.261885
CG1780 CG9984 0.263088
CG17932 CG2210 -0.658510
CG17932 CG7780 -0.834731
CG17932 CG8147 0.763986
CG18024 CG32149 -0.642763
CG18024 CG3956 -0.571618
CG18024 CG5093 1.327023
CG18024 CG5452 -0.172899
CG18024 CG5893 -0.365896
CG18024 CG6246 1.363494
CG18024 CG7855 -0.292606
CG18024 TE19126 2.055051
CG18174 CG1837 0.239123
CG18174 CG18608 -0.625607
CG18174 CG2358 0.635574
CG18174 CG3416 -1.120171
CG18174 CG3969 0.782348
CG18174 CG4976 -0.088711
CG18174 CG5083 0.366006
CG18174 CG5258 -0.541906
CG18174 CG5809 0.439553
CG18174 CG5940 0.051168
CG18174 CG6720 -0.658385
CG18174 CG6860 -0.066135
CG18174 CG7528 -0.281302
CG18174 CG7538 -0.605359
CG18174 CG7698 -0.784358
CG18174 CG9253 -0.220941
CG18321 CG4050 -0.012828
CG18321 CG4236 -0.224691
CG18321 CG4878 0.262240
CG18321 CG5258 -0.380264
CG18321 CG6720 -0.426313
CG18321 CG7457 -0.014019
CG18321 CG7538 -0.103194
CG18321 CG7698 0.228274
CG1837 CG18528 0.422344
CG1837 CG2048 0.918335
CG1837 CG2358 -0.820707
CG1837 CG3041 0.125215
CG1837 CG32149 -0.199408
CG1837 CG3307 -0.168986
CG1837 CG3416 -0.284250
CG1837 CG3430 -0.055329
CG1837 CG3969 0.251880
CG1837 CG3998 -0.058890
CG1837 CG4050 0.277569
CG1837 CG4236 -0.123742
CG1837 CG4307 -0.144549
CG1837 CG4589 0.427052
CG1837 CG4878 -0.544419
CG1837 CG4976 0.290441
CG1837 CG5083 -0.376647
CG1837 CG5940 -0.687785
CG1837 CG6647 -1.618287
CG1837 CG6720 0.320845
CG1837 CG7265 0.879625
CG1837 CG7271 0.046367
CG1837 CG7457 -0.710740
CG1837 CG7538 0.854424
CG1837 CG7698 -1.127600
CG1837 CG7855 -0.654515
CG1837 CG8308 -0.339289
CG1837 CG8544 0.772526
CG1837 CG8933 0.229197
CG1837 CG9193 -0.614024
CG1837 CG9256 -1.561369
CG1837 CG9712 0.248631
CG1837 CG9750 -1.084628
CG18375 CG18740 -0.180146
CG18375 CG30092 -0.199959
CG18375 CG32253 -0.547257
CG18375 CG3400 -0.127400
CG18375 CG3722 -0.340576
CG18375 CG3992 -0.012233
CG18375 CG5813 -0.277044
CG18375 TE19126 -0.095867
CG18528 CG2198 0.259718
CG18528 CG2941 0.589384
CG18528 CG3424 -0.080628
CG18528 CG3430 0.061001
CG18528 CG3705 -0.045438
CG18528 CG3969 1.050151
CG18528 CG4041 -1.096898
CG18528 CG4236 1.136271
CG18528 CG4307 0.476817
CG18528 CG5809 -0.842409
CG18528 CG7271 -0.536258
CG18528 CG7698 -1.222210
CG18528 CG7833 -0.235606
CG18528 CG8050 -0.696438
CG18528 CG8625 0.166980
CG18528 CG8933 -1.654770
CG18528 CG9188 0.250943
CG18528 CG9712 -2.283953
CG18528 CG9740 1.843777
CG18528 CG9762 -1.067757
CG18528 CG9866 -0.471935
CG18528 CG9884 -0.150890
CG18608 CG2048 0.234500
CG18608 CG2161 0.473225
CG18608 CG30193 -0.021684
CG18608 CG3041 -0.400094
CG18608 CG3183 0.276135
CG18608 CG32486 -0.585907
CG18608 CG3307 -1.108189
CG18608 CG3998 -0.432490
CG18608 CG4041 0.362905
CG18608 CG4307 -0.106050
CG18608 CG4567 0.609498
CG18608 CG4589 -0.128023
CG18608 CG4976 -0.128631
CG18608 CG5083 -0.655092
CG18608 CG5215 0.175825
CG18608 CG5258 0.196890
CG18608 CG5454 -0.092676
CG18608 CG5581 -0.056109
CG18608 CG5813 -0.029120
CG18608 CG5940 0.039293
CG18608 CG6720 0.048812
CG18608 CG6860 -0.570719
CG18608 CG7223 0.044423
CG18608 CG7265 0.293556
CG18608 CG8308 0.697559
CG18608 CG9211 -1.038306
CG18608 CG9253 0.108178
CG18608 CG9750 0.035908
CG18608 CG9984 -1.691215
CG18657 CG1957 0.315930
CG18657 CG1966 -0.229198
CG18657 CG2198 -0.483451
CG18657 CG2939 -0.452803
CG18657 CG3041 0.218400
CG18657 CG3048 -0.451502
CG18657 CG3183 -0.142008
CG18657 CG3227 0.054266
CG18657 CG32982 -0.219909
CG18657 CG3307 0.387585
CG18657 CG3424 -0.439307
CG18657 CG3430 -0.828056
CG18657 CG3619 -0.088730
CG18657 CG4158 -0.018693
CG18657 CG4236 0.499015
CG18657 CG4303 -0.039335
CG18657 CG4769 0.057818
CG18657 CG4976 -0.099695
CG18657 CG5215 -0.354487
CG18657 CG5581 0.565247
CG18657 CG5940 -0.163517
CG18657 CG5949 -0.248368
CG18657 CG6578 -0.227788
CG18657 CG7223 -0.520751
CG18657 CG7375 0.109031
CG18657 CG7892 0.209794
CG18657 CG8651 -0.295318
CG18657 CG9256 -0.108681
CG1866 CG2469 -0.989203
CG1866 CG3198 -0.539113
CG1866 CG32491 -0.908636
CG1866 CG3605 -0.085371
CG1866 CG4672 -0.988475
CG1866 CG5520 0.035128
CG1866 CG8965 0.186437
CG18740 CG3400 0.123158
CG18740 CG3722 -0.437588
CG18740 CG4420 -0.973307
CG18754 CG2191 0.173014
CG18754 CG2199 -0.393576
CG18754 CG2210 -0.057509
CG18754 CG2791 -0.145658
CG18754 CG30092 0.137806
CG18754 CG3097 -0.473674
CG18754 CG31349 -0.709056
CG18754 CG32253 -0.048338
CG18754 CG3992 -1.914631
CG18754 CG4440 0.280623
CG18754 CG5093 0.789348
CG18754 CG5813 -0.425515
CG18754 CG5814 -3.557144
CG18754 CG5824 -1.076518
CG18754 CG6501 0.253712
CG18754 CG8147 -0.183201
CG18754 CG9238 -0.210269
CG18754 CG9322 -3.121426
CG18754 CG9768 0.538726
CG18754 CG9916 0.269903
CG18754 TE19126 -0.812348
CG1893 CG2210 -0.124735
CG1893 CG30118 -0.083227
CG1893 CG3278 -0.070421
CG1893 CG3992 -0.327986
CG1893 CG8147 -0.537453
CG1957 CG2048 0.464649
CG1957 CG2140 0.481569
CG1957 CG2941 0.083678
CG1957 CG3048 0.126957
CG1957 CG30497 -0.421568
CG1957 CG3227 0.227678
CG1957 CG32982 0.040533
CG1957 CG3424 -0.514629
CG1957 CG4050 0.598728
CG1957 CG4236 0.747610
CG1957 CG4303 -1.860276
CG1957 CG5215 -0.292423
CG1957 CG5277 0.505808
CG1957 CG5809 0.599254
CG1957 CG6105 -0.781083
CG1957 CG6578 -2.313681
CG1957 CG7265 0.719010
CG1957 CG7855 -0.222268
CG1957 CG7892 -0.247673
CG1957 CG8933 -0.142546
CG1957 CG9256 -0.457356
CG1957 CG9423 -0.552396
CG1957 CG9740 0.570893
CG1957 CG9866 0.411686
CG1957 CG9977 -1.426974
CG1966 CG2198 -0.495165
CG1966 CG2941 0.600561
CG1966 CG30193 -0.025906
CG1966 CG3039 -0.133498
CG1966 CG3048 0.451506
CG1966 CG3183 0.232535
CG1966 CG3227 0.485197
CG1966 CG32982 -1.109365
CG1966 CG3307 1.045107
CG1966 CG3430 -1.538605
CG1966 CG4454 -0.050836
CG1966 CG4589 -0.044046
CG1966 CG4976 -1.911977
CG1966 CG5581 0.254789
CG1966 CG5940 0.288279
CG1966 CG5949 0.127746
CG1966 CG6246 -2.641103
CG1966 CG6647 0.198639
CG1966 CG7223 0.154059
CG1966 CG7375 0.033968
CG1966 CG7457 -1.235106
CG1966 CG7833 -0.309710
CG1966 CG8544 0.493256
CG1966 CG8651 -0.554747
CG1966 CG9256 -0.939086
CG1966 CG9712 -1.429967
CG1966 CG9740 -0.973703
CG1966 CG9866 -0.707138
CG2048 CG2941 0.383988
CG2048 CG3278 0.449604
CG2048 CG3307 -0.212851
CG2048 CG3424 0.266867
CG2048 CG3969 -0.911387
CG2048 CG4050 1.052073
CG2048 CG4236 -0.974611
CG2048 CG4303 -0.058880
CG2048 CG4307 -4.096453
CG2048 CG4589 0.556141
CG2048 CG4878 -0.216901
CG2048 CG4904 -1.237215
CG2048 CG5277 0.486343
CG2048 CG5454 1.131974
CG2048 CG5581 -0.404680
CG2048 CG6578 -0.987794
CG2048 CG6647 -0.313582
CG2048 CG6720 0.687110
CG2048 CG7265 0.514833
CG2048 CG7698 0.892642
CG2048 CG7833 0.193637
CG2048 CG8050 0.125051
CG2048 CG8933 -1.407822
CG2048 CG9256 -3.091823
CG2048 CG9423 0.188974
CG2048 CG9740 -2.957196
CG2048 CG9750 -1.349879
CG2048 CG9884 0.179570
CG2048 CG9977 0.740899
CG2048 CG9984 1.171512
CG2072 CG2469 -0.587903
CG2072 CG30118 -0.239580
CG2072 CG3198 -0.411429
CG2072 CG5133 -1.132312
CG2072 CG6501 -0.416850
CG2072 CG9022 -0.057428
CG2072 CG9191 -0.279698
CG2125 CG5393 -0.631379
CG2140 CG2198 0.055135
CG2140 CG2199 0.172962
CG2140 CG2358 -0.206233
CG2140 CG3039 -0.078496
CG2140 CG3048 0.133529
CG2140 CG3183 0.165612
CG2140 CG3227 -0.958614
CG2140 CG32982 0.009677
CG2140 CG3307 -0.134303
CG2140 CG3969 -0.347412
CG2140 CG4041 -0.141601
CG2140 CG4050 -0.086794
CG2140 CG4567 -0.551224
CG2140 CG4769 -0.124619
CG2140 CG4904 0.676867
CG2140 CG5083 -0.047450
CG2140 CG5277 -0.836913
CG2140 CG5581 -0.525992
CG2140 CG5809 0.056509
CG2140 CG6105 0.019295
CG2140 CG6210 -0.381633
CG2140 CG6345 0.307928
CG2140 CG6751 0.467857
CG2140 CG7375 0.304797
CG2140 CG7698 -0.511239
CG2140 CG7892 0.094277
CG2140 CG8625 0.480005
CG2140 CG8651 0.113037
CG2140 CG9253 -0.193113
CG2140 CG9256 -0.345575
CG2140 CG9712 0.438834
CG2140 CG9740 -0.446129
CG2140 CG9762 0.139702
CG2140 CG9866 0.013229
CG2140 CG9884 -0.143738
CG2140 CG9977 -0.908325
CG2140 CG9984 0.092090
CG2161 CG2210 -0.059008
CG2161 CG2941 -0.316320
CG2161 CG3183 -0.084421
CG2161 CG32149 -0.133142
CG2161 CG32372 0.089038
CG2161 CG32486 0.274085
CG2161 CG3278 -0.795940
CG2161 CG3416 -0.531353
CG2161 CG3969 -0.791063
CG2161 CG4307 -0.052371
CG2161 CG5083 -0.840831
CG2161 CG5215 -1.784160
CG2161 CG6210 -0.581924
CG2161 CG6391 -0.506919
CG2161 CG6751 -0.847732
CG2161 CG6930 -1.044010
CG2161 CG6949 0.176410
CG2161 CG7265 1.166986
CG2161 CG7271 -0.837425
CG2161 CG7528 0.045668
CG2161 CG8933 -0.052019
CG2161 CG9148 0.255517
CG2161 CG9191 0.084080
CG2161 CG9256 -0.034928
CG2161 CG9712 -0.263487
CG2161 CG9750 0.136203
CG2161 CG9916 0.208509
CG2161 CG9984 0.491840
CG2173 CG4303 -0.121363
CG2191 CG3097 -0.157511
CG2191 CG4440 -0.371165
CG2191 CG5814 -0.334577
CG2191 CG5893 0.820773
CG2191 CG6501 -0.041755
CG2191 CG9768 0.123251
CG2191 TE19126 -0.485891
CG2198 CG30193 0.230917
CG2198 CG32982 -0.027458
CG2198 CG3307 -0.798115
CG2198 CG3998 -1.068390
CG2198 CG4041 -0.299218
CG2198 CG4567 -0.640576
CG2198 CG4589 -0.149859
CG2198 CG4769 -0.548749
CG2198 CG4976 0.417841
CG2198 CG5454 0.467158
CG2198 CG6345 0.552528
CG2198 CG6578 -0.151756
CG2198 CG6647 -0.359212
CG2198 CG7833 -0.227170
CG2198 CG8050 0.528781
CG2198 CG9211 -0.595125
CG2198 CG9253 0.094961
CG2198 CG9712 -0.129610
CG2198 CG9740 0.650576
CG2198 CG9762 -0.254117
CG2198 CG9866 -0.023642
CG2199 CG2791 -0.385162
CG2199 CG31349 -1.021375
CG2199 CG32486 -0.625437
CG2199 CG3605 0.660514
CG2199 CG3800 -0.264846
CG2199 CG4008 0.014019
CG2199 CG4041 0.029719
CG2199 CG4567 -1.659970
CG2199 CG4904 0.741764
CG2199 CG5277 -3.104830
CG2199 CG5370 0.287381
CG2199 CG5661 -0.129787
CG2199 CG5813 1.175148
CG2199 CG5814 0.274126
CG2199 CG5824 -1.279605
CG2199 CG6345 -1.453178
CG2199 CG6578 1.501257
CG2199 CG6751 0.424906
CG2199 CG7895 -0.258831
CG2199 CG8174 0.858052
CG2199 CG8472 0.512442
CG2199 CG8581 0.035854
CG2199 CG9211 0.457959
CG2199 CG9238 -0.545355
CG2199 CG9253 0.328904
CG2199 CG9322 -2.093918
CG2210 CG2791 0.738998
CG2210 CG30118 -0.200031
CG2210 CG32253 0.004346
CG2210 CG32486 0.535953
CG2210 CG3278 0.366111
CG2210 CG3969 -0.433204
CG2210 CG3992 -1.288989
CG2210 CG4307 0.114210
CG2210 CG4904 -2.459053
CG2210 CG5661 -0.345568
CG2210 CG5813 0.504908
CG2210 CG5824 0.217747
CG2210 CG6210 -0.013500
CG2210 CG6501 0.066117
CG2210 CG6751 -0.237220
CG2210 CG6949 -0.190788
CG2210 CG6998 -0.070039
CG2210 CG8147 -1.047311
CG2210 CG8174 -0.757996
CG2210 CG8472 0.077447
CG2210 CG8581 -0.166105
CG2210 CG9022 -0.451467
CG2210 CG9148 0.711557
CG2210 CG9191 0.111153
CG2210 CG9322 0.531212
CG2210 CG9916 -1.391791
CG2358 CG3183 0.223925
CG2358 CG3307 0.111204
CG2358 CG3969 0.424448
CG2358 CG4050 -0.620862
CG2358 CG4236 -0.187666
CG2358 CG4307 0.565098
CG2358 CG4878 -2.233316
CG2358 CG4904 -0.927661
CG2358 CG4976 0.078500
CG2358 CG5258 -0.609789
CG2358 CG5452 -0.024373
CG2358 CG5809 0.611015
CG2358 CG6105 -0.010107
CG2358 CG6647 1.148532
CG2358 CG6720 -1.347772
CG2358 CG7265 0.009295
CG2358 CG7457 0.264160
CG2358 CG7528 0.270986
CG2358 CG7538 -1.110837
CG2358 CG7698 -0.863400
CG2358 CG8308 -0.390303
CG2358 CG8472 0.444852
CG2358 CG9188 -0.156809
CG2358 CG9193 0.054223
CG2358 CG9256 -0.073318
CG2358 CG9884 0.132927
CG2358 CG9977 0.086371
CG2358 CG9984 -0.148256
CG2469 CG3198 -0.329389
CG2469 CG3605 -0.473767
CG2469 CG4672 0.562874
CG2469 CG5520 -0.677038
CG2469 CG7413 -0.008576
CG2469 CG9022 -0.152245
CG2791 CG30118 0.036437
CG2791 CG32486 0.050543
CG2791 CG3969 0.313384
CG2791 CG3992 -0.885563
CG2791 CG4050 -0.466113
CG2791 CG4878 0.180567
CG2791 CG4904 -0.360414
CG2791 CG5277 -0.397340
CG2791 CG5661 0.138183
CG2791 CG5824 0.764246
CG2791 CG6210 0.300486
CG2791 CG6578 0.154852
CG2791 CG8147 -0.395883
CG2791 CG8174 -0.523953
CG2791 CG8581 0.140970
CG2791 CG9022 0.077701
CG2791 CG9148 -0.207754
CG2791 CG9238 -0.878862
CG2791 CG9322 0.172408
CG2791 CG9916 -0.541506
CG2791 CG9977 -0.470279
CG2863 CG3307 0.435795
CG2863 CG3998 0.134770
CG2863 CG4041 0.398057
CG2863 CG4672 -0.045181
CG2863 CG4904 0.180667
CG2863 CG5454 -1.154702
CG2863 CG5581 0.034783
CG2863 CG6391 -0.309262
CG2863 CG8472 -0.720244
CG2863 CG8965 -0.073542
CG2863 CG9191 -0.029771
CG2863 CG9253 -0.011004
CG2939 CG32982 -0.453809
CG2941 CG30193 -0.030874
CG2941 CG3183 0.053128
CG2941 CG3430 0.137037
CG2941 CG4008 0.012515
CG2941 CG4303 0.608280
CG2941 CG6105 0.058397
CG2941 CG7375 -1.342380
CG2941 CG7698 0.131871
CG2941 CG7892 0.140036
CG2941 CG8933 -0.410481
CG2941 CG9211 -0.247214
CG2941 CG9256 0.021332
CG2941 CG9712 -3.155840
CG2941 CG9740 0.867622
CG2941 CG9762 0.674666
CG2941 CG9866 -0.690287
CG2941 CG9884 -0.206430
CG2941 CG9977 0.269449
CG30092 CG32253 -0.398798
CG30092 CG3400 0.340699
CG30092 CG3992 0.057561
CG30092 CG5408 0.022338
CG30092 CG6210 -1.000637
CG30092 CG8581 -0.068011
CG30092 CG9148 0.075615
CG30118 CG32486 -0.620098
CG30118 CG5093 -1.035206
CG30118 CG8147 -0.650800
CG30118 CG8174 -0.278616
CG30193 CG3041 -0.835405
CG30193 CG32491 0.056259
CG30193 CG32982 0.358067
CG30193 CG3307 -0.784142
CG30193 CG3430 -0.216871
CG30193 CG3998 -0.650388
CG30193 CG4041 1.219740
CG30193 CG4589 -0.993634
CG30193 CG4976 -0.142251
CG30193 CG5454 -2.052147
CG30193 CG5581 -1.347969
CG30193 CG5940 -0.058294
CG30193 CG5949 -0.452077
CG30193 CG6246 -2.033426
CG30193 CG6647 0.078907
CG30193 CG7457 0.258436
CG30193 CG8050 0.429756
CG30193 CG8544 -0.001335
CG30193 CG9211 0.082892
CG30193 CG9712 0.357807
CG30193 CG9740 -2.208612
CG30193 CG9866 0.862533
CG3039 CG3227 -0.214413
CG3039 CG3424 -0.798324
CG3039 CG4236 -1.114764
CG3039 CG4303 -0.053248
CG3039 CG5175 0.105062
CG3039 CG5809 -0.098960
CG3039 CG6720 -0.131875
CG3039 CG7271 -0.300527
CG3039 CG7457 0.095121
CG3039 CG7538 -0.232058
CG3039 CG8933 0.078362
CG3039 CG9193 0.729242
CG3039 CG9256 -0.099994
CG3039 CG9423 -0.107995
CG3039 CG9999 -1.867676
CG3041 CG3048 -0.520386
CG3041 CG3183 -0.325707
CG3041 CG32982 0.471463
CG3041 CG3307 -1.244938
CG3041 CG3430 -0.031837
CG3041 CG4050 0.154151
CG3041 CG4589 -0.553233
CG3041 CG4976 -0.180205
CG3041 CG5083 0.482238
CG3041 CG5452 -0.099381
CG3041 CG5454 0.750740
CG3041 CG5581 0.629516
CG3041 CG5940 -0.997015
CG3041 CG5949 -0.261798
CG3041 CG6647 0.913381
CG3041 CG6860 -0.202004
CG3041 CG7265 -0.269363
CG3041 CG7413 -0.113667
CG3041 CG7457 0.262938
CG3041 CG7855 -0.102542
CG3041 CG8308 -0.278014
CG3041 CG8472 -0.396937
CG3041 CG9256 -0.197107
CG3048 CG3227 -0.219956
CG3048 CG32982 -0.903639
CG3048 CG3307 0.418992
CG3048 CG3424 0.004218
CG3048 CG3430 -0.109393
CG3048 CG3619 0.105152
CG3048 CG4050 -0.129372
CG3048 CG4158 -0.543135
CG3048 CG4236 -0.097758
CG3048 CG4589 0.417685
CG3048 CG4976 -0.126795
CG3048 CG5408 -0.588381
CG3048 CG5809 0.453568
CG3048 CG5940 0.175911
CG3048 CG5949 -0.045436
CG3048 CG6105 0.465430
CG3048 CG6868 -0.269816
CG3048 CG8625 -0.063323
CG3048 CG8651 -0.734564
CG3048 CG9977 -0.558749
CG30497 CG3227 -0.155274
CG30497 CG3400 0.144709
CG30497 CG3424 -0.331443
CG30497 CG3619 0.183676
CG30497 CG4050 0.443093
CG30497 CG4236 0.404765
CG30497 CG4303 0.099825
CG30497 CG5277 0.279489
CG30497 CG5408 0.469260
CG30497 CG5809 -0.215606
CG30497 CG6105 -0.666227
CG30497 CG6210 0.532375
CG30497 CG6578 -0.436346
CG30497 CG7375 -0.808948
CG30497 CG7833 0.147024
CG30497 CG7892 -0.130144
CG30497 CG8625 -0.631421
CG30497 CG9148 -0.403628
CG30497 CG9188 -0.139562
CG30497 CG9762 0.533595
CG30497 CG9916 -0.214553
CG30497 CG9977 -1.564271
CG3097 CG31349 -0.434101
CG3097 CG4299 0.505200
CG3097 CG4440 0.618288
CG3097 CG5814 0.216506
CG3097 CG5893 -1.592184
CG3097 CG9768 -0.299777
CG31317 CG32372 -0.643792
CG31317 CG3278 -0.326204
CG31317 CG3689 -0.954213
CG31349 CG3605 -0.478581
CG31349 CG3800 -0.956414
CG31349 CG3992 0.221485
CG31349 CG4440 0.753894
CG31349 CG5093 -0.657449
CG31349 CG5408 -0.222576
CG31349 CG5520 -0.115098
CG31349 CG5813 -0.275711
CG31349 CG5814 -0.444603
CG31349 CG5824 0.557887
CG31349 CG6501 -0.105029
CG31349 CG8472 -0.480532
CG31349 CG8581 -0.247681
CG31349 CG9022 0.236789
CG31349 CG9148 0.005905
CG31349 CG9238 0.676737
CG31349 CG9322 1.455396
CG31349 CG9768 1.307739
CG31349 TE19126 -1.625734
CG3183 CG32982 -0.260934
CG3183 CG3307 -1.020728
CG3183 CG4303 0.363655
CG3183 CG4567 0.107144
CG3183 CG4769 0.158858
CG3183 CG5083 -0.690574
CG3183 CG5215 0.105808
CG3183 CG5408 -0.049450
CG3183 CG5452 -0.231853
CG3183 CG5581 -0.542299
CG3183 CG5940 0.161507
CG3183 CG6391 -0.172161
CG3183 CG6860 -0.178943
CG3183 CG6868 -0.101801
CG3183 CG7223 -0.054312
CG3183 CG7528 0.052620
CG3183 CG7892 -0.679588
CG3183 CG8308 0.024894
CG3183 CG8651 -0.465723
CG3183 CG9211 0.213607
CG3183 CG9423 0.050053
CG3183 CG9712 -0.640289
CG3183 CG9866 0.253089
CG3183 CG9977 0.155083
CG3183 CG9984 0.719500
CG3198 CG3605 -0.728413
CG3198 CG4041 0.145981
CG3198 CG4672 -0.792789
CG3198 CG5454 -0.399041
CG3198 CG5520 0.242761
CG3198 CG6501 -1.804406
CG3198 CG7413 -0.434111
CG3198 CG7563 -1.264389
CG3198 CG8965 -1.882017
CG3198 CG9022 -0.318581
CG3198 CG9322 -0.003546
CG32149 CG3416 -0.188056
CG32149 CG3689 -0.183223
CG32149 CG3956 0.049635
CG32149 CG5083 -0.141079
CG32149 CG5215 -0.604331
CG32149 CG5940 0.003929
CG32149 CG7265 0.145415
CG32149 CG7271 -0.720157
CG32149 CG7457 -0.388915
CG32149 CG7855 0.109905
CG32149 CG7892 0.110180
CG32149 CG8544 0.160490
CG32149 CG9256 -0.075290
CG32149 CG9750 0.034389
CG32253 CG3992 -0.787509
CG32253 CG5133 -0.624701
CG32253 CG8147 0.342638
CG32253 CG8581 -0.518680
CG3227 CG3424 -0.158670
CG3227 CG4236 -0.184028
CG3227 CG4303 -0.737174
CG3227 CG5809 0.242260
CG3227 CG6105 0.115172
CG3227 CG6210 -0.226269
CG3227 CG7375 0.042433
CG3227 CG7892 -0.184365
CG3227 CG8625 -1.535691
CG3227 CG8651 -0.190133
CG3227 CG9256 0.392301
CG3227 CG9423 0.364895
CG3227 CG9977 0.113108
CG32372 CG3278 0.057220
CG32372 CG3689 0.101370
CG32372 CG5215 0.148177
CG32372 CG6391 -0.115780
CG32372 CG6751 -0.081327
CG32372 CG9423 -0.606888
CG32486 CG3278 -0.264453
CG32486 CG3800 0.295922
CG32486 CG3969 0.646233
CG32486 CG4307 -0.499320
CG32486 CG4567 -0.082745
CG32486 CG5083 -0.029582
CG32486 CG5813 -0.717751
CG32486 CG5824 -0.102010
CG32486 CG6391 0.002027
CG32486 CG6949 -0.259952
CG32486 CG8147 -0.153613
CG32486 CG8472 0.256462
CG32486 CG8581 -0.516499
CG32486 CG9984 -0.097940
CG32491 CG4672 -0.064994
CG32491 CG5520 -0.589095
CG32491 CG6224 -1.079696
CG32491 CG8308 0.010098
CG32491 CG8651 -0.075762
CG3278 CG3416 -0.652386
CG3278 CG3689 -0.471369
CG3278 CG4307 0.024097
CG3278 CG4878 -0.316860
CG3278 CG4904 -0.654664
CG3278 CG5258 -0.212316
CG3278 CG5824 0.638497
CG3278 CG6391 -0.586336
CG3278 CG6930 0.166515
CG3278 CG6949 0.452938
CG3278 CG6998 -0.344513
CG3278 CG7265 -0.480292
CG3278 CG8472 0.247445
CG3278 CG9256 -0.049613
CG3278 CG9750 -0.106331
CG3278 CG9916 -1.149742
CG32982 CG3307 -0.525773
CG32982 CG3430 -1.521431
CG32982 CG3619 -0.028544
CG32982 CG3998 1.239059
CG32982 CG4589 -1.342170
CG32982 CG4769 -0.200708
CG32982 CG4878 0.442089
CG32982 CG4976 -1.826233
CG32982 CG5083 0.526588
CG32982 CG5809 -1.020188
CG32982 CG5940 0.304300
CG32982 CG5949 -0.039483
CG32982 CG6345 0.048511
CG32982 CG6647 0.215957
CG32982 CG6860 -0.408422
CG32982 CG7223 0.355636
CG32982 CG7698 0.401867
CG32982 CG7833 0.340845
CG32982 CG8308 -0.419353
CG32982 CG8651 0.082719
CG32982 CG9712 0.222572
CG32982 CG9740 -2.324329
CG32982 CG9866 1.132502
CG32982 CG9977 -0.280673
CG3307 CG3424 0.101818
CG3307 CG3430 -0.574635
CG3307 CG3998 -0.027002
CG3307 CG4041 -0.756066
CG3307 CG4307 1.788191
CG3307 CG4589 0.692250
CG3307 CG4878 -0.098178
CG3307 CG4976 -2.349925
CG3307 CG5083 -1.241442
CG3307 CG5454 -1.706232
CG3307 CG5581 -0.202817
CG3307 CG6647 0.138065
CG3307 CG6720 0.270590
CG3307 CG6860 0.503844
CG3307 CG7265 0.025343
CG3307 CG8050 -0.094834
CG3307 CG8308 -1.119665
CG3307 CG8472 -0.117953
CG3307 CG8651 0.406229
CG3307 CG9211 -0.233647
CG3307 CG9256 -0.238758
CG3307 CG9712 0.662148
CG3307 CG9740 -3.580645
CG3307 CG9984 -0.741529
CG33207 CG4878 -0.175273
CG33207 CG4976 -0.374591
CG33207 CG5258 -0.362563
CG33207 CG8308 -0.016598
CG3400 CG3992 0.032012
CG3400 CG4050 -0.201903
CG3400 CG4299 0.296658
CG3400 CG4420 -0.148445
CG3400 CG5408 0.234989
CG3400 CG5814 0.286185
CG3400 CG6210 0.174676
CG3400 CG6501 0.320922
CG3400 CG9148 -0.130147
CG3400 CG9238 -0.601217
CG3400 CG9322 -0.095317
CG3400 CG9977 -0.636095
CG3400 TE19126 -0.705418
CG3416 CG3689 0.123741
CG3416 CG3969 -0.378949
CG3416 CG4878 -0.172998
CG3416 CG5215 -0.166872
CG3416 CG5258 0.356287
CG3416 CG5393 -2.005990
CG3416 CG5452 -0.070778
CG3416 CG6720 0.296507
CG3416 CG6949 -0.640303
CG3416 CG7265 -0.150801
CG3416 CG7271 1.961475
CG3416 CG7457 -0.263685
CG3416 CG8933 -0.365238
CG3416 CG9193 -0.356753
CG3416 CG9750 -0.028393
CG3424 CG4236 -0.607728
CG3424 CG4303 0.245858
CG3424 CG5175 0.303903
CG3424 CG5258 -0.055534
CG3424 CG5809 -0.782668
CG3424 CG7698 0.358161
CG3424 CG7833 -0.272632
CG3424 CG7855 -0.037201
CG3424 CG8050 -0.401346
CG3424 CG8625 -0.012022
CG3424 CG8933 -0.381149
CG3424 CG9193 -0.040649
CG3424 CG9256 -0.122266
CG3424 CG9750 -0.224672
CG3424 CG9977 0.437028
CG3424 CG9999 -0.791380
CG3430 CG3619 -0.064335
CG3430 CG3956 -0.178718
CG3430 CG4589 -0.265441
CG3430 CG4976 1.308887
CG3430 CG5581 0.147212
CG3430 CG5940 -0.261739
CG3430 CG5949 -1.923635
CG3430 CG6246 -1.634849
CG3430 CG7223 -0.862979
CG3430 CG7375 -0.587085
CG3430 CG7457 0.540091
CG3430 CG7855 -0.047811
CG3430 CG8050 1.781730
CG3430 CG8651 0.170884
CG3430 CG9712 0.165110
CG3430 CG9740 1.723525
CG3430 CG9762 0.895227
CG3430 CG9866 -4.723188
CG3430 CG9884 -0.236226
CG3605 CG3800 0.084681
CG3605 CG4440 -1.643096
CG3605 CG4672 -2.762134
CG3605 CG5408 -0.391882
CG3605 CG5520 0.363801
CG3605 CG5814 0.185891
CG3605 CG6210 -0.031615
CG3605 CG6345 0.231810
CG3605 CG6501 -0.078405
CG3605 CG7563 0.578024
CG3605 CG8308 -0.412995
CG3605 CG8651 -0.297102
CG3605 CG8965 0.303624
CG3619 CG4158 -0.215776
CG3619 CG4440 -0.125687
CG3619 CG4454 -0.554734
CG3619 CG4769 -0.629400
CG3619 CG6105 -0.052371
CG3619 CG6345 0.290654
CG3619 CG7375 -1.852938
CG3619 CG7892 0.152966
CG3619 CG8625 0.000876
CG3619 CG9762 0.303242
CG3689 CG5215 -0.200509
CG3689 CG5452 -0.247087
CG3705 CG4041 -0.205238
CG3705 CG8050 -0.827089
CG3705 CG8147 -0.052526
CG3705 CG8174 -0.491569
CG3705 CG9322 -1.504017
CG3722 CG5393 -1.026376
CG3800 CG4008 -0.659244
CG3800 CG4299 0.279662
CG3800 CG4440 -0.344241
CG3800 CG4567 -0.684333
CG3800 CG4769 -0.133220
CG3800 CG5277 0.774862
CG3800 CG5408 0.033398
CG3800 CG5814 -0.489822
CG3800 CG6210 -0.361700
CG3800 CG6345 0.192790
CG3800 CG6751 -1.470560
CG3800 CG7895 -0.156715
CG3800 CG8581 0.007736
CG3800 CG9148 -0.250482
CG3800 CG9211 0.264580
CG3800 CG9253 0.034880
CG3839 CG6224 -1.195202
CG3956 CG5452 -0.025593
CG3956 CG7855 -0.012541
CG3969 CG4041 -0.285243
CG3969 CG4050 -0.368048
CG3969 CG4236 -0.084007
CG3969 CG4307 -0.476451
CG3969 CG4878 0.469586
CG3969 CG4904 0.257738
CG3969 CG5083 -1.138105
CG3969 CG5215 -0.312615
CG3969 CG5661 -0.008620
CG3969 CG5809 0.364479
CG3969 CG6720 -0.717572
CG3969 CG6949 0.139579
CG3969 CG7265 -0.440292
CG3969 CG7271 -1.278336
CG3969 CG7528 0.046551
CG3969 CG7698 -1.007967
CG3969 CG8933 -0.549574
CG3969 CG9148 0.239923
CG3969 CG9253 0.231959
CG3969 CG9256 0.109764
CG3969 CG9740 0.783349
CG3969 CG9750 0.933688
CG3969 CG9884 -0.236307
CG3969 CG9977 0.046198
CG3969 CG9984 -2.489584
CG3992 CG5814 0.854636
CG3992 CG5824 -0.910318
CG3992 CG6246 6.137819
CG3992 CG6998 -0.252823
CG3992 CG8147 -1.299918
CG3992 CG9148 -1.210905
CG3992 CG9238 -0.685342
CG3992 CG9916 -0.693698
CG3992 TE19126 3.230440
CG3998 CG4041 -0.230720
CG3998 CG4307 0.128915
CG3998 CG4589 -1.109143
CG3998 CG4878 0.703448
CG3998 CG4976 -2.122598
CG3998 CG5083 0.423643
CG3998 CG5454 -0.911995
CG3998 CG5949 0.407232
CG3998 CG6345 -0.074558
CG3998 CG6647 -1.905868
CG3998 CG6860 -0.367574
CG3998 CG7457 -0.120963
CG3998 CG8308 0.595779
CG3998 CG9211 0.174565
CG3998 CG9712 0.194794
CG3998 CG9740 -0.684863
CG4008 CG4567 0.375204
CG4008 CG5408 0.004330
CG4008 CG5824 0.107079
CG4008 CG6105 0.035725
CG4008 CG6210 0.061433
CG4008 CG6345 0.279985
CG4008 CG6391 -0.286416
CG4008 CG6751 0.043548
CG4008 CG7375 -0.609715
CG4008 CG8472 -0.255004
CG4008 CG9191 -0.516879
CG4008 CG9211 -1.421806
CG4008 CG9916 -0.483270
CG4041 CG4307 -0.167953
CG4041 CG4904 0.809595
CG4041 CG5454 -1.579580
CG4041 CG5581 -0.808651
CG4041 CG5809 0.079483
CG4041 CG6345 0.437695
CG4041 CG6647 0.242279
CG4041 CG7698 0.277349
CG4041 CG8050 0.013717
CG4041 CG8174 0.209580
CG4041 CG8581 -0.424395
CG4041 CG9211 0.395669
CG4041 CG9253 -0.197340
CG4041 CG9712 0.746173
CG4041 CG9740 -1.502235
CG4041 CG9762 0.723126
CG4041 CG9866 0.343849
CG4041 CG9884 -0.456731
CG4041 CG9984 -1.394984
CG4050 CG4303 -0.381551
CG4050 CG4307 0.702625
CG4050 CG4589 -0.023479
CG4050 CG4878 -1.311147
CG4050 CG4904 0.306625
CG4050 CG5083 0.162703
CG4050 CG5258 0.265213
CG4050 CG5277 0.003053
CG4050 CG5408 -0.428665
CG4050 CG5520 0.136517
CG4050 CG6578 -0.860289
CG4050 CG7265 0.406075
CG4050 CG7698 0.439545
CG4050 CG8472 0.440876
CG4050 CG8625 0.258553
CG4050 CG9148 0.209886
CG4050 CG9253 -0.026809
CG4050 CG9256 -0.929906
CG4050 CG9884 -1.201294
CG4050 CG9977 -0.522102
CG4050 CG9984 -0.145053
CG4158 CG4672 0.089700
CG4158 CG5520 -0.117164
CG4158 CG5949 -0.026533
CG4158 CG8308 0.101934
CG4158 CG8651 -0.727819
CG4158 CG9977 0.163724
CG4236 CG4303 -0.267545
CG4236 CG4878 0.737926
CG4236 CG5175 -0.819006
CG4236 CG5258 -0.933723
CG4236 CG5809 -1.802262
CG4236 CG5940 0.018043
CG4236 CG6720 -0.047718
CG4236 CG7265 0.089636
CG4236 CG7271 -0.317430
CG4236 CG7528 -0.361000
CG4236 CG7538 0.683766
CG4236 CG7698 -0.491821
CG4236 CG7833 0.110242
CG4236 CG7855 0.551129
CG4236 CG8933 -2.410070
CG4236 CG9193 -1.732265
CG4236 CG9256 -0.296772
CG4236 CG9423 0.540108
CG4236 CG9750 0.122956
CG4236 CG9977 -1.126371
CG4236 CG9999 -0.634020
CG4299 CG5814 -0.011338
CG4299 CG6751 -0.065810
CG4299 CG6868 -0.349587
CG4299 CG9148 -0.524617
CG4299 CG9916 0.132675
CG4303 CG4878 0.538054
CG4303 CG5581 -0.384407
CG4303 CG5809 -0.564439
CG4303 CG6105 0.228957
CG4303 CG7892 -0.408015
CG4303 CG8625 0.038291
CG4303 CG8651 0.511835
CG4303 CG8933 -0.147582
CG4303 CG9256 0.087413
CG4303 CG9423 -1.848321
CG4303 CG9762 0.580917
CG4303 CG9866 -0.440616
CG4303 CG9884 -0.021382
CG4303 CG9984 0.157063
CG4307 CG4878 -2.259258
CG4307 CG4904 -0.580380
CG4307 CG5258 0.357861
CG4307 CG5454 -1.549725
CG4307 CG5581 -0.066089
CG4307 CG5661 -0.230333
CG4307 CG6647 0.212246
CG4307 CG6720 0.123132
CG4307 CG7698 -0.352441
CG4307 CG8174 0.439189
CG4307 CG8933 -0.070782
CG4307 CG9253 0.228787
CG4307 CG9256 1.529618
CG4307 CG9740 -0.679473
CG4307 CG9750 -0.347207
CG4307 CG9884 -1.350646
CG4307 CG9984 -3.378551
CG4420 CG5370 -0.174156
CG4440 CG4672 0.783786
CG4440 CG4769 -0.384530
CG4440 CG5408 0.549359
CG4440 CG5814 -1.156014
CG4440 CG6210 -0.101287
CG4440 CG6345 -0.537010
CG4440 CG6501 -0.096263
CG4440 CG9022 0.144957
CG4440 CG9238 0.390857
CG4454 CG8050 -0.060991
CG4567 CG4769 -0.198245
CG4567 CG4878 0.363742
CG4567 CG4904 -0.035802
CG4567 CG5083 -0.279513
CG4567 CG5258 -0.585165
CG4567 CG5277 -0.182085
CG4567 CG5408 0.389895
CG4567 CG5661 0.244431
CG4567 CG6345 0.525050
CG4567 CG6647 -0.199617
CG4567 CG6751 -0.368333
CG4567 CG6860 0.012025
CG4567 CG8472 -0.325345
CG4567 CG9211 -0.732974
CG4567 CG9253 -0.772448
CG4567 CG9322 -1.015036
CG4567 CG9884 0.058592
CG4567 CG9984 -0.117725
CG4589 CG4976 -0.369244
CG4589 CG5083 -0.914844
CG4589 CG5581 0.250865
CG4589 CG5809 0.152408
CG4589 CG5940 0.462715
CG4589 CG5949 -0.927814
CG4589 CG6345 -0.669632
CG4589 CG6647 -1.087849
CG4589 CG6860 0.330108
CG4589 CG7457 -0.740437
CG4589 CG7698 0.079379
CG4589 CG8308 0.116223
CG4589 CG8651 0.689003
CG4589 CG9211 -0.156824
CG4589 CG9253 0.149858
CG4589 CG9712 -0.002042
CG4589 CG9740 -0.678229
CG4589 CG9884 -0.138444
CG4672 CG5520 -0.376647
CG4672 CG6345 -0.697213
CG4672 CG6501 0.157156
CG4672 CG8308 0.397757
CG4672 CG8651 -0.035437
CG4672 CG8965 -0.254216
CG4672 CG9322 -0.010564
CG4769 CG5949 0.304825
CG4769 CG6345 -0.213109
CG4769 CG6868 -0.258958
CG4769 CG7223 -0.775617
CG4769 CG7375 0.325282
CG4769 CG8651 0.302664
CG4769 CG9211 0.246822
CG4769 CG9253 -0.294358
CG4878 CG4904 -0.759966
CG4878 CG5083 0.286260
CG4878 CG5258 -0.713462
CG4878 CG5809 -0.606784
CG4878 CG6647 -2.078384
CG4878 CG6720 -0.241031
CG4878 CG6860 0.583697
CG4878 CG7265 -0.543111
CG4878 CG7698 0.503916
CG4878 CG8308 -0.529612
CG4878 CG8472 -1.757521
CG4878 CG9188 0.160539
CG4878 CG9253 0.336926
CG4878 CG9256 -0.382969
CG4878 CG9423 -0.066148
CG4878 CG9740 -1.396771
CG4878 CG9750 -0.373061
CG4878 CG9884 0.654026
CG4878 CG9984 -0.903170
CG4904 CG5277 -1.878267
CG4904 CG5454 -0.325858
CG4904 CG5661 0.500424
CG4904 CG6391 0.347006
CG4904 CG6751 1.570848
CG4904 CG7265 1.490564
CG4904 CG8174 -0.948373
CG4904 CG8472 -1.430960
CG4904 CG9022 0.579098
CG4904 CG9256 0.272075
CG4904 CG9740 0.520544
CG4904 CG9884 -0.447687
CG4904 CG9916 0.951269
CG4904 CG9984 -4.157214
CG4976 CG5581 -0.155452
CG4976 CG5940 -0.963295
CG4976 CG5949 -0.337660
CG4976 CG6860 0.199622
CG4976 CG7223 -0.345936
CG4976 CG7457 -0.438220
CG4976 CG8651 -0.518514
CG4976 CG9193 -0.886974
CG4976 CG9253 -0.070036
CG4976 CG9256 0.647332
CG4976 CG9740 2.353605
CG5083 CG5215 0.548112
CG5083 CG5408 -0.083246
CG5083 CG6391 0.568613
CG5083 CG6647 0.231830
CG5083 CG6860 -0.660185
CG5083 CG7265 -1.301657
CG5083 CG7271 -0.064872
CG5083 CG7457 -0.170255
CG5083 CG7698 -0.287750
CG5083 CG8308 0.232108
CG5083 CG8472 0.362732
CG5083 CG9191 -0.254395
CG5083 CG9211 -0.225171
CG5083 CG9256 -0.094002
CG5083 CG9712 -0.355819
CG5083 CG9740 -0.435558
CG5083 CG9750 0.046765
CG5083 CG9984 0.330638
CG5093 CG5133 -0.287162
CG5093 CG5893 1.630340
CG5093 CG9238 -1.640540
CG5093 CG9322 -1.424352
CG5093 CG9768 -0.185772
CG5093 CG9999 4.134010
CG5093 TE19126 1.086232
CG5133 CG9999 1.050055
CG5175 CG5258 -0.374315
CG5175 CG5809 -0.024996
CG5175 CG7538 -0.481071
CG5175 CG9193 0.347277
CG5175 CG9999 -0.717228
CG5215 CG5277 0.478496
CG5215 CG5813 -0.397868
CG5215 CG5824 -0.097758
CG5215 CG6210 -0.265915
CG5215 CG6391 0.197878
CG5215 CG6751 -0.248330
CG5215 CG6930 -0.191209
CG5215 CG7265 -1.506823
CG5215 CG7271 0.644337
CG5215 CG7528 -1.244394
CG5215 CG7892 -0.098165
CG5215 CG8933 0.242098
CG5215 CG9148 -1.037240
CG5215 CG9256 -0.425659
CG5215 CG9423 0.232374
CG5215 CG9916 0.251326
CG5258 CG5809 -0.724440
CG5258 CG5824 0.180726
CG5258 CG6720 0.548734
CG5258 CG7265 -0.235704
CG5258 CG7528 -0.661159
CG5258 CG7538 -0.600090
CG5258 CG7698 0.551489
CG5258 CG9253 -0.122660
CG5258 CG9256 0.216044
CG5258 CG9423 -0.031162
CG5258 CG9984 0.294696
CG5277 CG5408 0.628148
CG5277 CG5581 -0.012573
CG5277 CG5824 -0.353842
CG5277 CG6210 -0.459643
CG5277 CG6578 -2.324448
CG5277 CG6751 -2.853881
CG5277 CG7265 0.399116
CG5277 CG8174 0.382181
CG5277 CG8472 -0.895907
CG5277 CG9148 0.378906
CG5277 CG9238 0.388836
CG5277 CG9322 -0.996425
CG5277 CG9977 0.036298
CG5277 CG9984 -0.056085
CG5370 CG8147 0.218267
CG5370 CG8174 -0.257572
CG5370 CG9322 -0.400785
CG5393 CG6949 -0.531732
CG5393 CG7271 -2.022402
CG5408 CG5809 -0.455521
CG5408 CG5813 0.282439
CG5408 CG5814 -0.300031
CG5408 CG6105 -0.720199
CG5408 CG6210 -0.354954
CG5408 CG6501 -0.379878
CG5408 CG7528 -1.420693
CG5408 CG8472 -0.665196
CG5408 CG8581 -0.386507
CG5408 CG9148 -0.462765
CG5408 CG9191 0.342263
CG5408 CG9211 -0.005768
CG5452 CG6105 -0.325010
CG5452 CG7265 0.150355
CG5452 CG7457 0.411889
CG5452 CG7855 0.417827
CG5452 CG7892 0.012288
CG5452 CG9193 -0.453057
CG5452 CG9256 -0.119774
CG5454 CG5581 -0.073821
CG5454 CG6345 0.587058
CG5454 CG6647 1.050919
CG5454 CG8050 -0.114934
CG5454 CG8174 -0.352727
CG5454 CG8472 0.194971
CG5454 CG9211 0.467472
CG5454 CG9740 0.844653
CG5454 CG9984 0.012741
CG5520 CG6501 0.394363
CG5520 CG7563 -0.599608
CG5520 CG8308 0.010966
CG5520 CG9022 -0.408300
CG5520 CG9238 0.002190
CG5581 CG5940 -0.447828
CG5581 CG5949 -0.063875
CG5581 CG7223 -0.507159
CG5581 CG8651 -0.105722
CG5581 CG9253 -0.780777
CG5581 CG9423 0.065753
CG5581 CG9740 0.473112
CG5581 CG9866 -2.364402
CG5581 CG9884 0.580892
CG5581 CG9984 -1.267395
CG5661 CG6345 -0.125098
CG5661 CG6578 -0.242989
CG5661 CG8174 0.123527
CG5661 CG9148 -0.031577
CG5661 CG9238 -0.389918
CG5661 CG9322 -0.805510
CG5661 CG9884 -0.225552
CG5809 CG6105 0.060764
CG5809 CG6578 0.080630
CG5809 CG7271 -0.076003
CG5809 CG7698 -1.424270
CG5809 CG7833 -0.597139
CG5809 CG8625 -0.462773
CG5809 CG8933 0.291657
CG5809 CG9188 -0.055438
CG5809 CG9253 0.143534
CG5809 CG9712 -0.281506
CG5809 CG9740 0.423942
CG5809 CG9762 -0.212443
CG5809 CG9866 0.176532
CG5809 CG9884 0.287332
CG5809 CG9977 -0.285929
CG5809 CG9984 0.196818
CG5813 CG5814 0.247516
CG5813 CG5824 -3.687772
CG5813 CG6210 0.064324
CG5813 CG6391 -0.294061
CG5813 CG6751 -0.249846
CG5813 CG6930 -0.067032
CG5813 CG6949 -0.016504
CG5813 CG7265 0.333499
CG5813 CG7271 -0.218131
CG5813 CG7528 -0.485980
CG5813 CG8472 -0.359446
CG5813 CG9148 0.732040
CG5813 CG9191 -0.318308
CG5814 CG5824 -0.301878
CG5814 CG6501 0.080680
CG5814 CG9148 0.814363
CG5814 CG9238 -0.907793
CG5814 CG9322 2.310964
CG5814 CG9768 0.563459
CG5814 TE19126 -1.071102
CG5824 CG6210 0.076171
CG5824 CG6751 0.761513
CG5824 CG6930 0.177056
CG5824 CG6998 -0.080689
CG5824 CG7528 0.164740
CG5824 CG8147 -0.250531
CG5824 CG8581 0.190288
CG5824 CG9148 -1.242428
CG5824 CG9916 -1.442863
CG5893 CG6246 0.699353
CG5893 CG7855 -1.966414
CG5893 CG9193 -2.863417
CG5893 CG9322 3.614085
CG5893 CG9768 -0.738093
CG5893 CG9999 1.777488
CG5893 TE19126 1.150557
CG5940 CG5949 -0.444721
CG5940 CG7457 -0.793484
CG5940 CG7855 0.284319
CG5940 CG8651 0.046704
CG5940 CG8933 -0.144828
CG5940 CG9193 -0.138493
CG5940 CG9256 0.280074
CG5940 CG9423 -0.147432
CG5940 CG9750 0.197045
CG5949 CG6345 -0.194652
CG5949 CG7223 -0.609460
CG5949 CG8625 -0.015521
CG5949 CG8651 -0.246593
CG5949 CG9740 0.009058
CG5949 CG9866 -0.186501
CG5949 CG9884 -0.174667
CG6105 CG6210 -0.992496
CG6105 CG7375 -0.304260
CG6105 CG7528 0.325385
CG6105 CG7698 0.359384
CG6105 CG7855 -0.830571
CG6105 CG7892 -0.386038
CG6105 CG9191 -0.281604
CG6105 CG9256 0.316922
CG6105 CG9423 0.307633
CG6105 CG9712 0.486814
CG6105 CG9762 -0.733973
CG6105 CG9866 0.042539
CG6105 CG9884 0.468361
CG6210 CG6751 -1.209032
CG6210 CG6930 0.176514
CG6210 CG7271 0.089132
CG6210 CG7375 -0.506656
CG6210 CG7528 -0.184650
CG6210 CG9148 -0.647401
CG6210 CG9191 0.039338
CG6210 CG9762 0.007731
CG6210 CG9916 0.234094
CG6224 CG6246 -0.660496
CG6246 CG8050 -2.135726
CG6246 CG9866 -0.300231
CG6246 TE19126 4.683124
CG6345 CG6647 -0.717835
CG6345 CG7375 -0.093937
CG6345 CG7563 0.154575
CG6345 CG8308 0.268223
CG6345 CG8965 0.483208
CG6345 CG9191 0.017977
CG6345 CG9211 -1.927466
CG6345 CG9238 -0.493494
CG6345 CG9322 -0.216412
CG6345 CG9762 0.459424
CG6345 CG9884 0.072514
CG6391 CG6751 -0.907621
CG6391 CG6930 -1.265399
CG6391 CG6949 -0.203195
CG6391 CG7265 -0.771863
CG6391 CG7528 0.336193
CG6391 CG7892 -0.233720
CG6391 CG8472 0.063633
CG6391 CG9256 0.458753
CG6391 CG9423 0.141022
CG6391 CG9710 -0.647700
CG6391 CG9916 0.179158
CG6501 CG7413 0.183014
CG6501 CG7563 -0.313999
CG6501 CG8965 0.149459
CG6501 CG9022 -1.295095
CG6501 CG9191 -0.457766
CG6501 CG9322 0.223873
CG6501 TE19126 -2.059677
CG6578 CG7563 -0.043466
CG6578 CG8174 0.101704
CG6578 CG8625 -0.024584
CG6578 CG9238 -0.490416
CG6578 CG9256 0.059706
CG6578 CG9884 0.104894
CG6578 CG9977 -0.099675
CG6647 CG7457 0.549606
CG6647 CG7563 0.118033
CG6647 CG7698 -1.266811
CG6647 CG8308 -1.943310
CG6647 CG8472 0.295738
CG6647 CG8544 0.179002
CG6647 CG8965 -0.490406
CG6647 CG9188 -0.159292
CG6647 CG9191 0.422825
CG6647 CG9211 -0.319953
CG6647 CG9256 -0.026293
CG6647 CG9712 0.055201
CG6647 CG9740 -1.280494
CG6647 CG9750 -0.311579
CG6647 CG9884 -0.209915
CG6720 CG6949 -0.185215
CG6720 CG7265 -0.592215
CG6720 CG7528 -0.756628
CG6720 CG7538 0.218930
CG6720 CG7698 -0.309337
CG6720 CG8933 -0.717547
CG6720 CG9193 -1.069351
CG6720 CG9256 0.439464
CG6720 CG9423 0.180044
CG6720 CG9740 -0.098042
CG6720 CG9750 -0.808924
CG6720 CG9984 -0.040449
CG6751 CG6930 0.648820
CG6751 CG6998 -0.259974
CG6751 CG7528 0.185101
CG6751 CG8472 0.612256
CG6751 CG9148 -1.157062
CG6751 CG9916 -0.368795
CG6860 CG6868 -0.182472
CG6860 CG8308 -1.384861
CG6860 CG8472 -0.889502
CG6860 CG9211 -0.507800
CG6868 CG8651 -0.051594
CG6930 CG6949 -1.231305
CG6930 CG7271 0.568938
CG6930 CG7528 -0.459793
CG6949 CG7265 -0.296525
CG6949 CG7271 -1.428015
CG6949 CG7528 0.158673
CG6949 CG9750 0.041413
CG6998 CG7780 -0.454062
CG6998 CG9148 0.065209
CG6998 CG9916 0.005068
CG7223 CG8651 0.063491
CG7223 CG9253 0.109620
CG7223 CG9866 0.313570
CG7265 CG7271 -0.206816
CG7265 CG7528 -0.511686
CG7265 CG7538 0.487987
CG7265 CG8472 -2.501706
CG7265 CG9256 -2.491256
CG7265 CG9423 -0.493355
CG7265 CG9750 -0.744078
CG7265 CG9984 -2.192852
CG7271 CG7528 -0.078562
CG7271 CG7538 -0.124777
CG7271 CG7698 -0.167738
CG7271 CG7855 -0.623110
CG7271 CG8581 -0.186245
CG7271 CG8933 0.548945
CG7271 CG9148 -0.264618
CG7271 CG9750 -0.252464
CG7375 CG7892 -1.022812
CG7375 CG8625 0.563092
CG7375 CG9712 0.743343
CG7375 CG9762 -2.268214
CG7375 CG9866 -0.021824
CG7413 CG7563 -0.531261
CG7413 CG8308 -0.395800
CG7413 CG8965 0.068408
CG7413 CG9191 -0.855901
CG7457 CG7855 0.205579
CG7457 CG8308 0.231292
CG7457 CG8544 -1.045937
CG7457 CG9193 -0.007369
CG7457 CG9256 -0.902438
CG7457 CG9712 -0.385548
CG7457 CG9740 0.392731
CG7528 CG7538 -0.256520
CG7528 CG7698 0.472003
CG7528 CG8472 0.565166
CG7528 CG8933 0.455581
CG7528 CG9148 -0.124072
CG7528 CG9253 0.205773
CG7528 CG9423 0.047342
CG7528 CG9984 -0.790725
CG7538 CG7698 -0.626457
CG7538 CG9193 -1.016044
CG7563 CG8965 -1.083713
CG7563 CG9191 -0.410726
CG7563 CG9322 -0.130452
CG7698 CG7833 0.096634
CG7698 CG7855 -0.333404
CG7698 CG8933 -0.429528
CG7698 CG9191 -0.169940
CG7698 CG9256 0.334826
CG7698 CG9712 -0.030969
CG7698 CG9740 -0.952970
CG7698 CG9750 0.490350
CG7698 CG9762 0.466137
CG7698 CG9884 0.326585
CG7698 CG9977 0.471713
CG7698 CG9984 -0.088334
CG7833 CG8050 -0.610529
CG7833 CG8625 -0.708976
CG7833 CG8933 0.123940
CG7833 CG9188 -0.461670
CG7833 CG9712 0.174568
CG7833 CG9740 0.098042
CG7833 CG9762 0.097868
CG7833 CG9866 0.021812
CG7833 CG9884 0.028826
CG7833 CG9977 -0.214868
CG7855 CG8050 -0.676904
CG7855 CG8544 -0.082380
CG7855 CG9193 0.411063
CG7855 CG9256 -1.731394
CG7855 CG9712 -0.054164
CG7855 CG9740 1.307009
CG7855 CG9750 -0.402414
CG7892 CG9256 0.219892
CG7892 CG9423 0.038490
CG7892 CG9866 0.238177
CG7895 CG9322 -0.532524
CG8050 CG9188 -0.676918
CG8050 CG9740 -0.719968
CG8050 CG9762 0.162968
CG8050 CG9866 -0.508627
CG8050 CG9884 0.607797
CG8147 CG8174 -2.110696
CG8147 CG8581 0.305976
CG8147 CG9322 1.595102
CG8147 CG9916 0.175076
CG8147 TE19126 -0.278478
CG8174 CG8581 0.013891
CG8174 CG9022 -0.095850
CG8174 CG9322 -1.148107
CG8174 CG9884 0.166546
CG8308 CG8472 0.172602
CG8308 CG8544 -0.691250
CG8308 CG8651 -0.023142
CG8308 CG9191 0.189250
CG8308 CG9211 -0.051793
CG8308 CG9256 -0.059097
CG8308 CG9712 -0.287450
CG8308 CG9740 1.731891
CG8308 CG9977 0.387690
CG8472 CG9022 -0.146645
CG8472 CG9191 0.064852
CG8472 CG9211 0.288664
CG8472 CG9256 0.468047
CG8472 CG9984 1.123856
CG8544 CG9188 -0.196566
CG8544 CG9193 -0.298604
CG8544 CG9256 -0.025556
CG8544 CG9712 -0.144282
CG8544 CG9750 -0.297685
CG8581 CG9148 0.064824
CG8625 CG9188 0.073130
CG8625 CG9762 -0.775522
CG8625 CG9866 -0.099612
CG8625 CG9884 -0.419222
CG8625 CG9977 -0.535612
CG8651 CG9423 -1.232258
CG8933 CG9712 0.778913
CG8933 CG9740 0.744503
CG8933 CG9750 -0.335315
CG8933 CG9866 0.423963
CG8933 CG9977 -0.282431
CG8933 CG9984 -0.107682
CG8965 CG9022 0.142914
CG8965 CG9191 -0.092705
CG8965 CG9884 0.625829
CG9022 CG9191 0.049323
CG9022 TE19126 -0.182060
CG9148 CG9916 -0.428966
CG9188 CG9712 0.107293
CG9188 CG9740 0.626671
CG9188 CG9762 -0.033934
CG9188 CG9884 -0.284220
CG9188 CG9977 0.001033
CG9191 CG9211 -0.170454
CG9193 CG9750 -0.193997
CG9193 CG9999 -1.018876
CG9211 CG9253 -0.108205
CG9211 CG9712 0.142294
CG9238 CG9322 0.081142
CG9238 TE19126 -0.653362
CG9253 CG9884 -0.605780
CG9253 CG9984 -0.235680
CG9256 CG9423 -0.156646
CG9256 CG9712 0.668518
CG9256 CG9740 -0.361195
CG9256 CG9750 1.115394
CG9322 TE19126 -2.054254
CG9423 CG9710 -0.302936
CG9423 CG9984 0.211067
CG9712 CG9740 -3.580008
CG9712 CG9762 -0.929468
CG9712 CG9866 0.528136
CG9712 CG9884 0.319738
CG9712 CG9977 -0.546478
CG9740 CG9750 0.614098
CG9740 CG9762 0.382154
CG9740 CG9866 -1.571376
CG9740 CG9884 -3.429382
CG9740 CG9977 -0.423275
CG9740 CG9984 0.595469
CG9762 CG9866 -2.093696
CG9762 CG9884 -2.099352
CG9762 CG9977 0.319049
CG9768 TE19126 -0.948559
CG9866 CG9884 0.497829
CG9884 CG9977 0.189214
CG9884 CG9984 0.724034
