# Supplementary material for: GINI: From ISH Images to Gene Interaction Networks
Source: PLoS Comput Biol. 2013 Oct 10;9(10):e1003227. doi: 10.1371/journal.pcbi.1003227 (PMC3794902; doi:10.1371/journal.pcbi.1003227)
Supplement: Dataset S1 — Networks predicted by GINI for the 9–10 and 13–16 development stages. For the data at each stage, multiple networks were predicted by varying the tuning parameter , between 0.5 and 1, as described in the paper. The network for each value is stored in a separate file in the dataset, in a format readable by Cytoscape. (BZ2) [file pcbi.1003227.s001.bz2 › Dataset_S1_Networks/GINI_network_stage9-10_lambda0.525.txt]

CG10059 CG1091 -0.365711
CG10059 CG11123 -2.019197
CG10059 CG11324 -0.345977
CG10059 CG12129 0.228139
CG10059 CG12131 1.007557
CG10059 CG12592 -0.339539
CG10059 CG12752 -2.111393
CG10059 CG14066 -0.244856
CG10059 CG14430 -0.418674
CG10059 CG14781 -0.468216
CG10059 CG1715 0.064521
CG10059 CG1780 -1.252977
CG10059 CG18528 0.765513
CG10059 CG1957 0.327860
CG10059 CG2048 0.855615
CG10059 CG2140 -0.441700
CG10059 CG2161 0.025015
CG10059 CG2210 0.269204
CG10059 CG2791 -0.022427
CG10059 CG32486 0.570933
CG10059 CG3705 0.436920
CG10059 CG3969 -0.195159
CG10059 CG4041 -1.587945
CG10059 CG4307 -0.522001
CG10059 CG4904 -2.208984
CG10059 CG5277 0.508619
CG10059 CG5454 -0.747748
CG10059 CG5581 -0.227028
CG10059 CG5661 -0.376975
CG10059 CG6391 0.378889
CG10059 CG6578 -0.854422
CG10059 CG7271 -0.087445
CG10059 CG8174 -1.247643
CG10059 CG9256 0.742603
CG10059 CG9984 1.013626
CG10082 CG1064 0.340702
CG10082 CG1071 -1.155597
CG10082 CG10882 -1.183863
CG10082 CG11324 -0.015079
CG10082 CG11987 -0.246742
CG10082 CG11988 0.047468
CG10082 CG12091 -0.389427
CG10082 CG12157 0.247954
CG10082 CG1345 -0.632617
CG10082 CG13894 0.299998
CG10082 CG1591 -0.600233
CG10082 CG16903 -0.067879
CG10082 CG16944 -0.117633
CG10082 CG17256 0.092907
CG10082 CG17437 -0.368642
CG10082 CG1763 -0.633218
CG10082 CG18375 0.073116
CG10082 CG18754 -0.253219
CG10082 CG2210 0.394277
CG10082 CG2791 0.507655
CG10082 CG30092 -0.246064
CG10082 CG31349 -0.162034
CG10082 CG3400 -0.672512
CG10082 CG3722 0.096629
CG10082 CG4420 0.127254
CG10082 CG5093 -0.763547
CG10082 CG5408 -0.013725
CG10082 CG5813 -0.347351
CG10082 CG5814 0.334770
CG10082 CG5824 0.414943
CG10082 CG6210 0.107787
CG10082 CG6501 0.152056
CG10082 CG6860 -0.270768
CG10082 CG8581 -0.367169
CG10082 CG9148 -0.246338
CG10082 CG9191 -0.134786
CG10082 CG9322 0.289613
CG10108 CG12094 -0.940777
CG10108 CG12284 -0.697779
CG10108 CG14513 1.050463
CG10108 CG1624 -1.085806
CG10108 CG17228 0.290208
CG10108 CG18024 -0.638370
CG10108 CG1966 0.783636
CG10108 CG3048 -0.001160
CG10108 CG32982 0.283990
CG10108 CG3430 -1.920665
CG10108 CG4589 0.061727
CG10108 CG6246 -2.071831
CG10108 CG7457 -0.785739
CG10108 CG7855 -1.284255
CG10108 CG8544 0.025475
CG10108 CG9712 -0.881981
CG10108 CG9866 1.001838
CG10206 CG11107 -0.166042
CG10206 CG11798 0.019672
CG10206 CG11979 0.086103
CG10206 CG11988 -0.443086
CG10206 CG12249 -0.351066
CG10206 CG12581 -0.279629
CG10206 CG12676 -0.412982
CG10206 CG13005 0.494010
CG10206 CG13900 -0.703136
CG10206 CG16876 0.146560
CG10206 CG17437 -0.584140
CG10206 CG1957 -0.460758
CG10206 CG2173 -0.412100
CG10206 CG30497 -1.589871
CG10206 CG3227 -0.374303
CG10206 CG3400 -0.390415
CG10206 CG3619 -0.092218
CG10206 CG4050 -0.447320
CG10206 CG4299 -0.110124
CG10206 CG4303 -0.018834
CG10206 CG5277 -0.530818
CG10206 CG5408 -0.431205
CG10206 CG5809 -0.155114
CG10206 CG6105 -0.535358
CG10206 CG6210 -0.062370
CG10206 CG6578 0.760494
CG10206 CG6751 0.742812
CG10206 CG7528 0.156409
CG10206 CG8625 0.244113
CG10206 CG9148 -0.032659
CG10206 CG9977 0.387186
CG10212 CG11164 -0.134510
CG10212 CG11849 -0.057515
CG10212 CG11987 -0.150838
CG10212 CG12094 -0.333388
CG10212 CG12576 0.184929
CG10212 CG13333 -0.872740
CG10212 CG14805 -0.520357
CG10212 CG17228 -0.064087
CG10212 CG1780 0.145300
CG10212 CG18174 -0.452542
CG10212 CG18321 -0.293976
CG10212 CG1837 -1.800993
CG10212 CG2161 0.400860
CG10212 CG2358 -0.001466
CG10212 CG32149 -0.403103
CG10212 CG3416 -1.519858
CG10212 CG4236 0.538402
CG10212 CG5083 -0.270226
CG10212 CG5452 -0.463112
CG10212 CG5809 0.052898
CG10212 CG6720 0.178922
CG10212 CG7271 -0.610687
CG10212 CG7457 -1.314648
CG10212 CG7538 -0.282359
CG10212 CG7698 -0.464474
CG10212 CG7855 0.620919
CG10212 CG8308 0.518899
CG10212 CG8544 -0.725637
CG10212 CG8933 -0.060372
CG10212 CG9193 0.364074
CG10212 CG9256 0.586332
CG10212 CG9712 0.269314
CG10212 CG9750 -0.228029
CG10236 CG1071 -0.035278
CG10236 CG10882 -0.417012
CG10236 CG11652 -0.691990
CG10236 CG12129 -0.160140
CG10236 CG14066 -0.381303
CG10236 CG15162 -0.346973
CG10236 CG1893 -0.243861
CG10236 CG2791 -0.442413
CG10236 CG31317 -1.530159
CG10236 CG3278 0.040659
CG10236 CG3992 0.041957
CG10236 CG5824 0.104921
CG10236 CG7265 -0.054052
CG10236 CG9148 0.462268
CG10236 CG9916 -0.965369
CG10360 CG1091 0.447594
CG10360 CG11120 0.051163
CG10360 CG11123 -0.117240
CG10360 CG11979 -1.027827
CG10360 CG12131 -0.350826
CG10360 CG1374 0.116740
CG10360 CG1447 -0.211502
CG10360 CG14781 0.335547
CG10360 CG16876 -0.187088
CG10360 CG1957 0.493831
CG10360 CG2140 -0.113429
CG10360 CG2198 -0.010850
CG10360 CG2199 0.491130
CG10360 CG2863 -0.186966
CG10360 CG3619 0.250692
CG10360 CG3800 0.075427
CG10360 CG4008 0.006079
CG10360 CG4041 -0.330766
CG10360 CG4303 -0.526687
CG10360 CG4567 -0.243065
CG10360 CG4769 -0.271328
CG10360 CG4904 -0.234270
CG10360 CG5277 -0.662892
CG10360 CG5454 0.190480
CG10360 CG5581 0.143258
CG10360 CG6105 0.142179
CG10360 CG6210 0.179680
CG10360 CG6345 -0.044472
CG10360 CG6751 -0.288811
CG10360 CG7375 -0.147065
CG10360 CG8174 -0.041699
CG10360 CG9253 0.005885
CG10360 CG9423 -0.191061
CG10360 CG9740 0.253780
CG10360 CG9762 -1.680269
CG10360 CG9884 -0.216090
CG1064 CG1071 -0.284022
CG1064 CG10922 -0.152754
CG1064 CG11988 -0.293566
CG1064 CG12091 -0.101556
CG1064 CG12131 -0.251363
CG1064 CG12249 0.470710
CG1064 CG12581 -0.583240
CG1064 CG13894 -0.105424
CG1064 CG1591 0.184691
CG1064 CG17437 0.119684
CG1064 CG1763 0.004826
CG1064 CG18754 0.764871
CG1064 CG2199 0.146200
CG1064 CG31349 -0.561948
CG1064 CG3400 -0.569401
CG1064 CG3800 0.171996
CG1064 CG4299 -0.566712
CG1064 CG4420 -0.466011
CG1064 CG5277 0.226520
CG1064 CG5408 0.268563
CG1064 CG5813 -0.590997
CG1064 CG5814 -0.968002
CG1064 CG9148 -0.295801
CG1064 CG9238 0.385320
CG1064 CG9322 -0.991183
CG1071 CG10882 -0.835971
CG1071 CG12091 0.415384
CG1071 CG12249 0.103204
CG1071 CG1345 -0.098599
CG1071 CG15009 -0.507691
CG1071 CG1591 0.460395
CG1071 CG16944 -0.108236
CG1071 CG17256 0.218635
CG1071 CG17437 0.108574
CG1071 CG18754 0.478771
CG1071 CG1893 -0.086107
CG1071 CG2072 -0.071502
CG1071 CG2210 -1.129977
CG1071 CG30118 0.151489
CG1071 CG31349 -1.078113
CG1071 CG32486 0.100733
CG1071 CG3722 -0.193892
CG1071 CG3992 0.068020
CG1071 CG4299 -0.366725
CG1071 CG5813 -1.660843
CG1071 CG5814 0.518961
CG1071 CG5824 0.536740
CG1071 CG8472 -0.079627
CG1071 CG9022 0.106876
CG1071 CG9148 -0.432810
CG1071 CG9191 0.000116
CG1071 CG9916 0.494510
CG1071 TE19126 -0.957720
CG10719 CG12094 -0.589530
CG10719 CG32491 -0.407983
CG10719 CG3839 -0.704581
CG10719 CG4672 -0.329324
CG10719 CG6224 -0.097851
CG10882 CG12249 -0.021640
CG10882 CG15162 -0.400339
CG10882 CG1591 0.333794
CG10882 CG16944 -0.322371
CG10882 CG18375 0.086856
CG10882 CG18754 0.209989
CG10882 CG1893 -0.026029
CG10882 CG2791 -0.635620
CG10882 CG30092 -0.542924
CG10882 CG30118 0.138481
CG10882 CG31349 0.386493
CG10882 CG32253 -0.180686
CG10882 CG3992 -0.908108
CG10882 CG5093 -0.430835
CG10882 CG5813 0.262747
CG10882 CG5814 -0.450549
CG10882 CG5824 0.145038
CG10882 CG9148 0.265485
CG10882 CG9191 -0.556486
CG10882 CG9238 0.556352
CG1091 CG11123 -0.085093
CG1091 CG11324 -1.355339
CG1091 CG11979 0.542947
CG1091 CG11987 0.556513
CG1091 CG11988 0.218169
CG1091 CG12576 -1.070447
CG1091 CG12752 -0.148642
CG1091 CG14066 0.424117
CG1091 CG1475 0.034597
CG1091 CG14781 -0.396329
CG1091 CG16788 0.463469
CG1091 CG17054 -0.135158
CG1091 CG1715 -0.382326
CG1091 CG1780 0.045313
CG1091 CG18528 -0.194151
CG1091 CG1957 0.173934
CG1091 CG2048 -2.022196
CG1091 CG2140 0.166040
CG1091 CG2161 0.568541
CG1091 CG2358 0.161104
CG1091 CG2791 -0.373693
CG1091 CG2941 -0.482846
CG1091 CG3198 0.346125
CG1091 CG3307 0.607235
CG1091 CG3969 -0.622848
CG1091 CG4041 -0.577143
CG1091 CG4050 -0.388339
CG1091 CG4307 1.180305
CG1091 CG4878 0.604198
CG1091 CG4904 -1.364159
CG1091 CG5083 0.231355
CG1091 CG5277 -0.157018
CG1091 CG5408 0.079213
CG1091 CG5661 0.110452
CG1091 CG5809 0.165022
CG1091 CG5949 -0.224902
CG1091 CG6105 -0.843843
CG1091 CG6210 -0.614871
CG1091 CG6501 -1.050724
CG1091 CG6578 0.172003
CG1091 CG6647 0.564662
CG1091 CG7563 0.167462
CG1091 CG7698 -1.450586
CG1091 CG8933 0.042730
CG1091 CG8965 -0.647408
CG1091 CG9188 0.215671
CG1091 CG9191 0.354521
CG1091 CG9256 -0.104243
CG1091 CG9712 -0.151121
CG1091 CG9740 0.316078
CG1091 CG9762 0.317273
CG1091 CG9884 -2.960765
CG1091 CG9977 0.198717
CG1091 CG9984 -0.191538
CG10922 CG11107 -0.496820
CG10922 CG11988 -0.049739
CG10922 CG12177 0.033350
CG10922 CG12752 0.123825
CG10922 CG13005 -0.950551
CG10922 CG1395 0.000718
CG10922 CG14066 0.168019
CG10922 CG14805 -0.013623
CG10922 CG1616 -0.351330
CG10922 CG1780 -0.376522
CG10922 CG18657 0.000465
CG10922 CG2140 -0.723577
CG10922 CG2161 0.664139
CG10922 CG3227 -0.067009
CG10922 CG3969 0.129744
CG10922 CG4050 0.316992
CG10922 CG4299 -0.121985
CG10922 CG5215 -1.093231
CG10922 CG5258 0.253922
CG10922 CG5277 -1.503277
CG10922 CG5813 0.007816
CG10922 CG6210 0.377145
CG10922 CG6391 -0.389397
CG10922 CG6578 -0.241670
CG10922 CG6751 -0.413110
CG10922 CG7265 0.304146
CG10922 CG7271 0.057772
CG10922 CG7528 0.154492
CG10922 CG9148 -0.001335
CG10922 CG9256 -0.446459
CG10922 CG9423 0.259601
CG10988 CG2072 -0.767258
CG10988 CG2469 -1.086920
CG11107 CG11886 0.690301
CG11107 CG12592 -1.690376
CG11107 CG13005 -1.248454
CG11107 CG13900 -0.599946
CG11107 CG14805 -0.056739
CG11107 CG1780 -0.308501
CG11107 CG18657 -0.339164
CG11107 CG1957 -1.246661
CG11107 CG2048 -1.239421
CG11107 CG2140 -0.114948
CG11107 CG2161 0.223590
CG11107 CG2173 -0.192597
CG11107 CG3039 0.283604
CG11107 CG3227 0.046688
CG11107 CG3424 -1.165956
CG11107 CG3969 0.982279
CG11107 CG4041 0.325000
CG11107 CG4050 0.406788
CG11107 CG4236 -1.584377
CG11107 CG4303 -0.587826
CG11107 CG4307 0.740666
CG11107 CG5215 0.374710
CG11107 CG5258 0.639061
CG11107 CG5277 -1.288523
CG11107 CG5581 -0.083342
CG11107 CG5809 0.230137
CG11107 CG6105 0.175236
CG11107 CG6210 -0.724666
CG11107 CG6578 1.171522
CG11107 CG6720 -0.027630
CG11107 CG7265 -0.610222
CG11107 CG7271 -0.437667
CG11107 CG7528 -0.874408
CG11107 CG7698 -0.024312
CG11107 CG7892 0.432308
CG11107 CG8933 -0.844384
CG11107 CG9253 0.161857
CG11107 CG9256 0.654462
CG11107 CG9423 -0.489441
CG11107 CG9750 0.378577
CG11107 CG9977 0.151301
CG11107 CG9984 -0.280735
CG11120 CG12676 0.068943
CG11120 CG14781 0.449628
CG11120 CG2140 -0.457029
CG11120 CG3619 -0.231134
CG11120 CG4440 -0.350188
CG11120 CG5661 -0.208558
CG11120 CG6105 -0.006089
CG11120 CG6210 0.105480
CG11120 CG6345 -0.563535
CG11120 CG6751 -0.037290
CG11120 CG7375 -0.153976
CG11120 CG8625 0.111425
CG11120 CG9191 -0.151879
CG11120 CG9762 -1.181741
CG11123 CG12131 -0.440979
CG11123 CG12752 0.819528
CG11123 CG1395 0.155863
CG11123 CG14066 0.223371
CG11123 CG14430 0.080967
CG11123 CG14781 -0.017797
CG11123 CG17054 0.310927
CG11123 CG1715 -0.544256
CG11123 CG1780 0.660761
CG11123 CG18608 0.483918
CG11123 CG1957 -0.518806
CG11123 CG2048 -1.012710
CG11123 CG2140 0.232014
CG11123 CG2161 -0.756156
CG11123 CG2198 -0.189924
CG11123 CG2791 -0.143551
CG11123 CG2941 0.021535
CG11123 CG30497 0.178403
CG11123 CG32486 -0.010550
CG11123 CG3278 -0.140226
CG11123 CG3307 0.194179
CG11123 CG4008 -0.641152
CG11123 CG4041 0.409987
CG11123 CG4303 0.199630
CG11123 CG4307 0.058338
CG11123 CG4567 0.153931
CG11123 CG4904 0.608076
CG11123 CG5083 -1.174055
CG11123 CG5215 0.200771
CG11123 CG5277 -1.089068
CG11123 CG5454 -0.370803
CG11123 CG5661 -0.030493
CG11123 CG6105 0.043051
CG11123 CG6391 -0.459604
CG11123 CG6578 -0.287009
CG11123 CG6751 0.572754
CG11123 CG7265 0.420929
CG11123 CG7375 0.325034
CG11123 CG8174 -0.166773
CG11123 CG8472 0.273949
CG11123 CG9148 0.123347
CG11123 CG9256 -1.200695
CG11123 CG9712 -0.581657
CG11123 CG9740 0.737580
CG11123 CG9884 0.232586
CG11123 CG9916 -1.009983
CG11123 CG9984 -0.980302
CG11164 CG18024 0.640755
CG11164 CG32149 -0.169385
CG11164 CG5452 -0.597964
CG11164 CG5893 -2.485232
CG11164 CG7457 -1.218452
CG11164 CG7855 -1.352041
CG11164 CG9193 0.847876
CG11164 CG9768 -0.549088
CG11186 CG30092 -0.759841
CG11324 CG11798 0.005417
CG11324 CG12752 0.090711
CG11324 CG1345 -0.469273
CG11324 CG14066 0.444226
CG11324 CG1591 -0.428741
CG11324 CG16788 -0.480700
CG11324 CG17054 -0.696994
CG11324 CG1763 0.193323
CG11324 CG18528 -1.984152
CG11324 CG2199 0.166383
CG11324 CG2210 -0.558223
CG11324 CG2791 -1.097968
CG11324 CG32486 -0.214830
CG11324 CG3705 -0.021858
CG11324 CG3969 -0.600204
CG11324 CG4041 0.598438
CG11324 CG4050 0.425870
CG11324 CG4307 -0.722498
CG11324 CG4878 -0.407638
CG11324 CG4904 0.158887
CG11324 CG5661 -0.328809
CG11324 CG5809 0.100196
CG11324 CG5824 0.007762
CG11324 CG6210 0.526336
CG11324 CG7698 -0.019150
CG11324 CG8147 0.319864
CG11324 CG8174 0.264891
CG11324 CG8581 -0.350062
CG11324 CG8625 0.242654
CG11324 CG9148 -0.144762
CG11324 CG9188 -0.452434
CG11324 CG9712 0.664970
CG11324 CG9762 0.306093
CG11324 CG9884 -0.693385
CG11324 CG9984 0.903354
CG11652 CG13005 0.045191
CG11652 CG1345 -0.355036
CG11652 CG1395 -0.452762
CG11652 CG14066 -0.015849
CG11652 CG1893 -0.201311
CG11652 CG2199 0.979640
CG11652 CG2210 -1.001962
CG11652 CG2791 0.131887
CG11652 CG32372 -0.381350
CG11652 CG32486 -1.846130
CG11652 CG3278 -2.011628
CG11652 CG3992 -0.233096
CG11652 CG4567 -0.161462
CG11652 CG4904 0.591175
CG11652 CG5258 -0.568019
CG11652 CG5813 1.443476
CG11652 CG5824 -3.058328
CG11652 CG6391 0.530387
CG11652 CG6751 -1.032579
CG11652 CG6930 -0.268336
CG11652 CG6998 -0.185265
CG11652 CG7528 0.104352
CG11652 CG8147 0.601689
CG11652 CG9148 0.136720
CG11652 CG9916 0.864881
CG11652 CG9984 -0.024578
CG11798 CG11979 -0.010463
CG11798 CG12581 0.049492
CG11798 CG13894 -0.806634
CG11798 CG14781 0.079074
CG11798 CG1548 -0.487363
CG11798 CG2941 -0.478161
CG11798 CG30497 -0.141700
CG11798 CG3605 -0.129946
CG11798 CG3619 -0.232647
CG11798 CG5408 0.309678
CG11798 CG6345 0.234349
CG11798 CG7375 0.007738
CG11798 CG8625 -0.112378
CG11798 CG9211 -0.076223
CG11798 CG9712 -0.405086
CG11849 CG12094 0.135969
CG11849 CG13777 -0.097984
CG11849 CG13900 -0.447894
CG11849 CG1624 -0.174829
CG11849 CG17228 -0.396596
CG11849 CG18024 -1.176024
CG11849 CG18657 -0.438632
CG11849 CG3048 -0.159092
CG11849 CG30497 -0.571162
CG11849 CG3183 -0.117395
CG11849 CG32149 -0.758918
CG11849 CG3227 0.187204
CG11849 CG3416 -0.056704
CG11849 CG3689 -0.286173
CG11849 CG3956 -0.194461
CG11849 CG4236 0.193904
CG11849 CG5215 -0.727514
CG11849 CG5452 -1.031510
CG11849 CG5940 0.086967
CG11849 CG6105 0.219912
CG11849 CG7265 0.231193
CG11849 CG7457 0.214214
CG11849 CG7892 -0.278309
CG11849 CG9193 0.473868
CG11849 CG9256 -0.186325
CG11861 CG12131 0.572078
CG11861 CG12576 0.530077
CG11861 CG12802 -0.068728
CG11861 CG13894 -0.076246
CG11861 CG2199 -0.500398
CG11861 CG2469 -0.237332
CG11861 CG2863 -0.096017
CG11861 CG3198 0.167802
CG11861 CG32486 -0.108481
CG11861 CG3605 0.157901
CG11861 CG3998 -0.242236
CG11861 CG4567 0.069689
CG11861 CG4672 -0.484200
CG11861 CG4878 0.301565
CG11861 CG4904 0.471667
CG11861 CG5454 -0.743717
CG11861 CG5520 -0.024341
CG11861 CG6345 -0.497583
CG11861 CG6647 -1.148708
CG11861 CG8308 -1.402368
CG11861 CG8472 -0.043026
CG11861 CG8965 -0.188702
CG11861 CG9211 -0.053234
CG11886 CG11979 -0.006633
CG11886 CG12284 -0.420456
CG11886 CG12592 -2.286717
CG11886 CG12752 -0.338068
CG11886 CG14513 -0.596311
CG11886 CG1715 1.405919
CG11886 CG1780 0.162541
CG11886 CG1957 -3.965824
CG11886 CG1966 -0.539965
CG11886 CG2048 -1.706956
CG11886 CG2140 -0.118501
CG11886 CG2358 -0.174379
CG11886 CG3039 0.178402
CG11886 CG3041 -0.493276
CG11886 CG3048 -0.371278
CG11886 CG32982 -0.191860
CG11886 CG3307 0.381292
CG11886 CG3424 -0.144431
CG11886 CG4050 -0.783442
CG11886 CG4236 -2.026165
CG11886 CG4303 1.210804
CG11886 CG4589 -0.047775
CG11886 CG4976 0.264023
CG11886 CG5258 0.374530
CG11886 CG5581 0.386947
CG11886 CG5940 -0.076463
CG11886 CG6578 0.636359
CG11886 CG7833 0.133844
CG11886 CG7855 0.101754
CG11886 CG8050 -0.366653
CG11886 CG8933 1.161185
CG11886 CG9256 0.436466
CG11886 CG9423 -0.735235
CG11886 CG9740 0.115542
CG11886 CG9977 -0.341898
CG11979 CG12131 0.204553
CG11979 CG12592 0.416431
CG11979 CG12802 -0.379163
CG11979 CG13900 0.096969
CG11979 CG14781 -0.313454
CG11979 CG17054 0.431131
CG11979 CG1966 -0.577727
CG11979 CG2140 0.067606
CG11979 CG2358 -0.846970
CG11979 CG2863 -0.108401
CG11979 CG2941 -1.445301
CG11979 CG30193 -0.489542
CG11979 CG3183 -1.254269
CG11979 CG32982 0.282273
CG11979 CG3307 0.510217
CG11979 CG3619 -0.400337
CG11979 CG4008 0.074997
CG11979 CG4050 0.266623
CG11979 CG4303 -1.023113
CG11979 CG4454 -0.363032
CG11979 CG4567 -0.368615
CG11979 CG4769 -0.007363
CG11979 CG4878 0.711845
CG11979 CG5408 -0.608590
CG11979 CG5581 -0.274750
CG11979 CG5949 0.352709
CG11979 CG6105 -0.268022
CG11979 CG7375 0.717672
CG11979 CG7892 0.113265
CG11979 CG8625 0.119265
CG11979 CG8651 -0.547640
CG11979 CG9253 0.117209
CG11979 CG9423 0.248405
CG11979 CG9712 1.190295
CG11979 CG9740 -1.344737
CG11979 CG9866 0.380622
CG11979 CG9884 -0.912510
CG11987 CG12131 -0.364547
CG11987 CG12592 0.416289
CG11987 CG13005 -0.928451
CG11987 CG14066 -0.386203
CG11987 CG14805 -0.702462
CG11987 CG17054 -0.522136
CG11987 CG1715 -0.569382
CG11987 CG18174 0.468302
CG11987 CG18321 -0.646627
CG11987 CG18608 0.101086
CG11987 CG2048 0.507885
CG11987 CG2210 -0.014125
CG11987 CG3278 0.321985
CG11987 CG3416 -0.869635
CG11987 CG3969 -1.084745
CG11987 CG4878 0.568762
CG11987 CG4904 -0.479632
CG11987 CG5083 0.380364
CG11987 CG5215 0.699341
CG11987 CG5813 -0.371914
CG11987 CG6647 0.475771
CG11987 CG6720 -0.336157
CG11987 CG6860 -0.042706
CG11987 CG7265 -0.281472
CG11987 CG7271 0.232219
CG11987 CG7528 -0.190775
CG11987 CG7698 -0.636402
CG11987 CG8308 -0.364060
CG11987 CG8472 -0.028782
CG11987 CG8933 0.544134
CG11987 CG9256 -1.134573
CG11987 CG9750 -1.499445
CG11987 CG9984 0.737383
CG11988 CG12249 1.052492
CG11988 CG12581 -0.684259
CG11988 CG12676 0.274942
CG11988 CG13005 -0.088701
CG11988 CG14222 0.258837
CG11988 CG1591 -0.405263
CG11988 CG16788 0.429483
CG11988 CG17437 -0.131774
CG11988 CG1763 0.160101
CG11988 CG18754 -0.194229
CG11988 CG2199 -0.168838
CG11988 CG2210 0.668593
CG11988 CG2791 0.416380
CG11988 CG30092 0.104248
CG11988 CG30497 -0.665689
CG11988 CG31349 0.172255
CG11988 CG3400 -2.111801
CG11988 CG3605 0.473019
CG11988 CG3992 -1.426289
CG11988 CG4050 -0.352845
CG11988 CG5215 0.307855
CG11988 CG5277 -0.489489
CG11988 CG5408 -0.923677
CG11988 CG5661 0.136465
CG11988 CG5809 -0.398848
CG11988 CG5814 -0.532094
CG11988 CG5824 0.615463
CG11988 CG6210 -1.190281
CG11988 CG6578 -0.575758
CG11988 CG6751 0.284745
CG11988 CG7528 0.044048
CG11988 CG7563 -0.006341
CG11988 CG7698 -0.337519
CG11988 CG8625 0.171332
CG11988 CG9148 -1.245424
CG11988 CG9238 -0.597775
CG11988 CG9977 0.273560
CG1200 CG12157 -0.132801
CG1200 CG1345 0.145834
CG1200 CG1447 -0.372260
CG1200 CG17256 0.092939
CG1200 CG17725 -0.533091
CG1200 CG17932 0.112015
CG1200 CG30118 0.198376
CG1200 CG3705 -1.432527
CG1200 CG8147 -2.030100
CG1200 CG8174 0.435711
CG12011 CG17725 -0.246870
CG12011 CG18375 -0.579032
CG12011 CG30092 -0.190091
CG12011 CG32253 -0.118251
CG12011 CG3992 -0.300208
CG12011 CG5093 -0.093167
CG12011 CG5133 -0.412297
CG12011 CG8147 -0.044459
CG12011 TE19126 -0.236326
CG12091 CG18375 -0.120353
CG12091 CG18740 -0.177061
CG12091 CG3400 -0.688883
CG12091 CG3722 -0.352654
CG12091 CG4420 -0.479092
CG12091 CG5370 -0.323926
CG12091 CG9322 0.017954
CG12091 TE19126 -0.487112
CG12094 CG13900 0.022488
CG12094 CG1624 0.355061
CG12094 CG18024 -0.944847
CG12094 CG18174 -0.409853
CG12094 CG1966 0.574406
CG12094 CG3048 -0.280630
CG12094 CG32982 -0.499214
CG12094 CG3430 0.133885
CG12094 CG4589 -0.292367
CG12094 CG5083 0.063720
CG12094 CG5452 -0.245789
CG12094 CG5940 0.019909
CG12094 CG5949 -0.357125
CG12094 CG7457 -0.175602
CG12094 CG7698 0.257462
CG12094 CG8308 -0.422951
CG12094 CG8544 -0.117102
CG12094 CG8651 -0.172265
CG12094 CG9712 -0.011648
CG12129 CG12249 -0.268026
CG12129 CG13005 0.105692
CG12129 CG14066 0.478497
CG12129 CG1475 -1.967831
CG12129 CG14805 -0.789246
CG12129 CG1591 -0.030976
CG12129 CG16944 0.066439
CG12129 CG2072 -0.199034
CG12129 CG2210 0.727635
CG12129 CG2791 0.099111
CG12129 CG2863 -0.012457
CG12129 CG4050 -0.744971
CG12129 CG4299 -0.441831
CG12129 CG4878 0.452327
CG12129 CG4904 -1.962389
CG12129 CG5408 0.503974
CG12129 CG6391 -0.034751
CG12129 CG6501 0.991999
CG12129 CG7265 -0.966967
CG12129 CG8472 -0.582364
CG12129 CG9022 -1.377943
CG12129 CG9148 0.408416
CG12129 CG9423 -0.039431
CG12129 CG9916 -0.230324
CG12129 CG9984 0.851956
CG12131 CG12592 -0.382317
CG12131 CG1345 0.816667
CG12131 CG1395 -0.311446
CG12131 CG14066 -0.416557
CG12131 CG14781 -0.454779
CG12131 CG14805 0.025870
CG12131 CG17054 -0.866104
CG12131 CG1715 0.574084
CG12131 CG1763 -0.788227
CG12131 CG18608 -0.213377
CG12131 CG2140 -0.458955
CG12131 CG2161 -0.648229
CG12131 CG2199 -1.491602
CG12131 CG2358 -0.149346
CG12131 CG2863 -0.240747
CG12131 CG3183 0.255814
CG12131 CG32486 -0.372708
CG12131 CG3307 -0.133718
CG12131 CG33207 0.127806
CG12131 CG3800 -0.254966
CG12131 CG3969 -0.752060
CG12131 CG4008 0.209641
CG12131 CG4041 -0.906723
CG12131 CG4307 0.751813
CG12131 CG4567 0.106307
CG12131 CG4878 -0.450822
CG12131 CG4904 -1.151921
CG12131 CG5083 0.329374
CG12131 CG5215 0.713537
CG12131 CG5277 1.520594
CG12131 CG5408 0.124172
CG12131 CG5454 0.062065
CG12131 CG5581 0.480940
CG12131 CG5661 -0.065349
CG12131 CG5809 -0.244312
CG12131 CG5813 0.226326
CG12131 CG6105 0.159172
CG12131 CG6210 0.352975
CG12131 CG6345 0.219587
CG12131 CG6391 -0.432633
CG12131 CG6647 -1.008317
CG12131 CG6751 -1.459096
CG12131 CG6860 0.671106
CG12131 CG7265 0.956201
CG12131 CG7528 -0.331805
CG12131 CG7698 0.901204
CG12131 CG8308 -0.304977
CG12131 CG8472 -2.014116
CG12131 CG8581 0.107470
CG12131 CG9148 -0.304691
CG12131 CG9211 -0.132970
CG12131 CG9253 -0.623079
CG12131 CG9984 -1.860594
CG12157 CG1345 0.457093
CG12157 CG14222 -0.097963
CG12157 CG1475 -1.313773
CG12157 CG15009 -0.302741
CG12157 CG1591 0.249641
CG12157 CG16944 -0.263416
CG12157 CG17256 -0.913415
CG12157 CG17437 0.051186
CG12157 CG18754 -0.033880
CG12157 CG2072 -0.319935
CG12157 CG30118 0.087189
CG12157 CG31349 -0.475490
CG12157 CG5813 -0.058137
CG12157 CG5824 -0.168626
CG12157 CG6501 0.552607
CG12157 CG7563 -0.162670
CG12157 CG8147 0.122306
CG12157 TE19126 -0.562000
CG12177 CG1374 0.327827
CG12177 CG1395 0.002783
CG12177 CG1763 -0.159020
CG12177 CG18608 0.251069
CG12177 CG18657 -1.180492
CG12177 CG3048 0.103633
CG12177 CG3183 0.074523
CG12177 CG32372 -0.377030
CG12177 CG32982 0.059692
CG12177 CG3800 -0.271068
CG12177 CG4158 -0.898399
CG12177 CG4567 -0.591822
CG12177 CG4769 -0.122368
CG12177 CG5083 0.144989
CG12177 CG5215 -0.091102
CG12177 CG5277 -0.292133
CG12177 CG6578 -0.113905
CG12177 CG6751 0.056493
CG12177 CG6860 -0.022718
CG12177 CG6868 -0.455250
CG12177 CG7223 -0.147708
CG12177 CG8651 -0.684959
CG12177 CG9148 0.001226
CG12177 CG9423 0.239177
CG12249 CG13894 0.969848
CG12249 CG1475 -0.133770
CG12249 CG15162 -0.010764
CG12249 CG1591 -0.373354
CG12249 CG16903 0.009429
CG12249 CG17437 -0.514052
CG12249 CG18754 0.753797
CG12249 CG2191 0.222182
CG12249 CG30092 0.104392
CG12249 CG3097 1.303239
CG12249 CG31349 -1.002928
CG12249 CG3800 -0.108157
CG12249 CG3992 -0.873698
CG12249 CG4299 -0.602348
CG12249 CG4440 -0.299872
CG12249 CG5408 -0.933542
CG12249 CG5813 -0.003242
CG12249 CG5814 -2.838516
CG12249 CG5824 0.428715
CG12249 CG6210 -0.401329
CG12249 CG6501 0.601307
CG12249 CG6751 0.184883
CG12249 CG7528 -0.132165
CG12249 CG9022 -0.112944
CG12249 CG9148 -1.848851
CG12249 CG9916 -0.735208
CG12284 CG14513 -1.905860
CG12284 CG1624 -0.981094
CG12284 CG1966 0.559364
CG12284 CG3430 1.862708
CG12284 CG6246 -1.977988
CG12284 CG7833 -0.592119
CG12284 CG7855 0.372052
CG12284 CG8050 0.322497
CG12284 CG8933 -0.574330
CG12284 CG9712 0.118572
CG12284 CG9866 -1.247191
CG1242 CG12802 0.864370
CG1242 CG2125 -0.827668
CG1242 CG2198 1.764273
CG1242 CG31317 -2.084730
CG1242 CG3705 0.932791
CG1242 CG5393 -1.562184
CG1242 CG8050 1.113263
CG12576 CG12592 0.801887
CG12576 CG14430 0.328811
CG12576 CG14513 -0.409059
CG12576 CG14781 0.579336
CG12576 CG1715 -0.714313
CG12576 CG1780 0.393832
CG12576 CG1837 -0.087671
CG12576 CG2358 -0.524596
CG12576 CG2863 -0.662159
CG12576 CG2941 0.213727
CG12576 CG30193 0.948156
CG12576 CG3041 -0.879108
CG12576 CG3183 0.481240
CG12576 CG32491 0.118553
CG12576 CG32982 0.012487
CG12576 CG3307 0.542819
CG12576 CG3430 -0.009376
CG12576 CG3998 -0.017697
CG12576 CG4589 0.188658
CG12576 CG4878 -0.000022
CG12576 CG4904 0.331534
CG12576 CG5083 -0.925229
CG12576 CG5454 -0.676063
CG12576 CG6647 -1.870570
CG12576 CG6860 0.352917
CG12576 CG7413 -0.065874
CG12576 CG7457 -0.489816
CG12576 CG7698 0.637921
CG12576 CG7855 -1.239040
CG12576 CG8308 -1.455530
CG12576 CG8472 0.100641
CG12576 CG8965 -0.246523
CG12576 CG9188 -0.262858
CG12576 CG9191 -0.793964
CG12576 CG9256 1.146720
CG12576 CG9712 0.387389
CG12576 CG9740 -3.638410
CG12576 CG9750 0.050981
CG12576 CG9884 -0.068058
CG12581 CG12676 0.295214
CG12581 CG13894 -0.528884
CG12581 CG1591 -0.310511
CG12581 CG1616 -0.574981
CG12581 CG16788 -0.256487
CG12581 CG16876 -0.520903
CG12581 CG1763 0.110174
CG12581 CG2199 -1.135671
CG12581 CG3400 0.369954
CG12581 CG3605 -0.497832
CG12581 CG3800 -0.346120
CG12581 CG4050 -0.003595
CG12581 CG4158 -0.189963
CG12581 CG4440 0.082850
CG12581 CG4567 0.298133
CG12581 CG4672 0.509933
CG12581 CG5277 0.891770
CG12581 CG5408 0.058673
CG12581 CG5809 -0.412733
CG12581 CG8625 -0.831368
CG12581 CG8651 0.023609
CG12581 CG9148 0.412141
CG12581 CG9238 0.051542
CG12581 CG9253 -0.280266
CG12581 CG9322 -0.158971
CG12592 CG12752 0.222210
CG12592 CG13005 -0.424497
CG12592 CG13900 0.644130
CG12592 CG14430 0.143612
CG12592 CG17054 -0.332191
CG12592 CG1715 -1.433738
CG12592 CG1780 -0.260527
CG12592 CG18608 0.149864
CG12592 CG1957 -0.343898
CG12592 CG2048 0.571218
CG12592 CG2140 -0.820045
CG12592 CG2161 0.026077
CG12592 CG2358 -0.108553
CG12592 CG2863 -0.064219
CG12592 CG2941 -0.057159
CG12592 CG30193 0.283167
CG12592 CG3039 -0.827426
CG12592 CG3041 0.215502
CG12592 CG3183 -0.037307
CG12592 CG3307 -0.658694
CG12592 CG3424 0.490930
CG12592 CG3969 0.448438
CG12592 CG4041 0.274742
CG12592 CG4236 0.872985
CG12592 CG4303 -0.515777
CG12592 CG4307 -0.072159
CG12592 CG4878 0.324287
CG12592 CG4904 -0.800067
CG12592 CG5083 0.431681
CG12592 CG5215 0.497418
CG12592 CG5454 0.258793
CG12592 CG5581 -0.324828
CG12592 CG6391 -0.498083
CG12592 CG6720 -0.570213
CG12592 CG6949 0.297265
CG12592 CG7265 -1.329096
CG12592 CG7457 0.037366
CG12592 CG7855 -0.083289
CG12592 CG8472 0.157075
CG12592 CG9253 0.063136
CG12592 CG9256 -0.773840
CG12592 CG9423 0.043795
CG12592 CG9740 -1.644912
CG12592 CG9750 -0.470760
CG12592 CG9977 0.872907
CG12592 CG9984 0.017652
CG12676 CG12802 -0.802520
CG12676 CG13894 -0.539795
CG12676 CG14781 -0.171702
CG12676 CG16788 -0.067255
CG12676 CG16876 -3.274311
CG12676 CG18754 0.442149
CG12676 CG2199 -0.652160
CG12676 CG30497 0.139081
CG12676 CG3400 0.736667
CG12676 CG3619 -0.102977
CG12676 CG3705 0.674055
CG12676 CG4440 0.037456
CG12676 CG4567 1.424447
CG12676 CG4769 0.131131
CG12676 CG5277 0.442358
CG12676 CG5661 0.579292
CG12676 CG6345 -0.160393
CG12676 CG6578 -1.349175
CG12676 CG7833 -0.389300
CG12676 CG8625 -1.382291
CG12676 CG9238 -1.379045
CG12676 CG9322 -3.238646
CG12676 CG9762 -0.033692
CG12676 CG9884 -0.240116
CG12676 CG9977 -0.447820
CG12752 CG1395 -0.471388
CG12752 CG14066 -0.655881
CG12752 CG17054 -0.751337
CG12752 CG1763 -0.105900
CG12752 CG1780 1.036652
CG12752 CG18608 0.471365
CG12752 CG2048 -2.540250
CG12752 CG2140 -0.099771
CG12752 CG2199 -1.180607
CG12752 CG2358 -0.634032
CG12752 CG32486 -0.155453
CG12752 CG3307 -2.312075
CG12752 CG33207 -0.135840
CG12752 CG3969 0.168675
CG12752 CG4041 -0.105950
CG12752 CG4050 -0.584556
CG12752 CG4307 -1.141002
CG12752 CG4567 0.313949
CG12752 CG4589 -0.386400
CG12752 CG4878 0.150335
CG12752 CG4904 0.678345
CG12752 CG4976 0.083202
CG12752 CG5083 0.002589
CG12752 CG5258 -0.123711
CG12752 CG5277 0.229599
CG12752 CG5454 0.583232
CG12752 CG5581 -0.030909
CG12752 CG5824 -0.103059
CG12752 CG6578 -0.143482
CG12752 CG6647 0.486446
CG12752 CG7265 0.479720
CG12752 CG7698 -0.167858
CG12752 CG8472 -0.130141
CG12752 CG8581 0.056985
CG12752 CG9253 0.090965
CG12752 CG9256 -0.213320
CG12752 CG9740 1.890253
CG12752 CG9984 -1.240237
CG12802 CG1374 -1.313653
CG12802 CG14781 0.567678
CG12802 CG16876 -1.061066
CG12802 CG1966 0.079373
CG12802 CG2198 -0.160276
CG12802 CG30193 -0.947658
CG12802 CG32491 0.195851
CG12802 CG32982 -0.681204
CG12802 CG3619 -0.145097
CG12802 CG4454 -0.778342
CG12802 CG4589 0.403279
CG12802 CG4769 0.060426
CG12802 CG5454 0.010063
CG12802 CG6345 -0.449190
CG12802 CG7833 -0.356373
CG12802 CG8050 -0.286646
CG12802 CG8625 0.619766
CG12802 CG9188 -0.107808
CG12802 CG9740 0.391107
CG12802 CG9762 0.380824
CG12802 CG9866 -0.300915
CG12802 CG9884 -0.278942
CG13005 CG14066 -1.028564
CG13005 CG14805 -0.767943
CG13005 CG1616 0.253787
CG13005 CG1780 -0.208583
CG13005 CG18321 -0.243439
CG13005 CG2161 0.024825
CG13005 CG2210 -0.266973
CG13005 CG32372 0.032515
CG13005 CG3278 0.110447
CG13005 CG3969 -0.495465
CG13005 CG4050 -0.512534
CG13005 CG4299 -0.020637
CG13005 CG4307 -0.005630
CG13005 CG4567 -0.136029
CG13005 CG4878 0.373661
CG13005 CG4904 0.370536
CG13005 CG5215 -0.241336
CG13005 CG5258 -0.446005
CG13005 CG5277 0.251976
CG13005 CG5813 -0.119341
CG13005 CG6391 0.417621
CG13005 CG6720 0.483516
CG13005 CG6751 -0.432052
CG13005 CG6949 0.089762
CG13005 CG7265 -1.539700
CG13005 CG7271 -0.393516
CG13005 CG7528 -0.456209
CG13005 CG8472 0.523977
CG13005 CG9253 -0.510983
CG13005 CG9256 1.039090
CG13005 CG9423 -0.262714
CG13005 CG9750 0.337323
CG13005 CG9984 0.453413
CG13333 CG1616 -0.683453
CG13333 CG17228 -0.045514
CG13333 CG3039 -0.337230
CG13333 CG3416 -0.150493
CG13333 CG4236 0.067147
CG13333 CG5175 -0.743092
CG13333 CG5893 -1.066397
CG13333 CG8544 -0.015336
CG13333 CG9193 0.444890
CG1345 CG14066 0.499287
CG1345 CG1475 -0.872704
CG1345 CG1591 0.117201
CG1345 CG16903 -0.017124
CG1345 CG17256 -0.628198
CG1345 CG17725 0.500680
CG1345 CG18754 0.521132
CG1345 CG2199 -0.946173
CG1345 CG2210 -1.439686
CG1345 CG2791 -0.277599
CG1345 CG30118 0.255367
CG1345 CG31349 -0.719044
CG1345 CG32486 -0.096357
CG1345 CG3705 0.094182
CG1345 CG3992 0.270873
CG1345 CG4008 0.053207
CG1345 CG4567 0.141550
CG1345 CG4904 -1.521903
CG1345 CG5277 0.315491
CG1345 CG5370 -0.180915
CG1345 CG5661 0.120607
CG1345 CG5813 0.536264
CG1345 CG5824 -0.964554
CG1345 CG6501 0.783225
CG1345 CG6751 -0.423248
CG1345 CG8147 -1.333288
CG1345 CG8174 0.405481
CG1345 CG8472 0.215358
CG1345 CG8581 0.317787
CG1345 CG8965 0.049833
CG1345 CG9022 -0.418759
CG1345 CG9322 -2.030346
CG1345 CG9916 0.503553
CG1374 CG16876 0.192569
CG1374 CG1966 0.173073
CG1374 CG30193 0.369981
CG1374 CG32491 -0.564427
CG1374 CG3430 -0.043048
CG1374 CG4158 -0.005126
CG1374 CG4589 -0.102343
CG1374 CG4672 -0.058135
CG1374 CG4769 -0.188786
CG1374 CG5454 0.264900
CG1374 CG5581 -0.742414
CG1374 CG5949 -0.769882
CG1374 CG7895 -0.940452
CG1374 CG8651 -1.238635
CG1374 CG9866 0.385067
CG13777 CG2161 0.287441
CG13777 CG31317 -0.480866
CG13777 CG32372 -1.150173
CG13777 CG3416 0.232716
CG13777 CG3689 -0.436484
CG13777 CG3956 -0.486845
CG13777 CG5215 -0.697704
CG13777 CG5452 -0.148611
CG13777 CG5940 -0.247534
CG13777 CG8933 -0.274925
CG13777 CG9423 -0.055560
CG13894 CG14641 -0.346758
CG13894 CG14781 0.246350
CG13894 CG1591 -0.464604
CG13894 CG16876 0.264264
CG13894 CG2072 0.306275
CG13894 CG2199 0.200537
CG13894 CG31349 -0.820438
CG13894 CG3198 0.115572
CG13894 CG3605 0.102446
CG13894 CG3800 -0.072108
CG13894 CG4158 -0.278165
CG13894 CG4440 -0.784087
CG13894 CG4672 -0.712900
CG13894 CG5093 -2.003956
CG13894 CG5408 -1.632334
CG13894 CG5520 -0.067332
CG13894 CG5814 -0.784637
CG13894 CG6345 -1.521672
CG13894 CG6501 0.398741
CG13894 CG9211 0.244151
CG13894 CG9238 0.815698
CG13894 CG9322 0.467857
CG13900 CG1957 0.340829
CG13900 CG2173 -0.742512
CG13900 CG2941 -1.020282
CG13900 CG30497 0.289051
CG13900 CG3183 0.146971
CG13900 CG3227 0.073200
CG13900 CG3424 -0.030409
CG13900 CG3619 -0.055294
CG13900 CG4008 0.027850
CG13900 CG4303 -2.218824
CG13900 CG5215 -0.050873
CG13900 CG5408 0.338039
CG13900 CG5809 0.026041
CG13900 CG6105 -1.067772
CG13900 CG6210 0.228268
CG13900 CG7375 0.184666
CG13900 CG7528 -0.066588
CG13900 CG7892 -1.062194
CG13900 CG9423 -0.531098
CG1395 CG17054 0.405589
CG1395 CG1763 0.505268
CG1395 CG18608 -1.411974
CG1395 CG2140 0.213117
CG1395 CG2161 0.195862
CG1395 CG2199 -0.655339
CG1395 CG3183 -0.754732
CG1395 CG32486 0.466044
CG1395 CG3800 -0.313624
CG1395 CG4420 -0.182725
CG1395 CG4567 -0.096571
CG1395 CG4769 -0.204679
CG1395 CG5215 -0.367782
CG1395 CG5258 0.093717
CG1395 CG5277 -0.260020
CG1395 CG5408 0.344952
CG1395 CG5813 -0.319206
CG1395 CG5824 -0.058100
CG1395 CG6210 0.100895
CG1395 CG6391 -0.083621
CG1395 CG6751 -0.307525
CG1395 CG6930 -0.065844
CG1395 CG7223 -0.061964
CG1395 CG7528 -1.153570
CG1395 CG9211 0.213374
CG1395 CG9253 -0.411431
CG1395 CG9984 0.658780
CG14066 CG1475 -0.314353
CG14066 CG14805 -0.102041
CG14066 CG17054 0.319655
CG14066 CG1780 0.320230
CG14066 CG2048 0.034662
CG14066 CG2161 0.171934
CG14066 CG2199 -0.584307
CG14066 CG2210 -0.131034
CG14066 CG2791 -0.827657
CG14066 CG32486 -1.735713
CG14066 CG3278 -0.635051
CG14066 CG3969 -1.139028
CG14066 CG4008 0.163415
CG14066 CG4307 -0.108650
CG14066 CG4567 0.372105
CG14066 CG4878 0.065195
CG14066 CG4904 -2.748841
CG14066 CG5277 0.524225
CG14066 CG5813 0.279855
CG14066 CG5824 -0.781419
CG14066 CG6391 -0.199062
CG14066 CG6647 -0.227365
CG14066 CG6751 -1.245193
CG14066 CG7265 0.240711
CG14066 CG7271 0.152666
CG14066 CG7698 0.303566
CG14066 CG8472 0.262843
CG14066 CG9256 -0.846408
CG14066 CG9750 -0.119950
CG14066 CG9916 0.853020
CG14066 CG9984 1.365322
CG14222 CG1475 0.125095
CG14222 CG16788 -0.393660
CG14222 CG16903 -1.483395
CG14222 CG18375 -0.441535
CG14222 CG18740 -0.554286
CG14222 CG30092 -0.178440
CG14222 CG3400 -1.415967
CG14222 CG3722 -0.208347
CG14222 CG3992 0.454086
CG14430 CG14781 0.156315
CG14430 CG1715 -2.692355
CG14430 CG2048 0.767874
CG14430 CG2198 0.016906
CG14430 CG30118 -0.758886
CG14430 CG3998 -0.097499
CG14430 CG4041 0.117915
CG14430 CG4307 -1.041599
CG14430 CG4878 0.858104
CG14430 CG4904 0.297352
CG14430 CG5454 -0.164030
CG14430 CG6647 -0.767899
CG14430 CG7457 -0.216804
CG14430 CG7855 -0.255440
CG14430 CG8050 -0.439471
CG14430 CG8174 -0.455685
CG14430 CG8544 -0.642344
CG14430 CG9188 -0.342801
CG14430 CG9256 0.219297
CG14430 CG9712 -0.522423
CG14430 CG9740 -0.748153
CG14430 CG9750 0.064707
CG14430 CG9884 1.392860
CG1447 CG17725 -0.873534
CG1447 CG17932 -1.494891
CG1447 CG2210 1.070854
CG1447 CG3705 -0.348828
CG1447 CG8174 -1.252123
CG1447 CG9762 -0.312282
CG14513 CG1624 0.005754
CG14513 CG18528 -0.950529
CG14513 CG1966 1.286743
CG14513 CG2941 0.051611
CG14513 CG30193 0.746796
CG14513 CG32491 -0.513369
CG14513 CG32982 0.528582
CG14513 CG3430 -2.236785
CG14513 CG4589 -0.079756
CG14513 CG5940 -0.546505
CG14513 CG5949 0.896902
CG14513 CG6246 -3.610417
CG14513 CG7457 0.000349
CG14513 CG7833 0.014759
CG14513 CG7855 -1.122332
CG14513 CG8050 -0.109022
CG14513 CG8933 -0.156397
CG14513 CG9188 -0.095509
CG14513 CG9712 -0.945114
CG14513 CG9740 -1.061941
CG14513 CG9866 -0.121003
CG14513 CG9884 -0.416832
CG14641 CG1866 -0.102817
CG14641 CG31349 -0.059055
CG14641 CG3605 0.436178
CG14641 CG4158 -0.226259
CG14641 CG4440 -1.166848
CG14641 CG4672 -0.397253
CG14641 CG5814 0.051382
CG14641 CG6345 -0.322939
CG14641 CG6501 -0.074073
CG14641 CG7563 -0.233845
CG14641 CG9191 -0.056587
CG1475 CG14805 -0.074981
CG1475 CG1591 -1.244097
CG1475 CG16944 -0.825935
CG1475 CG17256 0.539212
CG1475 CG18754 -0.130707
CG1475 CG2072 0.469392
CG1475 CG2210 -0.404356
CG1475 CG2469 -0.500674
CG1475 CG2791 0.077843
CG1475 CG31349 0.979821
CG1475 CG3198 -0.015066
CG1475 CG3605 0.122807
CG1475 CG4904 0.096260
CG1475 CG5277 0.270462
CG1475 CG5824 0.433798
CG1475 CG6210 0.112331
CG1475 CG6501 -2.856931
CG1475 CG7413 -0.816653
CG1475 CG8965 0.115845
CG1475 CG9022 0.177925
CG1475 CG9191 0.511886
CG14781 CG1715 0.461302
CG14781 CG18528 0.406923
CG14781 CG2140 -0.616388
CG14781 CG2198 -0.356544
CG14781 CG2941 0.258757
CG14781 CG30193 -0.752437
CG14781 CG3198 0.192833
CG14781 CG32982 0.638820
CG14781 CG3307 0.648440
CG14781 CG3430 -1.204361
CG14781 CG3998 0.498073
CG14781 CG4008 -0.345304
CG14781 CG4041 -2.352086
CG14781 CG4589 0.130031
CG14781 CG5083 0.717549
CG14781 CG5408 0.026566
CG14781 CG5454 -1.242162
CG14781 CG5581 0.967762
CG14781 CG5661 -0.204098
CG14781 CG5949 0.022869
CG14781 CG6105 -0.262320
CG14781 CG6345 -3.026826
CG14781 CG6578 0.300591
CG14781 CG6647 0.232813
CG14781 CG7375 0.035125
CG14781 CG8050 -1.342149
CG14781 CG8581 -0.108160
CG14781 CG8965 -0.518848
CG14781 CG9211 -0.880701
CG14781 CG9712 -1.260251
CG14781 CG9740 -0.058137
CG14781 CG9762 -0.702562
CG14781 CG9866 -0.413482
CG14781 CG9884 0.016142
CG14805 CG1616 0.030499
CG14805 CG16944 -0.082355
CG14805 CG17054 0.465708
CG14805 CG1763 -0.168192
CG14805 CG1780 -0.195095
CG14805 CG18174 0.222880
CG14805 CG18321 -0.073129
CG14805 CG1837 0.120280
CG14805 CG2358 0.435573
CG14805 CG32149 0.012368
CG14805 CG3278 0.209010
CG14805 CG3416 0.263695
CG14805 CG4050 -0.213430
CG14805 CG4299 -0.013454
CG14805 CG4878 -0.869477
CG14805 CG4904 0.538652
CG14805 CG5083 -0.093809
CG14805 CG5258 -0.364110
CG14805 CG5277 0.308100
CG14805 CG5813 -0.158192
CG14805 CG6210 0.229475
CG14805 CG6751 -0.264203
CG14805 CG7265 -0.394919
CG14805 CG7271 0.251260
CG14805 CG7528 -0.200951
CG14805 CG7538 -0.337716
CG14805 CG7698 -0.346052
CG14805 CG8308 0.000232
CG14805 CG8472 0.098136
CG14805 CG9148 -0.601351
CG14805 CG9256 -0.179007
CG14805 CG9423 -0.336568
CG15009 CG2072 -0.292034
CG15009 CG30118 -0.200286
CG15009 CG3722 -0.447988
CG15009 CG5813 -0.089400
CG15162 CG17932 -0.786297
CG15162 CG2210 -0.063329
CG15162 CG2791 -0.008587
CG15162 CG3992 -1.191254
CG15162 CG6751 -0.108256
CG15162 CG8147 0.368415
CG15162 CG9148 0.292502
CG15162 CG9916 -0.586760
CG1548 CG16944 -0.248854
CG1548 CG5520 -1.148025
CG1591 CG16944 -2.369835
CG1591 CG17437 0.273573
CG1591 CG2072 -0.101510
CG1591 CG2210 0.385668
CG1591 CG2469 0.917656
CG1591 CG2791 0.412821
CG1591 CG31349 -0.946212
CG1591 CG3198 1.173249
CG1591 CG3400 0.093352
CG1591 CG3605 -2.612003
CG1591 CG3992 -1.327445
CG1591 CG4440 -0.000950
CG1591 CG4672 0.786139
CG1591 CG5370 -0.115908
CG1591 CG5408 0.139481
CG1591 CG5520 -0.553172
CG1591 CG5814 0.540079
CG1591 CG6210 0.127681
CG1591 CG6501 -2.340146
CG1591 CG7563 0.296496
CG1591 CG8965 -1.239306
CG1591 CG9022 -0.047967
CG1591 CG9148 -0.718503
CG1591 CG9191 0.234122
CG1591 CG9322 0.710716
CG1591 TE19126 -0.498811
CG1616 CG17054 0.144783
CG1616 CG17228 -0.539462
CG1616 CG1780 -0.212890
CG1616 CG2140 0.091027
CG1616 CG2358 -0.001205
CG1616 CG3039 -0.136932
CG1616 CG3227 -0.618633
CG1616 CG3969 0.216776
CG1616 CG4050 -0.176212
CG1616 CG4236 -0.022393
CG1616 CG4303 0.280589
CG1616 CG5581 -0.005514
CG1616 CG7271 -0.038261
CG1616 CG8625 -0.050826
CG1616 CG8651 -0.044778
CG1616 CG9148 -0.634025
CG1624 CG18024 0.182017
CG1624 CG1966 -0.955136
CG1624 CG2941 -0.348739
CG1624 CG3039 0.088672
CG1624 CG3048 -0.750288
CG1624 CG32149 0.069834
CG1624 CG3227 -1.528811
CG1624 CG3424 0.402052
CG1624 CG3430 0.162894
CG1624 CG4236 -0.067516
CG1624 CG5452 0.252064
CG1624 CG5893 -2.235535
CG1624 CG5940 -0.276137
CG1624 CG6105 -0.518503
CG1624 CG6246 -0.127124
CG1624 CG7457 0.754594
CG1624 CG7855 -0.444749
CG1624 CG7892 -1.096989
CG1624 CG8544 -0.439762
CG1624 CG8651 -0.286926
CG1624 CG9193 0.742128
CG1624 CG9712 0.254336
CG1624 CG9866 0.248646
CG16788 CG18528 -0.427758
CG16788 CG2199 0.857742
CG16788 CG3400 -0.918143
CG16788 CG3705 -0.496574
CG16788 CG4420 -0.188581
CG16788 CG5370 -0.326418
CG16788 CG8625 -0.350364
CG16788 CG8933 -0.427156
CG16788 CG9322 -0.884544
CG16788 CG9884 -0.144673
CG16876 CG2199 0.114269
CG16876 CG4440 -0.686011
CG16876 CG4567 -1.063533
CG16876 CG5277 0.253174
CG16876 CG5520 -0.042667
CG16876 CG5661 -0.212658
CG16876 CG6345 0.572454
CG16876 CG6578 0.436642
CG16876 CG7895 -0.130441
CG16876 CG8625 0.044005
CG16876 CG9238 -1.240944
CG16876 CG9322 0.505877
CG16876 CG9884 0.408122
CG16903 CG17256 -0.608577
CG16903 CG17437 -0.250401
CG16903 CG18375 0.159878
CG16903 CG18754 0.129725
CG16903 CG2191 -0.388630
CG16903 CG30092 -0.273315
CG16903 CG31349 0.099565
CG16903 CG32253 -0.008221
CG16903 CG3400 0.312382
CG16903 CG3722 -0.190033
CG16903 CG3992 -1.591569
CG16903 CG5824 0.223365
CG16903 CG8147 0.374926
CG16903 TE19126 0.003084
CG16944 CG2072 -0.155433
CG16944 CG2210 0.267275
CG16944 CG2469 -0.761726
CG16944 CG31349 -0.007592
CG16944 CG3605 0.387580
CG16944 CG4672 -0.844080
CG16944 CG5520 -0.199324
CG16944 CG6501 1.198332
CG16944 CG9148 0.520057
CG16944 CG9191 -0.374527
CG17054 CG1715 0.423105
CG17054 CG1763 -0.227880
CG17054 CG18174 -0.404068
CG17054 CG18608 -1.395646
CG17054 CG2048 0.851237
CG17054 CG2140 -0.639745
CG17054 CG2161 -0.941857
CG17054 CG2358 -0.017109
CG17054 CG2941 -0.232556
CG17054 CG3183 -1.722368
CG17054 CG3278 0.427060
CG17054 CG32982 0.022142
CG17054 CG3307 1.092501
CG17054 CG3416 0.172686
CG17054 CG3969 -0.390577
CG17054 CG4050 -0.391292
CG17054 CG4307 0.234216
CG17054 CG4567 -1.094560
CG17054 CG4589 -0.105476
CG17054 CG4878 -0.684394
CG17054 CG4904 0.314693
CG17054 CG5083 -1.511713
CG17054 CG5215 -0.141424
CG17054 CG5258 -0.515553
CG17054 CG5408 -0.393358
CG17054 CG5581 0.347541
CG17054 CG5809 -0.029603
CG17054 CG5949 0.313025
CG17054 CG6391 0.536980
CG17054 CG6860 -0.388799
CG17054 CG7265 1.182257
CG17054 CG7528 0.234449
CG17054 CG7698 0.387762
CG17054 CG8308 0.685949
CG17054 CG8581 0.046800
CG17054 CG9148 -0.306563
CG17054 CG9211 0.171720
CG17054 CG9253 0.055440
CG17054 CG9256 -1.015469
CG17054 CG9712 -1.441523
CG17054 CG9740 -0.593667
CG17054 CG9884 0.570375
CG17054 CG9977 0.087764
CG17054 CG9984 -1.366744
CG1715 CG1957 -0.902577
CG1715 CG2048 -0.426975
CG1715 CG2140 0.487889
CG1715 CG2210 -0.070868
CG1715 CG2791 0.030280
CG1715 CG30497 0.133628
CG1715 CG3969 -0.732209
CG1715 CG4041 0.395472
CG1715 CG4050 -0.362043
CG1715 CG4307 0.269760
CG1715 CG4878 -0.499669
CG1715 CG4904 -0.867293
CG1715 CG5083 0.498429
CG1715 CG6105 0.034931
CG1715 CG6578 0.295040
CG1715 CG6647 -0.003494
CG1715 CG7265 0.922799
CG1715 CG7855 -0.251567
CG1715 CG8174 0.091159
CG1715 CG8308 0.686342
CG1715 CG8472 -0.318413
CG1715 CG8544 0.218864
CG1715 CG9188 -0.428489
CG1715 CG9256 -0.497497
CG1715 CG9712 0.332099
CG1715 CG9740 -1.744136
CG1715 CG9750 -0.453658
CG1715 CG9884 -0.989613
CG1715 CG9977 -0.434677
CG17228 CG1837 -0.189806
CG17228 CG18657 -0.563242
CG17228 CG32149 -0.378717
CG17228 CG3430 -0.072336
CG17228 CG3956 -0.492033
CG17228 CG7457 -0.131403
CG17228 CG9768 -1.293523
CG17256 CG17725 -0.365411
CG17256 CG18754 0.216345
CG17256 CG1893 -0.163952
CG17256 CG2210 0.373058
CG17256 CG30092 -0.113684
CG17256 CG30118 -0.078330
CG17256 CG32486 -0.071406
CG17256 CG5370 -0.332976
CG17256 CG5824 0.033947
CG17256 CG6930 -0.120036
CG17256 CG6949 -0.554181
CG17256 CG7271 -0.120988
CG17256 CG8147 -1.675758
CG17256 CG8174 0.202033
CG17256 CG8581 -0.301858
CG17256 CG9916 0.092407
CG17437 CG18754 0.146425
CG17437 CG2191 -0.870082
CG17437 CG30092 0.070550
CG17437 CG31349 -0.297746
CG17437 CG3400 0.276283
CG17437 CG4440 -0.096754
CG17437 CG5408 -0.495714
CG17437 CG5814 -0.123221
CG17437 CG6210 -0.568142
CG17437 CG6501 -0.240071
CG17437 CG9022 -0.149935
CG17437 CG9148 0.346247
CG17437 TE19126 -0.420104
CG1763 CG18174 -1.841627
CG1763 CG1837 -0.461404
CG1763 CG18608 -0.392156
CG1763 CG2140 0.436695
CG1763 CG2198 -0.120444
CG1763 CG2199 -0.708095
CG1763 CG32486 0.234922
CG1763 CG3307 0.349836
CG1763 CG33207 -0.499493
CG1763 CG3969 -0.022630
CG1763 CG3998 -0.778446
CG1763 CG4050 -0.179093
CG1763 CG4420 -0.141830
CG1763 CG4567 -0.125894
CG1763 CG4589 0.066272
CG1763 CG4878 0.410316
CG1763 CG4976 -0.173489
CG1763 CG5083 -0.311328
CG1763 CG5258 -0.293885
CG1763 CG5408 -0.165369
CG1763 CG5661 -0.189183
CG1763 CG5813 -0.756519
CG1763 CG5949 0.015919
CG1763 CG6345 0.223275
CG1763 CG6647 0.977243
CG1763 CG6860 -0.027057
CG1763 CG7528 0.108670
CG1763 CG7698 -0.678041
CG1763 CG8308 -0.557743
CG1763 CG9148 0.029549
CG1763 CG9211 0.124242
CG1763 CG9253 -0.428308
CG1763 CG9984 0.311377
CG17725 CG17932 -1.256557
CG17725 CG2210 -1.357672
CG17725 CG30118 -0.185459
CG17725 CG3705 0.112594
CG17725 CG3992 0.717739
CG17725 CG8147 -2.218820
CG17725 CG8174 0.970890
CG17725 TE19126 -0.892021
CG1780 CG1837 -0.287521
CG1780 CG1957 -0.526951
CG1780 CG2048 -0.649139
CG1780 CG2140 0.252838
CG1780 CG2161 -1.568128
CG1780 CG2358 -0.089732
CG1780 CG3039 -0.353948
CG1780 CG32149 0.025337
CG1780 CG3227 -0.068956
CG1780 CG32372 -0.051634
CG1780 CG3969 -1.028924
CG1780 CG4050 -0.352729
CG1780 CG4236 -0.094210
CG1780 CG4303 0.187028
CG1780 CG4307 -1.218144
CG1780 CG4878 -0.647333
CG1780 CG4904 0.313038
CG1780 CG5083 0.445445
CG1780 CG5215 0.383257
CG1780 CG5277 -0.350738
CG1780 CG5581 -0.226203
CG1780 CG5809 0.117870
CG1780 CG6105 0.014716
CG1780 CG6578 0.630826
CG1780 CG6751 -0.010258
CG1780 CG7271 0.378573
CG1780 CG7698 0.166251
CG1780 CG8651 0.407257
CG1780 CG8933 -0.505982
CG1780 CG9256 -0.351696
CG1780 CG9423 -0.844173
CG1780 CG9762 0.125455
CG1780 CG9884 0.266604
CG1780 CG9977 -0.275917
CG1780 CG9984 -0.010455
CG17932 CG2210 -0.772034
CG17932 CG7780 -0.980819
CG17932 CG8147 0.672438
CG18024 CG32149 -0.527881
CG18024 CG3956 -0.543253
CG18024 CG5093 1.799804
CG18024 CG5452 -0.136358
CG18024 CG5893 -1.348694
CG18024 CG7855 -0.439645
CG18174 CG1837 0.184809
CG18174 CG18608 -0.614372
CG18174 CG2358 0.669346
CG18174 CG3416 -0.984895
CG18174 CG3969 0.765560
CG18174 CG4976 0.017096
CG18174 CG5083 0.321384
CG18174 CG5258 -0.589963
CG18174 CG5809 0.502124
CG18174 CG5940 0.055408
CG18174 CG6720 -0.677930
CG18174 CG6860 -0.056928
CG18174 CG7528 -0.249981
CG18174 CG7538 -0.592213
CG18174 CG7698 -0.816356
CG18174 CG9253 -0.151160
CG18321 CG4050 -0.002083
CG18321 CG4236 -0.210091
CG18321 CG4878 0.244615
CG18321 CG5258 -0.376178
CG18321 CG6720 -0.428975
CG18321 CG7457 -0.037356
CG18321 CG7538 -0.099796
CG18321 CG7698 0.221071
CG1837 CG18528 0.385192
CG1837 CG2048 0.725410
CG1837 CG2358 -0.736034
CG1837 CG3041 0.111136
CG1837 CG32149 -0.199106
CG1837 CG3307 -0.128098
CG1837 CG3416 -0.200345
CG1837 CG3430 -0.011942
CG1837 CG3969 0.215674
CG1837 CG3998 0.003313
CG1837 CG4050 0.269508
CG1837 CG4236 -0.140940
CG1837 CG4307 -0.054067
CG1837 CG4589 0.485262
CG1837 CG4878 -0.604664
CG1837 CG4976 0.272506
CG1837 CG5083 -0.440993
CG1837 CG5940 -0.689515
CG1837 CG6647 -1.593339
CG1837 CG6720 0.248589
CG1837 CG7265 0.910253
CG1837 CG7271 0.135856
CG1837 CG7457 -0.742358
CG1837 CG7538 0.851860
CG1837 CG7698 -1.168473
CG1837 CG7855 -0.655809
CG1837 CG8308 -0.315339
CG1837 CG8544 0.749249
CG1837 CG8933 0.276093
CG1837 CG9193 -0.533981
CG1837 CG9256 -1.522826
CG1837 CG9712 0.278614
CG1837 CG9750 -1.111676
CG18375 CG30092 -0.254504
CG18375 CG32253 -0.514141
CG18375 CG3400 -0.002867
CG18375 CG3722 -0.368932
CG18375 CG3992 -0.124921
CG18375 CG5813 -0.187180
CG18375 TE19126 -0.138842
CG18528 CG2198 0.310647
CG18528 CG2941 0.573520
CG18528 CG3424 -0.112607
CG18528 CG3430 0.107050
CG18528 CG3705 -0.032339
CG18528 CG3969 0.884304
CG18528 CG4041 -1.329350
CG18528 CG4236 1.118710
CG18528 CG4307 0.314570
CG18528 CG5809 -0.886010
CG18528 CG7271 -0.374721
CG18528 CG7698 -1.280793
CG18528 CG7833 -0.171005
CG18528 CG8050 -1.009086
CG18528 CG8625 0.137223
CG18528 CG8933 -1.643143
CG18528 CG9188 0.282046
CG18528 CG9712 -2.582183
CG18528 CG9740 2.027667
CG18528 CG9762 -1.067153
CG18528 CG9866 -0.465445
CG18528 CG9884 -0.207859
CG18608 CG2048 0.256710
CG18608 CG2161 0.512358
CG18608 CG30193 -0.065913
CG18608 CG3041 -0.361620
CG18608 CG3183 0.286881
CG18608 CG32486 -0.562290
CG18608 CG3307 -1.069194
CG18608 CG3998 -0.411412
CG18608 CG4041 0.364676
CG18608 CG4307 -0.146929
CG18608 CG4567 0.605500
CG18608 CG4589 -0.198147
CG18608 CG4976 -0.186115
CG18608 CG5083 -0.652268
CG18608 CG5215 0.142354
CG18608 CG5258 0.228508
CG18608 CG5454 -0.060941
CG18608 CG5581 0.036475
CG18608 CG5813 -0.039698
CG18608 CG5940 0.012494
CG18608 CG6720 0.049913
CG18608 CG6860 -0.533947
CG18608 CG7223 0.049616
CG18608 CG7265 0.077405
CG18608 CG8308 0.610968
CG18608 CG9211 -1.025276
CG18608 CG9253 0.075233
CG18608 CG9750 0.058210
CG18608 CG9984 -1.687573
CG18657 CG1957 0.418806
CG18657 CG1966 -0.404541
CG18657 CG2198 -0.494316
CG18657 CG2939 -0.452803
CG18657 CG3041 0.225602
CG18657 CG3048 -0.497114
CG18657 CG3183 -0.155445
CG18657 CG3227 0.015498
CG18657 CG32982 -0.155158
CG18657 CG3307 0.260395
CG18657 CG3424 -0.439737
CG18657 CG3430 -1.418165
CG18657 CG3619 -0.082669
CG18657 CG4158 0.010384
CG18657 CG4236 0.572847
CG18657 CG4303 -0.089034
CG18657 CG4769 0.100749
CG18657 CG4976 -0.037261
CG18657 CG5215 -0.320733
CG18657 CG5581 0.319741
CG18657 CG5940 -0.232887
CG18657 CG5949 -0.198300
CG18657 CG6578 -0.301681
CG18657 CG7223 -0.488974
CG18657 CG7375 -0.054685
CG18657 CG7892 0.237725
CG18657 CG8651 -0.187961
CG18657 CG9256 -0.146679
CG18657 CG9866 0.980359
CG1866 CG2469 -0.971057
CG1866 CG3198 -0.538391
CG1866 CG32491 -0.872604
CG1866 CG3605 -0.058529
CG1866 CG4672 -1.023802
CG1866 CG5520 0.009856
CG1866 CG8965 0.206581
CG18740 CG3400 0.099735
CG18740 CG3722 -0.465331
CG18740 CG4420 -0.964475
CG18754 CG2191 0.144036
CG18754 CG2199 -0.288188
CG18754 CG2210 -0.026078
CG18754 CG2791 -0.107181
CG18754 CG3097 -0.400217
CG18754 CG31349 -0.719510
CG18754 CG32253 0.162333
CG18754 CG3992 -1.948005
CG18754 CG4440 0.181023
CG18754 CG5093 0.886197
CG18754 CG5813 -0.326832
CG18754 CG5814 -3.451905
CG18754 CG5824 -1.108015
CG18754 CG6501 0.321297
CG18754 CG8147 -0.192999
CG18754 CG9238 -0.237490
CG18754 CG9322 -3.233344
CG18754 CG9768 0.502299
CG18754 CG9916 0.366019
CG18754 TE19126 -0.757026
CG1893 CG2210 -0.136890
CG1893 CG3992 -0.333740
CG1893 CG8147 -0.563342
CG1957 CG2048 0.684838
CG1957 CG2140 0.467575
CG1957 CG2941 0.050172
CG1957 CG3048 0.108873
CG1957 CG30497 -0.416166
CG1957 CG3227 0.237033
CG1957 CG32982 -0.031307
CG1957 CG3424 -0.531464
CG1957 CG4050 0.579839
CG1957 CG4236 0.773581
CG1957 CG4303 -1.933118
CG1957 CG5215 -0.257744
CG1957 CG5277 0.640460
CG1957 CG5809 0.672283
CG1957 CG6105 -0.800518
CG1957 CG6578 -2.619022
CG1957 CG7265 0.681353
CG1957 CG7855 -0.077952
CG1957 CG7892 -0.256172
CG1957 CG8933 -0.218117
CG1957 CG9256 -0.472070
CG1957 CG9423 -0.591578
CG1957 CG9740 0.144137
CG1957 CG9866 0.366818
CG1957 CG9977 -1.385762
CG1966 CG2140 -0.110105
CG1966 CG2198 -0.419975
CG1966 CG2941 0.595202
CG1966 CG30193 -0.079302
CG1966 CG3039 -0.112162
CG1966 CG3048 0.459048
CG1966 CG3183 0.238629
CG1966 CG3227 0.493516
CG1966 CG32982 -1.260264
CG1966 CG3307 1.179973
CG1966 CG3430 -1.387959
CG1966 CG4454 -0.078623
CG1966 CG4589 -0.157179
CG1966 CG4976 -1.954203
CG1966 CG5581 0.242432
CG1966 CG5940 0.288863
CG1966 CG5949 0.301042
CG1966 CG6246 -2.919050
CG1966 CG6647 0.203412
CG1966 CG7223 0.168701
CG1966 CG7375 0.054551
CG1966 CG7457 -0.924707
CG1966 CG7833 -0.265352
CG1966 CG8651 -0.729588
CG1966 CG9256 -1.096181
CG1966 CG9712 -1.539954
CG1966 CG9740 -0.784822
CG1966 CG9866 -0.808735
CG2048 CG2358 1.094503
CG2048 CG2941 0.336476
CG2048 CG3278 0.467222
CG2048 CG3307 -0.268221
CG2048 CG3424 0.238462
CG2048 CG3969 -0.929838
CG2048 CG4050 0.820123
CG2048 CG4236 -1.017835
CG2048 CG4303 -0.217184
CG2048 CG4307 -4.019074
CG2048 CG4589 0.440395
CG2048 CG4878 -0.516666
CG2048 CG4904 -1.316825
CG2048 CG5277 0.665418
CG2048 CG5454 1.142270
CG2048 CG5581 -0.351844
CG2048 CG5940 0.303481
CG2048 CG6578 -1.288760
CG2048 CG6647 -0.140919
CG2048 CG6720 0.497539
CG2048 CG7265 0.705230
CG2048 CG7698 0.744883
CG2048 CG7833 0.198412
CG2048 CG8050 0.178071
CG2048 CG8933 -1.464516
CG2048 CG9256 -3.031412
CG2048 CG9423 0.171839
CG2048 CG9740 -3.261966
CG2048 CG9750 -1.356064
CG2048 CG9884 0.515103
CG2048 CG9977 0.832692
CG2048 CG9984 1.136907
CG2072 CG2469 -0.583152
CG2072 CG30118 -0.274950
CG2072 CG3198 -0.438945
CG2072 CG5133 -1.085142
CG2072 CG6501 -0.325630
CG2072 CG9022 -0.122521
CG2072 CG9191 -0.339178
CG2125 CG5393 -0.631379
CG2140 CG2198 0.072307
CG2140 CG2199 0.087785
CG2140 CG2358 -0.164458
CG2140 CG3039 -0.034889
CG2140 CG3048 0.093697
CG2140 CG3183 0.156516
CG2140 CG3227 -0.969000
CG2140 CG32982 -0.069626
CG2140 CG3307 -0.086559
CG2140 CG3969 -0.313172
CG2140 CG4041 -0.125523
CG2140 CG4050 -0.189943
CG2140 CG4567 -0.534861
CG2140 CG4769 -0.089202
CG2140 CG4904 0.691793
CG2140 CG5083 -0.056934
CG2140 CG5277 -0.818043
CG2140 CG5408 0.005202
CG2140 CG5581 -0.485910
CG2140 CG5809 0.068885
CG2140 CG6105 0.025756
CG2140 CG6210 -0.399242
CG2140 CG6345 0.383554
CG2140 CG6751 0.483061
CG2140 CG7375 0.312934
CG2140 CG7698 -0.547388
CG2140 CG7892 0.088041
CG2140 CG8625 0.455994
CG2140 CG8651 0.287921
CG2140 CG9253 -0.249538
CG2140 CG9256 -0.337071
CG2140 CG9712 0.452856
CG2140 CG9740 -0.572789
CG2140 CG9762 0.136578
CG2140 CG9866 -0.030555
CG2140 CG9884 -0.037664
CG2140 CG9977 -0.875872
CG2140 CG9984 0.123207
CG2161 CG2210 -0.072551
CG2161 CG2941 -0.285034
CG2161 CG3183 0.039536
CG2161 CG32149 -0.127273
CG2161 CG32372 0.089791
CG2161 CG32486 0.136181
CG2161 CG3278 -0.799032
CG2161 CG3416 -0.465224
CG2161 CG3969 -0.727464
CG2161 CG4307 -0.025980
CG2161 CG5083 -1.038704
CG2161 CG5215 -1.871447
CG2161 CG6210 -0.500369
CG2161 CG6391 -0.613478
CG2161 CG6751 -0.760770
CG2161 CG6930 -1.022643
CG2161 CG6949 0.255826
CG2161 CG7265 1.044224
CG2161 CG7271 -0.861666
CG2161 CG7528 0.057663
CG2161 CG8933 -0.084821
CG2161 CG9148 0.310979
CG2161 CG9191 0.107089
CG2161 CG9256 0.024578
CG2161 CG9712 -0.165442
CG2161 CG9750 0.137650
CG2161 CG9916 0.220490
CG2161 CG9984 0.602336
CG2173 CG4303 -0.121355
CG2191 CG3097 -0.135832
CG2191 CG4440 -0.348075
CG2191 CG5814 -0.382057
CG2191 CG5893 0.872850
CG2191 TE19126 -0.480773
CG2198 CG30193 0.262828
CG2198 CG32982 -0.038018
CG2198 CG3307 -0.779051
CG2198 CG3998 -1.079028
CG2198 CG4041 -0.293266
CG2198 CG4567 -0.615115
CG2198 CG4589 -0.089006
CG2198 CG4769 -0.529879
CG2198 CG4976 0.404688
CG2198 CG5454 0.469669
CG2198 CG6345 0.549299
CG2198 CG6578 -0.158664
CG2198 CG6647 -0.354707
CG2198 CG7833 -0.210662
CG2198 CG8050 0.501590
CG2198 CG9211 -0.596518
CG2198 CG9253 0.094753
CG2198 CG9712 -0.194887
CG2198 CG9740 0.644043
CG2198 CG9762 -0.229304
CG2198 CG9866 -0.034438
CG2199 CG2791 -0.351665
CG2199 CG31349 -0.932073
CG2199 CG32486 -0.763997
CG2199 CG3605 0.424861
CG2199 CG3800 -0.474966
CG2199 CG4008 -0.021074
CG2199 CG4041 -0.028327
CG2199 CG4440 0.623896
CG2199 CG4567 -1.785856
CG2199 CG4904 0.705374
CG2199 CG5277 -3.604393
CG2199 CG5408 0.365875
CG2199 CG5661 -0.149145
CG2199 CG5813 1.262238
CG2199 CG5814 -0.039000
CG2199 CG5824 -1.346955
CG2199 CG6210 0.899939
CG2199 CG6345 -1.647819
CG2199 CG6578 1.520595
CG2199 CG6751 -0.087840
CG2199 CG7895 -0.150410
CG2199 CG8174 0.823707
CG2199 CG8472 0.426480
CG2199 CG8581 0.013145
CG2199 CG9211 0.462734
CG2199 CG9238 -0.469906
CG2199 CG9253 0.331177
CG2199 CG9322 -2.019982
CG2210 CG2791 0.792822
CG2210 CG30118 -0.169379
CG2210 CG32486 0.467842
CG2210 CG3278 0.382059
CG2210 CG3969 -0.422025
CG2210 CG3992 -1.329242
CG2210 CG4307 0.105772
CG2210 CG4904 -2.298100
CG2210 CG5661 -0.352060
CG2210 CG5813 0.443122
CG2210 CG5824 0.306104
CG2210 CG6210 -0.025229
CG2210 CG6501 0.002875
CG2210 CG6751 -0.117528
CG2210 CG6949 -0.179655
CG2210 CG6998 -0.239946
CG2210 CG8147 -1.008620
CG2210 CG8174 -0.837713
CG2210 CG8472 0.060049
CG2210 CG8581 -0.126022
CG2210 CG9022 -0.438976
CG2210 CG9148 0.718644
CG2210 CG9191 0.118734
CG2210 CG9322 0.594095
CG2210 CG9916 -1.407111
CG2358 CG3183 0.270850
CG2358 CG3307 0.103084
CG2358 CG3969 0.390372
CG2358 CG4050 -0.535787
CG2358 CG4236 -0.391624
CG2358 CG4307 0.222243
CG2358 CG4878 -2.487468
CG2358 CG4904 -0.996022
CG2358 CG4976 0.093901
CG2358 CG5258 -0.603044
CG2358 CG5452 -0.017476
CG2358 CG5809 0.638159
CG2358 CG6105 -0.005014
CG2358 CG6647 1.204654
CG2358 CG6720 -1.337142
CG2358 CG7265 0.105586
CG2358 CG7457 0.167212
CG2358 CG7528 0.285855
CG2358 CG7538 -1.115251
CG2358 CG7698 -0.846027
CG2358 CG8308 -0.464216
CG2358 CG8472 0.500142
CG2358 CG9188 -0.122063
CG2358 CG9193 0.110333
CG2358 CG9256 -0.340255
CG2358 CG9884 0.140049
CG2358 CG9977 0.158155
CG2358 CG9984 0.011175
CG2469 CG3198 -0.362329
CG2469 CG3605 -0.453685
CG2469 CG4672 0.591517
CG2469 CG5520 -0.637090
CG2469 CG7413 0.034841
CG2469 CG9022 -0.042105
CG2791 CG30118 0.016414
CG2791 CG32486 -0.026918
CG2791 CG3969 0.310326
CG2791 CG3992 -0.925192
CG2791 CG4050 -0.444223
CG2791 CG4878 0.198632
CG2791 CG4904 -0.337139
CG2791 CG5277 -0.383141
CG2791 CG5824 0.799775
CG2791 CG6210 0.253630
CG2791 CG6578 0.174510
CG2791 CG8147 -0.343011
CG2791 CG8174 -0.578788
CG2791 CG8581 0.088578
CG2791 CG9148 -0.240054
CG2791 CG9238 -0.865907
CG2791 CG9322 0.238159
CG2791 CG9916 -0.645491
CG2791 CG9977 -0.452926
CG2863 CG3307 0.436835
CG2863 CG3998 0.143755
CG2863 CG4041 0.392856
CG2863 CG4672 -0.018469
CG2863 CG4904 0.176044
CG2863 CG5454 -1.154489
CG2863 CG5581 0.042888
CG2863 CG6391 -0.296648
CG2863 CG8472 -0.722403
CG2863 CG8965 -0.071647
CG2863 CG9191 -0.038466
CG2939 CG32982 -0.453806
CG2941 CG30193 -0.058759
CG2941 CG3183 0.051168
CG2941 CG3430 0.184207
CG2941 CG4008 0.007651
CG2941 CG4303 0.616275
CG2941 CG6105 0.065019
CG2941 CG7375 -1.339683
CG2941 CG7698 0.165668
CG2941 CG7892 0.136663
CG2941 CG8933 -0.415629
CG2941 CG9211 -0.243388
CG2941 CG9256 0.052983
CG2941 CG9712 -3.154030
CG2941 CG9740 0.869730
CG2941 CG9762 0.685747
CG2941 CG9866 -0.733159
CG2941 CG9884 -0.216460
CG2941 CG9977 0.288080
CG30092 CG32253 -0.347366
CG30092 CG3992 -0.055008
CG30092 CG5408 0.069226
CG30092 CG6210 -0.920031
CG30092 CG8581 -0.113592
CG30092 CG9148 0.146485
CG30118 CG32486 -0.589983
CG30118 CG5093 -0.943297
CG30118 CG8147 -0.676053
CG30118 CG8174 -0.276168
CG30193 CG3041 -0.833359
CG30193 CG32491 -0.097971
CG30193 CG32982 0.281866
CG30193 CG3307 -0.897473
CG30193 CG3430 -0.133628
CG30193 CG3998 -0.656538
CG30193 CG4041 1.181185
CG30193 CG4589 -0.834965
CG30193 CG4976 -0.149510
CG30193 CG5454 -2.040697
CG30193 CG5581 -1.324517
CG30193 CG5940 -0.083640
CG30193 CG5949 -0.712659
CG30193 CG6246 -2.087423
CG30193 CG6647 0.040293
CG30193 CG7457 0.217664
CG30193 CG8050 0.488156
CG30193 CG8544 0.125707
CG30193 CG8651 0.488243
CG30193 CG9211 0.071284
CG30193 CG9712 0.284018
CG30193 CG9740 -2.127668
CG30193 CG9866 0.951257
CG3039 CG3227 -0.193672
CG3039 CG3424 -0.646766
CG3039 CG4236 -0.900282
CG3039 CG5175 0.051007
CG3039 CG5809 -0.102029
CG3039 CG6720 -0.109646
CG3039 CG7457 0.250303
CG3039 CG7538 -0.226174
CG3039 CG8933 0.108352
CG3039 CG9193 0.602380
CG3039 CG9256 -0.098996
CG3039 CG9999 -1.682929
CG3041 CG3048 -0.540479
CG3041 CG3183 -0.337783
CG3041 CG32982 0.499156
CG3041 CG3307 -1.355710
CG3041 CG3430 0.039099
CG3041 CG4050 0.096664
CG3041 CG4589 -0.488128
CG3041 CG4976 -0.105737
CG3041 CG5083 0.424616
CG3041 CG5452 -0.083457
CG3041 CG5454 0.706724
CG3041 CG5581 0.676855
CG3041 CG5940 -1.001985
CG3041 CG5949 -0.436380
CG3041 CG6647 0.909900
CG3041 CG6860 -0.217624
CG3041 CG7265 -0.276208
CG3041 CG7457 0.225848
CG3041 CG7855 -0.057986
CG3041 CG8308 -0.261357
CG3041 CG8472 -0.395021
CG3041 CG9256 -0.142448
CG3048 CG3227 -0.220176
CG3048 CG32982 -0.937237
CG3048 CG3307 0.375416
CG3048 CG3424 -0.007441
CG3048 CG3430 -0.141758
CG3048 CG3619 0.088417
CG3048 CG4050 -0.139924
CG3048 CG4158 -0.535132
CG3048 CG4236 -0.051053
CG3048 CG4589 0.395128
CG3048 CG4976 -0.136392
CG3048 CG5408 -0.555411
CG3048 CG5809 0.458583
CG3048 CG5940 0.173574
CG3048 CG5949 0.040904
CG3048 CG6105 0.467728
CG3048 CG6868 -0.487730
CG3048 CG8625 -0.089075
CG3048 CG8651 -0.730241
CG3048 CG9977 -0.564614
CG30497 CG3227 -0.154323
CG30497 CG3400 0.175726
CG30497 CG3424 -0.330013
CG30497 CG3619 0.197287
CG30497 CG4050 0.447890
CG30497 CG4236 0.377728
CG30497 CG4303 0.096047
CG30497 CG5277 0.273086
CG30497 CG5408 0.475565
CG30497 CG5809 -0.198441
CG30497 CG6105 -0.653705
CG30497 CG6210 0.521446
CG30497 CG6578 -0.424074
CG30497 CG7375 -0.797430
CG30497 CG7833 0.152746
CG30497 CG7892 -0.126527
CG30497 CG8625 -0.614134
CG30497 CG9148 -0.406027
CG30497 CG9188 -0.142568
CG30497 CG9762 0.489550
CG30497 CG9916 -0.224950
CG30497 CG9977 -1.561498
CG3097 CG31349 -0.335224
CG3097 CG4440 0.687462
CG3097 CG5814 0.192352
CG3097 CG5893 -1.521263
CG3097 CG9768 -0.259959
CG31317 CG32372 -0.641496
CG31317 CG3689 -0.917662
CG31349 CG3605 -0.302350
CG31349 CG3800 -0.921415
CG31349 CG3992 0.255718
CG31349 CG4440 0.671092
CG31349 CG5093 -0.484640
CG31349 CG5408 -0.290431
CG31349 CG5520 -0.011072
CG31349 CG5813 -0.210302
CG31349 CG5814 -0.594086
CG31349 CG5824 0.598447
CG31349 CG6501 -0.179291
CG31349 CG8472 -0.381131
CG31349 CG8581 -0.167156
CG31349 CG9022 0.154366
CG31349 CG9148 0.042426
CG31349 CG9238 0.534139
CG31349 CG9322 1.176446
CG31349 CG9768 1.297518
CG31349 TE19126 -1.269252
CG3183 CG32982 -0.241776
CG3183 CG3307 -0.990861
CG3183 CG4303 0.309756
CG3183 CG4567 0.128540
CG3183 CG4769 0.162914
CG3183 CG5083 -0.656771
CG3183 CG5215 0.121085
CG3183 CG5408 -0.036982
CG3183 CG5452 -0.183803
CG3183 CG5581 -0.429945
CG3183 CG5940 0.134641
CG3183 CG6391 -0.272997
CG3183 CG6860 -0.141088
CG3183 CG7223 -0.065205
CG3183 CG7528 0.091490
CG3183 CG7892 -0.692028
CG3183 CG8308 -0.164942
CG3183 CG8651 -0.326180
CG3183 CG9211 0.242035
CG3183 CG9423 -0.062876
CG3183 CG9712 -0.621752
CG3183 CG9866 0.181393
CG3183 CG9977 0.142434
CG3183 CG9984 0.671300
CG3198 CG3605 -0.495291
CG3198 CG4041 0.142238
CG3198 CG4672 -0.830703
CG3198 CG5454 -0.457276
CG3198 CG5520 0.327491
CG3198 CG6501 -1.866324
CG3198 CG7413 -0.485769
CG3198 CG7563 -1.077972
CG3198 CG8965 -1.941278
CG3198 CG9022 -0.318663
CG3198 CG9322 0.072017
CG32149 CG3416 -0.209947
CG32149 CG3689 -0.168564
CG32149 CG3956 0.032747
CG32149 CG5083 -0.141104
CG32149 CG5215 -0.604317
CG32149 CG5940 0.045455
CG32149 CG7265 0.159338
CG32149 CG7271 -0.685012
CG32149 CG7457 -0.327610
CG32149 CG7855 0.026749
CG32149 CG7892 0.160076
CG32149 CG8544 0.138662
CG32149 CG9256 -0.061150
CG32149 CG9750 0.036773
CG32253 CG3992 -0.730917
CG32253 CG5133 -0.640717
CG32253 CG8581 -0.378200
CG3227 CG3424 -0.175615
CG3227 CG4236 -0.207800
CG3227 CG4303 -0.746160
CG3227 CG5809 0.265532
CG3227 CG6105 0.110280
CG3227 CG6210 -0.191880
CG3227 CG7375 0.046289
CG3227 CG7892 -0.192589
CG3227 CG8625 -1.549658
CG3227 CG8651 -0.178965
CG3227 CG9256 0.422894
CG3227 CG9423 0.320561
CG3227 CG9977 0.128574
CG32372 CG3278 -0.052748
CG32372 CG3689 0.171461
CG32372 CG5215 0.079545
CG32372 CG6391 -0.123130
CG32372 CG6751 -0.062009
CG32372 CG9423 -0.610340
CG32486 CG3278 -0.277849
CG32486 CG3800 0.152799
CG32486 CG3969 0.588467
CG32486 CG4307 -0.480855
CG32486 CG4567 -0.179325
CG32486 CG5083 -0.029239
CG32486 CG5813 -0.814376
CG32486 CG5824 -0.077324
CG32486 CG6391 -0.164072
CG32486 CG6751 1.069373
CG32486 CG6949 -0.162086
CG32486 CG8147 -0.054284
CG32486 CG8472 0.295012
CG32486 CG8581 -0.535198
CG32486 CG9984 -0.049039
CG32491 CG4672 -0.061335
CG32491 CG5520 -0.502862
CG32491 CG6224 -1.075868
CG32491 CG8308 0.125815
CG32491 CG8651 -0.144358
CG3278 CG3416 -0.632034
CG3278 CG3689 -0.474349
CG3278 CG4307 0.055126
CG3278 CG4878 -0.368257
CG3278 CG4904 -0.516607
CG3278 CG5258 -0.187937
CG3278 CG5824 0.741133
CG3278 CG6391 -0.519407
CG3278 CG6930 0.172100
CG3278 CG6949 0.334204
CG3278 CG6998 -0.309493
CG3278 CG7265 -0.432476
CG3278 CG8472 0.264291
CG3278 CG9256 -0.023868
CG3278 CG9750 -0.092089
CG3278 CG9916 -1.260095
CG32982 CG3307 -0.631711
CG32982 CG3430 -1.653693
CG32982 CG3619 -0.028675
CG32982 CG3998 1.232600
CG32982 CG4589 -1.291086
CG32982 CG4769 -0.220148
CG32982 CG4878 0.296036
CG32982 CG4976 -1.711160
CG32982 CG5083 0.393271
CG32982 CG5809 -1.032851
CG32982 CG5940 0.241036
CG32982 CG5949 -0.086665
CG32982 CG6345 -0.143831
CG32982 CG6647 0.257484
CG32982 CG6860 -0.424260
CG32982 CG7223 0.341000
CG32982 CG7698 0.427038
CG32982 CG7833 0.244592
CG32982 CG8308 -0.411559
CG32982 CG8651 0.046641
CG32982 CG9256 0.683357
CG32982 CG9712 0.108046
CG32982 CG9740 -2.591415
CG32982 CG9866 0.899329
CG32982 CG9977 -0.221553
CG3307 CG3424 0.087663
CG3307 CG3430 -1.012830
CG3307 CG3998 0.094191
CG3307 CG4041 -0.750272
CG3307 CG4307 1.774979
CG3307 CG4589 0.364344
CG3307 CG4878 -0.324555
CG3307 CG4976 -2.643619
CG3307 CG5083 -1.388669
CG3307 CG5454 -1.721755
CG3307 CG5581 -0.364760
CG3307 CG5949 1.287449
CG3307 CG6647 0.191487
CG3307 CG6720 0.265201
CG3307 CG6860 0.484802
CG3307 CG7265 0.186590
CG3307 CG8050 -0.061715
CG3307 CG8308 -1.067449
CG3307 CG8472 -0.039604
CG3307 CG8651 0.217443
CG3307 CG9211 -0.246218
CG3307 CG9256 -0.288077
CG3307 CG9712 0.705531
CG3307 CG9740 -3.470004
CG3307 CG9984 -0.740826
CG33207 CG4878 -0.157735
CG33207 CG4976 -0.362491
CG33207 CG5258 -0.344916
CG3400 CG3992 0.072167
CG3400 CG4050 -0.145814
CG3400 CG4420 -0.146931
CG3400 CG5408 0.285822
CG3400 CG5814 0.295802
CG3400 CG6210 0.316373
CG3400 CG6501 0.312237
CG3400 CG9148 -0.047941
CG3400 CG9238 -0.634387
CG3400 CG9322 -0.082908
CG3400 CG9977 -0.608547
CG3400 TE19126 -0.583715
CG3416 CG3969 -0.255394
CG3416 CG4878 -0.002315
CG3416 CG5083 0.232958
CG3416 CG5215 -0.087491
CG3416 CG5258 0.410861
CG3416 CG5393 -0.907162
CG3416 CG5452 -0.043999
CG3416 CG6720 0.274353
CG3416 CG6949 -0.947327
CG3416 CG7265 -0.057502
CG3416 CG7271 1.063036
CG3416 CG7457 -0.029945
CG3416 CG8933 -0.206533
CG3416 CG9193 -0.343356
CG3416 CG9750 -0.013682
CG3424 CG4236 -0.375151
CG3424 CG4303 0.213274
CG3424 CG5175 0.309481
CG3424 CG5258 -0.057937
CG3424 CG5809 -0.815898
CG3424 CG7698 0.374358
CG3424 CG7833 -0.285352
CG3424 CG7855 0.071096
CG3424 CG8050 -0.441476
CG3424 CG8933 -0.360840
CG3424 CG9193 -0.008089
CG3424 CG9256 -0.110267
CG3424 CG9750 -0.208305
CG3424 CG9977 0.414909
CG3424 CG9999 -1.131644
CG3430 CG3619 -0.059721
CG3430 CG4589 -0.158897
CG3430 CG4976 1.405474
CG3430 CG5581 0.373138
CG3430 CG5940 -0.286101
CG3430 CG5949 -1.966847
CG3430 CG6105 -0.258713
CG3430 CG6246 -1.878764
CG3430 CG7223 -0.765771
CG3430 CG7375 -0.432097
CG3430 CG7457 0.550082
CG3430 CG7855 0.129866
CG3430 CG8050 1.694270
CG3430 CG8651 0.120445
CG3430 CG9712 0.477414
CG3430 CG9740 1.897606
CG3430 CG9762 0.882159
CG3430 CG9866 -5.132068
CG3430 CG9884 -0.281670
CG3605 CG3800 0.103257
CG3605 CG4440 -1.570087
CG3605 CG4672 -2.781000
CG3605 CG5408 -0.339730
CG3605 CG5520 0.437354
CG3605 CG5814 0.267324
CG3605 CG6210 0.074806
CG3605 CG6345 0.238046
CG3605 CG6501 -0.064577
CG3605 CG8308 -0.443291
CG3605 CG8651 -0.213825
CG3605 CG8965 0.478013
CG3619 CG4158 -0.222277
CG3619 CG4440 -0.132871
CG3619 CG4454 -0.555520
CG3619 CG4769 -0.628398
CG3619 CG6105 -0.026143
CG3619 CG6345 0.286776
CG3619 CG7375 -1.854337
CG3619 CG7892 0.152773
CG3619 CG9762 0.291170
CG3689 CG5215 -0.130294
CG3689 CG5452 -0.227562
CG3705 CG4041 -0.206489
CG3705 CG8050 -0.774213
CG3705 CG8147 -0.059034
CG3705 CG8174 -0.518778
CG3705 CG9322 -1.529933
CG3722 CG5393 -0.765445
CG3800 CG4008 -0.649053
CG3800 CG4299 0.240086
CG3800 CG4440 -0.456055
CG3800 CG4567 -0.650552
CG3800 CG4769 -0.099610
CG3800 CG5277 0.802907
CG3800 CG5408 -0.013863
CG3800 CG5814 -0.398441
CG3800 CG6210 -0.449030
CG3800 CG6345 0.229374
CG3800 CG6751 -1.363573
CG3800 CG8581 0.016400
CG3800 CG9148 -0.189097
CG3800 CG9211 0.260343
CG3800 CG9253 0.051354
CG3839 CG6224 -1.195202
CG3956 CG7855 -0.119856
CG3969 CG4041 -0.170390
CG3969 CG4050 -0.172709
CG3969 CG4236 -0.246582
CG3969 CG4307 -0.401209
CG3969 CG4878 0.461607
CG3969 CG4904 0.239975
CG3969 CG5083 -1.273510
CG3969 CG5215 -0.418062
CG3969 CG5661 0.027423
CG3969 CG5809 0.402553
CG3969 CG6720 -0.706612
CG3969 CG6949 0.240768
CG3969 CG7265 -0.555096
CG3969 CG7271 -1.254381
CG3969 CG7528 -0.063834
CG3969 CG7698 -1.144737
CG3969 CG8933 -0.704495
CG3969 CG9148 0.246161
CG3969 CG9253 0.344095
CG3969 CG9256 0.189162
CG3969 CG9740 0.882724
CG3969 CG9750 0.966742
CG3969 CG9884 -0.230348
CG3969 CG9977 0.043978
CG3969 CG9984 -2.339886
CG3992 CG5814 0.861823
CG3992 CG5824 -1.012466
CG3992 CG6246 6.581937
CG3992 CG8147 -1.430060
CG3992 CG9148 -1.290099
CG3992 CG9238 -0.679912
CG3992 CG9916 -0.756660
CG3992 TE19126 3.673242
CG3998 CG4041 -0.208635
CG3998 CG4307 0.142664
CG3998 CG4589 -1.090201
CG3998 CG4878 0.517244
CG3998 CG4976 -2.116915
CG3998 CG5083 0.276289
CG3998 CG5454 -0.878583
CG3998 CG5949 0.354263
CG3998 CG6345 -0.078007
CG3998 CG6647 -1.845493
CG3998 CG6860 -0.341834
CG3998 CG7457 -0.116838
CG3998 CG8308 0.561817
CG3998 CG9211 0.171383
CG3998 CG9712 0.195142
CG3998 CG9740 -0.691301
CG4008 CG4567 0.378469
CG4008 CG5408 0.001826
CG4008 CG5824 0.141756
CG4008 CG6105 0.045783
CG4008 CG6210 0.065651
CG4008 CG6345 0.317621
CG4008 CG6391 -0.269925
CG4008 CG6751 0.020403
CG4008 CG7375 -0.609511
CG4008 CG8472 -0.263873
CG4008 CG9191 -0.523007
CG4008 CG9211 -1.427785
CG4008 CG9916 -0.474308
CG4041 CG4307 -0.125543
CG4041 CG4904 0.804765
CG4041 CG5454 -1.541619
CG4041 CG5581 -0.829079
CG4041 CG5809 0.073941
CG4041 CG6345 0.433608
CG4041 CG6647 0.278810
CG4041 CG7698 0.245042
CG4041 CG8050 0.109172
CG4041 CG8174 0.232655
CG4041 CG8581 -0.426072
CG4041 CG9211 0.392954
CG4041 CG9253 -0.236129
CG4041 CG9712 0.810786
CG4041 CG9740 -1.602290
CG4041 CG9762 0.751897
CG4041 CG9866 0.311843
CG4041 CG9884 -0.462347
CG4041 CG9984 -1.362149
CG4050 CG4236 -0.197399
CG4050 CG4303 -0.367614
CG4050 CG4307 0.812956
CG4050 CG4589 -0.161479
CG4050 CG4878 -1.504203
CG4050 CG4904 0.367676
CG4050 CG5083 0.056275
CG4050 CG5258 0.349182
CG4050 CG5277 0.015815
CG4050 CG5408 -0.397035
CG4050 CG6578 -0.861515
CG4050 CG7265 0.277927
CG4050 CG7698 0.389638
CG4050 CG8308 0.202443
CG4050 CG8472 0.436542
CG4050 CG8625 0.301668
CG4050 CG9148 0.258320
CG4050 CG9253 0.060664
CG4050 CG9256 -0.853190
CG4050 CG9740 0.883761
CG4050 CG9884 -1.475917
CG4050 CG9977 -0.553680
CG4050 CG9984 -0.193796
CG4158 CG4672 0.020145
CG4158 CG5949 -0.089455
CG4158 CG8308 0.079188
CG4158 CG8651 -0.759481
CG4158 CG9977 0.199169
CG4236 CG4303 -0.257765
CG4236 CG4878 0.892936
CG4236 CG5175 -0.848185
CG4236 CG5258 -0.932647
CG4236 CG5809 -1.872704
CG4236 CG5940 0.033390
CG4236 CG6720 0.001927
CG4236 CG7265 0.124781
CG4236 CG7271 -0.361828
CG4236 CG7528 -0.280487
CG4236 CG7538 0.646610
CG4236 CG7698 -0.396760
CG4236 CG7833 0.062742
CG4236 CG7855 0.678875
CG4236 CG8625 0.092037
CG4236 CG8933 -2.370899
CG4236 CG9193 -1.639769
CG4236 CG9256 -0.245137
CG4236 CG9423 0.532198
CG4236 CG9750 0.114275
CG4236 CG9977 -1.135144
CG4236 CG9999 -1.220700
CG4299 CG5814 -0.122649
CG4299 CG6751 -0.056407
CG4299 CG9148 -0.440968
CG4299 CG9916 0.175159
CG4303 CG4878 0.288382
CG4303 CG5581 -0.332581
CG4303 CG5809 -0.583173
CG4303 CG6105 0.274026
CG4303 CG7892 -0.409548
CG4303 CG8625 0.043109
CG4303 CG8651 0.600856
CG4303 CG8933 -0.058274
CG4303 CG9256 0.124394
CG4303 CG9423 -1.800566
CG4303 CG9740 0.665705
CG4303 CG9762 0.640063
CG4303 CG9866 -0.603415
CG4303 CG9884 -0.220239
CG4303 CG9984 0.145791
CG4307 CG4878 -2.478248
CG4307 CG4904 -0.544815
CG4307 CG5258 0.372010
CG4307 CG5454 -1.748401
CG4307 CG5581 0.040063
CG4307 CG5661 -0.231668
CG4307 CG6647 0.212064
CG4307 CG6720 0.225246
CG4307 CG7698 -0.209407
CG4307 CG8174 0.497295
CG4307 CG8933 -0.077127
CG4307 CG9253 0.179801
CG4307 CG9256 1.480615
CG4307 CG9740 -0.252284
CG4307 CG9750 -0.320019
CG4307 CG9884 -1.767419
CG4307 CG9984 -3.282962
CG4420 CG5370 -0.164665
CG4440 CG4672 0.765428
CG4440 CG4769 -0.442433
CG4440 CG5408 0.521632
CG4440 CG5814 -1.098711
CG4440 CG6210 -0.156166
CG4440 CG6345 -0.691921
CG4440 CG6501 -0.054908
CG4440 CG9022 0.114289
CG4440 CG9238 0.296653
CG4567 CG4769 -0.204146
CG4567 CG4878 0.369930
CG4567 CG4904 -0.029867
CG4567 CG5083 -0.235475
CG4567 CG5258 -0.572487
CG4567 CG5277 -0.080600
CG4567 CG5408 0.324560
CG4567 CG5661 0.245657
CG4567 CG6345 0.593296
CG4567 CG6647 -0.192518
CG4567 CG6751 -0.407950
CG4567 CG6860 0.031125
CG4567 CG8472 -0.364575
CG4567 CG9211 -0.738897
CG4567 CG9253 -0.774723
CG4567 CG9322 -0.991370
CG4567 CG9884 -0.035715
CG4567 CG9984 -0.124804
CG4589 CG4878 0.125735
CG4589 CG4976 -0.348906
CG4589 CG5083 -0.892668
CG4589 CG5581 0.024849
CG4589 CG5809 0.206183
CG4589 CG5940 0.470452
CG4589 CG5949 -1.092474
CG4589 CG6345 -0.627242
CG4589 CG6647 -1.136822
CG4589 CG6860 0.334436
CG4589 CG7457 -0.646100
CG4589 CG7698 0.141279
CG4589 CG8308 0.111057
CG4589 CG8651 0.392154
CG4589 CG9211 -0.141671
CG4589 CG9712 0.057278
CG4589 CG9740 -0.582350
CG4589 CG9884 -0.086101
CG4589 CG9984 0.570106
CG4672 CG5520 -0.412300
CG4672 CG6345 -0.686194
CG4672 CG6501 0.287341
CG4672 CG8308 0.425435
CG4672 CG8651 -0.173335
CG4672 CG8965 -0.245570
CG4672 CG9322 -0.075653
CG4769 CG5949 0.178579
CG4769 CG6345 -0.223169
CG4769 CG7223 -0.775979
CG4769 CG7375 0.356419
CG4769 CG8651 0.181961
CG4769 CG9211 0.266890
CG4769 CG9253 -0.293549
CG4878 CG4904 -0.877436
CG4878 CG5083 0.332526
CG4878 CG5258 -0.746944
CG4878 CG5454 0.829398
CG4878 CG5809 -0.557986
CG4878 CG6647 -1.976405
CG4878 CG6720 -0.181978
CG4878 CG6860 0.638627
CG4878 CG7265 -0.828079
CG4878 CG7698 0.306049
CG4878 CG8308 -0.730415
CG4878 CG8472 -1.795775
CG4878 CG9188 0.113808
CG4878 CG9253 0.190691
CG4878 CG9256 -0.084358
CG4878 CG9423 -0.057129
CG4878 CG9740 -1.913614
CG4878 CG9750 -0.367750
CG4878 CG9884 0.847328
CG4878 CG9984 -0.887268
CG4904 CG5277 -1.854612
CG4904 CG5454 -0.359188
CG4904 CG5661 0.521304
CG4904 CG6391 0.284587
CG4904 CG6751 1.545141
CG4904 CG7265 1.492374
CG4904 CG8174 -0.889427
CG4904 CG8472 -1.422825
CG4904 CG9022 0.675740
CG4904 CG9256 0.141808
CG4904 CG9740 0.438461
CG4904 CG9884 -0.418623
CG4904 CG9916 0.635205
CG4904 CG9984 -4.129638
CG4976 CG5083 0.525368
CG4976 CG5581 -0.004174
CG4976 CG5940 -0.996259
CG4976 CG5949 -0.681890
CG4976 CG6860 0.136838
CG4976 CG7223 -0.344926
CG4976 CG7457 -0.464265
CG4976 CG8651 -0.471985
CG4976 CG9193 -0.799081
CG4976 CG9253 -0.099263
CG4976 CG9256 0.499774
CG4976 CG9740 2.262676
CG5083 CG5215 0.686973
CG5083 CG5408 -0.040101
CG5083 CG6391 0.405005
CG5083 CG6647 0.252072
CG5083 CG6860 -0.579314
CG5083 CG7265 -1.683530
CG5083 CG7271 0.172024
CG5083 CG7457 -0.313417
CG5083 CG7698 -0.293150
CG5083 CG8308 0.156951
CG5083 CG8472 0.385982
CG5083 CG9191 -0.251415
CG5083 CG9211 -0.193007
CG5083 CG9256 0.051740
CG5083 CG9712 -0.357795
CG5083 CG9740 -0.379893
CG5083 CG9750 0.001095
CG5083 CG9984 0.296959
CG5093 CG5133 -0.120707
CG5093 CG5893 0.308025
CG5093 CG9238 -1.390284
CG5093 CG9322 -1.096452
CG5093 CG9768 -0.140211
CG5093 CG9999 2.851543
CG5093 TE19126 0.360962
CG5133 CG9999 1.147361
CG5175 CG5258 -0.340990
CG5175 CG5809 -0.010976
CG5175 CG7538 -0.484351
CG5175 CG9193 0.316359
CG5175 CG9999 -0.635220
CG5215 CG5277 0.539017
CG5215 CG5813 -0.393960
CG5215 CG5824 -0.106180
CG5215 CG6210 -0.163427
CG5215 CG6391 0.124775
CG5215 CG6751 -0.389251
CG5215 CG6930 -0.179035
CG5215 CG7265 -1.567069
CG5215 CG7271 0.671388
CG5215 CG7528 -1.154731
CG5215 CG7892 -0.096239
CG5215 CG8933 0.180905
CG5215 CG9148 -1.094431
CG5215 CG9256 -0.414512
CG5215 CG9423 0.207278
CG5215 CG9916 0.199943
CG5258 CG5809 -0.726400
CG5258 CG5824 0.210419
CG5258 CG6720 0.566891
CG5258 CG7265 -0.337746
CG5258 CG7528 -0.656682
CG5258 CG7538 -0.581570
CG5258 CG7698 0.527486
CG5258 CG9253 -0.114448
CG5258 CG9256 0.272791
CG5258 CG9423 -0.045725
CG5258 CG9984 0.324163
CG5277 CG5408 0.518763
CG5277 CG5581 -0.008554
CG5277 CG5824 -0.301794
CG5277 CG6210 -0.866685
CG5277 CG6578 -2.686308
CG5277 CG6751 -2.724564
CG5277 CG7265 0.375695
CG5277 CG8174 0.387681
CG5277 CG8472 -0.869053
CG5277 CG9148 0.387459
CG5277 CG9238 0.495466
CG5277 CG9322 -0.970934
CG5277 CG9423 0.218600
CG5277 CG9977 -0.001325
CG5277 CG9984 -0.046964
CG5370 CG8147 0.224586
CG5370 CG8174 -0.280916
CG5370 CG9322 -0.283774
CG5393 CG7271 -0.975478
CG5408 CG5809 -0.444990
CG5408 CG5813 0.293870
CG5408 CG5814 -0.285300
CG5408 CG6105 -0.767393
CG5408 CG6210 -0.368365
CG5408 CG6501 -0.396832
CG5408 CG7528 -1.374334
CG5408 CG8472 -0.687333
CG5408 CG8581 -0.346077
CG5408 CG9148 -0.483885
CG5408 CG9191 0.323905
CG5408 CG9211 -0.027101
CG5452 CG6105 -0.283505
CG5452 CG7457 0.399116
CG5452 CG7855 0.371835
CG5452 CG9193 -0.437219
CG5452 CG9256 -0.044969
CG5454 CG5581 -0.260503
CG5454 CG6345 0.541492
CG5454 CG6647 0.878727
CG5454 CG8050 -0.218477
CG5454 CG8174 -0.344311
CG5454 CG8472 0.031235
CG5454 CG9211 0.469399
CG5454 CG9740 0.710539
CG5454 CG9984 -0.145671
CG5520 CG7563 -0.544989
CG5520 CG9022 -0.291555
CG5520 CG9238 0.045389
CG5581 CG5940 -0.393117
CG5581 CG5949 -0.378269
CG5581 CG7223 -0.500322
CG5581 CG8651 -0.593632
CG5581 CG9253 -0.843652
CG5581 CG9423 0.113217
CG5581 CG9740 0.291711
CG5581 CG9866 -2.337453
CG5581 CG9884 0.722057
CG5581 CG9984 -1.289282
CG5661 CG6345 -0.115180
CG5661 CG6578 -0.235955
CG5661 CG8174 0.131176
CG5661 CG9148 -0.040755
CG5661 CG9238 -0.354860
CG5661 CG9322 -0.769540
CG5661 CG9884 -0.267874
CG5809 CG6105 0.065321
CG5809 CG6578 -0.126658
CG5809 CG7271 -0.001135
CG5809 CG7698 -1.510109
CG5809 CG7833 -0.578043
CG5809 CG8625 -0.488587
CG5809 CG8933 0.300030
CG5809 CG9188 -0.052116
CG5809 CG9253 0.150969
CG5809 CG9712 -0.268901
CG5809 CG9740 0.369058
CG5809 CG9762 -0.195495
CG5809 CG9866 0.181739
CG5809 CG9884 0.316862
CG5809 CG9977 -0.271716
CG5809 CG9984 0.274148
CG5813 CG5814 0.070781
CG5813 CG5824 -3.676981
CG5813 CG6210 0.137898
CG5813 CG6391 -0.282464
CG5813 CG6751 -0.458760
CG5813 CG6930 0.018824
CG5813 CG6949 -0.048373
CG5813 CG7265 0.365319
CG5813 CG7271 -0.161915
CG5813 CG7528 -0.487796
CG5813 CG8472 -0.397740
CG5813 CG9148 0.660700
CG5813 CG9191 -0.325929
CG5814 CG5824 -0.190668
CG5814 CG6501 -0.018268
CG5814 CG9148 0.807803
CG5814 CG9238 -0.839374
CG5814 CG9322 2.301137
CG5814 CG9768 0.619287
CG5814 TE19126 -0.997198
CG5824 CG6210 -0.097073
CG5824 CG6751 0.876189
CG5824 CG6998 -0.158533
CG5824 CG7528 0.203721
CG5824 CG8147 -0.230185
CG5824 CG8581 0.164167
CG5824 CG9148 -1.194837
CG5824 CG9916 -1.595298
CG5893 CG6246 1.428621
CG5893 CG9193 -2.877604
CG5893 CG9322 3.646862
CG5893 CG9768 -0.727281
CG5893 TE19126 1.795094
CG5940 CG5949 -0.385950
CG5940 CG7457 -0.783182
CG5940 CG7855 0.334166
CG5940 CG8651 0.151426
CG5940 CG8933 -0.266609
CG5940 CG9193 -0.117898
CG5940 CG9256 0.177881
CG5940 CG9423 -0.204970
CG5940 CG9750 0.152961
CG5949 CG6345 -0.155804
CG5949 CG7223 -0.618165
CG5949 CG8625 0.009004
CG5949 CG8651 -0.469281
CG5949 CG9740 -0.380698
CG5949 CG9866 -0.231507
CG5949 CG9884 -0.208461
CG6105 CG6210 -0.925616
CG6105 CG7375 -0.310517
CG6105 CG7528 0.367766
CG6105 CG7698 0.311875
CG6105 CG7855 -0.575722
CG6105 CG7892 -0.385991
CG6105 CG9191 -0.291773
CG6105 CG9256 0.245938
CG6105 CG9423 0.304787
CG6105 CG9712 0.464756
CG6105 CG9762 -0.732292
CG6105 CG9866 0.170328
CG6105 CG9884 0.467819
CG6210 CG6751 -1.290103
CG6210 CG7271 0.171485
CG6210 CG7375 -0.467586
CG6210 CG7528 -0.231826
CG6210 CG9148 -0.679598
CG6210 CG9191 0.018729
CG6210 CG9762 -0.058195
CG6210 CG9916 0.287335
CG6246 CG8050 -2.283595
CG6246 CG9866 -0.224176
CG6246 TE19126 4.991399
CG6345 CG6647 -0.617420
CG6345 CG7375 -0.080208
CG6345 CG8308 0.223940
CG6345 CG8965 0.525746
CG6345 CG9191 0.066651
CG6345 CG9211 -1.955131
CG6345 CG9238 -0.465442
CG6345 CG9322 -0.116478
CG6345 CG9762 0.447413
CG6345 CG9884 0.142499
CG6391 CG6751 -0.962990
CG6391 CG6930 -1.270232
CG6391 CG6949 -0.149275
CG6391 CG7265 -0.744535
CG6391 CG7528 0.330917
CG6391 CG7892 -0.222136
CG6391 CG8472 0.048456
CG6391 CG9256 0.426367
CG6391 CG9423 0.084310
CG6391 CG9710 -0.898974
CG6391 CG9916 0.155474
CG6501 CG7413 0.389181
CG6501 CG7563 -0.285309
CG6501 CG8965 0.177843
CG6501 CG9022 -1.285030
CG6501 CG9191 -0.466142
CG6501 CG9322 -0.264054
CG6501 TE19126 -1.771394
CG6578 CG7563 -0.020685
CG6578 CG8174 0.099716
CG6578 CG8625 -0.118586
CG6578 CG9238 -0.386016
CG6578 CG9256 -0.004414
CG6578 CG9740 0.415023
CG6578 CG9884 -0.009932
CG6578 CG9977 -0.129980
CG6647 CG7457 0.474476
CG6647 CG7563 0.200080
CG6647 CG7698 -1.342294
CG6647 CG8308 -2.098226
CG6647 CG8472 0.328330
CG6647 CG8544 0.268954
CG6647 CG8965 -0.492876
CG6647 CG9188 -0.149367
CG6647 CG9191 0.395785
CG6647 CG9211 -0.331093
CG6647 CG9256 0.098592
CG6647 CG9712 0.149558
CG6647 CG9740 -1.017189
CG6647 CG9750 -0.262774
CG6647 CG9884 -0.732600
CG6720 CG6949 -0.167020
CG6720 CG7265 -0.603628
CG6720 CG7457 0.283841
CG6720 CG7528 -0.717396
CG6720 CG7538 0.195120
CG6720 CG7698 -0.284439
CG6720 CG8933 -0.716588
CG6720 CG9193 -1.070745
CG6720 CG9256 0.438985
CG6720 CG9423 0.215424
CG6720 CG9740 -0.123711
CG6720 CG9750 -0.842023
CG6720 CG9984 -0.055164
CG6751 CG6930 0.738027
CG6751 CG6998 -0.232462
CG6751 CG7528 0.203050
CG6751 CG8472 0.650349
CG6751 CG9148 -1.188191
CG6751 CG9916 -0.527869
CG6860 CG8308 -1.450137
CG6860 CG8472 -0.912997
CG6860 CG9211 -0.518669
CG6930 CG6949 -1.246600
CG6930 CG7271 0.569573
CG6930 CG7528 -0.448874
CG6949 CG7265 -0.276122
CG6949 CG7271 -1.759907
CG6949 CG7528 0.232188
CG6949 CG9750 0.095904
CG6998 CG9916 -0.101852
CG7223 CG8651 0.074474
CG7223 CG9253 0.123616
CG7223 CG9866 0.173239
CG7265 CG7271 -0.166957
CG7265 CG7528 -0.482157
CG7265 CG7538 0.469929
CG7265 CG8472 -2.519719
CG7265 CG9256 -2.600393
CG7265 CG9423 -0.476068
CG7265 CG9750 -0.727513
CG7265 CG9984 -2.266903
CG7271 CG7528 0.015291
CG7271 CG7538 -0.103006
CG7271 CG7698 -0.189932
CG7271 CG7855 -0.427077
CG7271 CG8933 0.540200
CG7271 CG9148 -0.216791
CG7271 CG9750 -0.285206
CG7375 CG7892 -1.035770
CG7375 CG8625 0.565297
CG7375 CG9712 0.749299
CG7375 CG9762 -2.243402
CG7375 CG9866 -0.113157
CG7413 CG7563 -0.528775
CG7413 CG8308 -0.512269
CG7413 CG8965 0.128943
CG7413 CG9191 -0.830263
CG7457 CG7855 0.247918
CG7457 CG8308 0.245481
CG7457 CG8544 -0.900866
CG7457 CG9193 -0.091413
CG7457 CG9256 -0.953868
CG7457 CG9712 -0.535610
CG7457 CG9740 0.433589
CG7528 CG7538 -0.240474
CG7528 CG7698 0.423918
CG7528 CG8472 0.578061
CG7528 CG8933 0.480836
CG7528 CG9148 -0.031368
CG7528 CG9253 0.222798
CG7528 CG9423 0.132706
CG7528 CG9984 -0.753550
CG7538 CG7698 -0.609338
CG7538 CG9193 -0.974083
CG7563 CG8965 -1.145189
CG7563 CG9191 -0.348668
CG7563 CG9322 -0.057653
CG7698 CG7833 0.137231
CG7698 CG7855 -0.115026
CG7698 CG8933 -0.451198
CG7698 CG9191 -0.158503
CG7698 CG9256 0.359029
CG7698 CG9712 -0.017170
CG7698 CG9740 -0.944477
CG7698 CG9750 0.454497
CG7698 CG9762 0.470517
CG7698 CG9884 0.246926
CG7698 CG9977 0.467689
CG7698 CG9984 -0.283148
CG7833 CG8050 -0.645258
CG7833 CG8625 -0.701533
CG7833 CG8933 0.145629
CG7833 CG9188 -0.468669
CG7833 CG9712 0.003048
CG7833 CG9740 0.182818
CG7833 CG9762 0.120692
CG7833 CG9866 0.009061
CG7833 CG9884 0.015629
CG7833 CG9977 -0.196106
CG7855 CG8050 -0.506958
CG7855 CG8544 -0.094565
CG7855 CG9193 -0.395515
CG7855 CG9256 -1.516012
CG7855 CG9712 0.011417
CG7855 CG9740 1.495203
CG7855 CG9750 -0.328025
CG7892 CG9256 0.219021
CG7892 CG9423 0.039832
CG7892 CG9866 0.298414
CG7895 CG9322 -0.431929
CG8050 CG9188 -0.680708
CG8050 CG9712 1.097238
CG8050 CG9740 -1.196369
CG8050 CG9762 -0.005375
CG8050 CG9866 -0.492478
CG8050 CG9884 0.504126
CG8147 CG8174 -2.088566
CG8147 CG9322 1.658247
CG8147 CG9916 0.213255
CG8147 TE19126 -0.306867
CG8174 CG8581 0.115347
CG8174 CG9022 -0.117331
CG8174 CG9322 -1.094933
CG8174 CG9884 -0.012417
CG8308 CG8472 0.132723
CG8308 CG8544 -0.721234
CG8308 CG8651 0.090098
CG8308 CG9191 0.146165
CG8308 CG9211 -0.064111
CG8308 CG9256 -0.337504
CG8308 CG9712 -0.456869
CG8308 CG9740 1.236576
CG8308 CG9884 0.607285
CG8308 CG9977 0.277086
CG8472 CG9022 -0.129437
CG8472 CG9191 0.060112
CG8472 CG9211 0.306144
CG8472 CG9256 0.488114
CG8472 CG9984 1.161564
CG8544 CG9188 -0.157246
CG8544 CG9193 -0.244022
CG8544 CG9256 0.049762
CG8544 CG9712 -0.017937
CG8544 CG9750 -0.323767
CG8581 CG9148 -0.020646
CG8625 CG9188 0.008961
CG8625 CG9762 -0.774828
CG8625 CG9866 -0.106030
CG8625 CG9884 -0.428912
CG8625 CG9977 -0.558781
CG8651 CG9423 -1.095381
CG8933 CG9712 0.763590
CG8933 CG9740 0.798726
CG8933 CG9750 -0.372368
CG8933 CG9866 0.408030
CG8933 CG9977 -0.323260
CG8933 CG9984 -0.065258
CG8965 CG9022 0.128164
CG8965 CG9191 -0.109993
CG8965 CG9884 0.573325
CG9022 CG9191 0.054194
CG9148 CG9916 -0.459377
CG9188 CG9712 -0.040678
CG9188 CG9740 0.745889
CG9188 CG9762 -0.013665
CG9188 CG9884 -0.433804
CG9188 CG9977 -0.017256
CG9191 CG9211 -0.189794
CG9193 CG9750 -0.145033
CG9193 CG9999 -0.482587
CG9211 CG9253 -0.117119
CG9211 CG9712 0.169074
CG9238 CG9322 -0.178890
CG9238 TE19126 -0.500139
CG9253 CG9740 0.634467
CG9253 CG9884 -0.891367
CG9253 CG9984 -0.202151
CG9256 CG9423 -0.137924
CG9256 CG9712 0.695783
CG9256 CG9740 -0.832752
CG9256 CG9750 1.057144
CG9322 TE19126 -1.751005
CG9423 CG9984 0.186903
CG9712 CG9740 -3.720320
CG9712 CG9762 -0.887432
CG9712 CG9866 0.349164
CG9712 CG9884 0.218352
CG9712 CG9977 -0.519610
CG9740 CG9750 0.641538
CG9740 CG9762 0.473739
CG9740 CG9866 -1.587425
CG9740 CG9884 -4.132579
CG9740 CG9977 -0.646876
CG9740 CG9984 0.373047
CG9762 CG9866 -2.075986
CG9762 CG9884 -2.132236
CG9762 CG9977 0.282541
CG9768 TE19126 -0.808163
CG9866 CG9884 0.492332
CG9884 CG9977 0.292619
CG9884 CG9984 0.714967
