# Supplementary material for: GINI: From ISH Images to Gene Interaction Networks
Source: PLoS Comput Biol. 2013 Oct 10;9(10):e1003227. doi: 10.1371/journal.pcbi.1003227 (PMC3794902; doi:10.1371/journal.pcbi.1003227)
Supplement: Dataset S1 — Networks predicted by GINI for the 9–10 and 13–16 development stages. For the data at each stage, multiple networks were predicted by varying the tuning parameter , between 0.5 and 1, as described in the paper. The network for each value is stored in a separate file in the dataset, in a format readable by Cytoscape. (BZ2) [file pcbi.1003227.s001.bz2 › Dataset_S1_Networks/GINI_network_stage9-10_lambda0.55.txt]

CG10059 CG1091 -0.475932
CG10059 CG11123 -2.083032
CG10059 CG11324 -0.450409
CG10059 CG12129 0.259547
CG10059 CG12131 0.778938
CG10059 CG12592 -0.325190
CG10059 CG12752 -2.276585
CG10059 CG14066 -0.177087
CG10059 CG14430 -0.515248
CG10059 CG14781 -0.465151
CG10059 CG17054 0.793959
CG10059 CG1715 0.141375
CG10059 CG1780 -1.212787
CG10059 CG18528 0.755599
CG10059 CG1957 0.255980
CG10059 CG2048 1.034133
CG10059 CG2140 -0.542512
CG10059 CG2161 -0.131335
CG10059 CG2210 0.433007
CG10059 CG2791 0.050054
CG10059 CG32486 0.583183
CG10059 CG3705 0.452394
CG10059 CG3969 -0.461329
CG10059 CG4041 -1.541641
CG10059 CG4307 -0.500435
CG10059 CG4904 -2.330024
CG10059 CG5277 0.433519
CG10059 CG5454 -0.809007
CG10059 CG5581 -0.161088
CG10059 CG5661 -0.367997
CG10059 CG6391 0.382571
CG10059 CG6578 -0.859513
CG10059 CG7271 0.055018
CG10059 CG8174 -1.316280
CG10059 CG9256 0.622470
CG10059 CG9984 0.933326
CG10082 CG1064 0.334486
CG10082 CG1071 -1.058711
CG10082 CG10882 -1.149721
CG10082 CG11324 0.039591
CG10082 CG11987 -0.186816
CG10082 CG11988 -0.025916
CG10082 CG12091 -0.196640
CG10082 CG12157 0.229057
CG10082 CG1345 -0.674894
CG10082 CG13894 0.282110
CG10082 CG1591 -0.689666
CG10082 CG16903 -0.013346
CG10082 CG16944 -0.144085
CG10082 CG17256 0.105437
CG10082 CG17437 -0.399861
CG10082 CG1763 -0.564027
CG10082 CG18375 0.085570
CG10082 CG18754 -0.142278
CG10082 CG2210 0.324775
CG10082 CG2791 0.426357
CG10082 CG30092 -0.265392
CG10082 CG31349 -0.249569
CG10082 CG3400 -0.690412
CG10082 CG3722 0.015683
CG10082 CG5093 -0.672172
CG10082 CG5408 -0.004644
CG10082 CG5813 -0.396139
CG10082 CG5814 0.343292
CG10082 CG5824 0.370860
CG10082 CG6210 0.150856
CG10082 CG6501 0.239916
CG10082 CG8581 -0.345052
CG10082 CG9148 -0.285123
CG10082 CG9191 -0.193901
CG10082 CG9322 0.315260
CG10108 CG12094 -0.979420
CG10108 CG12284 -0.767127
CG10108 CG14513 0.637700
CG10108 CG1624 -1.162417
CG10108 CG17228 -0.078148
CG10108 CG18024 -0.445746
CG10108 CG1966 0.365479
CG10108 CG3048 0.120623
CG10108 CG32982 0.436500
CG10108 CG3430 -1.971327
CG10108 CG4589 0.087270
CG10108 CG6246 -1.424691
CG10108 CG7457 -0.522311
CG10108 CG7855 -1.110027
CG10108 CG8544 0.125378
CG10108 CG9712 -0.598612
CG10108 CG9866 1.043456
CG10206 CG11107 -0.128034
CG10206 CG11979 0.136509
CG10206 CG11988 -0.448342
CG10206 CG12249 -0.165800
CG10206 CG12581 -0.275359
CG10206 CG12676 -0.401547
CG10206 CG13005 0.415098
CG10206 CG13900 -0.661919
CG10206 CG16876 0.151116
CG10206 CG17437 -0.510776
CG10206 CG1957 -0.384804
CG10206 CG2173 -0.412099
CG10206 CG30497 -1.590667
CG10206 CG3227 -0.224963
CG10206 CG3400 -0.272893
CG10206 CG3619 -0.069264
CG10206 CG4050 -0.457598
CG10206 CG4299 -0.090911
CG10206 CG4303 -0.025305
CG10206 CG5277 -0.560789
CG10206 CG5408 -0.551592
CG10206 CG5809 -0.137394
CG10206 CG6105 -0.459560
CG10206 CG6210 -0.182848
CG10206 CG6578 0.716723
CG10206 CG6751 0.722041
CG10206 CG7528 0.088638
CG10206 CG8625 0.172733
CG10206 CG9148 0.015383
CG10206 CG9977 0.339933
CG10212 CG11849 -0.153124
CG10212 CG11987 -0.061652
CG10212 CG12094 -0.320125
CG10212 CG12576 0.218298
CG10212 CG13333 -0.792695
CG10212 CG14805 -0.539871
CG10212 CG17228 0.109618
CG10212 CG1780 0.086225
CG10212 CG18174 -0.422694
CG10212 CG18321 -0.313584
CG10212 CG1837 -1.917445
CG10212 CG2161 0.339214
CG10212 CG2358 -0.108505
CG10212 CG32149 -0.418851
CG10212 CG3416 -1.589031
CG10212 CG4236 0.385635
CG10212 CG4878 0.496039
CG10212 CG5083 -0.218264
CG10212 CG5452 -0.527784
CG10212 CG5809 0.116085
CG10212 CG6720 0.229368
CG10212 CG7271 -0.592070
CG10212 CG7457 -1.447404
CG10212 CG7538 -0.320256
CG10212 CG7698 -0.446693
CG10212 CG7855 0.471160
CG10212 CG8308 0.542125
CG10212 CG8544 -0.683767
CG10212 CG8933 -0.045288
CG10212 CG9193 0.239259
CG10212 CG9256 0.566261
CG10212 CG9712 0.369327
CG10212 CG9750 -0.303551
CG10236 CG10882 -0.410995
CG10236 CG11652 -0.742359
CG10236 CG14066 -0.381672
CG10236 CG15162 -0.344351
CG10236 CG1893 -0.225415
CG10236 CG2791 -0.420114
CG10236 CG31317 -1.563766
CG10236 CG3278 -0.022096
CG10236 CG3992 -0.038955
CG10236 CG5824 0.118045
CG10236 CG9148 0.368595
CG10236 CG9916 -1.002610
CG10360 CG1091 0.407411
CG10360 CG11120 0.033919
CG10360 CG11123 -0.137267
CG10360 CG11979 -1.012784
CG10360 CG12131 -0.388019
CG10360 CG1447 -0.231537
CG10360 CG14781 0.374084
CG10360 CG16876 -0.176374
CG10360 CG1957 0.447910
CG10360 CG2140 -0.115403
CG10360 CG2198 -0.023731
CG10360 CG2199 0.567972
CG10360 CG2863 -0.189280
CG10360 CG3619 0.212874
CG10360 CG3800 0.081577
CG10360 CG4008 -0.014692
CG10360 CG4041 -0.359763
CG10360 CG4303 -0.501982
CG10360 CG4567 -0.280840
CG10360 CG4769 -0.186842
CG10360 CG4904 -0.179748
CG10360 CG5277 -0.684085
CG10360 CG5454 0.165327
CG10360 CG5581 0.173143
CG10360 CG6105 0.174560
CG10360 CG6210 0.126899
CG10360 CG6345 -0.072160
CG10360 CG6751 -0.217032
CG10360 CG7375 -0.074058
CG10360 CG9253 0.017276
CG10360 CG9423 -0.188356
CG10360 CG9740 0.304416
CG10360 CG9762 -1.676321
CG10360 CG9884 -0.236364
CG1064 CG1071 -0.208435
CG1064 CG11988 -0.244774
CG1064 CG12091 -0.015385
CG1064 CG12131 -0.253769
CG1064 CG12249 0.516757
CG1064 CG12581 -0.585933
CG1064 CG13894 -0.119550
CG1064 CG1591 0.185824
CG1064 CG18754 0.725953
CG1064 CG2199 0.057904
CG1064 CG31349 -0.541865
CG1064 CG3400 -0.573737
CG1064 CG3800 0.136018
CG1064 CG4299 -0.573800
CG1064 CG4420 -0.549777
CG1064 CG5277 0.117381
CG1064 CG5408 0.243458
CG1064 CG5813 -0.594170
CG1064 CG5814 -0.930783
CG1064 CG9148 -0.291552
CG1064 CG9238 0.378462
CG1064 CG9322 -0.883497
CG1071 CG10882 -0.911201
CG1071 CG12249 0.022244
CG1071 CG1345 -0.051633
CG1071 CG15009 -0.527090
CG1071 CG1591 0.429819
CG1071 CG16944 -0.120266
CG1071 CG17256 0.191236
CG1071 CG17437 0.124823
CG1071 CG18754 0.383993
CG1071 CG2072 -0.038393
CG1071 CG2210 -1.175930
CG1071 CG30118 0.044082
CG1071 CG31349 -1.052543
CG1071 CG32486 0.130659
CG1071 CG3722 -0.148580
CG1071 CG3992 0.337748
CG1071 CG4299 -0.349038
CG1071 CG5813 -1.637486
CG1071 CG5814 0.563475
CG1071 CG5824 0.511643
CG1071 CG8472 -0.066798
CG1071 CG9022 0.096859
CG1071 CG9148 -0.388122
CG1071 CG9191 -0.022460
CG1071 CG9916 0.484504
CG1071 TE19126 -0.858952
CG10719 CG12094 -0.625500
CG10719 CG32491 -0.558147
CG10719 CG3839 -0.704581
CG10719 CG6224 -0.097851
CG10882 CG12249 -0.059809
CG10882 CG15162 -0.417475
CG10882 CG1591 0.203576
CG10882 CG16944 -0.242548
CG10882 CG18375 0.073048
CG10882 CG18754 0.267582
CG10882 CG1893 -0.071357
CG10882 CG2791 -0.662997
CG10882 CG30092 -0.570713
CG10882 CG30118 0.178713
CG10882 CG31349 0.364960
CG10882 CG32253 -0.199902
CG10882 CG3992 -0.735296
CG10882 CG5093 -0.416403
CG10882 CG5813 0.359047
CG10882 CG5814 -0.411260
CG10882 CG5824 0.035830
CG10882 CG9148 0.324699
CG10882 CG9191 -0.404841
CG10882 CG9238 0.470111
CG1091 CG11123 -0.102791
CG1091 CG11324 -1.435042
CG1091 CG11979 0.561593
CG1091 CG11987 0.547568
CG1091 CG11988 0.518492
CG1091 CG12576 -1.053887
CG1091 CG12752 -0.144148
CG1091 CG14066 0.427523
CG1091 CG1475 0.028673
CG1091 CG14781 -0.404585
CG1091 CG16788 0.429411
CG1091 CG17054 -0.352164
CG1091 CG1715 -0.440239
CG1091 CG1780 0.053969
CG1091 CG18528 -0.166155
CG1091 CG1957 0.193035
CG1091 CG2048 -2.064354
CG1091 CG2140 0.204017
CG1091 CG2161 0.633260
CG1091 CG2358 0.177285
CG1091 CG2791 -0.172181
CG1091 CG2941 -0.453308
CG1091 CG3198 0.399846
CG1091 CG3307 0.654001
CG1091 CG3969 -0.765691
CG1091 CG4041 -0.590769
CG1091 CG4050 -0.421460
CG1091 CG4307 1.176321
CG1091 CG4878 0.589256
CG1091 CG4904 -1.372911
CG1091 CG5083 0.240811
CG1091 CG5277 -0.139764
CG1091 CG5408 -0.001514
CG1091 CG5661 0.104656
CG1091 CG5809 0.156279
CG1091 CG5949 -0.257244
CG1091 CG6105 -0.806270
CG1091 CG6210 -0.800327
CG1091 CG6501 -0.919402
CG1091 CG6578 0.126648
CG1091 CG6647 0.554455
CG1091 CG7563 0.231783
CG1091 CG7698 -1.435916
CG1091 CG8933 0.122789
CG1091 CG8965 -0.796690
CG1091 CG9188 0.233180
CG1091 CG9191 0.278656
CG1091 CG9256 -0.032072
CG1091 CG9712 -0.063015
CG1091 CG9740 0.451169
CG1091 CG9762 0.291079
CG1091 CG9884 -2.981896
CG1091 CG9977 0.165052
CG1091 CG9984 -0.124231
CG10922 CG11107 -0.491933
CG10922 CG11988 -0.002363
CG10922 CG12177 -0.006698
CG10922 CG12752 0.046162
CG10922 CG13005 -0.931615
CG10922 CG1395 -0.002137
CG10922 CG14066 0.198202
CG10922 CG14805 -0.031067
CG10922 CG1616 -0.277550
CG10922 CG1780 -0.398940
CG10922 CG18657 0.045455
CG10922 CG2140 -0.740100
CG10922 CG2161 0.699241
CG10922 CG3227 0.010117
CG10922 CG3969 0.104637
CG10922 CG4050 0.285915
CG10922 CG4299 -0.089254
CG10922 CG5215 -1.112630
CG10922 CG5258 0.257668
CG10922 CG5277 -1.496820
CG10922 CG5813 0.012972
CG10922 CG6210 0.340223
CG10922 CG6391 -0.415356
CG10922 CG6578 -0.263919
CG10922 CG6751 -0.357421
CG10922 CG7265 0.319059
CG10922 CG7528 0.160801
CG10922 CG9148 -0.162640
CG10922 CG9256 -0.408048
CG10922 CG9423 0.262398
CG10988 CG2072 -0.767255
CG10988 CG2469 -1.086920
CG11107 CG11886 0.835476
CG11107 CG12592 -1.785853
CG11107 CG13005 -1.312445
CG11107 CG13900 -0.611393
CG11107 CG14805 -0.000756
CG11107 CG1780 -0.255596
CG11107 CG18657 -0.265185
CG11107 CG1957 -1.283209
CG11107 CG2048 -1.408158
CG11107 CG2140 -0.144156
CG11107 CG2161 0.208271
CG11107 CG2173 -0.192595
CG11107 CG3039 0.326692
CG11107 CG3227 0.070909
CG11107 CG3424 -1.127178
CG11107 CG3969 0.821491
CG11107 CG4041 0.385005
CG11107 CG4050 0.378711
CG11107 CG4236 -1.542360
CG11107 CG4303 -0.552669
CG11107 CG4307 0.811926
CG11107 CG5215 0.326070
CG11107 CG5258 0.640499
CG11107 CG5277 -1.212174
CG11107 CG5581 -0.153019
CG11107 CG5809 0.198725
CG11107 CG6105 0.129385
CG11107 CG6210 -0.667383
CG11107 CG6578 1.156370
CG11107 CG6720 -0.026376
CG11107 CG7265 -0.613176
CG11107 CG7271 -0.290908
CG11107 CG7528 -0.844314
CG11107 CG7698 -0.072743
CG11107 CG7892 0.475101
CG11107 CG8933 -0.977023
CG11107 CG9253 0.192479
CG11107 CG9256 0.720943
CG11107 CG9423 -0.523356
CG11107 CG9750 0.382046
CG11107 CG9977 0.120447
CG11107 CG9984 -0.275795
CG11120 CG14781 0.428080
CG11120 CG2140 -0.460657
CG11120 CG3619 -0.241877
CG11120 CG4440 -0.339583
CG11120 CG6105 0.022463
CG11120 CG6210 0.051546
CG11120 CG6345 -0.609712
CG11120 CG6751 -0.033123
CG11120 CG7375 -0.151889
CG11120 CG9762 -1.151752
CG11123 CG12131 -0.375371
CG11123 CG12752 0.836647
CG11123 CG1395 0.146772
CG11123 CG14066 0.190279
CG11123 CG14430 0.029708
CG11123 CG14781 0.032185
CG11123 CG17054 0.035843
CG11123 CG1715 -0.567177
CG11123 CG1780 0.665309
CG11123 CG18608 0.470526
CG11123 CG1957 -0.515110
CG11123 CG2048 -1.042844
CG11123 CG2140 0.290299
CG11123 CG2161 -0.710956
CG11123 CG2791 -0.131327
CG11123 CG2941 0.049476
CG11123 CG30497 0.072419
CG11123 CG32486 -0.012850
CG11123 CG3278 -0.152816
CG11123 CG3307 0.262270
CG11123 CG4008 -0.724255
CG11123 CG4041 0.314962
CG11123 CG4303 0.250317
CG11123 CG4307 0.045133
CG11123 CG4567 0.062372
CG11123 CG4904 0.603612
CG11123 CG5083 -1.176026
CG11123 CG5215 0.167185
CG11123 CG5277 -1.074980
CG11123 CG5454 -0.289414
CG11123 CG5661 -0.017731
CG11123 CG6105 0.069173
CG11123 CG6391 -0.529462
CG11123 CG6578 -0.318580
CG11123 CG6751 0.504466
CG11123 CG7265 0.400178
CG11123 CG7375 0.327740
CG11123 CG8174 -0.129270
CG11123 CG8472 0.277517
CG11123 CG9148 0.287654
CG11123 CG9256 -1.123829
CG11123 CG9712 -0.492924
CG11123 CG9740 0.849029
CG11123 CG9884 0.229249
CG11123 CG9916 -0.889792
CG11123 CG9984 -1.047066
CG11164 CG18024 1.045653
CG11164 CG5452 -0.857358
CG11164 CG5893 -3.700280
CG11164 CG7457 -1.664550
CG11164 CG7855 -1.871411
CG11164 CG9193 1.293245
CG11324 CG12752 0.154032
CG11324 CG1345 -0.453613
CG11324 CG14066 0.425695
CG11324 CG1591 -0.320256
CG11324 CG16788 -0.566132
CG11324 CG17054 -0.723188
CG11324 CG1763 0.133983
CG11324 CG18528 -1.853331
CG11324 CG2199 0.048747
CG11324 CG2210 -0.468336
CG11324 CG2791 -1.018892
CG11324 CG32486 -0.300697
CG11324 CG3705 0.040056
CG11324 CG3969 -0.617810
CG11324 CG4041 0.558311
CG11324 CG4050 0.393396
CG11324 CG4307 -0.704852
CG11324 CG4878 -0.515368
CG11324 CG4904 0.080160
CG11324 CG5661 -0.368478
CG11324 CG5809 0.106987
CG11324 CG5824 0.197878
CG11324 CG6210 0.394952
CG11324 CG7698 -0.011320
CG11324 CG8147 0.437303
CG11324 CG8174 0.158222
CG11324 CG8581 -0.317635
CG11324 CG8625 0.232346
CG11324 CG9148 -0.051258
CG11324 CG9188 -0.375698
CG11324 CG9712 0.789038
CG11324 CG9762 0.297138
CG11324 CG9884 -0.567791
CG11324 CG9984 0.950524
CG11652 CG13005 -0.006492
CG11652 CG1345 -0.309617
CG11652 CG1395 -0.423160
CG11652 CG14066 -0.001277
CG11652 CG1893 -0.213245
CG11652 CG2199 0.965729
CG11652 CG2210 -1.121354
CG11652 CG2791 0.108772
CG11652 CG32372 -0.292377
CG11652 CG32486 -1.888530
CG11652 CG3278 -2.052098
CG11652 CG3992 0.161269
CG11652 CG4567 -0.055007
CG11652 CG4904 0.517412
CG11652 CG5258 -0.464778
CG11652 CG5813 1.422836
CG11652 CG5824 -3.135715
CG11652 CG6391 0.539901
CG11652 CG6751 -1.082211
CG11652 CG6930 -0.305113
CG11652 CG6998 -0.171124
CG11652 CG7528 0.044273
CG11652 CG8147 0.617422
CG11652 CG9148 -0.009947
CG11652 CG9916 0.801634
CG11652 CG9984 0.139090
CG11798 CG13894 -0.643934
CG11798 CG14781 0.031255
CG11798 CG1548 -0.486661
CG11798 CG2941 -0.454438
CG11798 CG3605 -0.081928
CG11798 CG3619 -0.228315
CG11798 CG6345 0.181924
CG11798 CG7375 -0.003703
CG11798 CG9712 -0.401189
CG11849 CG12094 0.101128
CG11849 CG13777 -0.224865
CG11849 CG13900 -0.369998
CG11849 CG1624 -0.095777
CG11849 CG17228 -0.306384
CG11849 CG18024 -1.145412
CG11849 CG18657 -0.543004
CG11849 CG3048 -0.128746
CG11849 CG30497 -0.480786
CG11849 CG3183 0.019049
CG11849 CG32149 -0.785721
CG11849 CG3227 0.150759
CG11849 CG3416 0.061522
CG11849 CG3689 -0.380201
CG11849 CG3956 -0.399110
CG11849 CG4236 0.063150
CG11849 CG5215 -0.625961
CG11849 CG5452 -1.164041
CG11849 CG5940 0.059862
CG11849 CG6105 0.117797
CG11849 CG7265 0.316790
CG11849 CG7457 0.213921
CG11849 CG7892 -0.273600
CG11849 CG9193 0.546031
CG11849 CG9256 -0.137844
CG11861 CG12131 0.541448
CG11861 CG12576 0.546485
CG11861 CG12802 -0.030633
CG11861 CG13894 -0.046874
CG11861 CG2199 -0.464431
CG11861 CG2863 -0.103517
CG11861 CG3198 0.146809
CG11861 CG32486 -0.081658
CG11861 CG3605 0.132575
CG11861 CG3998 -0.236735
CG11861 CG4567 0.041121
CG11861 CG4672 -0.532820
CG11861 CG4878 0.280481
CG11861 CG4904 0.443218
CG11861 CG5454 -0.736396
CG11861 CG6345 -0.552984
CG11861 CG6647 -1.133355
CG11861 CG8308 -1.395032
CG11861 CG8472 -0.068136
CG11861 CG8965 -0.237574
CG11861 CG9211 -0.059552
CG11886 CG11979 0.086014
CG11886 CG12284 -0.223640
CG11886 CG12592 -2.275634
CG11886 CG12752 -0.304246
CG11886 CG14513 -0.418173
CG11886 CG1715 1.464615
CG11886 CG1780 0.092969
CG11886 CG1957 -3.958802
CG11886 CG1966 -0.437752
CG11886 CG2048 -1.938827
CG11886 CG2140 -0.096362
CG11886 CG2358 -0.477797
CG11886 CG3039 0.168763
CG11886 CG3041 -0.517344
CG11886 CG3048 -0.396829
CG11886 CG32982 -0.204017
CG11886 CG3307 0.389482
CG11886 CG3424 -0.188423
CG11886 CG4050 -0.909784
CG11886 CG4236 -1.904243
CG11886 CG4303 1.237716
CG11886 CG4589 -0.057555
CG11886 CG4878 1.241457
CG11886 CG4976 0.234234
CG11886 CG5258 0.325465
CG11886 CG5581 0.052395
CG11886 CG5940 -0.120703
CG11886 CG6578 0.713428
CG11886 CG7833 0.103969
CG11886 CG7855 -0.052874
CG11886 CG8050 -0.289187
CG11886 CG8933 0.825090
CG11886 CG9256 0.422415
CG11886 CG9423 -0.752304
CG11886 CG9740 -0.393000
CG11886 CG9977 -0.273117
CG11979 CG12131 0.259330
CG11979 CG12592 0.355475
CG11979 CG12802 -0.291504
CG11979 CG13900 0.101444
CG11979 CG14781 -0.395095
CG11979 CG17054 0.334519
CG11979 CG1966 -0.497679
CG11979 CG2140 0.051630
CG11979 CG2358 -0.815541
CG11979 CG2863 -0.114977
CG11979 CG2941 -1.431249
CG11979 CG30193 -0.348098
CG11979 CG3183 -1.253452
CG11979 CG32982 0.119118
CG11979 CG3307 0.448856
CG11979 CG3619 -0.408443
CG11979 CG4008 0.103391
CG11979 CG4050 0.251996
CG11979 CG4303 -1.012954
CG11979 CG4454 -0.394661
CG11979 CG4567 -0.285797
CG11979 CG4769 -0.034494
CG11979 CG4878 0.710880
CG11979 CG5408 -0.483910
CG11979 CG5581 -0.343343
CG11979 CG5949 0.377816
CG11979 CG6105 -0.321231
CG11979 CG7375 0.690791
CG11979 CG7892 0.166680
CG11979 CG8625 0.081323
CG11979 CG8651 -0.564394
CG11979 CG9253 0.124136
CG11979 CG9423 0.263594
CG11979 CG9712 1.191118
CG11979 CG9740 -1.335952
CG11979 CG9866 0.390331
CG11979 CG9884 -0.977712
CG11987 CG12131 -0.363499
CG11987 CG12592 0.517669
CG11987 CG13005 -0.885056
CG11987 CG14066 -0.419774
CG11987 CG14805 -0.732496
CG11987 CG17054 -0.589589
CG11987 CG1715 -0.550748
CG11987 CG18174 0.437815
CG11987 CG18321 -0.652279
CG11987 CG18608 0.124628
CG11987 CG2048 0.402722
CG11987 CG2210 0.022403
CG11987 CG3278 0.284787
CG11987 CG3416 -0.878723
CG11987 CG3969 -1.107613
CG11987 CG4878 0.533582
CG11987 CG4904 -0.456614
CG11987 CG5083 0.434200
CG11987 CG5215 0.691805
CG11987 CG5813 -0.359801
CG11987 CG6647 0.505254
CG11987 CG6720 -0.340539
CG11987 CG6860 -0.073436
CG11987 CG7265 -0.332529
CG11987 CG7271 0.173353
CG11987 CG7528 -0.196144
CG11987 CG7698 -0.654491
CG11987 CG8308 -0.354691
CG11987 CG8472 -0.023920
CG11987 CG8933 0.587486
CG11987 CG9256 -1.078895
CG11987 CG9750 -1.490242
CG11987 CG9984 0.757699
CG11988 CG12249 0.843006
CG11988 CG12581 -0.729624
CG11988 CG12676 0.343001
CG11988 CG13005 -0.336678
CG11988 CG14222 0.226578
CG11988 CG1591 -0.685957
CG11988 CG16788 0.496069
CG11988 CG17437 -0.152858
CG11988 CG1763 0.195348
CG11988 CG18754 -0.378042
CG11988 CG2199 -0.049052
CG11988 CG2210 0.351164
CG11988 CG2791 0.110587
CG11988 CG30092 0.017636
CG11988 CG30497 -0.514538
CG11988 CG31349 0.273281
CG11988 CG3400 -2.099072
CG11988 CG3605 0.525189
CG11988 CG3992 -0.302736
CG11988 CG4050 -0.264954
CG11988 CG5215 0.413963
CG11988 CG5277 -0.458932
CG11988 CG5408 -0.860084
CG11988 CG5809 -0.232350
CG11988 CG5814 -0.418799
CG11988 CG5824 0.353396
CG11988 CG6210 -1.147436
CG11988 CG6578 -0.560429
CG11988 CG6751 0.341442
CG11988 CG7528 0.089285
CG11988 CG7563 0.068583
CG11988 CG7698 -0.204526
CG11988 CG8625 0.250191
CG11988 CG9148 -1.623829
CG11988 CG9238 -0.660915
CG11988 CG9977 0.323498
CG1200 CG1345 0.126936
CG1200 CG1447 -0.386222
CG1200 CG17256 0.136032
CG1200 CG17725 -0.571362
CG1200 CG17932 0.180532
CG1200 CG3705 -1.433993
CG1200 CG8147 -2.006985
CG1200 CG8174 0.462261
CG12011 CG17725 -0.232771
CG12011 CG18375 -0.560049
CG12011 CG30092 -0.163603
CG12011 CG32253 -0.202052
CG12011 CG3992 -0.280881
CG12011 CG5093 -0.151458
CG12011 CG5133 -0.265827
CG12011 CG8147 -0.015555
CG12011 TE19126 -0.281489
CG12091 CG18375 -0.108133
CG12091 CG18740 -0.176256
CG12091 CG3400 -0.687203
CG12091 CG3722 -0.287552
CG12091 CG4420 -0.493163
CG12091 CG5370 -0.381621
CG12091 CG9322 0.077205
CG12091 TE19126 -0.396019
CG12094 CG13900 0.027118
CG12094 CG1624 0.375179
CG12094 CG18024 -0.772947
CG12094 CG18174 -0.374531
CG12094 CG1966 0.601106
CG12094 CG3048 -0.324970
CG12094 CG32982 -0.475778
CG12094 CG3430 0.129778
CG12094 CG4589 -0.288523
CG12094 CG5083 0.098186
CG12094 CG5452 -0.286711
CG12094 CG5940 -0.003007
CG12094 CG5949 -0.368305
CG12094 CG7457 -0.220798
CG12094 CG7698 0.259802
CG12094 CG8308 -0.371764
CG12094 CG8544 -0.124654
CG12094 CG8651 -0.113835
CG12094 CG9712 -0.053567
CG12129 CG12249 -0.224668
CG12129 CG13005 0.119788
CG12129 CG14066 0.412876
CG12129 CG1475 -1.990496
CG12129 CG14805 -0.834098
CG12129 CG1591 0.043716
CG12129 CG16944 -0.008518
CG12129 CG2210 0.689107
CG12129 CG2791 0.054540
CG12129 CG4050 -0.728579
CG12129 CG4299 -0.431790
CG12129 CG4878 0.477558
CG12129 CG4904 -2.036437
CG12129 CG5408 0.451876
CG12129 CG6391 0.017504
CG12129 CG6501 0.946168
CG12129 CG7265 -0.969695
CG12129 CG8472 -0.605897
CG12129 CG9022 -1.407165
CG12129 CG9148 0.375109
CG12129 CG9423 0.014550
CG12129 CG9916 -0.283278
CG12129 CG9984 0.887413
CG12131 CG12592 -0.296678
CG12131 CG1345 0.893469
CG12131 CG1395 -0.280414
CG12131 CG14066 -0.395510
CG12131 CG14781 -0.299994
CG12131 CG14805 -0.101629
CG12131 CG17054 -1.065221
CG12131 CG1715 0.594050
CG12131 CG1763 -0.968433
CG12131 CG18608 -0.175056
CG12131 CG2140 -0.490381
CG12131 CG2161 -0.554698
CG12131 CG2199 -1.478038
CG12131 CG2358 -0.288112
CG12131 CG2863 -0.235044
CG12131 CG3183 0.247864
CG12131 CG32486 -0.486181
CG12131 CG3307 -0.044675
CG12131 CG3800 -0.340920
CG12131 CG3969 -0.838511
CG12131 CG4008 0.183197
CG12131 CG4041 -1.092865
CG12131 CG4307 0.855325
CG12131 CG4567 -0.080716
CG12131 CG4878 -0.662174
CG12131 CG4904 -1.098934
CG12131 CG5083 0.358997
CG12131 CG5215 0.695830
CG12131 CG5258 0.859192
CG12131 CG5277 1.597392
CG12131 CG5408 0.196767
CG12131 CG5454 0.120942
CG12131 CG5581 0.604969
CG12131 CG5661 -0.062376
CG12131 CG5809 -0.335287
CG12131 CG5813 0.317554
CG12131 CG6105 0.218096
CG12131 CG6210 0.196334
CG12131 CG6345 0.173163
CG12131 CG6391 -0.590182
CG12131 CG6647 -1.018687
CG12131 CG6751 -1.485804
CG12131 CG6860 0.646146
CG12131 CG7265 0.963493
CG12131 CG7528 -0.603246
CG12131 CG7698 0.976315
CG12131 CG8308 -0.281903
CG12131 CG8472 -2.029683
CG12131 CG8581 0.104453
CG12131 CG9148 -0.086144
CG12131 CG9211 -0.131529
CG12131 CG9253 -0.648793
CG12131 CG9984 -1.901635
CG12157 CG1345 0.356263
CG12157 CG14222 -0.084126
CG12157 CG1475 -1.117961
CG12157 CG15009 -0.330861
CG12157 CG1591 0.165269
CG12157 CG16944 -0.254715
CG12157 CG17256 -0.714876
CG12157 CG17437 0.042480
CG12157 CG18754 -0.034053
CG12157 CG2072 -0.311678
CG12157 CG31349 -0.473838
CG12157 CG5813 -0.061760
CG12157 CG5824 -0.148218
CG12157 CG6501 0.551356
CG12157 CG7563 -0.159236
CG12157 CG8147 -0.002029
CG12157 TE19126 -0.532469
CG12177 CG1374 0.370828
CG12177 CG1395 0.073388
CG12177 CG1763 -0.149988
CG12177 CG18657 -1.158394
CG12177 CG3048 -0.012816
CG12177 CG3183 0.067430
CG12177 CG32372 -0.365699
CG12177 CG32982 0.102812
CG12177 CG3800 -0.258867
CG12177 CG4158 -0.916134
CG12177 CG4567 -0.576188
CG12177 CG4769 -0.148536
CG12177 CG5083 0.157891
CG12177 CG5215 -0.164176
CG12177 CG5277 -0.244175
CG12177 CG6578 -0.164931
CG12177 CG6751 0.075627
CG12177 CG7223 -0.119888
CG12177 CG8651 -0.676353
CG12177 CG9148 0.144972
CG12177 CG9423 0.220284
CG12249 CG13894 1.022137
CG12249 CG1475 -0.101663
CG12249 CG15162 0.075068
CG12249 CG1591 -0.529639
CG12249 CG16903 -0.014286
CG12249 CG17437 -0.497875
CG12249 CG18754 0.750378
CG12249 CG30092 0.011053
CG12249 CG3097 1.032049
CG12249 CG31349 -0.913451
CG12249 CG3800 -0.087971
CG12249 CG3992 -0.616280
CG12249 CG4299 -0.561472
CG12249 CG4440 -0.260156
CG12249 CG5408 -0.831697
CG12249 CG5813 0.066404
CG12249 CG5814 -2.944150
CG12249 CG5824 0.281202
CG12249 CG6210 -0.288449
CG12249 CG6501 0.670467
CG12249 CG6751 0.295931
CG12249 CG7528 -0.106390
CG12249 CG9022 -0.081818
CG12249 CG9148 -1.948928
CG12249 CG9916 -0.708470
CG12284 CG14513 -2.115774
CG12284 CG1624 -1.025611
CG12284 CG1966 0.392289
CG12284 CG3430 1.772844
CG12284 CG6246 -1.662983
CG12284 CG7833 -0.487782
CG12284 CG7855 0.507450
CG12284 CG8050 0.264727
CG12284 CG8933 -0.342937
CG12284 CG9866 -1.196430
CG1242 CG2125 -1.008638
CG1242 CG2198 1.715443
CG1242 CG31317 -2.226011
CG1242 CG8050 1.291839
CG12576 CG12592 0.822082
CG12576 CG14430 0.282851
CG12576 CG14513 -0.271856
CG12576 CG14781 0.590393
CG12576 CG1715 -0.718628
CG12576 CG1780 0.423522
CG12576 CG1837 -0.099715
CG12576 CG2358 -0.516940
CG12576 CG2863 -0.665071
CG12576 CG2941 0.191025
CG12576 CG30193 1.035825
CG12576 CG3041 -0.874735
CG12576 CG3183 0.480893
CG12576 CG32491 -0.012958
CG12576 CG32982 -0.058787
CG12576 CG3307 0.514875
CG12576 CG3430 0.035290
CG12576 CG3998 0.004627
CG12576 CG4589 0.188897
CG12576 CG4878 -0.040808
CG12576 CG4904 0.389450
CG12576 CG5083 -0.910048
CG12576 CG5454 -0.707265
CG12576 CG6647 -1.831581
CG12576 CG6860 0.353338
CG12576 CG7413 -0.044431
CG12576 CG7457 -0.513466
CG12576 CG7698 0.578953
CG12576 CG7855 -1.173690
CG12576 CG8308 -1.452664
CG12576 CG8472 0.121050
CG12576 CG8965 -0.202133
CG12576 CG9188 -0.295721
CG12576 CG9191 -0.735880
CG12576 CG9256 1.078626
CG12576 CG9712 0.365521
CG12576 CG9740 -3.607463
CG12576 CG9750 0.011456
CG12576 CG9884 -0.117193
CG12581 CG12676 0.187334
CG12581 CG13894 -0.499420
CG12581 CG1591 -0.196946
CG12581 CG1616 -0.390397
CG12581 CG16788 -0.294395
CG12581 CG16876 -0.521699
CG12581 CG1763 0.081354
CG12581 CG2199 -1.156260
CG12581 CG3400 0.364747
CG12581 CG3605 -0.531858
CG12581 CG3800 -0.349609
CG12581 CG4050 -0.015595
CG12581 CG4158 -0.211421
CG12581 CG4440 0.105092
CG12581 CG4567 0.273588
CG12581 CG4672 0.462810
CG12581 CG5277 0.841118
CG12581 CG5408 0.020670
CG12581 CG5809 -0.378116
CG12581 CG8625 -0.831773
CG12581 CG8651 0.112472
CG12581 CG9148 0.351159
CG12581 CG9238 0.096419
CG12581 CG9253 -0.253982
CG12581 CG9322 0.076430
CG12592 CG12752 0.197646
CG12592 CG13005 -0.386101
CG12592 CG13900 0.627756
CG12592 CG14430 0.135574
CG12592 CG17054 -0.333858
CG12592 CG1715 -1.476964
CG12592 CG1780 -0.329272
CG12592 CG18608 0.161499
CG12592 CG1957 -0.382538
CG12592 CG2048 0.469530
CG12592 CG2140 -0.851831
CG12592 CG2161 0.130041
CG12592 CG2358 0.011720
CG12592 CG2863 -0.061985
CG12592 CG2941 -0.076170
CG12592 CG30193 0.599273
CG12592 CG3039 -0.814930
CG12592 CG3041 0.174340
CG12592 CG3183 -0.058867
CG12592 CG3307 -0.731109
CG12592 CG3424 0.420686
CG12592 CG3969 0.479124
CG12592 CG4041 0.257351
CG12592 CG4236 0.627789
CG12592 CG4303 -0.534451
CG12592 CG4307 -0.070791
CG12592 CG4878 -0.137260
CG12592 CG4904 -0.661716
CG12592 CG5083 0.418645
CG12592 CG5215 0.546126
CG12592 CG5454 0.172564
CG12592 CG5581 -0.375853
CG12592 CG6391 -0.436920
CG12592 CG6720 -0.656896
CG12592 CG7265 -1.242955
CG12592 CG7457 0.097225
CG12592 CG7855 -0.037298
CG12592 CG8472 0.167239
CG12592 CG8933 0.707647
CG12592 CG9253 0.039537
CG12592 CG9256 -0.840036
CG12592 CG9423 0.051592
CG12592 CG9740 -1.526119
CG12592 CG9750 -0.507760
CG12592 CG9977 0.822615
CG12592 CG9984 -0.071818
CG12676 CG12802 -0.717440
CG12676 CG13894 -0.564487
CG12676 CG14781 -0.106004
CG12676 CG16788 -0.110013
CG12676 CG16876 -3.321011
CG12676 CG18754 0.737509
CG12676 CG2199 -0.615385
CG12676 CG30497 0.247820
CG12676 CG3400 0.725517
CG12676 CG3619 -0.065965
CG12676 CG3705 0.486611
CG12676 CG4440 0.064176
CG12676 CG4567 1.382154
CG12676 CG5277 0.351570
CG12676 CG5661 0.522948
CG12676 CG6345 -0.319356
CG12676 CG6578 -1.353552
CG12676 CG7833 -0.250846
CG12676 CG8625 -1.318536
CG12676 CG9238 -1.361859
CG12676 CG9322 -3.054691
CG12676 CG9762 0.037755
CG12676 CG9884 -0.176850
CG12676 CG9977 -0.432417
CG12752 CG1395 -0.706755
CG12752 CG14066 -0.731165
CG12752 CG17054 -1.033597
CG12752 CG1763 -0.237937
CG12752 CG1780 1.029908
CG12752 CG18608 0.456822
CG12752 CG2048 -2.630928
CG12752 CG2140 -0.085864
CG12752 CG2199 -1.126402
CG12752 CG2358 -0.606416
CG12752 CG32486 -0.245424
CG12752 CG3307 -2.220378
CG12752 CG33207 -0.107590
CG12752 CG3969 0.188478
CG12752 CG4041 -0.246642
CG12752 CG4050 -0.637974
CG12752 CG4307 -1.117338
CG12752 CG4567 0.287588
CG12752 CG4589 -0.342865
CG12752 CG4878 0.083296
CG12752 CG4904 0.739632
CG12752 CG4976 0.062801
CG12752 CG5083 0.032544
CG12752 CG5258 -0.297864
CG12752 CG5277 0.232011
CG12752 CG5454 0.620354
CG12752 CG5581 0.043317
CG12752 CG5824 0.113334
CG12752 CG6578 -0.158077
CG12752 CG6647 0.442090
CG12752 CG7265 0.258850
CG12752 CG7528 0.741398
CG12752 CG7698 -0.129075
CG12752 CG8472 -0.100408
CG12752 CG8581 0.093363
CG12752 CG9253 0.124486
CG12752 CG9256 -0.132320
CG12752 CG9740 1.982629
CG12752 CG9984 -1.311345
CG12802 CG1374 -1.200477
CG12802 CG14781 0.492670
CG12802 CG16876 -0.938379
CG12802 CG1966 0.209798
CG12802 CG2198 -0.760291
CG12802 CG30193 -0.783655
CG12802 CG32982 -0.633524
CG12802 CG3619 -0.100959
CG12802 CG4454 -0.797900
CG12802 CG4589 0.415386
CG12802 CG4769 0.152882
CG12802 CG5454 0.012290
CG12802 CG6345 -0.353318
CG12802 CG7833 -0.392265
CG12802 CG8050 -0.624295
CG12802 CG8625 0.660111
CG12802 CG9188 -0.067783
CG12802 CG9740 0.457542
CG12802 CG9762 0.384950
CG12802 CG9866 -0.272512
CG12802 CG9884 -0.293103
CG13005 CG14066 -1.041339
CG13005 CG14805 -0.877977
CG13005 CG1780 -0.200305
CG13005 CG18321 -0.227089
CG13005 CG2048 0.476120
CG13005 CG2161 0.054644
CG13005 CG2210 -0.165491
CG13005 CG32372 -0.010066
CG13005 CG3278 0.098837
CG13005 CG3969 -0.652670
CG13005 CG4050 -0.485736
CG13005 CG4299 -0.104939
CG13005 CG4307 -0.208542
CG13005 CG4567 -0.219789
CG13005 CG4878 0.385775
CG13005 CG4904 0.193749
CG13005 CG5215 -0.343327
CG13005 CG5258 -0.433790
CG13005 CG5277 0.277958
CG13005 CG5813 -0.166859
CG13005 CG6391 0.448896
CG13005 CG6720 0.531351
CG13005 CG6751 -0.777197
CG13005 CG6949 0.153399
CG13005 CG7265 -1.548208
CG13005 CG7271 -0.419848
CG13005 CG7528 -0.572958
CG13005 CG8472 0.468473
CG13005 CG9148 1.009906
CG13005 CG9253 -0.467071
CG13005 CG9256 0.939092
CG13005 CG9423 -0.197929
CG13005 CG9750 0.307636
CG13005 CG9984 0.591384
CG13333 CG1616 -0.510976
CG13333 CG17228 -0.364830
CG13333 CG3039 -0.451826
CG13333 CG3416 0.042429
CG13333 CG4236 0.489198
CG13333 CG5175 -0.752061
CG13333 CG9193 -0.253793
CG1345 CG14066 0.533499
CG1345 CG1475 -0.738977
CG1345 CG1591 0.043321
CG1345 CG16903 -0.025281
CG1345 CG17256 -0.492243
CG1345 CG17725 0.493015
CG1345 CG18754 0.322729
CG1345 CG2199 -0.994847
CG1345 CG2210 -1.575606
CG1345 CG2791 -0.342693
CG1345 CG30118 0.206361
CG1345 CG31349 -0.605405
CG1345 CG32486 -0.058014
CG1345 CG3705 0.215055
CG1345 CG3992 0.796002
CG1345 CG4567 0.157025
CG1345 CG4904 -1.432241
CG1345 CG5277 0.305221
CG1345 CG5370 -0.165089
CG1345 CG5661 0.125558
CG1345 CG5813 0.530681
CG1345 CG5824 -0.989238
CG1345 CG6501 0.742420
CG1345 CG6751 -0.446201
CG1345 CG8147 -1.367427
CG1345 CG8174 0.305415
CG1345 CG8472 0.191613
CG1345 CG8965 0.042217
CG1345 CG9022 -0.416571
CG1345 CG9322 -2.100270
CG1345 CG9916 0.493797
CG1374 CG16876 0.146826
CG1374 CG30193 0.411811
CG1374 CG32491 -0.466916
CG1374 CG3430 -0.004517
CG1374 CG4158 -0.016022
CG1374 CG4589 -0.077276
CG1374 CG4672 -0.072992
CG1374 CG4769 -0.199838
CG1374 CG5454 0.250813
CG1374 CG5581 -0.734728
CG1374 CG5949 -0.760992
CG1374 CG7895 -0.952784
CG1374 CG8651 -1.147715
CG1374 CG9866 0.365041
CG13777 CG2161 0.299974
CG13777 CG31317 -0.521058
CG13777 CG32372 -1.068485
CG13777 CG3416 0.002087
CG13777 CG3689 -0.313907
CG13777 CG5215 -0.681544
CG13777 CG5452 -0.349253
CG13777 CG8933 -0.330317
CG13777 CG9423 -0.086538
CG13894 CG14641 -0.374860
CG13894 CG14781 0.346937
CG13894 CG1591 -0.411603
CG13894 CG16876 0.271210
CG13894 CG2199 0.250106
CG13894 CG31349 -0.905187
CG13894 CG3198 0.210190
CG13894 CG3605 0.064590
CG13894 CG3800 -0.025189
CG13894 CG4158 -0.283891
CG13894 CG4440 -0.836970
CG13894 CG4672 -0.684510
CG13894 CG5093 -1.580852
CG13894 CG5408 -1.505608
CG13894 CG5520 -0.066431
CG13894 CG5814 -0.592886
CG13894 CG6345 -1.497801
CG13894 CG6501 0.380750
CG13894 CG9211 0.236349
CG13894 CG9238 0.655075
CG13894 CG9322 0.328798
CG13900 CG1957 0.341456
CG13900 CG2173 -0.742511
CG13900 CG2941 -1.023303
CG13900 CG30497 0.241363
CG13900 CG3183 0.108009
CG13900 CG3227 0.030862
CG13900 CG3424 -0.043763
CG13900 CG3619 -0.056537
CG13900 CG4008 0.036363
CG13900 CG4303 -2.213116
CG13900 CG5215 -0.099202
CG13900 CG5408 0.421520
CG13900 CG5809 0.027013
CG13900 CG6105 -1.103653
CG13900 CG6210 0.272191
CG13900 CG7375 0.175785
CG13900 CG7528 -0.030433
CG13900 CG7892 -1.060710
CG13900 CG9423 -0.537574
CG1395 CG17054 0.419806
CG1395 CG1763 0.490501
CG1395 CG18608 -1.400563
CG1395 CG2140 0.242287
CG1395 CG2161 0.183142
CG1395 CG2199 -0.640112
CG1395 CG3183 -0.691580
CG1395 CG32486 0.442769
CG1395 CG3800 -0.515591
CG1395 CG4567 -0.151844
CG1395 CG4769 -0.201890
CG1395 CG5215 -0.378013
CG1395 CG5258 0.103034
CG1395 CG5277 -0.305662
CG1395 CG5408 0.395706
CG1395 CG5813 -0.354709
CG1395 CG5824 0.034235
CG1395 CG6210 0.133363
CG1395 CG6391 -0.102638
CG1395 CG6751 -0.206073
CG1395 CG6930 -0.034654
CG1395 CG7223 0.021035
CG1395 CG7528 -1.359328
CG1395 CG9211 0.226144
CG1395 CG9253 -0.419711
CG1395 CG9984 0.727280
CG14066 CG1475 -0.282418
CG14066 CG14805 -0.101074
CG14066 CG17054 0.375843
CG14066 CG1780 0.329646
CG14066 CG2048 -0.012567
CG14066 CG2161 0.196111
CG14066 CG2199 -0.566460
CG14066 CG2210 -0.147852
CG14066 CG2791 -0.821852
CG14066 CG32486 -1.792706
CG14066 CG3278 -0.628470
CG14066 CG3969 -1.217428
CG14066 CG4008 0.204883
CG14066 CG4307 0.005884
CG14066 CG4567 0.291915
CG14066 CG4878 -0.293779
CG14066 CG4904 -2.728583
CG14066 CG5277 0.467248
CG14066 CG5813 0.278839
CG14066 CG5824 -0.773834
CG14066 CG6391 -0.140279
CG14066 CG6647 -0.134872
CG14066 CG6751 -1.250750
CG14066 CG7265 0.216154
CG14066 CG7271 0.132488
CG14066 CG7698 0.342470
CG14066 CG8472 0.383790
CG14066 CG9256 -0.728468
CG14066 CG9750 -0.095781
CG14066 CG9916 0.834410
CG14066 CG9984 1.385544
CG14222 CG16788 -0.289577
CG14222 CG16903 -1.437314
CG14222 CG18375 -0.372245
CG14222 CG18740 -0.553038
CG14222 CG30092 -0.195661
CG14222 CG3400 -1.438655
CG14222 CG3722 -0.187963
CG14222 CG3992 0.491581
CG14430 CG14781 0.148015
CG14430 CG1715 -2.823718
CG14430 CG2048 0.678987
CG14430 CG30118 -0.665843
CG14430 CG3969 0.801178
CG14430 CG3998 -0.104234
CG14430 CG4041 0.006574
CG14430 CG4307 -1.182521
CG14430 CG4878 0.760446
CG14430 CG4904 0.239845
CG14430 CG5454 -0.211734
CG14430 CG6647 -0.805745
CG14430 CG7457 -0.207236
CG14430 CG7855 -0.184443
CG14430 CG8050 -0.262373
CG14430 CG8174 -0.410948
CG14430 CG8544 -0.654244
CG14430 CG9188 -0.413755
CG14430 CG9256 0.087999
CG14430 CG9712 -0.552909
CG14430 CG9740 -0.608545
CG14430 CG9750 0.082518
CG14430 CG9884 1.316996
CG1447 CG17725 -0.903734
CG1447 CG17932 -1.454896
CG1447 CG2210 1.119225
CG1447 CG3705 -0.352878
CG1447 CG8174 -1.266192
CG1447 CG9762 -0.275801
CG14513 CG1624 0.026898
CG14513 CG18528 -0.780124
CG14513 CG1966 0.715195
CG14513 CG2941 0.136993
CG14513 CG30193 -0.314595
CG14513 CG32982 0.572787
CG14513 CG3430 -2.303345
CG14513 CG4589 0.020298
CG14513 CG5940 -0.447308
CG14513 CG5949 0.847304
CG14513 CG6246 -2.105797
CG14513 CG7457 0.243809
CG14513 CG7833 0.091983
CG14513 CG7855 -1.018562
CG14513 CG8050 -0.438344
CG14513 CG8933 0.031798
CG14513 CG9188 -0.020865
CG14513 CG9712 -0.868971
CG14513 CG9740 -0.797819
CG14513 CG9866 -0.228034
CG14513 CG9884 0.021363
CG14641 CG1866 -0.105111
CG14641 CG31349 -0.076788
CG14641 CG3605 0.374378
CG14641 CG4440 -1.181324
CG14641 CG4672 -0.418787
CG14641 CG5814 0.067655
CG14641 CG6345 -0.396131
CG14641 CG7563 -0.273390
CG1475 CG14805 -0.031909
CG1475 CG1591 -1.019835
CG1475 CG16944 -0.896379
CG1475 CG18754 -0.091940
CG1475 CG2072 0.364923
CG1475 CG2210 -0.336705
CG1475 CG2469 -0.239024
CG1475 CG2791 0.110503
CG1475 CG31349 0.988921
CG1475 CG3198 -0.059771
CG1475 CG3605 0.041685
CG1475 CG4904 0.189393
CG1475 CG5277 0.271083
CG1475 CG5824 0.422863
CG1475 CG6210 0.103138
CG1475 CG6501 -2.820913
CG1475 CG7413 -0.809703
CG1475 CG8965 0.077708
CG1475 CG9022 0.178565
CG1475 CG9191 0.497303
CG14781 CG1715 0.455648
CG14781 CG18528 0.380957
CG14781 CG2140 -0.614566
CG14781 CG2198 -0.383002
CG14781 CG2941 0.266806
CG14781 CG30193 -0.453800
CG14781 CG32982 0.512638
CG14781 CG3307 0.556742
CG14781 CG3430 -0.878022
CG14781 CG3998 0.506133
CG14781 CG4008 -0.271625
CG14781 CG4041 -2.352351
CG14781 CG4589 0.012982
CG14781 CG5083 0.666500
CG14781 CG5408 0.117130
CG14781 CG5454 -1.279221
CG14781 CG5581 0.831902
CG14781 CG5661 -0.124708
CG14781 CG5949 -0.088938
CG14781 CG6105 -0.239681
CG14781 CG6345 -2.925939
CG14781 CG6578 0.304545
CG14781 CG6647 0.146045
CG14781 CG7375 0.000179
CG14781 CG8050 -1.154574
CG14781 CG8965 -0.320416
CG14781 CG9211 -0.888359
CG14781 CG9712 -1.233489
CG14781 CG9740 -0.165936
CG14781 CG9762 -0.762192
CG14781 CG9866 -0.387748
CG14781 CG9884 0.015615
CG14805 CG1616 0.074431
CG14805 CG16944 -0.042815
CG14805 CG17054 0.493934
CG14805 CG1763 -0.166000
CG14805 CG1780 -0.177298
CG14805 CG18174 0.196998
CG14805 CG18321 -0.073419
CG14805 CG1837 0.161331
CG14805 CG2358 0.458112
CG14805 CG3278 0.223883
CG14805 CG3416 0.320527
CG14805 CG4050 -0.218011
CG14805 CG4299 0.047336
CG14805 CG4878 -0.920614
CG14805 CG4904 0.576093
CG14805 CG5083 -0.088366
CG14805 CG5258 -0.370646
CG14805 CG5277 0.286195
CG14805 CG5813 -0.123644
CG14805 CG6210 0.150651
CG14805 CG6751 -0.165293
CG14805 CG7265 -0.377984
CG14805 CG7271 0.227584
CG14805 CG7528 -0.187950
CG14805 CG7538 -0.324798
CG14805 CG7698 -0.350164
CG14805 CG8308 -0.000358
CG14805 CG8472 0.096888
CG14805 CG9148 -0.703178
CG14805 CG9256 -0.135739
CG14805 CG9423 -0.332654
CG15009 CG2072 -0.330356
CG15009 CG3722 -0.460611
CG15009 CG5813 -0.141707
CG15162 CG17932 -0.714023
CG15162 CG2210 -0.102117
CG15162 CG2791 0.009529
CG15162 CG3992 -1.094994
CG15162 CG8147 0.366254
CG15162 CG9916 -0.558132
CG1548 CG16944 -0.240559
CG1548 CG5520 -1.153456
CG1591 CG16944 -2.124202
CG1591 CG17437 0.250912
CG1591 CG2072 0.188354
CG1591 CG2210 0.103422
CG1591 CG2791 0.212515
CG1591 CG31349 -0.935947
CG1591 CG3198 1.282393
CG1591 CG3400 0.250379
CG1591 CG3605 -2.443640
CG1591 CG3992 -0.256480
CG1591 CG4440 0.114087
CG1591 CG4672 0.861545
CG1591 CG5408 0.269320
CG1591 CG5520 -0.332436
CG1591 CG5814 0.384569
CG1591 CG6210 0.249352
CG1591 CG6501 -2.288761
CG1591 CG7563 0.298488
CG1591 CG8965 -1.153678
CG1591 CG9022 -0.042681
CG1591 CG9148 -0.902595
CG1591 CG9191 0.281123
CG1591 CG9322 0.674754
CG1591 TE19126 -0.621551
CG1616 CG17054 0.100287
CG1616 CG17228 -0.284956
CG1616 CG1780 -0.178327
CG1616 CG2140 0.114204
CG1616 CG2358 -0.033583
CG1616 CG3039 -0.168407
CG1616 CG3227 -0.617071
CG1616 CG3969 0.215906
CG1616 CG4050 -0.092100
CG1616 CG4236 -0.110852
CG1616 CG5581 0.050446
CG1616 CG8625 -0.004054
CG1616 CG8651 -0.075876
CG1616 CG9148 -0.364969
CG1624 CG18024 -0.542346
CG1624 CG1966 -0.885296
CG1624 CG2941 -0.260650
CG1624 CG3039 -0.151604
CG1624 CG3048 -0.594113
CG1624 CG32149 0.239713
CG1624 CG3227 -1.157654
CG1624 CG3424 0.414822
CG1624 CG3430 0.075909
CG1624 CG4236 0.232932
CG1624 CG5940 -0.196518
CG1624 CG6105 -0.000793
CG1624 CG6246 -0.185262
CG1624 CG7457 0.428042
CG1624 CG7855 -0.757038
CG1624 CG7892 -0.960757
CG1624 CG8544 -0.387146
CG1624 CG8651 -0.001809
CG1624 CG9193 0.012285
CG1624 CG9712 0.601879
CG1624 CG9866 0.443501
CG16788 CG18528 -0.375227
CG16788 CG2199 0.776149
CG16788 CG3400 -0.930383
CG16788 CG3705 -0.450515
CG16788 CG4420 -0.256031
CG16788 CG5370 -0.358153
CG16788 CG8625 -0.309161
CG16788 CG8933 -0.360380
CG16788 CG9322 -0.794936
CG16788 CG9884 -0.112619
CG16876 CG2199 0.129322
CG16876 CG4440 -0.676870
CG16876 CG4567 -1.047785
CG16876 CG5277 0.265927
CG16876 CG5661 -0.219725
CG16876 CG6345 0.485371
CG16876 CG6578 0.405942
CG16876 CG8625 0.061392
CG16876 CG9238 -1.101332
CG16876 CG9322 0.384298
CG16876 CG9884 0.389370
CG16903 CG17256 -0.547155
CG16903 CG17437 -0.143711
CG16903 CG18754 0.093024
CG16903 CG2191 -0.358277
CG16903 CG30092 -0.257655
CG16903 CG31349 0.075193
CG16903 CG32253 0.014489
CG16903 CG3400 0.312781
CG16903 CG3722 -0.222868
CG16903 CG3992 -1.490511
CG16903 CG5824 0.188035
CG16903 CG8147 0.300476
CG16903 TE19126 0.013034
CG16944 CG2072 -0.233394
CG16944 CG2210 0.272962
CG16944 CG2469 -0.497477
CG16944 CG31349 -0.007066
CG16944 CG3605 0.260552
CG16944 CG4672 -0.794251
CG16944 CG5520 -0.283279
CG16944 CG6501 1.165105
CG16944 CG9148 0.510292
CG16944 CG9191 -0.418720
CG17054 CG1715 0.436771
CG17054 CG1763 -0.188134
CG17054 CG18174 -0.467604
CG17054 CG18608 -1.418191
CG17054 CG2048 1.095327
CG17054 CG2140 -0.741936
CG17054 CG2161 -1.043500
CG17054 CG2358 0.025348
CG17054 CG2941 -0.168245
CG17054 CG3183 -1.737391
CG17054 CG3278 0.523454
CG17054 CG32982 0.044875
CG17054 CG3307 0.837256
CG17054 CG3416 0.462543
CG17054 CG3969 -0.675356
CG17054 CG4041 0.638269
CG17054 CG4050 -0.395087
CG17054 CG4307 0.013421
CG17054 CG4567 -1.121155
CG17054 CG4589 -0.137870
CG17054 CG4878 -0.669356
CG17054 CG4904 0.164064
CG17054 CG4976 0.217730
CG17054 CG5083 -1.468389
CG17054 CG5215 -0.217614
CG17054 CG5258 -0.606468
CG17054 CG5408 -0.419411
CG17054 CG5581 0.166616
CG17054 CG5809 -0.028999
CG17054 CG5949 0.305149
CG17054 CG6391 0.448056
CG17054 CG6860 -0.391831
CG17054 CG7265 1.239984
CG17054 CG7528 0.207751
CG17054 CG7698 0.346723
CG17054 CG8308 0.666418
CG17054 CG9148 -0.053367
CG17054 CG9211 0.135294
CG17054 CG9253 0.029483
CG17054 CG9256 -0.915678
CG17054 CG9712 -1.387685
CG17054 CG9740 -0.667493
CG17054 CG9884 0.517735
CG17054 CG9977 -0.015226
CG17054 CG9984 -1.281916
CG1715 CG1957 -0.934916
CG1715 CG2048 -0.380032
CG1715 CG2140 0.479909
CG1715 CG2210 0.222682
CG1715 CG2791 0.170490
CG1715 CG30497 0.145773
CG1715 CG3969 -1.332655
CG1715 CG4041 0.476080
CG1715 CG4050 -0.400356
CG1715 CG4307 0.363619
CG1715 CG4878 -0.304615
CG1715 CG4904 -1.050692
CG1715 CG5083 0.482456
CG1715 CG6105 0.029427
CG1715 CG6578 0.299918
CG1715 CG6647 0.006002
CG1715 CG7265 0.953903
CG1715 CG7855 -0.182867
CG1715 CG8174 0.041693
CG1715 CG8308 0.660254
CG1715 CG8472 -0.319647
CG1715 CG8544 0.215884
CG1715 CG9188 -0.394671
CG1715 CG9256 -0.452135
CG1715 CG9712 0.409375
CG1715 CG9740 -1.819158
CG1715 CG9750 -0.481503
CG1715 CG9884 -1.035691
CG1715 CG9977 -0.464781
CG17228 CG1837 0.017566
CG17228 CG18657 -0.269993
CG17228 CG32149 -0.341259
CG17228 CG3956 -0.601365
CG17228 CG7457 -0.193464
CG17256 CG17725 -0.374038
CG17256 CG18754 0.264978
CG17256 CG1893 -0.157419
CG17256 CG2210 0.329113
CG17256 CG30092 -0.150450
CG17256 CG30118 -0.046322
CG17256 CG32486 -0.085205
CG17256 CG5370 -0.271095
CG17256 CG5824 -0.057431
CG17256 CG6949 -0.580136
CG17256 CG8147 -1.641398
CG17256 CG8174 0.282627
CG17256 CG8581 -0.241326
CG17256 CG9916 0.098607
CG17437 CG18754 0.185032
CG17437 CG2191 -0.802801
CG17437 CG30092 0.046823
CG17437 CG31349 -0.297796
CG17437 CG3400 0.269273
CG17437 CG4440 -0.114048
CG17437 CG5408 -0.455772
CG17437 CG5814 -0.192857
CG17437 CG6210 -0.517562
CG17437 CG6501 -0.266075
CG17437 CG9022 -0.124478
CG17437 CG9148 0.370576
CG17437 TE19126 -0.378769
CG1763 CG18174 -1.803614
CG1763 CG1837 -0.388252
CG1763 CG18608 -0.418878
CG1763 CG2140 0.400140
CG1763 CG2198 0.010118
CG1763 CG2199 -0.613727
CG1763 CG32486 0.237466
CG1763 CG3307 0.346843
CG1763 CG33207 -0.466523
CG1763 CG3969 -0.077018
CG1763 CG3998 -0.790384
CG1763 CG4041 0.293742
CG1763 CG4050 -0.188839
CG1763 CG4567 -0.153000
CG1763 CG4589 0.136915
CG1763 CG4878 0.406301
CG1763 CG4976 -0.162701
CG1763 CG5083 -0.314355
CG1763 CG5258 -0.352064
CG1763 CG5408 -0.165383
CG1763 CG5661 -0.188550
CG1763 CG5813 -0.724199
CG1763 CG5949 0.093127
CG1763 CG6345 0.191385
CG1763 CG6647 0.938041
CG1763 CG6860 -0.136090
CG1763 CG7528 0.055480
CG1763 CG7698 -0.689146
CG1763 CG8308 -0.550581
CG1763 CG9148 0.033512
CG1763 CG9211 0.129258
CG1763 CG9253 -0.450409
CG1763 CG9984 0.278655
CG17725 CG17932 -1.287817
CG17725 CG2210 -1.326063
CG17725 CG30118 -0.184790
CG17725 CG3705 0.092526
CG17725 CG3992 0.846773
CG17725 CG8147 -2.197040
CG17725 CG8174 0.899669
CG17725 TE19126 -0.924751
CG1780 CG1837 -0.286323
CG1780 CG1957 -0.556011
CG1780 CG2048 -0.632350
CG1780 CG2140 0.264030
CG1780 CG2161 -1.576568
CG1780 CG2358 -0.077234
CG1780 CG3039 -0.310148
CG1780 CG32149 0.080567
CG1780 CG3227 -0.060280
CG1780 CG32372 -0.081580
CG1780 CG3969 -1.018735
CG1780 CG4050 -0.339923
CG1780 CG4236 -0.092331
CG1780 CG4303 0.221226
CG1780 CG4307 -1.211616
CG1780 CG4878 -0.653935
CG1780 CG4904 0.387943
CG1780 CG5083 0.447130
CG1780 CG5215 0.366194
CG1780 CG5277 -0.380820
CG1780 CG5581 -0.255250
CG1780 CG5809 0.098252
CG1780 CG6105 -0.018194
CG1780 CG6578 0.643821
CG1780 CG6751 0.005215
CG1780 CG7271 0.372834
CG1780 CG7698 0.167481
CG1780 CG8651 0.382162
CG1780 CG8933 -0.557040
CG1780 CG9256 -0.340301
CG1780 CG9423 -0.807033
CG1780 CG9762 0.105037
CG1780 CG9884 0.267312
CG1780 CG9977 -0.292293
CG1780 CG9984 -0.040861
CG17932 CG2210 -0.799005
CG17932 CG7780 -0.980819
CG17932 CG8147 0.628293
CG18024 CG32149 -0.502996
CG18024 CG3956 -0.589601
CG18024 CG5452 0.136543
CG18024 CG5893 -3.209064
CG18024 CG7855 -0.041693
CG18174 CG1837 0.111025
CG18174 CG18608 -0.583115
CG18174 CG2358 0.688178
CG18174 CG3416 -0.944874
CG18174 CG3969 0.695442
CG18174 CG4976 0.019558
CG18174 CG5083 0.365175
CG18174 CG5258 -0.592163
CG18174 CG5809 0.518567
CG18174 CG5940 0.081237
CG18174 CG6720 -0.674762
CG18174 CG6860 -0.011649
CG18174 CG7528 -0.230724
CG18174 CG7538 -0.610657
CG18174 CG7698 -0.815287
CG18174 CG9253 -0.112796
CG18321 CG4236 -0.218992
CG18321 CG4878 0.216426
CG18321 CG5258 -0.410132
CG18321 CG6720 -0.439640
CG18321 CG7698 0.194797
CG1837 CG18528 0.383651
CG1837 CG18657 0.499333
CG1837 CG2048 0.734415
CG1837 CG2358 -0.653860
CG1837 CG3041 0.100147
CG1837 CG32149 -0.335473
CG1837 CG3307 -0.040864
CG1837 CG3416 -0.121038
CG1837 CG3430 -0.029326
CG1837 CG3969 0.172636
CG1837 CG3998 0.064698
CG1837 CG4050 0.271169
CG1837 CG4236 -0.132415
CG1837 CG4307 -0.008888
CG1837 CG4589 0.425324
CG1837 CG4878 -0.796333
CG1837 CG4976 0.162701
CG1837 CG5083 -0.416182
CG1837 CG5940 -0.753416
CG1837 CG6647 -1.536221
CG1837 CG6720 0.256834
CG1837 CG7265 0.823914
CG1837 CG7271 0.191439
CG1837 CG7457 -0.771419
CG1837 CG7538 0.827466
CG1837 CG7698 -1.153715
CG1837 CG7855 -0.693623
CG1837 CG8308 -0.323220
CG1837 CG8544 0.736679
CG1837 CG8933 0.225006
CG1837 CG9193 -0.546429
CG1837 CG9256 -1.619905
CG1837 CG9712 0.182127
CG1837 CG9750 -1.112711
CG18375 CG30092 -0.254676
CG18375 CG32253 -0.513409
CG18375 CG3400 -0.005240
CG18375 CG3722 -0.374055
CG18375 CG3992 -0.077377
CG18375 CG5813 -0.161204
CG18375 TE19126 -0.133003
CG18528 CG2198 0.313077
CG18528 CG2941 0.597561
CG18528 CG3424 -0.145444
CG18528 CG3430 0.220985
CG18528 CG3969 0.898658
CG18528 CG4041 -1.355224
CG18528 CG4236 1.086809
CG18528 CG4307 0.340709
CG18528 CG5809 -0.848483
CG18528 CG7271 -0.180858
CG18528 CG7698 -1.258890
CG18528 CG7833 -0.197590
CG18528 CG8050 -0.886930
CG18528 CG8625 0.131433
CG18528 CG8933 -1.713880
CG18528 CG9188 0.189025
CG18528 CG9712 -2.655400
CG18528 CG9740 1.923046
CG18528 CG9762 -1.054825
CG18528 CG9866 -0.506383
CG18528 CG9884 -0.343782
CG18608 CG2048 0.263732
CG18608 CG2161 0.546234
CG18608 CG30193 0.193472
CG18608 CG3041 -0.381691
CG18608 CG3183 0.290467
CG18608 CG32486 -0.509115
CG18608 CG3307 -1.062634
CG18608 CG3998 -0.420751
CG18608 CG4041 0.197855
CG18608 CG4307 -0.160736
CG18608 CG4567 0.706623
CG18608 CG4589 -0.217465
CG18608 CG4976 -0.220760
CG18608 CG5083 -0.666013
CG18608 CG5215 0.184574
CG18608 CG5258 0.218571
CG18608 CG5454 -0.130629
CG18608 CG5581 0.044468
CG18608 CG5813 0.055719
CG18608 CG5940 0.060855
CG18608 CG6720 0.053742
CG18608 CG6860 -0.551953
CG18608 CG7223 0.071725
CG18608 CG7265 0.035762
CG18608 CG8308 0.604569
CG18608 CG9211 -1.016291
CG18608 CG9253 0.063279
CG18608 CG9750 0.057321
CG18608 CG9984 -1.649885
CG18657 CG1957 0.379119
CG18657 CG1966 -0.396242
CG18657 CG2198 -0.421993
CG18657 CG3041 0.255833
CG18657 CG3048 -0.519533
CG18657 CG3183 -0.182811
CG18657 CG3227 -0.027447
CG18657 CG32982 -0.323602
CG18657 CG3307 0.218345
CG18657 CG3424 -0.480429
CG18657 CG3430 -1.321741
CG18657 CG3619 -0.055279
CG18657 CG4158 0.043608
CG18657 CG4236 0.471312
CG18657 CG4303 -0.047984
CG18657 CG4769 0.148494
CG18657 CG4976 -0.073801
CG18657 CG5215 -0.253569
CG18657 CG5581 0.273542
CG18657 CG5940 -0.374574
CG18657 CG5949 -0.224584
CG18657 CG6578 -0.196322
CG18657 CG7223 -0.510341
CG18657 CG7375 -0.081311
CG18657 CG7892 0.205187
CG18657 CG8651 -0.195757
CG18657 CG9256 -0.474955
CG18657 CG9866 0.974427
CG1866 CG2469 -0.964590
CG1866 CG3198 -0.521883
CG1866 CG32491 -0.829283
CG1866 CG3605 -0.022272
CG1866 CG4672 -1.072976
CG1866 CG5520 -0.015802
CG1866 CG8965 0.232549
CG18740 CG3400 0.099739
CG18740 CG3722 -0.468374
CG18740 CG4420 -0.966060
CG18754 CG2191 0.138867
CG18754 CG2199 -0.162358
CG18754 CG2210 -0.104193
CG18754 CG2791 -0.227423
CG18754 CG31349 -0.819612
CG18754 CG32253 0.176387
CG18754 CG3992 -1.524535
CG18754 CG4440 0.462379
CG18754 CG5813 -0.151653
CG18754 CG5814 -3.365194
CG18754 CG5824 -1.385719
CG18754 CG6501 0.317267
CG18754 CG8147 -0.243526
CG18754 CG9238 -0.298132
CG18754 CG9322 -2.531864
CG18754 CG9768 0.123044
CG18754 CG9916 0.416921
CG18754 TE19126 -0.503215
CG1893 CG2210 -0.167384
CG1893 CG3992 -0.331285
CG1893 CG8147 -0.571615
CG1957 CG2048 0.645918
CG1957 CG2140 0.413159
CG1957 CG2941 0.002197
CG1957 CG3048 0.110359
CG1957 CG30497 -0.431395
CG1957 CG3227 0.208303
CG1957 CG32982 -0.077152
CG1957 CG3424 -0.511275
CG1957 CG4050 0.563928
CG1957 CG4236 0.802403
CG1957 CG4303 -1.969686
CG1957 CG5215 -0.262090
CG1957 CG5277 0.738634
CG1957 CG5581 0.542604
CG1957 CG5809 0.639173
CG1957 CG6105 -0.824234
CG1957 CG6578 -2.624956
CG1957 CG7265 0.576128
CG1957 CG7855 0.014895
CG1957 CG7892 -0.251990
CG1957 CG8933 -0.262390
CG1957 CG9256 -0.492308
CG1957 CG9423 -0.596226
CG1957 CG9740 0.132945
CG1957 CG9866 0.284034
CG1957 CG9977 -1.373547
CG1966 CG2140 0.065378
CG1966 CG2198 -0.382042
CG1966 CG2941 0.557785
CG1966 CG30193 -0.836468
CG1966 CG3039 -0.049404
CG1966 CG3048 0.437508
CG1966 CG3183 0.305602
CG1966 CG3227 0.474803
CG1966 CG32982 -1.204182
CG1966 CG3307 1.207248
CG1966 CG3430 -1.389437
CG1966 CG4589 -0.118677
CG1966 CG4976 -1.874200
CG1966 CG5581 0.341065
CG1966 CG5940 0.310794
CG1966 CG5949 0.337282
CG1966 CG6246 -1.861220
CG1966 CG6647 0.336365
CG1966 CG7223 0.188898
CG1966 CG7375 0.155270
CG1966 CG7457 -0.800078
CG1966 CG7833 -0.236330
CG1966 CG8651 -0.713175
CG1966 CG9256 -0.702400
CG1966 CG9712 -1.402438
CG1966 CG9740 -0.715318
CG1966 CG9866 -0.946428
CG2048 CG2358 1.176816
CG2048 CG2941 0.320728
CG2048 CG3278 0.515820
CG2048 CG3307 -0.240448
CG2048 CG3424 0.233012
CG2048 CG3969 -0.921380
CG2048 CG4050 0.853529
CG2048 CG4236 -0.944801
CG2048 CG4303 -0.221476
CG2048 CG4307 -4.077424
CG2048 CG4589 0.291609
CG2048 CG4878 -0.819454
CG2048 CG4904 -1.286651
CG2048 CG5277 0.661868
CG2048 CG5454 1.104959
CG2048 CG5581 -0.586374
CG2048 CG5940 0.269610
CG2048 CG5949 0.517572
CG2048 CG6578 -1.303344
CG2048 CG6647 -0.170313
CG2048 CG6720 0.498935
CG2048 CG7265 0.630575
CG2048 CG7698 0.719446
CG2048 CG8050 0.432132
CG2048 CG8933 -1.455121
CG2048 CG9256 -3.102217
CG2048 CG9423 0.195412
CG2048 CG9740 -3.244468
CG2048 CG9750 -1.337983
CG2048 CG9884 0.344729
CG2048 CG9977 0.766084
CG2048 CG9984 1.160727
CG2072 CG2469 -0.466313
CG2072 CG30118 -0.264276
CG2072 CG3198 -0.374678
CG2072 CG5133 -0.714166
CG2072 CG6501 -0.364005
CG2072 CG9022 -0.171843
CG2072 CG9191 -0.252784
CG2125 CG5393 -0.847986
CG2140 CG2198 0.117987
CG2140 CG2199 0.211196
CG2140 CG2358 -0.155641
CG2140 CG3048 0.119980
CG2140 CG3183 0.163548
CG2140 CG3227 -0.902654
CG2140 CG32982 -0.151295
CG2140 CG3307 -0.049504
CG2140 CG3969 -0.409498
CG2140 CG4041 -0.192558
CG2140 CG4050 -0.180400
CG2140 CG4567 -0.574594
CG2140 CG4769 -0.091080
CG2140 CG4904 0.797972
CG2140 CG5083 -0.041402
CG2140 CG5277 -0.859616
CG2140 CG5408 0.065109
CG2140 CG5581 -0.556580
CG2140 CG5809 0.029686
CG2140 CG6105 0.035803
CG2140 CG6210 -0.411108
CG2140 CG6345 0.365754
CG2140 CG6751 0.591947
CG2140 CG7375 0.337061
CG2140 CG7698 -0.550834
CG2140 CG8625 0.412567
CG2140 CG8651 0.267436
CG2140 CG9253 -0.234176
CG2140 CG9256 -0.382384
CG2140 CG9712 0.431471
CG2140 CG9740 -0.548928
CG2140 CG9762 0.076019
CG2140 CG9866 0.070282
CG2140 CG9884 -0.063482
CG2140 CG9977 -0.872668
CG2140 CG9984 0.149410
CG2161 CG2210 0.057995
CG2161 CG2941 -0.263019
CG2161 CG3183 0.051980
CG2161 CG32149 -0.053746
CG2161 CG32372 -0.006433
CG2161 CG32486 0.099598
CG2161 CG3278 -0.822288
CG2161 CG3416 -0.434350
CG2161 CG3969 -0.974687
CG2161 CG4307 0.007043
CG2161 CG5083 -1.002928
CG2161 CG5215 -1.892775
CG2161 CG6210 -0.659955
CG2161 CG6391 -0.672527
CG2161 CG6751 -0.750988
CG2161 CG6930 -0.873535
CG2161 CG6949 0.203071
CG2161 CG7265 1.059512
CG2161 CG7271 -0.658258
CG2161 CG7528 0.059678
CG2161 CG8933 -0.066094
CG2161 CG9148 0.390831
CG2161 CG9191 0.105693
CG2161 CG9256 0.016128
CG2161 CG9712 -0.053929
CG2161 CG9750 0.101108
CG2161 CG9916 0.206735
CG2161 CG9984 0.453820
CG2173 CG4303 -0.121360
CG2191 CG3097 -0.190028
CG2191 CG4440 -0.294414
CG2191 CG5814 -0.263510
CG2191 CG5893 0.851804
CG2191 TE19126 -0.533852
CG2198 CG30193 0.264729
CG2198 CG32982 -0.044213
CG2198 CG3307 -0.732905
CG2198 CG3998 -1.078203
CG2198 CG4041 -0.342176
CG2198 CG4567 -0.625596
CG2198 CG4589 -0.091787
CG2198 CG4769 -0.545165
CG2198 CG4976 0.475874
CG2198 CG5454 0.420264
CG2198 CG6345 0.433393
CG2198 CG6578 -0.169707
CG2198 CG6647 -0.295119
CG2198 CG7833 -0.208393
CG2198 CG8050 0.652304
CG2198 CG9211 -0.571780
CG2198 CG9253 0.115848
CG2198 CG9712 -0.149491
CG2198 CG9740 0.602343
CG2198 CG9762 -0.274783
CG2198 CG9866 0.006214
CG2199 CG2791 -0.234647
CG2199 CG31349 -0.801096
CG2199 CG32486 -0.773092
CG2199 CG3605 0.362812
CG2199 CG3800 -0.494303
CG2199 CG4008 0.035406
CG2199 CG4041 0.013047
CG2199 CG4440 0.523268
CG2199 CG4567 -1.788745
CG2199 CG4904 0.721050
CG2199 CG5277 -3.740691
CG2199 CG5408 0.244957
CG2199 CG5661 -0.177076
CG2199 CG5813 1.147710
CG2199 CG5814 -0.009991
CG2199 CG5824 -1.207330
CG2199 CG6210 0.868846
CG2199 CG6345 -1.593581
CG2199 CG6578 1.511497
CG2199 CG6751 -0.057884
CG2199 CG7895 -0.183224
CG2199 CG8174 0.753457
CG2199 CG8472 0.416230
CG2199 CG8581 0.068530
CG2199 CG9211 0.481413
CG2199 CG9238 -0.514642
CG2199 CG9253 0.343815
CG2199 CG9322 -1.945604
CG2210 CG2791 0.506441
CG2210 CG30118 -0.172773
CG2210 CG32486 0.434840
CG2210 CG3278 0.481781
CG2210 CG3969 -0.496608
CG2210 CG3992 -0.506609
CG2210 CG4307 0.299334
CG2210 CG4904 -2.290588
CG2210 CG5661 -0.295652
CG2210 CG5813 0.380105
CG2210 CG5824 0.188832
CG2210 CG6210 -0.075996
CG2210 CG6501 0.059850
CG2210 CG6751 -0.048591
CG2210 CG6949 -0.103845
CG2210 CG6998 -0.272104
CG2210 CG8147 -1.076640
CG2210 CG8174 -0.792680
CG2210 CG8472 0.169292
CG2210 CG8581 -0.022250
CG2210 CG9022 -0.439260
CG2210 CG9148 0.502030
CG2210 CG9191 0.112168
CG2210 CG9322 0.860829
CG2210 CG9916 -1.584061
CG2358 CG3183 0.273414
CG2358 CG3307 0.099307
CG2358 CG3969 0.374006
CG2358 CG4050 -0.476070
CG2358 CG4236 -0.275818
CG2358 CG4307 0.216083
CG2358 CG4878 -2.582282
CG2358 CG4904 -0.974438
CG2358 CG4976 0.145708
CG2358 CG5258 -0.606060
CG2358 CG5809 0.654989
CG2358 CG6105 -0.026127
CG2358 CG6647 1.177421
CG2358 CG6720 -1.309879
CG2358 CG7265 0.132186
CG2358 CG7457 0.222431
CG2358 CG7528 0.232360
CG2358 CG7538 -1.076825
CG2358 CG7698 -0.877415
CG2358 CG8308 -0.438258
CG2358 CG8472 0.517098
CG2358 CG9188 -0.113438
CG2358 CG9256 -0.374387
CG2358 CG9884 0.119218
CG2358 CG9977 0.148255
CG2358 CG9984 0.035813
CG2469 CG3198 -0.401629
CG2469 CG3605 -0.089445
CG2469 CG4672 0.448138
CG2469 CG5520 -0.567139
CG2469 CG7413 -0.014025
CG2469 CG9022 0.035722
CG2791 CG30118 0.018699
CG2791 CG32486 -0.017919
CG2791 CG3969 0.329956
CG2791 CG3992 0.105549
CG2791 CG4050 -0.398815
CG2791 CG4878 0.346272
CG2791 CG4904 -0.374159
CG2791 CG5277 -0.374231
CG2791 CG5824 0.616558
CG2791 CG6210 0.283703
CG2791 CG6578 0.192744
CG2791 CG8147 -0.448700
CG2791 CG8174 -0.548481
CG2791 CG8581 0.102805
CG2791 CG9148 -0.463186
CG2791 CG9238 -0.963319
CG2791 CG9322 0.431282
CG2791 CG9916 -0.808857
CG2791 CG9977 -0.278974
CG2863 CG3307 0.433643
CG2863 CG3998 0.160131
CG2863 CG4041 0.391984
CG2863 CG4904 0.158381
CG2863 CG5454 -1.154906
CG2863 CG5581 0.041994
CG2863 CG6391 -0.294216
CG2863 CG8472 -0.728981
CG2863 CG8965 -0.113477
CG2941 CG30193 -0.012653
CG2941 CG3183 0.030283
CG2941 CG3430 0.192810
CG2941 CG4008 0.035134
CG2941 CG4303 0.604280
CG2941 CG6105 0.042785
CG2941 CG7375 -1.328080
CG2941 CG7698 0.147975
CG2941 CG7892 0.076999
CG2941 CG8933 -0.440223
CG2941 CG9211 -0.267017
CG2941 CG9256 0.044217
CG2941 CG9712 -3.235749
CG2941 CG9740 0.879527
CG2941 CG9762 0.688143
CG2941 CG9866 -0.770109
CG2941 CG9884 -0.212695
CG2941 CG9977 0.290753
CG30092 CG32253 -0.337664
CG30092 CG3992 0.104517
CG30092 CG5408 0.205348
CG30092 CG6210 -0.806193
CG30092 CG8581 -0.118671
CG30092 CG9148 0.076220
CG30118 CG32486 -0.538863
CG30118 CG5093 -0.850743
CG30118 CG8147 -0.529126
CG30118 CG8174 -0.301497
CG30193 CG3041 -0.771668
CG30193 CG32491 -0.120370
CG30193 CG32982 0.351732
CG30193 CG3307 -0.885250
CG30193 CG3430 -0.728997
CG30193 CG3998 -0.620432
CG30193 CG4041 1.271460
CG30193 CG4589 -0.813838
CG30193 CG4976 -0.207483
CG30193 CG5454 -1.747973
CG30193 CG5581 -1.213554
CG30193 CG5940 -0.084474
CG30193 CG5949 -0.639416
CG30193 CG6647 0.224919
CG30193 CG7457 0.139978
CG30193 CG8050 -0.165697
CG30193 CG8544 0.127998
CG30193 CG8651 0.594740
CG30193 CG9211 0.221124
CG30193 CG9712 0.328688
CG30193 CG9740 -2.125215
CG30193 CG9866 0.892133
CG3039 CG3227 -0.170573
CG3039 CG3424 -0.576131
CG3039 CG4236 -0.939976
CG3039 CG5175 0.160858
CG3039 CG5809 -0.059120
CG3039 CG6720 -0.080187
CG3039 CG7538 -0.223840
CG3039 CG8933 0.030955
CG3039 CG9193 0.773008
CG3039 CG9256 -0.029796
CG3039 CG9999 -1.815697
CG3041 CG3048 -0.550254
CG3041 CG3183 -0.351610
CG3041 CG32982 0.499016
CG3041 CG3307 -1.384347
CG3041 CG3430 0.067857
CG3041 CG4050 0.159394
CG3041 CG4589 -0.488410
CG3041 CG4976 -0.114082
CG3041 CG5083 0.451537
CG3041 CG5454 0.698108
CG3041 CG5581 0.674712
CG3041 CG5940 -1.010103
CG3041 CG5949 -0.479489
CG3041 CG6647 0.871533
CG3041 CG6860 -0.186213
CG3041 CG7265 -0.278388
CG3041 CG7457 0.211534
CG3041 CG7855 -0.077748
CG3041 CG8308 -0.262524
CG3041 CG8472 -0.356146
CG3041 CG9256 -0.160340
CG3048 CG3227 -0.308284
CG3048 CG32982 -0.946292
CG3048 CG3307 0.411167
CG3048 CG3424 -0.009306
CG3048 CG3430 -0.112864
CG3048 CG4050 -0.120668
CG3048 CG4158 -0.498598
CG3048 CG4236 -0.118673
CG3048 CG4589 0.400195
CG3048 CG4976 -0.127014
CG3048 CG5408 -0.335934
CG3048 CG5809 0.420778
CG3048 CG5940 0.142655
CG3048 CG5949 0.037623
CG3048 CG6105 0.302139
CG3048 CG8625 -0.063805
CG3048 CG8651 -0.769469
CG3048 CG9977 -0.499376
CG30497 CG3227 -0.182509
CG30497 CG3424 -0.284224
CG30497 CG3619 0.175171
CG30497 CG4050 0.402714
CG30497 CG4236 0.353367
CG30497 CG4303 0.118709
CG30497 CG5277 0.265486
CG30497 CG5408 0.398843
CG30497 CG5809 -0.209807
CG30497 CG6105 -0.624070
CG30497 CG6210 0.432018
CG30497 CG6578 -0.435727
CG30497 CG7375 -0.802815
CG30497 CG7892 -0.068619
CG30497 CG8625 -0.605032
CG30497 CG9148 -0.338349
CG30497 CG9188 -0.075240
CG30497 CG9762 0.521597
CG30497 CG9916 -0.067742
CG30497 CG9977 -1.513584
CG3097 CG4440 0.596609
CG3097 CG5814 -0.079611
CG3097 CG5893 -1.426970
CG3097 CG9768 -0.089776
CG31317 CG32372 -0.615731
CG31317 CG3689 -0.975710
CG31349 CG3605 -0.256936
CG31349 CG3800 -0.841991
CG31349 CG3992 0.443837
CG31349 CG4440 0.686431
CG31349 CG5093 -0.162159
CG31349 CG5408 -0.196810
CG31349 CG5520 0.029034
CG31349 CG5813 -0.191601
CG31349 CG5814 -0.812887
CG31349 CG5824 0.623787
CG31349 CG6501 -0.228638
CG31349 CG8472 -0.264635
CG31349 CG8581 -0.139414
CG31349 CG9022 0.159881
CG31349 CG9148 0.160255
CG31349 CG9238 0.406052
CG31349 CG9322 0.942551
CG31349 CG9768 0.670687
CG31349 TE19126 -1.260820
CG3183 CG32982 -0.259365
CG3183 CG3307 -0.962807
CG3183 CG4303 0.304674
CG3183 CG4567 0.208666
CG3183 CG4769 0.182575
CG3183 CG5083 -0.670021
CG3183 CG5215 0.096301
CG3183 CG5408 0.029980
CG3183 CG5452 -0.250156
CG3183 CG5581 -0.454905
CG3183 CG5940 0.124333
CG3183 CG6391 -0.249261
CG3183 CG6860 -0.149327
CG3183 CG7223 -0.080796
CG3183 CG7528 0.070015
CG3183 CG7892 -0.692768
CG3183 CG8308 -0.173822
CG3183 CG8651 -0.369414
CG3183 CG9211 0.224444
CG3183 CG9423 -0.063753
CG3183 CG9712 -0.664641
CG3183 CG9866 0.246021
CG3183 CG9977 0.115500
CG3183 CG9984 0.623875
CG3198 CG3605 -0.579461
CG3198 CG4672 -0.757361
CG3198 CG5454 -0.278630
CG3198 CG5520 0.284626
CG3198 CG6501 -1.860765
CG3198 CG7413 -0.477599
CG3198 CG7563 -1.056013
CG3198 CG8965 -1.921178
CG3198 CG9022 -0.313415
CG3198 CG9322 0.069733
CG32149 CG3416 -0.222194
CG32149 CG3689 -0.299884
CG32149 CG5083 -0.005797
CG32149 CG5215 -0.520048
CG32149 CG5940 0.079554
CG32149 CG7265 0.187529
CG32149 CG7271 -0.639824
CG32149 CG7457 -0.325978
CG32149 CG7855 -0.197337
CG32149 CG9256 -0.017547
CG32149 CG9750 0.104392
CG32253 CG3992 -0.729328
CG32253 CG5133 -0.479114
CG32253 CG8581 -0.253812
CG3227 CG3424 -0.199454
CG3227 CG4236 -0.372793
CG3227 CG4303 -0.645426
CG3227 CG5809 0.282223
CG3227 CG6105 -0.073887
CG3227 CG6210 -0.039692
CG3227 CG7375 0.037181
CG3227 CG7892 -0.252152
CG3227 CG8625 -1.451234
CG3227 CG8651 -0.273751
CG3227 CG9256 0.409324
CG3227 CG9423 0.323679
CG3227 CG9977 0.194449
CG32372 CG3278 -0.049651
CG32372 CG5215 0.052700
CG32372 CG6751 -0.037036
CG32372 CG9423 -0.586970
CG32486 CG3278 -0.279466
CG32486 CG3800 0.130839
CG32486 CG3969 0.512139
CG32486 CG4307 -0.592446
CG32486 CG4567 -0.124138
CG32486 CG4878 0.622938
CG32486 CG5083 0.019892
CG32486 CG5813 -0.878735
CG32486 CG5824 -0.015946
CG32486 CG6391 -0.227879
CG32486 CG6751 1.095199
CG32486 CG6949 -0.066190
CG32486 CG8147 -0.016723
CG32486 CG8472 0.208340
CG32486 CG8581 -0.542349
CG32486 CG9984 -0.238606
CG32491 CG4672 -0.094461
CG32491 CG5520 -0.419610
CG32491 CG6224 -1.075868
CG32491 CG8651 -0.220275
CG3278 CG3416 -0.563257
CG3278 CG3689 -0.427207
CG3278 CG4307 0.094968
CG3278 CG4878 -0.475480
CG3278 CG4904 -0.410788
CG3278 CG5258 -0.221907
CG3278 CG5824 0.855659
CG3278 CG6391 -0.492432
CG3278 CG6930 0.271548
CG3278 CG6998 -0.338780
CG3278 CG7265 -0.313049
CG3278 CG9256 0.024891
CG3278 CG9750 -0.085357
CG3278 CG9916 -1.274733
CG32982 CG3307 -0.671885
CG32982 CG3430 -1.706848
CG32982 CG3619 -0.083710
CG32982 CG3998 1.239332
CG32982 CG4589 -1.334193
CG32982 CG4769 -0.222157
CG32982 CG4878 0.216404
CG32982 CG4976 -1.728656
CG32982 CG5083 0.419198
CG32982 CG5809 -1.078508
CG32982 CG5940 0.268501
CG32982 CG5949 -0.159703
CG32982 CG6345 -0.076583
CG32982 CG6647 0.114918
CG32982 CG6860 -0.396126
CG32982 CG7223 0.310569
CG32982 CG7698 0.409494
CG32982 CG7833 0.216908
CG32982 CG8308 -0.320155
CG32982 CG8651 0.006208
CG32982 CG9256 0.627478
CG32982 CG9712 -0.026399
CG32982 CG9740 -3.045615
CG32982 CG9866 0.840559
CG32982 CG9884 1.061158
CG32982 CG9977 -0.158801
CG3307 CG3424 0.036116
CG3307 CG3430 -0.830836
CG3307 CG3998 0.093704
CG3307 CG4041 -0.763315
CG3307 CG4307 1.766584
CG3307 CG4589 0.322520
CG3307 CG4878 -0.291991
CG3307 CG4976 -2.610271
CG3307 CG5083 -1.370770
CG3307 CG5454 -1.733517
CG3307 CG5581 -0.462362
CG3307 CG5949 1.190714
CG3307 CG6647 0.181601
CG3307 CG6720 0.219044
CG3307 CG6860 0.486686
CG3307 CG7265 0.361120
CG3307 CG8050 0.107281
CG3307 CG8308 -1.075602
CG3307 CG8472 -0.035936
CG3307 CG8651 0.227952
CG3307 CG9211 -0.282284
CG3307 CG9256 -0.323559
CG3307 CG9712 0.728463
CG3307 CG9740 -3.519285
CG3307 CG9984 -0.736755
CG33207 CG4878 -0.109540
CG33207 CG4976 -0.356892
CG33207 CG5258 -0.331842
CG3400 CG3992 0.211675
CG3400 CG4050 -0.119549
CG3400 CG4420 -0.192006
CG3400 CG5408 0.277762
CG3400 CG5814 0.248665
CG3400 CG6210 0.297806
CG3400 CG9148 -0.060847
CG3400 CG9238 -0.675590
CG3400 CG9322 -0.031792
CG3400 CG9977 -0.472792
CG3400 TE19126 -0.461058
CG3416 CG3969 -0.116016
CG3416 CG4878 -0.075488
CG3416 CG5215 -0.145941
CG3416 CG5258 0.364810
CG3416 CG5452 -0.190618
CG3416 CG6720 0.138715
CG3416 CG6949 -0.857443
CG3416 CG7265 0.021298
CG3416 CG7271 0.541641
CG3416 CG7457 0.040851
CG3416 CG8933 -0.145255
CG3416 CG9750 -0.009776
CG3424 CG4236 -0.220655
CG3424 CG4303 0.214750
CG3424 CG5258 0.030539
CG3424 CG5809 -0.847551
CG3424 CG7698 0.406220
CG3424 CG7833 -0.286497
CG3424 CG7855 -0.004218
CG3424 CG8050 -0.342787
CG3424 CG8933 -0.367703
CG3424 CG9193 0.047830
CG3424 CG9256 -0.085325
CG3424 CG9750 -0.194327
CG3424 CG9977 0.405892
CG3424 CG9999 -1.107752
CG3430 CG3619 -0.023759
CG3430 CG4589 -0.154804
CG3430 CG4976 1.449223
CG3430 CG5581 0.571050
CG3430 CG5940 -0.295358
CG3430 CG5949 -1.963120
CG3430 CG6105 -0.149009
CG3430 CG6246 -1.404657
CG3430 CG7223 -0.730334
CG3430 CG7375 -0.369899
CG3430 CG7457 0.503900
CG3430 CG7855 0.071280
CG3430 CG8050 1.540647
CG3430 CG8651 0.086632
CG3430 CG9712 0.319541
CG3430 CG9740 2.075982
CG3430 CG9762 0.968541
CG3430 CG9866 -5.330528
CG3430 CG9884 -0.445794
CG3605 CG3800 0.066825
CG3605 CG4440 -1.588770
CG3605 CG4672 -2.802806
CG3605 CG5408 -0.412524
CG3605 CG5520 0.314985
CG3605 CG5814 0.352912
CG3605 CG6210 0.020434
CG3605 CG6345 0.294801
CG3605 CG6501 -0.078406
CG3605 CG8308 -0.360278
CG3605 CG8651 -0.075769
CG3605 CG8965 0.445091
CG3619 CG4158 -0.233582
CG3619 CG4440 -0.097318
CG3619 CG4454 -0.567436
CG3619 CG4769 -0.480366
CG3619 CG6105 -0.033013
CG3619 CG6345 0.200399
CG3619 CG7375 -1.751070
CG3619 CG7892 0.202856
CG3619 CG9762 0.247354
CG3689 CG5215 -0.145254
CG3705 CG4041 -0.277873
CG3705 CG8050 -1.041373
CG3705 CG8147 0.321642
CG3705 CG8174 -0.514844
CG3705 CG9322 -1.494029
CG3800 CG4008 -0.654206
CG3800 CG4299 0.226758
CG3800 CG4440 -0.474535
CG3800 CG4567 -0.692209
CG3800 CG4769 -0.043677
CG3800 CG5277 0.788549
CG3800 CG5408 -0.281251
CG3800 CG5814 -0.336853
CG3800 CG6210 -0.513645
CG3800 CG6345 0.253456
CG3800 CG6751 -1.434004
CG3800 CG7528 0.661599
CG3800 CG8581 0.003690
CG3800 CG9148 -0.259832
CG3800 CG9211 0.271791
CG3800 CG9253 0.064825
CG3839 CG6224 -1.195202
CG3969 CG4041 -0.251125
CG3969 CG4050 -0.191573
CG3969 CG4236 -0.130412
CG3969 CG4307 -0.567116
CG3969 CG4567 0.675347
CG3969 CG4878 0.687090
CG3969 CG4904 0.238101
CG3969 CG5083 -1.355042
CG3969 CG5215 -0.413838
CG3969 CG5661 0.025719
CG3969 CG5809 0.318528
CG3969 CG6210 0.827269
CG3969 CG6720 -0.682006
CG3969 CG6949 0.238448
CG3969 CG7265 -0.619278
CG3969 CG7271 -1.251902
CG3969 CG7528 -0.232260
CG3969 CG7698 -1.209009
CG3969 CG8933 -0.687393
CG3969 CG9148 -0.144553
CG3969 CG9253 0.266117
CG3969 CG9256 0.240187
CG3969 CG9740 0.944149
CG3969 CG9750 0.977950
CG3969 CG9884 -0.025850
CG3969 CG9977 0.025406
CG3969 CG9984 -2.337178
CG3992 CG5814 0.874712
CG3992 CG5824 -0.338084
CG3992 CG8147 -1.014974
CG3992 CG9148 -0.187155
CG3992 CG9238 -0.037643
CG3992 CG9916 -0.470251
CG3992 TE19126 -0.845100
CG3998 CG4041 -0.314080
CG3998 CG4307 0.217598
CG3998 CG4589 -1.120001
CG3998 CG4878 0.531038
CG3998 CG4976 -2.129594
CG3998 CG5083 0.269049
CG3998 CG5454 -0.895302
CG3998 CG5949 0.347894
CG3998 CG6345 -0.008279
CG3998 CG6647 -1.924022
CG3998 CG6860 -0.341202
CG3998 CG7457 -0.072594
CG3998 CG8308 0.572553
CG3998 CG9211 0.147864
CG3998 CG9712 0.161056
CG3998 CG9740 -0.711507
CG4008 CG4567 0.396886
CG4008 CG5408 -0.001842
CG4008 CG6105 0.039676
CG4008 CG6210 0.044902
CG4008 CG6345 0.296398
CG4008 CG6391 -0.283682
CG4008 CG6751 0.028392
CG4008 CG7375 -0.615052
CG4008 CG8472 -0.257868
CG4008 CG9191 -0.529453
CG4008 CG9211 -1.443391
CG4008 CG9916 -0.276397
CG4041 CG4307 -0.069569
CG4041 CG4589 0.147342
CG4041 CG4904 0.808716
CG4041 CG5454 -1.524352
CG4041 CG5581 -0.888184
CG4041 CG5809 -0.038419
CG4041 CG6345 0.378722
CG4041 CG6647 0.370420
CG4041 CG7698 0.195594
CG4041 CG8050 0.187358
CG4041 CG8174 0.295207
CG4041 CG8581 -0.371705
CG4041 CG9211 0.397678
CG4041 CG9253 -0.298897
CG4041 CG9712 0.658158
CG4041 CG9740 -1.731970
CG4041 CG9762 0.728165
CG4041 CG9866 0.381645
CG4041 CG9884 -0.461160
CG4041 CG9984 -1.407354
CG4050 CG4236 -0.155402
CG4050 CG4303 -0.308941
CG4050 CG4307 0.842395
CG4050 CG4589 -0.087140
CG4050 CG4878 -1.728683
CG4050 CG4904 0.397602
CG4050 CG5083 0.028391
CG4050 CG5258 0.345270
CG4050 CG5277 0.003667
CG4050 CG5408 -0.430046
CG4050 CG6578 -0.885353
CG4050 CG7265 0.263674
CG4050 CG7698 0.366076
CG4050 CG8308 0.199691
CG4050 CG8472 0.437797
CG4050 CG8625 0.288093
CG4050 CG9148 0.252771
CG4050 CG9253 0.082816
CG4050 CG9256 -0.796452
CG4050 CG9740 1.039402
CG4050 CG9884 -1.497834
CG4050 CG9977 -0.595527
CG4050 CG9984 -0.181076
CG4158 CG4672 -0.048976
CG4158 CG5949 -0.076261
CG4158 CG8308 0.044625
CG4158 CG8651 -0.766431
CG4158 CG9977 0.164080
CG4236 CG4303 -0.268067
CG4236 CG4878 0.677361
CG4236 CG5175 -0.576195
CG4236 CG5258 -0.971523
CG4236 CG5809 -1.900352
CG4236 CG5940 0.020688
CG4236 CG6720 0.003337
CG4236 CG7265 0.193110
CG4236 CG7271 -0.304014
CG4236 CG7528 -0.288695
CG4236 CG7538 0.512420
CG4236 CG7698 -0.311705
CG4236 CG7833 0.114912
CG4236 CG7855 0.540120
CG4236 CG8625 0.114297
CG4236 CG8933 -2.359418
CG4236 CG9193 -1.574681
CG4236 CG9256 -0.299644
CG4236 CG9423 0.513546
CG4236 CG9750 0.148050
CG4236 CG9977 -1.100868
CG4236 CG9999 -1.356111
CG4299 CG5814 -0.099455
CG4299 CG6751 0.000314
CG4299 CG9148 -0.425037
CG4303 CG4878 0.346855
CG4303 CG5581 -0.587457
CG4303 CG5809 -0.602002
CG4303 CG6105 0.285014
CG4303 CG7892 -0.380508
CG4303 CG8625 0.069834
CG4303 CG8651 0.586534
CG4303 CG8933 -0.066382
CG4303 CG9256 0.114056
CG4303 CG9423 -1.800377
CG4303 CG9740 0.722381
CG4303 CG9762 0.587950
CG4303 CG9866 -0.454358
CG4303 CG9884 -0.250033
CG4303 CG9984 0.169409
CG4307 CG4878 -2.587941
CG4307 CG4904 -0.720153
CG4307 CG5258 0.431215
CG4307 CG5454 -1.737422
CG4307 CG5581 0.067631
CG4307 CG5661 -0.240332
CG4307 CG6647 0.178024
CG4307 CG6720 0.188571
CG4307 CG7698 -0.217024
CG4307 CG8174 0.475065
CG4307 CG8933 -0.026840
CG4307 CG9253 0.173813
CG4307 CG9256 1.519872
CG4307 CG9740 -0.207440
CG4307 CG9750 -0.311333
CG4307 CG9884 -1.772352
CG4307 CG9984 -3.227608
CG4440 CG4672 0.791257
CG4440 CG4769 -0.396499
CG4440 CG5408 0.495695
CG4440 CG5814 -1.303295
CG4440 CG6210 -0.128465
CG4440 CG6345 -0.608217
CG4440 CG6501 -0.079324
CG4440 CG9238 0.191513
CG4567 CG4769 -0.215206
CG4567 CG4878 0.402597
CG4567 CG4904 -0.132337
CG4567 CG5083 -0.332792
CG4567 CG5258 -0.635075
CG4567 CG5277 -0.115480
CG4567 CG5408 0.335844
CG4567 CG5661 0.179993
CG4567 CG6345 0.568972
CG4567 CG6647 -0.162395
CG4567 CG6751 -0.383859
CG4567 CG6860 -0.008514
CG4567 CG8472 -0.344301
CG4567 CG9211 -0.745248
CG4567 CG9253 -0.747436
CG4567 CG9322 -0.857249
CG4567 CG9884 -0.020576
CG4567 CG9984 -0.312507
CG4589 CG4878 0.116376
CG4589 CG4976 -0.361806
CG4589 CG5083 -0.864011
CG4589 CG5581 -0.035141
CG4589 CG5809 0.205414
CG4589 CG5940 0.466637
CG4589 CG5949 -1.074911
CG4589 CG6345 -0.516906
CG4589 CG6647 -1.134190
CG4589 CG6860 0.355231
CG4589 CG7457 -0.652721
CG4589 CG7698 0.182516
CG4589 CG8308 0.080606
CG4589 CG8651 0.358154
CG4589 CG9211 -0.173112
CG4589 CG9712 0.036347
CG4589 CG9740 -0.425223
CG4589 CG9884 -0.287213
CG4589 CG9984 0.584513
CG4672 CG5520 -0.423221
CG4672 CG6345 -0.691755
CG4672 CG6501 0.274133
CG4672 CG8308 0.409721
CG4672 CG8651 -0.180385
CG4672 CG8965 -0.294147
CG4769 CG5949 0.219508
CG4769 CG6345 -0.206428
CG4769 CG7223 -0.759145
CG4769 CG8651 0.195940
CG4769 CG9211 0.284541
CG4769 CG9253 -0.260063
CG4878 CG4904 -0.934573
CG4878 CG5083 0.312507
CG4878 CG5258 -0.913289
CG4878 CG5454 0.825968
CG4878 CG5809 -0.548080
CG4878 CG6647 -1.954909
CG4878 CG6720 -0.164938
CG4878 CG6860 0.606732
CG4878 CG7265 -0.794507
CG4878 CG7457 -0.112357
CG4878 CG7698 0.252032
CG4878 CG8308 -0.700889
CG4878 CG8472 -1.769531
CG4878 CG9188 0.129168
CG4878 CG9253 0.214741
CG4878 CG9256 -0.110932
CG4878 CG9423 -0.261003
CG4878 CG9740 -2.050026
CG4878 CG9750 -0.403185
CG4878 CG9884 0.895385
CG4878 CG9984 -0.922546
CG4904 CG5277 -1.828689
CG4904 CG5454 -0.201918
CG4904 CG5661 0.523808
CG4904 CG6391 -0.049293
CG4904 CG6751 1.485261
CG4904 CG7265 1.555981
CG4904 CG8174 -0.925598
CG4904 CG8472 -1.470816
CG4904 CG9022 0.709636
CG4904 CG9256 0.201168
CG4904 CG9740 0.709130
CG4904 CG9884 -0.357728
CG4904 CG9916 0.850321
CG4904 CG9984 -4.134986
CG4976 CG5083 0.469031
CG4976 CG5581 -0.072392
CG4976 CG5940 -0.974865
CG4976 CG5949 -0.664630
CG4976 CG6860 0.162269
CG4976 CG7223 -0.346506
CG4976 CG7457 -0.486076
CG4976 CG8651 -0.483145
CG4976 CG9193 -0.780524
CG4976 CG9253 -0.057133
CG4976 CG9256 0.401407
CG4976 CG9740 2.258072
CG5083 CG5215 0.670384
CG5083 CG5408 0.014007
CG5083 CG6391 0.390969
CG5083 CG6647 0.212390
CG5083 CG6860 -0.581707
CG5083 CG7265 -1.686674
CG5083 CG7271 0.209946
CG5083 CG7457 -0.344408
CG5083 CG7698 -0.301996
CG5083 CG8308 0.131275
CG5083 CG8472 0.390228
CG5083 CG9191 -0.257550
CG5083 CG9211 -0.175496
CG5083 CG9256 0.045863
CG5083 CG9712 -0.363124
CG5083 CG9740 -0.408954
CG5083 CG9750 0.008119
CG5083 CG9984 0.357140
CG5093 CG5133 -0.891486
CG5093 CG5893 0.901506
CG5093 CG9238 -1.140231
CG5093 CG9322 -0.624601
CG5093 CG9999 3.760701
CG5093 TE19126 0.378708
CG5175 CG5258 -0.275141
CG5175 CG7538 -0.359312
CG5175 CG9999 -0.631472
CG5215 CG5277 0.571120
CG5215 CG5813 -0.347498
CG5215 CG5824 0.016829
CG5215 CG6210 -0.198596
CG5215 CG6391 0.080094
CG5215 CG6751 -0.306654
CG5215 CG6930 -0.186898
CG5215 CG7265 -1.624626
CG5215 CG7271 0.579542
CG5215 CG7528 -1.097037
CG5215 CG7892 -0.008601
CG5215 CG8933 0.222707
CG5215 CG9148 -1.129330
CG5215 CG9256 -0.412003
CG5215 CG9423 0.246878
CG5215 CG9916 0.296405
CG5258 CG5809 -0.749975
CG5258 CG6720 0.563392
CG5258 CG7265 -0.357835
CG5258 CG7528 -0.739273
CG5258 CG7538 -0.601671
CG5258 CG7698 0.578685
CG5258 CG9253 -0.164014
CG5258 CG9256 0.289746
CG5258 CG9423 -0.023476
CG5258 CG9984 0.154501
CG5277 CG5408 0.513083
CG5277 CG5581 0.173747
CG5277 CG5824 -0.171529
CG5277 CG6210 -0.933005
CG5277 CG6578 -2.724569
CG5277 CG6751 -2.783584
CG5277 CG7265 0.391632
CG5277 CG8174 0.337978
CG5277 CG8472 -0.879442
CG5277 CG9148 0.465701
CG5277 CG9238 0.492327
CG5277 CG9322 -0.671922
CG5277 CG9423 0.281970
CG5277 CG9977 -0.006262
CG5277 CG9984 -0.153186
CG5370 CG8174 -0.221798
CG5370 CG9322 -0.317694
CG5408 CG5809 -0.401526
CG5408 CG5813 0.333710
CG5408 CG5814 -0.199664
CG5408 CG6105 -0.618688
CG5408 CG6210 -0.485634
CG5408 CG6501 -0.331135
CG5408 CG7528 -1.484603
CG5408 CG8472 -0.740460
CG5408 CG8581 -0.366130
CG5408 CG9148 -0.407314
CG5408 CG9191 0.263853
CG5408 CG9211 -0.034546
CG5452 CG7457 0.594526
CG5452 CG7855 0.471982
CG5452 CG9193 -0.461688
CG5452 CG9256 -0.116430
CG5454 CG5581 -0.288258
CG5454 CG6345 0.547532
CG5454 CG6647 0.822045
CG5454 CG8050 -0.084243
CG5454 CG8174 -0.188521
CG5454 CG8472 0.039242
CG5454 CG9211 0.404224
CG5454 CG9740 0.636225
CG5454 CG9984 -0.227360
CG5520 CG7563 -0.540649
CG5520 CG9022 -0.311212
CG5581 CG5809 0.474451
CG5581 CG5940 -0.399900
CG5581 CG5949 -0.511809
CG5581 CG7223 -0.486499
CG5581 CG8651 -0.648433
CG5581 CG9253 -0.790002
CG5581 CG9423 0.139767
CG5581 CG9740 0.320094
CG5581 CG9866 -2.364899
CG5581 CG9884 0.632556
CG5581 CG9984 -1.223612
CG5661 CG6345 -0.211270
CG5661 CG6578 -0.230495
CG5661 CG9148 0.062896
CG5661 CG9238 -0.291487
CG5661 CG9322 -0.676594
CG5661 CG9884 -0.247491
CG5809 CG6105 0.041047
CG5809 CG6578 -0.120766
CG5809 CG7271 0.077983
CG5809 CG7698 -1.632886
CG5809 CG7833 -0.552577
CG5809 CG8625 -0.544123
CG5809 CG8933 0.339784
CG5809 CG9188 -0.074796
CG5809 CG9712 -0.217568
CG5809 CG9740 0.510059
CG5809 CG9762 -0.240074
CG5809 CG9866 0.169780
CG5809 CG9884 0.169866
CG5809 CG9977 -0.306901
CG5809 CG9984 0.246861
CG5813 CG5814 -0.013904
CG5813 CG5824 -3.613380
CG5813 CG6210 0.106531
CG5813 CG6391 -0.245686
CG5813 CG6751 -0.504506
CG5813 CG6930 0.003353
CG5813 CG6949 -0.128257
CG5813 CG7265 0.396982
CG5813 CG7528 -0.530452
CG5813 CG8472 -0.433016
CG5813 CG9148 0.534129
CG5813 CG9191 -0.319823
CG5814 CG5824 0.013399
CG5814 CG6501 -0.019892
CG5814 CG9148 0.850016
CG5814 CG9238 -0.763337
CG5814 CG9322 1.923506
CG5814 CG9768 0.419851
CG5814 TE19126 -0.975229
CG5824 CG6210 0.017540
CG5824 CG6751 0.866377
CG5824 CG6998 -0.195091
CG5824 CG7528 0.249641
CG5824 CG8147 -0.269630
CG5824 CG8581 0.204171
CG5824 CG9148 -1.354593
CG5824 CG9916 -1.672082
CG5893 CG6246 0.980150
CG5893 CG9193 -3.102188
CG5893 CG9322 2.818608
CG5893 CG9768 -1.513352
CG5893 TE19126 1.632378
CG5940 CG5949 -0.362594
CG5940 CG7457 -0.825316
CG5940 CG7855 0.243996
CG5940 CG8651 0.118575
CG5940 CG8933 -0.344315
CG5940 CG9193 -0.116051
CG5940 CG9256 0.265147
CG5940 CG9423 -0.207417
CG5940 CG9750 0.185742
CG5949 CG6345 -0.083004
CG5949 CG7223 -0.632330
CG5949 CG8651 -0.501860
CG5949 CG9740 -0.532733
CG5949 CG9866 -0.176930
CG5949 CG9884 -0.391825
CG6105 CG6210 -0.825397
CG6105 CG7375 -0.366746
CG6105 CG7528 0.344193
CG6105 CG7698 0.210321
CG6105 CG7855 -0.657006
CG6105 CG7892 -0.466020
CG6105 CG9191 -0.214611
CG6105 CG9256 0.156724
CG6105 CG9423 0.277958
CG6105 CG9712 0.428880
CG6105 CG9762 -0.776122
CG6105 CG9866 0.174933
CG6105 CG9884 0.493386
CG6210 CG6751 -1.270839
CG6210 CG7271 0.042600
CG6210 CG7375 -0.348261
CG6210 CG7528 -0.400441
CG6210 CG9148 -0.671330
CG6210 CG9191 -0.046288
CG6210 CG9762 0.093389
CG6210 CG9916 0.261446
CG6246 CG8050 -1.687940
CG6246 TE19126 6.073456
CG6345 CG6647 -0.562737
CG6345 CG7375 0.055211
CG6345 CG8308 0.264129
CG6345 CG8965 0.465442
CG6345 CG9191 0.046626
CG6345 CG9211 -1.979231
CG6345 CG9238 -0.186514
CG6345 CG9322 -0.062357
CG6345 CG9762 0.445495
CG6345 CG9884 0.096956
CG6391 CG6751 -0.953998
CG6391 CG6930 -1.274645
CG6391 CG6949 -0.076472
CG6391 CG7265 -0.968571
CG6391 CG7528 0.258094
CG6391 CG7892 -0.157373
CG6391 CG8472 0.130265
CG6391 CG9256 0.432802
CG6391 CG9423 0.054249
CG6391 CG9710 -0.898974
CG6391 CG9916 0.165423
CG6391 CG9984 0.627715
CG6501 CG7413 0.404615
CG6501 CG7563 -0.319568
CG6501 CG8965 0.191483
CG6501 CG9022 -1.269096
CG6501 CG9191 -0.440862
CG6501 CG9322 -0.223577
CG6501 TE19126 -1.640543
CG6578 CG8174 0.127713
CG6578 CG8625 -0.138965
CG6578 CG9238 -0.271475
CG6578 CG9256 0.038712
CG6578 CG9740 0.465774
CG6578 CG9884 -0.030974
CG6578 CG9977 -0.163045
CG6647 CG7457 0.456316
CG6647 CG7698 -1.371875
CG6647 CG8308 -2.095698
CG6647 CG8472 0.364929
CG6647 CG8544 0.273441
CG6647 CG8965 -0.352961
CG6647 CG9188 -0.152113
CG6647 CG9191 0.446079
CG6647 CG9211 -0.361482
CG6647 CG9256 0.068005
CG6647 CG9712 0.155293
CG6647 CG9740 -1.087636
CG6647 CG9750 -0.247624
CG6647 CG9884 -0.688827
CG6720 CG6949 -0.137083
CG6720 CG7265 -0.643448
CG6720 CG7457 0.274446
CG6720 CG7528 -0.696320
CG6720 CG7538 0.168392
CG6720 CG7698 -0.289459
CG6720 CG8933 -0.772460
CG6720 CG9193 -1.062030
CG6720 CG9256 0.432763
CG6720 CG9423 0.243115
CG6720 CG9740 -0.018800
CG6720 CG9750 -0.818476
CG6720 CG9984 -0.036347
CG6751 CG6930 0.747002
CG6751 CG6998 -0.242387
CG6751 CG7528 0.062236
CG6751 CG8472 0.676283
CG6751 CG9148 -1.438877
CG6751 CG9916 -0.517625
CG6860 CG8308 -1.448335
CG6860 CG8472 -0.959663
CG6860 CG9211 -0.546458
CG6930 CG6949 -1.008518
CG6930 CG7528 -0.398431
CG6949 CG7265 -0.164545
CG6949 CG7271 -1.525979
CG6949 CG7528 0.222934
CG6949 CG9750 0.152226
CG7223 CG8651 0.065809
CG7223 CG9866 0.186470
CG7265 CG7271 -0.164191
CG7265 CG7528 -0.410431
CG7265 CG7538 0.437021
CG7265 CG8472 -2.489354
CG7265 CG9256 -2.559393
CG7265 CG9423 -0.500022
CG7265 CG9750 -0.722738
CG7265 CG9984 -2.364817
CG7271 CG7528 0.102186
CG7271 CG7538 -0.097555
CG7271 CG7698 -0.213050
CG7271 CG7855 -0.180565
CG7271 CG8933 0.456255
CG7271 CG9148 -0.237337
CG7271 CG9750 -0.312411
CG7375 CG7892 -1.020788
CG7375 CG8625 0.570461
CG7375 CG9712 0.716658
CG7375 CG9762 -2.259823
CG7375 CG9866 -0.103610
CG7413 CG7563 -0.500530
CG7413 CG8308 -0.497578
CG7413 CG8965 0.105670
CG7413 CG9191 -0.839892
CG7457 CG7855 0.490800
CG7457 CG8308 0.248038
CG7457 CG8544 -0.915957
CG7457 CG9193 0.025493
CG7457 CG9256 -1.001851
CG7457 CG9712 -0.690958
CG7457 CG9740 0.433658
CG7528 CG7538 -0.206176
CG7528 CG7698 0.423466
CG7528 CG8472 0.574169
CG7528 CG8933 0.480017
CG7528 CG9148 -0.250199
CG7528 CG9253 0.243277
CG7528 CG9423 0.134419
CG7528 CG9984 -0.961555
CG7538 CG7698 -0.576039
CG7538 CG9193 -0.896986
CG7563 CG8965 -1.118678
CG7563 CG9191 -0.351632
CG7563 CG9322 -0.063452
CG7698 CG7833 0.275158
CG7698 CG7855 -0.027254
CG7698 CG8933 -0.454753
CG7698 CG9191 -0.131944
CG7698 CG9256 0.295436
CG7698 CG9712 -0.036832
CG7698 CG9740 -0.846580
CG7698 CG9750 0.443225
CG7698 CG9762 0.478470
CG7698 CG9884 0.299413
CG7698 CG9977 0.427915
CG7698 CG9984 -0.274944
CG7833 CG8050 -0.656522
CG7833 CG8625 -0.691444
CG7833 CG8933 0.121710
CG7833 CG9188 -0.473558
CG7833 CG9712 -0.041065
CG7833 CG9740 0.167330
CG7833 CG9762 0.146473
CG7833 CG9866 -0.074573
CG7833 CG9884 0.071016
CG7833 CG9977 -0.065965
CG7855 CG8050 -0.360820
CG7855 CG8544 -0.175846
CG7855 CG9193 -0.336615
CG7855 CG9256 -1.341435
CG7855 CG9712 -0.177022
CG7855 CG9740 1.279072
CG7855 CG9750 -0.275752
CG7892 CG9256 0.275070
CG7892 CG9423 0.034250
CG7892 CG9866 0.269933
CG7895 CG9322 -0.464781
CG8050 CG9188 -0.652735
CG8050 CG9712 1.063950
CG8050 CG9740 -1.216558
CG8050 CG9762 0.097069
CG8050 CG9866 -0.641907
CG8050 CG9884 0.573040
CG8147 CG8174 -1.973793
CG8147 CG9322 1.501142
CG8147 CG9916 0.187749
CG8147 TE19126 -0.227949
CG8174 CG9022 -0.105721
CG8174 CG9322 -0.979299
CG8174 CG9884 0.177108
CG8308 CG8472 0.146930
CG8308 CG8544 -0.702523
CG8308 CG8651 0.053307
CG8308 CG9191 0.131399
CG8308 CG9211 -0.042962
CG8308 CG9256 -0.301254
CG8308 CG9712 -0.377824
CG8308 CG9740 1.315633
CG8308 CG9884 0.441775
CG8308 CG9977 0.221903
CG8472 CG9022 -0.095427
CG8472 CG9191 0.012072
CG8472 CG9211 0.302150
CG8472 CG9256 0.543147
CG8472 CG9984 1.140525
CG8544 CG9193 -0.254005
CG8544 CG9256 0.076328
CG8544 CG9712 -0.080969
CG8544 CG9750 -0.320448
CG8581 CG9148 -0.048695
CG8625 CG9188 0.006395
CG8625 CG9762 -0.777166
CG8625 CG9866 -0.054851
CG8625 CG9884 -0.458614
CG8625 CG9977 -0.634896
CG8651 CG9423 -1.090212
CG8933 CG9712 0.728335
CG8933 CG9740 0.517416
CG8933 CG9750 -0.437015
CG8933 CG9866 0.317527
CG8933 CG9977 -0.223186
CG8933 CG9984 -0.095819
CG8965 CG9022 0.129001
CG8965 CG9191 -0.159438
CG8965 CG9884 0.618337
CG9148 CG9916 -0.607328
CG9188 CG9712 -0.069959
CG9188 CG9740 0.680783
CG9188 CG9762 -0.021392
CG9188 CG9884 -0.485486
CG9188 CG9977 -0.046541
CG9191 CG9211 -0.184216
CG9193 CG9750 -0.192983
CG9193 CG9999 -0.343192
CG9211 CG9253 -0.121118
CG9211 CG9712 0.186155
CG9238 CG9322 -0.316096
CG9238 TE19126 -0.592273
CG9253 CG9740 0.723961
CG9253 CG9884 -0.897121
CG9253 CG9984 -0.174153
CG9256 CG9423 -0.147634
CG9256 CG9712 0.640708
CG9256 CG9740 -0.769984
CG9256 CG9750 1.011536
CG9322 TE19126 -2.156283
CG9423 CG9984 0.203170
CG9712 CG9740 -3.766040
CG9712 CG9762 -0.866686
CG9712 CG9866 0.430286
CG9712 CG9884 0.161050
CG9712 CG9977 -0.498394
CG9740 CG9750 0.712603
CG9740 CG9762 0.462497
CG9740 CG9866 -1.658950
CG9740 CG9884 -4.696997
CG9740 CG9977 -0.460142
CG9740 CG9984 0.346105
CG9762 CG9866 -2.115310
CG9762 CG9884 -2.150875
CG9762 CG9977 0.281747
CG9768 TE19126 -0.631248
CG9866 CG9884 0.592388
CG9884 CG9977 0.171297
CG9884 CG9984 0.673767
