# Supplementary material for: GINI: From ISH Images to Gene Interaction Networks
Source: PLoS Comput Biol. 2013 Oct 10;9(10):e1003227. doi: 10.1371/journal.pcbi.1003227 (PMC3794902; doi:10.1371/journal.pcbi.1003227)
Supplement: Dataset S1 — Networks predicted by GINI for the 9–10 and 13–16 development stages. For the data at each stage, multiple networks were predicted by varying the tuning parameter , between 0.5 and 1, as described in the paper. The network for each value is stored in a separate file in the dataset, in a format readable by Cytoscape. (BZ2) [file pcbi.1003227.s001.bz2 › Dataset_S1_Networks/GINI_network_stage9-10_lambda0.575.txt]

CG10059 CG1091 -0.975686
CG10059 CG11123 -2.367034
CG10059 CG11324 -0.558303
CG10059 CG12129 0.232006
CG10059 CG12131 0.852481
CG10059 CG12592 -0.391512
CG10059 CG12752 -2.400568
CG10059 CG14066 -0.076115
CG10059 CG14430 -0.303251
CG10059 CG14781 -0.957527
CG10059 CG17054 0.791267
CG10059 CG1715 -0.223957
CG10059 CG1780 -1.123214
CG10059 CG18528 0.716019
CG10059 CG1957 0.228529
CG10059 CG2048 1.132998
CG10059 CG2140 -0.610756
CG10059 CG2161 0.022956
CG10059 CG2210 0.579639
CG10059 CG2791 0.115883
CG10059 CG32486 0.597757
CG10059 CG3705 0.425917
CG10059 CG3969 -1.107422
CG10059 CG4041 -1.716273
CG10059 CG4307 -0.861103
CG10059 CG4904 -2.662365
CG10059 CG5277 0.451456
CG10059 CG5454 -0.863077
CG10059 CG5581 -0.218361
CG10059 CG5661 -0.423627
CG10059 CG6391 0.334750
CG10059 CG6578 -0.946952
CG10059 CG7271 0.039093
CG10059 CG8174 -1.325812
CG10059 CG9256 0.643958
CG10059 CG9884 1.861331
CG10059 CG9984 1.385508
CG10082 CG1064 0.366084
CG10082 CG1071 -1.056819
CG10082 CG10882 -1.121630
CG10082 CG11324 0.301643
CG10082 CG11988 -0.082760
CG10082 CG12091 -0.199490
CG10082 CG1345 -0.691641
CG10082 CG13894 -0.013385
CG10082 CG1591 -0.664319
CG10082 CG16903 -0.004337
CG10082 CG16944 -0.129657
CG10082 CG17256 0.149053
CG10082 CG17437 -0.372649
CG10082 CG1763 -0.373599
CG10082 CG18754 -0.122817
CG10082 CG2210 0.341525
CG10082 CG30092 -0.292507
CG10082 CG31349 -0.261991
CG10082 CG3400 -0.647325
CG10082 CG5408 0.158413
CG10082 CG5813 -0.451766
CG10082 CG5814 0.307402
CG10082 CG5824 0.445357
CG10082 CG6210 0.222234
CG10082 CG6501 0.179168
CG10082 CG8581 -0.416759
CG10082 CG9148 -0.253344
CG10082 CG9191 -0.167403
CG10082 CG9322 0.089053
CG10108 CG12094 -0.892083
CG10108 CG12284 -0.876715
CG10108 CG14513 0.291689
CG10108 CG1624 -1.168340
CG10108 CG17228 -0.028098
CG10108 CG18024 -0.485706
CG10108 CG1966 -0.130624
CG10108 CG32982 0.589158
CG10108 CG3430 -2.172619
CG10108 CG4589 0.324329
CG10108 CG6246 -0.785979
CG10108 CG7457 -0.422815
CG10108 CG7855 -1.051874
CG10108 CG8544 0.201037
CG10108 CG9712 -0.293163
CG10108 CG9866 1.153620
CG10206 CG11107 -0.056847
CG10206 CG11979 0.179206
CG10206 CG11988 -0.472243
CG10206 CG12249 -0.087311
CG10206 CG12581 -0.256973
CG10206 CG12676 -0.486727
CG10206 CG13900 -0.524822
CG10206 CG16876 0.176347
CG10206 CG17437 -0.395277
CG10206 CG1957 -0.276092
CG10206 CG2173 -0.412100
CG10206 CG30497 -1.599955
CG10206 CG3227 -0.144813
CG10206 CG3400 -0.122531
CG10206 CG3619 -0.044263
CG10206 CG4050 -0.429623
CG10206 CG4299 -0.076409
CG10206 CG4303 -0.040400
CG10206 CG5277 -0.553353
CG10206 CG5408 -0.547060
CG10206 CG5809 -0.093704
CG10206 CG6105 -0.478993
CG10206 CG6210 -0.278948
CG10206 CG6578 0.659759
CG10206 CG6751 0.800251
CG10206 CG7528 0.143092
CG10206 CG8625 0.142252
CG10206 CG9148 -0.058362
CG10206 CG9977 0.325118
CG10212 CG11849 -0.120924
CG10212 CG11987 -0.100390
CG10212 CG12094 -0.327586
CG10212 CG12576 0.256087
CG10212 CG13333 -0.742060
CG10212 CG14805 -0.506279
CG10212 CG17228 0.087823
CG10212 CG1780 -0.014660
CG10212 CG18174 -0.472980
CG10212 CG18321 -0.315616
CG10212 CG1837 -1.747076
CG10212 CG2161 0.321879
CG10212 CG2358 -0.235279
CG10212 CG32149 -0.459283
CG10212 CG3416 -1.600653
CG10212 CG3969 0.650701
CG10212 CG4236 0.252269
CG10212 CG4878 0.451884
CG10212 CG5083 -0.350771
CG10212 CG5452 -0.512882
CG10212 CG5809 0.163939
CG10212 CG6720 0.250685
CG10212 CG7271 -0.664403
CG10212 CG7457 -1.401168
CG10212 CG7538 -0.046934
CG10212 CG7698 -0.609700
CG10212 CG7855 0.514670
CG10212 CG8308 0.510336
CG10212 CG8544 -0.671430
CG10212 CG8933 -0.014694
CG10212 CG9193 0.187897
CG10212 CG9256 0.243174
CG10212 CG9712 0.397861
CG10212 CG9750 -0.291565
CG10236 CG10882 -0.339349
CG10236 CG11652 -0.803134
CG10236 CG14066 -0.152391
CG10236 CG15162 -0.348843
CG10236 CG2791 -0.234000
CG10236 CG31317 -1.092595
CG10236 CG3278 0.015040
CG10236 CG3992 -0.091193
CG10236 CG5824 0.285843
CG10236 CG9916 -0.865476
CG10360 CG1091 0.398830
CG10360 CG11120 0.021757
CG10360 CG11123 -0.131377
CG10360 CG11979 -0.986820
CG10360 CG12131 -0.390513
CG10360 CG14781 0.392796
CG10360 CG1957 0.428163
CG10360 CG2140 -0.114763
CG10360 CG2198 0.019335
CG10360 CG2199 0.464169
CG10360 CG2863 -0.187755
CG10360 CG3619 0.175543
CG10360 CG3800 0.082189
CG10360 CG4008 -0.021768
CG10360 CG4041 -0.371198
CG10360 CG4303 -0.500215
CG10360 CG4567 -0.320894
CG10360 CG4769 -0.191960
CG10360 CG4904 -0.233856
CG10360 CG5277 -0.656572
CG10360 CG5454 0.143437
CG10360 CG5581 0.188241
CG10360 CG6105 0.170642
CG10360 CG6210 0.070032
CG10360 CG6345 -0.121539
CG10360 CG6751 -0.203246
CG10360 CG7375 -0.102934
CG10360 CG9253 0.023814
CG10360 CG9423 -0.180939
CG10360 CG9740 0.325314
CG10360 CG9762 -1.642088
CG10360 CG9884 -0.253456
CG1064 CG1071 -0.226861
CG1064 CG11988 -0.270650
CG1064 CG12091 -0.011909
CG1064 CG12131 -0.179900
CG1064 CG12249 0.466973
CG1064 CG12581 -0.574586
CG1064 CG13894 -0.142545
CG1064 CG1591 0.172044
CG1064 CG18754 0.676235
CG1064 CG2199 -0.002717
CG1064 CG31349 -0.529361
CG1064 CG3400 -0.585710
CG1064 CG3800 0.120246
CG1064 CG4299 -0.583097
CG1064 CG4420 -0.557218
CG1064 CG5277 0.129512
CG1064 CG5408 0.238737
CG1064 CG5813 -0.592439
CG1064 CG5814 -0.865840
CG1064 CG9148 -0.259350
CG1064 CG9238 0.367759
CG1064 CG9322 -0.801647
CG1071 CG10882 -0.881268
CG1071 CG12249 0.113638
CG1071 CG1345 -0.134045
CG1071 CG15009 -0.844512
CG1071 CG1591 0.317694
CG1071 CG16944 -0.035607
CG1071 CG17256 0.157791
CG1071 CG17437 0.109342
CG1071 CG18754 0.270816
CG1071 CG2072 -0.169611
CG1071 CG2210 -0.975495
CG1071 CG30118 0.079845
CG1071 CG31349 -1.092616
CG1071 CG32486 0.182499
CG1071 CG3722 -0.317088
CG1071 CG3992 0.367224
CG1071 CG4299 -0.340170
CG1071 CG5813 -1.668754
CG1071 CG5814 0.520891
CG1071 CG5824 0.673484
CG1071 CG8472 0.032987
CG1071 CG9022 0.095695
CG1071 CG9148 -0.223161
CG1071 CG9191 0.040682
CG1071 TE19126 -0.601973
CG10719 CG32491 -0.777288
CG10719 CG3839 -0.741887
CG10882 CG12249 -0.090278
CG10882 CG15162 -0.386380
CG10882 CG1591 0.163106
CG10882 CG16944 -0.187507
CG10882 CG18754 0.212476
CG10882 CG2791 -0.452209
CG10882 CG30092 -0.536929
CG10882 CG31349 0.287541
CG10882 CG32253 -0.251516
CG10882 CG3992 -0.764388
CG10882 CG5813 0.363287
CG10882 CG5814 -0.402796
CG10882 CG5824 0.009952
CG10882 CG9148 0.413299
CG10882 CG9191 -0.357954
CG10882 CG9238 0.239622
CG1091 CG11123 -0.130520
CG1091 CG11324 -1.359477
CG1091 CG11979 0.592995
CG1091 CG11987 0.501073
CG1091 CG11988 0.574511
CG1091 CG12576 -1.471182
CG1091 CG12752 -0.229554
CG1091 CG14066 0.412357
CG1091 CG1475 0.078561
CG1091 CG14781 -0.448597
CG1091 CG17054 -0.293488
CG1091 CG1715 -0.346251
CG1091 CG1780 0.205211
CG1091 CG1837 0.365762
CG1091 CG18528 0.045714
CG1091 CG1957 0.199328
CG1091 CG2048 -2.201182
CG1091 CG2140 0.280942
CG1091 CG2161 0.485782
CG1091 CG2358 0.195682
CG1091 CG2791 -0.018053
CG1091 CG2941 -0.426235
CG1091 CG3198 0.350947
CG1091 CG3307 0.536325
CG1091 CG3969 -0.693238
CG1091 CG4041 -0.401138
CG1091 CG4050 -0.402788
CG1091 CG4307 1.237895
CG1091 CG4878 0.523160
CG1091 CG4904 -1.117149
CG1091 CG5083 0.174260
CG1091 CG5277 -0.216858
CG1091 CG5408 -0.046623
CG1091 CG5661 0.168969
CG1091 CG5809 0.215775
CG1091 CG5949 -0.149501
CG1091 CG6105 -0.792663
CG1091 CG6210 -0.805934
CG1091 CG6501 -0.566026
CG1091 CG6578 0.246208
CG1091 CG6647 0.593567
CG1091 CG7563 0.215393
CG1091 CG7698 -1.461801
CG1091 CG8933 -0.178817
CG1091 CG8965 -0.903441
CG1091 CG9188 0.273033
CG1091 CG9191 0.217927
CG1091 CG9256 -0.060470
CG1091 CG9712 -0.117832
CG1091 CG9740 0.831025
CG1091 CG9762 0.273172
CG1091 CG9884 -3.293495
CG1091 CG9977 0.216587
CG1091 CG9984 -0.161763
CG10922 CG11107 -0.499479
CG10922 CG11988 0.002119
CG10922 CG12177 -0.041978
CG10922 CG12752 0.015507
CG10922 CG13005 -0.926978
CG10922 CG1395 -0.018354
CG10922 CG14066 0.186944
CG10922 CG14805 -0.017938
CG10922 CG1616 -0.286537
CG10922 CG1780 -0.374420
CG10922 CG18657 0.101492
CG10922 CG2140 -0.744213
CG10922 CG2161 0.698359
CG10922 CG3227 0.062743
CG10922 CG3969 0.061481
CG10922 CG4050 0.282611
CG10922 CG5215 -1.106114
CG10922 CG5258 0.279104
CG10922 CG5277 -1.491050
CG10922 CG5813 0.034255
CG10922 CG6210 0.333512
CG10922 CG6391 -0.420126
CG10922 CG6578 -0.270601
CG10922 CG6751 -0.350352
CG10922 CG7265 0.232741
CG10922 CG7528 0.147223
CG10922 CG9148 -0.187732
CG10922 CG9256 -0.358222
CG10922 CG9423 0.252119
CG10988 CG2072 -0.767255
CG10988 CG2469 -1.086916
CG11107 CG11886 0.912970
CG11107 CG12592 -1.848114
CG11107 CG13005 -1.231466
CG11107 CG13900 -0.661857
CG11107 CG14805 0.086705
CG11107 CG1780 -0.316732
CG11107 CG18657 -0.269501
CG11107 CG1957 -1.343393
CG11107 CG2048 -1.517265
CG11107 CG2140 -0.207915
CG11107 CG2161 0.115041
CG11107 CG2173 -0.192597
CG11107 CG3039 0.333228
CG11107 CG3227 0.020159
CG11107 CG3307 0.617534
CG11107 CG3424 -1.117299
CG11107 CG3969 0.881021
CG11107 CG4041 0.277591
CG11107 CG4050 0.311206
CG11107 CG4236 -1.540289
CG11107 CG4303 -0.519431
CG11107 CG4307 0.869928
CG11107 CG5215 0.417155
CG11107 CG5258 0.576276
CG11107 CG5277 -1.167441
CG11107 CG5581 -0.230201
CG11107 CG5809 0.157389
CG11107 CG6105 0.110474
CG11107 CG6210 -0.673644
CG11107 CG6578 1.135066
CG11107 CG6720 -0.003583
CG11107 CG7265 -0.817762
CG11107 CG7271 -0.318403
CG11107 CG7528 -0.851887
CG11107 CG7698 -0.061870
CG11107 CG7892 0.506307
CG11107 CG8933 -0.927939
CG11107 CG9253 0.167435
CG11107 CG9256 0.646887
CG11107 CG9423 -0.536404
CG11107 CG9750 0.392311
CG11107 CG9977 0.169461
CG11107 CG9984 -0.376360
CG11120 CG14781 0.436130
CG11120 CG2140 -0.455057
CG11120 CG3619 -0.256673
CG11120 CG4440 -0.317582
CG11120 CG6105 0.039519
CG11120 CG6210 0.023785
CG11120 CG6345 -0.626171
CG11120 CG6751 -0.019318
CG11120 CG7375 -0.154006
CG11120 CG9762 -1.137592
CG11123 CG12131 -0.674365
CG11123 CG12752 0.940380
CG11123 CG1395 0.162217
CG11123 CG14066 -0.066659
CG11123 CG14430 0.077904
CG11123 CG14781 0.146578
CG11123 CG17054 -0.091687
CG11123 CG1715 -0.749918
CG11123 CG1780 0.559215
CG11123 CG18608 0.490188
CG11123 CG1957 -0.466588
CG11123 CG2048 -1.666107
CG11123 CG2140 0.238827
CG11123 CG2161 -1.136214
CG11123 CG2791 -0.078604
CG11123 CG2941 0.088086
CG11123 CG30497 0.070833
CG11123 CG32486 0.016338
CG11123 CG3278 -0.126250
CG11123 CG3307 0.362756
CG11123 CG3969 2.074437
CG11123 CG4008 -0.748684
CG11123 CG4041 0.365724
CG11123 CG4303 0.266800
CG11123 CG4307 0.130394
CG11123 CG4567 0.220148
CG11123 CG4904 0.604412
CG11123 CG5083 -1.650932
CG11123 CG5215 0.193113
CG11123 CG5277 -0.972044
CG11123 CG5454 -0.293196
CG11123 CG5661 -0.002276
CG11123 CG6105 0.139255
CG11123 CG6391 -0.505461
CG11123 CG6578 -0.335116
CG11123 CG6751 0.451599
CG11123 CG7265 0.255847
CG11123 CG7375 0.195100
CG11123 CG8174 -0.130318
CG11123 CG8472 0.352518
CG11123 CG9148 0.277277
CG11123 CG9256 -1.052352
CG11123 CG9712 -0.367949
CG11123 CG9740 1.215253
CG11123 CG9884 -0.202979
CG11123 CG9916 -0.935102
CG11123 CG9984 -1.628929
CG11164 CG18024 0.612702
CG11164 CG5893 -2.948000
CG11164 CG7457 -1.473145
CG11164 CG7855 -1.687169
CG11164 CG9193 0.791207
CG11324 CG12752 0.186272
CG11324 CG1345 -0.421934
CG11324 CG14066 0.428896
CG11324 CG1591 -0.262431
CG11324 CG16788 -0.581499
CG11324 CG17054 -0.713574
CG11324 CG1763 0.041001
CG11324 CG18528 -1.800808
CG11324 CG2199 -0.012758
CG11324 CG2210 -0.436668
CG11324 CG2791 -1.002631
CG11324 CG32486 -0.325364
CG11324 CG3705 -0.037632
CG11324 CG3969 -0.630750
CG11324 CG4041 0.596766
CG11324 CG4050 0.361922
CG11324 CG4307 -0.661048
CG11324 CG4878 -0.575359
CG11324 CG4904 0.057676
CG11324 CG5661 -0.370693
CG11324 CG5809 0.093132
CG11324 CG5824 0.276376
CG11324 CG6210 0.328556
CG11324 CG7698 0.040193
CG11324 CG8147 0.476021
CG11324 CG8174 0.154592
CG11324 CG8581 -0.296566
CG11324 CG8625 0.233385
CG11324 CG9148 -0.091577
CG11324 CG9188 -0.278640
CG11324 CG9712 0.884831
CG11324 CG9762 0.304332
CG11324 CG9884 -0.696023
CG11324 CG9984 0.866219
CG11652 CG13005 -0.058523
CG11652 CG1345 -0.262285
CG11652 CG1395 -0.376056
CG11652 CG14066 -0.045197
CG11652 CG1893 -0.306275
CG11652 CG2161 0.722276
CG11652 CG2199 1.051393
CG11652 CG2210 -1.172515
CG11652 CG2791 -0.091781
CG11652 CG32372 -0.423105
CG11652 CG32486 -1.867512
CG11652 CG3278 -2.045793
CG11652 CG3992 0.239707
CG11652 CG4567 -0.008963
CG11652 CG4904 0.558227
CG11652 CG5258 -0.455677
CG11652 CG5813 1.432107
CG11652 CG5824 -3.227281
CG11652 CG6751 -1.121792
CG11652 CG6930 -0.161807
CG11652 CG6998 -0.530913
CG11652 CG7528 -0.037469
CG11652 CG8147 0.656796
CG11652 CG9148 0.087555
CG11652 CG9916 0.766713
CG11652 CG9984 0.077702
CG11798 CG13894 -0.726111
CG11798 CG2941 -0.535666
CG11798 CG9712 -0.419877
CG11849 CG12094 0.084130
CG11849 CG13777 -0.325822
CG11849 CG13900 -0.382203
CG11849 CG1624 -0.023517
CG11849 CG17228 -0.332941
CG11849 CG18024 -0.864282
CG11849 CG18657 -0.464296
CG11849 CG3048 -0.140969
CG11849 CG30497 -0.367744
CG11849 CG3183 -0.030030
CG11849 CG32149 -0.906117
CG11849 CG3227 0.165953
CG11849 CG3416 0.056173
CG11849 CG3689 -0.350662
CG11849 CG3956 -0.406095
CG11849 CG4236 0.222853
CG11849 CG5215 -0.626856
CG11849 CG5452 -1.160951
CG11849 CG5940 0.133593
CG11849 CG7265 0.453097
CG11849 CG7457 0.320773
CG11849 CG7892 -0.230110
CG11849 CG9256 -0.138464
CG11861 CG12131 0.490365
CG11861 CG12576 0.578442
CG11861 CG12802 -0.194776
CG11861 CG13894 -0.058823
CG11861 CG2199 -0.378439
CG11861 CG3605 0.175369
CG11861 CG3998 -0.205918
CG11861 CG4567 0.030970
CG11861 CG4672 -0.504407
CG11861 CG4878 0.238677
CG11861 CG4904 0.475608
CG11861 CG5454 -0.749256
CG11861 CG6345 -0.565541
CG11861 CG6647 -1.189489
CG11861 CG8308 -1.366536
CG11861 CG8472 -0.093040
CG11861 CG8965 -0.163489
CG11861 CG9211 -0.052460
CG11886 CG11979 0.103380
CG11886 CG12284 0.023782
CG11886 CG12592 -2.244600
CG11886 CG12752 -0.465363
CG11886 CG14513 -0.360369
CG11886 CG1715 1.510309
CG11886 CG1780 0.071975
CG11886 CG1957 -3.980862
CG11886 CG1966 -0.493446
CG11886 CG2048 -1.998816
CG11886 CG2140 -0.093099
CG11886 CG2358 -0.473189
CG11886 CG3039 0.134459
CG11886 CG3041 -0.670505
CG11886 CG3048 -0.427381
CG11886 CG32982 -0.092252
CG11886 CG3307 0.550124
CG11886 CG3424 -0.200523
CG11886 CG4050 -0.783877
CG11886 CG4236 -2.048427
CG11886 CG4303 1.181057
CG11886 CG4589 0.027760
CG11886 CG4878 1.380098
CG11886 CG4976 0.199804
CG11886 CG5258 0.414266
CG11886 CG5581 0.015864
CG11886 CG5940 -0.093422
CG11886 CG6578 0.804967
CG11886 CG7833 0.016365
CG11886 CG7855 -0.240203
CG11886 CG8050 -0.212588
CG11886 CG8933 0.867300
CG11886 CG9256 0.513487
CG11886 CG9423 -0.715903
CG11886 CG9740 -0.850710
CG11886 CG9977 -0.208454
CG11979 CG12131 0.235783
CG11979 CG12592 0.428962
CG11979 CG12802 -0.277732
CG11979 CG13900 0.125996
CG11979 CG14781 -0.431647
CG11979 CG17054 0.452301
CG11979 CG1966 -0.452498
CG11979 CG2140 0.071067
CG11979 CG2358 -0.774873
CG11979 CG2863 -0.106951
CG11979 CG2941 -1.404556
CG11979 CG30193 -0.364314
CG11979 CG3183 -1.662320
CG11979 CG32982 0.227368
CG11979 CG3307 0.621106
CG11979 CG3619 -0.441913
CG11979 CG4008 0.122774
CG11979 CG4050 0.258235
CG11979 CG4303 -1.067323
CG11979 CG4454 -0.394661
CG11979 CG4567 -0.252653
CG11979 CG4769 -0.037001
CG11979 CG4878 0.608610
CG11979 CG5408 -0.424237
CG11979 CG5581 -0.322372
CG11979 CG5949 0.406814
CG11979 CG6105 -0.283364
CG11979 CG7375 0.476664
CG11979 CG7892 0.192344
CG11979 CG8625 0.160785
CG11979 CG8651 -0.630868
CG11979 CG9253 0.110603
CG11979 CG9423 0.293656
CG11979 CG9712 1.382078
CG11979 CG9740 -1.904497
CG11979 CG9866 0.461884
CG11979 CG9884 -0.937680
CG11987 CG12131 -0.436805
CG11987 CG12592 0.552067
CG11987 CG13005 -0.888615
CG11987 CG14066 -0.378269
CG11987 CG14805 -0.878930
CG11987 CG17054 -0.559341
CG11987 CG1715 -0.552355
CG11987 CG18174 0.415117
CG11987 CG18321 -0.632090
CG11987 CG18608 0.048756
CG11987 CG2048 0.413042
CG11987 CG2210 -0.032344
CG11987 CG3278 0.248778
CG11987 CG3416 -0.906578
CG11987 CG3969 -1.365180
CG11987 CG4878 0.752881
CG11987 CG4904 -0.421968
CG11987 CG5083 0.533096
CG11987 CG5215 0.728203
CG11987 CG5813 -0.360618
CG11987 CG6647 0.530054
CG11987 CG6720 -0.354232
CG11987 CG6860 -0.009041
CG11987 CG7265 -0.299202
CG11987 CG7271 0.169345
CG11987 CG7528 -0.178571
CG11987 CG7698 -0.618107
CG11987 CG8308 -0.383636
CG11987 CG8472 -0.038366
CG11987 CG8933 0.607610
CG11987 CG9256 -1.178597
CG11987 CG9750 -1.483151
CG11987 CG9984 0.784649
CG11988 CG12249 0.774381
CG11988 CG12581 -0.818494
CG11988 CG12676 0.489044
CG11988 CG13005 -0.266036
CG11988 CG1345 0.541381
CG11988 CG14222 0.209199
CG11988 CG1591 -0.734582
CG11988 CG16788 0.378269
CG11988 CG17437 -0.084573
CG11988 CG1763 0.158943
CG11988 CG18754 -0.356543
CG11988 CG2199 -0.142654
CG11988 CG2210 0.064807
CG11988 CG2791 0.130362
CG11988 CG30092 0.045173
CG11988 CG30497 -0.453373
CG11988 CG31349 0.245413
CG11988 CG3400 -2.136854
CG11988 CG3605 0.513084
CG11988 CG3992 -0.153327
CG11988 CG4050 -0.307963
CG11988 CG5215 0.427238
CG11988 CG5277 -0.513990
CG11988 CG5408 -0.894085
CG11988 CG5809 -0.126675
CG11988 CG5814 -0.328496
CG11988 CG5824 0.238106
CG11988 CG6210 -1.188759
CG11988 CG6578 -0.544477
CG11988 CG6751 0.279844
CG11988 CG7528 0.115847
CG11988 CG7563 0.020618
CG11988 CG7698 -0.090446
CG11988 CG8625 0.308896
CG11988 CG9148 -1.633367
CG11988 CG9238 -0.846695
CG11988 CG9977 0.253863
CG1200 CG1345 0.140890
CG1200 CG1447 -0.321475
CG1200 CG17256 0.132270
CG1200 CG17725 -0.480911
CG1200 CG3705 -1.429521
CG1200 CG8147 -2.028707
CG1200 CG8174 0.484025
CG12011 CG17725 -0.261739
CG12011 CG18375 -0.602443
CG12011 CG32253 -0.305852
CG12011 CG3992 -0.329288
CG12011 CG8147 -0.075419
CG12011 TE19126 -0.415471
CG12091 CG18740 -0.145893
CG12091 CG3400 -0.706705
CG12091 CG3722 -0.327152
CG12091 CG4420 -0.508249
CG12091 CG5370 -0.401311
CG12091 CG9322 0.059862
CG12091 TE19126 -0.407539
CG12094 CG1624 0.307780
CG12094 CG18024 -0.670950
CG12094 CG18174 -0.338944
CG12094 CG1966 0.610961
CG12094 CG3048 -0.278388
CG12094 CG32982 -0.512312
CG12094 CG3430 0.106757
CG12094 CG4589 -0.275133
CG12094 CG5452 -0.294258
CG12094 CG5940 -0.021417
CG12094 CG5949 -0.382759
CG12094 CG7457 -0.229895
CG12094 CG7698 0.290462
CG12094 CG8308 -0.328217
CG12094 CG8544 -0.142676
CG12094 CG8651 -0.130225
CG12094 CG9712 -0.079058
CG12129 CG12249 -0.168172
CG12129 CG13005 0.119901
CG12129 CG14066 0.403957
CG12129 CG1475 -2.019300
CG12129 CG14805 -0.791931
CG12129 CG1591 0.066163
CG12129 CG16944 -0.013557
CG12129 CG2210 0.697582
CG12129 CG2791 0.060780
CG12129 CG4050 -0.704611
CG12129 CG4299 -0.425692
CG12129 CG4878 0.521203
CG12129 CG4904 -2.050290
CG12129 CG5408 0.328399
CG12129 CG6391 0.037454
CG12129 CG6501 0.983552
CG12129 CG7265 -0.947156
CG12129 CG8472 -0.606876
CG12129 CG9022 -1.413455
CG12129 CG9148 0.252997
CG12129 CG9423 0.070312
CG12129 CG9916 -0.239413
CG12129 CG9984 0.874628
CG12131 CG12592 -0.380859
CG12131 CG13005 0.765346
CG12131 CG1345 0.671642
CG12131 CG1395 -0.276254
CG12131 CG14066 -0.643735
CG12131 CG14781 -0.391191
CG12131 CG14805 -0.329585
CG12131 CG17054 -0.993579
CG12131 CG1715 0.667866
CG12131 CG1763 -0.951220
CG12131 CG18608 -0.283024
CG12131 CG2140 -0.589844
CG12131 CG2161 -0.701683
CG12131 CG2199 -1.811354
CG12131 CG2210 0.842676
CG12131 CG2358 -0.276425
CG12131 CG2863 -0.238900
CG12131 CG3183 0.298373
CG12131 CG32486 -0.399575
CG12131 CG3307 -0.009898
CG12131 CG3800 -0.348115
CG12131 CG3969 -1.242806
CG12131 CG4008 0.124532
CG12131 CG4041 -1.072482
CG12131 CG4307 1.062159
CG12131 CG4567 -0.073046
CG12131 CG4878 -0.956638
CG12131 CG4904 -1.384363
CG12131 CG5083 0.573141
CG12131 CG5215 0.724657
CG12131 CG5258 0.803301
CG12131 CG5277 1.761986
CG12131 CG5408 0.200264
CG12131 CG5454 0.208915
CG12131 CG5581 0.694836
CG12131 CG5661 -0.145723
CG12131 CG5809 -0.312784
CG12131 CG5813 0.268125
CG12131 CG6105 0.234132
CG12131 CG6210 0.158477
CG12131 CG6345 0.165245
CG12131 CG6391 -0.549371
CG12131 CG6647 -1.199165
CG12131 CG6751 -1.654020
CG12131 CG7265 0.696869
CG12131 CG7528 -0.692608
CG12131 CG7698 1.041479
CG12131 CG8308 0.073268
CG12131 CG8472 -1.800542
CG12131 CG8581 0.108662
CG12131 CG9148 -0.030748
CG12131 CG9211 0.059395
CG12131 CG9253 -0.711490
CG12131 CG9256 0.573609
CG12131 CG9984 -2.127513
CG12157 CG1345 0.435149
CG12157 CG1475 -1.105400
CG12157 CG15009 -0.513610
CG12157 CG1591 0.180860
CG12157 CG16944 -0.229321
CG12157 CG17256 -0.741320
CG12157 CG18754 -0.105492
CG12157 CG2072 -0.356706
CG12157 CG31349 -0.429634
CG12157 CG5813 -0.018164
CG12157 CG5824 -0.127455
CG12157 CG6501 0.436627
CG12157 CG8147 -0.023282
CG12157 TE19126 -0.388460
CG12177 CG1395 0.075599
CG12177 CG1763 -0.162986
CG12177 CG18657 -1.120047
CG12177 CG3048 -0.006595
CG12177 CG3183 0.053981
CG12177 CG32372 -0.251660
CG12177 CG32982 0.166767
CG12177 CG3800 -0.208177
CG12177 CG4158 -0.921846
CG12177 CG4567 -0.526477
CG12177 CG4769 -0.075247
CG12177 CG5083 0.150333
CG12177 CG5215 -0.202894
CG12177 CG5277 -0.178461
CG12177 CG6578 -0.213215
CG12177 CG6751 0.053375
CG12177 CG7223 -0.098762
CG12177 CG8651 -0.487425
CG12177 CG9148 0.186510
CG12177 CG9423 0.178544
CG12249 CG13894 1.040006
CG12249 CG1475 -0.129182
CG12249 CG15162 0.110503
CG12249 CG1591 -0.543026
CG12249 CG16903 0.016934
CG12249 CG17437 -0.516788
CG12249 CG18754 0.757373
CG12249 CG30092 0.039716
CG12249 CG3097 1.038816
CG12249 CG31349 -0.904235
CG12249 CG3800 -0.126257
CG12249 CG3992 -0.608553
CG12249 CG4299 -0.576683
CG12249 CG4440 -0.251612
CG12249 CG5408 -0.900481
CG12249 CG5813 0.048640
CG12249 CG5814 -2.903609
CG12249 CG5824 0.211348
CG12249 CG6210 -0.253996
CG12249 CG6501 0.713948
CG12249 CG6751 0.245294
CG12249 CG7528 -0.000849
CG12249 CG9022 -0.108679
CG12249 CG9148 -1.998375
CG12249 CG9916 -0.686599
CG12284 CG14513 -2.351607
CG12284 CG1624 -1.127682
CG12284 CG1966 0.157069
CG12284 CG3430 1.548159
CG12284 CG6246 -1.286478
CG12284 CG7833 -0.323894
CG12284 CG7855 0.667716
CG12284 CG8050 -0.002421
CG12284 CG8933 -0.001916
CG12284 CG9866 -1.005675
CG1242 CG2125 -1.008638
CG1242 CG2198 0.789376
CG1242 CG8050 0.610194
CG12576 CG12592 0.941865
CG12576 CG14430 0.351939
CG12576 CG14513 -0.053566
CG12576 CG14781 0.632870
CG12576 CG1715 -0.829764
CG12576 CG1780 0.345388
CG12576 CG1837 -0.104000
CG12576 CG2048 1.627031
CG12576 CG2358 -0.341995
CG12576 CG2863 -0.685986
CG12576 CG2941 0.224713
CG12576 CG30193 1.353331
CG12576 CG3041 -1.624583
CG12576 CG3183 -0.091627
CG12576 CG32982 0.087128
CG12576 CG3307 0.970361
CG12576 CG3430 0.135316
CG12576 CG3998 0.065887
CG12576 CG4589 0.310680
CG12576 CG4878 -0.287640
CG12576 CG4904 0.217876
CG12576 CG5083 -0.700342
CG12576 CG5454 -0.817813
CG12576 CG6647 -1.957608
CG12576 CG6860 0.366741
CG12576 CG7413 -0.050387
CG12576 CG7457 -0.526026
CG12576 CG7698 0.570079
CG12576 CG7855 -1.151707
CG12576 CG8308 -1.462536
CG12576 CG8472 0.258347
CG12576 CG8965 -0.151380
CG12576 CG9188 -0.296221
CG12576 CG9191 -0.620023
CG12576 CG9256 0.756768
CG12576 CG9712 0.443697
CG12576 CG9740 -5.124326
CG12576 CG9750 -0.255874
CG12576 CG9884 -0.100062
CG12581 CG12676 0.053785
CG12581 CG13894 -0.385696
CG12581 CG1591 -0.111485
CG12581 CG1616 -0.345387
CG12581 CG16788 -0.358245
CG12581 CG16876 -0.524188
CG12581 CG1763 0.082191
CG12581 CG2199 -1.159912
CG12581 CG3400 0.497394
CG12581 CG3605 -0.273846
CG12581 CG3800 -0.347570
CG12581 CG4050 -0.022164
CG12581 CG4158 -0.205498
CG12581 CG4440 0.074870
CG12581 CG4567 0.239557
CG12581 CG5277 0.816607
CG12581 CG5408 -0.058719
CG12581 CG5809 -0.343309
CG12581 CG8625 -0.809650
CG12581 CG8651 0.251811
CG12581 CG9148 0.304702
CG12581 CG9238 0.086790
CG12581 CG9253 -0.240236
CG12581 CG9322 0.278022
CG12592 CG12752 0.213079
CG12592 CG13005 -0.381111
CG12592 CG13900 0.506717
CG12592 CG14430 0.142005
CG12592 CG17054 -0.107317
CG12592 CG1715 -1.493148
CG12592 CG1780 -0.466618
CG12592 CG18608 0.071695
CG12592 CG1957 -0.353677
CG12592 CG2048 0.828108
CG12592 CG2140 -0.841466
CG12592 CG2161 0.054039
CG12592 CG2358 -0.014591
CG12592 CG2863 -0.058987
CG12592 CG2941 -0.031922
CG12592 CG30193 0.823420
CG12592 CG3039 -0.808269
CG12592 CG3041 -0.134245
CG12592 CG3183 -0.449015
CG12592 CG3307 -0.694727
CG12592 CG3424 0.443957
CG12592 CG3969 0.442006
CG12592 CG4041 0.329941
CG12592 CG4236 0.700671
CG12592 CG4303 -0.494263
CG12592 CG4307 -0.147849
CG12592 CG4878 -0.031306
CG12592 CG4904 -0.597428
CG12592 CG5083 0.508756
CG12592 CG5215 0.629974
CG12592 CG5454 0.115675
CG12592 CG5581 -0.358285
CG12592 CG6391 -0.384762
CG12592 CG6720 -0.667164
CG12592 CG7265 -1.266367
CG12592 CG7457 0.209921
CG12592 CG7855 0.097602
CG12592 CG8472 0.232183
CG12592 CG8933 0.611913
CG12592 CG9253 0.061044
CG12592 CG9256 -0.993893
CG12592 CG9423 0.106497
CG12592 CG9740 -1.928385
CG12592 CG9750 -0.580824
CG12592 CG9977 0.797628
CG12592 CG9984 -0.050314
CG12676 CG12802 -0.384365
CG12676 CG13894 -0.714702
CG12676 CG14781 0.023896
CG12676 CG16788 0.004803
CG12676 CG16876 -3.361868
CG12676 CG18754 0.877052
CG12676 CG2199 -0.621890
CG12676 CG30497 0.365834
CG12676 CG3705 0.250123
CG12676 CG4440 0.011067
CG12676 CG4567 1.132110
CG12676 CG5277 0.149324
CG12676 CG5408 0.551607
CG12676 CG5661 0.299345
CG12676 CG6345 -0.526475
CG12676 CG6578 -1.321239
CG12676 CG7833 -0.118610
CG12676 CG8625 -1.205960
CG12676 CG9238 -1.229258
CG12676 CG9322 -2.354988
CG12676 CG9884 0.021894
CG12676 CG9977 -0.402253
CG12752 CG1395 -0.727825
CG12752 CG14066 -0.810670
CG12752 CG14781 1.069599
CG12752 CG17054 -1.088030
CG12752 CG1763 -0.286555
CG12752 CG1780 0.935846
CG12752 CG18608 0.654593
CG12752 CG2048 -2.893559
CG12752 CG2140 -0.175081
CG12752 CG2199 -1.358774
CG12752 CG2358 -0.607448
CG12752 CG32486 -0.181131
CG12752 CG3307 -2.151433
CG12752 CG3969 0.564796
CG12752 CG4041 -0.524880
CG12752 CG4050 -0.762586
CG12752 CG4236 0.604988
CG12752 CG4307 -1.173411
CG12752 CG4567 0.295429
CG12752 CG4589 -0.431076
CG12752 CG4878 0.243705
CG12752 CG4904 0.892613
CG12752 CG4976 0.075022
CG12752 CG5083 -0.132430
CG12752 CG5258 -0.467833
CG12752 CG5277 0.278506
CG12752 CG5454 0.474488
CG12752 CG5581 0.110981
CG12752 CG5824 0.199168
CG12752 CG6578 -0.113773
CG12752 CG6647 0.386107
CG12752 CG7265 0.341539
CG12752 CG7528 0.714511
CG12752 CG7698 -0.397982
CG12752 CG8472 -0.113159
CG12752 CG9253 0.050691
CG12752 CG9256 -0.171377
CG12752 CG9740 1.756434
CG12752 CG9984 -1.770442
CG12802 CG1374 -1.057585
CG12802 CG14781 0.280877
CG12802 CG16876 -0.778736
CG12802 CG1966 0.331621
CG12802 CG2198 -0.740590
CG12802 CG30193 -0.628757
CG12802 CG32982 -0.602527
CG12802 CG3619 -0.102100
CG12802 CG4454 -0.797900
CG12802 CG4589 0.172954
CG12802 CG4769 0.120953
CG12802 CG5454 0.152856
CG12802 CG6345 -0.269506
CG12802 CG6647 0.724666
CG12802 CG7833 -0.331404
CG12802 CG8050 -0.351706
CG12802 CG9188 -0.130259
CG12802 CG9740 -0.003285
CG12802 CG9866 -0.055843
CG12802 CG9884 -0.110388
CG13005 CG14066 -1.122602
CG13005 CG14805 -0.965970
CG13005 CG1780 -0.328632
CG13005 CG18321 -0.219597
CG13005 CG2048 0.536121
CG13005 CG2161 0.115308
CG13005 CG2210 0.011561
CG13005 CG32372 0.001036
CG13005 CG3278 0.121644
CG13005 CG3969 -1.021022
CG13005 CG4050 -0.401779
CG13005 CG4299 -0.089466
CG13005 CG4307 -0.122876
CG13005 CG4567 -0.247973
CG13005 CG4878 0.313979
CG13005 CG4904 0.115360
CG13005 CG5215 -0.250941
CG13005 CG5258 -0.418990
CG13005 CG5277 0.324231
CG13005 CG5813 -0.158680
CG13005 CG6391 0.380692
CG13005 CG6720 0.549242
CG13005 CG6751 -0.985432
CG13005 CG6949 0.195488
CG13005 CG7265 -1.451783
CG13005 CG7271 -0.328418
CG13005 CG7528 -0.616573
CG13005 CG8472 0.352512
CG13005 CG9148 0.966705
CG13005 CG9253 -0.518068
CG13005 CG9256 0.968690
CG13005 CG9423 -0.130423
CG13005 CG9750 0.322619
CG13005 CG9984 0.431619
CG13333 CG1616 -0.578910
CG13333 CG17228 -0.424592
CG13333 CG3039 -0.495967
CG13333 CG4236 0.532368
CG13333 CG5175 -0.749158
CG13333 CG9193 -0.217622
CG1345 CG14066 0.627283
CG1345 CG1475 -0.756060
CG1345 CG1591 -0.073195
CG1345 CG16903 -0.008456
CG1345 CG17256 -0.558350
CG1345 CG17725 0.375237
CG1345 CG18754 0.243154
CG1345 CG2199 -1.065434
CG1345 CG2210 -1.568325
CG1345 CG2791 -0.403425
CG1345 CG30118 0.254266
CG1345 CG31349 -0.623028
CG1345 CG32486 -0.064205
CG1345 CG3705 0.175268
CG1345 CG3992 0.712792
CG1345 CG4567 0.128839
CG1345 CG4904 -1.226244
CG1345 CG5277 0.224548
CG1345 CG5370 -0.284984
CG1345 CG5661 0.078070
CG1345 CG5813 0.530763
CG1345 CG5824 -1.011272
CG1345 CG6501 0.704071
CG1345 CG6751 -0.546775
CG1345 CG8147 -1.256806
CG1345 CG8174 0.238976
CG1345 CG8472 0.223631
CG1345 CG8965 0.048053
CG1345 CG9022 -0.412521
CG1345 CG9322 -1.947100
CG1345 CG9916 0.596641
CG1374 CG32491 -0.506502
CG1374 CG3430 0.217993
CG1374 CG4158 0.104697
CG1374 CG4589 0.164598
CG1374 CG4672 0.006929
CG1374 CG4769 -0.112608
CG1374 CG5581 -0.580897
CG1374 CG5949 -0.737783
CG1374 CG7895 -0.918941
CG1374 CG8651 -1.024097
CG1374 CG9866 0.366818
CG13777 CG32372 -1.271669
CG13777 CG3689 -0.642571
CG13777 CG5215 -0.529063
CG13777 CG8933 -0.179797
CG13777 CG9423 0.018377
CG13894 CG14641 -0.393457
CG13894 CG14781 0.443035
CG13894 CG1591 -0.450885
CG13894 CG16876 0.267885
CG13894 CG2199 0.215894
CG13894 CG31349 -0.630277
CG13894 CG3198 0.183057
CG13894 CG3605 -0.054171
CG13894 CG3800 -0.095256
CG13894 CG4158 -0.319118
CG13894 CG4440 -0.846639
CG13894 CG4672 -0.590722
CG13894 CG5093 -1.837297
CG13894 CG5408 -1.657786
CG13894 CG5520 -0.159653
CG13894 CG5814 -0.533164
CG13894 CG6345 -1.503123
CG13894 CG6501 0.451784
CG13894 CG9211 0.223070
CG13894 CG9238 0.740546
CG13894 CG9322 0.560417
CG13900 CG1957 0.268767
CG13900 CG2173 -0.742511
CG13900 CG2941 -1.008842
CG13900 CG30497 0.227721
CG13900 CG3183 0.050496
CG13900 CG3227 0.007801
CG13900 CG3424 -0.051183
CG13900 CG3619 -0.051153
CG13900 CG4008 0.056699
CG13900 CG4303 -2.209404
CG13900 CG5215 -0.134362
CG13900 CG5809 0.055948
CG13900 CG6105 -1.059224
CG13900 CG6210 0.422958
CG13900 CG7375 0.116240
CG13900 CG7528 0.089485
CG13900 CG7892 -1.053014
CG13900 CG9256 0.398704
CG13900 CG9423 -0.563294
CG1395 CG17054 0.478623
CG1395 CG1763 0.526979
CG1395 CG18608 -1.660031
CG1395 CG2140 0.269598
CG1395 CG2161 0.065474
CG1395 CG2199 -0.597836
CG1395 CG3183 -0.620605
CG1395 CG32486 0.434727
CG1395 CG3800 -0.510995
CG1395 CG4567 -0.172812
CG1395 CG4769 -0.178513
CG1395 CG5215 -0.307515
CG1395 CG5258 0.158294
CG1395 CG5277 -0.333152
CG1395 CG5408 0.372703
CG1395 CG5813 -0.345094
CG1395 CG5824 0.037575
CG1395 CG6210 0.108628
CG1395 CG6391 -0.122539
CG1395 CG6751 -0.193991
CG1395 CG6930 0.115925
CG1395 CG7528 -1.635527
CG1395 CG9211 0.259666
CG1395 CG9253 -0.421137
CG1395 CG9984 0.820490
CG14066 CG1475 -0.263405
CG14066 CG14805 -0.173543
CG14066 CG17054 0.400960
CG14066 CG1780 0.414738
CG14066 CG2048 0.049035
CG14066 CG2161 0.117952
CG14066 CG2199 -0.342232
CG14066 CG2210 -0.263593
CG14066 CG2791 -1.039794
CG14066 CG32486 -1.816781
CG14066 CG3278 -0.665483
CG14066 CG3969 -1.177246
CG14066 CG4008 0.205357
CG14066 CG4307 -0.073278
CG14066 CG4567 0.285710
CG14066 CG4878 -0.372051
CG14066 CG4904 -2.677489
CG14066 CG5277 0.496206
CG14066 CG5813 0.263887
CG14066 CG5824 -0.784688
CG14066 CG6391 -0.086520
CG14066 CG6647 -0.032819
CG14066 CG6751 -1.368029
CG14066 CG7265 0.164066
CG14066 CG7271 0.162559
CG14066 CG7698 0.413684
CG14066 CG8472 0.569715
CG14066 CG9256 -0.676195
CG14066 CG9750 -0.037359
CG14066 CG9916 0.836998
CG14066 CG9984 1.444173
CG14222 CG16788 -0.287554
CG14222 CG16903 -1.439434
CG14222 CG18375 -0.379293
CG14222 CG18740 -0.517467
CG14222 CG30092 -0.212586
CG14222 CG3400 -1.427634
CG14222 CG3722 -0.196970
CG14222 CG3992 0.471758
CG14430 CG14781 0.115891
CG14430 CG1715 -2.747868
CG14430 CG2048 0.728927
CG14430 CG30118 -0.625962
CG14430 CG3998 -0.081315
CG14430 CG4307 -1.048012
CG14430 CG4878 0.746017
CG14430 CG4904 0.428092
CG14430 CG5454 -0.214501
CG14430 CG6647 -0.824902
CG14430 CG7457 -0.179369
CG14430 CG7855 -0.134509
CG14430 CG8050 -0.114859
CG14430 CG8174 -0.333896
CG14430 CG8544 -0.615415
CG14430 CG9188 -0.436222
CG14430 CG9256 0.172660
CG14430 CG9712 -0.489475
CG14430 CG9740 -0.697135
CG14430 CG9750 0.074126
CG14430 CG9884 1.227179
CG1447 CG17725 -0.899140
CG1447 CG17932 -1.413642
CG1447 CG2210 0.949979
CG1447 CG3705 -0.453020
CG1447 CG8174 -1.344413
CG14513 CG1624 -0.037408
CG14513 CG18528 -0.656907
CG14513 CG1966 -0.082249
CG14513 CG30193 -0.111609
CG14513 CG32982 0.773753
CG14513 CG3430 -2.633300
CG14513 CG4589 -0.070665
CG14513 CG5940 -0.442650
CG14513 CG5949 0.991151
CG14513 CG6246 -1.018085
CG14513 CG7457 0.415432
CG14513 CG7833 0.210151
CG14513 CG7855 -1.009057
CG14513 CG8050 -0.853790
CG14513 CG8933 0.185964
CG14513 CG9712 -0.579693
CG14513 CG9740 -0.805022
CG14513 CG9866 -0.222666
CG14513 CG9884 0.462681
CG14641 CG31349 -0.061284
CG14641 CG3605 0.363250
CG14641 CG4440 -1.195298
CG14641 CG4672 -0.463389
CG14641 CG5814 0.088216
CG14641 CG6345 -0.402955
CG14641 CG7563 -0.301218
CG1475 CG14805 0.001069
CG1475 CG1591 -1.048375
CG1475 CG16944 -0.855763
CG1475 CG18754 -0.019938
CG1475 CG2072 0.344038
CG1475 CG2210 -0.287167
CG1475 CG2469 -0.246756
CG1475 CG2791 0.041130
CG1475 CG31349 0.975524
CG1475 CG3198 -0.073694
CG1475 CG3605 0.033479
CG1475 CG4904 0.228938
CG1475 CG5277 0.317441
CG1475 CG5824 0.380558
CG1475 CG6210 0.064708
CG1475 CG6501 -2.801262
CG1475 CG7413 -0.828951
CG1475 CG8965 0.042993
CG1475 CG9022 0.189852
CG1475 CG9191 0.490635
CG14781 CG1715 0.473014
CG14781 CG18528 0.250499
CG14781 CG2140 -0.728618
CG14781 CG2198 -0.114195
CG14781 CG2941 0.393872
CG14781 CG30193 -0.423686
CG14781 CG32982 0.341654
CG14781 CG3307 0.147649
CG14781 CG3430 -0.473039
CG14781 CG3998 0.427582
CG14781 CG4008 -0.198929
CG14781 CG4041 -2.520982
CG14781 CG4589 -0.168439
CG14781 CG5083 0.682674
CG14781 CG5408 0.181984
CG14781 CG5454 -1.160357
CG14781 CG5581 0.795012
CG14781 CG5661 -0.019646
CG14781 CG5809 0.356547
CG14781 CG5949 -0.127326
CG14781 CG6105 -0.260538
CG14781 CG6345 -2.856382
CG14781 CG6578 0.218570
CG14781 CG6647 0.061896
CG14781 CG7375 -0.221146
CG14781 CG8050 -0.923240
CG14781 CG8965 -0.205110
CG14781 CG9211 -0.965338
CG14781 CG9712 -1.333359
CG14781 CG9740 -0.044959
CG14781 CG9762 -0.794941
CG14781 CG9866 -0.441616
CG14781 CG9884 -0.359924
CG14805 CG1616 0.076231
CG14805 CG17054 0.449184
CG14805 CG1763 -0.205759
CG14805 CG1780 -0.500632
CG14805 CG18174 0.254563
CG14805 CG18321 -0.035407
CG14805 CG1837 0.285782
CG14805 CG2358 0.428894
CG14805 CG3278 0.258677
CG14805 CG3416 0.279996
CG14805 CG3969 1.161971
CG14805 CG4050 -0.261677
CG14805 CG4878 -0.904644
CG14805 CG4904 0.365688
CG14805 CG5083 -0.269442
CG14805 CG5258 -0.410188
CG14805 CG5277 0.349508
CG14805 CG5813 -0.079974
CG14805 CG6210 0.184405
CG14805 CG6751 -0.135754
CG14805 CG7265 -0.664205
CG14805 CG7271 0.047388
CG14805 CG7528 -0.230949
CG14805 CG7538 -0.144923
CG14805 CG7698 -0.569100
CG14805 CG8308 0.025045
CG14805 CG8472 0.170036
CG14805 CG9148 -0.785687
CG14805 CG9256 -0.094652
CG14805 CG9423 -0.294542
CG15162 CG17932 -0.684716
CG15162 CG2210 0.083625
CG15162 CG2791 0.052686
CG15162 CG3992 -1.025836
CG15162 CG9916 -0.570261
CG1548 CG5520 -1.434924
CG1591 CG16944 -2.146018
CG1591 CG17437 0.221984
CG1591 CG2072 0.168914
CG1591 CG2210 0.260905
CG1591 CG2791 0.277358
CG1591 CG31349 -1.092414
CG1591 CG3198 1.298253
CG1591 CG3400 0.160635
CG1591 CG3605 -2.495361
CG1591 CG3992 -0.357957
CG1591 CG4440 0.165932
CG1591 CG4672 0.967277
CG1591 CG5408 0.316369
CG1591 CG5520 -0.305885
CG1591 CG5814 0.240958
CG1591 CG6210 0.327638
CG1591 CG6501 -2.443702
CG1591 CG7563 0.259733
CG1591 CG8965 -1.113779
CG1591 CG9022 -0.055708
CG1591 CG9148 -0.880257
CG1591 CG9191 0.337194
CG1591 CG9322 0.556792
CG1591 TE19126 -0.036189
CG1616 CG17054 0.081077
CG1616 CG1780 -0.205783
CG1616 CG2140 0.103615
CG1616 CG2358 -0.053894
CG1616 CG3227 -0.644066
CG1616 CG3969 0.191287
CG1616 CG4050 -0.096958
CG1616 CG4236 -0.245099
CG1616 CG5581 0.060550
CG1616 CG8625 0.008308
CG1616 CG8651 -0.124335
CG1616 CG9148 -0.309996
CG1624 CG18024 -0.564535
CG1624 CG1966 -0.964617
CG1624 CG3039 -0.098565
CG1624 CG3048 -0.482780
CG1624 CG32149 0.267477
CG1624 CG3227 -1.007093
CG1624 CG3430 -0.023686
CG1624 CG4236 0.286930
CG1624 CG5940 -0.183086
CG1624 CG6105 0.166582
CG1624 CG6246 0.470154
CG1624 CG7457 0.408243
CG1624 CG7855 -0.869477
CG1624 CG7892 -0.917708
CG1624 CG8544 -0.363697
CG1624 CG8651 0.108758
CG1624 CG9193 0.002599
CG1624 CG9712 0.417866
CG1624 CG9866 0.319438
CG16788 CG18528 -0.289722
CG16788 CG2199 0.628559
CG16788 CG3400 -0.862529
CG16788 CG3705 -0.488199
CG16788 CG4420 -0.244363
CG16788 CG5370 -0.371718
CG16788 CG8625 -0.331398
CG16788 CG9322 -0.602649
CG16788 CG9884 0.126134
CG16876 CG2199 0.156708
CG16876 CG4440 -0.649746
CG16876 CG4567 -1.045356
CG16876 CG5277 0.282993
CG16876 CG6345 0.464514
CG16876 CG6578 0.358191
CG16876 CG8625 0.256385
CG16876 CG9238 -1.069976
CG16876 CG9322 0.307189
CG16903 CG17256 -0.568861
CG16903 CG17437 -0.086597
CG16903 CG18754 0.156493
CG16903 CG2191 -0.459628
CG16903 CG30092 -0.240658
CG16903 CG31349 0.059954
CG16903 CG32253 0.008502
CG16903 CG3400 0.330607
CG16903 CG3722 -0.238901
CG16903 CG3992 -1.451032
CG16903 CG8147 0.295938
CG16903 TE19126 0.048030
CG16944 CG2072 -0.232206
CG16944 CG2469 -0.499009
CG16944 CG31349 0.060981
CG16944 CG3605 0.255974
CG16944 CG4672 -0.777550
CG16944 CG5520 -0.416425
CG16944 CG6501 1.163058
CG16944 CG9148 0.495084
CG16944 CG9191 -0.433613
CG17054 CG1715 0.452171
CG17054 CG1763 -0.192994
CG17054 CG18174 -0.424665
CG17054 CG18608 -1.575972
CG17054 CG2048 0.780718
CG17054 CG2140 -0.731960
CG17054 CG2161 -1.212983
CG17054 CG2358 0.076855
CG17054 CG2941 -0.180703
CG17054 CG3183 -1.933365
CG17054 CG3278 0.632254
CG17054 CG32982 0.134153
CG17054 CG3307 1.099752
CG17054 CG3416 0.428602
CG17054 CG3969 -0.534391
CG17054 CG4041 0.619700
CG17054 CG4050 -0.396719
CG17054 CG4307 0.265376
CG17054 CG4567 -1.160426
CG17054 CG4589 -0.086950
CG17054 CG4878 -0.940731
CG17054 CG4904 0.200813
CG17054 CG4976 0.219228
CG17054 CG5083 -1.346557
CG17054 CG5215 -0.150015
CG17054 CG5258 -0.618660
CG17054 CG5408 -0.325998
CG17054 CG5581 0.179638
CG17054 CG5809 -0.032435
CG17054 CG5949 0.395882
CG17054 CG6391 0.431709
CG17054 CG6860 -0.304690
CG17054 CG7265 1.178894
CG17054 CG7528 -0.035574
CG17054 CG7698 0.305857
CG17054 CG8308 0.652444
CG17054 CG9148 0.017067
CG17054 CG9211 0.089909
CG17054 CG9253 0.014866
CG17054 CG9256 -0.756405
CG17054 CG9712 -1.181300
CG17054 CG9740 -1.353206
CG17054 CG9884 0.478531
CG17054 CG9977 -0.044075
CG17054 CG9984 -1.222170
CG1715 CG1957 -0.973201
CG1715 CG2048 -0.467388
CG1715 CG2140 0.496535
CG1715 CG2210 0.466181
CG1715 CG30497 0.150447
CG1715 CG3969 -1.065705
CG1715 CG4041 0.520693
CG1715 CG4050 -0.347048
CG1715 CG4307 0.418362
CG1715 CG4878 -0.305698
CG1715 CG4904 -1.245569
CG1715 CG5083 0.587982
CG1715 CG6105 0.012872
CG1715 CG6578 0.343025
CG1715 CG6647 -0.001900
CG1715 CG7265 0.946595
CG1715 CG7855 -0.181815
CG1715 CG8174 0.149835
CG1715 CG8308 0.691924
CG1715 CG8472 -0.349789
CG1715 CG8544 0.202233
CG1715 CG9188 -0.383111
CG1715 CG9256 -0.426161
CG1715 CG9712 0.362397
CG1715 CG9740 -1.841393
CG1715 CG9750 -0.474572
CG1715 CG9884 -1.088762
CG1715 CG9977 -0.436838
CG17228 CG1837 -0.020588
CG17228 CG18657 -0.319818
CG17228 CG32149 -0.359201
CG17228 CG3956 -0.594107
CG17228 CG7457 -0.211329
CG17256 CG17725 -0.398865
CG17256 CG18754 0.259361
CG17256 CG1893 -0.165328
CG17256 CG2210 0.362882
CG17256 CG30092 -0.185101
CG17256 CG30118 -0.040720
CG17256 CG32486 -0.099946
CG17256 CG5824 -0.032307
CG17256 CG6949 -0.541094
CG17256 CG8147 -1.629284
CG17256 CG8174 0.233957
CG17256 CG8581 -0.275428
CG17256 CG9916 0.086241
CG17437 CG18754 0.152210
CG17437 CG2191 -0.952995
CG17437 CG31349 -0.349252
CG17437 CG4440 -0.168848
CG17437 CG5408 -0.420428
CG17437 CG5814 -0.173951
CG17437 CG6210 -0.470838
CG17437 CG6501 -0.352726
CG17437 CG9022 -0.118171
CG17437 CG9148 0.397391
CG17437 TE19126 0.004632
CG1763 CG18174 -1.755750
CG1763 CG1837 -0.254832
CG1763 CG18608 -0.448372
CG1763 CG2140 0.424283
CG1763 CG2198 0.311658
CG1763 CG2199 -0.493911
CG1763 CG32486 0.216647
CG1763 CG3307 0.121536
CG1763 CG33207 -0.534240
CG1763 CG3969 -0.180997
CG1763 CG3998 -0.824474
CG1763 CG4041 0.331550
CG1763 CG4050 -0.212319
CG1763 CG4567 -0.213695
CG1763 CG4589 0.307321
CG1763 CG4878 0.395033
CG1763 CG4976 0.003301
CG1763 CG5083 -0.308250
CG1763 CG5258 -0.287269
CG1763 CG5408 -0.200034
CG1763 CG5813 -0.718072
CG1763 CG6345 0.111480
CG1763 CG6647 0.730340
CG1763 CG6860 -0.081143
CG1763 CG7528 -0.047977
CG1763 CG7698 -0.667399
CG1763 CG8308 -0.522068
CG1763 CG9148 0.012389
CG1763 CG9211 0.102639
CG1763 CG9253 -0.480384
CG1763 CG9984 0.326313
CG17725 CG17932 -1.246686
CG17725 CG2210 -1.205631
CG17725 CG30118 -0.172388
CG17725 CG3705 0.184584
CG17725 CG3992 0.730747
CG17725 CG8147 -2.269473
CG17725 CG8174 0.912372
CG17725 TE19126 -0.749307
CG1780 CG1837 -0.092678
CG1780 CG1957 -0.491155
CG1780 CG2048 -0.619059
CG1780 CG2140 0.278530
CG1780 CG2161 -1.665873
CG1780 CG2358 -0.060615
CG1780 CG3039 -0.307567
CG1780 CG32149 0.105394
CG1780 CG3227 -0.056579
CG1780 CG32372 -0.018795
CG1780 CG3969 -1.003869
CG1780 CG4050 -0.289958
CG1780 CG4236 -0.005512
CG1780 CG4303 0.247042
CG1780 CG4307 -0.922689
CG1780 CG4878 -1.259992
CG1780 CG4904 0.430057
CG1780 CG5083 0.351063
CG1780 CG5215 0.113668
CG1780 CG5277 -0.370046
CG1780 CG5581 -0.228068
CG1780 CG5809 0.125752
CG1780 CG6105 0.009271
CG1780 CG6578 0.640183
CG1780 CG6751 0.073599
CG1780 CG7265 1.105375
CG1780 CG7271 0.362409
CG1780 CG7698 0.248875
CG1780 CG8651 0.376270
CG1780 CG8933 -0.680472
CG1780 CG9256 -0.466000
CG1780 CG9423 -0.902219
CG1780 CG9762 0.149612
CG1780 CG9884 -0.019772
CG1780 CG9977 -0.238418
CG1780 CG9984 -0.170306
CG17932 CG2210 -0.851592
CG17932 CG7780 -0.980819
CG17932 CG8147 0.778598
CG18024 CG32149 -0.399884
CG18024 CG3956 -0.582086
CG18024 CG5893 -2.715555
CG18024 CG7855 0.141255
CG18174 CG1837 0.223804
CG18174 CG18608 -0.643968
CG18174 CG2358 0.642598
CG18174 CG3416 -0.920744
CG18174 CG3969 0.700446
CG18174 CG4976 -0.037583
CG18174 CG5083 0.403125
CG18174 CG5258 -0.596473
CG18174 CG5809 0.516183
CG18174 CG5940 0.123206
CG18174 CG6720 -0.637221
CG18174 CG6860 0.000300
CG18174 CG7528 -0.354363
CG18174 CG7538 -0.570549
CG18174 CG7698 -0.916110
CG18174 CG9253 -0.086143
CG18321 CG4236 -0.200608
CG18321 CG5258 -0.371649
CG18321 CG6720 -0.393005
CG18321 CG7698 0.249141
CG1837 CG18528 0.405382
CG1837 CG18657 0.496033
CG1837 CG2048 0.465664
CG1837 CG2358 -0.399929
CG1837 CG3041 0.121628
CG1837 CG32149 -0.294121
CG1837 CG3307 -0.194444
CG1837 CG3416 -0.230291
CG1837 CG3430 0.109341
CG1837 CG3969 -0.002368
CG1837 CG3998 0.081720
CG1837 CG4050 0.249886
CG1837 CG4236 -0.048508
CG1837 CG4307 0.040058
CG1837 CG4589 0.375535
CG1837 CG4878 -0.725563
CG1837 CG4976 0.116189
CG1837 CG5083 -0.299426
CG1837 CG5940 -0.789488
CG1837 CG6647 -1.459187
CG1837 CG6720 0.258353
CG1837 CG7265 0.804217
CG1837 CG7271 0.198281
CG1837 CG7457 -0.777231
CG1837 CG7698 -1.147172
CG1837 CG7855 -0.730001
CG1837 CG8308 -0.311635
CG1837 CG8544 0.707788
CG1837 CG8933 0.038797
CG1837 CG9193 -0.222064
CG1837 CG9256 -1.635968
CG1837 CG9712 0.090099
CG1837 CG9750 -1.132831
CG18375 CG30092 -0.276351
CG18375 CG32253 -0.493892
CG18375 CG3400 -0.070054
CG18375 CG3722 -0.408124
CG18375 CG3992 -0.072722
CG18375 TE19126 -0.100251
CG18528 CG2941 0.690990
CG18528 CG3424 -0.145425
CG18528 CG3430 0.353016
CG18528 CG3969 1.103138
CG18528 CG4041 -1.287800
CG18528 CG4236 1.100171
CG18528 CG4307 0.337913
CG18528 CG5809 -0.830160
CG18528 CG7271 -0.146927
CG18528 CG7698 -1.191736
CG18528 CG7833 -0.146632
CG18528 CG8050 -0.728815
CG18528 CG8625 0.188908
CG18528 CG8933 -2.028171
CG18528 CG9188 0.104780
CG18528 CG9712 -2.735798
CG18528 CG9740 1.956985
CG18528 CG9762 -1.026417
CG18528 CG9866 -0.529077
CG18528 CG9884 -0.670112
CG18608 CG2048 0.101684
CG18608 CG2161 0.589276
CG18608 CG30193 0.288631
CG18608 CG3041 -0.370804
CG18608 CG3183 0.308182
CG18608 CG32486 -0.496262
CG18608 CG3307 -1.118586
CG18608 CG3998 -0.800385
CG18608 CG4041 0.213788
CG18608 CG4307 -0.365999
CG18608 CG4567 0.709018
CG18608 CG4589 -0.384848
CG18608 CG4976 -0.136843
CG18608 CG5083 -0.755534
CG18608 CG5215 0.024578
CG18608 CG5258 0.086173
CG18608 CG5454 -0.104896
CG18608 CG5581 0.052481
CG18608 CG5813 0.100313
CG18608 CG5940 0.087848
CG18608 CG6647 1.196681
CG18608 CG6720 0.028926
CG18608 CG6860 -0.439712
CG18608 CG7223 0.081933
CG18608 CG7265 -0.089915
CG18608 CG7528 0.906301
CG18608 CG8308 0.151105
CG18608 CG9211 -1.230299
CG18608 CG9253 0.080912
CG18608 CG9750 0.051502
CG18608 CG9984 -1.860453
CG18657 CG1957 0.395373
CG18657 CG1966 -0.347180
CG18657 CG2198 -0.250114
CG18657 CG3041 0.293628
CG18657 CG3048 -0.533786
CG18657 CG3183 -0.136851
CG18657 CG3227 -0.003821
CG18657 CG32982 -0.370846
CG18657 CG3307 0.124286
CG18657 CG3424 -0.462268
CG18657 CG3430 -1.240956
CG18657 CG3619 -0.034279
CG18657 CG4158 0.050631
CG18657 CG4236 0.404500
CG18657 CG4303 -0.005374
CG18657 CG4976 -0.029879
CG18657 CG5215 -0.153533
CG18657 CG5581 0.274920
CG18657 CG5940 -0.373749
CG18657 CG5949 -0.232342
CG18657 CG6578 -0.148551
CG18657 CG7223 -0.503966
CG18657 CG7375 -0.094295
CG18657 CG8651 -0.253451
CG18657 CG9256 -0.570240
CG18657 CG9866 1.009901
CG1866 CG2469 -0.962673
CG1866 CG3198 -0.507302
CG1866 CG32491 -0.820662
CG1866 CG3605 -0.042782
CG1866 CG4672 -1.097472
CG1866 CG5520 -0.026443
CG1866 CG8965 0.197581
CG18740 CG3722 -0.462347
CG18740 CG4420 -0.955635
CG18754 CG2191 -0.065226
CG18754 CG2199 -0.168960
CG18754 CG2210 -0.019852
CG18754 CG2791 -0.163682
CG18754 CG31349 -0.810264
CG18754 CG32253 0.182137
CG18754 CG3992 -1.577219
CG18754 CG4440 0.463815
CG18754 CG5813 -0.084860
CG18754 CG5814 -3.332058
CG18754 CG5824 -1.321798
CG18754 CG6501 0.284079
CG18754 CG8147 -0.310419
CG18754 CG9238 -0.359782
CG18754 CG9322 -2.453425
CG18754 CG9916 0.432221
CG18754 TE19126 -0.495701
CG1893 CG2210 -0.218316
CG1893 CG3992 -0.410739
CG1893 CG8147 -0.577442
CG1957 CG2048 0.636910
CG1957 CG2140 0.428841
CG1957 CG2941 0.080597
CG1957 CG3048 0.074159
CG1957 CG30497 -0.529730
CG1957 CG3227 0.174744
CG1957 CG32982 -0.081965
CG1957 CG3424 -0.375376
CG1957 CG4050 0.508949
CG1957 CG4236 0.789756
CG1957 CG4303 -1.919422
CG1957 CG5215 -0.223518
CG1957 CG5277 0.828553
CG1957 CG5581 0.530228
CG1957 CG5809 0.542481
CG1957 CG6105 -0.824154
CG1957 CG6578 -2.652545
CG1957 CG7265 0.440761
CG1957 CG7855 0.156116
CG1957 CG7892 -0.280813
CG1957 CG8933 -0.314877
CG1957 CG9256 -0.514180
CG1957 CG9423 -0.606039
CG1957 CG9740 0.076532
CG1957 CG9866 0.383863
CG1957 CG9977 -1.293906
CG1966 CG2140 0.147561
CG1966 CG2198 -0.434011
CG1966 CG2941 0.537710
CG1966 CG30193 -0.838997
CG1966 CG3039 -0.206269
CG1966 CG3048 0.469993
CG1966 CG3183 0.307129
CG1966 CG3227 0.499537
CG1966 CG32982 -1.449448
CG1966 CG3307 1.268207
CG1966 CG3430 -1.475268
CG1966 CG4589 -0.248010
CG1966 CG4976 -1.868459
CG1966 CG5581 0.473792
CG1966 CG5809 0.701987
CG1966 CG5940 0.231040
CG1966 CG5949 0.397538
CG1966 CG6246 -0.444548
CG1966 CG6647 0.515414
CG1966 CG7223 0.212490
CG1966 CG7375 0.217798
CG1966 CG7457 -0.804510
CG1966 CG7833 -0.372009
CG1966 CG8651 -0.647585
CG1966 CG9256 -0.444809
CG1966 CG9712 -1.345696
CG1966 CG9740 -0.544710
CG1966 CG9866 -1.143159
CG2048 CG2161 0.919587
CG2048 CG2358 1.128408
CG2048 CG2941 0.311664
CG2048 CG3278 0.380766
CG2048 CG3307 -0.445276
CG2048 CG3424 0.208950
CG2048 CG3969 -2.034006
CG2048 CG4050 0.922866
CG2048 CG4236 -0.986259
CG2048 CG4303 -0.169968
CG2048 CG4307 -4.014260
CG2048 CG4589 0.385086
CG2048 CG4878 -1.134498
CG2048 CG4904 -1.226011
CG2048 CG5083 0.871076
CG2048 CG5277 0.629392
CG2048 CG5454 1.012381
CG2048 CG5581 -0.550062
CG2048 CG5940 0.129841
CG2048 CG5949 0.547390
CG2048 CG6578 -1.307157
CG2048 CG6647 -0.551578
CG2048 CG6720 0.511919
CG2048 CG7265 0.226447
CG2048 CG7698 0.871658
CG2048 CG8050 0.607293
CG2048 CG8933 -1.634318
CG2048 CG9256 -3.032630
CG2048 CG9423 0.153633
CG2048 CG9740 -4.240909
CG2048 CG9750 -1.384326
CG2048 CG9884 0.099816
CG2048 CG9977 0.695927
CG2048 CG9984 1.786842
CG2072 CG2469 -0.464671
CG2072 CG30118 -0.243378
CG2072 CG3198 -0.393231
CG2072 CG5133 -0.763163
CG2072 CG6501 -0.344398
CG2072 CG9022 -0.173431
CG2072 CG9191 -0.270782
CG2140 CG2198 0.160378
CG2140 CG2199 0.234150
CG2140 CG2358 -0.136822
CG2140 CG3048 0.121530
CG2140 CG3183 0.075568
CG2140 CG3227 -0.897444
CG2140 CG32982 -0.141519
CG2140 CG3307 -0.151454
CG2140 CG3969 -0.326755
CG2140 CG4041 -0.080055
CG2140 CG4050 -0.163224
CG2140 CG4567 -0.521672
CG2140 CG4769 -0.074807
CG2140 CG4904 0.834072
CG2140 CG5083 -0.008440
CG2140 CG5277 -0.862552
CG2140 CG5408 0.016538
CG2140 CG5581 -0.595044
CG2140 CG5809 -0.000254
CG2140 CG6105 0.090504
CG2140 CG6210 -0.383471
CG2140 CG6345 0.395852
CG2140 CG6751 0.634314
CG2140 CG7375 0.134109
CG2140 CG7698 -0.569874
CG2140 CG8625 0.432239
CG2140 CG8651 0.236108
CG2140 CG9253 -0.246158
CG2140 CG9256 -0.387984
CG2140 CG9712 0.450734
CG2140 CG9740 -0.518365
CG2140 CG9762 0.139560
CG2140 CG9866 0.174418
CG2140 CG9884 -0.210538
CG2140 CG9977 -0.868774
CG2140 CG9984 0.204441
CG2161 CG2210 -0.100461
CG2161 CG2941 -0.196817
CG2161 CG3183 0.060470
CG2161 CG32149 -0.099716
CG2161 CG32372 0.102502
CG2161 CG32486 -0.078969
CG2161 CG3278 -1.223195
CG2161 CG3416 -0.406181
CG2161 CG3969 -1.442934
CG2161 CG4307 -0.737561
CG2161 CG4878 1.226023
CG2161 CG5083 -0.808233
CG2161 CG5215 -1.758153
CG2161 CG6210 -0.639874
CG2161 CG6391 -0.759221
CG2161 CG6751 -0.620214
CG2161 CG6930 -0.760952
CG2161 CG6949 0.191165
CG2161 CG7265 0.612053
CG2161 CG7271 -0.459644
CG2161 CG7528 0.104071
CG2161 CG8933 -0.097027
CG2161 CG9148 0.365180
CG2161 CG9256 -0.322127
CG2161 CG9712 -0.061902
CG2161 CG9750 -0.005640
CG2161 CG9916 0.386744
CG2161 CG9984 0.630596
CG2173 CG4303 -0.121358
CG2191 CG5814 -0.378198
CG2191 CG5893 1.049364
CG2191 TE19126 -0.125899
CG2198 CG30193 0.396567
CG2198 CG32982 -0.053380
CG2198 CG3307 -0.651057
CG2198 CG3998 -1.067139
CG2198 CG4041 -0.101642
CG2198 CG4567 -0.383598
CG2198 CG4589 -0.034012
CG2198 CG4769 -0.417322
CG2198 CG4976 0.500947
CG2198 CG6578 0.060196
CG2198 CG6647 -0.265390
CG2198 CG7833 -0.156091
CG2198 CG8050 0.083702
CG2198 CG9211 -0.344506
CG2198 CG9712 0.020317
CG2198 CG9740 0.559971
CG2198 CG9762 -0.107941
CG2198 CG9866 -0.061745
CG2199 CG2791 -0.354222
CG2199 CG31349 -0.563390
CG2199 CG32486 -0.897279
CG2199 CG3605 0.286135
CG2199 CG3800 -0.533868
CG2199 CG4008 0.031404
CG2199 CG4041 -0.137227
CG2199 CG4440 0.421108
CG2199 CG4567 -1.958210
CG2199 CG4904 0.090828
CG2199 CG5277 -3.944600
CG2199 CG5408 -0.022114
CG2199 CG5661 -0.265245
CG2199 CG5813 1.124103
CG2199 CG5814 0.220162
CG2199 CG5824 -1.280117
CG2199 CG6210 0.876251
CG2199 CG6345 -1.749776
CG2199 CG6578 1.499239
CG2199 CG6751 -0.089500
CG2199 CG7895 -0.502777
CG2199 CG8174 0.658389
CG2199 CG8472 0.461129
CG2199 CG8581 0.120179
CG2199 CG9211 0.476669
CG2199 CG9238 -0.464632
CG2199 CG9253 0.315096
CG2199 CG9322 -1.650456
CG2199 CG9884 0.825987
CG2199 CG9984 1.326937
CG2210 CG2791 0.453884
CG2210 CG30118 -0.175649
CG2210 CG32486 0.368255
CG2210 CG3278 0.444380
CG2210 CG3969 -0.720768
CG2210 CG3992 -0.499215
CG2210 CG4307 0.348267
CG2210 CG4904 -2.630482
CG2210 CG5661 -0.330979
CG2210 CG5813 0.305603
CG2210 CG5824 0.082485
CG2210 CG6210 -0.044313
CG2210 CG6501 -0.106376
CG2210 CG6751 -0.203237
CG2210 CG6949 -0.072114
CG2210 CG8147 -1.082262
CG2210 CG8174 -0.716821
CG2210 CG8472 0.014308
CG2210 CG8581 -0.005981
CG2210 CG9022 -0.431761
CG2210 CG9148 0.425971
CG2210 CG9191 0.129256
CG2210 CG9322 0.929537
CG2210 CG9916 -1.564918
CG2358 CG3183 0.268254
CG2358 CG3307 0.014646
CG2358 CG3969 0.335897
CG2358 CG4050 -0.444348
CG2358 CG4236 -0.370486
CG2358 CG4307 0.219574
CG2358 CG4878 -2.617376
CG2358 CG4904 -0.909237
CG2358 CG4976 0.072940
CG2358 CG5258 -0.655443
CG2358 CG5809 0.635280
CG2358 CG6105 -0.060020
CG2358 CG6647 1.138961
CG2358 CG6720 -1.350673
CG2358 CG7265 0.259969
CG2358 CG7457 0.299108
CG2358 CG7528 0.212727
CG2358 CG7538 -0.850826
CG2358 CG7698 -0.990687
CG2358 CG8308 -0.451861
CG2358 CG8472 0.541497
CG2358 CG9256 -0.377189
CG2358 CG9884 -0.016595
CG2358 CG9977 0.176155
CG2358 CG9984 0.068332
CG2469 CG3198 -0.409863
CG2469 CG3605 -0.091030
CG2469 CG4672 0.454099
CG2469 CG5520 -0.567657
CG2469 CG9022 0.038334
CG2791 CG30118 0.058385
CG2791 CG32486 0.119421
CG2791 CG3969 0.203044
CG2791 CG3992 0.114031
CG2791 CG4050 -0.395862
CG2791 CG4878 0.395652
CG2791 CG4904 -0.209790
CG2791 CG5277 -0.630562
CG2791 CG5824 0.598927
CG2791 CG6210 0.076829
CG2791 CG6578 0.177821
CG2791 CG6751 0.890058
CG2791 CG8147 -0.435692
CG2791 CG8174 -0.564574
CG2791 CG9148 -0.570379
CG2791 CG9238 -0.964328
CG2791 CG9322 0.560768
CG2791 CG9916 -0.967420
CG2791 CG9977 -0.215535
CG2863 CG3307 0.412526
CG2863 CG3998 0.139525
CG2863 CG4041 0.361414
CG2863 CG4904 0.128534
CG2863 CG5454 -1.172968
CG2863 CG5581 0.040495
CG2863 CG6391 -0.298331
CG2863 CG8472 -0.750415
CG2941 CG30193 -0.010818
CG2941 CG3183 0.136718
CG2941 CG3430 0.223909
CG2941 CG4008 0.054161
CG2941 CG4303 0.617066
CG2941 CG6105 0.091422
CG2941 CG7375 -1.448031
CG2941 CG7698 0.133533
CG2941 CG7892 0.010509
CG2941 CG8933 -0.471089
CG2941 CG9211 -0.259832
CG2941 CG9256 -0.039960
CG2941 CG9712 -3.163881
CG2941 CG9740 0.928663
CG2941 CG9762 0.874898
CG2941 CG9866 -0.740630
CG2941 CG9884 -0.778139
CG30092 CG32253 -0.402096
CG30092 CG3992 0.093656
CG30092 CG6210 -0.723294
CG30092 CG9148 0.086961
CG30118 CG32486 -0.544783
CG30118 CG5093 -0.876338
CG30118 CG8147 -0.548048
CG30118 CG8174 -0.337653
CG30193 CG3041 -1.232119
CG30193 CG32982 0.389067
CG30193 CG3307 -0.690249
CG30193 CG3430 -0.699734
CG30193 CG3998 -0.682348
CG30193 CG4041 1.282699
CG30193 CG4589 -0.636353
CG30193 CG4976 -0.233960
CG30193 CG5454 -1.811584
CG30193 CG5581 -1.123117
CG30193 CG5940 -0.073764
CG30193 CG5949 -0.513078
CG30193 CG6647 0.130152
CG30193 CG7457 0.196547
CG30193 CG8050 -0.313050
CG30193 CG8651 0.701929
CG30193 CG9211 0.260624
CG30193 CG9712 0.309856
CG30193 CG9740 -2.740933
CG30193 CG9866 0.640493
CG3039 CG3227 -0.272777
CG3039 CG3424 -0.543798
CG3039 CG4236 -0.970509
CG3039 CG5175 0.129253
CG3039 CG5809 -0.108604
CG3039 CG6720 -0.067705
CG3039 CG8933 0.011777
CG3039 CG9193 0.756560
CG3039 CG9256 0.005214
CG3039 CG9999 -1.789673
CG3041 CG3048 -0.541603
CG3041 CG3183 -0.256857
CG3041 CG32982 0.083773
CG3041 CG3307 -1.968845
CG3041 CG3430 0.103969
CG3041 CG4589 -0.594528
CG3041 CG4976 0.180060
CG3041 CG5083 0.366358
CG3041 CG5454 0.754891
CG3041 CG5581 0.620635
CG3041 CG5940 -1.039716
CG3041 CG5949 -0.542172
CG3041 CG6647 0.506791
CG3041 CG6860 -0.144616
CG3041 CG7265 -0.158416
CG3041 CG7457 0.193299
CG3041 CG7855 0.050222
CG3041 CG8308 0.002250
CG3041 CG8472 -0.372819
CG3041 CG9256 -0.390666
CG3041 CG9740 2.265500
CG3048 CG3227 -0.382653
CG3048 CG32982 -0.992420
CG3048 CG3307 0.390278
CG3048 CG3424 0.097074
CG3048 CG3430 -0.005109
CG3048 CG4050 -0.089997
CG3048 CG4158 -0.498566
CG3048 CG4236 -0.155645
CG3048 CG4589 0.383941
CG3048 CG4976 -0.109455
CG3048 CG5408 -0.285733
CG3048 CG5809 0.362062
CG3048 CG5940 0.140611
CG3048 CG5949 0.017000
CG3048 CG6105 0.259278
CG3048 CG8625 0.035868
CG3048 CG8651 -0.804148
CG3048 CG9977 -0.481531
CG30497 CG3227 -0.212942
CG30497 CG3424 -0.105689
CG30497 CG4050 0.390879
CG30497 CG4236 0.318168
CG30497 CG4303 0.091474
CG30497 CG5277 0.320051
CG30497 CG5408 0.375457
CG30497 CG5809 -0.250796
CG30497 CG6105 -0.521068
CG30497 CG6210 0.402057
CG30497 CG6578 -0.465361
CG30497 CG7375 -0.477888
CG30497 CG7892 -0.044631
CG30497 CG8625 -0.504104
CG30497 CG9148 -0.337591
CG30497 CG9977 -1.507552
CG3097 CG4440 0.666317
CG3097 CG5814 -0.048300
CG3097 CG5893 -1.355319
CG3097 CG9768 -0.394609
CG31317 CG3689 -0.805310
CG31349 CG3605 -0.192228
CG31349 CG3800 -0.767893
CG31349 CG3992 0.401375
CG31349 CG4440 0.714124
CG31349 CG5093 -0.666779
CG31349 CG5408 -0.086272
CG31349 CG5813 -0.204024
CG31349 CG5814 -1.142448
CG31349 CG5824 0.639262
CG31349 CG6501 -0.311587
CG31349 CG8472 -0.145985
CG31349 CG8581 -0.130174
CG31349 CG9022 0.185234
CG31349 CG9148 0.205213
CG31349 CG9238 0.374109
CG31349 CG9322 0.580983
CG31349 TE19126 -0.677081
CG3183 CG32982 -0.606910
CG3183 CG3307 -1.574844
CG3183 CG4303 0.381885
CG3183 CG4567 0.318943
CG3183 CG4769 0.199690
CG3183 CG4878 -0.056424
CG3183 CG5083 -0.727432
CG3183 CG5215 0.052713
CG3183 CG5408 0.091149
CG3183 CG5581 -0.487792
CG3183 CG5940 0.150559
CG3183 CG6391 -0.236543
CG3183 CG6860 -0.147383
CG3183 CG7223 -0.082154
CG3183 CG7528 0.027378
CG3183 CG7892 -0.626020
CG3183 CG8308 -0.043088
CG3183 CG8651 -0.331140
CG3183 CG9211 0.180408
CG3183 CG9423 -0.112261
CG3183 CG9712 -1.250399
CG3183 CG9740 2.251191
CG3183 CG9866 0.105601
CG3183 CG9977 0.110401
CG3183 CG9984 0.584106
CG3198 CG3605 -0.580513
CG3198 CG4672 -0.720839
CG3198 CG5454 -0.180566
CG3198 CG5520 0.290385
CG3198 CG6501 -1.845405
CG3198 CG7413 -0.474463
CG3198 CG7563 -1.069470
CG3198 CG8965 -1.896430
CG3198 CG9022 -0.313327
CG3198 CG9322 0.134223
CG32149 CG3416 -0.281745
CG32149 CG5083 0.015960
CG32149 CG5215 -0.465879
CG32149 CG5940 0.069352
CG32149 CG7265 0.172560
CG32149 CG7271 -0.558214
CG32149 CG7457 -0.298333
CG32149 CG7855 -0.183256
CG32149 CG9256 -0.129526
CG32149 CG9750 0.087765
CG32253 CG3992 -0.717376
CG32253 CG5133 -0.593315
CG3227 CG3424 -0.078607
CG3227 CG4236 -0.348463
CG3227 CG4303 -0.661649
CG3227 CG5809 0.255244
CG3227 CG6105 -0.150191
CG3227 CG6210 0.019014
CG3227 CG7375 -0.005134
CG3227 CG7892 -0.263879
CG3227 CG8625 -1.416456
CG3227 CG8651 -0.279805
CG3227 CG9256 0.388272
CG3227 CG9423 0.338653
CG3227 CG9977 0.237906
CG32372 CG3278 -0.153831
CG32372 CG5215 -0.022253
CG32372 CG6751 0.006328
CG32372 CG9423 -0.539086
CG32486 CG3278 -0.248093
CG32486 CG3800 0.130965
CG32486 CG3969 0.475261
CG32486 CG4307 -0.608866
CG32486 CG4567 -0.079973
CG32486 CG4878 0.716695
CG32486 CG5083 0.074795
CG32486 CG5813 -0.907373
CG32486 CG5824 0.051985
CG32486 CG6391 -0.048024
CG32486 CG6751 1.058259
CG32486 CG6949 -0.096410
CG32486 CG8147 -0.016885
CG32486 CG8581 -0.472720
CG32486 CG9984 -0.351814
CG32491 CG4672 -0.130812
CG32491 CG5520 -0.421921
CG32491 CG6224 -1.098483
CG32491 CG8651 -0.393279
CG3278 CG3416 -0.546136
CG3278 CG3689 -0.382797
CG3278 CG4307 0.296125
CG3278 CG4878 -0.694680
CG3278 CG4904 -0.366966
CG3278 CG5258 -0.197945
CG3278 CG5824 0.831458
CG3278 CG6391 -0.321560
CG3278 CG6930 0.307191
CG3278 CG6998 -0.498781
CG3278 CG7265 -0.282680
CG3278 CG9256 0.091554
CG3278 CG9750 -0.005402
CG3278 CG9916 -1.343429
CG32982 CG3307 -0.454094
CG32982 CG3430 -1.696875
CG32982 CG3619 -0.138424
CG32982 CG3998 1.215287
CG32982 CG4589 -1.103201
CG32982 CG4769 -0.089364
CG32982 CG4878 0.260263
CG32982 CG4976 -1.680619
CG32982 CG5083 0.428593
CG32982 CG5809 -1.254849
CG32982 CG5940 0.310532
CG32982 CG5949 -0.053716
CG32982 CG6345 0.046343
CG32982 CG6647 -0.159038
CG32982 CG6860 -0.224458
CG32982 CG7223 0.246332
CG32982 CG7698 0.297530
CG32982 CG7833 0.247744
CG32982 CG8308 -0.303269
CG32982 CG8651 -0.040694
CG32982 CG9256 0.600316
CG32982 CG9712 0.164834
CG32982 CG9740 -3.277757
CG32982 CG9866 0.678632
CG32982 CG9884 1.057814
CG32982 CG9977 -0.042099
CG3307 CG3424 -0.132417
CG3307 CG3430 -0.687647
CG3307 CG3998 0.141082
CG3307 CG4041 -0.694936
CG3307 CG4307 1.863200
CG3307 CG4589 0.433575
CG3307 CG4878 -0.163587
CG3307 CG4976 -2.744136
CG3307 CG5083 -1.380211
CG3307 CG5454 -1.675237
CG3307 CG5581 -0.546837
CG3307 CG5949 1.304549
CG3307 CG6647 -0.137388
CG3307 CG6720 0.092843
CG3307 CG6860 0.556182
CG3307 CG7265 0.276918
CG3307 CG7698 0.798103
CG3307 CG8050 0.217995
CG3307 CG8308 -1.093772
CG3307 CG8472 0.009134
CG3307 CG8651 0.219077
CG3307 CG9211 -0.265310
CG3307 CG9256 -0.178298
CG3307 CG9712 0.866382
CG3307 CG9740 -5.136906
CG3307 CG9984 -0.874912
CG33207 CG4976 -0.409536
CG33207 CG5258 -0.398563
CG3400 CG3992 0.120095
CG3400 CG4050 0.001426
CG3400 CG4420 -0.163284
CG3400 CG5408 0.311222
CG3400 CG5814 0.192689
CG3400 CG6210 0.367492
CG3400 CG9148 -0.055290
CG3400 CG9238 -0.467740
CG3400 CG9322 0.069915
CG3400 CG9977 -0.239834
CG3416 CG3969 -0.300576
CG3416 CG4878 -0.222810
CG3416 CG5215 -0.158865
CG3416 CG5258 0.355988
CG3416 CG5452 -0.153471
CG3416 CG6720 0.182207
CG3416 CG6949 -0.847974
CG3416 CG7265 -0.049280
CG3416 CG7271 0.574667
CG3416 CG7457 0.036541
CG3416 CG8933 -0.165369
CG3416 CG9256 0.560194
CG3416 CG9750 -0.007287
CG3424 CG4236 -0.242369
CG3424 CG4303 0.241255
CG3424 CG5258 0.058642
CG3424 CG5809 -0.829541
CG3424 CG7698 0.425053
CG3424 CG7833 -0.283512
CG3424 CG7855 0.081841
CG3424 CG8050 -0.278417
CG3424 CG8933 -0.336134
CG3424 CG9193 0.230487
CG3424 CG9256 -0.028088
CG3424 CG9750 -0.169883
CG3424 CG9999 -1.142663
CG3430 CG3619 0.067776
CG3430 CG4589 -0.762235
CG3430 CG4976 1.428888
CG3430 CG5581 0.696347
CG3430 CG5940 -0.329814
CG3430 CG5949 -1.995130
CG3430 CG6105 0.053847
CG3430 CG6246 -0.275331
CG3430 CG7223 -0.677856
CG3430 CG7375 -0.406044
CG3430 CG7457 0.439090
CG3430 CG7855 -0.007791
CG3430 CG8050 1.100390
CG3430 CG8651 0.122332
CG3430 CG9712 0.167784
CG3430 CG9740 2.141475
CG3430 CG9762 1.178390
CG3430 CG9866 -5.547181
CG3430 CG9884 -0.512611
CG3605 CG3800 0.047448
CG3605 CG4440 -1.637081
CG3605 CG4672 -2.785189
CG3605 CG5408 -0.471404
CG3605 CG5520 0.285257
CG3605 CG5814 0.433125
CG3605 CG6210 -0.046926
CG3605 CG6345 0.313391
CG3605 CG6501 -0.067463
CG3605 CG8308 -0.326520
CG3605 CG8651 -0.000676
CG3605 CG8965 0.409701
CG3619 CG4158 -0.273309
CG3619 CG4454 -0.567437
CG3619 CG4769 -0.506702
CG3619 CG6105 -0.014850
CG3619 CG6345 0.093088
CG3619 CG7375 -1.781328
CG3619 CG7892 0.249300
CG3619 CG9762 0.277608
CG3689 CG5215 -0.055584
CG3705 CG4041 -0.394599
CG3705 CG8050 -0.600251
CG3705 CG8147 0.447442
CG3705 CG8174 -0.509044
CG3705 CG9322 -1.109795
CG3800 CG4008 -0.651245
CG3800 CG4299 0.217437
CG3800 CG4440 -0.491206
CG3800 CG4567 -0.734316
CG3800 CG4769 -0.014278
CG3800 CG5277 0.797942
CG3800 CG5408 -0.316371
CG3800 CG5814 -0.266269
CG3800 CG6210 -0.511300
CG3800 CG6345 0.282981
CG3800 CG6751 -1.459271
CG3800 CG7528 0.680084
CG3800 CG8581 -0.014723
CG3800 CG9148 -0.276177
CG3800 CG9211 0.351894
CG3800 CG9253 0.092933
CG3839 CG6224 -1.216879
CG3969 CG4041 -0.110662
CG3969 CG4050 -0.329476
CG3969 CG4236 -0.098773
CG3969 CG4307 -0.188285
CG3969 CG4567 0.770274
CG3969 CG4878 0.282728
CG3969 CG4904 0.550057
CG3969 CG5083 -2.033529
CG3969 CG5215 -0.114069
CG3969 CG5661 0.038251
CG3969 CG5809 0.363776
CG3969 CG6210 0.882411
CG3969 CG6720 -0.633606
CG3969 CG6949 0.208999
CG3969 CG7265 -0.945548
CG3969 CG7271 -1.368388
CG3969 CG7528 -0.329620
CG3969 CG7698 -1.439099
CG3969 CG8933 -0.808389
CG3969 CG9148 -0.463817
CG3969 CG9253 0.304785
CG3969 CG9256 -0.029940
CG3969 CG9740 1.724783
CG3969 CG9750 1.048720
CG3969 CG9884 -0.490730
CG3969 CG9977 -0.018108
CG3969 CG9984 -2.733128
CG3992 CG5814 0.808389
CG3992 CG5824 -0.268007
CG3992 CG8147 -0.810066
CG3992 CG9148 -0.109571
CG3992 CG9238 -0.116556
CG3992 CG9916 -0.469629
CG3992 TE19126 -0.575446
CG3998 CG4041 -0.371041
CG3998 CG4307 0.321811
CG3998 CG4589 -1.085798
CG3998 CG4878 0.611618
CG3998 CG4976 -2.119212
CG3998 CG5083 0.320669
CG3998 CG5454 -0.770332
CG3998 CG5949 0.384522
CG3998 CG6345 0.189980
CG3998 CG6647 -2.214019
CG3998 CG6860 -0.161455
CG3998 CG7457 -0.032535
CG3998 CG8308 0.548869
CG3998 CG9211 0.148720
CG3998 CG9712 0.152503
CG3998 CG9740 -0.781012
CG4008 CG4567 0.393507
CG4008 CG5408 0.006009
CG4008 CG6105 0.019992
CG4008 CG6210 0.042541
CG4008 CG6345 0.257257
CG4008 CG6391 -0.284710
CG4008 CG6751 0.022818
CG4008 CG7375 -0.631785
CG4008 CG8472 -0.283668
CG4008 CG9191 -0.525649
CG4008 CG9211 -1.444177
CG4008 CG9916 -0.175082
CG4041 CG4307 0.059089
CG4041 CG4589 0.258148
CG4041 CG4904 0.964184
CG4041 CG5454 -1.487857
CG4041 CG5581 -0.934295
CG4041 CG5809 -0.224071
CG4041 CG6345 0.411332
CG4041 CG6647 0.415521
CG4041 CG7698 0.104090
CG4041 CG8050 0.235698
CG4041 CG8174 0.365767
CG4041 CG8581 -0.261811
CG4041 CG9211 0.374855
CG4041 CG9253 -0.281353
CG4041 CG9712 0.716088
CG4041 CG9740 -1.793835
CG4041 CG9762 0.728021
CG4041 CG9866 0.419588
CG4041 CG9884 -0.882714
CG4041 CG9984 -1.579995
CG4050 CG4236 -0.217855
CG4050 CG4303 -0.253697
CG4050 CG4307 0.859841
CG4050 CG4589 -0.006970
CG4050 CG4878 -1.789064
CG4050 CG4904 0.388852
CG4050 CG5083 0.144701
CG4050 CG5258 0.343438
CG4050 CG5277 -0.045207
CG4050 CG5408 -0.499288
CG4050 CG6578 -0.911829
CG4050 CG7265 0.065784
CG4050 CG7698 0.395030
CG4050 CG8308 0.295994
CG4050 CG8472 0.536844
CG4050 CG8625 0.311066
CG4050 CG9148 0.278216
CG4050 CG9253 0.099144
CG4050 CG9256 -0.722703
CG4050 CG9740 1.088247
CG4050 CG9884 -1.595383
CG4050 CG9977 -0.654785
CG4050 CG9984 -0.141606
CG4158 CG5949 -0.059087
CG4158 CG8308 0.022310
CG4158 CG8651 -0.844258
CG4158 CG9977 0.157072
CG4236 CG4303 -0.268303
CG4236 CG4878 0.335459
CG4236 CG5175 -0.566502
CG4236 CG5258 -1.050917
CG4236 CG5809 -1.854358
CG4236 CG5940 -0.046049
CG4236 CG6720 -0.045338
CG4236 CG7265 0.343625
CG4236 CG7271 -0.289848
CG4236 CG7528 -0.214991
CG4236 CG7538 0.372536
CG4236 CG7698 -0.317060
CG4236 CG7833 0.170458
CG4236 CG7855 0.428991
CG4236 CG8933 -2.348140
CG4236 CG9193 -1.348194
CG4236 CG9256 -0.397588
CG4236 CG9423 0.503962
CG4236 CG9750 0.132182
CG4236 CG9977 -0.835375
CG4236 CG9999 -1.197078
CG4299 CG5814 -0.077411
CG4299 CG6751 -0.031148
CG4299 CG9148 -0.442649
CG4303 CG4878 0.299533
CG4303 CG5581 -0.640249
CG4303 CG5809 -0.608256
CG4303 CG6105 0.290555
CG4303 CG7892 -0.392205
CG4303 CG8625 0.117366
CG4303 CG8651 0.576270
CG4303 CG8933 -0.158974
CG4303 CG9256 -0.065071
CG4303 CG9423 -1.800536
CG4303 CG9740 0.791530
CG4303 CG9762 0.641014
CG4303 CG9866 -0.392775
CG4303 CG9884 -0.404404
CG4303 CG9984 0.216999
CG4307 CG4878 -2.798683
CG4307 CG4904 -0.747046
CG4307 CG5258 0.418702
CG4307 CG5454 -1.730742
CG4307 CG5581 0.070902
CG4307 CG5661 -0.219455
CG4307 CG6647 -0.003960
CG4307 CG6720 0.217732
CG4307 CG7698 -0.049792
CG4307 CG8174 0.468912
CG4307 CG8933 -0.403630
CG4307 CG9253 0.182900
CG4307 CG9256 1.552550
CG4307 CG9740 -0.206050
CG4307 CG9750 -0.287414
CG4307 CG9884 -2.092127
CG4307 CG9984 -3.342350
CG4440 CG4672 0.825291
CG4440 CG4769 -0.394267
CG4440 CG5408 0.417432
CG4440 CG5814 -1.280768
CG4440 CG6210 -0.134402
CG4440 CG6345 -0.548102
CG4440 CG6501 -0.030819
CG4440 CG9238 0.093730
CG4567 CG4769 -0.234797
CG4567 CG4878 0.460327
CG4567 CG4904 -0.005667
CG4567 CG5083 -0.334784
CG4567 CG5258 -0.563554
CG4567 CG5277 -0.219881
CG4567 CG5408 0.369346
CG4567 CG5661 0.066787
CG4567 CG6345 0.557593
CG4567 CG6647 -0.145834
CG4567 CG6751 -0.341568
CG4567 CG6860 0.090589
CG4567 CG8472 -0.381587
CG4567 CG9211 -0.800016
CG4567 CG9253 -0.708675
CG4567 CG9322 -0.344669
CG4567 CG9884 -0.119667
CG4567 CG9984 -0.656366
CG4589 CG4878 0.110509
CG4589 CG4976 -0.373727
CG4589 CG5083 -0.712523
CG4589 CG5581 -0.442817
CG4589 CG5809 0.048874
CG4589 CG5940 0.467074
CG4589 CG5949 -1.126236
CG4589 CG6345 -0.390463
CG4589 CG6647 -1.158696
CG4589 CG7457 -0.660306
CG4589 CG7698 0.158330
CG4589 CG8308 0.198803
CG4589 CG8651 0.275141
CG4589 CG9211 -0.119297
CG4589 CG9712 -0.044240
CG4589 CG9740 -0.939201
CG4589 CG9866 1.104471
CG4589 CG9884 -0.380662
CG4589 CG9984 0.650133
CG4672 CG5520 -0.421967
CG4672 CG6345 -0.655339
CG4672 CG6501 0.346548
CG4672 CG8308 0.400412
CG4672 CG8651 -0.160477
CG4672 CG8965 -0.311521
CG4769 CG6345 -0.039959
CG4769 CG7223 -0.667228
CG4769 CG8651 0.225284
CG4769 CG9253 -0.245493
CG4878 CG4904 -0.929541
CG4878 CG5083 0.127445
CG4878 CG5258 -0.827240
CG4878 CG5454 0.791860
CG4878 CG5809 -0.603498
CG4878 CG6647 -1.959721
CG4878 CG6720 -0.296447
CG4878 CG6860 0.686999
CG4878 CG7265 -0.920471
CG4878 CG7457 -0.021051
CG4878 CG7698 0.115031
CG4878 CG8308 -0.749747
CG4878 CG8472 -1.884880
CG4878 CG8933 1.121537
CG4878 CG9188 0.094015
CG4878 CG9253 0.191831
CG4878 CG9256 -0.284275
CG4878 CG9423 -0.273956
CG4878 CG9740 -1.918788
CG4878 CG9750 -0.451491
CG4878 CG9884 1.151905
CG4878 CG9984 -0.876417
CG4904 CG5277 -1.575848
CG4904 CG5454 -0.088824
CG4904 CG5661 0.572332
CG4904 CG6391 -0.084917
CG4904 CG6751 1.478390
CG4904 CG7265 1.608940
CG4904 CG8174 -0.917794
CG4904 CG8472 -1.465135
CG4904 CG9022 0.726266
CG4904 CG9256 0.223653
CG4904 CG9740 0.973119
CG4904 CG9884 -0.870105
CG4904 CG9916 0.979517
CG4904 CG9984 -4.365028
CG4976 CG5083 0.504212
CG4976 CG5581 -0.041200
CG4976 CG5940 -0.996053
CG4976 CG5949 -0.723702
CG4976 CG7223 -0.344655
CG4976 CG7457 -0.494964
CG4976 CG8651 -0.460261
CG4976 CG9193 -0.686351
CG4976 CG9253 -0.012364
CG4976 CG9256 0.327485
CG4976 CG9740 2.214531
CG5083 CG5215 0.738249
CG5083 CG5408 -0.125337
CG5083 CG6391 0.399505
CG5083 CG6647 -0.056871
CG5083 CG6860 -0.554003
CG5083 CG7265 -1.532398
CG5083 CG7271 0.141597
CG5083 CG7457 -0.246787
CG5083 CG7698 -0.326614
CG5083 CG8308 0.194927
CG5083 CG8472 0.373930
CG5083 CG9191 -0.197265
CG5083 CG9211 -0.136134
CG5083 CG9256 -0.072068
CG5083 CG9712 -0.289638
CG5083 CG9740 -0.988088
CG5083 CG9750 -0.029826
CG5083 CG9984 0.575289
CG5093 CG5133 -0.990666
CG5093 CG5893 1.751704
CG5093 CG9238 -1.317308
CG5093 CG9322 -1.671993
CG5093 CG9999 3.705773
CG5093 TE19126 1.052452
CG5175 CG5258 -0.251743
CG5175 CG7538 -0.375263
CG5175 CG9999 -0.624025
CG5215 CG5277 0.687136
CG5215 CG5813 -0.251377
CG5215 CG5824 0.041064
CG5215 CG6210 -0.240626
CG5215 CG6391 0.059130
CG5215 CG6751 -0.257026
CG5215 CG6930 -0.043730
CG5215 CG7265 -1.748227
CG5215 CG7528 -1.115271
CG5215 CG7892 0.074794
CG5215 CG8933 0.156758
CG5215 CG9148 -1.150177
CG5215 CG9256 -0.395870
CG5215 CG9423 0.223791
CG5258 CG5809 -0.731706
CG5258 CG6720 0.543727
CG5258 CG7265 -0.309348
CG5258 CG7528 -0.793406
CG5258 CG7538 -0.539598
CG5258 CG7698 0.554316
CG5258 CG9253 -0.164214
CG5258 CG9256 0.371358
CG5258 CG9423 -0.034978
CG5258 CG9984 0.273992
CG5277 CG5408 0.549396
CG5277 CG5581 0.372662
CG5277 CG5824 -0.175404
CG5277 CG6210 -0.934751
CG5277 CG6578 -2.761722
CG5277 CG6751 -2.930019
CG5277 CG7265 0.319250
CG5277 CG8174 0.223803
CG5277 CG8472 -0.901038
CG5277 CG9148 0.475896
CG5277 CG9238 0.473541
CG5277 CG9322 -0.196409
CG5277 CG9423 0.303810
CG5277 CG9977 -0.030256
CG5277 CG9984 -0.606162
CG5370 CG8174 -0.279657
CG5370 CG9322 -0.313343
CG5408 CG5809 -0.351659
CG5408 CG5813 0.376022
CG5408 CG5814 -0.026642
CG5408 CG6105 -0.424817
CG5408 CG6210 -0.499107
CG5408 CG6501 -0.242266
CG5408 CG7265 0.967527
CG5408 CG7528 -1.771916
CG5408 CG8472 -1.177121
CG5408 CG8581 -0.393561
CG5408 CG9148 -0.454621
CG5408 CG9211 -0.067617
CG5452 CG7457 0.157689
CG5452 CG7855 0.031686
CG5452 CG9193 -0.382537
CG5452 CG9256 -0.066502
CG5454 CG5581 -0.158364
CG5454 CG6345 0.472466
CG5454 CG6647 0.781057
CG5454 CG8050 0.104135
CG5454 CG8174 -0.102587
CG5454 CG8472 0.055593
CG5454 CG9211 0.463851
CG5454 CG9740 0.884505
CG5454 CG9984 -0.290021
CG5520 CG7563 -0.561540
CG5520 CG9022 -0.309022
CG5581 CG5809 0.477482
CG5581 CG5940 -0.384220
CG5581 CG5949 -0.486506
CG5581 CG7223 -0.513155
CG5581 CG8651 -0.734566
CG5581 CG9253 -0.757514
CG5581 CG9423 0.189037
CG5581 CG9740 0.476773
CG5581 CG9866 -2.432054
CG5581 CG9884 0.460963
CG5581 CG9984 -1.261795
CG5661 CG6345 -0.246255
CG5661 CG6578 -0.200708
CG5661 CG9148 0.049814
CG5661 CG9238 -0.329098
CG5661 CG9322 -0.497656
CG5661 CG9884 -0.313954
CG5809 CG6105 -0.026929
CG5809 CG6578 -0.124353
CG5809 CG7271 0.049727
CG5809 CG7698 -1.606590
CG5809 CG7833 -0.547632
CG5809 CG8625 -0.506594
CG5809 CG8933 0.233247
CG5809 CG9188 -0.100361
CG5809 CG9712 -0.405840
CG5809 CG9740 0.602395
CG5809 CG9762 -0.240385
CG5809 CG9866 0.046674
CG5809 CG9884 0.011667
CG5809 CG9977 -0.291181
CG5809 CG9984 0.182962
CG5813 CG5814 0.003331
CG5813 CG5824 -3.643134
CG5813 CG6210 0.066439
CG5813 CG6391 -0.250892
CG5813 CG6751 -0.476814
CG5813 CG6949 -0.084416
CG5813 CG7265 0.408986
CG5813 CG7528 -0.526637
CG5813 CG8472 -0.468485
CG5813 CG9148 0.422866
CG5813 CG9191 -0.352540
CG5814 CG5824 0.060003
CG5814 CG6501 -0.125539
CG5814 CG9148 0.922255
CG5814 CG9238 -0.768248
CG5814 CG9322 1.257049
CG5814 TE19126 -0.322739
CG5824 CG6210 0.004729
CG5824 CG6751 0.901101
CG5824 CG7528 0.262075
CG5824 CG8147 -0.279194
CG5824 CG9148 -1.346818
CG5824 CG9916 -1.665843
CG5893 CG6246 -1.439049
CG5893 CG9193 -2.243631
CG5893 CG9768 -1.051172
CG5893 TE19126 4.146694
CG5940 CG5949 -0.356357
CG5940 CG7457 -0.835353
CG5940 CG7855 0.222764
CG5940 CG8651 0.109668
CG5940 CG8933 -0.351122
CG5940 CG9193 -0.096119
CG5940 CG9256 0.372548
CG5940 CG9423 -0.187058
CG5940 CG9750 0.246056
CG5949 CG6345 0.026083
CG5949 CG7223 -0.576334
CG5949 CG8651 -0.563938
CG5949 CG9740 -0.844301
CG5949 CG9866 -0.359922
CG5949 CG9884 -0.394777
CG6105 CG6210 -0.808133
CG6105 CG7375 -0.592638
CG6105 CG7528 0.326839
CG6105 CG7698 0.187011
CG6105 CG7855 -0.570218
CG6105 CG7892 -0.468138
CG6105 CG9191 -0.127430
CG6105 CG9256 -0.025914
CG6105 CG9423 0.254881
CG6105 CG9712 0.435193
CG6105 CG9762 -0.535346
CG6105 CG9866 0.166103
CG6105 CG9884 0.137234
CG6210 CG6751 -1.288221
CG6210 CG7375 -0.426133
CG6210 CG7528 -0.390725
CG6210 CG9148 -0.716092
CG6210 CG9191 0.001864
CG6210 CG9762 0.249287
CG6210 CG9916 0.389607
CG6246 CG8050 -0.448429
CG6345 CG6647 -0.635619
CG6345 CG7375 0.056366
CG6345 CG8308 0.343410
CG6345 CG8965 0.410715
CG6345 CG9191 0.074828
CG6345 CG9211 -1.882890
CG6345 CG9238 -0.063326
CG6345 CG9322 0.299595
CG6345 CG9762 0.587112
CG6345 CG9884 -0.075333
CG6391 CG6751 -0.563010
CG6391 CG6930 -1.082176
CG6391 CG6949 -0.101417
CG6391 CG7265 -0.965006
CG6391 CG7528 0.215696
CG6391 CG7892 -0.118366
CG6391 CG8472 0.098466
CG6391 CG9256 0.367131
CG6391 CG9423 0.061568
CG6391 CG9710 -0.898974
CG6391 CG9916 0.189932
CG6391 CG9984 0.628007
CG6501 CG7413 0.438369
CG6501 CG7563 -0.336261
CG6501 CG8965 0.231708
CG6501 CG9022 -1.270982
CG6501 CG9191 -0.387636
CG6501 CG9322 -0.413400
CG6501 TE19126 -1.149316
CG6578 CG8174 0.127182
CG6578 CG8625 -0.147320
CG6578 CG9238 -0.167036
CG6578 CG9256 0.116466
CG6578 CG9740 0.485608
CG6578 CG9884 -0.257313
CG6578 CG9977 -0.190993
CG6647 CG7457 0.474325
CG6647 CG7698 -1.373830
CG6647 CG8308 -2.076131
CG6647 CG8472 0.366916
CG6647 CG8544 0.308611
CG6647 CG8965 -0.376243
CG6647 CG9188 -0.171032
CG6647 CG9191 0.506170
CG6647 CG9211 -0.643730
CG6647 CG9256 0.129649
CG6647 CG9712 0.073973
CG6647 CG9740 -0.524392
CG6647 CG9750 -0.171618
CG6647 CG9884 -0.760064
CG6720 CG6949 -0.129383
CG6720 CG7265 -0.609804
CG6720 CG7528 -0.681785
CG6720 CG7538 0.167147
CG6720 CG7698 -0.288603
CG6720 CG8933 -0.879420
CG6720 CG9193 -0.893701
CG6720 CG9256 0.499278
CG6720 CG9423 0.258076
CG6720 CG9740 0.116765
CG6720 CG9750 -0.819154
CG6720 CG9984 0.132370
CG6751 CG7528 0.261659
CG6751 CG8472 0.639434
CG6751 CG9148 -1.558767
CG6751 CG9916 -0.671964
CG6860 CG8308 -1.404191
CG6860 CG8472 -0.798697
CG6860 CG9211 -0.500569
CG6930 CG6949 -0.977338
CG6930 CG7528 -0.337342
CG6949 CG7265 -0.196239
CG6949 CG7271 -1.508336
CG6949 CG7528 0.180330
CG6949 CG9750 0.171489
CG7223 CG8651 0.027521
CG7223 CG9866 0.159654
CG7265 CG7271 0.119621
CG7265 CG7528 -0.803622
CG7265 CG8472 -2.721671
CG7265 CG9148 0.502671
CG7265 CG9256 -2.418344
CG7265 CG9423 -0.657187
CG7265 CG9750 -0.696639
CG7265 CG9984 -2.265522
CG7271 CG7528 0.208101
CG7271 CG7538 -0.039481
CG7271 CG7698 -0.205337
CG7271 CG7855 -0.066562
CG7271 CG8933 0.444984
CG7271 CG9148 -0.024607
CG7271 CG9750 -0.362237
CG7375 CG7892 -1.015866
CG7375 CG8625 0.454054
CG7375 CG9712 0.478285
CG7375 CG9762 -2.721008
CG7375 CG9866 -0.111377
CG7375 CG9884 1.533461
CG7413 CG7563 -0.513017
CG7413 CG8308 -0.448200
CG7413 CG8965 0.079461
CG7413 CG9191 -0.838378
CG7457 CG7855 0.251300
CG7457 CG8308 0.269790
CG7457 CG8544 -0.917787
CG7457 CG9193 0.145199
CG7457 CG9256 -0.967971
CG7457 CG9712 -0.737729
CG7457 CG9740 0.423994
CG7528 CG7538 -0.021710
CG7528 CG7698 0.448751
CG7528 CG8472 0.786710
CG7528 CG8933 0.433773
CG7528 CG9148 -0.338091
CG7528 CG9253 0.281310
CG7528 CG9423 0.140645
CG7528 CG9984 -1.210034
CG7538 CG7698 -0.310694
CG7538 CG9193 -0.710887
CG7563 CG8965 -1.108868
CG7563 CG9191 -0.357760
CG7698 CG7855 0.075915
CG7698 CG8933 -0.462042
CG7698 CG9191 -0.073724
CG7698 CG9256 0.246370
CG7698 CG9712 -0.005671
CG7698 CG9740 -1.054093
CG7698 CG9750 0.448204
CG7698 CG9762 0.483637
CG7698 CG9884 0.180164
CG7698 CG9977 0.471912
CG7698 CG9984 -0.367449
CG7833 CG8050 -0.673611
CG7833 CG8625 -0.611874
CG7833 CG8933 0.100367
CG7833 CG9188 -0.483464
CG7833 CG9712 -0.042533
CG7833 CG9740 0.195459
CG7833 CG9762 0.124560
CG7833 CG9866 -0.126004
CG7833 CG9884 0.061599
CG7833 CG9977 -0.003523
CG7855 CG8050 -0.363420
CG7855 CG8544 -0.220267
CG7855 CG9193 -0.289588
CG7855 CG9256 -1.125466
CG7855 CG9712 -0.219599
CG7855 CG9740 1.169156
CG7855 CG9750 -0.212887
CG7892 CG9256 0.165110
CG7892 CG9423 0.052794
CG7892 CG9866 0.311215
CG8050 CG9188 -0.606924
CG8050 CG9712 0.994365
CG8050 CG9740 -1.294811
CG8050 CG9762 0.257214
CG8050 CG9866 -0.785250
CG8050 CG9884 0.755565
CG8147 CG8174 -1.933922
CG8147 CG9322 1.079649
CG8147 CG9916 0.248269
CG8147 TE19126 0.214042
CG8174 CG9022 -0.129016
CG8174 CG9322 -0.680341
CG8174 CG9884 -0.029016
CG8308 CG8472 0.077995
CG8308 CG8544 -0.684750
CG8308 CG8651 0.010657
CG8308 CG9211 0.000629
CG8308 CG9256 -0.353882
CG8308 CG9712 -0.371567
CG8308 CG9740 1.257349
CG8308 CG9884 0.346737
CG8472 CG9022 -0.100660
CG8472 CG9191 0.009738
CG8472 CG9211 0.312134
CG8472 CG9256 0.482035
CG8472 CG9984 1.164153
CG8544 CG9193 -0.241462
CG8544 CG9256 0.106751
CG8544 CG9712 -0.069335
CG8544 CG9750 -0.316675
CG8581 CG9148 -0.014316
CG8625 CG9188 0.056294
CG8625 CG9762 -0.723535
CG8625 CG9884 -0.401738
CG8625 CG9977 -0.674358
CG8651 CG9423 -1.098814
CG8933 CG9712 0.728783
CG8933 CG9740 -0.121692
CG8933 CG9750 -0.538926
CG8933 CG9866 0.221197
CG8933 CG9884 1.020860
CG8933 CG9977 -0.254416
CG8933 CG9984 -0.208198
CG8965 CG9022 0.120779
CG8965 CG9191 -0.186926
CG8965 CG9884 0.617890
CG9148 CG9916 -0.339892
CG9188 CG9712 -0.056790
CG9188 CG9740 0.638184
CG9188 CG9762 -0.030008
CG9188 CG9884 -0.569088
CG9188 CG9977 -0.057419
CG9191 CG9211 -0.153592
CG9193 CG9750 -0.114509
CG9193 CG9999 -0.510465
CG9211 CG9253 -0.075219
CG9211 CG9712 0.272180
CG9238 CG9322 -0.548461
CG9238 TE19126 -0.027013
CG9253 CG9740 0.775927
CG9253 CG9884 -0.932628
CG9253 CG9984 -0.146503
CG9256 CG9423 -0.170342
CG9256 CG9712 0.515938
CG9256 CG9740 -0.680315
CG9256 CG9750 0.984181
CG9322 TE19126 -1.599871
CG9423 CG9984 0.241014
CG9712 CG9740 -4.426678
CG9712 CG9762 -0.778649
CG9712 CG9866 0.413759
CG9712 CG9884 0.491875
CG9712 CG9977 -0.273293
CG9740 CG9750 0.916429
CG9740 CG9762 0.420619
CG9740 CG9866 -1.872566
CG9740 CG9884 -4.788086
CG9740 CG9977 -0.350783
CG9740 CG9984 0.262026
CG9762 CG9866 -2.160674
CG9762 CG9884 -2.971400
CG9762 CG9977 0.473661
CG9768 TE19126 0.175972
CG9866 CG9884 0.494347
CG9884 CG9977 -0.046365
CG9884 CG9984 0.923696
