# Supplementary material for: GINI: From ISH Images to Gene Interaction Networks
Source: PLoS Comput Biol. 2013 Oct 10;9(10):e1003227. doi: 10.1371/journal.pcbi.1003227 (PMC3794902; doi:10.1371/journal.pcbi.1003227)
Supplement: Dataset S1 — Networks predicted by GINI for the 9–10 and 13–16 development stages. For the data at each stage, multiple networks were predicted by varying the tuning parameter , between 0.5 and 1, as described in the paper. The network for each value is stored in a separate file in the dataset, in a format readable by Cytoscape. (BZ2) [file pcbi.1003227.s001.bz2 › Dataset_S1_Networks/GINI_network_stage9-10_lambda0.6.txt]

CG10059 CG1091 -0.853715
CG10059 CG11123 -2.304305
CG10059 CG11324 -0.488957
CG10059 CG12129 0.261065
CG10059 CG12131 1.030016
CG10059 CG12592 -0.473363
CG10059 CG12752 -2.168743
CG10059 CG14066 -0.014171
CG10059 CG14430 -0.358836
CG10059 CG14781 -1.020457
CG10059 CG17054 0.604905
CG10059 CG1715 -0.260650
CG10059 CG1780 -1.161734
CG10059 CG18528 0.751755
CG10059 CG1957 0.242616
CG10059 CG2048 1.084819
CG10059 CG2140 -0.642717
CG10059 CG2161 0.074274
CG10059 CG2210 0.509082
CG10059 CG2791 0.163067
CG10059 CG32486 0.579909
CG10059 CG3969 -1.199969
CG10059 CG4041 -1.595558
CG10059 CG4307 -0.867445
CG10059 CG4904 -3.134834
CG10059 CG5277 0.662641
CG10059 CG5454 -0.894654
CG10059 CG5581 -0.381003
CG10059 CG5661 -0.372773
CG10059 CG6391 0.316442
CG10059 CG6578 -1.391511
CG10059 CG7271 0.055121
CG10059 CG8174 -0.962150
CG10059 CG9256 0.682382
CG10059 CG9740 0.826522
CG10059 CG9884 1.522517
CG10059 CG9984 1.386313
CG10082 CG1071 -1.077769
CG10082 CG10882 -1.121227
CG10082 CG11988 -0.035436
CG10082 CG12091 -0.290479
CG10082 CG1345 -0.607832
CG10082 CG13894 -0.005486
CG10082 CG1591 -0.712175
CG10082 CG16903 -0.020098
CG10082 CG16944 -0.061443
CG10082 CG17256 0.140370
CG10082 CG17437 -0.375567
CG10082 CG1763 -0.309753
CG10082 CG18754 -0.089700
CG10082 CG2210 0.385798
CG10082 CG30092 -0.310048
CG10082 CG31349 -0.280132
CG10082 CG3400 -0.548857
CG10082 CG5408 0.153953
CG10082 CG5813 -0.376850
CG10082 CG5814 0.457379
CG10082 CG5824 0.406710
CG10082 CG6210 0.226042
CG10082 CG6501 0.209835
CG10082 CG8581 -0.378956
CG10082 CG9148 -0.163167
CG10082 CG9191 -0.155944
CG10082 CG9322 0.141943
CG10108 CG12094 -0.807442
CG10108 CG12284 -0.862539
CG10108 CG14513 0.353689
CG10108 CG1624 -1.134639
CG10108 CG18024 -0.517634
CG10108 CG1966 -0.068816
CG10108 CG32982 0.689250
CG10108 CG3430 -2.090341
CG10108 CG6246 -0.819448
CG10108 CG7457 -0.332734
CG10108 CG7855 -1.011990
CG10108 CG9712 -0.226171
CG10108 CG9866 1.083685
CG10206 CG11107 -0.103329
CG10206 CG11979 0.165588
CG10206 CG11988 -0.497655
CG10206 CG12249 -0.110793
CG10206 CG12581 -0.249058
CG10206 CG12676 -0.513956
CG10206 CG13900 -0.484886
CG10206 CG16876 0.182618
CG10206 CG17437 -0.331473
CG10206 CG1957 -0.307937
CG10206 CG2173 -0.455987
CG10206 CG30497 -1.608020
CG10206 CG3227 -0.148942
CG10206 CG3400 -0.084840
CG10206 CG3619 -0.037825
CG10206 CG4050 -0.398998
CG10206 CG4299 -0.092127
CG10206 CG4303 -0.008083
CG10206 CG5277 -0.544235
CG10206 CG5408 -0.561768
CG10206 CG5809 -0.093809
CG10206 CG6105 -0.490616
CG10206 CG6210 -0.289636
CG10206 CG6578 0.672190
CG10206 CG6751 0.760826
CG10206 CG7528 0.168112
CG10206 CG8625 0.159767
CG10206 CG9148 -0.053905
CG10206 CG9977 0.356381
CG10212 CG11849 -0.120605
CG10212 CG11987 -0.132157
CG10212 CG12094 -0.331332
CG10212 CG12576 0.264787
CG10212 CG13333 -0.850094
CG10212 CG14805 -0.469056
CG10212 CG1780 -0.006377
CG10212 CG18174 -0.490556
CG10212 CG18321 -0.245772
CG10212 CG1837 -1.741599
CG10212 CG2161 0.322537
CG10212 CG2358 -0.070162
CG10212 CG32149 -0.470741
CG10212 CG3416 -1.606638
CG10212 CG3969 0.635797
CG10212 CG4236 0.261789
CG10212 CG4878 0.373177
CG10212 CG5083 -0.354694
CG10212 CG5452 -0.518068
CG10212 CG5809 0.332522
CG10212 CG6720 0.175255
CG10212 CG7271 -0.653510
CG10212 CG7457 -1.393080
CG10212 CG7538 -0.086817
CG10212 CG7698 -0.659082
CG10212 CG7855 0.514781
CG10212 CG8308 0.504645
CG10212 CG8544 -0.668547
CG10212 CG8933 0.057275
CG10212 CG9193 0.097779
CG10212 CG9256 0.213125
CG10212 CG9712 0.369270
CG10212 CG9750 -0.285805
CG10236 CG10882 -0.313971
CG10236 CG11652 -0.753916
CG10236 CG14066 -0.178410
CG10236 CG15162 -0.342824
CG10236 CG2791 -0.248798
CG10236 CG31317 -1.097579
CG10236 CG3278 0.029079
CG10236 CG3992 -0.052759
CG10236 CG5824 0.243621
CG10236 CG9916 -0.887536
CG10360 CG1091 0.456790
CG10360 CG11120 0.049995
CG10360 CG11123 0.030198
CG10360 CG11979 -0.944333
CG10360 CG12131 -0.419775
CG10360 CG14781 0.398784
CG10360 CG2140 -0.095886
CG10360 CG4041 -0.281357
CG10360 CG4303 -0.206849
CG10360 CG4567 -0.123943
CG10360 CG4769 -0.150591
CG10360 CG4904 -0.089004
CG10360 CG5277 -0.639551
CG10360 CG5454 -0.129593
CG10360 CG5581 0.229925
CG10360 CG6105 0.211646
CG10360 CG6210 0.068989
CG10360 CG6751 -0.116426
CG10360 CG7375 -0.024271
CG10360 CG9253 0.035849
CG10360 CG9423 -0.115919
CG10360 CG9740 0.395724
CG10360 CG9762 -1.573614
CG10360 CG9884 -0.556382
CG1064 CG1071 -0.077522
CG1064 CG11988 -0.296661
CG1064 CG12091 0.005614
CG1064 CG12131 -0.221360
CG1064 CG12249 0.445212
CG1064 CG12581 -0.499739
CG1064 CG13894 -0.134356
CG1064 CG2199 0.099289
CG1064 CG31349 -0.383275
CG1064 CG3400 -0.406509
CG1064 CG3800 0.172453
CG1064 CG4299 -0.584510
CG1064 CG4420 -0.603959
CG1064 CG5277 0.113881
CG1064 CG5408 0.241613
CG1064 CG5813 -0.525482
CG1064 CG5814 -0.507468
CG1064 CG9148 -0.198586
CG1064 CG9238 0.376536
CG1064 CG9322 -0.599825
CG1071 CG10882 -0.867201
CG1071 CG12249 0.369997
CG1071 CG1345 -0.058602
CG1071 CG15009 -1.086801
CG1071 CG1591 0.296505
CG1071 CG16944 -0.021868
CG1071 CG17256 0.073358
CG1071 CG17437 0.172694
CG1071 CG2072 -0.158262
CG1071 CG2210 -0.965125
CG1071 CG31349 -0.902289
CG1071 CG3992 0.389497
CG1071 CG4299 -0.326078
CG1071 CG5813 -1.709521
CG1071 CG5824 0.884110
CG1071 CG8472 0.055301
CG1071 CG9148 -0.304208
CG1071 CG9191 0.059422
CG1071 TE19126 -0.576509
CG10719 CG32491 -0.777287
CG10719 CG3839 -0.741887
CG10882 CG12249 -0.176748
CG10882 CG15162 -0.382689
CG10882 CG1591 0.155405
CG10882 CG16944 -0.186688
CG10882 CG18754 0.312558
CG10882 CG2791 -0.410466
CG10882 CG30092 -0.547793
CG10882 CG31349 0.213960
CG10882 CG32253 -0.268770
CG10882 CG3992 -0.796700
CG10882 CG5813 0.356357
CG10882 CG5814 -0.296274
CG10882 CG5824 -0.028820
CG10882 CG9148 0.451413
CG10882 CG9191 -0.341583
CG10882 CG9238 0.206086
CG1091 CG11123 -0.150335
CG1091 CG11324 -1.490977
CG1091 CG11979 0.541511
CG1091 CG11987 0.449987
CG1091 CG11988 0.532492
CG1091 CG12131 0.669973
CG1091 CG12576 -1.282966
CG1091 CG12752 -0.439376
CG1091 CG14066 0.320067
CG1091 CG1475 0.100018
CG1091 CG14781 -0.421055
CG1091 CG17054 -0.225610
CG1091 CG1715 -0.277417
CG1091 CG1780 0.313764
CG1091 CG1837 0.384640
CG1091 CG18528 -0.018117
CG1091 CG1957 -0.401904
CG1091 CG2048 -1.926061
CG1091 CG2140 0.318611
CG1091 CG2161 0.365668
CG1091 CG2210 1.046455
CG1091 CG2358 0.227502
CG1091 CG2791 -0.077918
CG1091 CG2941 -0.366251
CG1091 CG3198 0.398610
CG1091 CG3307 0.039516
CG1091 CG3969 -0.968980
CG1091 CG4041 -0.537476
CG1091 CG4050 -0.258797
CG1091 CG4307 1.150135
CG1091 CG4878 0.447272
CG1091 CG4904 -1.602374
CG1091 CG5083 0.291950
CG1091 CG5277 -0.820116
CG1091 CG5408 -0.102983
CG1091 CG5581 0.725359
CG1091 CG5661 0.112245
CG1091 CG5809 0.318189
CG1091 CG5949 -0.087460
CG1091 CG6105 -0.671953
CG1091 CG6210 -0.814709
CG1091 CG6501 -0.599880
CG1091 CG6578 0.459165
CG1091 CG6647 0.315377
CG1091 CG7698 -1.455751
CG1091 CG8933 -0.122087
CG1091 CG8965 -0.852519
CG1091 CG9188 0.252807
CG1091 CG9191 0.216174
CG1091 CG9256 -0.037652
CG1091 CG9712 -0.355295
CG1091 CG9740 0.971229
CG1091 CG9762 0.183706
CG1091 CG9884 -3.496357
CG1091 CG9977 0.292500
CG1091 CG9984 -0.276570
CG10922 CG11107 -0.504723
CG10922 CG11988 0.084859
CG10922 CG12177 -0.026356
CG10922 CG12752 0.083399
CG10922 CG13005 -0.874615
CG10922 CG1395 -0.012831
CG10922 CG14066 0.200468
CG10922 CG14805 0.016867
CG10922 CG1616 -0.279564
CG10922 CG1780 -0.330809
CG10922 CG18657 0.095687
CG10922 CG2140 -0.693313
CG10922 CG2161 0.722213
CG10922 CG3227 0.067539
CG10922 CG3969 -0.120328
CG10922 CG4050 0.283300
CG10922 CG5215 -1.094947
CG10922 CG5277 -1.505465
CG10922 CG5813 0.032820
CG10922 CG6210 0.292782
CG10922 CG6391 -0.417177
CG10922 CG6578 -0.241288
CG10922 CG6751 -0.344672
CG10922 CG7265 0.281435
CG10922 CG7528 0.213769
CG10922 CG9148 -0.199125
CG10922 CG9256 -0.355227
CG10922 CG9423 0.244991
CG10988 CG2072 -0.767258
CG10988 CG2469 -1.086916
CG11107 CG11886 0.939971
CG11107 CG12592 -1.802780
CG11107 CG13005 -1.506269
CG11107 CG13900 -0.741107
CG11107 CG14805 0.090405
CG11107 CG1780 -0.250193
CG11107 CG18657 -0.317661
CG11107 CG1957 -1.345866
CG11107 CG2048 -1.437259
CG11107 CG2140 -0.243995
CG11107 CG2161 0.077725
CG11107 CG3039 0.287855
CG11107 CG3227 0.037701
CG11107 CG3307 0.535231
CG11107 CG3424 -1.104157
CG11107 CG3969 0.969203
CG11107 CG4041 0.136752
CG11107 CG4050 0.169197
CG11107 CG4236 -1.739192
CG11107 CG4303 -0.518123
CG11107 CG4307 0.722344
CG11107 CG5215 0.392166
CG11107 CG5258 0.737663
CG11107 CG5277 -1.109169
CG11107 CG5581 -0.251605
CG11107 CG5809 0.154998
CG11107 CG6105 0.104192
CG11107 CG6210 -0.627808
CG11107 CG6578 1.149309
CG11107 CG6720 0.076349
CG11107 CG7265 -0.775658
CG11107 CG7271 -0.219863
CG11107 CG7528 -0.837678
CG11107 CG7698 -0.066015
CG11107 CG7892 0.473480
CG11107 CG8933 -0.909379
CG11107 CG9253 0.173128
CG11107 CG9256 0.621867
CG11107 CG9423 -0.519141
CG11107 CG9750 0.413202
CG11107 CG9977 0.246999
CG11107 CG9984 -0.184022
CG11120 CG14781 0.443687
CG11120 CG2140 -0.440524
CG11120 CG3619 -0.257391
CG11120 CG4440 -0.274618
CG11120 CG6105 0.025160
CG11120 CG6345 -0.646754
CG11120 CG6751 -0.037369
CG11120 CG7375 -0.140815
CG11120 CG9762 -1.149029
CG11123 CG12131 -0.752072
CG11123 CG12752 0.902572
CG11123 CG14066 -0.096837
CG11123 CG14430 0.072300
CG11123 CG14781 0.196468
CG11123 CG17054 0.120266
CG11123 CG1715 -0.765734
CG11123 CG1780 0.618361
CG11123 CG18608 0.528582
CG11123 CG1957 -0.515811
CG11123 CG2048 -1.568840
CG11123 CG2140 0.247401
CG11123 CG2161 -1.228742
CG11123 CG2791 -0.067932
CG11123 CG2941 0.211341
CG11123 CG30497 0.068284
CG11123 CG32486 0.028860
CG11123 CG3278 -0.113296
CG11123 CG3307 0.610476
CG11123 CG3969 2.270741
CG11123 CG4008 -0.700486
CG11123 CG4041 0.348918
CG11123 CG4303 0.317172
CG11123 CG4307 0.237343
CG11123 CG4567 0.229695
CG11123 CG4904 0.538447
CG11123 CG5083 -1.666350
CG11123 CG5215 0.209389
CG11123 CG5277 -0.898406
CG11123 CG5454 -0.334298
CG11123 CG6105 0.165734
CG11123 CG6391 -0.394311
CG11123 CG6578 -0.315563
CG11123 CG6751 0.491721
CG11123 CG7265 0.343594
CG11123 CG8174 -0.127863
CG11123 CG8472 0.295513
CG11123 CG9148 0.318235
CG11123 CG9256 -1.226390
CG11123 CG9712 -0.542947
CG11123 CG9740 1.104903
CG11123 CG9884 -0.381734
CG11123 CG9916 -0.903267
CG11123 CG9984 -2.060988
CG11164 CG18024 0.821666
CG11164 CG5893 -2.753950
CG11164 CG7457 -1.292165
CG11164 CG7855 -1.469115
CG11324 CG12752 0.113845
CG11324 CG1345 -0.341821
CG11324 CG14066 0.429354
CG11324 CG1591 -0.159405
CG11324 CG16788 -0.557528
CG11324 CG17054 -0.698457
CG11324 CG1763 0.035891
CG11324 CG18528 -1.791809
CG11324 CG2199 0.016457
CG11324 CG2210 -0.641036
CG11324 CG2791 -0.959613
CG11324 CG32486 -0.329811
CG11324 CG3969 -0.577069
CG11324 CG4041 0.585614
CG11324 CG4050 0.398874
CG11324 CG4307 -0.636278
CG11324 CG4878 -0.588590
CG11324 CG4904 0.156030
CG11324 CG5661 -0.347762
CG11324 CG5809 0.092377
CG11324 CG5824 0.274193
CG11324 CG6210 0.350427
CG11324 CG7698 0.043813
CG11324 CG8147 0.485731
CG11324 CG8174 0.093502
CG11324 CG8581 -0.260636
CG11324 CG8625 0.256103
CG11324 CG9148 -0.076223
CG11324 CG9188 -0.280495
CG11324 CG9712 0.813299
CG11324 CG9762 0.341588
CG11324 CG9884 -0.649178
CG11324 CG9984 0.865236
CG11652 CG13005 0.053871
CG11652 CG1345 -0.306565
CG11652 CG1395 -0.264091
CG11652 CG14066 -0.113900
CG11652 CG2199 0.826841
CG11652 CG2210 -1.147028
CG11652 CG2791 -0.042345
CG11652 CG32372 -0.406436
CG11652 CG32486 -1.557277
CG11652 CG3278 -1.993101
CG11652 CG4567 0.055453
CG11652 CG4904 0.658043
CG11652 CG5258 -0.377430
CG11652 CG5824 -2.165202
CG11652 CG6751 -0.774756
CG11652 CG7528 0.138369
CG11652 CG8147 0.666837
CG11652 CG9148 0.139735
CG11652 CG9916 0.808629
CG11652 CG9984 0.134701
CG11798 CG13894 -0.730895
CG11798 CG2941 -0.528437
CG11798 CG9712 -0.430930
CG11849 CG12094 0.073011
CG11849 CG13777 -0.488825
CG11849 CG13900 -0.367273
CG11849 CG1624 0.110102
CG11849 CG17228 -0.392195
CG11849 CG18024 -0.866537
CG11849 CG18657 -0.405487
CG11849 CG3048 -0.109087
CG11849 CG30497 -0.332758
CG11849 CG3183 -0.028176
CG11849 CG32149 -0.852030
CG11849 CG3416 0.050200
CG11849 CG3956 -0.396677
CG11849 CG4236 0.198140
CG11849 CG5215 -0.653406
CG11849 CG5452 -1.159866
CG11849 CG5940 0.095513
CG11849 CG7265 0.423214
CG11849 CG7457 0.326131
CG11849 CG7892 -0.225381
CG11849 CG9256 -0.180868
CG11861 CG12576 0.499089
CG11861 CG12802 -0.020702
CG11861 CG2199 -0.248892
CG11861 CG3998 -0.201785
CG11861 CG4567 0.023391
CG11861 CG4672 -0.303617
CG11861 CG4878 0.357934
CG11861 CG4904 0.319090
CG11861 CG5454 -0.688967
CG11861 CG6345 -0.578136
CG11861 CG6647 -1.038395
CG11861 CG8308 -1.286598
CG11861 CG8965 -0.136490
CG11861 CG9211 -0.033491
CG11886 CG11979 0.128077
CG11886 CG12284 0.007920
CG11886 CG12592 -2.504994
CG11886 CG12752 -0.325749
CG11886 CG14513 -0.319100
CG11886 CG1715 1.543659
CG11886 CG1780 0.073788
CG11886 CG1957 -3.982409
CG11886 CG1966 -0.850065
CG11886 CG2048 -2.030659
CG11886 CG2140 -0.069843
CG11886 CG2358 -0.397365
CG11886 CG3039 0.174671
CG11886 CG3041 -0.628081
CG11886 CG3048 -0.403652
CG11886 CG32982 -0.049425
CG11886 CG3307 0.506793
CG11886 CG3424 -0.181321
CG11886 CG4050 -1.016878
CG11886 CG4236 -2.022603
CG11886 CG4303 1.185151
CG11886 CG4589 -0.000877
CG11886 CG4878 1.538939
CG11886 CG4976 0.271567
CG11886 CG5581 0.122287
CG11886 CG5940 -0.054375
CG11886 CG6578 0.825028
CG11886 CG7833 0.013662
CG11886 CG7855 -0.199155
CG11886 CG8050 -0.132355
CG11886 CG8933 0.887073
CG11886 CG9256 0.673714
CG11886 CG9423 -0.684066
CG11886 CG9740 -0.991546
CG11886 CG9977 -0.117597
CG11979 CG12131 0.165598
CG11979 CG12592 0.369125
CG11979 CG12802 -0.282680
CG11979 CG13900 0.104364
CG11979 CG14781 -0.396950
CG11979 CG17054 0.463506
CG11979 CG1966 -0.463658
CG11979 CG2140 0.063097
CG11979 CG2358 -0.688602
CG11979 CG2863 -0.100989
CG11979 CG2941 -1.446447
CG11979 CG30193 -0.411897
CG11979 CG3183 -1.623010
CG11979 CG32982 0.232951
CG11979 CG3307 0.582543
CG11979 CG3619 -0.394377
CG11979 CG4050 0.316097
CG11979 CG4303 -1.115877
CG11979 CG4454 -0.394661
CG11979 CG4567 -0.292046
CG11979 CG4769 0.030202
CG11979 CG4878 0.616993
CG11979 CG5408 -0.421297
CG11979 CG5581 -0.254822
CG11979 CG5949 0.377459
CG11979 CG6105 -0.267986
CG11979 CG7375 0.487277
CG11979 CG7892 0.219040
CG11979 CG8625 0.204630
CG11979 CG8651 -0.633710
CG11979 CG9253 0.129056
CG11979 CG9423 0.301607
CG11979 CG9712 1.417958
CG11979 CG9740 -1.864906
CG11979 CG9866 0.447758
CG11979 CG9884 -0.954026
CG11987 CG12131 -0.317593
CG11987 CG12592 0.527529
CG11987 CG13005 -0.863624
CG11987 CG14066 -0.430013
CG11987 CG14805 -0.908364
CG11987 CG17054 -0.560035
CG11987 CG1715 -0.432319
CG11987 CG18174 0.486749
CG11987 CG18321 -0.593584
CG11987 CG18608 0.018592
CG11987 CG2048 0.428690
CG11987 CG3278 0.277940
CG11987 CG3416 -0.899532
CG11987 CG3969 -1.280936
CG11987 CG4878 0.764355
CG11987 CG4904 -0.362279
CG11987 CG5083 0.563097
CG11987 CG5215 0.723152
CG11987 CG5813 -0.371784
CG11987 CG6647 0.502976
CG11987 CG6720 -0.342457
CG11987 CG6860 0.006217
CG11987 CG7265 -0.271904
CG11987 CG7271 0.125746
CG11987 CG7528 -0.190363
CG11987 CG7698 -0.562844
CG11987 CG8308 -0.419903
CG11987 CG8472 -0.071357
CG11987 CG8933 0.542119
CG11987 CG9256 -1.124051
CG11987 CG9750 -1.464111
CG11987 CG9984 0.497056
CG11988 CG12249 0.792063
CG11988 CG12581 -0.562226
CG11988 CG12676 0.397943
CG11988 CG13005 -0.286825
CG11988 CG1345 0.425411
CG11988 CG14222 0.340570
CG11988 CG1591 -0.741628
CG11988 CG16788 0.222105
CG11988 CG17437 -0.096234
CG11988 CG1763 0.156118
CG11988 CG18754 -0.278809
CG11988 CG2199 -0.244024
CG11988 CG2210 0.024272
CG11988 CG2791 0.139528
CG11988 CG30092 0.011865
CG11988 CG30497 -0.433178
CG11988 CG31349 0.162290
CG11988 CG3400 -2.110200
CG11988 CG3605 0.571421
CG11988 CG3969 0.340893
CG11988 CG3992 -0.218722
CG11988 CG4050 -0.331695
CG11988 CG5277 -0.570968
CG11988 CG5408 -0.933321
CG11988 CG5809 -0.123388
CG11988 CG5814 -0.431166
CG11988 CG5824 0.189320
CG11988 CG6210 -1.137504
CG11988 CG6578 -0.529117
CG11988 CG6751 0.384620
CG11988 CG7528 0.217009
CG11988 CG7698 -0.121394
CG11988 CG8625 0.326437
CG11988 CG9148 -1.583647
CG11988 CG9238 -0.984966
CG11988 CG9322 0.392575
CG11988 CG9977 0.239966
CG1200 CG1345 0.157317
CG1200 CG1447 -0.254106
CG1200 CG17256 0.131831
CG1200 CG17725 -0.453851
CG1200 CG3705 -1.428457
CG1200 CG8147 -2.040100
CG1200 CG8174 0.435571
CG12011 CG18375 -0.659450
CG12011 CG32253 -0.303001
CG12011 CG3992 -0.412585
CG12011 TE19126 -0.539579
CG12091 CG3400 -0.808595
CG12091 CG4420 -0.641207
CG12091 CG9322 -0.123424
CG12091 TE19126 -0.447030
CG12094 CG1624 0.312755
CG12094 CG18024 -0.681792
CG12094 CG18174 -0.298356
CG12094 CG1966 0.585848
CG12094 CG3048 -0.264543
CG12094 CG32982 -0.545297
CG12094 CG3430 0.025658
CG12094 CG4589 -0.242177
CG12094 CG5452 -0.293127
CG12094 CG5940 -0.027641
CG12094 CG5949 -0.264608
CG12094 CG7457 -0.269708
CG12094 CG7698 0.278393
CG12094 CG8308 -0.331621
CG12094 CG8544 -0.135108
CG12094 CG8651 -0.126502
CG12094 CG9712 -0.097205
CG12129 CG12249 -0.132850
CG12129 CG13005 0.170693
CG12129 CG14066 0.422659
CG12129 CG1475 -1.965323
CG12129 CG14805 -0.833613
CG12129 CG1591 -0.016988
CG12129 CG16944 0.079230
CG12129 CG2791 0.064288
CG12129 CG4050 -0.669037
CG12129 CG4299 -0.421930
CG12129 CG4878 0.504752
CG12129 CG4904 -1.717344
CG12129 CG5408 0.321795
CG12129 CG6501 1.021393
CG12129 CG7265 -0.906195
CG12129 CG8472 -0.628335
CG12129 CG9022 -1.328991
CG12129 CG9148 0.305687
CG12129 CG9916 -0.065409
CG12129 CG9984 0.870755
CG12131 CG12592 -0.352728
CG12131 CG13005 0.856850
CG12131 CG1345 0.686761
CG12131 CG1395 -0.293270
CG12131 CG14066 -0.435676
CG12131 CG14781 -0.413975
CG12131 CG14805 -0.367207
CG12131 CG17054 -1.013597
CG12131 CG1715 0.287957
CG12131 CG1763 -0.883715
CG12131 CG18608 -0.417853
CG12131 CG2140 -0.611431
CG12131 CG2161 -0.616488
CG12131 CG2199 -1.603418
CG12131 CG2210 0.964274
CG12131 CG2358 -0.212077
CG12131 CG2863 -0.112716
CG12131 CG3183 0.285298
CG12131 CG32486 -0.427159
CG12131 CG3307 -0.088889
CG12131 CG3800 -0.211037
CG12131 CG3969 -1.853820
CG12131 CG4008 0.103511
CG12131 CG4041 -1.238700
CG12131 CG4307 0.849244
CG12131 CG4567 -0.164825
CG12131 CG4878 -1.095795
CG12131 CG4904 -1.992614
CG12131 CG5083 0.714877
CG12131 CG5215 0.770206
CG12131 CG5258 0.850268
CG12131 CG5277 1.672833
CG12131 CG5408 0.131186
CG12131 CG5454 0.326319
CG12131 CG5581 0.752327
CG12131 CG5661 -0.139624
CG12131 CG5809 -0.269994
CG12131 CG5813 0.248309
CG12131 CG6105 0.106954
CG12131 CG6210 0.157200
CG12131 CG6345 0.013879
CG12131 CG6391 -0.471704
CG12131 CG6647 -1.173970
CG12131 CG6751 -2.031820
CG12131 CG7265 0.657885
CG12131 CG7528 -0.595871
CG12131 CG7698 0.917664
CG12131 CG8308 0.261440
CG12131 CG8472 -1.755340
CG12131 CG8581 0.079039
CG12131 CG9148 0.036339
CG12131 CG9211 0.098679
CG12131 CG9253 -0.847233
CG12131 CG9256 0.337121
CG12131 CG9884 1.014912
CG12131 CG9984 -1.753827
CG12157 CG1475 -0.851545
CG12157 CG1591 0.327396
CG12157 CG16944 -0.292678
CG12157 CG17256 -0.657550
CG12157 CG18754 -0.002554
CG12157 CG2072 -0.295331
CG12157 CG31349 -0.441022
CG12157 CG5824 -0.070645
CG12157 CG8147 0.022189
CG12157 TE19126 -0.350274
CG12177 CG1395 0.052238
CG12177 CG1763 -0.130204
CG12177 CG18657 -1.126993
CG12177 CG3048 -0.007593
CG12177 CG3183 0.053487
CG12177 CG32982 0.161925
CG12177 CG3800 -0.186147
CG12177 CG4158 -0.933582
CG12177 CG4567 -0.540767
CG12177 CG4769 -0.033087
CG12177 CG5083 0.151141
CG12177 CG5215 -0.224208
CG12177 CG5277 -0.218321
CG12177 CG6578 -0.194325
CG12177 CG6751 0.002969
CG12177 CG7223 -0.113606
CG12177 CG8651 -0.495187
CG12177 CG9148 0.142641
CG12177 CG9423 0.122651
CG12249 CG13894 1.036342
CG12249 CG1475 -0.106986
CG12249 CG15162 0.116167
CG12249 CG1591 -0.522597
CG12249 CG16903 -0.014273
CG12249 CG17437 -0.534298
CG12249 CG18754 0.730730
CG12249 CG30092 0.036750
CG12249 CG3097 1.211743
CG12249 CG31349 -0.911984
CG12249 CG3800 -0.096690
CG12249 CG3992 -0.576446
CG12249 CG4299 -0.587638
CG12249 CG4440 -0.531317
CG12249 CG5408 -0.919489
CG12249 CG5813 -0.008830
CG12249 CG5814 -2.728155
CG12249 CG5824 0.230602
CG12249 CG6210 -0.273651
CG12249 CG6501 0.637080
CG12249 CG6751 0.273430
CG12249 CG9022 -0.145659
CG12249 CG9148 -2.051017
CG12249 CG9916 -0.705616
CG12284 CG14513 -2.306627
CG12284 CG1624 -1.133473
CG12284 CG1966 0.128235
CG12284 CG3430 1.578476
CG12284 CG6246 -1.259244
CG12284 CG7855 0.615726
CG12284 CG8050 -0.227090
CG12284 CG9866 -1.054116
CG1242 CG2125 -1.008638
CG1242 CG2198 0.789380
CG1242 CG8050 0.610180
CG12576 CG12592 0.930108
CG12576 CG14430 0.223457
CG12576 CG14513 -0.017063
CG12576 CG14781 0.637098
CG12576 CG1715 -0.714015
CG12576 CG1780 0.254580
CG12576 CG1837 -0.129555
CG12576 CG2048 1.285170
CG12576 CG2358 -0.314371
CG12576 CG2863 -0.538710
CG12576 CG2941 0.147807
CG12576 CG30193 1.309723
CG12576 CG3041 -1.641720
CG12576 CG3183 -0.062166
CG12576 CG32982 0.122559
CG12576 CG3307 1.206672
CG12576 CG3430 0.152789
CG12576 CG3998 0.005676
CG12576 CG4307 1.158022
CG12576 CG4589 0.382150
CG12576 CG4878 -0.568731
CG12576 CG4904 -0.215395
CG12576 CG5083 -0.793243
CG12576 CG5454 -1.245559
CG12576 CG6647 -1.826081
CG12576 CG6860 0.342022
CG12576 CG7413 -0.077313
CG12576 CG7457 -0.536685
CG12576 CG7698 0.509097
CG12576 CG7855 -1.160759
CG12576 CG8308 -1.401990
CG12576 CG8472 0.230489
CG12576 CG8965 -0.211896
CG12576 CG9188 -0.294777
CG12576 CG9191 -0.381222
CG12576 CG9256 0.852560
CG12576 CG9712 0.637663
CG12576 CG9740 -5.203367
CG12576 CG9750 -0.276980
CG12576 CG9884 -0.401439
CG12581 CG12676 0.056825
CG12581 CG13894 -0.400893
CG12581 CG1591 -0.081572
CG12581 CG1616 -0.323415
CG12581 CG16788 -0.236296
CG12581 CG16876 -0.525521
CG12581 CG1763 0.125067
CG12581 CG2199 -1.103188
CG12581 CG3605 -0.275409
CG12581 CG3800 -0.330296
CG12581 CG4050 0.007858
CG12581 CG4158 -0.299677
CG12581 CG4440 0.101758
CG12581 CG4567 0.216124
CG12581 CG5277 0.775801
CG12581 CG5408 -0.111497
CG12581 CG5809 -0.340744
CG12581 CG8625 -0.779169
CG12581 CG8651 0.258061
CG12581 CG9148 0.310439
CG12581 CG9238 0.148552
CG12581 CG9253 -0.229168
CG12581 CG9322 0.239936
CG12592 CG12752 0.118350
CG12592 CG13005 -0.442016
CG12592 CG13900 0.477625
CG12592 CG14430 0.206357
CG12592 CG17054 -0.033077
CG12592 CG1715 -1.624808
CG12592 CG1780 -0.455803
CG12592 CG18608 0.007267
CG12592 CG1957 -0.487121
CG12592 CG1966 0.983509
CG12592 CG2048 1.051134
CG12592 CG2140 -0.871002
CG12592 CG2161 0.033031
CG12592 CG2358 -0.026643
CG12592 CG2863 0.083124
CG12592 CG2941 -0.078688
CG12592 CG30193 0.677597
CG12592 CG3039 -0.808077
CG12592 CG3041 -0.170111
CG12592 CG3183 -0.487684
CG12592 CG3307 -0.499641
CG12592 CG3424 0.424273
CG12592 CG3969 0.441937
CG12592 CG4041 0.335788
CG12592 CG4050 0.910897
CG12592 CG4236 0.439213
CG12592 CG4303 -0.526270
CG12592 CG4307 0.114133
CG12592 CG4878 -0.158577
CG12592 CG4904 -0.683102
CG12592 CG5083 0.621800
CG12592 CG5215 0.628475
CG12592 CG5454 0.077331
CG12592 CG5581 -0.438856
CG12592 CG6391 -0.440020
CG12592 CG6720 -0.627172
CG12592 CG7265 -1.189434
CG12592 CG7457 0.091635
CG12592 CG7855 -0.022898
CG12592 CG8472 0.150503
CG12592 CG8933 0.720170
CG12592 CG9253 0.047847
CG12592 CG9256 -1.316211
CG12592 CG9423 0.105141
CG12592 CG9740 -2.339296
CG12592 CG9750 -0.572876
CG12592 CG9977 0.688512
CG12592 CG9984 -0.525331
CG12676 CG12802 -0.408322
CG12676 CG13894 -0.735919
CG12676 CG14781 -0.006726
CG12676 CG16788 0.008106
CG12676 CG16876 -3.374992
CG12676 CG18754 0.945251
CG12676 CG2199 -0.581528
CG12676 CG30497 0.354678
CG12676 CG3705 0.146704
CG12676 CG4440 0.020634
CG12676 CG4567 1.156190
CG12676 CG5277 0.115976
CG12676 CG5408 0.517071
CG12676 CG6345 -0.365077
CG12676 CG6578 -1.283998
CG12676 CG8625 -1.230338
CG12676 CG9238 -1.165280
CG12676 CG9322 -2.279275
CG12676 CG9884 0.143511
CG12676 CG9977 -0.420489
CG12752 CG1395 -0.717783
CG12752 CG14066 -0.816468
CG12752 CG14781 1.068571
CG12752 CG17054 -1.037124
CG12752 CG1763 -0.232370
CG12752 CG1780 0.969431
CG12752 CG18608 0.641664
CG12752 CG2048 -2.740093
CG12752 CG2140 -0.153426
CG12752 CG2199 -1.407766
CG12752 CG2358 -0.598411
CG12752 CG32486 -0.148448
CG12752 CG3307 -2.207032
CG12752 CG3969 0.122814
CG12752 CG4041 -0.571987
CG12752 CG4050 -0.965857
CG12752 CG4236 0.600158
CG12752 CG4307 -1.408238
CG12752 CG4567 0.190471
CG12752 CG4589 -0.427336
CG12752 CG4878 0.387164
CG12752 CG4904 0.604991
CG12752 CG4976 0.098988
CG12752 CG5083 -0.050018
CG12752 CG5258 -0.441395
CG12752 CG5277 0.531422
CG12752 CG5454 0.577106
CG12752 CG5581 0.038929
CG12752 CG5824 0.221979
CG12752 CG6578 -0.401956
CG12752 CG6647 0.398663
CG12752 CG7265 0.387102
CG12752 CG7528 0.743805
CG12752 CG7698 -0.386557
CG12752 CG8472 -0.102067
CG12752 CG9253 -0.013122
CG12752 CG9256 -0.236636
CG12752 CG9740 1.128996
CG12752 CG9884 1.142413
CG12752 CG9984 -1.627511
CG12802 CG1374 -1.082544
CG12802 CG14781 0.312461
CG12802 CG16876 -0.781917
CG12802 CG1966 0.301456
CG12802 CG2198 -0.668855
CG12802 CG30193 -0.691127
CG12802 CG32982 -0.503143
CG12802 CG3619 -0.064393
CG12802 CG4454 -0.797901
CG12802 CG4589 0.339116
CG12802 CG4769 0.104877
CG12802 CG5454 0.103105
CG12802 CG6345 -0.274328
CG12802 CG7833 -0.308980
CG12802 CG8050 -0.350537
CG12802 CG9188 -0.082479
CG12802 CG9740 0.171689
CG12802 CG9866 0.070089
CG12802 CG9884 -0.040495
CG13005 CG14066 -1.061220
CG13005 CG14805 -1.022314
CG13005 CG1780 -0.364172
CG13005 CG18321 -0.220262
CG13005 CG2048 0.440006
CG13005 CG2161 0.220510
CG13005 CG2210 0.134026
CG13005 CG32372 -0.045087
CG13005 CG3278 0.055166
CG13005 CG3969 -1.393174
CG13005 CG4050 -0.488401
CG13005 CG4236 0.684200
CG13005 CG4307 -0.200242
CG13005 CG4567 -0.209917
CG13005 CG4878 0.384890
CG13005 CG4904 0.062854
CG13005 CG5215 -0.202155
CG13005 CG5258 -0.537077
CG13005 CG5277 0.317440
CG13005 CG5813 -0.164470
CG13005 CG6391 0.410890
CG13005 CG6720 0.464106
CG13005 CG6751 -1.265704
CG13005 CG6949 0.178939
CG13005 CG7265 -1.475337
CG13005 CG7271 -0.346379
CG13005 CG7528 -0.650199
CG13005 CG8472 0.360090
CG13005 CG9148 1.014998
CG13005 CG9253 -0.539319
CG13005 CG9256 0.953213
CG13005 CG9423 -0.136817
CG13005 CG9750 0.290312
CG13005 CG9984 0.605159
CG13333 CG1616 -0.565317
CG13333 CG3039 -0.500524
CG13333 CG4236 0.302112
CG13333 CG5175 -0.750047
CG1345 CG14066 0.639960
CG1345 CG1475 -0.584241
CG1345 CG1591 -0.079177
CG1345 CG17256 -0.401572
CG1345 CG17725 0.391549
CG1345 CG18754 0.347721
CG1345 CG2199 -1.057613
CG1345 CG2210 -1.568255
CG1345 CG2791 -0.400799
CG1345 CG30118 -0.008671
CG1345 CG31349 -0.586930
CG1345 CG32486 -0.023564
CG1345 CG3705 0.194997
CG1345 CG3992 0.729408
CG1345 CG4567 0.129140
CG1345 CG4904 -1.291392
CG1345 CG5277 0.294336
CG1345 CG5370 -0.452337
CG1345 CG5661 0.094617
CG1345 CG5813 0.500222
CG1345 CG5824 -1.008687
CG1345 CG6501 0.727276
CG1345 CG6751 -0.543696
CG1345 CG8147 -1.240727
CG1345 CG8174 0.243594
CG1345 CG8472 0.213293
CG1345 CG9022 -0.397649
CG1345 CG9322 -1.816239
CG1345 CG9916 0.580412
CG1374 CG32491 -0.518791
CG1374 CG4158 0.062326
CG1374 CG4589 0.146829
CG1374 CG5581 -0.409803
CG1374 CG5949 -0.518226
CG1374 CG7895 -1.169991
CG1374 CG8651 -0.980031
CG13777 CG32372 -1.273942
CG13777 CG3689 -0.774168
CG13777 CG5215 -0.540644
CG13777 CG9423 -0.015601
CG13894 CG14641 -0.398027
CG13894 CG14781 0.665417
CG13894 CG1591 -0.208891
CG13894 CG16876 0.247436
CG13894 CG2199 0.299490
CG13894 CG31349 -0.592794
CG13894 CG3198 0.338766
CG13894 CG3605 0.030623
CG13894 CG3800 -0.124884
CG13894 CG4440 -0.942811
CG13894 CG4672 -0.674514
CG13894 CG5093 -1.934056
CG13894 CG5408 -2.166650
CG13894 CG5520 -0.173849
CG13894 CG5814 -0.429384
CG13894 CG6345 -2.149515
CG13894 CG9211 0.384674
CG13894 CG9238 0.849959
CG13894 CG9322 0.596660
CG13900 CG1957 0.272011
CG13900 CG2173 -0.772708
CG13900 CG2941 -1.049217
CG13900 CG30497 0.192334
CG13900 CG3183 0.045720
CG13900 CG3227 0.027517
CG13900 CG3424 -0.047992
CG13900 CG3619 0.045436
CG13900 CG4303 -2.178309
CG13900 CG5215 -0.109769
CG13900 CG5809 0.053144
CG13900 CG6105 -1.067142
CG13900 CG6210 0.403998
CG13900 CG7375 0.196087
CG13900 CG7528 0.083360
CG13900 CG7892 -1.073433
CG13900 CG9256 0.409676
CG13900 CG9423 -0.559391
CG1395 CG17054 0.487672
CG1395 CG1763 0.529166
CG1395 CG18608 -1.660857
CG1395 CG2140 0.273464
CG1395 CG2161 0.162529
CG1395 CG2199 -0.543018
CG1395 CG3183 -0.608816
CG1395 CG32486 0.353160
CG1395 CG3800 -0.282055
CG1395 CG4567 -0.198891
CG1395 CG4769 -0.133868
CG1395 CG5215 -0.305162
CG1395 CG5258 0.175969
CG1395 CG5277 -0.314674
CG1395 CG5408 0.286699
CG1395 CG5813 -0.249750
CG1395 CG5824 -0.070491
CG1395 CG6210 0.090530
CG1395 CG6391 -0.046632
CG1395 CG6751 -0.358531
CG1395 CG7528 -1.525903
CG1395 CG9211 0.265876
CG1395 CG9253 -0.434344
CG1395 CG9984 0.829156
CG14066 CG1475 -0.217011
CG14066 CG14805 -0.191525
CG14066 CG17054 0.431473
CG14066 CG1780 0.432887
CG14066 CG2048 0.029543
CG14066 CG2161 0.204870
CG14066 CG2199 -0.358526
CG14066 CG2210 -0.178222
CG14066 CG2791 -1.043476
CG14066 CG32486 -1.835918
CG14066 CG3278 -0.675142
CG14066 CG3969 -1.415317
CG14066 CG4008 0.223249
CG14066 CG4307 0.031362
CG14066 CG4567 0.306136
CG14066 CG4878 -0.372200
CG14066 CG4904 -2.704024
CG14066 CG5277 0.499286
CG14066 CG5813 0.333830
CG14066 CG5824 -0.799199
CG14066 CG6391 -0.120971
CG14066 CG6647 -0.182035
CG14066 CG6751 -1.526464
CG14066 CG7265 0.135123
CG14066 CG7271 0.141648
CG14066 CG7698 0.404332
CG14066 CG8472 0.555817
CG14066 CG9256 -0.485134
CG14066 CG9750 0.010912
CG14066 CG9916 0.868125
CG14066 CG9984 1.327907
CG14222 CG16788 -0.289599
CG14222 CG16903 -1.256905
CG14222 CG18375 -0.518215
CG14222 CG18740 -0.725086
CG14222 CG30092 -0.129482
CG14222 CG3400 -1.438847
CG14222 CG3722 -0.982830
CG14430 CG14781 0.123241
CG14430 CG1715 -2.680534
CG14430 CG2048 0.721561
CG14430 CG30118 -0.364480
CG14430 CG3998 -0.060308
CG14430 CG4307 -1.012590
CG14430 CG4878 0.778546
CG14430 CG4904 0.244706
CG14430 CG5454 -0.141394
CG14430 CG6647 -0.825498
CG14430 CG7457 -0.156219
CG14430 CG8050 -0.159742
CG14430 CG8174 -0.424996
CG14430 CG8544 -0.598162
CG14430 CG9188 -0.449587
CG14430 CG9256 0.162506
CG14430 CG9712 -0.474884
CG14430 CG9740 -0.691914
CG14430 CG9750 0.100883
CG14430 CG9884 1.182972
CG1447 CG17725 -0.454773
CG1447 CG17932 -1.270032
CG1447 CG3705 -0.378147
CG1447 CG8174 -0.997095
CG14513 CG1624 0.003882
CG14513 CG18528 -0.688605
CG14513 CG1966 -0.087795
CG14513 CG30193 -0.073932
CG14513 CG32982 0.814478
CG14513 CG3430 -1.967350
CG14513 CG4589 0.225322
CG14513 CG5940 -0.326357
CG14513 CG6246 -1.096726
CG14513 CG7457 0.402820
CG14513 CG7833 -0.013632
CG14513 CG7855 -1.089389
CG14513 CG8050 -0.504140
CG14513 CG8933 0.182905
CG14513 CG9712 -0.535707
CG14513 CG9740 -0.867556
CG14513 CG9866 -0.289669
CG14513 CG9884 0.507663
CG14641 CG3605 0.294640
CG14641 CG4440 -1.184912
CG14641 CG4672 -0.548040
CG14641 CG6345 -0.433802
CG1475 CG14805 0.067893
CG1475 CG1591 -1.113070
CG1475 CG16944 -0.809710
CG1475 CG2072 0.331560
CG1475 CG2210 -0.034094
CG1475 CG2469 -0.223499
CG1475 CG2791 0.070206
CG1475 CG31349 0.846544
CG1475 CG3198 -0.119325
CG1475 CG3605 0.025106
CG1475 CG4904 0.222628
CG1475 CG5824 0.373461
CG1475 CG6501 -2.485186
CG1475 CG7413 -0.515611
CG1475 CG8965 0.103360
CG1475 CG9022 0.141552
CG14781 CG1715 0.539809
CG14781 CG18528 0.221939
CG14781 CG2140 -0.639774
CG14781 CG2198 -0.157442
CG14781 CG2941 0.366502
CG14781 CG30193 -0.342010
CG14781 CG32982 0.579335
CG14781 CG3307 0.176600
CG14781 CG3430 -0.248016
CG14781 CG3998 0.430285
CG14781 CG4008 -0.176550
CG14781 CG4041 -2.352751
CG14781 CG4589 -0.136196
CG14781 CG5083 0.696032
CG14781 CG5408 -0.295152
CG14781 CG5454 -1.210452
CG14781 CG5581 0.769272
CG14781 CG5661 -0.011116
CG14781 CG5809 0.342384
CG14781 CG5949 -0.084909
CG14781 CG6105 -0.259279
CG14781 CG6345 -3.168907
CG14781 CG6578 0.165445
CG14781 CG6647 0.231209
CG14781 CG7375 -0.204707
CG14781 CG8050 -0.899153
CG14781 CG8965 -0.030562
CG14781 CG9211 -0.862913
CG14781 CG9712 -1.275281
CG14781 CG9740 -1.139346
CG14781 CG9762 -0.769083
CG14781 CG9866 -0.599787
CG14781 CG9884 -0.003326
CG14805 CG17054 0.477686
CG14805 CG1763 -0.135314
CG14805 CG1780 -0.487016
CG14805 CG18321 -0.002545
CG14805 CG1837 0.294968
CG14805 CG2358 0.396329
CG14805 CG3278 0.247636
CG14805 CG3416 0.370872
CG14805 CG3969 1.188442
CG14805 CG4050 -0.286062
CG14805 CG4878 -0.911918
CG14805 CG4904 0.330629
CG14805 CG5083 -0.298125
CG14805 CG5258 -0.398799
CG14805 CG5277 0.375120
CG14805 CG5813 -0.068545
CG14805 CG6210 0.201097
CG14805 CG6751 -0.047411
CG14805 CG7265 -0.669754
CG14805 CG7528 -0.213054
CG14805 CG7538 -0.095077
CG14805 CG7698 -0.536642
CG14805 CG8308 0.067551
CG14805 CG8472 0.175591
CG14805 CG9148 -0.818102
CG14805 CG9256 -0.085856
CG14805 CG9423 -0.273490
CG15162 CG17932 -0.696577
CG15162 CG2210 0.105146
CG15162 CG3992 -1.024732
CG15162 CG9916 -0.560853
CG1548 CG5520 -1.434925
CG1591 CG16944 -2.005383
CG1591 CG17437 0.239153
CG1591 CG2072 0.147564
CG1591 CG2210 0.151350
CG1591 CG2791 0.254721
CG1591 CG31349 -1.207535
CG1591 CG3198 1.263796
CG1591 CG3400 0.223976
CG1591 CG3605 -2.517515
CG1591 CG3992 -0.357276
CG1591 CG4440 0.090141
CG1591 CG4672 0.900256
CG1591 CG5408 0.196984
CG1591 CG5520 -0.301837
CG1591 CG5814 0.391013
CG1591 CG6210 0.384428
CG1591 CG6501 -2.367792
CG1591 CG7563 0.204247
CG1591 CG8965 -1.078135
CG1591 CG9022 -0.047477
CG1591 CG9148 -0.583909
CG1591 CG9191 0.352843
CG1591 CG9322 0.484607
CG1591 TE19126 -0.077925
CG1616 CG17054 0.065689
CG1616 CG1780 -0.193560
CG1616 CG2140 0.108781
CG1616 CG3227 -0.656961
CG1616 CG3969 0.189033
CG1616 CG4050 -0.098433
CG1616 CG4236 -0.235599
CG1616 CG8625 0.016155
CG1616 CG8651 -0.116042
CG1616 CG9148 -0.267005
CG1624 CG18024 -0.537174
CG1624 CG1966 -0.976195
CG1624 CG3039 -0.082542
CG1624 CG3048 -0.449552
CG1624 CG3227 -0.976559
CG1624 CG3430 -0.031576
CG1624 CG4236 0.262982
CG1624 CG5940 -0.167296
CG1624 CG6246 0.427061
CG1624 CG7457 0.452777
CG1624 CG7855 -0.830933
CG1624 CG7892 -0.862657
CG1624 CG8544 -0.316784
CG1624 CG8651 0.173135
CG1624 CG9193 -0.000150
CG1624 CG9712 0.414140
CG1624 CG9866 0.327459
CG16788 CG18528 -0.336585
CG16788 CG2199 0.657434
CG16788 CG3400 -0.883669
CG16788 CG3705 -0.546758
CG16788 CG5370 -0.503622
CG16788 CG8625 -0.354586
CG16788 CG9322 -0.566172
CG16788 CG9884 0.122685
CG16876 CG2199 0.140557
CG16876 CG4440 -0.632695
CG16876 CG4567 -1.048054
CG16876 CG5277 0.292021
CG16876 CG6345 0.470279
CG16876 CG6578 0.389720
CG16876 CG8625 0.269579
CG16876 CG9238 -1.061226
CG16876 CG9322 0.282157
CG16903 CG17256 -0.528534
CG16903 CG17437 -0.231954
CG16903 CG18754 0.188171
CG16903 CG30092 -0.287751
CG16903 CG31349 0.013291
CG16903 CG3400 0.184017
CG16903 CG3992 -1.232204
CG16903 CG8147 0.250447
CG16903 TE19126 -0.195629
CG16944 CG2072 -0.230047
CG16944 CG2469 -0.494507
CG16944 CG31349 0.158084
CG16944 CG3605 0.250863
CG16944 CG4672 -0.734469
CG16944 CG5520 -0.412593
CG16944 CG6501 1.154133
CG16944 CG9191 -0.304072
CG17054 CG1715 0.299050
CG17054 CG1763 -0.230497
CG17054 CG18174 -0.346722
CG17054 CG18608 -1.720537
CG17054 CG2048 0.629814
CG17054 CG2140 -0.717802
CG17054 CG2161 -1.077608
CG17054 CG2358 0.283786
CG17054 CG2941 -0.181144
CG17054 CG3183 -1.892798
CG17054 CG3278 0.611525
CG17054 CG32982 0.143063
CG17054 CG3307 1.139721
CG17054 CG3416 0.484651
CG17054 CG3969 -0.316650
CG17054 CG4041 0.673476
CG17054 CG4050 -0.394850
CG17054 CG4307 0.301184
CG17054 CG4567 -1.138291
CG17054 CG4589 -0.088969
CG17054 CG4878 -1.236700
CG17054 CG4904 0.361547
CG17054 CG4976 0.161077
CG17054 CG5083 -1.458182
CG17054 CG5215 -0.110250
CG17054 CG5258 -0.640185
CG17054 CG5408 -0.312665
CG17054 CG5581 0.110875
CG17054 CG5809 0.044815
CG17054 CG5949 0.478794
CG17054 CG6860 -0.295117
CG17054 CG7265 1.321280
CG17054 CG7528 -0.072911
CG17054 CG7698 0.238112
CG17054 CG8308 0.693417
CG17054 CG9148 0.065495
CG17054 CG9211 0.101264
CG17054 CG9253 0.037998
CG17054 CG9256 -0.907842
CG17054 CG9712 -1.179585
CG17054 CG9740 -1.091772
CG17054 CG9884 0.201894
CG17054 CG9977 -0.033861
CG17054 CG9984 -1.298778
CG1715 CG1957 -1.078726
CG1715 CG2048 -0.281021
CG1715 CG2140 0.546554
CG1715 CG30497 0.164608
CG1715 CG3969 -1.261105
CG1715 CG4041 0.348156
CG1715 CG4050 -0.453557
CG1715 CG4307 -0.145583
CG1715 CG4878 -0.294907
CG1715 CG4904 -1.403237
CG1715 CG5083 0.609469
CG1715 CG6105 0.085411
CG1715 CG6578 0.170836
CG1715 CG6647 -0.087028
CG1715 CG7265 0.756828
CG1715 CG7855 -0.305637
CG1715 CG8174 0.280167
CG1715 CG8308 0.695057
CG1715 CG8472 -0.215789
CG1715 CG8544 0.190317
CG1715 CG9188 -0.362417
CG1715 CG9256 -0.252074
CG1715 CG9712 0.314890
CG1715 CG9740 -2.051326
CG1715 CG9750 -0.503923
CG1715 CG9884 -1.012527
CG1715 CG9977 -0.354929
CG1715 CG9984 1.613937
CG17228 CG18657 -0.338155
CG17228 CG32149 -0.382525
CG17228 CG3956 -0.603894
CG17228 CG7457 -0.310699
CG17256 CG17725 -0.374490
CG17256 CG2210 0.324092
CG17256 CG30092 -0.191108
CG17256 CG30118 -0.045325
CG17256 CG32486 -0.110952
CG17256 CG5824 0.012766
CG17256 CG6949 -0.552722
CG17256 CG8147 -1.682555
CG17256 CG8174 0.258155
CG17256 CG8581 -0.272392
CG17256 CG9916 0.095265
CG17437 CG18754 0.130439
CG17437 CG2191 -0.754204
CG17437 CG31349 -0.369826
CG17437 CG4440 -0.210665
CG17437 CG5408 -0.382363
CG17437 CG5814 -0.228453
CG17437 CG6210 -0.408263
CG17437 CG6501 -0.309816
CG17437 CG9022 -0.103193
CG17437 CG9148 0.443280
CG17437 TE19126 -0.068590
CG1763 CG18174 -1.718908
CG1763 CG1837 -0.204998
CG1763 CG18608 -0.435038
CG1763 CG2140 0.445863
CG1763 CG2199 -0.468096
CG1763 CG32486 0.183175
CG1763 CG3307 0.128479
CG1763 CG33207 -1.005951
CG1763 CG3969 -0.280191
CG1763 CG3998 -0.816080
CG1763 CG4041 0.396412
CG1763 CG4050 -0.217114
CG1763 CG4567 -0.193281
CG1763 CG4589 0.334423
CG1763 CG4878 0.393933
CG1763 CG4976 -0.158126
CG1763 CG5083 -0.300001
CG1763 CG5258 -0.393497
CG1763 CG5408 -0.191267
CG1763 CG5813 -0.711037
CG1763 CG6345 0.044684
CG1763 CG6647 0.806356
CG1763 CG6860 -0.080202
CG1763 CG7528 -0.086679
CG1763 CG7698 -0.734369
CG1763 CG8308 -0.508487
CG1763 CG9148 0.014155
CG1763 CG9211 0.185129
CG1763 CG9253 -0.528502
CG1763 CG9984 0.331039
CG17725 CG17932 -1.389097
CG17725 CG2210 -0.928860
CG17725 CG30118 -0.298107
CG17725 CG3992 0.669856
CG17725 CG8147 -2.248178
CG17725 CG8174 0.677258
CG17725 TE19126 -0.820099
CG1780 CG1837 -0.056935
CG1780 CG1957 -0.563262
CG1780 CG2048 -0.619236
CG1780 CG2140 0.300420
CG1780 CG2161 -1.637103
CG1780 CG2358 -0.020205
CG1780 CG3039 -0.328140
CG1780 CG32149 0.114768
CG1780 CG3227 -0.074579
CG1780 CG3969 -0.963142
CG1780 CG4050 -0.310605
CG1780 CG4236 -0.053392
CG1780 CG4303 0.245738
CG1780 CG4307 -0.853702
CG1780 CG4878 -1.244451
CG1780 CG4904 0.496621
CG1780 CG5083 0.334803
CG1780 CG5215 0.122474
CG1780 CG5277 -0.427633
CG1780 CG5581 -0.240722
CG1780 CG5809 0.151951
CG1780 CG6105 0.015854
CG1780 CG6578 0.627310
CG1780 CG6751 -0.082874
CG1780 CG7265 1.133369
CG1780 CG7271 0.409129
CG1780 CG7698 0.244460
CG1780 CG8651 0.395337
CG1780 CG8933 -0.754075
CG1780 CG9256 -0.510056
CG1780 CG9423 -0.874419
CG1780 CG9762 0.317121
CG1780 CG9884 -0.305568
CG1780 CG9977 -0.218419
CG1780 CG9984 -0.240720
CG17932 CG2210 -0.514811
CG17932 CG7780 -0.980819
CG17932 CG8147 0.649327
CG18024 CG32149 -0.365941
CG18024 CG3956 -0.592217
CG18024 CG5893 -2.829476
CG18024 CG7855 -0.008333
CG18174 CG1837 0.333244
CG18174 CG18608 -0.587833
CG18174 CG3416 -0.858210
CG18174 CG3969 0.680371
CG18174 CG4976 0.046367
CG18174 CG5083 0.426541
CG18174 CG5258 -0.253933
CG18174 CG6720 -0.392413
CG18174 CG7528 -0.260986
CG18174 CG7538 -0.457274
CG18174 CG7698 -0.587003
CG18174 CG9253 -0.033082
CG18321 CG4236 -0.182901
CG18321 CG5258 -0.331094
CG18321 CG6720 -0.332415
CG1837 CG18528 0.384408
CG1837 CG2048 0.573094
CG1837 CG2358 -0.427156
CG1837 CG3041 0.110890
CG1837 CG32149 -0.266674
CG1837 CG3307 -0.235517
CG1837 CG3416 -0.225502
CG1837 CG3430 0.277527
CG1837 CG3969 -0.060654
CG1837 CG3998 0.073523
CG1837 CG4050 0.311103
CG1837 CG4236 -0.139668
CG1837 CG4307 -0.051756
CG1837 CG4589 0.430836
CG1837 CG4878 -0.709894
CG1837 CG4976 0.190101
CG1837 CG5083 -0.288527
CG1837 CG5940 -0.738746
CG1837 CG6647 -1.474178
CG1837 CG6720 0.260449
CG1837 CG7265 0.869282
CG1837 CG7271 0.164478
CG1837 CG7457 -0.788146
CG1837 CG7698 -1.148810
CG1837 CG7855 -0.731537
CG1837 CG8308 -0.322660
CG1837 CG8544 0.682135
CG1837 CG8933 0.064483
CG1837 CG9193 -0.148005
CG1837 CG9256 -1.603333
CG1837 CG9712 0.098996
CG1837 CG9750 -1.140382
CG18375 CG30092 -0.363983
CG18375 CG32253 -0.497612
CG18375 CG3992 -0.130322
CG18528 CG2941 0.663048
CG18528 CG3424 -0.196731
CG18528 CG3430 0.643839
CG18528 CG3969 1.028882
CG18528 CG4041 -1.241772
CG18528 CG4236 0.961674
CG18528 CG4307 0.153557
CG18528 CG5809 -0.802692
CG18528 CG7271 -0.058310
CG18528 CG7698 -1.196032
CG18528 CG7833 -0.166366
CG18528 CG8050 -0.809478
CG18528 CG8625 0.192629
CG18528 CG8933 -1.876608
CG18528 CG9188 0.086344
CG18528 CG9712 -2.699819
CG18528 CG9740 2.176076
CG18528 CG9762 -0.933618
CG18528 CG9866 -0.759645
CG18528 CG9884 -0.636835
CG18608 CG2048 0.044697
CG18608 CG2161 0.630081
CG18608 CG30193 0.383288
CG18608 CG3041 -0.384956
CG18608 CG3183 0.353409
CG18608 CG32486 -0.434250
CG18608 CG3307 -1.190400
CG18608 CG3998 -0.758019
CG18608 CG4041 0.244775
CG18608 CG4307 -0.618050
CG18608 CG4567 0.740073
CG18608 CG4589 -0.366479
CG18608 CG4878 1.020169
CG18608 CG4976 -0.092119
CG18608 CG5083 -0.747876
CG18608 CG5215 -0.009309
CG18608 CG5258 -0.071250
CG18608 CG5454 -0.090177
CG18608 CG5581 0.055253
CG18608 CG5813 0.067577
CG18608 CG5940 0.120260
CG18608 CG6647 0.967526
CG18608 CG6720 -0.033182
CG18608 CG6860 -0.390805
CG18608 CG7265 -0.201375
CG18608 CG7528 0.880889
CG18608 CG8308 0.065324
CG18608 CG9211 -1.202967
CG18608 CG9253 0.088604
CG18608 CG9750 0.028514
CG18608 CG9984 -1.989609
CG18657 CG1957 0.387040
CG18657 CG1966 -0.347343
CG18657 CG2198 -0.205175
CG18657 CG3041 0.257597
CG18657 CG3048 -0.522978
CG18657 CG3183 -0.121942
CG18657 CG3227 0.050255
CG18657 CG32982 -0.356178
CG18657 CG3307 0.157138
CG18657 CG3424 -0.398711
CG18657 CG3430 -1.260351
CG18657 CG3619 -0.016408
CG18657 CG4158 0.078496
CG18657 CG4236 0.407063
CG18657 CG4303 -0.030883
CG18657 CG4976 -0.037409
CG18657 CG5215 -0.142382
CG18657 CG5581 0.266709
CG18657 CG5940 -0.232923
CG18657 CG5949 -0.187530
CG18657 CG6578 -0.111494
CG18657 CG7223 -0.506509
CG18657 CG7375 -0.097048
CG18657 CG8651 -0.277549
CG18657 CG9256 -0.345528
CG18657 CG9866 0.995716
CG1866 CG2469 -0.952108
CG1866 CG3198 -0.386572
CG1866 CG32491 -0.814293
CG1866 CG3605 -0.035043
CG1866 CG4672 -1.074801
CG1866 CG5520 -0.004751
CG18740 CG4420 -1.062202
CG18754 CG2191 0.035609
CG18754 CG2199 -0.095365
CG18754 CG2210 0.060895
CG18754 CG2791 -0.141041
CG18754 CG31349 -0.620021
CG18754 CG3992 -1.521124
CG18754 CG4440 0.372297
CG18754 CG5813 0.146335
CG18754 CG5814 -3.167497
CG18754 CG5824 -1.359615
CG18754 CG6501 0.286828
CG18754 CG8147 -0.224066
CG18754 CG9238 -0.409462
CG18754 CG9322 -2.311910
CG18754 CG9916 0.447865
CG18754 TE19126 -0.473701
CG1893 CG2210 -0.396289
CG1893 CG3992 -0.487676
CG1893 CG8147 -0.671485
CG1957 CG2048 0.321552
CG1957 CG2140 0.497065
CG1957 CG2941 0.038313
CG1957 CG3048 0.156044
CG1957 CG30497 -0.570204
CG1957 CG3227 0.111332
CG1957 CG32982 -0.031476
CG1957 CG3424 -0.355531
CG1957 CG4050 0.170168
CG1957 CG4236 0.894976
CG1957 CG4303 -1.990652
CG1957 CG4904 0.431565
CG1957 CG5215 -0.156038
CG1957 CG5277 0.920058
CG1957 CG5581 0.475800
CG1957 CG5809 0.563189
CG1957 CG6105 -0.777310
CG1957 CG6578 -2.756376
CG1957 CG7265 0.404330
CG1957 CG7855 0.172605
CG1957 CG7892 -0.236048
CG1957 CG8933 -0.292191
CG1957 CG9256 -0.471567
CG1957 CG9423 -0.581466
CG1957 CG9740 -0.455407
CG1957 CG9866 0.407378
CG1957 CG9884 1.674016
CG1957 CG9977 -1.414809
CG1966 CG2140 0.047461
CG1966 CG2198 -0.420248
CG1966 CG2941 0.526376
CG1966 CG30193 -0.784835
CG1966 CG3039 -0.231183
CG1966 CG3048 0.482668
CG1966 CG3183 0.291020
CG1966 CG3227 0.410735
CG1966 CG32982 -1.481367
CG1966 CG3307 1.237872
CG1966 CG3430 -1.546982
CG1966 CG4589 -0.219945
CG1966 CG4976 -1.864796
CG1966 CG5581 0.350732
CG1966 CG5809 0.676658
CG1966 CG5940 0.181082
CG1966 CG5949 0.580556
CG1966 CG6246 -0.484672
CG1966 CG6647 0.431182
CG1966 CG7223 0.212588
CG1966 CG7375 0.247411
CG1966 CG7457 -0.810997
CG1966 CG7833 -0.227955
CG1966 CG8651 -0.645241
CG1966 CG9256 -0.702755
CG1966 CG9712 -1.367558
CG1966 CG9740 -0.729245
CG1966 CG9866 -1.153260
CG2048 CG2161 0.927303
CG2048 CG2358 1.194658
CG2048 CG2941 -0.048926
CG2048 CG3278 0.369459
CG2048 CG3307 -0.391178
CG2048 CG3424 0.249991
CG2048 CG3969 -1.860533
CG2048 CG4050 1.167681
CG2048 CG4236 -1.360961
CG2048 CG4303 0.002905
CG2048 CG4307 -3.683505
CG2048 CG4589 0.628992
CG2048 CG4878 -1.117016
CG2048 CG4904 -1.577665
CG2048 CG5083 0.799752
CG2048 CG5277 0.500850
CG2048 CG5454 0.945519
CG2048 CG5581 -0.559679
CG2048 CG5940 0.173429
CG2048 CG6578 -1.503791
CG2048 CG6647 -0.611149
CG2048 CG6720 0.505780
CG2048 CG7265 0.335338
CG2048 CG7698 0.835737
CG2048 CG8050 0.594536
CG2048 CG8933 -1.562829
CG2048 CG9256 -2.954518
CG2048 CG9423 0.125594
CG2048 CG9712 1.235474
CG2048 CG9740 -4.603164
CG2048 CG9750 -1.399860
CG2048 CG9884 -0.174839
CG2048 CG9977 0.812065
CG2048 CG9984 1.457287
CG2072 CG2469 -0.458546
CG2072 CG30118 -0.394543
CG2072 CG3198 -0.384299
CG2072 CG5133 -0.795951
CG2072 CG6501 -0.307331
CG2072 CG9022 -0.143790
CG2072 CG9191 -0.262409
CG2140 CG2198 0.170582
CG2140 CG2199 0.344876
CG2140 CG2358 -0.141528
CG2140 CG3048 0.127782
CG2140 CG3183 0.087704
CG2140 CG3227 -0.919005
CG2140 CG32982 -0.168243
CG2140 CG3307 -0.218284
CG2140 CG3969 -0.330483
CG2140 CG4041 -0.205150
CG2140 CG4050 -0.266323
CG2140 CG4567 -0.493416
CG2140 CG4769 -0.057142
CG2140 CG4904 0.859109
CG2140 CG5083 0.012702
CG2140 CG5277 -1.048292
CG2140 CG5408 0.064189
CG2140 CG5581 -0.512098
CG2140 CG5809 -0.001682
CG2140 CG6105 0.108872
CG2140 CG6210 -0.337258
CG2140 CG6345 0.262458
CG2140 CG6751 0.493181
CG2140 CG7375 0.112152
CG2140 CG7698 -0.540029
CG2140 CG8625 0.442976
CG2140 CG8651 0.260457
CG2140 CG9253 -0.235914
CG2140 CG9256 -0.332849
CG2140 CG9712 0.397793
CG2140 CG9740 -0.494067
CG2140 CG9762 0.272704
CG2140 CG9866 0.128696
CG2140 CG9884 -0.454632
CG2140 CG9977 -0.819140
CG2140 CG9984 0.380232
CG2161 CG2210 0.146810
CG2161 CG2941 -0.215763
CG2161 CG3183 -0.056837
CG2161 CG32149 -0.090056
CG2161 CG32486 0.099392
CG2161 CG3278 -0.884606
CG2161 CG3416 -0.413110
CG2161 CG3969 -1.662805
CG2161 CG4307 -0.791785
CG2161 CG4878 1.322872
CG2161 CG5083 -0.695107
CG2161 CG5215 -1.722992
CG2161 CG6210 -0.592465
CG2161 CG6391 -0.667483
CG2161 CG6751 -0.906615
CG2161 CG6930 -0.666511
CG2161 CG6949 0.166630
CG2161 CG7265 0.555361
CG2161 CG7271 -0.463922
CG2161 CG7528 0.094491
CG2161 CG8933 -0.011901
CG2161 CG9148 0.446096
CG2161 CG9256 -0.262169
CG2161 CG9712 -0.026966
CG2161 CG9750 -0.002975
CG2161 CG9916 0.420806
CG2161 CG9984 0.469086
CG2173 CG4303 -0.211655
CG2191 CG5814 -0.312167
CG2191 TE19126 -1.107479
CG2198 CG30193 0.404366
CG2198 CG32982 -0.046153
CG2198 CG3307 -0.610755
CG2198 CG3998 -1.040921
CG2198 CG4041 -0.066434
CG2198 CG4567 -0.345807
CG2198 CG4589 -0.073173
CG2198 CG4769 -0.395380
CG2198 CG4976 0.509156
CG2198 CG6578 0.079083
CG2198 CG6647 -0.069838
CG2198 CG7833 -0.163400
CG2198 CG8050 0.120709
CG2198 CG9211 -0.323051
CG2198 CG9712 0.086486
CG2198 CG9740 0.406107
CG2198 CG9762 -0.129359
CG2198 CG9866 -0.071047
CG2199 CG2791 -0.332198
CG2199 CG31349 -0.543919
CG2199 CG32486 -0.792685
CG2199 CG3605 0.380577
CG2199 CG3800 -0.599706
CG2199 CG4008 0.082166
CG2199 CG4041 -0.351603
CG2199 CG4440 0.465783
CG2199 CG4567 -1.832866
CG2199 CG4904 0.539409
CG2199 CG5277 -3.935482
CG2199 CG5408 -0.308873
CG2199 CG5661 -0.206380
CG2199 CG5813 0.846049
CG2199 CG5814 0.170673
CG2199 CG5824 -1.064618
CG2199 CG6210 0.868013
CG2199 CG6345 -1.850653
CG2199 CG6578 1.536607
CG2199 CG6751 0.113768
CG2199 CG8174 0.597712
CG2199 CG8472 0.441389
CG2199 CG8581 0.119814
CG2199 CG9211 0.478470
CG2199 CG9238 -0.469342
CG2199 CG9253 0.373783
CG2199 CG9322 -1.722910
CG2199 CG9884 0.206038
CG2199 CG9984 1.484571
CG2210 CG2791 0.413075
CG2210 CG30118 0.012165
CG2210 CG32486 0.330136
CG2210 CG3278 0.443256
CG2210 CG3969 -1.061804
CG2210 CG3992 -0.408714
CG2210 CG4307 0.339602
CG2210 CG4904 -2.591785
CG2210 CG5661 -0.324899
CG2210 CG5813 0.514031
CG2210 CG5824 -0.097673
CG2210 CG6210 -0.140830
CG2210 CG6501 -0.235827
CG2210 CG6751 -0.410670
CG2210 CG6949 -0.085622
CG2210 CG8147 -0.970361
CG2210 CG8174 -0.388882
CG2210 CG8472 0.145121
CG2210 CG8581 -0.041964
CG2210 CG9022 -0.212386
CG2210 CG9148 0.476460
CG2210 CG9322 0.879510
CG2210 CG9916 -1.551635
CG2358 CG3307 0.131109
CG2358 CG3969 0.284502
CG2358 CG4050 -0.413839
CG2358 CG4236 -0.440633
CG2358 CG4307 0.143907
CG2358 CG4878 -2.665305
CG2358 CG4904 -0.791053
CG2358 CG5258 -0.516664
CG2358 CG5809 0.610116
CG2358 CG6105 -0.044249
CG2358 CG6647 1.041178
CG2358 CG6720 -1.259790
CG2358 CG7265 0.271664
CG2358 CG7457 0.366712
CG2358 CG7528 0.277856
CG2358 CG7538 -0.754710
CG2358 CG7698 -0.814405
CG2358 CG8308 -0.370081
CG2358 CG8472 0.557480
CG2358 CG9256 -0.450766
CG2358 CG9884 -0.179886
CG2358 CG9977 0.153020
CG2358 CG9984 0.007904
CG2469 CG3198 -0.409867
CG2469 CG3605 -0.093269
CG2469 CG4672 0.452980
CG2469 CG5520 -0.565732
CG2791 CG30118 0.037098
CG2791 CG32486 0.097885
CG2791 CG3969 0.281631
CG2791 CG3992 0.158724
CG2791 CG4050 -0.356628
CG2791 CG4878 0.393104
CG2791 CG4904 -0.269307
CG2791 CG5277 -0.616179
CG2791 CG5824 0.570950
CG2791 CG6210 0.102022
CG2791 CG6578 0.087984
CG2791 CG6751 0.853191
CG2791 CG8147 -0.435215
CG2791 CG8174 -0.571146
CG2791 CG9148 -0.558740
CG2791 CG9238 -0.995224
CG2791 CG9322 0.568229
CG2791 CG9916 -0.952838
CG2791 CG9977 -0.234093
CG2863 CG4904 0.167769
CG2863 CG5454 -0.786848
CG2863 CG6391 -0.307195
CG2863 CG8472 -0.742834
CG2941 CG30193 -0.027989
CG2941 CG3183 0.145314
CG2941 CG3430 0.271825
CG2941 CG4008 0.083531
CG2941 CG4303 0.665695
CG2941 CG6105 0.096157
CG2941 CG7375 -1.496198
CG2941 CG7698 0.117775
CG2941 CG7892 0.005057
CG2941 CG8933 -0.354563
CG2941 CG9211 -0.219606
CG2941 CG9256 0.053868
CG2941 CG9712 -3.201786
CG2941 CG9740 1.088114
CG2941 CG9762 0.910370
CG2941 CG9866 -0.787393
CG2941 CG9884 -0.699990
CG30092 CG32253 -0.376070
CG30092 CG3992 0.156087
CG30092 CG6210 -0.712705
CG30092 CG9148 0.087724
CG30118 CG32486 -0.497589
CG30118 CG8147 -0.494950
CG30118 CG8174 -0.416241
CG30193 CG3041 -1.207387
CG30193 CG32982 0.436038
CG30193 CG3307 -0.685979
CG30193 CG3430 -0.613621
CG30193 CG3998 -0.723889
CG30193 CG4041 1.281692
CG30193 CG4589 -0.668651
CG30193 CG4976 -0.227644
CG30193 CG5454 -1.861390
CG30193 CG5581 -1.061461
CG30193 CG5940 -0.099556
CG30193 CG5949 -0.546318
CG30193 CG6647 0.375436
CG30193 CG7457 0.181540
CG30193 CG8050 -0.132133
CG30193 CG8651 0.686122
CG30193 CG9712 0.322439
CG30193 CG9740 -2.759908
CG30193 CG9866 0.543894
CG3039 CG3424 -0.594683
CG3039 CG4236 -0.606911
CG3039 CG5175 -0.174152
CG3039 CG5809 -0.120831
CG3039 CG8933 0.046867
CG3039 CG9256 0.109440
CG3039 CG9999 -1.495046
CG3041 CG3048 -0.511443
CG3041 CG3183 -0.259377
CG3041 CG32982 0.077926
CG3041 CG3307 -1.927365
CG3041 CG3430 0.079191
CG3041 CG4589 -0.596606
CG3041 CG4976 0.143029
CG3041 CG5083 0.371421
CG3041 CG5454 0.737682
CG3041 CG5581 0.589548
CG3041 CG5940 -1.021104
CG3041 CG5949 -0.487417
CG3041 CG6647 0.538802
CG3041 CG6860 -0.135172
CG3041 CG7265 -0.155168
CG3041 CG7457 0.209155
CG3041 CG7855 0.068301
CG3041 CG8308 0.006282
CG3041 CG8472 -0.372555
CG3041 CG9256 -0.350267
CG3041 CG9740 2.201476
CG3048 CG3227 -0.363381
CG3048 CG32982 -1.047912
CG3048 CG3307 0.375885
CG3048 CG3430 0.007772
CG3048 CG4050 -0.075605
CG3048 CG4158 -0.450552
CG3048 CG4236 -0.145145
CG3048 CG4589 0.367859
CG3048 CG4976 -0.075608
CG3048 CG5408 -0.279838
CG3048 CG5809 0.443591
CG3048 CG5949 0.095297
CG3048 CG8625 0.067451
CG3048 CG8651 -0.825984
CG3048 CG9977 -0.423526
CG30497 CG3227 -0.230420
CG30497 CG3424 -0.105471
CG30497 CG4050 0.371910
CG30497 CG4236 0.330992
CG30497 CG4303 0.124567
CG30497 CG5277 0.253345
CG30497 CG5408 0.342534
CG30497 CG5809 -0.286325
CG30497 CG6105 -0.505510
CG30497 CG6210 0.392309
CG30497 CG6578 -0.432925
CG30497 CG7375 -0.312090
CG30497 CG7892 -0.072319
CG30497 CG8625 -0.471681
CG30497 CG9148 -0.340015
CG30497 CG9977 -1.458161
CG3097 CG5814 0.302122
CG3097 CG5893 -1.494780
CG31317 CG3689 -0.812273
CG31349 CG3605 -0.002825
CG31349 CG3800 -0.777220
CG31349 CG3992 0.386290
CG31349 CG4440 0.521444
CG31349 CG5093 -0.778082
CG31349 CG5408 -0.102527
CG31349 CG5813 -0.320828
CG31349 CG5814 -1.037313
CG31349 CG5824 0.584412
CG31349 CG6501 -0.156596
CG31349 CG8472 -0.173710
CG31349 CG8581 -0.134873
CG31349 CG9022 0.196375
CG31349 CG9148 0.184711
CG31349 CG9238 0.404808
CG31349 CG9322 0.531829
CG31349 TE19126 -0.639131
CG3183 CG32982 -0.623250
CG3183 CG3307 -1.602858
CG3183 CG4303 0.400196
CG3183 CG4567 0.352431
CG3183 CG4878 0.057674
CG3183 CG5083 -0.701739
CG3183 CG5215 0.037575
CG3183 CG5408 0.064865
CG3183 CG5581 -0.476036
CG3183 CG5940 0.165852
CG3183 CG6391 -0.048716
CG3183 CG6860 -0.168798
CG3183 CG7223 -0.025575
CG3183 CG7528 0.015556
CG3183 CG7892 -0.631938
CG3183 CG8308 -0.019610
CG3183 CG8651 -0.346120
CG3183 CG9211 0.237206
CG3183 CG9423 -0.111070
CG3183 CG9712 -1.279773
CG3183 CG9740 2.277468
CG3183 CG9866 0.103168
CG3183 CG9977 0.150726
CG3183 CG9984 0.604596
CG3198 CG3605 -0.624610
CG3198 CG4672 -0.838611
CG3198 CG5454 -0.166295
CG3198 CG5520 0.282534
CG3198 CG6501 -1.794074
CG3198 CG7413 -0.363174
CG3198 CG7563 -1.146837
CG3198 CG8965 -1.861874
CG3198 CG9022 -0.305122
CG32149 CG3416 -0.278879
CG32149 CG5083 0.028785
CG32149 CG5215 -0.459981
CG32149 CG5940 0.107553
CG32149 CG7265 0.185337
CG32149 CG7271 -0.568175
CG32149 CG7457 -0.295880
CG32149 CG7855 -0.096060
CG32149 CG9256 -0.138886
CG32149 CG9750 0.091448
CG32253 CG3992 -0.593246
CG32253 CG5133 -0.577538
CG3227 CG3424 -0.152988
CG3227 CG4236 -0.457056
CG3227 CG4303 -0.658316
CG3227 CG5809 0.233935
CG3227 CG6105 -0.061992
CG3227 CG6210 0.025140
CG3227 CG7375 0.133035
CG3227 CG7892 -0.285212
CG3227 CG8625 -1.410142
CG3227 CG8651 -0.282445
CG3227 CG9256 0.401756
CG3227 CG9423 0.341809
CG3227 CG9977 0.281630
CG32372 CG3278 -0.136641
CG32372 CG5215 -0.026943
CG32372 CG6751 -0.040403
CG32372 CG9423 -0.565707
CG32486 CG3278 -0.301254
CG32486 CG3800 0.151678
CG32486 CG3969 0.572542
CG32486 CG4307 -0.608009
CG32486 CG4567 -0.145298
CG32486 CG4878 0.663817
CG32486 CG5813 -0.322667
CG32486 CG5824 -0.411203
CG32486 CG6391 -0.062234
CG32486 CG6751 0.924346
CG32486 CG8147 -0.036069
CG32486 CG8581 -0.470743
CG32486 CG9984 -0.391447
CG32491 CG4672 -0.138551
CG32491 CG5520 -0.423404
CG32491 CG6224 -1.098483
CG32491 CG8651 -0.376648
CG3278 CG3416 -0.511557
CG3278 CG3689 -0.492882
CG3278 CG4307 0.268155
CG3278 CG4878 -0.678415
CG3278 CG4904 -0.423577
CG3278 CG5258 -0.167898
CG3278 CG5824 0.781535
CG3278 CG6391 -0.181000
CG3278 CG7265 -0.301225
CG3278 CG9256 0.049120
CG3278 CG9916 -1.322232
CG32982 CG3307 -0.424144
CG32982 CG3430 -1.664686
CG32982 CG3619 -0.126678
CG32982 CG3998 1.356034
CG32982 CG4589 -1.153135
CG32982 CG4769 -0.004469
CG32982 CG4878 0.196477
CG32982 CG4976 -1.716366
CG32982 CG5083 0.438277
CG32982 CG5809 -1.195163
CG32982 CG5940 0.324294
CG32982 CG5949 -0.265290
CG32982 CG6345 -0.399143
CG32982 CG6647 0.115496
CG32982 CG6860 -0.209559
CG32982 CG7223 0.221005
CG32982 CG7698 0.291721
CG32982 CG8308 -0.327972
CG32982 CG8651 -0.030489
CG32982 CG9256 0.616262
CG32982 CG9712 0.165008
CG32982 CG9740 -3.659896
CG32982 CG9866 0.715515
CG32982 CG9884 1.167225
CG32982 CG9977 -0.011660
CG3307 CG3424 -0.179656
CG3307 CG3430 -0.686554
CG3307 CG3969 1.409831
CG3307 CG3998 0.187656
CG3307 CG4041 -0.841965
CG3307 CG4050 0.272448
CG3307 CG4307 1.820144
CG3307 CG4589 0.361750
CG3307 CG4878 -0.450833
CG3307 CG4976 -2.735052
CG3307 CG5083 -1.682989
CG3307 CG5454 -1.479624
CG3307 CG5581 -0.475462
CG3307 CG5949 1.287598
CG3307 CG6647 -0.272745
CG3307 CG6720 0.014898
CG3307 CG6860 0.548972
CG3307 CG7265 0.277760
CG3307 CG7698 0.700919
CG3307 CG8050 0.215837
CG3307 CG8308 -1.046052
CG3307 CG8472 0.158624
CG3307 CG8651 0.197781
CG3307 CG9211 -0.270232
CG3307 CG9256 -0.645366
CG3307 CG9712 0.888855
CG3307 CG9740 -4.978233
CG3307 CG9984 -1.368231
CG3400 CG3992 0.373170
CG3400 CG4050 0.025808
CG3400 CG4420 -0.236398
CG3400 CG5408 0.343483
CG3400 CG5814 0.191653
CG3400 CG6210 0.351734
CG3400 CG9148 -0.083847
CG3400 CG9238 -0.375596
CG3400 CG9322 -0.010239
CG3400 CG9977 -0.189116
CG3416 CG3969 -0.354385
CG3416 CG4878 -0.116300
CG3416 CG5215 -0.136911
CG3416 CG5452 -0.147682
CG3416 CG6720 0.138379
CG3416 CG6949 -0.820131
CG3416 CG7265 -0.044982
CG3416 CG7271 0.570490
CG3416 CG7457 0.060935
CG3416 CG8933 -0.116133
CG3416 CG9256 0.536843
CG3416 CG9750 0.035699
CG3424 CG4236 -0.273402
CG3424 CG4303 0.227403
CG3424 CG5258 0.054965
CG3424 CG5809 -0.812196
CG3424 CG7698 0.445941
CG3424 CG7833 -0.279088
CG3424 CG7855 0.062354
CG3424 CG8050 -0.184505
CG3424 CG8933 -0.332109
CG3424 CG9193 0.397271
CG3424 CG9256 -0.070849
CG3424 CG9750 -0.171615
CG3424 CG9999 -1.192325
CG3430 CG3619 0.091445
CG3430 CG4589 -0.658848
CG3430 CG4976 1.395708
CG3430 CG5581 0.685066
CG3430 CG5940 -0.455538
CG3430 CG5949 -1.523310
CG3430 CG6246 -0.230457
CG3430 CG7223 -0.654678
CG3430 CG7375 -0.392480
CG3430 CG7457 0.426193
CG3430 CG7855 0.012604
CG3430 CG8651 0.291449
CG3430 CG9712 -0.172133
CG3430 CG9740 2.391793
CG3430 CG9762 1.236159
CG3430 CG9866 -5.431054
CG3430 CG9884 -0.782477
CG3605 CG3800 0.065017
CG3605 CG4440 -1.478935
CG3605 CG4672 -2.740257
CG3605 CG5408 -0.489370
CG3605 CG5520 0.277565
CG3605 CG6210 -0.038531
CG3605 CG6345 0.188328
CG3605 CG6501 -0.026320
CG3605 CG8308 -0.041503
CG3605 CG8965 0.381729
CG3619 CG4158 -0.266967
CG3619 CG4454 -0.567437
CG3619 CG4769 -0.482916
CG3619 CG6105 0.033215
CG3619 CG6345 0.049098
CG3619 CG7375 -1.701983
CG3619 CG9762 0.359929
CG3705 CG4041 -0.356946
CG3705 CG8147 0.587877
CG3705 CG8174 -0.477243
CG3705 CG9322 -0.974989
CG3800 CG4008 -0.632366
CG3800 CG4440 -0.444608
CG3800 CG4567 -0.671606
CG3800 CG4769 -0.008521
CG3800 CG5277 0.875397
CG3800 CG5408 -0.065491
CG3800 CG5814 -0.279025
CG3800 CG6210 -0.468682
CG3800 CG6345 0.158395
CG3800 CG6751 -1.377078
CG3800 CG9148 -0.162071
CG3800 CG9211 0.413213
CG3800 CG9253 0.103307
CG3839 CG6224 -1.216879
CG3969 CG4041 -0.150334
CG3969 CG4050 -0.213034
CG3969 CG4236 -0.293061
CG3969 CG4307 0.067932
CG3969 CG4567 0.625627
CG3969 CG4878 0.350056
CG3969 CG4904 0.923063
CG3969 CG5083 -2.356831
CG3969 CG5215 -0.190744
CG3969 CG5809 0.270375
CG3969 CG6210 0.648678
CG3969 CG6720 -0.622907
CG3969 CG6751 1.495506
CG3969 CG6949 0.189873
CG3969 CG7265 -0.812284
CG3969 CG7271 -1.278391
CG3969 CG7528 -0.258134
CG3969 CG7698 -1.248302
CG3969 CG8933 -0.632952
CG3969 CG9148 -0.857728
CG3969 CG9253 0.315492
CG3969 CG9256 -0.472643
CG3969 CG9740 1.179411
CG3969 CG9750 1.017534
CG3969 CG9884 -0.388068
CG3969 CG9977 -0.125235
CG3969 CG9984 -3.464771
CG3992 CG5814 0.748608
CG3992 CG5824 -0.184677
CG3992 CG8147 -0.815752
CG3992 CG9148 -0.062654
CG3992 CG9238 -0.142920
CG3992 CG9916 -0.481575
CG3992 TE19126 -0.524367
CG3998 CG4041 -0.575682
CG3998 CG4307 0.163024
CG3998 CG4589 -1.198884
CG3998 CG4878 0.539920
CG3998 CG4976 -2.134740
CG3998 CG5083 0.288840
CG3998 CG5454 -0.601991
CG3998 CG5949 0.320766
CG3998 CG6345 0.020174
CG3998 CG6647 -2.268620
CG3998 CG6860 -0.168670
CG3998 CG7457 -0.014569
CG3998 CG8308 0.611698
CG3998 CG9211 0.138167
CG3998 CG9712 0.086773
CG3998 CG9740 -1.341411
CG3998 CG9884 1.107996
CG4008 CG4567 0.387860
CG4008 CG5408 0.053468
CG4008 CG6105 0.001583
CG4008 CG6210 0.040986
CG4008 CG6345 0.205480
CG4008 CG6391 -0.241353
CG4008 CG6751 -0.025717
CG4008 CG7375 -0.573319
CG4008 CG8472 -0.297017
CG4008 CG9191 -0.523285
CG4008 CG9211 -1.421139
CG4008 CG9916 -0.168014
CG4041 CG4307 0.124097
CG4041 CG4589 0.342656
CG4041 CG4904 1.325789
CG4041 CG5277 0.601823
CG4041 CG5454 -1.514482
CG4041 CG5581 -0.935922
CG4041 CG5809 -0.211200
CG4041 CG6345 0.392210
CG4041 CG6647 0.633000
CG4041 CG7698 0.109091
CG4041 CG8050 0.088489
CG4041 CG8581 -0.234189
CG4041 CG9211 0.361315
CG4041 CG9253 -0.249500
CG4041 CG9712 0.633490
CG4041 CG9740 -1.268167
CG4041 CG9762 0.734387
CG4041 CG9866 0.433229
CG4041 CG9884 -1.442803
CG4041 CG9984 -1.457141
CG4050 CG4236 -0.276879
CG4050 CG4303 -0.172086
CG4050 CG4307 0.991997
CG4050 CG4589 0.018668
CG4050 CG4878 -1.798118
CG4050 CG4904 0.009654
CG4050 CG5083 0.198067
CG4050 CG5258 0.455383
CG4050 CG5277 -0.038811
CG4050 CG5408 -0.465888
CG4050 CG6578 -0.905101
CG4050 CG7265 -0.014694
CG4050 CG7698 0.449266
CG4050 CG8472 0.479386
CG4050 CG8625 0.326524
CG4050 CG9148 0.296516
CG4050 CG9253 0.135758
CG4050 CG9256 -0.849908
CG4050 CG9740 0.860335
CG4050 CG9884 -1.769637
CG4050 CG9977 -0.507281
CG4050 CG9984 -0.352970
CG4158 CG5949 -0.041796
CG4158 CG8651 -0.841075
CG4236 CG4303 -0.329785
CG4236 CG4878 0.189702
CG4236 CG5175 -0.792963
CG4236 CG5258 -1.149483
CG4236 CG5809 -1.861518
CG4236 CG5940 -0.115881
CG4236 CG6720 -0.028325
CG4236 CG7265 0.195223
CG4236 CG7271 -0.149879
CG4236 CG7528 -0.338725
CG4236 CG7538 0.420093
CG4236 CG7698 -0.444899
CG4236 CG7833 0.132129
CG4236 CG7855 0.367417
CG4236 CG8933 -2.249744
CG4236 CG9193 -1.089265
CG4236 CG9256 -0.458820
CG4236 CG9423 0.513917
CG4236 CG9740 1.320004
CG4236 CG9750 0.161312
CG4236 CG9977 -1.033392
CG4236 CG9999 -1.505158
CG4299 CG5814 0.010490
CG4299 CG6751 0.021244
CG4299 CG9148 -0.419594
CG4303 CG4878 0.247112
CG4303 CG5581 -0.625579
CG4303 CG5809 -0.581751
CG4303 CG6105 0.364374
CG4303 CG7892 -0.352426
CG4303 CG8625 0.193749
CG4303 CG8651 0.587637
CG4303 CG8933 -0.133467
CG4303 CG9256 -0.086942
CG4303 CG9423 -1.815550
CG4303 CG9740 0.931830
CG4303 CG9866 -0.243572
CG4303 CG9884 -0.536738
CG4303 CG9984 0.088271
CG4307 CG4567 0.362295
CG4307 CG4878 -3.058583
CG4307 CG4904 -0.743806
CG4307 CG5258 0.498608
CG4307 CG5454 -2.026895
CG4307 CG5581 0.281371
CG4307 CG5661 -0.202463
CG4307 CG6647 -0.382749
CG4307 CG6720 0.225470
CG4307 CG7698 0.066383
CG4307 CG8174 0.564324
CG4307 CG8933 -0.331268
CG4307 CG9253 0.189450
CG4307 CG9256 1.188587
CG4307 CG9740 -0.277314
CG4307 CG9750 -0.312425
CG4307 CG9884 -2.391096
CG4307 CG9984 -3.230372
CG4440 CG4672 0.882727
CG4440 CG4769 -0.355679
CG4440 CG5408 0.378942
CG4440 CG5814 -1.139443
CG4440 CG6210 -0.077603
CG4440 CG6345 -0.426396
CG4440 CG6501 -0.057400
CG4440 CG9238 -0.014553
CG4567 CG4769 -0.253358
CG4567 CG4878 0.456770
CG4567 CG4904 0.039148
CG4567 CG5083 -0.322007
CG4567 CG5258 -0.537810
CG4567 CG5277 -0.350191
CG4567 CG5408 0.423138
CG4567 CG6345 0.551093
CG4567 CG6647 -0.103416
CG4567 CG6751 -0.356491
CG4567 CG6860 0.074861
CG4567 CG8472 -0.389016
CG4567 CG9211 -0.801314
CG4567 CG9253 -0.723145
CG4567 CG9322 -0.372930
CG4567 CG9884 -0.365431
CG4567 CG9984 -0.749270
CG4589 CG4878 0.032817
CG4589 CG4976 -0.362093
CG4589 CG5083 -0.719672
CG4589 CG5581 -0.417134
CG4589 CG5809 0.079081
CG4589 CG5940 0.417557
CG4589 CG5949 -1.131485
CG4589 CG6345 -0.485533
CG4589 CG6647 -1.083800
CG4589 CG7457 -0.609124
CG4589 CG7698 0.129252
CG4589 CG8308 0.165172
CG4589 CG8651 0.260167
CG4589 CG9211 0.002558
CG4589 CG9712 0.029631
CG4589 CG9740 -0.975865
CG4589 CG9866 0.961969
CG4589 CG9884 -0.821721
CG4589 CG9984 0.614050
CG4672 CG5520 -0.428819
CG4672 CG6345 -0.523886
CG4672 CG6501 0.442231
CG4672 CG8651 -0.151849
CG4672 CG8965 -0.141717
CG4769 CG6345 -0.059942
CG4769 CG7223 -0.639731
CG4769 CG9253 -0.226810
CG4878 CG4904 -1.075379
CG4878 CG5083 -0.026399
CG4878 CG5258 -0.948124
CG4878 CG5454 0.983089
CG4878 CG5809 -0.564012
CG4878 CG6647 -1.993290
CG4878 CG6720 -0.274651
CG4878 CG6860 0.623531
CG4878 CG7265 -0.910818
CG4878 CG7457 -0.022775
CG4878 CG7698 0.083495
CG4878 CG8308 -0.729872
CG4878 CG8472 -1.883635
CG4878 CG8933 1.177110
CG4878 CG9188 0.062256
CG4878 CG9253 0.229047
CG4878 CG9256 -0.372759
CG4878 CG9423 -0.232177
CG4878 CG9740 -1.850637
CG4878 CG9750 -0.443112
CG4878 CG9884 1.507790
CG4878 CG9984 -1.410493
CG4904 CG5277 -2.517379
CG4904 CG5454 -0.380626
CG4904 CG5661 0.501903
CG4904 CG6391 -0.139114
CG4904 CG6578 1.954349
CG4904 CG6647 1.298173
CG4904 CG6751 1.188157
CG4904 CG7265 1.792603
CG4904 CG8174 -1.090280
CG4904 CG8472 -1.648247
CG4904 CG9022 0.624670
CG4904 CG9256 -0.225893
CG4904 CG9740 1.097477
CG4904 CG9884 -1.699629
CG4904 CG9916 0.884898
CG4904 CG9984 -4.485097
CG4976 CG5083 0.505293
CG4976 CG5581 -0.053337
CG4976 CG5940 -0.996991
CG4976 CG5949 -0.697255
CG4976 CG7223 -0.326277
CG4976 CG7457 -0.498935
CG4976 CG8651 -0.468313
CG4976 CG9193 -0.689527
CG4976 CG9253 -0.081851
CG4976 CG9256 0.304770
CG4976 CG9740 2.170050
CG5083 CG5215 0.785805
CG5083 CG5408 -0.122883
CG5083 CG6647 0.110855
CG5083 CG6860 -0.548444
CG5083 CG7265 -1.407558
CG5083 CG7271 0.133854
CG5083 CG7457 -0.220457
CG5083 CG7698 -0.349209
CG5083 CG8308 0.164161
CG5083 CG8472 0.351546
CG5083 CG9191 -0.124737
CG5083 CG9211 -0.196363
CG5083 CG9256 -0.011120
CG5083 CG9712 -0.225996
CG5083 CG9740 -0.917433
CG5083 CG9750 -0.008811
CG5083 CG9984 0.753233
CG5093 CG5133 -1.017515
CG5093 CG5893 1.790539
CG5093 CG9238 -1.414031
CG5093 CG9322 -1.664227
CG5093 CG9999 3.396931
CG5093 TE19126 1.027094
CG5175 CG7538 -0.404985
CG5215 CG5277 0.743794
CG5215 CG5813 -0.189124
CG5215 CG5824 0.050042
CG5215 CG6210 -0.107984
CG5215 CG6391 -0.010545
CG5215 CG6751 -0.332151
CG5215 CG6930 -0.019529
CG5215 CG7265 -1.744308
CG5215 CG7528 -1.142020
CG5215 CG7892 0.060618
CG5215 CG8933 0.101389
CG5215 CG9148 -0.971309
CG5215 CG9256 -0.426087
CG5215 CG9423 0.257577
CG5258 CG5809 -0.620017
CG5258 CG6720 0.493210
CG5258 CG7265 -0.244545
CG5258 CG7528 -0.768005
CG5258 CG7538 -0.626297
CG5258 CG7698 0.537134
CG5258 CG9253 -0.169548
CG5258 CG9256 0.498024
CG5258 CG9423 0.026237
CG5258 CG9984 0.340044
CG5277 CG5408 0.483082
CG5277 CG5581 0.127518
CG5277 CG5824 -0.211036
CG5277 CG6210 -0.862602
CG5277 CG6578 -3.346650
CG5277 CG6751 -3.011840
CG5277 CG7265 0.243051
CG5277 CG8174 0.459654
CG5277 CG8472 -0.829055
CG5277 CG9148 0.550957
CG5277 CG9238 0.510371
CG5277 CG9322 -0.267788
CG5277 CG9423 0.291747
CG5277 CG9884 1.596226
CG5277 CG9977 -0.065218
CG5277 CG9984 -1.022672
CG5370 CG9322 -0.463590
CG5408 CG5809 -0.336449
CG5408 CG5813 0.351264
CG5408 CG5814 0.017350
CG5408 CG6105 -0.400829
CG5408 CG6210 -0.555015
CG5408 CG6345 1.386248
CG5408 CG6501 -0.115303
CG5408 CG7265 0.966666
CG5408 CG7528 -1.650593
CG5408 CG8472 -1.170733
CG5408 CG8581 -0.405496
CG5408 CG9148 -0.462458
CG5408 CG9211 -0.464876
CG5452 CG7457 0.166064
CG5452 CG9193 -0.381648
CG5452 CG9256 -0.050077
CG5454 CG5581 -0.240401
CG5454 CG6345 0.263066
CG5454 CG6647 0.594240
CG5454 CG8050 0.125249
CG5454 CG8174 -0.049065
CG5454 CG8472 -0.064947
CG5454 CG9211 0.537891
CG5454 CG9740 0.409828
CG5454 CG9884 1.311026
CG5454 CG9984 -0.260288
CG5520 CG7563 -0.562769
CG5520 CG9022 -0.298284
CG5581 CG5809 0.474800
CG5581 CG5940 -0.403588
CG5581 CG5949 -0.464099
CG5581 CG7223 -0.513493
CG5581 CG8651 -0.763530
CG5581 CG9253 -0.745379
CG5581 CG9423 0.212344
CG5581 CG9740 0.427055
CG5581 CG9866 -2.319993
CG5581 CG9884 -0.016269
CG5581 CG9984 -1.305587
CG5661 CG6345 -0.208588
CG5661 CG6578 -0.079934
CG5661 CG9238 -0.223397
CG5661 CG9322 -0.405854
CG5661 CG9884 -0.255480
CG5809 CG6105 -0.033945
CG5809 CG6578 -0.148121
CG5809 CG7271 0.044317
CG5809 CG7698 -1.396204
CG5809 CG7833 -0.472370
CG5809 CG8625 -0.515250
CG5809 CG8933 0.216355
CG5809 CG9188 -0.092560
CG5809 CG9712 -0.489841
CG5809 CG9740 0.265559
CG5809 CG9762 -0.081420
CG5809 CG9866 0.020933
CG5809 CG9884 -0.074764
CG5809 CG9977 -0.226425
CG5809 CG9984 0.260886
CG5813 CG5824 -2.997414
CG5813 CG6210 0.025217
CG5813 CG6391 -0.177636
CG5813 CG6751 -0.174047
CG5813 CG7265 0.422320
CG5813 CG7528 -0.458019
CG5813 CG8472 -0.506696
CG5813 CG9148 0.377813
CG5813 CG9191 -0.349188
CG5814 CG5824 0.059630
CG5814 CG6501 -0.008226
CG5814 CG9148 0.950423
CG5814 CG9238 -0.711904
CG5814 CG9322 1.096582
CG5814 TE19126 -0.181577
CG5824 CG6210 0.043392
CG5824 CG6751 0.649323
CG5824 CG7528 0.164212
CG5824 CG8147 -0.331995
CG5824 CG9148 -1.347952
CG5824 CG9916 -1.670987
CG5893 CG6246 -1.349260
CG5893 CG9193 -1.717593
CG5893 CG9768 -1.354419
CG5893 TE19126 4.565787
CG5940 CG5949 -0.222241
CG5940 CG7457 -0.824263
CG5940 CG7855 0.199097
CG5940 CG8651 0.152198
CG5940 CG8933 -0.321432
CG5940 CG9193 -0.056884
CG5940 CG9256 0.317638
CG5940 CG9423 -0.189829
CG5940 CG9750 0.253613
CG5949 CG6345 -0.004073
CG5949 CG7223 -0.585585
CG5949 CG8651 -0.662331
CG5949 CG9740 -0.326316
CG5949 CG9866 -0.106910
CG5949 CG9884 -0.369406
CG6105 CG6210 -0.817671
CG6105 CG7375 -0.673374
CG6105 CG7528 0.344411
CG6105 CG7698 0.164447
CG6105 CG7855 -0.451966
CG6105 CG7892 -0.418484
CG6105 CG9256 0.011500
CG6105 CG9423 0.290979
CG6105 CG9712 0.442306
CG6105 CG9762 -0.379264
CG6105 CG9866 0.182000
CG6105 CG9884 -0.162676
CG6210 CG6751 -1.257914
CG6210 CG7375 -0.357461
CG6210 CG7528 -0.300672
CG6210 CG9148 -0.782610
CG6210 CG9191 0.007670
CG6210 CG9762 0.198136
CG6210 CG9916 0.364492
CG6246 CG8050 -0.236686
CG6345 CG6647 -0.882816
CG6345 CG7375 0.069762
CG6345 CG8308 0.411218
CG6345 CG9191 0.125743
CG6345 CG9211 -2.035014
CG6345 CG9238 -0.135472
CG6345 CG9322 0.278414
CG6345 CG9740 1.707297
CG6345 CG9762 0.592658
CG6345 CG9884 -0.869045
CG6391 CG6751 -0.511749
CG6391 CG6930 -1.030235
CG6391 CG6949 -0.124144
CG6391 CG7265 -0.949799
CG6391 CG7528 0.190667
CG6391 CG8472 0.130242
CG6391 CG9256 0.553448
CG6391 CG9423 0.043367
CG6391 CG9984 0.841035
CG6501 CG7563 -0.248757
CG6501 CG8965 0.222558
CG6501 CG9022 -1.273592
CG6501 CG9191 -0.077576
CG6501 CG9322 -0.287276
CG6501 TE19126 -1.137430
CG6578 CG8174 -0.216959
CG6578 CG8625 -0.132349
CG6578 CG9238 -0.225175
CG6578 CG9256 0.115387
CG6578 CG9740 0.729529
CG6578 CG9884 -1.399401
CG6578 CG9977 -0.109066
CG6647 CG7457 0.481042
CG6647 CG7698 -1.357715
CG6647 CG8308 -2.116977
CG6647 CG8472 0.234878
CG6647 CG8544 0.324254
CG6647 CG8965 -0.171683
CG6647 CG9188 -0.112045
CG6647 CG9211 -0.534525
CG6647 CG9256 0.174646
CG6647 CG9712 0.046077
CG6647 CG9740 -0.615182
CG6647 CG9750 -0.151094
CG6647 CG9884 -0.910574
CG6720 CG6949 -0.061565
CG6720 CG7265 -0.547083
CG6720 CG7528 -0.705032
CG6720 CG7538 0.111215
CG6720 CG7698 -0.292882
CG6720 CG8933 -0.859774
CG6720 CG9193 -0.859314
CG6720 CG9256 0.524717
CG6720 CG9740 0.120291
CG6720 CG9750 -0.833661
CG6720 CG9984 0.184267
CG6751 CG7528 0.360949
CG6751 CG8472 0.565013
CG6751 CG9148 -1.778540
CG6751 CG9916 -0.640981
CG6860 CG8308 -1.379873
CG6860 CG8472 -0.791524
CG6860 CG9211 -0.476261
CG6930 CG6949 -0.952901
CG6930 CG7528 -0.266914
CG6949 CG7265 -0.158698
CG6949 CG7271 -1.484391
CG6949 CG7528 0.154440
CG7223 CG8651 0.066110
CG7223 CG9866 0.147880
CG7265 CG7271 0.087446
CG7265 CG7528 -0.820645
CG7265 CG8472 -2.767973
CG7265 CG9148 0.496797
CG7265 CG9256 -2.698929
CG7265 CG9423 -0.585088
CG7265 CG9750 -0.696789
CG7265 CG9984 -2.533658
CG7271 CG7528 0.166071
CG7271 CG7698 -0.185456
CG7271 CG9148 -0.011190
CG7271 CG9750 -0.239488
CG7375 CG7892 -0.853370
CG7375 CG9712 0.508103
CG7375 CG9762 -2.632423
CG7375 CG9866 -0.153921
CG7375 CG9884 1.540875
CG7413 CG7563 -0.480730
CG7413 CG8308 -0.404155
CG7413 CG8965 0.057640
CG7413 CG9191 -0.757724
CG7457 CG7855 0.023925
CG7457 CG8308 0.290063
CG7457 CG8544 -0.919307
CG7457 CG9193 0.209215
CG7457 CG9256 -0.896446
CG7457 CG9712 -0.709109
CG7457 CG9740 0.472314
CG7528 CG7538 -0.047287
CG7528 CG7698 0.422348
CG7528 CG8472 0.792663
CG7528 CG8933 0.420284
CG7528 CG9148 -0.293051
CG7528 CG9253 0.286068
CG7528 CG9423 0.179529
CG7528 CG9984 -1.218597
CG7538 CG7698 -0.349957
CG7538 CG9193 -0.743827
CG7563 CG8965 -1.036719
CG7563 CG9191 -0.362091
CG7698 CG7855 0.089612
CG7698 CG8933 -0.422374
CG7698 CG9256 0.251001
CG7698 CG9712 0.090143
CG7698 CG9740 -1.025783
CG7698 CG9750 0.441253
CG7698 CG9762 0.465219
CG7698 CG9884 0.155017
CG7698 CG9977 0.481856
CG7698 CG9984 -0.486223
CG7833 CG8050 -0.711349
CG7833 CG8625 -0.644992
CG7833 CG8933 0.110418
CG7833 CG9188 -0.480911
CG7833 CG9712 -0.073546
CG7833 CG9740 0.329772
CG7833 CG9762 0.153509
CG7833 CG9866 -0.164018
CG7833 CG9884 -0.029786
CG7833 CG9977 0.002181
CG7855 CG8050 -0.212343
CG7855 CG8544 -0.221995
CG7855 CG9193 -0.023856
CG7855 CG9256 -1.094608
CG7855 CG9712 -0.242769
CG7855 CG9740 1.274600
CG7855 CG9750 -0.210199
CG7892 CG9256 0.153617
CG7892 CG9423 0.042845
CG7892 CG9866 0.281444
CG8050 CG9188 -0.618575
CG8050 CG9712 1.075090
CG8050 CG9740 -1.431887
CG8050 CG9866 -0.111341
CG8050 CG9884 0.763198
CG8147 CG8174 -1.924843
CG8147 CG9322 0.947975
CG8147 CG9916 0.240183
CG8147 TE19126 0.145520
CG8174 CG9022 -0.140161
CG8174 CG9322 -0.823983
CG8174 CG9884 0.085773
CG8308 CG8472 0.042752
CG8308 CG8544 -0.688881
CG8308 CG8651 0.075300
CG8308 CG9211 -0.023424
CG8308 CG9256 -0.284711
CG8308 CG9712 -0.382498
CG8308 CG9740 1.172923
CG8308 CG9884 0.375417
CG8472 CG9022 -0.106861
CG8472 CG9191 0.079760
CG8472 CG9211 0.259738
CG8472 CG9256 0.628287
CG8472 CG9984 1.306322
CG8544 CG9256 0.106582
CG8544 CG9712 -0.063723
CG8544 CG9750 -0.351017
CG8581 CG9148 -0.027720
CG8625 CG9762 -0.331696
CG8625 CG9884 -0.582213
CG8625 CG9977 -0.611136
CG8651 CG9423 -1.105392
CG8933 CG9712 0.424515
CG8933 CG9740 -0.434572
CG8933 CG9750 -0.525366
CG8933 CG9866 0.250041
CG8933 CG9884 0.914600
CG8933 CG9977 -0.186347
CG8933 CG9984 -0.242651
CG8965 CG9022 0.129363
CG8965 CG9191 -0.173978
CG8965 CG9884 0.613930
CG9148 CG9916 -0.357663
CG9188 CG9740 0.577129
CG9188 CG9884 -0.579469
CG9188 CG9977 -0.042730
CG9191 CG9211 -0.104073
CG9193 CG9750 -0.130279
CG9193 CG9999 -0.331442
CG9211 CG9253 -0.015388
CG9211 CG9712 0.170815
CG9238 CG9322 -0.611226
CG9238 TE19126 -0.007233
CG9253 CG9740 0.846274
CG9253 CG9884 -1.124295
CG9253 CG9984 -0.096401
CG9256 CG9423 -0.135847
CG9256 CG9712 0.214668
CG9256 CG9740 -0.451687
CG9256 CG9750 0.968073
CG9256 CG9984 1.554610
CG9322 TE19126 -1.482161
CG9423 CG9984 0.203621
CG9712 CG9740 -5.072469
CG9712 CG9762 -0.871351
CG9712 CG9866 0.633717
CG9712 CG9884 0.453925
CG9712 CG9977 -0.090246
CG9740 CG9750 0.952428
CG9740 CG9762 0.614756
CG9740 CG9866 -2.170119
CG9740 CG9884 -5.774258
CG9740 CG9977 -0.459601
CG9740 CG9984 -0.010188
CG9762 CG9866 -2.091134
CG9762 CG9884 -2.935486
CG9866 CG9884 0.679400
CG9884 CG9977 -0.098796
CG9884 CG9984 0.300261
