# Supplementary material for: GINI: From ISH Images to Gene Interaction Networks
Source: PLoS Comput Biol. 2013 Oct 10;9(10):e1003227. doi: 10.1371/journal.pcbi.1003227 (PMC3794902; doi:10.1371/journal.pcbi.1003227)
Supplement: Dataset S1 — Networks predicted by GINI for the 9–10 and 13–16 development stages. For the data at each stage, multiple networks were predicted by varying the tuning parameter , between 0.5 and 1, as described in the paper. The network for each value is stored in a separate file in the dataset, in a format readable by Cytoscape. (BZ2) [file pcbi.1003227.s001.bz2 › Dataset_S1_Networks/GINI_network_stage9-10_lambda0.625.txt]

CG10059 CG1091 -0.738783
CG10059 CG11123 -2.159274
CG10059 CG11324 -0.171374
CG10059 CG12129 0.376139
CG10059 CG12131 1.141241
CG10059 CG12592 -0.471591
CG10059 CG12752 -1.985587
CG10059 CG14066 0.329337
CG10059 CG14430 -0.309836
CG10059 CG14781 -0.858633
CG10059 CG17054 0.660111
CG10059 CG1715 -0.265512
CG10059 CG1780 -1.114770
CG10059 CG1957 0.376438
CG10059 CG2048 0.696741
CG10059 CG2140 -0.616302
CG10059 CG2161 0.209895
CG10059 CG2210 0.562915
CG10059 CG2791 0.130884
CG10059 CG3969 -1.420080
CG10059 CG4041 -1.476064
CG10059 CG4307 -0.686131
CG10059 CG4904 -3.078655
CG10059 CG5277 0.689353
CG10059 CG5454 -0.900959
CG10059 CG5581 -0.228464
CG10059 CG5661 -0.383548
CG10059 CG6578 -1.434742
CG10059 CG7271 0.037144
CG10059 CG8174 -0.960139
CG10059 CG9256 0.688688
CG10059 CG9740 0.872717
CG10059 CG9884 1.629595
CG10059 CG9984 1.237168
CG10082 CG1071 -1.126290
CG10082 CG10882 -1.044899
CG10082 CG11988 0.024615
CG10082 CG12091 -0.354716
CG10082 CG1345 -0.574727
CG10082 CG13894 0.049609
CG10082 CG1591 -0.778784
CG10082 CG16903 0.043522
CG10082 CG16944 -0.131962
CG10082 CG17256 0.000875
CG10082 CG17437 -0.317728
CG10082 CG1763 -0.266336
CG10082 CG18754 0.220181
CG10082 CG2210 0.345640
CG10082 CG30092 -0.409521
CG10082 CG31349 -0.231002
CG10082 CG3400 -0.547222
CG10082 CG5408 0.197550
CG10082 CG5813 -0.277033
CG10082 CG5824 0.271366
CG10082 CG6210 0.315112
CG10082 CG6501 0.296185
CG10082 CG8581 -0.463493
CG10082 CG9148 -0.041999
CG10082 CG9191 -0.104272
CG10082 CG9322 0.087556
CG10108 CG12094 -0.546942
CG10108 CG12284 -0.844917
CG10108 CG14513 0.318907
CG10108 CG1624 -0.954122
CG10108 CG18024 -0.936423
CG10108 CG1966 0.156290
CG10108 CG3430 -1.960649
CG10108 CG6246 -1.213549
CG10108 CG7457 -0.320089
CG10108 CG7855 -0.985988
CG10108 CG9712 -0.001285
CG10108 CG9866 1.088613
CG10206 CG11107 -0.082533
CG10206 CG11979 0.178064
CG10206 CG11988 -0.496922
CG10206 CG12249 -0.103906
CG10206 CG12581 -0.301419
CG10206 CG12676 -0.207800
CG10206 CG13900 -0.670926
CG10206 CG17437 -0.335669
CG10206 CG1957 -0.302105
CG10206 CG30497 -1.573711
CG10206 CG3227 -0.165571
CG10206 CG3400 -0.097650
CG10206 CG3619 -0.066922
CG10206 CG4050 -0.381162
CG10206 CG4303 -0.034504
CG10206 CG5277 -0.579484
CG10206 CG5408 -0.573073
CG10206 CG5809 -0.095184
CG10206 CG6105 -0.496084
CG10206 CG6210 -0.287805
CG10206 CG6578 0.612336
CG10206 CG6751 0.772388
CG10206 CG7528 0.175539
CG10206 CG8625 0.191322
CG10206 CG9148 -0.098501
CG10206 CG9977 0.305789
CG10212 CG11849 -0.094557
CG10212 CG11987 -0.310658
CG10212 CG12094 -0.269305
CG10212 CG12576 0.355047
CG10212 CG13333 -1.067778
CG10212 CG14805 -0.326460
CG10212 CG1780 -0.022134
CG10212 CG18174 -0.511244
CG10212 CG1837 -1.549010
CG10212 CG2161 0.160699
CG10212 CG2358 0.044719
CG10212 CG32149 -0.542556
CG10212 CG3416 -1.534076
CG10212 CG3969 0.545170
CG10212 CG4236 0.343241
CG10212 CG4878 0.279019
CG10212 CG5083 -0.260368
CG10212 CG5452 -0.613656
CG10212 CG5809 0.386103
CG10212 CG6720 0.090826
CG10212 CG7271 -0.434641
CG10212 CG7457 -1.543165
CG10212 CG7538 -0.219121
CG10212 CG7698 -0.546404
CG10212 CG7855 0.448636
CG10212 CG8544 -0.379890
CG10212 CG8933 -0.011405
CG10212 CG9256 0.440453
CG10212 CG9712 0.358801
CG10212 CG9750 -0.343041
CG10236 CG10882 -0.303319
CG10236 CG11652 -0.734972
CG10236 CG14066 -0.168401
CG10236 CG15162 -0.333289
CG10236 CG2791 -0.250025
CG10236 CG31317 -1.159286
CG10236 CG3278 -0.049616
CG10236 CG3992 -0.036853
CG10236 CG5824 0.231124
CG10236 CG9916 -0.899876
CG10360 CG11123 0.087160
CG10360 CG11979 -0.966586
CG10360 CG12131 -0.434074
CG10360 CG14781 0.324937
CG10360 CG2140 -0.090458
CG10360 CG4041 -0.234564
CG10360 CG4303 -0.143661
CG10360 CG4567 -0.148263
CG10360 CG4904 0.010561
CG10360 CG5277 -0.594792
CG10360 CG5581 0.149979
CG10360 CG6210 0.140333
CG10360 CG6751 -0.115877
CG10360 CG7375 0.043323
CG10360 CG9253 0.038629
CG10360 CG9423 -0.102338
CG10360 CG9740 0.319865
CG10360 CG9762 -1.538724
CG10360 CG9884 -0.248090
CG1064 CG1071 -0.078153
CG1064 CG11988 -0.296218
CG1064 CG12131 -0.169456
CG1064 CG12581 -0.490096
CG1064 CG13894 -0.069904
CG1064 CG2199 0.101284
CG1064 CG31349 -0.321067
CG1064 CG3400 -0.407837
CG1064 CG3800 0.198667
CG1064 CG4299 -0.544933
CG1064 CG4420 -0.611593
CG1064 CG5277 0.154476
CG1064 CG5813 -0.537317
CG1064 CG5814 -0.244078
CG1064 CG9148 0.021442
CG1064 CG9238 0.375005
CG1064 CG9322 -0.635841
CG1071 CG10882 -0.710480
CG1071 CG12249 0.412782
CG1071 CG1345 0.021260
CG1071 CG15009 -1.086801
CG1071 CG1591 0.328016
CG1071 CG2072 -0.322617
CG1071 CG2210 -0.974187
CG1071 CG31349 -0.898668
CG1071 CG3992 0.358891
CG1071 CG4299 -0.338081
CG1071 CG5813 -1.588209
CG1071 CG5824 0.806088
CG1071 CG9148 -0.171193
CG1071 TE19126 -0.465593
CG10882 CG12249 -0.039824
CG10882 CG15162 -0.372191
CG10882 CG1591 0.265736
CG10882 CG16944 -0.184912
CG10882 CG2791 -0.286210
CG10882 CG30092 -0.500637
CG10882 CG31349 0.185721
CG10882 CG32253 -0.342974
CG10882 CG3992 -0.680212
CG10882 CG5814 -0.051985
CG10882 CG5824 0.366114
CG10882 CG9191 -0.287816
CG1091 CG11107 0.842508
CG1091 CG11123 -0.063984
CG1091 CG11324 -1.295259
CG1091 CG11979 0.627050
CG1091 CG11987 0.427924
CG1091 CG11988 0.571797
CG1091 CG12131 0.559292
CG1091 CG12576 -1.259017
CG1091 CG12752 -0.314330
CG1091 CG14066 0.321010
CG1091 CG1475 0.000781
CG1091 CG14781 -0.604934
CG1091 CG17054 -0.285781
CG1091 CG1715 -0.307943
CG1091 CG1780 0.201420
CG1091 CG1837 0.401693
CG1091 CG18528 0.231834
CG1091 CG1957 -0.631387
CG1091 CG2048 -2.363973
CG1091 CG2140 0.258093
CG1091 CG2161 0.422545
CG1091 CG2358 0.233968
CG1091 CG2791 0.021919
CG1091 CG2941 -0.359897
CG1091 CG3198 0.349893
CG1091 CG3307 0.157835
CG1091 CG3969 -0.625855
CG1091 CG4041 -0.868864
CG1091 CG4050 -0.210464
CG1091 CG4307 1.243267
CG1091 CG4878 0.357243
CG1091 CG4904 -0.985824
CG1091 CG5083 0.271210
CG1091 CG5277 -0.873852
CG1091 CG5408 -0.099453
CG1091 CG5581 0.658651
CG1091 CG5809 0.282852
CG1091 CG5949 -0.048635
CG1091 CG6105 -0.703930
CG1091 CG6210 -0.721577
CG1091 CG6501 -0.235431
CG1091 CG6578 0.554981
CG1091 CG6647 0.310759
CG1091 CG7698 -1.578810
CG1091 CG8933 -0.270703
CG1091 CG8965 -0.489261
CG1091 CG9256 -0.120653
CG1091 CG9712 -0.441074
CG1091 CG9740 1.176938
CG1091 CG9762 0.372361
CG1091 CG9884 -3.201181
CG1091 CG9977 0.324076
CG1091 CG9984 -0.279335
CG10922 CG11107 -0.423192
CG10922 CG11988 0.094514
CG10922 CG12177 0.017877
CG10922 CG12752 0.091244
CG10922 CG13005 -0.846332
CG10922 CG1395 -0.003901
CG10922 CG14066 0.205679
CG10922 CG14805 0.022946
CG10922 CG1616 -0.300978
CG10922 CG1780 -0.258106
CG10922 CG2140 -0.676302
CG10922 CG2161 0.716436
CG10922 CG3227 0.109623
CG10922 CG3969 -0.152406
CG10922 CG4050 0.295645
CG10922 CG5215 -1.092134
CG10922 CG5277 -1.532678
CG10922 CG6210 0.280238
CG10922 CG6391 -0.399840
CG10922 CG6578 -0.235049
CG10922 CG6751 -0.337642
CG10922 CG7265 0.307609
CG10922 CG7528 0.202225
CG10922 CG9148 -0.161012
CG10922 CG9256 -0.311409
CG10988 CG2072 -0.767256
CG10988 CG2469 -1.086919
CG11107 CG11886 0.956358
CG11107 CG12592 -1.871927
CG11107 CG13005 -1.243221
CG11107 CG13900 -0.587965
CG11107 CG14805 0.093548
CG11107 CG1780 -0.261221
CG11107 CG18657 -0.233767
CG11107 CG1957 -1.318057
CG11107 CG2048 -1.827545
CG11107 CG2140 -0.211063
CG11107 CG2161 0.125420
CG11107 CG3039 0.273452
CG11107 CG3227 0.075927
CG11107 CG3307 0.537775
CG11107 CG3424 -1.067228
CG11107 CG3969 0.868065
CG11107 CG4041 -0.251054
CG11107 CG4050 -0.009307
CG11107 CG4236 -1.430339
CG11107 CG4303 -0.473495
CG11107 CG4307 0.778725
CG11107 CG5215 0.357290
CG11107 CG5258 0.678761
CG11107 CG5277 -1.172924
CG11107 CG5581 -0.177252
CG11107 CG5809 0.124686
CG11107 CG6105 0.087325
CG11107 CG6210 -0.640744
CG11107 CG6578 1.175703
CG11107 CG6720 0.046460
CG11107 CG7265 -0.773563
CG11107 CG7271 -0.259884
CG11107 CG7528 -0.876973
CG11107 CG7698 -0.120345
CG11107 CG8933 -0.971586
CG11107 CG9253 0.171451
CG11107 CG9256 0.642708
CG11107 CG9423 -0.506910
CG11107 CG9750 0.421275
CG11107 CG9977 0.241837
CG11107 CG9984 -0.113394
CG11120 CG2140 -0.342966
CG11120 CG6345 -0.552055
CG11120 CG6751 -0.085594
CG11120 CG7375 -0.268887
CG11120 CG9762 -1.023952
CG11123 CG12131 -0.749824
CG11123 CG12752 0.865092
CG11123 CG14066 -0.040377
CG11123 CG14430 0.222937
CG11123 CG14781 0.162704
CG11123 CG17054 0.147742
CG11123 CG1715 -0.846312
CG11123 CG1780 0.680313
CG11123 CG18608 0.537459
CG11123 CG1957 -0.422991
CG11123 CG2048 -1.426835
CG11123 CG2140 0.265936
CG11123 CG2161 -1.145823
CG11123 CG2791 -0.080947
CG11123 CG2941 0.205199
CG11123 CG30497 0.096150
CG11123 CG3278 -0.079218
CG11123 CG3307 0.655229
CG11123 CG3969 2.127386
CG11123 CG4008 -0.661151
CG11123 CG4041 0.093361
CG11123 CG4307 0.149006
CG11123 CG4567 0.237729
CG11123 CG4904 0.450829
CG11123 CG5083 -1.692135
CG11123 CG5215 0.205542
CG11123 CG5277 -0.933388
CG11123 CG5454 -0.267376
CG11123 CG6105 0.181824
CG11123 CG6391 -0.327140
CG11123 CG6578 -0.333483
CG11123 CG6751 0.418777
CG11123 CG7265 0.365924
CG11123 CG8174 -0.124225
CG11123 CG8472 0.286829
CG11123 CG9148 0.277780
CG11123 CG9256 -1.226299
CG11123 CG9712 -0.481494
CG11123 CG9740 0.921957
CG11123 CG9884 -0.274677
CG11123 CG9916 -0.762961
CG11123 CG9984 -1.913684
CG11164 CG18024 1.176789
CG11164 CG5893 -3.328184
CG11164 CG7457 -1.545545
CG11164 CG7855 -1.764490
CG11324 CG12752 0.091852
CG11324 CG1345 -0.252797
CG11324 CG14066 0.500848
CG11324 CG1591 -0.090521
CG11324 CG16788 -0.602508
CG11324 CG17054 -0.626984
CG11324 CG1763 0.067344
CG11324 CG18528 -1.785010
CG11324 CG2199 0.147651
CG11324 CG2210 -0.212774
CG11324 CG2791 -0.934836
CG11324 CG32486 -0.356561
CG11324 CG3969 -0.761590
CG11324 CG4041 0.438823
CG11324 CG4050 0.393872
CG11324 CG4307 -0.680098
CG11324 CG4878 -0.510395
CG11324 CG4904 -0.213002
CG11324 CG5661 -0.367365
CG11324 CG5809 0.101143
CG11324 CG5824 0.302596
CG11324 CG7698 -0.005442
CG11324 CG8174 0.196863
CG11324 CG8581 -0.325555
CG11324 CG8625 0.243827
CG11324 CG9148 0.015863
CG11324 CG9188 -0.200667
CG11324 CG9712 0.786278
CG11324 CG9762 0.352223
CG11324 CG9884 -0.610539
CG11324 CG9984 1.002882
CG11652 CG13005 0.023970
CG11652 CG1345 -0.079247
CG11652 CG1395 -0.113668
CG11652 CG14066 0.068526
CG11652 CG2199 0.801456
CG11652 CG2210 -0.725577
CG11652 CG2791 0.206596
CG11652 CG32372 -0.407923
CG11652 CG32486 -1.557336
CG11652 CG3278 -2.005047
CG11652 CG4567 0.094252
CG11652 CG4904 -0.089712
CG11652 CG5258 -0.364474
CG11652 CG5824 -2.112985
CG11652 CG6751 -0.886257
CG11652 CG7528 0.158127
CG11652 CG9148 0.185262
CG11652 CG9916 0.773412
CG11652 CG9984 0.487964
CG11798 CG13894 -0.710831
CG11798 CG2941 -0.534871
CG11798 CG9712 -0.410096
CG11849 CG12094 0.252551
CG11849 CG13777 -0.499424
CG11849 CG13900 -0.363198
CG11849 CG1624 0.201192
CG11849 CG17228 -0.791796
CG11849 CG18024 -1.397240
CG11849 CG18657 -0.525601
CG11849 CG3048 -0.087696
CG11849 CG30497 -0.367444
CG11849 CG3183 -0.059265
CG11849 CG32149 -0.874370
CG11849 CG3416 0.021511
CG11849 CG4236 0.110502
CG11849 CG5215 -0.568466
CG11849 CG5452 -1.245456
CG11849 CG7457 0.446103
CG11849 CG7892 -0.133436
CG11849 CG9256 -0.006208
CG11861 CG12576 0.479346
CG11861 CG12802 -0.018934
CG11861 CG2199 -0.183909
CG11861 CG3998 -0.201549
CG11861 CG4567 0.027806
CG11861 CG4672 -0.339025
CG11861 CG4878 0.530373
CG11861 CG5454 -0.639664
CG11861 CG6345 -0.607190
CG11861 CG6647 -1.092192
CG11861 CG8308 -1.294826
CG11861 CG9211 0.046161
CG11886 CG11979 0.107445
CG11886 CG12592 -2.482793
CG11886 CG12752 -0.290605
CG11886 CG14513 -0.280757
CG11886 CG1715 1.565683
CG11886 CG1780 0.094953
CG11886 CG1957 -3.979471
CG11886 CG1966 -0.745603
CG11886 CG2048 -1.908652
CG11886 CG2140 -0.093227
CG11886 CG2358 -0.409504
CG11886 CG3039 0.145255
CG11886 CG3041 -0.625797
CG11886 CG3048 -0.420817
CG11886 CG32982 -0.031280
CG11886 CG3307 0.411303
CG11886 CG3424 -0.189468
CG11886 CG4050 -1.017694
CG11886 CG4236 -2.028155
CG11886 CG4303 1.174386
CG11886 CG4589 -0.029223
CG11886 CG4878 1.552479
CG11886 CG4976 0.229487
CG11886 CG5581 0.074609
CG11886 CG5940 -0.002388
CG11886 CG6578 0.856499
CG11886 CG7855 -0.238587
CG11886 CG8050 0.040276
CG11886 CG8933 0.847460
CG11886 CG9256 0.622441
CG11886 CG9423 -0.697687
CG11886 CG9740 -1.070554
CG11886 CG9977 -0.104503
CG11979 CG12131 0.150731
CG11979 CG12592 0.355136
CG11979 CG12802 -0.266942
CG11979 CG13900 0.018817
CG11979 CG14781 -0.453860
CG11979 CG17054 0.455618
CG11979 CG1966 -0.380262
CG11979 CG2140 0.064140
CG11979 CG2358 -0.698503
CG11979 CG2941 -1.318615
CG11979 CG30193 -0.310111
CG11979 CG3183 -1.637720
CG11979 CG32982 0.171491
CG11979 CG3307 0.528581
CG11979 CG3619 -0.420224
CG11979 CG4050 0.291543
CG11979 CG4303 -0.981342
CG11979 CG4454 -0.394661
CG11979 CG4567 -0.278172
CG11979 CG4769 -0.009413
CG11979 CG4878 0.620438
CG11979 CG5408 -0.405695
CG11979 CG5581 -0.247965
CG11979 CG5949 0.323048
CG11979 CG6105 -0.234454
CG11979 CG7375 0.465282
CG11979 CG7892 0.255239
CG11979 CG8625 0.232114
CG11979 CG8651 -0.575316
CG11979 CG9423 0.290404
CG11979 CG9712 1.437100
CG11979 CG9740 -1.929927
CG11979 CG9866 0.393940
CG11979 CG9884 -0.957132
CG11987 CG12131 -0.313077
CG11987 CG12592 0.503613
CG11987 CG13005 -0.807190
CG11987 CG14066 -0.460206
CG11987 CG14805 -0.859591
CG11987 CG17054 -0.437052
CG11987 CG1715 -0.390122
CG11987 CG18174 0.439311
CG11987 CG18321 -0.692639
CG11987 CG18608 0.011730
CG11987 CG2048 0.390950
CG11987 CG3278 0.319428
CG11987 CG3416 -0.679401
CG11987 CG3969 -1.365809
CG11987 CG4878 0.703852
CG11987 CG4904 -0.378537
CG11987 CG5083 0.508137
CG11987 CG5215 0.660881
CG11987 CG5813 -0.369010
CG11987 CG6647 0.428239
CG11987 CG6720 -0.258241
CG11987 CG7265 -0.317382
CG11987 CG7271 0.185416
CG11987 CG7528 -0.192126
CG11987 CG7698 -0.583977
CG11987 CG8308 -0.293315
CG11987 CG8472 -0.070510
CG11987 CG8933 0.532627
CG11987 CG9256 -1.026995
CG11987 CG9750 -1.477209
CG11987 CG9984 0.532793
CG11988 CG12249 0.859887
CG11988 CG12581 -0.489697
CG11988 CG12676 0.657128
CG11988 CG13005 -0.301412
CG11988 CG14222 0.189522
CG11988 CG1591 -0.376201
CG11988 CG16788 0.336595
CG11988 CG17437 -0.119593
CG11988 CG1763 0.175092
CG11988 CG18754 -0.256475
CG11988 CG2199 -0.183044
CG11988 CG2210 0.140198
CG11988 CG2791 0.151528
CG11988 CG30092 0.004878
CG11988 CG30497 -0.373534
CG11988 CG31349 0.125480
CG11988 CG3400 -1.978364
CG11988 CG3969 0.324794
CG11988 CG3992 -0.244824
CG11988 CG4050 -0.310535
CG11988 CG5277 -0.559545
CG11988 CG5408 -0.897138
CG11988 CG5809 -0.046682
CG11988 CG5814 -0.351149
CG11988 CG5824 0.238281
CG11988 CG6210 -0.927568
CG11988 CG6578 -0.536600
CG11988 CG6751 0.403552
CG11988 CG7528 0.254239
CG11988 CG7698 -0.114141
CG11988 CG9148 -1.695520
CG11988 CG9238 -1.015592
CG11988 CG9322 0.446562
CG11988 CG9977 0.184253
CG1200 CG1345 0.162991
CG1200 CG1447 -0.251141
CG1200 CG17256 0.111063
CG1200 CG17725 -0.460601
CG1200 CG3705 -1.427744
CG1200 CG8147 -2.023967
CG1200 CG8174 0.434028
CG12011 CG18375 -0.777850
CG12011 CG3992 -0.480145
CG12011 TE19126 -0.632313
CG12091 CG3400 -0.782450
CG12091 CG4420 -0.654400
CG12091 CG9322 -0.387396
CG12094 CG1624 0.336166
CG12094 CG18024 -0.887163
CG12094 CG18174 -0.309252
CG12094 CG1966 0.455284
CG12094 CG3048 -0.268665
CG12094 CG32982 -0.340339
CG12094 CG3430 -0.091825
CG12094 CG4589 -0.249297
CG12094 CG5452 -0.371483
CG12094 CG5940 -0.030230
CG12094 CG5949 -0.270904
CG12094 CG7457 -0.236691
CG12094 CG8308 -0.291573
CG12094 CG8544 -0.141409
CG12094 CG8651 -0.162996
CG12094 CG9712 -0.097109
CG12129 CG12249 -0.073821
CG12129 CG13005 0.184761
CG12129 CG14066 0.364222
CG12129 CG1475 -1.493036
CG12129 CG14805 -0.840746
CG12129 CG1591 0.401233
CG12129 CG16944 -0.044795
CG12129 CG4050 -0.548248
CG12129 CG4299 -0.428041
CG12129 CG4878 0.730394
CG12129 CG4904 -1.056805
CG12129 CG7265 -0.742829
CG12129 CG8472 -0.644847
CG12129 CG9022 -0.935113
CG12129 CG9148 0.393398
CG12131 CG12592 -0.393023
CG12131 CG13005 0.798624
CG12131 CG1345 0.803034
CG12131 CG1395 -0.268368
CG12131 CG14066 -0.304744
CG12131 CG14781 -0.841064
CG12131 CG14805 -0.396278
CG12131 CG17054 -1.241353
CG12131 CG1715 0.030353
CG12131 CG1763 -0.963868
CG12131 CG18608 -0.463289
CG12131 CG2140 -0.668353
CG12131 CG2161 -0.613816
CG12131 CG2199 -1.767629
CG12131 CG2210 0.950617
CG12131 CG2358 -0.272219
CG12131 CG2863 -0.231768
CG12131 CG3183 0.378042
CG12131 CG32486 -0.616138
CG12131 CG3307 -0.355925
CG12131 CG3800 -0.193636
CG12131 CG3969 -1.852067
CG12131 CG4008 0.151903
CG12131 CG4041 -1.166935
CG12131 CG4050 1.033713
CG12131 CG4307 1.086204
CG12131 CG4567 -0.184821
CG12131 CG4878 -1.434576
CG12131 CG4904 -2.177656
CG12131 CG5083 0.747551
CG12131 CG5215 0.755518
CG12131 CG5258 0.897323
CG12131 CG5277 1.672341
CG12131 CG5408 0.042448
CG12131 CG5454 0.206070
CG12131 CG5581 0.743565
CG12131 CG5809 -0.311666
CG12131 CG5813 0.250117
CG12131 CG6105 0.092095
CG12131 CG6210 0.136727
CG12131 CG6345 0.228477
CG12131 CG6391 -0.499152
CG12131 CG6647 -1.292904
CG12131 CG6751 -2.134679
CG12131 CG7265 0.681195
CG12131 CG7528 -0.566359
CG12131 CG7698 0.956182
CG12131 CG8308 0.290443
CG12131 CG8472 -1.723576
CG12131 CG9148 -0.002181
CG12131 CG9211 0.193470
CG12131 CG9253 -0.735310
CG12131 CG9256 0.097749
CG12131 CG9740 1.287777
CG12131 CG9884 0.365394
CG12131 CG9984 -1.904685
CG12157 CG1475 -0.861574
CG12157 CG1591 0.306631
CG12157 CG16944 -0.259515
CG12157 CG17256 -0.690467
CG12157 CG18754 -0.024707
CG12157 CG2072 -0.352467
CG12157 CG31349 -0.479072
CG12157 CG8147 0.004140
CG12157 TE19126 -0.257438
CG12177 CG1763 -0.124795
CG12177 CG18657 -1.099161
CG12177 CG3048 0.039719
CG12177 CG3183 0.042149
CG12177 CG32982 0.140357
CG12177 CG3800 -0.166910
CG12177 CG4158 -1.004792
CG12177 CG4567 -0.548499
CG12177 CG5083 0.151157
CG12177 CG5215 -0.219438
CG12177 CG5277 -0.214545
CG12177 CG6578 -0.220247
CG12177 CG6751 0.041176
CG12177 CG7223 -0.126726
CG12177 CG8651 -0.441097
CG12177 CG9423 0.121580
CG12249 CG13894 1.012099
CG12249 CG1475 -0.129837
CG12249 CG1591 -0.511847
CG12249 CG16903 -0.053203
CG12249 CG17437 -0.588829
CG12249 CG18754 0.808925
CG12249 CG3097 1.091685
CG12249 CG31349 -0.869916
CG12249 CG3800 -0.110245
CG12249 CG3992 -0.574345
CG12249 CG4299 -0.518176
CG12249 CG4440 -0.523626
CG12249 CG5408 -0.833420
CG12249 CG5813 0.102802
CG12249 CG5814 -2.731542
CG12249 CG5824 0.230293
CG12249 CG6210 -0.282888
CG12249 CG6501 0.586123
CG12249 CG6751 0.343754
CG12249 CG9022 -0.161653
CG12249 CG9148 -2.003509
CG12249 CG9916 -0.688605
CG12284 CG14513 -2.326248
CG12284 CG1624 -1.107406
CG12284 CG1966 0.125522
CG12284 CG3430 1.494902
CG12284 CG6246 -1.151537
CG12284 CG7855 0.533973
CG12284 CG8050 -0.226793
CG12284 CG9866 -0.938473
CG1242 CG2198 1.072372
CG12576 CG12592 0.873198
CG12576 CG14430 0.165954
CG12576 CG14513 0.076152
CG12576 CG14781 0.599379
CG12576 CG1715 -0.498817
CG12576 CG1780 0.225604
CG12576 CG1837 -0.167981
CG12576 CG2048 1.316927
CG12576 CG2358 -0.273482
CG12576 CG2863 -0.582680
CG12576 CG30193 1.123039
CG12576 CG3041 -1.490687
CG12576 CG3183 -0.112744
CG12576 CG32982 0.225542
CG12576 CG3307 1.103575
CG12576 CG3430 0.128895
CG12576 CG3998 -0.046311
CG12576 CG4307 1.153307
CG12576 CG4589 0.400898
CG12576 CG4878 -0.601428
CG12576 CG4904 -0.271777
CG12576 CG5083 -0.854234
CG12576 CG5454 -0.894152
CG12576 CG6647 -1.865002
CG12576 CG6860 0.412452
CG12576 CG7457 -0.569327
CG12576 CG7698 0.554788
CG12576 CG7855 -1.249636
CG12576 CG8308 -1.443332
CG12576 CG8472 0.160545
CG12576 CG8965 -0.198558
CG12576 CG9188 -0.300473
CG12576 CG9191 -0.325919
CG12576 CG9256 0.856304
CG12576 CG9712 0.764462
CG12576 CG9740 -5.225545
CG12576 CG9750 -0.287835
CG12576 CG9884 -0.452305
CG12581 CG12676 -0.016492
CG12581 CG13894 -0.418628
CG12581 CG1591 -0.140093
CG12581 CG16788 -0.172397
CG12581 CG16876 -0.469343
CG12581 CG1763 0.100967
CG12581 CG2199 -1.018430
CG12581 CG3605 -0.103691
CG12581 CG3800 -0.364763
CG12581 CG4050 -0.080033
CG12581 CG4440 0.089993
CG12581 CG4567 0.194281
CG12581 CG5277 0.729521
CG12581 CG5408 -0.045606
CG12581 CG5809 -0.398075
CG12581 CG8625 -0.761915
CG12581 CG9148 0.229328
CG12581 CG9238 0.150054
CG12581 CG9253 -0.231682
CG12581 CG9322 0.203409
CG12592 CG12752 0.116506
CG12592 CG13005 -0.476362
CG12592 CG13900 0.612801
CG12592 CG14430 0.258505
CG12592 CG17054 -0.016910
CG12592 CG1715 -1.656825
CG12592 CG1780 -0.455701
CG12592 CG18608 -0.027305
CG12592 CG1957 -0.499264
CG12592 CG1966 1.023270
CG12592 CG2048 0.960279
CG12592 CG2140 -0.835526
CG12592 CG2161 0.004268
CG12592 CG2358 -0.019847
CG12592 CG2941 -0.046071
CG12592 CG30193 0.657007
CG12592 CG3039 -0.853360
CG12592 CG3041 -0.147115
CG12592 CG3183 -0.492910
CG12592 CG3307 -0.448743
CG12592 CG3424 0.450899
CG12592 CG3969 0.474954
CG12592 CG4041 0.285227
CG12592 CG4050 0.850839
CG12592 CG4236 0.460663
CG12592 CG4303 -0.588166
CG12592 CG4307 0.107343
CG12592 CG4878 -0.076407
CG12592 CG4904 -0.708692
CG12592 CG5083 0.603233
CG12592 CG5215 0.606209
CG12592 CG5454 0.254543
CG12592 CG5581 -0.487361
CG12592 CG6391 -0.393841
CG12592 CG6720 -0.628866
CG12592 CG7265 -1.151206
CG12592 CG7457 0.052465
CG12592 CG7855 -0.017794
CG12592 CG8472 0.135883
CG12592 CG8933 0.757082
CG12592 CG9253 0.084091
CG12592 CG9256 -1.318671
CG12592 CG9423 0.107163
CG12592 CG9740 -2.400875
CG12592 CG9750 -0.577631
CG12592 CG9977 0.682108
CG12592 CG9984 -0.528137
CG12676 CG12802 -0.386104
CG12676 CG13894 -0.407237
CG12676 CG14781 -0.053256
CG12676 CG16788 0.053969
CG12676 CG16876 -3.371412
CG12676 CG18754 1.084805
CG12676 CG2199 -0.637432
CG12676 CG4440 -0.026701
CG12676 CG4567 1.131628
CG12676 CG5277 0.317614
CG12676 CG6345 -0.511991
CG12676 CG6578 -1.347962
CG12676 CG8625 -1.174796
CG12676 CG9238 -1.209644
CG12676 CG9322 -2.338620
CG12676 CG9884 0.267660
CG12676 CG9977 -0.291292
CG12752 CG1395 -0.686472
CG12752 CG14066 -0.976381
CG12752 CG14781 0.885150
CG12752 CG17054 -1.122359
CG12752 CG1763 -0.228924
CG12752 CG1780 0.952185
CG12752 CG18608 0.610038
CG12752 CG2048 -3.009401
CG12752 CG2140 -0.143126
CG12752 CG2199 -1.307840
CG12752 CG2358 -0.605532
CG12752 CG32486 0.084038
CG12752 CG3307 -2.159523
CG12752 CG3969 0.110858
CG12752 CG4041 -0.996105
CG12752 CG4050 -1.007460
CG12752 CG4236 0.641638
CG12752 CG4307 -1.347927
CG12752 CG4567 0.160732
CG12752 CG4589 -0.402813
CG12752 CG4878 0.465145
CG12752 CG4904 0.562955
CG12752 CG4976 0.187683
CG12752 CG5083 -0.057853
CG12752 CG5258 -0.455567
CG12752 CG5277 0.551660
CG12752 CG5454 0.614326
CG12752 CG5581 0.076370
CG12752 CG5824 0.248464
CG12752 CG6578 -0.497233
CG12752 CG6647 0.324877
CG12752 CG7265 0.405828
CG12752 CG7528 0.725378
CG12752 CG7698 -0.309620
CG12752 CG8472 -0.139329
CG12752 CG9253 0.032631
CG12752 CG9256 -0.216007
CG12752 CG9740 1.133543
CG12752 CG9884 1.303702
CG12752 CG9984 -1.529610
CG12802 CG1374 -1.061426
CG12802 CG14781 0.252511
CG12802 CG16876 -0.763016
CG12802 CG2198 -0.587245
CG12802 CG30193 -0.460796
CG12802 CG32982 -0.418128
CG12802 CG3619 -0.072407
CG12802 CG4454 -0.797901
CG12802 CG4589 0.300663
CG12802 CG5454 0.075645
CG12802 CG6345 -0.266386
CG12802 CG7833 -0.328006
CG12802 CG8050 -0.270666
CG12802 CG9740 0.115889
CG12802 CG9866 0.173477
CG12802 CG9884 -0.043290
CG13005 CG14066 -1.076525
CG13005 CG14805 -1.048784
CG13005 CG1780 -0.319025
CG13005 CG18321 -0.296693
CG13005 CG2048 0.646754
CG13005 CG2161 0.215630
CG13005 CG2210 0.098102
CG13005 CG3278 0.150200
CG13005 CG3969 -1.377013
CG13005 CG4050 -0.422930
CG13005 CG4307 -0.208016
CG13005 CG4567 -0.240162
CG13005 CG4878 0.352553
CG13005 CG4904 0.001832
CG13005 CG5215 -0.197152
CG13005 CG5258 -0.417929
CG13005 CG5277 0.267273
CG13005 CG5813 -0.191525
CG13005 CG6391 0.463215
CG13005 CG6720 0.712989
CG13005 CG6751 -1.279332
CG13005 CG7265 -1.538829
CG13005 CG7271 -0.237801
CG13005 CG7528 -0.643619
CG13005 CG8472 0.372017
CG13005 CG9148 0.978194
CG13005 CG9253 -0.526909
CG13005 CG9256 0.999313
CG13005 CG9423 -0.127645
CG13005 CG9750 0.306094
CG13005 CG9984 0.608002
CG13333 CG5175 -0.896698
CG1345 CG14066 0.733207
CG1345 CG1475 -0.370255
CG1345 CG1591 0.294777
CG1345 CG17256 -0.420215
CG1345 CG17725 0.380371
CG1345 CG18754 0.425430
CG1345 CG2199 -0.976935
CG1345 CG2210 -1.575963
CG1345 CG2791 -0.346254
CG1345 CG30118 -0.120382
CG1345 CG31349 -0.549417
CG1345 CG32486 -0.303650
CG1345 CG3705 0.132875
CG1345 CG3992 0.697339
CG1345 CG4567 0.169225
CG1345 CG4904 -1.340498
CG1345 CG5277 0.361852
CG1345 CG5813 0.486810
CG1345 CG5824 -1.031347
CG1345 CG6751 -0.521381
CG1345 CG8147 -1.066276
CG1345 CG8174 0.254172
CG1345 CG9022 -0.166965
CG1345 CG9322 -1.809050
CG1345 CG9916 0.549980
CG1374 CG32491 -0.536109
CG1374 CG4589 0.144458
CG1374 CG5581 -0.424328
CG1374 CG5949 -0.522422
CG1374 CG7895 -1.169991
CG1374 CG8651 -0.907363
CG13777 CG32372 -1.304628
CG13777 CG3689 -0.924041
CG13777 CG5215 -0.601450
CG13894 CG14641 -0.369581
CG13894 CG1591 -0.199351
CG13894 CG2199 0.473213
CG13894 CG31349 -0.668790
CG13894 CG3605 0.089879
CG13894 CG3800 -0.100174
CG13894 CG4440 -0.910406
CG13894 CG4672 -0.569449
CG13894 CG5093 -1.974067
CG13894 CG5408 -1.855283
CG13894 CG5814 -0.469678
CG13894 CG6345 -1.551239
CG13894 CG9238 0.884178
CG13894 CG9322 0.633710
CG13900 CG1957 0.228818
CG13900 CG2173 -1.215392
CG13900 CG2941 -0.772433
CG13900 CG30497 0.179907
CG13900 CG3183 0.031822
CG13900 CG3227 0.001920
CG13900 CG3424 -0.033139
CG13900 CG4303 -2.129597
CG13900 CG5215 -0.042729
CG13900 CG5809 0.070444
CG13900 CG6105 -1.060707
CG13900 CG6210 0.407462
CG13900 CG7375 0.188465
CG13900 CG7528 0.092943
CG13900 CG7892 -1.055158
CG13900 CG9423 -0.550642
CG1395 CG17054 0.494360
CG1395 CG1763 0.522625
CG1395 CG18608 -1.628168
CG1395 CG2140 0.271658
CG1395 CG2161 0.166350
CG1395 CG2199 -0.463578
CG1395 CG3183 -0.605535
CG1395 CG3800 -0.287701
CG1395 CG4567 -0.178657
CG1395 CG4769 -0.170432
CG1395 CG5215 -0.299715
CG1395 CG5258 0.170271
CG1395 CG5277 -0.325213
CG1395 CG5408 0.291809
CG1395 CG5813 -0.231247
CG1395 CG5824 -0.049412
CG1395 CG6210 0.084862
CG1395 CG6391 -0.042897
CG1395 CG6751 -0.390756
CG1395 CG7528 -1.509710
CG1395 CG9211 0.318125
CG1395 CG9253 -0.417034
CG1395 CG9984 0.833930
CG14066 CG1475 -0.170478
CG14066 CG14805 -0.105135
CG14066 CG17054 0.650086
CG14066 CG1780 0.412524
CG14066 CG2048 0.124933
CG14066 CG2161 0.199813
CG14066 CG2199 -0.225004
CG14066 CG2210 -0.051930
CG14066 CG2791 -0.817228
CG14066 CG32486 -2.518573
CG14066 CG3278 -0.736593
CG14066 CG3969 -1.554332
CG14066 CG4307 0.050008
CG14066 CG4567 0.273944
CG14066 CG4878 -0.106261
CG14066 CG4904 -3.909146
CG14066 CG5277 0.403746
CG14066 CG5813 0.355798
CG14066 CG5824 -0.815507
CG14066 CG6391 -0.132941
CG14066 CG6647 -0.195980
CG14066 CG6751 -1.578339
CG14066 CG7265 0.184233
CG14066 CG7271 0.093594
CG14066 CG7698 0.410725
CG14066 CG8472 0.589967
CG14066 CG9256 -0.536151
CG14066 CG9750 0.056346
CG14066 CG9916 0.840319
CG14066 CG9984 1.533700
CG14222 CG16788 -0.330211
CG14222 CG16903 -1.294766
CG14222 CG18740 -0.734347
CG14222 CG3400 -1.344599
CG14430 CG14781 0.197794
CG14430 CG1715 -2.330724
CG14430 CG3998 -0.150918
CG14430 CG4307 -0.490478
CG14430 CG4878 0.721472
CG14430 CG4904 0.480879
CG14430 CG5454 -0.339675
CG14430 CG6647 -0.639686
CG14430 CG7457 -0.153159
CG14430 CG8050 -0.117394
CG14430 CG8174 -0.530887
CG14430 CG8544 -0.381065
CG14430 CG9188 -0.388177
CG14430 CG9712 -0.413308
CG14430 CG9740 0.119705
CG1447 CG17725 -0.455609
CG1447 CG17932 -1.271334
CG1447 CG3705 -0.385317
CG1447 CG8174 -0.994734
CG14513 CG1624 0.033166
CG14513 CG18528 -0.653775
CG14513 CG1966 -0.000229
CG14513 CG30193 -0.058654
CG14513 CG3430 -1.768439
CG14513 CG4589 0.557382
CG14513 CG5940 -0.302614
CG14513 CG6246 -0.984322
CG14513 CG7457 0.266130
CG14513 CG7833 0.044468
CG14513 CG7855 -1.207296
CG14513 CG8050 -0.524123
CG14513 CG8933 0.215386
CG14513 CG9712 -0.262775
CG14513 CG9740 -0.609425
CG14513 CG9866 -0.506605
CG14513 CG9884 0.505369
CG14641 CG4440 -1.078208
CG14641 CG4672 -0.373237
CG14641 CG6345 -0.444266
CG1475 CG14805 0.053303
CG1475 CG1591 -1.639422
CG1475 CG16944 -0.225547
CG1475 CG2072 0.132022
CG1475 CG2210 -0.239760
CG1475 CG2469 -0.296856
CG1475 CG31349 0.813813
CG1475 CG3198 -0.185171
CG1475 CG3605 0.044876
CG1475 CG4904 0.296736
CG1475 CG5824 0.337056
CG1475 CG6501 -1.519475
CG1475 CG7413 -0.503863
CG1475 CG8965 0.123562
CG1475 CG9022 -0.198567
CG14781 CG1715 0.443925
CG14781 CG18528 0.023468
CG14781 CG2140 -0.779552
CG14781 CG2198 -0.176420
CG14781 CG2199 1.351537
CG14781 CG2941 0.357999
CG14781 CG30193 -0.341075
CG14781 CG32982 0.599025
CG14781 CG3307 0.141031
CG14781 CG3430 -0.314790
CG14781 CG3998 0.245836
CG14781 CG4008 -0.153329
CG14781 CG4041 -2.501688
CG14781 CG4589 0.138280
CG14781 CG5083 0.594048
CG14781 CG5408 0.000324
CG14781 CG5454 -1.133882
CG14781 CG5581 0.718526
CG14781 CG5809 0.192117
CG14781 CG5949 -0.131602
CG14781 CG6105 -0.243979
CG14781 CG6345 -3.237315
CG14781 CG6578 0.102553
CG14781 CG6647 0.119991
CG14781 CG7375 -0.167321
CG14781 CG7698 0.537677
CG14781 CG8050 -0.749413
CG14781 CG8965 0.048370
CG14781 CG9211 -0.791309
CG14781 CG9712 -1.090632
CG14781 CG9740 -1.303443
CG14781 CG9762 -0.579320
CG14781 CG9866 -0.496267
CG14781 CG9884 0.088815
CG14805 CG17054 0.486297
CG14805 CG1763 -0.089319
CG14805 CG1780 -0.465468
CG14805 CG1837 0.319046
CG14805 CG2358 0.402636
CG14805 CG3969 1.282454
CG14805 CG4050 -0.351334
CG14805 CG4878 -0.908348
CG14805 CG4904 0.311663
CG14805 CG5083 -0.291321
CG14805 CG5258 -0.378436
CG14805 CG5277 0.424258
CG14805 CG5813 -0.016194
CG14805 CG6210 0.223056
CG14805 CG6751 -0.038089
CG14805 CG7265 -0.641792
CG14805 CG7528 -0.175779
CG14805 CG7538 -0.048857
CG14805 CG7698 -0.528507
CG14805 CG8308 0.097394
CG14805 CG8472 0.177330
CG14805 CG9148 -0.784763
CG14805 CG9256 -0.151096
CG14805 CG9423 -0.256118
CG15162 CG17932 -0.693223
CG15162 CG2210 0.114829
CG15162 CG3992 -0.987068
CG15162 CG9916 -0.527966
CG1548 CG5520 -1.434925
CG1591 CG16944 -1.536992
CG1591 CG17437 0.191885
CG1591 CG2072 -0.059102
CG1591 CG2210 0.034466
CG1591 CG31349 -1.389749
CG1591 CG3198 1.361338
CG1591 CG3400 0.173269
CG1591 CG3605 -2.563432
CG1591 CG3992 -0.347002
CG1591 CG4440 0.032431
CG1591 CG4672 1.102971
CG1591 CG5408 0.056201
CG1591 CG5520 -0.359675
CG1591 CG5814 0.481017
CG1591 CG6210 0.225607
CG1591 CG6501 -1.867030
CG1591 CG7563 0.202535
CG1591 CG8965 -1.067137
CG1591 CG9022 -0.154365
CG1591 CG9148 -0.540547
CG1591 CG9322 0.342922
CG1591 TE19126 0.055139
CG1616 CG1780 -0.232409
CG1616 CG3227 -0.744394
CG1616 CG4236 -0.320780
CG1616 CG9148 -0.351139
CG1624 CG18024 -0.708064
CG1624 CG1966 -0.827517
CG1624 CG3048 -0.419753
CG1624 CG3227 -0.913137
CG1624 CG3430 -0.100116
CG1624 CG4236 0.239685
CG1624 CG5940 -0.183474
CG1624 CG6246 0.365619
CG1624 CG7457 0.445433
CG1624 CG7855 -0.786161
CG1624 CG7892 -0.783934
CG1624 CG8544 -0.310533
CG1624 CG8651 0.104804
CG1624 CG9193 -0.144204
CG1624 CG9712 0.286206
CG1624 CG9866 0.329123
CG16788 CG3400 -0.854313
CG16788 CG3705 -0.571020
CG16788 CG8625 -0.327017
CG16788 CG9322 -0.445527
CG16876 CG2199 0.360312
CG16876 CG4440 -0.545355
CG16876 CG4567 -0.989681
CG16876 CG6345 0.542212
CG16876 CG6578 0.525269
CG16876 CG8625 0.312086
CG16876 CG9238 -1.068576
CG16876 CG9322 0.329083
CG16903 CG17256 -0.460395
CG16903 CG18754 0.162822
CG16903 CG30092 -0.414218
CG16903 CG3992 -1.271067
CG16944 CG2072 -0.150597
CG16944 CG2469 -0.398218
CG16944 CG31349 0.228902
CG16944 CG3605 0.317454
CG16944 CG4672 -0.674201
CG16944 CG5520 -0.429250
CG16944 CG9191 -0.183307
CG17054 CG1715 0.316244
CG17054 CG1763 -0.189098
CG17054 CG18174 -0.188458
CG17054 CG18608 -1.721572
CG17054 CG2048 0.786570
CG17054 CG2140 -0.694159
CG17054 CG2161 -0.806821
CG17054 CG2358 0.323912
CG17054 CG2941 -0.160534
CG17054 CG3183 -1.905316
CG17054 CG32982 0.097498
CG17054 CG3307 1.184934
CG17054 CG3969 -0.354057
CG17054 CG4041 0.852239
CG17054 CG4050 -0.574557
CG17054 CG4307 0.082235
CG17054 CG4567 -1.134769
CG17054 CG4589 -0.082198
CG17054 CG4878 -0.942620
CG17054 CG4904 0.348408
CG17054 CG4976 0.197328
CG17054 CG5083 -1.456788
CG17054 CG5215 -0.046547
CG17054 CG5258 -0.597893
CG17054 CG5408 -0.272043
CG17054 CG5581 0.118090
CG17054 CG5809 0.024408
CG17054 CG5949 0.460103
CG17054 CG6860 -0.105318
CG17054 CG7265 1.343581
CG17054 CG7528 -0.091091
CG17054 CG7698 0.283062
CG17054 CG8308 0.600706
CG17054 CG9148 0.156114
CG17054 CG9211 0.111235
CG17054 CG9253 0.054036
CG17054 CG9256 -0.879389
CG17054 CG9712 -1.226565
CG17054 CG9740 -1.332010
CG17054 CG9884 0.287027
CG17054 CG9977 -0.017470
CG17054 CG9984 -1.256834
CG1715 CG1957 -1.109214
CG1715 CG2048 0.380964
CG1715 CG2140 0.573709
CG1715 CG30497 0.178912
CG1715 CG3969 -1.275022
CG1715 CG4041 0.534134
CG1715 CG4050 -0.441065
CG1715 CG4307 -0.575251
CG1715 CG4878 -0.176971
CG1715 CG4904 -1.506015
CG1715 CG5083 0.630751
CG1715 CG6105 0.099967
CG1715 CG6578 0.131053
CG1715 CG6647 0.173702
CG1715 CG7265 0.729958
CG1715 CG7855 -0.300390
CG1715 CG8174 0.254968
CG1715 CG8472 -0.129124
CG1715 CG9188 -0.360936
CG1715 CG9256 -0.080297
CG1715 CG9712 0.448446
CG1715 CG9740 -2.704167
CG1715 CG9750 -0.405532
CG1715 CG9884 -0.508990
CG1715 CG9977 -0.361985
CG1715 CG9984 1.704686
CG17228 CG32149 -0.637157
CG17256 CG17725 -0.365331
CG17256 CG2210 0.245267
CG17256 CG32486 -0.255529
CG17256 CG5824 -0.067757
CG17256 CG8147 -1.589529
CG17256 CG8174 0.156938
CG17437 CG18754 0.136535
CG17437 CG2191 -0.752343
CG17437 CG31349 -0.356207
CG17437 CG4440 -0.208905
CG17437 CG5408 -0.357381
CG17437 CG5814 -0.216621
CG17437 CG6210 -0.408227
CG17437 CG6501 -0.380831
CG17437 CG9148 0.448332
CG17437 TE19126 -0.045292
CG1763 CG18174 -1.702919
CG1763 CG1837 -0.185193
CG1763 CG18608 -0.433946
CG1763 CG2140 0.438386
CG1763 CG2199 -0.425646
CG1763 CG32486 0.156414
CG1763 CG3307 0.114047
CG1763 CG3969 -0.232931
CG1763 CG3998 -0.817601
CG1763 CG4041 0.399013
CG1763 CG4050 -0.330312
CG1763 CG4567 -0.188323
CG1763 CG4589 0.305153
CG1763 CG4878 0.440039
CG1763 CG4976 -0.125465
CG1763 CG5083 -0.334200
CG1763 CG5258 -0.408099
CG1763 CG5408 -0.179875
CG1763 CG5813 -0.704220
CG1763 CG6345 0.008741
CG1763 CG6647 0.795934
CG1763 CG6860 -0.063362
CG1763 CG7528 -0.096881
CG1763 CG7698 -0.750146
CG1763 CG8308 -0.467110
CG1763 CG9148 0.016544
CG1763 CG9211 0.169070
CG1763 CG9253 -0.530005
CG1763 CG9984 0.328619
CG17725 CG17932 -1.386834
CG17725 CG2210 -0.908887
CG17725 CG30118 -0.312712
CG17725 CG3992 0.575553
CG17725 CG8147 -2.189879
CG17725 CG8174 0.681281
CG17725 TE19126 -0.695407
CG1780 CG1837 -0.057660
CG1780 CG1957 -0.600973
CG1780 CG2048 -0.637729
CG1780 CG2140 0.283368
CG1780 CG2161 -1.627484
CG1780 CG2358 -0.028753
CG1780 CG3039 -0.355394
CG1780 CG3227 -0.029407
CG1780 CG3969 -0.940770
CG1780 CG4050 -0.308665
CG1780 CG4236 -0.014468
CG1780 CG4303 0.263447
CG1780 CG4307 -0.879037
CG1780 CG4878 -1.237278
CG1780 CG4904 0.497809
CG1780 CG5083 0.340383
CG1780 CG5215 0.147366
CG1780 CG5277 -0.406843
CG1780 CG5581 -0.230668
CG1780 CG5809 0.182293
CG1780 CG6105 0.099432
CG1780 CG6578 0.532228
CG1780 CG6751 -0.091194
CG1780 CG7265 1.100086
CG1780 CG7271 0.410262
CG1780 CG7698 0.269215
CG1780 CG8651 0.409003
CG1780 CG8933 -0.701195
CG1780 CG9256 -0.489382
CG1780 CG9423 -0.858589
CG1780 CG9884 -0.095301
CG1780 CG9977 -0.189122
CG1780 CG9984 -0.228195
CG17932 CG2210 -0.522538
CG17932 CG8147 0.656297
CG18024 CG5893 -3.527983
CG18174 CG1837 0.292305
CG18174 CG18608 -0.600375
CG18174 CG3416 -0.738875
CG18174 CG3969 0.598960
CG18174 CG4976 0.023317
CG18174 CG5083 0.410850
CG18174 CG5258 -0.240844
CG18174 CG6720 -0.335005
CG18174 CG7528 -0.293047
CG18174 CG7538 -0.458292
CG18174 CG7698 -0.581193
CG18174 CG9253 -0.025424
CG18321 CG5258 -0.395326
CG18321 CG6720 -0.420700
CG1837 CG18528 0.399463
CG1837 CG2048 0.666326
CG1837 CG2358 -0.376834
CG1837 CG3041 0.121646
CG1837 CG32149 -0.252131
CG1837 CG3307 -0.248886
CG1837 CG3416 -0.141338
CG1837 CG3430 0.239645
CG1837 CG3969 -0.051076
CG1837 CG3998 0.084094
CG1837 CG4050 0.268953
CG1837 CG4236 -0.208805
CG1837 CG4307 -0.056900
CG1837 CG4589 0.405339
CG1837 CG4878 -0.757690
CG1837 CG4976 0.125266
CG1837 CG5083 -0.297324
CG1837 CG5940 -0.619268
CG1837 CG6647 -1.465512
CG1837 CG6720 0.202254
CG1837 CG7265 0.794820
CG1837 CG7271 0.185214
CG1837 CG7457 -0.544501
CG1837 CG7698 -1.163111
CG1837 CG7855 -0.684705
CG1837 CG8308 -0.011689
CG1837 CG8933 0.016530
CG1837 CG9193 -0.002245
CG1837 CG9256 -1.621954
CG1837 CG9712 0.137232
CG1837 CG9750 -1.031421
CG18375 CG32253 -0.743149
CG18375 CG3992 -0.361566
CG18528 CG2941 0.661922
CG18528 CG3424 -0.156873
CG18528 CG3430 0.638796
CG18528 CG3969 1.154983
CG18528 CG4041 -1.031342
CG18528 CG4236 0.899191
CG18528 CG4307 0.424907
CG18528 CG5809 -0.819120
CG18528 CG7698 -1.218711
CG18528 CG7833 -0.181289
CG18528 CG8050 -0.404298
CG18528 CG8625 0.156848
CG18528 CG8933 -1.821009
CG18528 CG9712 -2.469660
CG18528 CG9740 1.884905
CG18528 CG9762 -0.898633
CG18528 CG9866 -0.797184
CG18528 CG9884 -0.742390
CG18608 CG2048 0.115954
CG18608 CG2161 0.621113
CG18608 CG30193 0.375221
CG18608 CG3041 -0.349767
CG18608 CG3183 0.358750
CG18608 CG32486 -0.336807
CG18608 CG3307 -1.280756
CG18608 CG3998 -0.786238
CG18608 CG4041 0.269969
CG18608 CG4307 -0.659111
CG18608 CG4567 0.724273
CG18608 CG4589 -0.402504
CG18608 CG4878 1.122203
CG18608 CG4976 -0.097740
CG18608 CG5083 -0.762275
CG18608 CG5215 -0.027747
CG18608 CG5258 -0.078226
CG18608 CG5454 0.085250
CG18608 CG5581 0.041284
CG18608 CG5813 0.071102
CG18608 CG5940 0.141875
CG18608 CG6647 1.024958
CG18608 CG6720 0.009063
CG18608 CG6860 -0.447844
CG18608 CG7265 -0.229695
CG18608 CG7528 0.877434
CG18608 CG8308 0.049230
CG18608 CG9211 -1.222936
CG18608 CG9253 0.037181
CG18608 CG9984 -2.027083
CG18657 CG1957 0.298904
CG18657 CG1966 -0.181408
CG18657 CG2198 -0.182770
CG18657 CG3048 -0.489406
CG18657 CG3183 -0.142117
CG18657 CG3227 0.118913
CG18657 CG32982 -0.419539
CG18657 CG3307 0.293330
CG18657 CG3424 -0.376253
CG18657 CG3430 -0.700720
CG18657 CG4158 0.034294
CG18657 CG4236 0.351896
CG18657 CG4303 -0.023072
CG18657 CG4976 -0.124220
CG18657 CG5215 -0.120760
CG18657 CG5581 0.512824
CG18657 CG5940 -0.149033
CG18657 CG5949 -0.144953
CG18657 CG7223 -0.528017
CG18657 CG7375 0.026724
CG18657 CG8651 -0.269543
CG18657 CG9256 -0.338644
CG1866 CG2469 -0.869729
CG1866 CG3198 -0.408778
CG1866 CG32491 -0.887758
CG1866 CG3605 -0.080530
CG1866 CG4672 -0.892323
CG1866 CG5520 -0.177755
CG18740 CG4420 -1.067753
CG18754 CG2199 -0.047535
CG18754 CG2210 0.067141
CG18754 CG2791 -0.084505
CG18754 CG31349 -0.642487
CG18754 CG3992 -1.409584
CG18754 CG5813 0.201983
CG18754 CG5814 -2.992767
CG18754 CG5824 -1.390688
CG18754 CG8147 -0.202716
CG18754 CG9238 -0.446488
CG18754 CG9322 -2.403152
CG18754 CG9916 0.437938
CG18754 TE19126 -0.323272
CG1893 CG2210 -0.556403
CG1893 CG8147 -0.831856
CG1957 CG2048 0.366955
CG1957 CG2140 0.476206
CG1957 CG2941 0.184749
CG1957 CG3048 0.141198
CG1957 CG30497 -0.614218
CG1957 CG3227 0.088240
CG1957 CG32982 -0.005133
CG1957 CG3424 -0.429311
CG1957 CG4050 0.163757
CG1957 CG4236 0.947216
CG1957 CG4303 -1.981344
CG1957 CG4904 0.407912
CG1957 CG5215 -0.169953
CG1957 CG5277 0.920478
CG1957 CG5581 0.434816
CG1957 CG5809 0.592694
CG1957 CG6105 -0.835764
CG1957 CG6578 -2.770531
CG1957 CG7265 0.379324
CG1957 CG7855 0.151897
CG1957 CG7892 -0.052795
CG1957 CG8933 -0.284290
CG1957 CG9256 -0.454505
CG1957 CG9423 -0.582231
CG1957 CG9740 -0.438555
CG1957 CG9866 0.471784
CG1957 CG9884 1.667644
CG1957 CG9977 -1.432468
CG1966 CG2140 0.246604
CG1966 CG2198 -0.290005
CG1966 CG2941 0.624820
CG1966 CG30193 -0.583364
CG1966 CG3039 -0.296641
CG1966 CG3048 0.560817
CG1966 CG3183 0.284729
CG1966 CG32982 -1.014024
CG1966 CG3307 1.228367
CG1966 CG3430 -1.964840
CG1966 CG4589 -0.225488
CG1966 CG4976 -1.906039
CG1966 CG5581 0.253785
CG1966 CG5940 0.181854
CG1966 CG5949 0.550158
CG1966 CG6246 -0.441866
CG1966 CG6647 0.591503
CG1966 CG7223 0.214102
CG1966 CG7457 -0.869449
CG1966 CG7833 -0.069413
CG1966 CG8651 -0.462233
CG1966 CG9256 -0.617305
CG1966 CG9712 -1.204397
CG1966 CG9740 -1.016323
CG1966 CG9866 -0.791015
CG2048 CG2161 0.987970
CG2048 CG2358 1.182534
CG2048 CG2941 -0.059216
CG2048 CG3307 -0.636722
CG2048 CG3424 0.242695
CG2048 CG3969 -2.188394
CG2048 CG4041 1.978111
CG2048 CG4050 1.249044
CG2048 CG4236 -1.313840
CG2048 CG4303 0.065906
CG2048 CG4307 -3.681790
CG2048 CG4589 0.681403
CG2048 CG4878 -1.301269
CG2048 CG4904 -1.201742
CG2048 CG5083 0.815921
CG2048 CG5277 0.658421
CG2048 CG5454 0.752647
CG2048 CG5581 -0.600893
CG2048 CG6578 -1.517090
CG2048 CG6647 -0.391541
CG2048 CG6720 0.587390
CG2048 CG7265 0.331741
CG2048 CG7698 0.970998
CG2048 CG8933 -1.475877
CG2048 CG9256 -2.889246
CG2048 CG9423 0.168698
CG2048 CG9712 1.274707
CG2048 CG9740 -4.504023
CG2048 CG9750 -1.371449
CG2048 CG9884 -0.882461
CG2048 CG9977 0.828747
CG2048 CG9984 0.947029
CG2072 CG2469 -0.498809
CG2072 CG3198 -0.505455
CG2072 CG5133 -0.905112
CG2072 CG6501 -0.173125
CG2140 CG2198 0.191727
CG2140 CG2199 0.221536
CG2140 CG2358 -0.119484
CG2140 CG3048 0.171126
CG2140 CG3183 0.093226
CG2140 CG3227 -0.907895
CG2140 CG32982 -0.218835
CG2140 CG3307 -0.230027
CG2140 CG3969 -0.305749
CG2140 CG4041 -0.105071
CG2140 CG4050 -0.328597
CG2140 CG4567 -0.499910
CG2140 CG4769 -0.073721
CG2140 CG4904 0.874152
CG2140 CG5083 0.020599
CG2140 CG5277 -1.055470
CG2140 CG5408 0.070406
CG2140 CG5581 -0.560207
CG2140 CG5809 -0.007025
CG2140 CG6105 0.151153
CG2140 CG6210 -0.310620
CG2140 CG6345 0.314109
CG2140 CG6751 0.507835
CG2140 CG7698 -0.589428
CG2140 CG8625 0.472914
CG2140 CG8651 0.233350
CG2140 CG9253 -0.224598
CG2140 CG9256 -0.384578
CG2140 CG9712 0.427943
CG2140 CG9740 -0.546703
CG2140 CG9762 0.313851
CG2140 CG9866 0.148692
CG2140 CG9884 -0.493862
CG2140 CG9977 -0.820127
CG2140 CG9984 0.433571
CG2161 CG2941 -0.213371
CG2161 CG3183 -0.080712
CG2161 CG32149 -0.070332
CG2161 CG3278 -0.625780
CG2161 CG3416 -0.179573
CG2161 CG3969 -1.670158
CG2161 CG4307 -0.832555
CG2161 CG4878 1.200363
CG2161 CG5083 -0.688756
CG2161 CG5215 -1.759654
CG2161 CG6210 -0.624636
CG2161 CG6391 -0.622413
CG2161 CG6751 -0.835986
CG2161 CG6930 -0.671483
CG2161 CG6949 0.112387
CG2161 CG7265 0.571829
CG2161 CG7271 -0.396770
CG2161 CG7528 0.106945
CG2161 CG8933 -0.020408
CG2161 CG9148 0.582193
CG2161 CG9256 -0.295412
CG2161 CG9712 -0.088181
CG2161 CG9750 -0.011029
CG2161 CG9984 0.387845
CG2191 CG5814 -0.291130
CG2191 TE19126 -1.096739
CG2198 CG32982 -0.117085
CG2198 CG3307 -0.516170
CG2198 CG3998 -0.993182
CG2198 CG4041 -0.073199
CG2198 CG4567 -0.348765
CG2198 CG4589 0.012364
CG2198 CG4769 -0.375297
CG2198 CG4976 0.539676
CG2198 CG6647 -0.122183
CG2198 CG7833 -0.169859
CG2198 CG8050 -0.113853
CG2198 CG9211 -0.306993
CG2198 CG9712 0.079411
CG2198 CG9740 0.471256
CG2198 CG9762 -0.132519
CG2198 CG9866 -0.008041
CG2199 CG2791 -0.189019
CG2199 CG31349 -0.528468
CG2199 CG32486 -0.808992
CG2199 CG3800 -0.615173
CG2199 CG4008 0.063773
CG2199 CG4041 -0.842632
CG2199 CG4567 -1.911035
CG2199 CG4904 0.151004
CG2199 CG5277 -3.995767
CG2199 CG5408 -0.131711
CG2199 CG5661 -0.265004
CG2199 CG5813 0.861028
CG2199 CG5814 0.314365
CG2199 CG5824 -1.083157
CG2199 CG6210 0.840619
CG2199 CG6345 -2.299500
CG2199 CG6578 1.488488
CG2199 CG6751 0.176347
CG2199 CG8174 0.595080
CG2199 CG8472 0.484120
CG2199 CG9211 0.446001
CG2199 CG9238 -0.475150
CG2199 CG9253 0.390912
CG2199 CG9322 -1.479371
CG2199 CG9884 0.150808
CG2199 CG9984 1.699085
CG2210 CG2791 0.375877
CG2210 CG30118 -0.055293
CG2210 CG32486 -0.177288
CG2210 CG3278 0.439459
CG2210 CG3969 -0.789281
CG2210 CG3992 -0.504285
CG2210 CG4307 0.474057
CG2210 CG4904 -2.294796
CG2210 CG5813 0.527931
CG2210 CG5824 -0.226569
CG2210 CG6210 0.018228
CG2210 CG6501 0.210109
CG2210 CG6751 -0.466087
CG2210 CG8147 -0.631626
CG2210 CG8174 -0.422661
CG2210 CG8472 0.146074
CG2210 CG9022 -0.190545
CG2210 CG9148 0.393353
CG2210 CG9322 0.741981
CG2210 CG9916 -1.549918
CG2358 CG3307 0.154620
CG2358 CG3969 0.293275
CG2358 CG4050 -0.417388
CG2358 CG4236 -0.463756
CG2358 CG4307 0.169872
CG2358 CG4878 -2.724668
CG2358 CG4904 -0.723702
CG2358 CG5258 -0.378421
CG2358 CG5809 0.665538
CG2358 CG6647 1.016301
CG2358 CG6720 -1.181338
CG2358 CG7265 0.241300
CG2358 CG7528 0.203344
CG2358 CG7538 -0.767183
CG2358 CG7698 -0.840187
CG2358 CG8308 -0.339050
CG2358 CG8472 0.564801
CG2358 CG9256 -0.373290
CG2358 CG9884 -0.206376
CG2358 CG9977 0.154744
CG2358 CG9984 -0.020747
CG2469 CG3198 -0.238459
CG2469 CG3605 0.127411
CG2469 CG5520 -0.541154
CG2791 CG32486 -0.089684
CG2791 CG3969 0.306571
CG2791 CG3992 0.166284
CG2791 CG4050 -0.345071
CG2791 CG4878 0.454545
CG2791 CG4904 -0.401420
CG2791 CG5277 -0.374537
CG2791 CG5824 0.416896
CG2791 CG6210 0.302502
CG2791 CG6578 0.081934
CG2791 CG8147 -0.269649
CG2791 CG8174 -0.600904
CG2791 CG9148 -0.299956
CG2791 CG9238 -0.960046
CG2791 CG9322 0.532017
CG2791 CG9916 -0.872133
CG2791 CG9977 -0.224661
CG2863 CG4904 0.148069
CG2863 CG5454 -0.809457
CG2863 CG8472 -0.772195
CG2941 CG3183 0.078947
CG2941 CG3430 0.202682
CG2941 CG4008 0.095170
CG2941 CG6105 0.048082
CG2941 CG7375 -1.550095
CG2941 CG7698 0.134689
CG2941 CG7892 0.123831
CG2941 CG8933 -0.315751
CG2941 CG9211 -0.180229
CG2941 CG9256 0.140947
CG2941 CG9712 -3.239931
CG2941 CG9740 1.062573
CG2941 CG9762 0.921800
CG2941 CG9866 -0.706810
CG2941 CG9884 -0.656335
CG30092 CG32253 -0.543471
CG30092 CG3992 0.087750
CG30092 CG6210 -0.667882
CG30118 CG32486 -0.619320
CG30118 CG8147 -0.524344
CG30118 CG8174 -0.548188
CG30193 CG3041 -0.906406
CG30193 CG32982 0.550981
CG30193 CG3307 -0.839941
CG30193 CG3430 -0.687442
CG30193 CG3998 -0.621154
CG30193 CG4041 1.352121
CG30193 CG4589 -0.836906
CG30193 CG4976 -0.201077
CG30193 CG5454 -1.564133
CG30193 CG5581 -0.985341
CG30193 CG5940 -0.115973
CG30193 CG5949 -0.362602
CG30193 CG6647 0.474188
CG30193 CG7457 0.189246
CG30193 CG8050 -0.187340
CG30193 CG9712 0.371588
CG30193 CG9740 -2.716174
CG30193 CG9866 0.670689
CG3039 CG3424 -0.627264
CG3039 CG4236 -0.708558
CG3039 CG5809 -0.110345
CG3039 CG8933 0.002378
CG3039 CG9256 0.051535
CG3039 CG9999 -1.455795
CG3041 CG3048 -0.414356
CG3041 CG3183 -0.253355
CG3041 CG32982 0.029377
CG3041 CG3307 -1.711717
CG3041 CG3430 0.139238
CG3041 CG4589 -0.566623
CG3041 CG4976 0.184752
CG3041 CG5083 0.367821
CG3041 CG5581 0.655872
CG3041 CG5940 -0.995974
CG3041 CG5949 -0.485392
CG3041 CG6647 0.536032
CG3041 CG7265 -0.131050
CG3041 CG7457 0.206578
CG3041 CG7855 0.066929
CG3041 CG8308 -0.017187
CG3041 CG8472 -0.301195
CG3041 CG9256 -0.373824
CG3041 CG9740 2.147205
CG3048 CG3227 -0.333264
CG3048 CG32982 -0.813981
CG3048 CG3307 0.401294
CG3048 CG3430 -0.021145
CG3048 CG4050 -0.079986
CG3048 CG4158 -0.520153
CG3048 CG4236 0.003474
CG3048 CG4976 -0.062804
CG3048 CG5408 -0.211124
CG3048 CG5949 0.185691
CG3048 CG8651 -0.798044
CG3048 CG9977 -0.351091
CG30497 CG3227 -0.244389
CG30497 CG4050 0.371465
CG30497 CG4236 0.273603
CG30497 CG4303 0.135109
CG30497 CG5277 0.287173
CG30497 CG5408 0.369107
CG30497 CG5809 -0.329238
CG30497 CG6105 -0.503908
CG30497 CG6210 0.382386
CG30497 CG6578 -0.368363
CG30497 CG7375 -0.320494
CG30497 CG7892 -0.067928
CG30497 CG8625 -0.333292
CG30497 CG9148 -0.298810
CG30497 CG9977 -1.427220
CG3097 CG5814 0.312728
CG3097 CG5893 -1.379786
CG31317 CG3689 -0.892438
CG31349 CG3605 0.100641
CG31349 CG3800 -0.794155
CG31349 CG3992 0.311214
CG31349 CG4440 0.634846
CG31349 CG5093 -0.733076
CG31349 CG5408 -0.107693
CG31349 CG5813 -0.383720
CG31349 CG5814 -1.081741
CG31349 CG5824 0.588481
CG31349 CG6501 0.086011
CG31349 CG9148 0.108047
CG31349 CG9238 0.428451
CG31349 CG9322 0.388635
CG31349 TE19126 -0.554590
CG3183 CG32982 -0.597137
CG3183 CG3307 -1.653197
CG3183 CG4303 0.454936
CG3183 CG4567 0.353766
CG3183 CG4878 0.072684
CG3183 CG5083 -0.688113
CG3183 CG5215 0.032789
CG3183 CG5408 0.034682
CG3183 CG5581 -0.515341
CG3183 CG5940 0.160108
CG3183 CG6391 -0.051616
CG3183 CG6860 -0.242122
CG3183 CG7528 0.022323
CG3183 CG7892 -0.558031
CG3183 CG8308 0.019926
CG3183 CG8651 -0.372441
CG3183 CG9211 0.222007
CG3183 CG9423 -0.127381
CG3183 CG9712 -1.285052
CG3183 CG9740 2.367338
CG3183 CG9866 0.225752
CG3183 CG9977 0.110904
CG3183 CG9984 0.580872
CG3198 CG3605 -0.768275
CG3198 CG4672 -0.376253
CG3198 CG6501 -1.546337
CG3198 CG7413 -0.389423
CG3198 CG7563 -1.130633
CG3198 CG8965 -1.869296
CG3198 CG9022 -0.298067
CG32149 CG3416 -0.161444
CG32149 CG5083 0.078715
CG32149 CG5215 -0.463615
CG32149 CG7265 0.297138
CG32149 CG7271 -0.524247
CG32149 CG7457 -0.422234
CG32149 CG7855 -0.191986
CG32149 CG9256 -0.122211
CG32149 CG9750 0.082759
CG32253 CG3992 -0.692327
CG3227 CG3424 -0.178908
CG3227 CG4236 -0.397311
CG3227 CG4303 -0.716428
CG3227 CG5809 0.300829
CG3227 CG6105 -0.080039
CG3227 CG6210 0.058430
CG3227 CG7375 0.133855
CG3227 CG7892 -0.208367
CG3227 CG8625 -1.406276
CG3227 CG8651 -0.224524
CG3227 CG9256 0.487243
CG3227 CG9423 0.332670
CG3227 CG9977 0.263233
CG32372 CG3278 -0.222969
CG32372 CG5215 -0.023402
CG32372 CG9423 -0.574471
CG32486 CG3278 -0.192511
CG32486 CG3800 0.212608
CG32486 CG3969 0.739783
CG32486 CG4307 -0.705205
CG32486 CG4567 -0.120086
CG32486 CG4904 2.549005
CG32486 CG5813 -0.305247
CG32486 CG5824 -0.389363
CG32486 CG6751 1.268585
CG32486 CG8147 0.284883
CG32486 CG8581 -0.520894
CG32486 CG9984 -0.983204
CG32491 CG4672 -0.275245
CG32491 CG6224 -1.278190
CG32491 CG8651 -0.409703
CG3278 CG3416 -0.526093
CG3278 CG4307 0.430687
CG3278 CG4878 -0.397313
CG3278 CG4904 -0.427525
CG3278 CG5258 -0.069600
CG3278 CG5824 0.783254
CG3278 CG6391 -0.183398
CG3278 CG7265 -0.355142
CG3278 CG9256 0.342624
CG3278 CG9916 -1.217873
CG32982 CG3307 -0.499571
CG32982 CG3430 -1.216850
CG32982 CG3619 -0.136403
CG32982 CG3998 1.336514
CG32982 CG4589 -1.193687
CG32982 CG4878 0.209345
CG32982 CG4976 -1.680888
CG32982 CG5083 0.412175
CG32982 CG5809 -0.835826
CG32982 CG5940 0.410143
CG32982 CG5949 -0.282098
CG32982 CG6345 -0.436200
CG32982 CG6647 0.087888
CG32982 CG6860 -0.217854
CG32982 CG7223 0.215537
CG32982 CG7698 0.399820
CG32982 CG8308 -0.340658
CG32982 CG8651 -0.114665
CG32982 CG9256 0.690054
CG32982 CG9712 0.231176
CG32982 CG9740 -3.542851
CG32982 CG9866 0.939547
CG32982 CG9884 1.024491
CG32982 CG9977 -0.053700
CG3307 CG3430 -0.729534
CG3307 CG3969 1.498986
CG3307 CG3998 0.107684
CG3307 CG4041 -0.891821
CG3307 CG4050 0.207360
CG3307 CG4307 1.893890
CG3307 CG4589 0.405959
CG3307 CG4878 -0.474632
CG3307 CG4976 -2.794950
CG3307 CG5083 -1.705090
CG3307 CG5454 -1.106674
CG3307 CG5581 -0.555183
CG3307 CG5949 1.239660
CG3307 CG6647 -0.208845
CG3307 CG6720 0.020131
CG3307 CG6860 0.618620
CG3307 CG7265 0.247384
CG3307 CG7698 0.588147
CG3307 CG8050 0.250356
CG3307 CG8308 -1.122895
CG3307 CG8472 0.110297
CG3307 CG8651 0.393265
CG3307 CG9211 -0.142363
CG3307 CG9256 -0.640699
CG3307 CG9712 0.785438
CG3307 CG9740 -4.893872
CG3307 CG9984 -1.342747
CG3400 CG3992 0.391909
CG3400 CG4420 -0.220300
CG3400 CG5408 0.534234
CG3400 CG9148 0.013043
CG3400 CG9238 -0.339042
CG3400 CG9322 -0.023764
CG3416 CG3969 -0.034120
CG3416 CG4878 0.143318
CG3416 CG5215 -0.104730
CG3416 CG6720 0.089192
CG3416 CG6949 -0.656552
CG3416 CG7265 0.191651
CG3416 CG7457 0.185328
CG3416 CG8933 -0.001227
CG3416 CG9750 0.019750
CG3424 CG4236 -0.116731
CG3424 CG4303 0.193113
CG3424 CG5809 -0.698436
CG3424 CG7833 -0.247625
CG3424 CG7855 0.211888
CG3424 CG8050 -0.165121
CG3424 CG8933 -0.243517
CG3424 CG9256 -0.026845
CG3424 CG9750 -0.112675
CG3424 CG9999 -1.034369
CG3430 CG4589 -0.218487
CG3430 CG4976 1.366985
CG3430 CG5581 0.572507
CG3430 CG5940 -0.494983
CG3430 CG5949 -1.695423
CG3430 CG6246 0.056484
CG3430 CG7223 -0.723040
CG3430 CG7375 -0.338265
CG3430 CG7457 0.376815
CG3430 CG7855 -0.033847
CG3430 CG8651 0.327041
CG3430 CG9712 -0.345070
CG3430 CG9740 2.199226
CG3430 CG9762 1.239954
CG3430 CG9866 -4.933644
CG3430 CG9884 -0.788837
CG3605 CG3800 0.153602
CG3605 CG4440 -1.346496
CG3605 CG4672 -2.638643
CG3605 CG5408 -0.367468
CG3605 CG6210 0.154653
CG3605 CG6345 0.388066
CG3605 CG6501 0.276976
CG3605 CG8965 0.434895
CG3619 CG4454 -0.567437
CG3619 CG4769 -0.519321
CG3619 CG6105 0.039838
CG3619 CG7375 -1.710155
CG3619 CG9762 0.233791
CG3705 CG8147 0.601119
CG3705 CG8174 -0.567468
CG3705 CG9322 -0.911381
CG3800 CG4008 -0.490924
CG3800 CG4440 -0.419577
CG3800 CG4567 -0.592021
CG3800 CG5277 0.873853
CG3800 CG5408 -0.093117
CG3800 CG5814 -0.303497
CG3800 CG6210 -0.461599
CG3800 CG6345 0.295817
CG3800 CG6751 -1.387168
CG3800 CG9148 -0.164150
CG3800 CG9253 0.108009
CG3839 CG6224 -1.388008
CG3969 CG4041 -0.395944
CG3969 CG4050 -0.533464
CG3969 CG4236 -0.060136
CG3969 CG4307 0.155121
CG3969 CG4567 0.644208
CG3969 CG4878 0.355996
CG3969 CG4904 1.082174
CG3969 CG5083 -2.359601
CG3969 CG5215 -0.194430
CG3969 CG5809 0.297388
CG3969 CG6210 0.650577
CG3969 CG6578 0.463951
CG3969 CG6720 -0.621239
CG3969 CG6751 1.397383
CG3969 CG6949 0.010996
CG3969 CG7265 -0.807157
CG3969 CG7271 -1.217152
CG3969 CG7528 -0.287542
CG3969 CG7698 -1.346232
CG3969 CG8933 -0.645849
CG3969 CG9148 -0.868754
CG3969 CG9253 0.342985
CG3969 CG9256 -0.399738
CG3969 CG9740 1.128525
CG3969 CG9750 1.018009
CG3969 CG9884 -0.367703
CG3969 CG9977 -0.228609
CG3969 CG9984 -3.458422
CG3992 CG5814 0.653269
CG3992 CG5824 -0.213632
CG3992 CG8147 -0.815927
CG3992 CG9148 0.113354
CG3992 CG9238 -0.151722
CG3992 CG9916 -0.515304
CG3992 TE19126 -0.540072
CG3998 CG4041 -0.465285
CG3998 CG4307 0.158593
CG3998 CG4589 -1.153620
CG3998 CG4878 0.580662
CG3998 CG4976 -2.125609
CG3998 CG5083 0.285533
CG3998 CG5454 -0.539503
CG3998 CG5949 0.309140
CG3998 CG6345 0.042406
CG3998 CG6647 -2.261767
CG3998 CG6860 -0.188564
CG3998 CG7457 -0.028839
CG3998 CG8308 0.626326
CG3998 CG9211 0.230954
CG3998 CG9712 0.092564
CG3998 CG9740 -1.398622
CG3998 CG9884 1.167028
CG4008 CG4567 0.327401
CG4008 CG5408 0.026896
CG4008 CG6105 0.015738
CG4008 CG6210 0.039085
CG4008 CG6345 0.175777
CG4008 CG6391 -0.243774
CG4008 CG6751 0.023308
CG4008 CG7375 -0.578177
CG4008 CG8472 -0.282106
CG4008 CG9191 -0.507283
CG4008 CG9211 -1.341103
CG4008 CG9916 -0.145515
CG4041 CG4307 -0.582998
CG4041 CG4904 1.174605
CG4041 CG5277 0.594029
CG4041 CG5454 -1.401680
CG4041 CG5581 -1.011243
CG4041 CG5809 -0.227326
CG4041 CG6345 0.550811
CG4041 CG6647 0.713210
CG4041 CG7698 0.052771
CG4041 CG8050 0.034733
CG4041 CG9211 0.525324
CG4041 CG9253 -0.249232
CG4041 CG9712 0.808759
CG4041 CG9740 -1.933171
CG4041 CG9762 0.679079
CG4041 CG9866 0.474972
CG4041 CG9884 -1.485501
CG4041 CG9984 -1.313359
CG4050 CG4236 -0.164960
CG4050 CG4303 -0.136186
CG4050 CG4307 1.055220
CG4050 CG4878 -2.026982
CG4050 CG4904 -0.216576
CG4050 CG5083 0.264565
CG4050 CG5258 0.486698
CG4050 CG5277 -0.051032
CG4050 CG5408 -0.406056
CG4050 CG6578 -0.916541
CG4050 CG7265 -0.010098
CG4050 CG7698 0.536775
CG4050 CG8472 0.277656
CG4050 CG8625 0.368579
CG4050 CG9148 0.190703
CG4050 CG9253 0.064549
CG4050 CG9256 -0.830554
CG4050 CG9740 0.965615
CG4050 CG9884 -1.774457
CG4050 CG9977 -0.533352
CG4050 CG9984 -0.356117
CG4158 CG5949 -0.117453
CG4158 CG8651 -0.884492
CG4236 CG4303 -0.360871
CG4236 CG4878 0.085700
CG4236 CG5175 -1.107434
CG4236 CG5258 -0.918935
CG4236 CG5809 -1.752233
CG4236 CG5940 -0.147670
CG4236 CG6720 -0.162351
CG4236 CG7265 0.335022
CG4236 CG7271 -0.096304
CG4236 CG7528 -0.250003
CG4236 CG7538 0.112916
CG4236 CG7698 -0.222931
CG4236 CG7855 0.375171
CG4236 CG8933 -2.278408
CG4236 CG9193 -0.325066
CG4236 CG9256 -0.487276
CG4236 CG9423 0.508051
CG4236 CG9740 1.152682
CG4236 CG9750 0.093308
CG4236 CG9977 -0.959914
CG4236 CG9999 -1.629394
CG4299 CG5814 -0.036994
CG4299 CG6751 0.009663
CG4299 CG9148 -0.495098
CG4303 CG4878 0.252911
CG4303 CG5581 -0.641546
CG4303 CG5809 -0.552808
CG4303 CG6105 0.376917
CG4303 CG7892 -0.247736
CG4303 CG8625 0.221928
CG4303 CG8651 0.591700
CG4303 CG8933 -0.111485
CG4303 CG9256 0.152497
CG4303 CG9423 -1.853848
CG4303 CG9740 0.961741
CG4303 CG9866 -0.069122
CG4303 CG9884 -0.544271
CG4303 CG9984 0.182407
CG4307 CG4567 0.381905
CG4307 CG4878 -2.918959
CG4307 CG4904 -1.276885
CG4307 CG5258 0.490011
CG4307 CG5454 -1.925650
CG4307 CG5581 0.334548
CG4307 CG5661 -0.205619
CG4307 CG6647 -0.524404
CG4307 CG6720 0.186931
CG4307 CG7698 -0.057484
CG4307 CG8174 0.540884
CG4307 CG8933 -0.333603
CG4307 CG9256 1.205168
CG4307 CG9740 -0.320457
CG4307 CG9750 -0.302245
CG4307 CG9884 -2.027635
CG4307 CG9984 -3.010325
CG4440 CG4672 0.773820
CG4440 CG5408 0.346527
CG4440 CG5814 -0.922828
CG4440 CG6210 -0.120927
CG4440 CG6345 -0.458812
CG4440 CG6501 0.016574
CG4440 CG9238 0.185753
CG4567 CG4769 -0.322477
CG4567 CG4878 0.552872
CG4567 CG4904 0.000297
CG4567 CG5083 -0.315083
CG4567 CG5258 -0.547972
CG4567 CG5277 -0.270417
CG4567 CG5408 0.397470
CG4567 CG6345 0.530366
CG4567 CG6647 -0.088287
CG4567 CG6751 -0.365705
CG4567 CG6860 0.073068
CG4567 CG8472 -0.394716
CG4567 CG9211 -0.728151
CG4567 CG9253 -0.730063
CG4567 CG9322 -0.362187
CG4567 CG9884 -0.387162
CG4567 CG9984 -0.773517
CG4589 CG4878 0.005838
CG4589 CG4976 -0.362090
CG4589 CG5083 -0.722146
CG4589 CG5581 -0.131390
CG4589 CG5809 0.169243
CG4589 CG5940 0.412845
CG4589 CG5949 -1.157051
CG4589 CG6345 -0.516062
CG4589 CG6647 -1.132398
CG4589 CG7457 -0.632235
CG4589 CG7698 0.127266
CG4589 CG8308 0.155317
CG4589 CG8651 0.479496
CG4589 CG9211 -0.018718
CG4589 CG9712 0.025256
CG4589 CG9740 -0.805008
CG4589 CG9884 -0.707856
CG4589 CG9984 0.679431
CG4672 CG5520 -0.312768
CG4672 CG6345 -0.579009
CG4672 CG8651 -0.085868
CG4672 CG8965 -0.184541
CG4769 CG6345 -0.208293
CG4769 CG7223 -0.634505
CG4769 CG9253 -0.242428
CG4878 CG4904 -1.033483
CG4878 CG5083 0.031776
CG4878 CG5258 -0.944395
CG4878 CG5454 0.957933
CG4878 CG5809 -0.574438
CG4878 CG6647 -2.010108
CG4878 CG6720 -0.119082
CG4878 CG7265 -0.986144
CG4878 CG7457 0.134855
CG4878 CG7698 0.024317
CG4878 CG8308 -0.476478
CG4878 CG8472 -1.676101
CG4878 CG8933 1.200218
CG4878 CG9256 -0.379833
CG4878 CG9423 -0.235132
CG4878 CG9740 -1.932024
CG4878 CG9750 -0.472299
CG4878 CG9884 1.543485
CG4878 CG9984 -1.348842
CG4904 CG5277 -2.585581
CG4904 CG5454 -0.273781
CG4904 CG5661 0.318164
CG4904 CG6391 -0.060561
CG4904 CG6578 1.869924
CG4904 CG6647 1.440773
CG4904 CG6751 1.758588
CG4904 CG7265 1.538287
CG4904 CG8174 -1.158567
CG4904 CG8472 -1.650520
CG4904 CG9256 -0.183266
CG4904 CG9740 0.731374
CG4904 CG9884 -1.598136
CG4904 CG9916 0.831491
CG4904 CG9984 -4.346688
CG4976 CG5083 0.517767
CG4976 CG5581 -0.140390
CG4976 CG5940 -1.027418
CG4976 CG5949 -0.702148
CG4976 CG7223 -0.315874
CG4976 CG7457 -0.528505
CG4976 CG8651 -0.436526
CG4976 CG9193 -0.506638
CG4976 CG9256 0.263352
CG4976 CG9740 2.214375
CG5083 CG5215 0.741617
CG5083 CG5408 -0.140072
CG5083 CG6647 0.110190
CG5083 CG6860 -0.504082
CG5083 CG7265 -1.388948
CG5083 CG7271 0.094272
CG5083 CG7457 -0.273290
CG5083 CG7698 -0.309490
CG5083 CG8308 0.120900
CG5083 CG8472 0.287850
CG5083 CG9191 -0.060244
CG5083 CG9211 -0.197010
CG5083 CG9256 -0.025818
CG5083 CG9712 -0.203530
CG5083 CG9740 -0.822396
CG5083 CG9750 0.028150
CG5083 CG9984 0.771459
CG5093 CG5133 -1.058226
CG5093 CG5893 1.376107
CG5093 CG9238 -1.451309
CG5093 CG9322 -1.611957
CG5093 CG9999 3.855050
CG5093 TE19126 0.365359
CG5215 CG5277 0.724001
CG5215 CG5813 -0.161110
CG5215 CG5824 0.082784
CG5215 CG6210 -0.107648
CG5215 CG6391 -0.014133
CG5215 CG6751 -0.352492
CG5215 CG6930 -0.031800
CG5215 CG7265 -1.653293
CG5215 CG7528 -1.156965
CG5215 CG8933 0.098889
CG5215 CG9148 -0.958933
CG5215 CG9256 -0.438478
CG5215 CG9423 0.303761
CG5258 CG5809 -0.613781
CG5258 CG7265 -0.199429
CG5258 CG7528 -0.741837
CG5258 CG7538 -0.592991
CG5258 CG7698 0.557998
CG5258 CG9253 -0.141335
CG5258 CG9256 0.442381
CG5258 CG9423 0.029282
CG5258 CG9984 0.297047
CG5277 CG5408 0.477408
CG5277 CG5581 0.156372
CG5277 CG5824 -0.228010
CG5277 CG6210 -0.882747
CG5277 CG6578 -3.365038
CG5277 CG6751 -2.928222
CG5277 CG7265 0.202630
CG5277 CG8174 0.463852
CG5277 CG8472 -0.807455
CG5277 CG9148 0.487701
CG5277 CG9238 0.570432
CG5277 CG9322 -0.287415
CG5277 CG9423 0.413741
CG5277 CG9884 1.555788
CG5277 CG9977 -0.081551
CG5277 CG9984 -1.171253
CG5370 CG9322 -1.038336
CG5408 CG5809 -0.293614
CG5408 CG5813 0.394532
CG5408 CG5814 0.061563
CG5408 CG6105 -0.406150
CG5408 CG6210 -0.640337
CG5408 CG6345 0.969478
CG5408 CG6501 0.115738
CG5408 CG7265 1.024070
CG5408 CG7528 -1.640351
CG5408 CG8472 -1.134967
CG5408 CG8581 -0.488850
CG5408 CG9148 -0.440346
CG5408 CG9211 -0.154430
CG5454 CG5581 -0.304913
CG5454 CG6345 0.425393
CG5454 CG6647 0.574972
CG5454 CG8050 0.205611
CG5454 CG8174 -0.102368
CG5454 CG8472 0.006663
CG5454 CG9740 0.059567
CG5454 CG9884 1.348621
CG5454 CG9984 -0.292064
CG5520 CG7563 -0.501413
CG5581 CG5809 0.459914
CG5581 CG5940 -0.353830
CG5581 CG5949 -0.568182
CG5581 CG7223 -0.569514
CG5581 CG8651 -0.667778
CG5581 CG9253 -0.720905
CG5581 CG9423 0.201612
CG5581 CG9740 0.481560
CG5581 CG9866 -2.224908
CG5581 CG9884 -0.069479
CG5581 CG9984 -1.324421
CG5661 CG6345 -0.229708
CG5661 CG9238 -0.255321
CG5661 CG9322 -0.397032
CG5661 CG9884 -0.215373
CG5809 CG6105 -0.002125
CG5809 CG6578 -0.142866
CG5809 CG7271 0.018997
CG5809 CG7698 -1.295793
CG5809 CG7833 -0.370120
CG5809 CG8625 -0.487729
CG5809 CG8933 0.214662
CG5809 CG9712 -0.299976
CG5809 CG9740 0.230931
CG5809 CG9762 -0.047348
CG5809 CG9866 0.218505
CG5809 CG9884 -0.104290
CG5809 CG9977 -0.210833
CG5809 CG9984 0.259158
CG5813 CG5824 -3.005395
CG5813 CG6210 0.044932
CG5813 CG6391 -0.191042
CG5813 CG6751 -0.160950
CG5813 CG7265 0.429877
CG5813 CG7528 -0.444752
CG5813 CG8472 -0.522974
CG5813 CG9148 0.258045
CG5813 CG9191 -0.284145
CG5814 CG5824 0.014309
CG5814 CG9148 0.932649
CG5814 CG9238 -0.777573
CG5814 CG9322 1.085905
CG5814 TE19126 -0.118902
CG5824 CG6210 0.030101
CG5824 CG6751 0.536146
CG5824 CG7528 0.191935
CG5824 CG8147 -0.083399
CG5824 CG9148 -1.360894
CG5824 CG9916 -1.628368
CG5893 CG9768 -1.354419
CG5893 TE19126 3.429571
CG5940 CG5949 -0.235247
CG5940 CG7457 -0.806439
CG5940 CG7855 0.196875
CG5940 CG8651 0.177365
CG5940 CG8933 -0.204540
CG5940 CG9256 0.419049
CG5940 CG9423 -0.169112
CG5949 CG6345 0.036979
CG5949 CG7223 -0.579433
CG5949 CG8651 -0.577800
CG5949 CG9740 -0.350377
CG5949 CG9866 0.146639
CG5949 CG9884 -0.409507
CG6105 CG6210 -0.809074
CG6105 CG7375 -0.680865
CG6105 CG7528 0.327146
CG6105 CG7698 0.122973
CG6105 CG7855 -0.455066
CG6105 CG7892 -0.392879
CG6105 CG9256 0.161611
CG6105 CG9423 0.259418
CG6105 CG9712 0.483375
CG6105 CG9762 -0.217143
CG6105 CG9884 -0.148766
CG6210 CG6751 -1.287188
CG6210 CG7375 -0.360428
CG6210 CG7528 -0.313858
CG6210 CG9148 -0.718482
CG6210 CG9762 0.224734
CG6210 CG9916 0.357704
CG6345 CG6647 -0.901018
CG6345 CG7375 0.078383
CG6345 CG8308 0.419191
CG6345 CG9211 -1.747139
CG6345 CG9238 -0.135112
CG6345 CG9322 0.313150
CG6345 CG9740 1.697396
CG6345 CG9762 0.555873
CG6345 CG9884 -0.818752
CG6391 CG6751 -0.540709
CG6391 CG6930 -1.033054
CG6391 CG6949 -0.182262
CG6391 CG7265 -0.975139
CG6391 CG7528 0.193735
CG6391 CG8472 0.038875
CG6391 CG9256 0.564508
CG6391 CG9984 0.847498
CG6501 CG7563 -0.217949
CG6501 CG8965 0.294655
CG6501 CG9022 -0.892976
CG6501 CG9322 0.003939
CG6501 TE19126 -1.014499
CG6578 CG8174 -0.214682
CG6578 CG8625 -0.089215
CG6578 CG9238 -0.240154
CG6578 CG9256 0.022535
CG6578 CG9740 0.747973
CG6578 CG9884 -1.491999
CG6578 CG9977 -0.175103
CG6647 CG7457 0.502961
CG6647 CG7698 -1.386862
CG6647 CG8308 -1.985977
CG6647 CG8472 0.199810
CG6647 CG8965 -0.143498
CG6647 CG9188 -0.118005
CG6647 CG9211 -0.583817
CG6647 CG9256 0.149155
CG6647 CG9712 0.081924
CG6647 CG9740 -1.066860
CG6647 CG9750 -0.094889
CG6647 CG9884 -0.733673
CG6720 CG7265 -0.558825
CG6720 CG7528 -0.556405
CG6720 CG7538 0.106666
CG6720 CG7698 -0.256702
CG6720 CG8933 -0.833791
CG6720 CG9193 -0.582574
CG6720 CG9256 0.449921
CG6720 CG9740 0.084791
CG6720 CG9750 -0.851356
CG6720 CG9984 0.148744
CG6751 CG7528 0.329362
CG6751 CG8472 0.512641
CG6751 CG9148 -1.702440
CG6751 CG9916 -0.361893
CG6860 CG8308 -1.262958
CG6860 CG8472 -0.592638
CG6860 CG9211 -0.452662
CG6930 CG6949 -0.949971
CG6930 CG7528 -0.243656
CG6949 CG7265 -0.125650
CG6949 CG7271 -1.350826
CG7223 CG8651 0.053107
CG7223 CG9866 0.282640
CG7265 CG7271 0.045391
CG7265 CG7528 -0.846208
CG7265 CG8472 -2.784376
CG7265 CG9148 0.457838
CG7265 CG9256 -2.670782
CG7265 CG9423 -0.560020
CG7265 CG9750 -0.688481
CG7265 CG9984 -2.252659
CG7271 CG7528 0.215611
CG7271 CG7698 -0.204241
CG7271 CG9750 -0.254972
CG7375 CG7892 -0.767016
CG7375 CG9712 0.552087
CG7375 CG9762 -2.662978
CG7375 CG9866 0.092802
CG7375 CG9884 1.561082
CG7413 CG7563 -0.487705
CG7413 CG8308 -0.455933
CG7413 CG8965 0.054293
CG7413 CG9191 -0.756142
CG7457 CG7855 0.292585
CG7457 CG8308 0.291557
CG7457 CG8544 -0.781372
CG7457 CG9193 0.004541
CG7457 CG9256 -0.881660
CG7457 CG9712 -0.789816
CG7457 CG9740 0.530894
CG7528 CG7538 -0.006522
CG7528 CG7698 0.388678
CG7528 CG8472 0.773993
CG7528 CG8933 0.410127
CG7528 CG9148 -0.261123
CG7528 CG9253 0.286500
CG7528 CG9423 0.156684
CG7528 CG9984 -1.203743
CG7538 CG7698 -0.308204
CG7538 CG9193 -0.592539
CG7563 CG8965 -1.047751
CG7563 CG9191 -0.410032
CG7698 CG7855 0.103905
CG7698 CG8933 -0.367327
CG7698 CG9256 0.323023
CG7698 CG9712 0.002063
CG7698 CG9740 -1.018131
CG7698 CG9750 0.459495
CG7698 CG9762 0.441951
CG7698 CG9884 0.083448
CG7698 CG9977 0.473106
CG7698 CG9984 -0.547587
CG7833 CG8050 -0.690208
CG7833 CG8625 -0.609639
CG7833 CG9188 -0.509041
CG7833 CG9712 0.103033
CG7833 CG9740 0.181638
CG7833 CG9866 -0.200668
CG7833 CG9884 0.065751
CG7833 CG9977 0.016102
CG7855 CG8050 -0.208024
CG7855 CG8544 -0.048949
CG7855 CG9193 -0.364924
CG7855 CG9256 -1.122248
CG7855 CG9712 -0.321896
CG7855 CG9740 1.337232
CG7855 CG9750 -0.278373
CG7892 CG9423 0.180874
CG8050 CG9188 -0.616282
CG8050 CG9740 -0.814963
CG8050 CG9866 -0.095617
CG8050 CG9884 0.932727
CG8147 CG8174 -1.847442
CG8147 CG9322 0.960763
CG8147 CG9916 0.306615
CG8174 CG9322 -0.804948
CG8174 CG9884 0.265508
CG8308 CG8472 -0.015666
CG8308 CG8544 -0.344125
CG8308 CG8651 0.039233
CG8308 CG9211 -0.062300
CG8308 CG9256 -0.223196
CG8308 CG9712 -0.483672
CG8308 CG9740 1.431560
CG8308 CG9884 0.593447
CG8472 CG9211 0.248461
CG8472 CG9256 0.652213
CG8472 CG9984 1.471478
CG8544 CG9712 0.032617
CG8544 CG9750 -0.121812
CG8581 CG9148 -0.092031
CG8625 CG9762 -0.304637
CG8625 CG9884 -0.578205
CG8625 CG9977 -0.680077
CG8651 CG9423 -1.116224
CG8933 CG9712 0.403652
CG8933 CG9740 -0.459832
CG8933 CG9750 -0.528812
CG8933 CG9866 0.234090
CG8933 CG9884 0.939264
CG8933 CG9977 -0.190036
CG8933 CG9984 -0.288117
CG8965 CG9191 -0.084741
CG9148 CG9916 -0.360094
CG9188 CG9740 0.494826
CG9188 CG9884 -0.362741
CG9191 CG9211 0.036808
CG9193 CG9999 -1.096752
CG9211 CG9253 -0.008211
CG9211 CG9712 0.161492
CG9238 CG9322 -0.642403
CG9238 TE19126 0.124721
CG9253 CG9740 0.813413
CG9253 CG9884 -0.947499
CG9253 CG9984 0.039076
CG9256 CG9423 -0.118679
CG9256 CG9712 0.230188
CG9256 CG9740 -0.553842
CG9256 CG9750 0.950338
CG9256 CG9984 1.589192
CG9322 TE19126 -1.290810
CG9423 CG9984 0.183929
CG9712 CG9740 -5.089279
CG9712 CG9762 -0.893889
CG9712 CG9866 0.687168
CG9712 CG9884 0.351987
CG9712 CG9977 -0.085901
CG9740 CG9750 0.903792
CG9740 CG9762 0.737838
CG9740 CG9866 -2.122909
CG9740 CG9884 -5.290939
CG9740 CG9977 -0.448398
CG9740 CG9984 -0.006713
CG9762 CG9866 -2.053163
CG9762 CG9884 -3.112000
CG9866 CG9884 0.837481
CG9884 CG9977 -0.129039
CG9884 CG9984 0.272395
