# Supplementary material for: GINI: From ISH Images to Gene Interaction Networks
Source: PLoS Comput Biol. 2013 Oct 10;9(10):e1003227. doi: 10.1371/journal.pcbi.1003227 (PMC3794902; doi:10.1371/journal.pcbi.1003227)
Supplement: Dataset S1 — Networks predicted by GINI for the 9–10 and 13–16 development stages. For the data at each stage, multiple networks were predicted by varying the tuning parameter , between 0.5 and 1, as described in the paper. The network for each value is stored in a separate file in the dataset, in a format readable by Cytoscape. (BZ2) [file pcbi.1003227.s001.bz2 › Dataset_S1_Networks/GINI_network_stage9-10_lambda0.65.txt]

CG10059 CG1091 -0.833039
CG10059 CG11123 -2.256484
CG10059 CG11324 -0.105376
CG10059 CG12131 0.869043
CG10059 CG12592 -0.426444
CG10059 CG12752 -2.305808
CG10059 CG14066 0.180371
CG10059 CG14430 -0.462149
CG10059 CG14781 -0.865744
CG10059 CG17054 0.579257
CG10059 CG1715 -0.127088
CG10059 CG1780 -1.218144
CG10059 CG1957 0.376416
CG10059 CG2048 0.699281
CG10059 CG2140 -0.548489
CG10059 CG2161 0.149078
CG10059 CG2199 1.174084
CG10059 CG2210 0.506466
CG10059 CG2791 0.035678
CG10059 CG3969 -1.367006
CG10059 CG4041 -1.584766
CG10059 CG4307 -0.721567
CG10059 CG4904 -2.992532
CG10059 CG5277 0.282278
CG10059 CG5454 -0.934639
CG10059 CG5581 -0.229499
CG10059 CG5661 -0.489984
CG10059 CG6578 -1.429083
CG10059 CG7271 0.145793
CG10059 CG8174 -1.121503
CG10059 CG9256 1.036096
CG10059 CG9740 0.482712
CG10059 CG9884 1.936942
CG10059 CG9984 1.559266
CG10082 CG1071 -1.138745
CG10082 CG10882 -0.975570
CG10082 CG11988 0.009558
CG10082 CG1345 -0.564617
CG10082 CG13894 0.056530
CG10082 CG1591 -0.530949
CG10082 CG16944 -0.295757
CG10082 CG17437 -0.279604
CG10082 CG1763 -0.245269
CG10082 CG2210 0.304064
CG10082 CG30092 -0.474328
CG10082 CG31349 -0.157102
CG10082 CG3400 -0.583732
CG10082 CG5408 0.206037
CG10082 CG5813 -0.287168
CG10082 CG5824 0.363736
CG10082 CG9148 -0.035748
CG10082 CG9322 0.120702
CG10108 CG12094 -0.758186
CG10108 CG12284 -0.454084
CG10108 CG14513 0.030679
CG10108 CG1624 -1.442620
CG10108 CG18024 -1.704783
CG10108 CG1966 0.152261
CG10108 CG3430 -1.800498
CG10108 CG6246 -1.273424
CG10108 CG7457 -0.337297
CG10108 CG7855 -0.790596
CG10108 CG9712 0.023088
CG10108 CG9866 0.947552
CG10206 CG11107 0.069022
CG10206 CG11988 -0.700292
CG10206 CG12249 -0.155956
CG10206 CG12581 -0.323283
CG10206 CG12676 -0.180699
CG10206 CG13900 -0.625890
CG10206 CG1957 -0.306828
CG10206 CG30497 -1.401767
CG10206 CG3227 -0.138599
CG10206 CG3400 0.016023
CG10206 CG4050 -0.248054
CG10206 CG4303 -0.030208
CG10206 CG5277 -0.625926
CG10206 CG5408 -0.463586
CG10206 CG5809 -0.139637
CG10206 CG6105 -0.615652
CG10206 CG6210 -0.103467
CG10206 CG6578 0.571453
CG10206 CG6751 0.715737
CG10206 CG7528 0.109137
CG10206 CG8625 0.188445
CG10206 CG9148 -0.220043
CG10206 CG9977 0.212013
CG10212 CG11849 0.073990
CG10212 CG11987 -0.233637
CG10212 CG12094 -0.340454
CG10212 CG13333 -1.067779
CG10212 CG14805 -0.315694
CG10212 CG18174 -0.499310
CG10212 CG1837 -1.446985
CG10212 CG2161 0.199441
CG10212 CG2358 0.058579
CG10212 CG32149 -0.466106
CG10212 CG3416 -1.540232
CG10212 CG3969 0.417859
CG10212 CG4236 0.486348
CG10212 CG4878 0.581890
CG10212 CG5083 0.000794
CG10212 CG5452 -0.763532
CG10212 CG6720 0.131479
CG10212 CG7271 -0.450084
CG10212 CG7457 -1.215637
CG10212 CG7538 -0.236978
CG10212 CG7698 -0.428606
CG10212 CG8544 -0.484375
CG10212 CG8933 0.053837
CG10212 CG9256 0.551511
CG10212 CG9750 -0.355621
CG10236 CG10882 -0.330103
CG10236 CG11652 -0.766341
CG10236 CG14066 -0.097084
CG10236 CG2791 -0.293177
CG10236 CG31317 -1.305335
CG10236 CG3278 -0.127837
CG10236 CG3992 -0.171776
CG10236 CG5824 0.181562
CG10236 CG9916 -0.956988
CG10360 CG11979 -0.975749
CG10360 CG12131 -0.435432
CG10360 CG14781 0.353860
CG10360 CG2140 -0.096885
CG10360 CG4041 -0.180547
CG10360 CG4303 -0.158158
CG10360 CG4567 -0.131786
CG10360 CG4904 0.018179
CG10360 CG5277 -0.529342
CG10360 CG5581 0.152927
CG10360 CG6751 -0.086378
CG10360 CG7375 0.142137
CG10360 CG9423 -0.046639
CG10360 CG9740 0.299402
CG10360 CG9762 -1.603785
CG10360 CG9884 -0.236150
CG1064 CG1071 -0.085715
CG1064 CG11988 -0.205588
CG1064 CG12131 -0.077904
CG1064 CG12581 -0.452983
CG1064 CG13894 -0.055109
CG1064 CG2199 0.121947
CG1064 CG31349 -0.290389
CG1064 CG3400 -0.551084
CG1064 CG4299 -0.590817
CG1064 CG5813 -0.521813
CG1064 CG5814 -0.139911
CG1064 CG9148 0.115640
CG1064 CG9322 -0.438779
CG1071 CG10882 -0.640179
CG1071 CG12249 0.470771
CG1071 CG1345 0.089145
CG1071 CG1591 0.248762
CG1071 CG2210 -0.968402
CG1071 CG31349 -0.950273
CG1071 CG4299 -0.432514
CG1071 CG5813 -1.583847
CG1071 CG5824 0.870035
CG1071 CG9148 -0.098114
CG1071 TE19126 -0.404587
CG10882 CG12249 -0.066228
CG10882 CG15162 -0.416696
CG10882 CG1591 0.092857
CG10882 CG2791 -0.287841
CG10882 CG30092 -0.737194
CG10882 CG31349 0.179833
CG10882 CG3992 -0.679540
CG1091 CG11107 0.895846
CG1091 CG11123 0.045605
CG1091 CG11324 -1.327588
CG1091 CG11979 0.640966
CG1091 CG11988 0.568142
CG1091 CG12131 0.570630
CG1091 CG12576 -1.262014
CG1091 CG12752 -0.375488
CG1091 CG14066 0.381182
CG1091 CG1475 0.043964
CG1091 CG14781 -0.458707
CG1091 CG17054 -0.197148
CG1091 CG1715 -0.271086
CG1091 CG1780 0.328829
CG1091 CG18528 0.130102
CG1091 CG1957 -0.624377
CG1091 CG2048 -2.221615
CG1091 CG2140 0.284984
CG1091 CG2161 0.388118
CG1091 CG2358 0.459232
CG1091 CG2791 0.076899
CG1091 CG2941 -0.374516
CG1091 CG3307 0.254055
CG1091 CG3969 -0.511179
CG1091 CG4041 -0.842771
CG1091 CG4050 -0.156484
CG1091 CG4307 1.174793
CG1091 CG4878 0.385111
CG1091 CG4904 -1.006986
CG1091 CG5083 0.206395
CG1091 CG5277 -0.847320
CG1091 CG5408 -0.183004
CG1091 CG5581 0.668496
CG1091 CG5809 0.068046
CG1091 CG5949 -0.002514
CG1091 CG6105 -0.750781
CG1091 CG6210 -0.628877
CG1091 CG6578 0.567634
CG1091 CG6647 0.331575
CG1091 CG7698 -1.273420
CG1091 CG8933 -0.118607
CG1091 CG8965 -0.372071
CG1091 CG9256 -0.370719
CG1091 CG9712 -0.420321
CG1091 CG9740 1.325054
CG1091 CG9762 0.492513
CG1091 CG9884 -3.403417
CG1091 CG9977 0.348822
CG1091 CG9984 -0.480496
CG10922 CG11107 -0.443163
CG10922 CG11988 0.127073
CG10922 CG12752 0.124119
CG10922 CG13005 -0.803346
CG10922 CG1395 0.026023
CG10922 CG14066 0.180624
CG10922 CG14805 0.013110
CG10922 CG1780 -0.276127
CG10922 CG2140 -0.682488
CG10922 CG2161 0.661799
CG10922 CG3227 0.013190
CG10922 CG3969 -0.209930
CG10922 CG4050 0.296842
CG10922 CG5215 -1.052894
CG10922 CG5277 -1.520356
CG10922 CG6210 0.286732
CG10922 CG6391 -0.326236
CG10922 CG6578 -0.257055
CG10922 CG6751 -0.345545
CG10922 CG7265 0.262690
CG10922 CG7528 0.093821
CG10922 CG9148 -0.207519
CG10922 CG9256 -0.221143
CG10988 CG2072 -0.767256
CG10988 CG2469 -1.086914
CG11107 CG11886 0.997606
CG11107 CG12592 -1.976128
CG11107 CG13005 -1.075619
CG11107 CG13900 -0.588555
CG11107 CG14805 0.175585
CG11107 CG1780 -0.255266
CG11107 CG18657 -0.105909
CG11107 CG1957 -1.500635
CG11107 CG2048 -1.968863
CG11107 CG2140 -0.269777
CG11107 CG2161 0.099328
CG11107 CG3039 0.455521
CG11107 CG3227 0.016556
CG11107 CG3307 0.530082
CG11107 CG3424 -0.999927
CG11107 CG3969 0.716811
CG11107 CG4041 -0.089357
CG11107 CG4050 -0.071884
CG11107 CG4236 -1.394328
CG11107 CG4303 -0.488739
CG11107 CG4307 0.745675
CG11107 CG5215 0.318884
CG11107 CG5258 0.576604
CG11107 CG5277 -1.001340
CG11107 CG5581 -0.114068
CG11107 CG5809 -0.056958
CG11107 CG6105 0.130617
CG11107 CG6210 -0.374634
CG11107 CG6578 1.292296
CG11107 CG6720 0.233236
CG11107 CG7265 -0.801996
CG11107 CG7271 -0.184039
CG11107 CG7528 -1.061956
CG11107 CG7698 -0.219510
CG11107 CG8933 -0.924125
CG11107 CG9256 0.683985
CG11107 CG9423 -0.440767
CG11107 CG9750 0.304273
CG11107 CG9977 0.151735
CG11107 CG9984 -0.078420
CG11120 CG6345 -0.689597
CG11120 CG7375 -0.315785
CG11120 CG9762 -1.139351
CG11123 CG12131 -0.826532
CG11123 CG12752 0.867960
CG11123 CG14066 0.107973
CG11123 CG14430 0.179349
CG11123 CG14781 0.176224
CG11123 CG17054 0.297620
CG11123 CG1715 -0.843413
CG11123 CG1780 0.861441
CG11123 CG1957 -0.456801
CG11123 CG2048 -1.345223
CG11123 CG2140 0.353134
CG11123 CG2161 -1.157620
CG11123 CG2791 -0.029075
CG11123 CG3278 -0.108367
CG11123 CG3307 0.801931
CG11123 CG3969 2.110825
CG11123 CG4008 -0.632548
CG11123 CG4041 0.178335
CG11123 CG4307 -0.012887
CG11123 CG4567 0.273039
CG11123 CG4904 0.348714
CG11123 CG5083 -1.673331
CG11123 CG5277 -0.913562
CG11123 CG5454 -0.256176
CG11123 CG6105 0.247901
CG11123 CG6391 -0.147512
CG11123 CG6578 -0.308729
CG11123 CG6751 0.461540
CG11123 CG7265 0.425009
CG11123 CG8174 -0.106907
CG11123 CG8472 0.297593
CG11123 CG9148 0.247931
CG11123 CG9256 -1.292844
CG11123 CG9712 -0.312441
CG11123 CG9740 1.072606
CG11123 CG9884 -0.520062
CG11123 CG9916 -0.778472
CG11123 CG9984 -1.707674
CG11164 CG18024 1.119705
CG11164 CG5893 -3.801439
CG11164 CG7457 -1.788394
CG11164 CG7855 -1.929253
CG11324 CG12752 0.151302
CG11324 CG1345 -0.134137
CG11324 CG14066 0.540675
CG11324 CG1591 -0.068737
CG11324 CG16788 -0.588500
CG11324 CG17054 -0.622778
CG11324 CG1763 0.140513
CG11324 CG18528 -1.760940
CG11324 CG2199 0.165551
CG11324 CG2210 -0.118649
CG11324 CG2791 -0.859512
CG11324 CG32486 -0.380798
CG11324 CG3969 -0.793442
CG11324 CG4041 0.418625
CG11324 CG4050 0.346158
CG11324 CG4307 -0.760822
CG11324 CG4878 -0.305534
CG11324 CG4904 -0.221618
CG11324 CG5661 -0.442787
CG11324 CG5809 0.183119
CG11324 CG7698 -0.030675
CG11324 CG9148 0.009046
CG11324 CG9712 0.711517
CG11324 CG9762 0.357272
CG11324 CG9884 -0.668026
CG11324 CG9984 0.973963
CG11652 CG13005 0.031724
CG11652 CG1345 0.018413
CG11652 CG1395 -0.128223
CG11652 CG14066 -0.001522
CG11652 CG2199 0.853287
CG11652 CG2210 -0.777592
CG11652 CG32486 -1.562723
CG11652 CG3278 -2.068874
CG11652 CG4567 0.046824
CG11652 CG4904 -0.093033
CG11652 CG5258 -0.284424
CG11652 CG5824 -2.124057
CG11652 CG6751 -0.905875
CG11652 CG7528 0.008592
CG11652 CG9148 0.129911
CG11652 CG9916 0.930476
CG11652 CG9984 0.551661
CG11849 CG12094 -0.217773
CG11849 CG13900 -0.499000
CG11849 CG1624 0.173863
CG11849 CG17228 -1.178626
CG11849 CG18024 -1.661997
CG11849 CG18657 -0.493244
CG11849 CG3048 -0.167793
CG11849 CG32149 -1.176021
CG11849 CG4236 -0.219643
CG11849 CG5215 -0.853873
CG11849 CG5452 -1.344937
CG11849 CG7457 0.569759
CG11849 CG7892 -0.221565
CG11849 CG9256 -0.091292
CG11861 CG2199 -0.094957
CG11861 CG3998 -0.196677
CG11861 CG4672 -0.357332
CG11861 CG5454 -0.456924
CG11861 CG6345 -0.532023
CG11861 CG6647 -0.613798
CG11861 CG8308 -1.028768
CG11861 CG9211 0.066574
CG11886 CG11979 0.268984
CG11886 CG12592 -2.280883
CG11886 CG12752 -0.128737
CG11886 CG14513 -0.259655
CG11886 CG1715 1.598116
CG11886 CG1780 0.035368
CG11886 CG1957 -4.049264
CG11886 CG1966 -0.439942
CG11886 CG2048 -2.035447
CG11886 CG2140 -0.177178
CG11886 CG2358 -0.566437
CG11886 CG3039 0.153844
CG11886 CG3041 -0.634500
CG11886 CG3048 -0.422320
CG11886 CG32982 -0.068159
CG11886 CG3307 0.464906
CG11886 CG3424 -0.343501
CG11886 CG4050 -0.958582
CG11886 CG4236 -2.004707
CG11886 CG4303 1.089989
CG11886 CG4589 0.031465
CG11886 CG4878 1.667670
CG11886 CG4976 0.136245
CG11886 CG5581 0.206423
CG11886 CG5940 -0.068443
CG11886 CG6578 0.995498
CG11886 CG7855 -0.235194
CG11886 CG8050 0.048508
CG11886 CG8933 0.850131
CG11886 CG9256 0.504529
CG11886 CG9423 -0.718415
CG11886 CG9740 -1.456157
CG11886 CG9977 -0.129346
CG11979 CG12131 0.059603
CG11979 CG12592 0.373066
CG11979 CG12802 -0.361558
CG11979 CG13900 0.134967
CG11979 CG14781 -0.368494
CG11979 CG17054 0.498512
CG11979 CG1966 -0.166464
CG11979 CG2140 0.112284
CG11979 CG2358 -0.687815
CG11979 CG2941 -1.357985
CG11979 CG30193 -0.245381
CG11979 CG3183 -1.597035
CG11979 CG32982 0.238187
CG11979 CG3307 0.535309
CG11979 CG3619 -0.557967
CG11979 CG4303 -0.891271
CG11979 CG4567 -0.240180
CG11979 CG4878 0.817607
CG11979 CG5408 -0.344360
CG11979 CG5581 -0.229206
CG11979 CG6105 -0.211493
CG11979 CG7375 0.796539
CG11979 CG8651 -0.543385
CG11979 CG9423 0.258865
CG11979 CG9712 1.377922
CG11979 CG9740 -2.252638
CG11979 CG9866 0.408615
CG11979 CG9884 -0.845370
CG11987 CG12131 -0.281503
CG11987 CG12592 0.434226
CG11987 CG13005 -0.799016
CG11987 CG14066 -0.396758
CG11987 CG14805 -0.817989
CG11987 CG17054 -0.302033
CG11987 CG1715 -0.336981
CG11987 CG18321 -1.323260
CG11987 CG18608 0.099182
CG11987 CG2048 0.741674
CG11987 CG3416 -0.555224
CG11987 CG3969 -1.363039
CG11987 CG4878 0.472067
CG11987 CG4904 -0.265495
CG11987 CG5083 0.446117
CG11987 CG5215 0.688617
CG11987 CG5813 -0.237664
CG11987 CG6647 0.466176
CG11987 CG6720 -0.020002
CG11987 CG7265 -0.331731
CG11987 CG7271 0.210591
CG11987 CG7528 -0.307062
CG11987 CG7698 -0.302444
CG11987 CG8308 -0.269978
CG11987 CG8472 0.017803
CG11987 CG9256 -1.001717
CG11987 CG9750 -1.470753
CG11987 CG9984 0.595316
CG11988 CG12249 0.824654
CG11988 CG12581 -0.464423
CG11988 CG12676 0.711108
CG11988 CG13005 -0.190773
CG11988 CG1591 -0.232760
CG11988 CG17437 -0.122016
CG11988 CG1763 0.166074
CG11988 CG18754 -0.037245
CG11988 CG2199 -0.349470
CG11988 CG2791 0.155199
CG11988 CG30497 -0.173358
CG11988 CG31349 0.180745
CG11988 CG3400 -1.616559
CG11988 CG3992 0.019059
CG11988 CG4050 -0.250516
CG11988 CG5277 -0.232582
CG11988 CG5408 -0.613176
CG11988 CG5809 0.018287
CG11988 CG5814 -0.507245
CG11988 CG5824 0.215759
CG11988 CG6210 -0.805314
CG11988 CG6578 -0.593778
CG11988 CG6751 0.317723
CG11988 CG7528 0.245069
CG11988 CG9148 -1.830687
CG11988 CG9238 -0.672247
CG11988 CG9977 0.174506
CG1200 CG1447 -0.294155
CG1200 CG17725 -0.437275
CG1200 CG3705 -1.133220
CG1200 CG8147 -1.599481
CG1200 CG8174 0.273233
CG12091 CG3400 -1.422171
CG12094 CG3048 -0.282279
CG12094 CG32982 -0.248157
CG12094 CG3430 0.105109
CG12094 CG4589 -0.134755
CG12094 CG5949 -0.288522
CG12094 CG7457 -0.382070
CG12094 CG8308 -0.237418
CG12129 CG13005 0.323706
CG12129 CG1475 -1.456373
CG12129 CG14805 -0.747307
CG12129 CG1591 0.413238
CG12129 CG4050 -0.502261
CG12129 CG4878 0.821548
CG12129 CG4904 -0.688652
CG12129 CG7265 -0.656929
CG12129 CG8472 -0.696440
CG12129 CG9022 -0.939148
CG12131 CG12592 -0.364896
CG12131 CG13005 0.765055
CG12131 CG1345 0.866627
CG12131 CG1395 -0.282979
CG12131 CG14066 -0.285182
CG12131 CG14781 -0.907417
CG12131 CG14805 -0.393861
CG12131 CG17054 -1.250936
CG12131 CG1715 0.082668
CG12131 CG1763 -0.932776
CG12131 CG18608 -0.482326
CG12131 CG2140 -0.705382
CG12131 CG2161 -0.674486
CG12131 CG2199 -1.911090
CG12131 CG2210 0.912708
CG12131 CG2358 0.222006
CG12131 CG2863 -0.228989
CG12131 CG3183 0.333407
CG12131 CG32486 -0.605038
CG12131 CG3307 -0.417988
CG12131 CG3800 -0.097476
CG12131 CG3969 -1.785733
CG12131 CG4008 0.246396
CG12131 CG4041 -1.065089
CG12131 CG4050 1.050565
CG12131 CG4307 1.157182
CG12131 CG4567 -0.167171
CG12131 CG4878 -1.695615
CG12131 CG4904 -2.357509
CG12131 CG5083 0.794232
CG12131 CG5215 0.717916
CG12131 CG5258 0.843125
CG12131 CG5277 1.680614
CG12131 CG5408 0.048326
CG12131 CG5454 0.162592
CG12131 CG5581 0.768025
CG12131 CG5809 -0.268368
CG12131 CG5813 0.173331
CG12131 CG6105 0.082769
CG12131 CG6210 0.081566
CG12131 CG6345 0.532008
CG12131 CG6391 -0.238906
CG12131 CG6647 -1.333355
CG12131 CG6751 -2.039404
CG12131 CG7265 0.542848
CG12131 CG7528 -0.616028
CG12131 CG7698 0.912146
CG12131 CG8308 0.247303
CG12131 CG8472 -1.693077
CG12131 CG9148 -0.089830
CG12131 CG9211 0.069752
CG12131 CG9253 -0.724740
CG12131 CG9256 0.167640
CG12131 CG9740 1.328769
CG12131 CG9884 0.285424
CG12131 CG9984 -1.672434
CG12157 CG1475 -0.869090
CG12157 CG1591 -0.038823
CG12157 CG17256 -0.750670
CG12157 CG31349 -0.566816
CG12157 CG8147 -0.079099
CG12177 CG1763 -0.110329
CG12177 CG18657 -1.089382
CG12177 CG3048 0.047668
CG12177 CG32982 0.145228
CG12177 CG4158 -1.012098
CG12177 CG4567 -0.539367
CG12177 CG5215 -0.209556
CG12177 CG5277 -0.155360
CG12177 CG6578 -0.199654
CG12177 CG6751 -0.038875
CG12177 CG8651 -0.400846
CG12249 CG13894 1.055714
CG12249 CG1475 0.274562
CG12249 CG1591 -0.504950
CG12249 CG17437 -0.410964
CG12249 CG18754 1.047008
CG12249 CG3097 1.221086
CG12249 CG31349 -0.938224
CG12249 CG3800 -0.157764
CG12249 CG3992 -0.713739
CG12249 CG4299 -0.590010
CG12249 CG4440 -0.567644
CG12249 CG5408 -0.959199
CG12249 CG5814 -2.959831
CG12249 CG5824 0.170405
CG12249 CG6210 -0.139000
CG12249 CG6751 0.322446
CG12249 CG9148 -1.972220
CG12249 CG9916 -0.547576
CG12284 CG14513 -2.009001
CG12284 CG1624 -1.043071
CG12284 CG1966 0.450582
CG12284 CG6246 -1.170188
CG12284 CG7855 0.494804
CG12284 CG8050 -0.230264
CG12284 CG9866 -0.197033
CG12576 CG12592 0.920366
CG12576 CG14430 0.222325
CG12576 CG14513 0.147591
CG12576 CG14781 0.694586
CG12576 CG1715 -0.556322
CG12576 CG1837 0.007070
CG12576 CG2048 1.309026
CG12576 CG2358 -0.631379
CG12576 CG2863 -0.582206
CG12576 CG30193 1.087917
CG12576 CG3041 -1.358670
CG12576 CG3183 -0.043136
CG12576 CG32982 0.304691
CG12576 CG3307 0.995586
CG12576 CG3430 0.072954
CG12576 CG3998 0.031199
CG12576 CG4307 1.159894
CG12576 CG4589 0.364060
CG12576 CG4878 -0.514882
CG12576 CG4904 -0.198216
CG12576 CG5083 -0.677777
CG12576 CG5454 -0.803219
CG12576 CG6647 -1.557833
CG12576 CG7457 -0.297174
CG12576 CG7698 0.561682
CG12576 CG7855 -1.217540
CG12576 CG8308 -1.113826
CG12576 CG8472 0.262929
CG12576 CG9188 -0.287160
CG12576 CG9191 -0.530373
CG12576 CG9256 0.785895
CG12576 CG9712 0.677428
CG12576 CG9740 -5.416441
CG12576 CG9750 -0.204920
CG12576 CG9884 -0.243431
CG12581 CG12676 -0.005158
CG12581 CG13894 -0.313207
CG12581 CG1591 -0.105544
CG12581 CG16876 -0.453667
CG12581 CG2199 -0.660328
CG12581 CG3605 -0.132150
CG12581 CG3800 -0.320782
CG12581 CG4050 0.118623
CG12581 CG4567 0.167100
CG12581 CG5408 -0.077644
CG12581 CG5809 -0.225797
CG12581 CG8625 -0.781164
CG12581 CG9148 0.215563
CG12581 CG9238 0.284143
CG12592 CG12752 0.063048
CG12592 CG13005 -0.356072
CG12592 CG13900 0.668743
CG12592 CG14430 0.355066
CG12592 CG17054 0.018369
CG12592 CG1715 -1.644795
CG12592 CG1780 -0.849179
CG12592 CG18608 0.068451
CG12592 CG1957 -0.528920
CG12592 CG2048 0.979466
CG12592 CG2140 -0.783019
CG12592 CG2161 -0.074364
CG12592 CG2358 -0.258042
CG12592 CG2941 0.009761
CG12592 CG30193 0.746094
CG12592 CG3039 -0.657087
CG12592 CG3041 -0.043740
CG12592 CG3183 -0.503794
CG12592 CG3307 -0.586191
CG12592 CG3424 0.482425
CG12592 CG3969 0.403085
CG12592 CG4041 0.295528
CG12592 CG4050 0.842008
CG12592 CG4236 0.423403
CG12592 CG4303 -0.562456
CG12592 CG4307 0.268875
CG12592 CG4878 -0.011071
CG12592 CG4904 -0.693954
CG12592 CG5083 0.648728
CG12592 CG5215 0.639556
CG12592 CG5454 0.269266
CG12592 CG5581 -0.344542
CG12592 CG6391 -0.187485
CG12592 CG6720 -0.556127
CG12592 CG7265 -1.321022
CG12592 CG7457 0.128581
CG12592 CG7855 0.105928
CG12592 CG8472 0.238144
CG12592 CG8933 0.829652
CG12592 CG9256 -1.134384
CG12592 CG9423 0.147634
CG12592 CG9740 -2.307764
CG12592 CG9750 -0.576118
CG12592 CG9977 0.739235
CG12592 CG9984 -0.575938
CG12676 CG12802 -0.489930
CG12676 CG13894 -0.177936
CG12676 CG14781 -0.077010
CG12676 CG16788 -0.157854
CG12676 CG16876 -3.100832
CG12676 CG2199 -0.979178
CG12676 CG4440 0.006349
CG12676 CG4567 0.948296
CG12676 CG5277 0.683989
CG12676 CG6345 -0.272020
CG12676 CG6578 -1.114003
CG12676 CG8625 -1.245867
CG12676 CG9238 -0.959043
CG12676 CG9322 -1.529345
CG12676 CG9884 0.341940
CG12676 CG9977 -0.067134
CG12752 CG1395 -0.703009
CG12752 CG14066 -0.969503
CG12752 CG14781 1.003100
CG12752 CG17054 -1.140554
CG12752 CG1763 -0.221401
CG12752 CG1780 1.094066
CG12752 CG18608 0.583487
CG12752 CG2048 -2.732309
CG12752 CG2140 -0.138207
CG12752 CG2199 -1.572845
CG12752 CG2358 -0.369133
CG12752 CG32486 0.061500
CG12752 CG3307 -2.129361
CG12752 CG3969 0.174057
CG12752 CG4041 -0.899841
CG12752 CG4050 -0.924961
CG12752 CG4307 -1.372080
CG12752 CG4567 0.170358
CG12752 CG4589 -0.421349
CG12752 CG4878 0.291301
CG12752 CG4904 0.698536
CG12752 CG4976 0.318134
CG12752 CG5083 -0.194344
CG12752 CG5258 -0.281928
CG12752 CG5277 0.755441
CG12752 CG5454 0.581069
CG12752 CG5581 0.051290
CG12752 CG5824 0.349615
CG12752 CG6578 -0.487524
CG12752 CG6647 0.344862
CG12752 CG7265 0.436768
CG12752 CG7528 0.591362
CG12752 CG7698 -0.311845
CG12752 CG8472 -0.120029
CG12752 CG9253 0.017317
CG12752 CG9256 -0.107168
CG12752 CG9740 1.190186
CG12752 CG9884 1.103222
CG12752 CG9984 -1.615775
CG12802 CG1374 -1.089934
CG12802 CG14781 0.204728
CG12802 CG16876 -0.618007
CG12802 CG2198 -0.611463
CG12802 CG30193 -0.452278
CG12802 CG32982 -0.461595
CG12802 CG3619 -0.307286
CG12802 CG4454 -1.254310
CG12802 CG4589 0.363143
CG12802 CG5454 0.051106
CG12802 CG6345 -0.249705
CG12802 CG7833 -0.366525
CG12802 CG8050 -0.193526
CG12802 CG9740 0.110597
CG12802 CG9866 0.159262
CG12802 CG9884 -0.002330
CG13005 CG14066 -1.097404
CG13005 CG14805 -1.124644
CG13005 CG1780 -0.287504
CG13005 CG2048 0.514879
CG13005 CG2161 0.231351
CG13005 CG3278 0.190375
CG13005 CG3969 -1.263335
CG13005 CG4050 -0.425425
CG13005 CG4307 -0.167439
CG13005 CG4567 -0.208929
CG13005 CG4878 0.439123
CG13005 CG4904 -0.099243
CG13005 CG5215 -0.260854
CG13005 CG5258 -0.414790
CG13005 CG5277 0.098159
CG13005 CG5813 -0.070820
CG13005 CG6391 0.357158
CG13005 CG6751 -1.189440
CG13005 CG7265 -1.441268
CG13005 CG7271 -0.149999
CG13005 CG7528 -0.624152
CG13005 CG8472 0.364374
CG13005 CG9148 0.915496
CG13005 CG9253 -0.459538
CG13005 CG9256 0.906024
CG13005 CG9423 -0.090809
CG13005 CG9750 0.465901
CG13005 CG9984 0.638546
CG13333 CG5175 -0.896698
CG1345 CG14066 0.630960
CG1345 CG1475 -0.145149
CG1345 CG1591 0.358253
CG1345 CG17256 -0.498267
CG1345 CG17725 0.435612
CG1345 CG18754 0.536908
CG1345 CG2199 -1.098188
CG1345 CG2210 -1.569981
CG1345 CG2791 -0.399595
CG1345 CG30118 -0.122106
CG1345 CG31349 -0.441871
CG1345 CG32486 -0.353678
CG1345 CG4567 0.150055
CG1345 CG4904 -1.243638
CG1345 CG5277 0.336200
CG1345 CG5824 -0.627123
CG1345 CG6751 -0.417813
CG1345 CG8147 -0.788450
CG1345 CG8174 0.273750
CG1345 CG9022 -0.213068
CG1345 CG9322 -1.664067
CG1345 CG9916 0.671592
CG1374 CG5581 -0.426947
CG1374 CG5949 -0.447238
CG1374 CG7895 -1.169991
CG1374 CG8651 -1.053202
CG13777 CG32372 -1.446683
CG13777 CG5215 -1.028782
CG13894 CG14641 -0.488010
CG13894 CG1591 -0.172448
CG13894 CG2199 0.434879
CG13894 CG31349 -1.003278
CG13894 CG3605 -0.087178
CG13894 CG3800 -0.063423
CG13894 CG4440 -0.792880
CG13894 CG4672 -0.429915
CG13894 CG5093 -1.124452
CG13894 CG5408 -1.416394
CG13894 CG5814 -0.477145
CG13894 CG6345 -1.200146
CG13894 CG9238 0.429375
CG13894 CG9322 0.261723
CG13900 CG1957 0.243488
CG13900 CG2173 -1.215392
CG13900 CG2941 -0.780640
CG13900 CG30497 0.100457
CG13900 CG3183 -0.000815
CG13900 CG3227 0.044172
CG13900 CG4303 -2.168172
CG13900 CG5215 0.053255
CG13900 CG5809 0.111966
CG13900 CG6105 -0.993379
CG13900 CG7375 0.224048
CG13900 CG7528 0.207851
CG13900 CG7892 -1.057993
CG13900 CG9423 -0.560961
CG1395 CG17054 0.485473
CG1395 CG1763 0.493915
CG1395 CG18608 -1.508848
CG1395 CG2140 0.288453
CG1395 CG2161 0.184395
CG1395 CG2199 -0.456429
CG1395 CG3183 -0.608913
CG1395 CG3800 -0.237703
CG1395 CG4567 -0.184477
CG1395 CG5215 -0.343539
CG1395 CG5258 0.208059
CG1395 CG5277 -0.393887
CG1395 CG5408 0.299496
CG1395 CG5813 -0.208818
CG1395 CG5824 -0.029426
CG1395 CG6210 0.125651
CG1395 CG6391 -0.046664
CG1395 CG6751 -0.375701
CG1395 CG7528 -1.554564
CG1395 CG9253 -0.422863
CG1395 CG9984 0.893982
CG14066 CG1475 0.100014
CG14066 CG14805 -0.064697
CG14066 CG17054 0.622320
CG14066 CG1780 0.444328
CG14066 CG2048 0.146940
CG14066 CG2161 0.146859
CG14066 CG2199 -0.142768
CG14066 CG2210 0.257666
CG14066 CG2791 -0.620636
CG14066 CG32486 -2.515888
CG14066 CG3278 -0.481788
CG14066 CG3969 -1.556583
CG14066 CG4307 0.046532
CG14066 CG4567 0.272346
CG14066 CG4878 -0.056831
CG14066 CG4904 -4.064059
CG14066 CG5277 0.323675
CG14066 CG5813 0.273584
CG14066 CG5824 -0.560184
CG14066 CG6391 -0.157522
CG14066 CG6647 -0.270701
CG14066 CG6751 -1.466165
CG14066 CG7265 0.261585
CG14066 CG7698 0.466806
CG14066 CG8472 0.612836
CG14066 CG9256 -0.497324
CG14066 CG9750 0.087815
CG14066 CG9984 1.602234
CG14222 CG16903 -1.336981
CG14222 CG3400 -1.537634
CG14430 CG1715 -2.307016
CG14430 CG3998 -0.214259
CG14430 CG4307 -0.159506
CG14430 CG4904 0.392138
CG14430 CG5454 -0.365835
CG14430 CG6647 -0.496792
CG14430 CG7457 -0.243337
CG14430 CG8050 -0.050765
CG14430 CG9188 -0.414636
CG14430 CG9712 -0.413364
CG14430 CG9740 0.243276
CG1447 CG17725 -0.419166
CG1447 CG17932 -1.282644
CG1447 CG3705 -0.314584
CG1447 CG8174 -1.023561
CG14513 CG1624 0.105294
CG14513 CG18528 -0.581866
CG14513 CG1966 -0.125499
CG14513 CG30193 0.105140
CG14513 CG3430 -0.888690
CG14513 CG5940 -0.296312
CG14513 CG6246 -1.063918
CG14513 CG7457 0.376298
CG14513 CG7855 -1.154234
CG14513 CG8050 -0.597482
CG14513 CG8933 0.108021
CG14513 CG9712 -0.198608
CG14513 CG9740 -0.618710
CG14513 CG9866 -0.946595
CG14513 CG9884 0.677524
CG14641 CG4440 -1.103544
CG14641 CG6345 -0.567277
CG1475 CG1591 -1.263392
CG1475 CG16944 -0.416202
CG1475 CG2210 -0.156402
CG1475 CG2469 -0.236809
CG1475 CG3198 -0.105093
CG1475 CG3605 0.070438
CG1475 CG4904 0.181879
CG1475 CG6501 -1.505310
CG1475 CG7413 -0.627081
CG1475 CG8965 0.141525
CG1475 CG9022 -0.192680
CG14781 CG1715 0.671023
CG14781 CG18528 0.171729
CG14781 CG2140 -0.502624
CG14781 CG2198 -0.179547
CG14781 CG2199 1.170374
CG14781 CG2941 0.219186
CG14781 CG30193 -0.355899
CG14781 CG32982 0.363835
CG14781 CG3307 0.153436
CG14781 CG3430 -0.342543
CG14781 CG3998 0.272027
CG14781 CG4008 -0.177605
CG14781 CG4041 -2.564586
CG14781 CG4589 0.176184
CG14781 CG5083 0.653980
CG14781 CG5408 0.318692
CG14781 CG5454 -1.072346
CG14781 CG5581 0.697299
CG14781 CG5949 -0.039216
CG14781 CG6105 -0.309621
CG14781 CG6345 -3.240904
CG14781 CG6578 0.130467
CG14781 CG6647 0.253668
CG14781 CG7375 0.150657
CG14781 CG8050 -0.584156
CG14781 CG9211 -0.820152
CG14781 CG9712 -0.988207
CG14781 CG9740 -1.521604
CG14781 CG9762 -0.833924
CG14781 CG9866 -0.537290
CG14781 CG9884 0.202550
CG14805 CG17054 0.446724
CG14805 CG1763 -0.047555
CG14805 CG1780 -0.429871
CG14805 CG1837 0.377688
CG14805 CG3969 1.351985
CG14805 CG4050 -0.332183
CG14805 CG4878 -0.727943
CG14805 CG4904 0.182940
CG14805 CG5083 -0.324161
CG14805 CG5258 -0.320761
CG14805 CG5277 0.491016
CG14805 CG5813 0.024973
CG14805 CG6210 0.313251
CG14805 CG6751 -0.034060
CG14805 CG7265 -0.661068
CG14805 CG7528 -0.231388
CG14805 CG7698 -0.490811
CG14805 CG8308 0.087209
CG14805 CG8472 0.124751
CG14805 CG9148 -0.787692
CG14805 CG9256 -0.178377
CG14805 CG9423 -0.291816
CG15162 CG17932 -0.638461
CG15162 CG2210 0.018732
CG15162 CG3992 -0.973794
CG15162 CG9916 -0.646622
CG1548 CG5520 -1.434926
CG1591 CG16944 -1.455518
CG1591 CG17437 0.196414
CG1591 CG2072 -0.323668
CG1591 CG2210 -0.014173
CG1591 CG31349 -0.953922
CG1591 CG3198 1.406185
CG1591 CG3605 -2.552951
CG1591 CG3992 -0.262489
CG1591 CG4440 -0.000950
CG1591 CG4672 1.174619
CG1591 CG5408 -0.033657
CG1591 CG5520 -0.338309
CG1591 CG5814 0.550742
CG1591 CG6501 -1.697046
CG1591 CG7563 0.160903
CG1591 CG8965 -1.073678
CG1591 CG9022 -0.218536
CG1591 CG9148 -0.369780
CG1616 CG3227 -1.310340
CG1624 CG1966 -0.742425
CG1624 CG3048 -0.274634
CG1624 CG3227 -0.811875
CG1624 CG3430 0.438490
CG1624 CG4236 0.116085
CG1624 CG5940 -0.165893
CG1624 CG6246 0.375818
CG1624 CG7457 0.374109
CG1624 CG7855 -0.884409
CG1624 CG7892 -0.707318
CG16788 CG3400 -0.917146
CG16788 CG3705 -0.526056
CG16788 CG9322 -0.428606
CG16876 CG2199 0.521748
CG16876 CG4440 -0.396347
CG16876 CG4567 -0.815492
CG16876 CG8625 0.523368
CG16876 CG9238 -0.979293
CG16876 CG9322 0.298171
CG16903 CG3992 -1.459441
CG16944 CG2469 -0.447464
CG16944 CG3605 0.312371
CG16944 CG4672 -0.714504
CG16944 CG5520 -0.468725
CG17054 CG1715 0.430426
CG17054 CG1763 -0.263116
CG17054 CG18174 -0.149543
CG17054 CG18608 -1.758529
CG17054 CG2048 0.894684
CG17054 CG2140 -0.743373
CG17054 CG2161 -0.816033
CG17054 CG2358 0.261739
CG17054 CG2941 -0.185687
CG17054 CG3183 -1.910542
CG17054 CG32982 0.130540
CG17054 CG3307 1.230120
CG17054 CG3969 -0.416279
CG17054 CG4041 0.955390
CG17054 CG4050 -0.582619
CG17054 CG4307 -0.008573
CG17054 CG4567 -1.128381
CG17054 CG4589 0.187059
CG17054 CG4878 -0.925005
CG17054 CG4904 0.294059
CG17054 CG5083 -1.523610
CG17054 CG5215 -0.010864
CG17054 CG5258 -0.587229
CG17054 CG5408 -0.358156
CG17054 CG5581 0.300013
CG17054 CG5809 0.147244
CG17054 CG6860 -0.049388
CG17054 CG7265 1.403824
CG17054 CG7528 -0.053193
CG17054 CG7698 0.245667
CG17054 CG8308 0.572903
CG17054 CG9148 0.090017
CG17054 CG9211 0.197030
CG17054 CG9253 0.030001
CG17054 CG9256 -0.861143
CG17054 CG9712 -1.173684
CG17054 CG9740 -1.495549
CG17054 CG9884 0.197829
CG17054 CG9977 -0.000048
CG17054 CG9984 -1.227630
CG1715 CG1957 -1.083593
CG1715 CG2048 0.365733
CG1715 CG3969 -1.289861
CG1715 CG4041 0.566260
CG1715 CG4050 -0.369538
CG1715 CG4307 -0.730313
CG1715 CG4878 0.241153
CG1715 CG4904 -1.577794
CG1715 CG5083 0.572200
CG1715 CG6105 0.032930
CG1715 CG6578 0.191195
CG1715 CG6647 0.100220
CG1715 CG7265 0.834688
CG1715 CG7855 -0.255827
CG1715 CG8472 -0.142516
CG1715 CG9188 -0.381185
CG1715 CG9256 -0.165727
CG1715 CG9712 0.396575
CG1715 CG9740 -2.696890
CG1715 CG9750 -0.429681
CG1715 CG9884 -0.458765
CG1715 CG9977 -0.194403
CG1715 CG9984 1.693290
CG17256 CG17725 -0.337399
CG17256 CG2210 0.165104
CG17256 CG5824 -0.254731
CG17256 CG8147 -1.538547
CG17256 CG8174 0.085393
CG17437 CG18754 0.183914
CG17437 CG2191 -0.746709
CG17437 CG31349 -0.388625
CG17437 CG4440 -0.232009
CG17437 CG5408 -0.425495
CG17437 CG5814 -0.304172
CG17437 CG6210 -0.268541
CG17437 CG6501 -0.345093
CG1763 CG18174 -1.654038
CG1763 CG1837 -0.156156
CG1763 CG18608 -0.409117
CG1763 CG2140 0.500299
CG1763 CG2199 -0.283534
CG1763 CG32486 0.137106
CG1763 CG3307 0.175771
CG1763 CG3969 -0.229231
CG1763 CG3998 -0.796601
CG1763 CG4050 -0.291819
CG1763 CG4567 -0.193738
CG1763 CG4878 0.402493
CG1763 CG4976 0.081802
CG1763 CG5083 -0.291277
CG1763 CG5258 -0.410526
CG1763 CG5408 -0.081026
CG1763 CG5813 -0.635801
CG1763 CG6647 0.853355
CG1763 CG6860 -0.060953
CG1763 CG7528 -0.179263
CG1763 CG7698 -0.742961
CG1763 CG8308 -0.523446
CG1763 CG9148 -0.031018
CG1763 CG9211 0.229074
CG1763 CG9253 -0.501272
CG1763 CG9984 0.447773
CG17725 CG17932 -1.340536
CG17725 CG2210 -0.775655
CG17725 CG30118 -0.295892
CG17725 CG8147 -2.088243
CG17725 CG8174 0.727320
CG17725 TE19126 -0.575308
CG1780 CG1837 -0.079742
CG1780 CG1957 -0.804974
CG1780 CG2048 -0.948231
CG1780 CG2140 0.226666
CG1780 CG2161 -1.575222
CG1780 CG2358 0.218360
CG1780 CG3227 -0.045299
CG1780 CG3969 -0.667509
CG1780 CG4050 -0.171325
CG1780 CG4236 -0.085203
CG1780 CG4303 0.270272
CG1780 CG4307 -0.968907
CG1780 CG4878 -1.637302
CG1780 CG4904 0.674700
CG1780 CG5083 0.044914
CG1780 CG5215 0.140421
CG1780 CG5277 -0.364455
CG1780 CG5581 -0.265956
CG1780 CG5809 0.085237
CG1780 CG6105 0.137665
CG1780 CG6578 0.720585
CG1780 CG6751 0.055799
CG1780 CG7265 1.229963
CG1780 CG7698 0.248235
CG1780 CG8933 -0.813322
CG1780 CG9256 -0.727597
CG1780 CG9423 -0.719555
CG1780 CG9740 1.802839
CG1780 CG9884 -0.856669
CG1780 CG9977 -0.255118
CG1780 CG9984 -0.429565
CG17932 CG2210 -0.535673
CG17932 CG8147 0.624706
CG18024 CG5893 -3.333905
CG18174 CG1837 0.268985
CG18174 CG18608 -0.579667
CG18174 CG3416 -0.678896
CG18174 CG3969 0.681039
CG18174 CG4976 -0.066526
CG18174 CG5083 0.361501
CG18174 CG5258 -0.240886
CG18174 CG6720 -0.254462
CG18174 CG7528 -0.232926
CG18174 CG7538 -0.444739
CG18174 CG7698 -0.581268
CG1837 CG2048 0.765840
CG1837 CG2358 -0.360565
CG1837 CG3041 0.277521
CG1837 CG32149 -0.283013
CG1837 CG3307 -0.338439
CG1837 CG3416 -0.132908
CG1837 CG3430 0.270252
CG1837 CG3969 0.030420
CG1837 CG3998 0.042766
CG1837 CG4236 -0.391098
CG1837 CG4307 -0.000960
CG1837 CG4589 0.387753
CG1837 CG4878 -0.731294
CG1837 CG4976 0.140058
CG1837 CG5083 -0.325588
CG1837 CG5940 -0.602403
CG1837 CG6647 -1.508621
CG1837 CG6720 0.126167
CG1837 CG7265 0.789126
CG1837 CG7271 0.210740
CG1837 CG7457 -0.778269
CG1837 CG7698 -1.063035
CG1837 CG7855 -0.580720
CG1837 CG8308 0.115851
CG1837 CG8933 0.214338
CG1837 CG9193 0.210682
CG1837 CG9256 -1.601360
CG1837 CG9712 0.550285
CG1837 CG9750 -1.083083
CG18528 CG2941 0.614409
CG18528 CG3430 0.590122
CG18528 CG3969 1.239006
CG18528 CG4041 -1.132262
CG18528 CG4307 0.417298
CG18528 CG5809 -0.526549
CG18528 CG7698 -0.878564
CG18528 CG7833 -0.271775
CG18528 CG8050 -0.295800
CG18528 CG8625 0.245971
CG18528 CG8933 -1.330538
CG18528 CG9712 -2.468878
CG18528 CG9740 1.854296
CG18528 CG9762 -0.865025
CG18528 CG9866 -0.713307
CG18528 CG9884 -0.646135
CG18608 CG2048 0.313488
CG18608 CG2161 0.674129
CG18608 CG30193 0.376571
CG18608 CG3041 -0.287345
CG18608 CG3183 0.395806
CG18608 CG32486 -0.328405
CG18608 CG3307 -1.493028
CG18608 CG3998 -0.865693
CG18608 CG4041 0.356609
CG18608 CG4307 -0.774751
CG18608 CG4567 0.711012
CG18608 CG4589 -0.469506
CG18608 CG4878 1.208681
CG18608 CG4976 0.146914
CG18608 CG5083 -0.656869
CG18608 CG5258 -0.076435
CG18608 CG5454 0.158628
CG18608 CG5581 0.031715
CG18608 CG6647 1.082228
CG18608 CG6860 -0.490696
CG18608 CG7265 -0.291254
CG18608 CG7528 0.846118
CG18608 CG8308 0.023340
CG18608 CG9211 -1.086988
CG18608 CG9253 -0.004463
CG18608 CG9984 -1.912882
CG18657 CG1957 0.312348
CG18657 CG1966 -0.103132
CG18657 CG2198 -0.140670
CG18657 CG3048 -0.464382
CG18657 CG3183 -0.063969
CG18657 CG32982 -0.398746
CG18657 CG3307 0.245914
CG18657 CG3424 -0.292636
CG18657 CG3430 -0.743024
CG18657 CG4158 -0.003381
CG18657 CG4976 -0.147797
CG18657 CG5215 -0.115458
CG18657 CG5581 0.513458
CG18657 CG5940 -0.080118
CG18657 CG5949 -0.147100
CG18657 CG7223 -0.515624
CG18657 CG8651 -0.256203
CG18657 CG9256 -0.273083
CG1866 CG2469 -0.914813
CG1866 CG3198 -0.514567
CG1866 CG32491 -1.300805
CG1866 CG3605 -0.126626
CG1866 CG4672 -1.097113
CG18740 CG4420 -1.300290
CG18754 CG2199 0.105237
CG18754 CG2210 0.218765
CG18754 CG31349 -0.638199
CG18754 CG3992 -1.203274
CG18754 CG5813 0.377516
CG18754 CG5814 -2.990214
CG18754 CG5824 -1.313388
CG18754 CG8147 -0.232617
CG18754 CG9238 -0.106728
CG18754 CG9322 -1.893793
CG18754 TE19126 -0.459950
CG1893 CG8147 -1.229294
CG1957 CG2048 0.418212
CG1957 CG2140 0.578293
CG1957 CG2941 0.246286
CG1957 CG3048 0.064582
CG1957 CG30497 -0.440684
CG1957 CG3227 0.090564
CG1957 CG32982 -0.012658
CG1957 CG3424 -0.194461
CG1957 CG4050 0.085906
CG1957 CG4236 1.074923
CG1957 CG4303 -1.966699
CG1957 CG4904 0.255767
CG1957 CG5215 -0.191949
CG1957 CG5277 1.045935
CG1957 CG5581 0.373246
CG1957 CG5809 0.374411
CG1957 CG6105 -0.896147
CG1957 CG6578 -2.924982
CG1957 CG7265 0.404146
CG1957 CG7855 -0.023903
CG1957 CG7892 -0.054425
CG1957 CG8933 -0.278979
CG1957 CG9256 -0.133173
CG1957 CG9423 -0.520664
CG1957 CG9740 -0.746034
CG1957 CG9866 0.434901
CG1957 CG9884 1.863410
CG1957 CG9977 -1.501396
CG1957 CG9984 0.306270
CG1966 CG2198 -0.083227
CG1966 CG30193 -0.720881
CG1966 CG3048 0.558449
CG1966 CG3183 0.431530
CG1966 CG32982 -0.977785
CG1966 CG3307 1.304333
CG1966 CG3430 -1.976117
CG1966 CG4589 -0.162813
CG1966 CG4976 -1.877802
CG1966 CG5581 0.432941
CG1966 CG5940 0.204931
CG1966 CG5949 0.677026
CG1966 CG6246 -0.561816
CG1966 CG6647 0.679747
CG1966 CG7457 -0.840960
CG1966 CG7833 -0.105622
CG1966 CG8651 -0.416723
CG1966 CG9256 -0.338457
CG1966 CG9712 -0.700389
CG1966 CG9740 -0.828282
CG1966 CG9866 -0.725849
CG2048 CG2161 0.968183
CG2048 CG2358 0.794390
CG2048 CG3307 -0.800895
CG2048 CG3424 0.307943
CG2048 CG3969 -2.213443
CG2048 CG4041 1.988941
CG2048 CG4050 1.322893
CG2048 CG4236 -1.037857
CG2048 CG4303 0.017265
CG2048 CG4307 -3.448031
CG2048 CG4589 0.622457
CG2048 CG4878 -1.400095
CG2048 CG4904 -0.909360
CG2048 CG5083 0.672359
CG2048 CG5277 0.460784
CG2048 CG5454 0.727142
CG2048 CG5581 -0.585036
CG2048 CG5809 0.838185
CG2048 CG6578 -1.532521
CG2048 CG6647 -0.241785
CG2048 CG6720 0.550379
CG2048 CG7265 0.399716
CG2048 CG7698 0.663628
CG2048 CG8933 -1.607160
CG2048 CG9256 -3.067078
CG2048 CG9423 0.169301
CG2048 CG9712 1.175046
CG2048 CG9740 -4.221638
CG2048 CG9750 -1.445591
CG2048 CG9884 -1.368354
CG2048 CG9977 0.629057
CG2048 CG9984 0.763431
CG2072 CG2469 -0.545363
CG2072 CG3198 -0.595477
CG2072 CG6501 -0.308687
CG2140 CG2199 0.436439
CG2140 CG2358 -0.110784
CG2140 CG3183 0.069562
CG2140 CG3227 -0.684842
CG2140 CG32982 -0.065541
CG2140 CG3307 -0.172752
CG2140 CG3969 -0.208229
CG2140 CG4041 -0.161825
CG2140 CG4050 -0.270347
CG2140 CG4567 -0.525291
CG2140 CG4904 1.038090
CG2140 CG5083 -0.036128
CG2140 CG5277 -1.091436
CG2140 CG5581 -0.607697
CG2140 CG5809 0.146577
CG2140 CG6105 0.104268
CG2140 CG6210 -0.193757
CG2140 CG6751 0.504250
CG2140 CG7698 -0.533000
CG2140 CG8651 0.362496
CG2140 CG9253 -0.201026
CG2140 CG9256 -0.402394
CG2140 CG9712 0.432579
CG2140 CG9740 -0.321589
CG2140 CG9762 0.215233
CG2140 CG9866 0.303125
CG2140 CG9884 -0.491856
CG2140 CG9977 -0.671068
CG2140 CG9984 0.264826
CG2161 CG2941 -0.150261
CG2161 CG3183 -0.056984
CG2161 CG32149 -0.060144
CG2161 CG3278 -0.646876
CG2161 CG3416 -0.185847
CG2161 CG3969 -1.708751
CG2161 CG4307 -0.883300
CG2161 CG4878 1.209129
CG2161 CG5083 -0.760550
CG2161 CG5215 -1.752161
CG2161 CG6210 -0.555637
CG2161 CG6391 -0.516724
CG2161 CG6751 -0.898342
CG2161 CG6930 -0.677982
CG2161 CG6949 0.083484
CG2161 CG7265 0.481272
CG2161 CG7271 -0.267756
CG2161 CG7528 0.093037
CG2161 CG8933 0.067741
CG2161 CG9148 0.547873
CG2161 CG9256 -0.149337
CG2161 CG9712 -0.220564
CG2161 CG9750 0.002656
CG2161 CG9984 0.622450
CG2191 CG5814 -0.295823
CG2191 TE19126 -1.092637
CG2198 CG32982 -0.017025
CG2198 CG3307 -0.278603
CG2198 CG3998 -0.836549
CG2198 CG4041 -0.052515
CG2198 CG4567 -0.250363
CG2198 CG4589 0.064197
CG2198 CG4769 -0.485562
CG2198 CG6647 -0.113968
CG2198 CG8050 -0.142518
CG2198 CG9211 -0.321933
CG2198 CG9712 0.044703
CG2198 CG9740 0.351493
CG2198 CG9762 -0.128224
CG2198 CG9866 -0.045383
CG2199 CG2791 -0.424426
CG2199 CG31349 -0.433605
CG2199 CG32486 -0.834263
CG2199 CG3800 -0.677696
CG2199 CG4041 -0.867844
CG2199 CG4567 -2.106580
CG2199 CG4904 -0.180710
CG2199 CG5277 -3.892873
CG2199 CG5408 0.037777
CG2199 CG5661 -0.489148
CG2199 CG5813 0.810524
CG2199 CG5814 0.251667
CG2199 CG5824 -1.124599
CG2199 CG6210 0.930631
CG2199 CG6345 -2.391518
CG2199 CG6578 1.255677
CG2199 CG6751 0.178039
CG2199 CG8174 0.400238
CG2199 CG8472 0.518346
CG2199 CG9211 0.436606
CG2199 CG9238 -0.191399
CG2199 CG9253 0.324256
CG2199 CG9322 -1.545040
CG2199 CG9884 0.043650
CG2199 CG9984 1.787845
CG2210 CG2791 0.310350
CG2210 CG30118 -0.061546
CG2210 CG32486 -0.199307
CG2210 CG3278 0.423883
CG2210 CG3969 -0.688071
CG2210 CG3992 -0.113665
CG2210 CG4307 0.512242
CG2210 CG4904 -2.467495
CG2210 CG5813 0.656999
CG2210 CG5824 -0.347072
CG2210 CG6210 0.175882
CG2210 CG6501 0.130241
CG2210 CG6751 -0.504192
CG2210 CG8147 -0.988110
CG2210 CG8174 -0.421943
CG2210 CG8472 0.128080
CG2210 CG9022 -0.215657
CG2210 CG9148 0.295520
CG2210 CG9322 0.757032
CG2210 CG9916 -1.600984
CG2358 CG3307 -0.254448
CG2358 CG3969 0.048451
CG2358 CG4050 -0.063482
CG2358 CG4236 0.052451
CG2358 CG4307 0.103952
CG2358 CG4878 -2.808815
CG2358 CG4904 -0.385103
CG2358 CG5258 -0.266812
CG2358 CG6647 0.976400
CG2358 CG6720 -1.158025
CG2358 CG7265 0.734252
CG2358 CG7528 0.112848
CG2358 CG7538 -0.752756
CG2358 CG7698 -0.734167
CG2358 CG8308 -0.177118
CG2358 CG9256 -0.633542
CG2358 CG9740 1.569884
CG2358 CG9884 -0.613789
CG2358 CG9984 -0.352974
CG2469 CG3198 -0.145479
CG2469 CG5520 -0.578592
CG2791 CG32486 -0.028623
CG2791 CG3969 0.426741
CG2791 CG3992 0.169463
CG2791 CG4050 -0.204787
CG2791 CG4904 -0.265521
CG2791 CG5277 -0.078680
CG2791 CG5824 0.500866
CG2791 CG6578 0.002997
CG2791 CG8147 -0.279933
CG2791 CG8174 -0.582110
CG2791 CG9148 -0.267089
CG2791 CG9238 -0.826823
CG2791 CG9322 0.556986
CG2791 CG9916 -0.750158
CG2791 CG9977 -0.147205
CG2863 CG4904 0.146751
CG2863 CG5454 -0.809964
CG2863 CG8472 -0.773140
CG2941 CG3183 0.107275
CG2941 CG6105 -0.016383
CG2941 CG7375 -1.432627
CG2941 CG7698 0.170798
CG2941 CG7892 0.265529
CG2941 CG8933 -0.185078
CG2941 CG9211 -0.133439
CG2941 CG9712 -3.148046
CG2941 CG9740 1.158870
CG2941 CG9762 0.612099
CG2941 CG9866 -0.310018
CG2941 CG9884 -0.186648
CG30092 CG6210 -0.714122
CG30118 CG32486 -0.613712
CG30118 CG8147 -0.534725
CG30118 CG8174 -0.546598
CG30193 CG3041 -0.830078
CG30193 CG32982 0.568215
CG30193 CG3307 -0.940464
CG30193 CG3430 -0.740771
CG30193 CG3998 -0.661108
CG30193 CG4041 1.339124
CG30193 CG4589 -0.844960
CG30193 CG4976 -0.200043
CG30193 CG5454 -1.542863
CG30193 CG5581 -0.936951
CG30193 CG5940 -0.165605
CG30193 CG5949 -0.395294
CG30193 CG6647 0.555464
CG30193 CG7457 0.226334
CG30193 CG8050 -0.202072
CG30193 CG9712 0.342362
CG30193 CG9740 -2.781807
CG30193 CG9866 0.671023
CG3039 CG3424 -1.096919
CG3039 CG4236 -1.314222
CG3039 CG8933 0.109078
CG3039 CG9999 -1.230558
CG3041 CG3048 -0.397907
CG3041 CG3183 -0.125816
CG3041 CG32982 -0.075450
CG3041 CG3307 -1.619443
CG3041 CG3430 0.221428
CG3041 CG4589 -0.473422
CG3041 CG4976 0.238440
CG3041 CG5083 0.417333
CG3041 CG5940 -0.897773
CG3041 CG5949 -0.361433
CG3041 CG7265 -0.132201
CG3041 CG7457 0.133226
CG3041 CG8308 0.127042
CG3041 CG8472 -0.255273
CG3041 CG9256 -0.385032
CG3041 CG9740 2.305254
CG3048 CG3227 -0.373835
CG3048 CG32982 -0.825903
CG3048 CG3307 0.395351
CG3048 CG3430 -0.073688
CG3048 CG4050 -0.064937
CG3048 CG4158 -0.535021
CG3048 CG4236 0.146177
CG3048 CG4976 -0.079996
CG3048 CG5949 0.178814
CG3048 CG8651 -0.788078
CG3048 CG9977 -0.350138
CG30497 CG3227 -0.211712
CG30497 CG4303 0.154136
CG30497 CG5277 0.537487
CG30497 CG5809 -0.148896
CG30497 CG6105 -0.388599
CG30497 CG6578 -0.294774
CG30497 CG7375 -0.241715
CG30497 CG7892 -0.088909
CG30497 CG8625 -0.328366
CG30497 CG9148 -0.114896
CG30497 CG9977 -1.293559
CG3097 CG5893 -1.304184
CG31349 CG3605 0.115688
CG31349 CG3800 -0.668345
CG31349 CG3992 0.485030
CG31349 CG4440 0.661700
CG31349 CG5408 0.074891
CG31349 CG5813 -0.231308
CG31349 CG5814 -1.177534
CG31349 CG5824 0.574116
CG31349 CG6501 0.471386
CG31349 CG9148 0.234151
CG31349 CG9238 0.271423
CG31349 CG9322 0.118207
CG31349 TE19126 -0.783301
CG3183 CG32982 -0.678677
CG3183 CG3307 -1.671196
CG3183 CG4303 0.414588
CG3183 CG4567 0.406139
CG3183 CG4878 0.109237
CG3183 CG5083 -0.676031
CG3183 CG5215 -0.019421
CG3183 CG5408 0.021966
CG3183 CG5581 -0.390316
CG3183 CG6860 -0.268199
CG3183 CG7528 0.011845
CG3183 CG7892 -0.474815
CG3183 CG8308 0.030977
CG3183 CG8651 -0.345354
CG3183 CG9423 -0.122656
CG3183 CG9712 -1.257731
CG3183 CG9740 2.351473
CG3183 CG9977 0.158541
CG3183 CG9984 0.601556
CG3198 CG3605 -0.737828
CG3198 CG4672 -0.306256
CG3198 CG6501 -1.519855
CG3198 CG7413 -0.407122
CG3198 CG7563 -1.125135
CG3198 CG8965 -1.777677
CG3198 CG9022 -0.308166
CG32149 CG3416 -0.152558
CG32149 CG5215 -0.335045
CG32149 CG7271 -0.487257
CG32149 CG7457 -0.470942
CG32149 CG7855 0.003708
CG32149 CG9256 0.019253
CG32253 CG3992 -1.369150
CG3227 CG4236 -0.316499
CG3227 CG4303 -0.617509
CG3227 CG5809 0.117377
CG3227 CG6105 -0.108484
CG3227 CG7892 -0.200285
CG3227 CG8625 -1.209511
CG3227 CG8651 -0.090139
CG3227 CG9256 0.474142
CG3227 CG9977 0.127407
CG32372 CG9423 -0.856129
CG32486 CG3278 -0.200048
CG32486 CG3969 0.736000
CG32486 CG4307 -0.730695
CG32486 CG4567 -0.121716
CG32486 CG4904 2.492131
CG32486 CG5813 -0.294449
CG32486 CG5824 -0.354238
CG32486 CG6751 1.301826
CG32486 CG8147 0.139406
CG32486 CG9984 -0.974122
CG32491 CG6224 -1.278190
CG3278 CG3416 -0.482715
CG3278 CG4307 0.457313
CG3278 CG4878 -0.378287
CG3278 CG4904 -0.506555
CG3278 CG5258 -0.064969
CG3278 CG5824 0.747808
CG3278 CG6391 -0.256274
CG3278 CG7265 -0.326496
CG3278 CG9256 0.404757
CG3278 CG9916 -1.098510
CG32982 CG3307 -0.524747
CG32982 CG3430 -1.207373
CG32982 CG3998 1.213092
CG32982 CG4589 -1.309534
CG32982 CG4878 0.172037
CG32982 CG4976 -1.627857
CG32982 CG5083 0.544934
CG32982 CG5809 -0.801071
CG32982 CG5940 0.437752
CG32982 CG5949 -0.213815
CG32982 CG6647 -0.012872
CG32982 CG7698 0.246187
CG32982 CG8308 -0.433497
CG32982 CG8651 -0.177994
CG32982 CG9256 0.683356
CG32982 CG9712 0.157168
CG32982 CG9740 -3.503939
CG32982 CG9866 1.003276
CG32982 CG9884 0.980613
CG32982 CG9977 -0.136991
CG3307 CG3430 -0.771220
CG3307 CG3969 1.445877
CG3307 CG3998 0.013038
CG3307 CG4041 -0.888190
CG3307 CG4307 1.761338
CG3307 CG4589 0.293084
CG3307 CG4878 -0.177934
CG3307 CG4976 -2.630917
CG3307 CG5083 -1.519240
CG3307 CG5454 -1.144075
CG3307 CG5581 -0.314475
CG3307 CG5949 1.237751
CG3307 CG6647 -0.015961
CG3307 CG6720 0.137567
CG3307 CG6860 0.590249
CG3307 CG7265 0.302693
CG3307 CG7698 0.609088
CG3307 CG8050 0.201812
CG3307 CG8308 -1.178069
CG3307 CG8472 0.063028
CG3307 CG8651 0.334443
CG3307 CG9211 -0.069472
CG3307 CG9256 -0.596611
CG3307 CG9712 0.766988
CG3307 CG9740 -4.874013
CG3307 CG9984 -1.264028
CG3400 CG9148 0.264389
CG3400 CG9238 -0.268309
CG3400 CG9322 0.035754
CG3416 CG3969 -0.064150
CG3416 CG4878 0.128941
CG3416 CG5215 -0.129944
CG3416 CG6949 -0.655750
CG3416 CG7265 0.212224
CG3416 CG7457 0.154144
CG3416 CG9750 0.033966
CG3424 CG4236 -0.578309
CG3424 CG5809 -0.589006
CG3424 CG8933 -0.342944
CG3424 CG9256 -0.056059
CG3430 CG4589 -0.051657
CG3430 CG4976 1.328581
CG3430 CG5581 0.491017
CG3430 CG5940 -0.554203
CG3430 CG5949 -1.791632
CG3430 CG6246 0.315367
CG3430 CG7223 -0.598751
CG3430 CG7375 -0.194812
CG3430 CG7457 0.358391
CG3430 CG7855 -0.161168
CG3430 CG8651 0.354085
CG3430 CG9712 -0.192563
CG3430 CG9740 2.125034
CG3430 CG9762 1.070985
CG3430 CG9866 -4.564015
CG3430 CG9884 -0.700645
CG3605 CG3800 0.164995
CG3605 CG4440 -0.960177
CG3605 CG4672 -2.374098
CG3605 CG5408 -0.337752
CG3605 CG6345 0.376722
CG3605 CG6501 0.301563
CG3605 CG8965 0.432056
CG3619 CG4769 -0.586436
CG3619 CG6105 -0.025496
CG3619 CG7375 -1.692200
CG3619 CG9762 0.186216
CG3705 CG8174 -0.286562
CG3705 CG9322 -0.802022
CG3800 CG4008 -0.459773
CG3800 CG4440 -0.469161
CG3800 CG4567 -0.565831
CG3800 CG5277 0.968548
CG3800 CG5408 -0.167628
CG3800 CG5814 -0.229118
CG3800 CG6210 -0.448974
CG3800 CG6345 0.366742
CG3800 CG6751 -1.397490
CG3800 CG9148 -0.169226
CG3839 CG6224 -1.388008
CG3969 CG4041 -0.484950
CG3969 CG4050 -0.590477
CG3969 CG4236 0.231282
CG3969 CG4307 -0.118492
CG3969 CG4567 0.614979
CG3969 CG4878 0.606128
CG3969 CG4904 0.718607
CG3969 CG5083 -2.358209
CG3969 CG5215 -0.192008
CG3969 CG5277 0.455770
CG3969 CG5809 0.079802
CG3969 CG6210 0.790483
CG3969 CG6578 0.392527
CG3969 CG6720 -0.512527
CG3969 CG6751 1.293500
CG3969 CG6949 0.037255
CG3969 CG7265 -0.846413
CG3969 CG7271 -1.078115
CG3969 CG7528 -0.454129
CG3969 CG7698 -1.439681
CG3969 CG8933 -0.555843
CG3969 CG9148 -0.747498
CG3969 CG9253 0.337331
CG3969 CG9256 -0.565860
CG3969 CG9740 1.250377
CG3969 CG9750 0.949693
CG3969 CG9884 -0.461526
CG3969 CG9977 -0.303044
CG3969 CG9984 -3.320873
CG3992 CG5814 0.563815
CG3992 CG5824 -0.043641
CG3992 CG8147 -0.533921
CG3992 CG9148 0.126001
CG3992 CG9238 0.019593
CG3992 CG9916 -0.348466
CG3992 TE19126 -0.543662
CG3998 CG4041 -0.441720
CG3998 CG4307 0.161927
CG3998 CG4589 -1.137514
CG3998 CG4878 0.593902
CG3998 CG4976 -1.977274
CG3998 CG5083 0.435643
CG3998 CG5454 -0.530572
CG3998 CG5949 0.333472
CG3998 CG6345 0.061161
CG3998 CG6647 -2.294273
CG3998 CG6860 -0.135836
CG3998 CG7457 -0.069136
CG3998 CG8308 0.572518
CG3998 CG9211 0.216221
CG3998 CG9712 0.082610
CG3998 CG9740 -1.370570
CG3998 CG9884 1.153508
CG4008 CG5408 -0.014399
CG4008 CG6105 0.003564
CG4008 CG6210 0.069760
CG4008 CG6345 0.252074
CG4008 CG6391 -0.212645
CG4008 CG6751 0.027169
CG4008 CG7375 -0.453200
CG4008 CG8472 -0.258312
CG4008 CG9191 -0.631982
CG4008 CG9211 -1.282194
CG4041 CG4307 -0.615773
CG4041 CG4904 1.403948
CG4041 CG5454 -1.381429
CG4041 CG5581 -1.014129
CG4041 CG5809 0.148936
CG4041 CG6345 0.622686
CG4041 CG6647 0.651044
CG4041 CG7698 0.249270
CG4041 CG8050 0.141754
CG4041 CG9211 0.519495
CG4041 CG9253 -0.215495
CG4041 CG9712 0.748635
CG4041 CG9740 -2.059768
CG4041 CG9762 0.688917
CG4041 CG9866 0.462334
CG4041 CG9884 -1.531212
CG4041 CG9984 -1.365605
CG4050 CG4303 -0.021618
CG4050 CG4307 1.033569
CG4050 CG4878 -2.081214
CG4050 CG4904 -0.384118
CG4050 CG5083 0.406378
CG4050 CG5258 0.421763
CG4050 CG5277 -0.122284
CG4050 CG5408 -0.261291
CG4050 CG6578 -0.792786
CG4050 CG7265 0.019789
CG4050 CG7698 0.542107
CG4050 CG8472 0.251990
CG4050 CG9148 0.165137
CG4050 CG9253 0.074407
CG4050 CG9256 -1.018161
CG4050 CG9740 1.199253
CG4050 CG9884 -1.886817
CG4050 CG9977 -0.295376
CG4050 CG9984 -0.391932
CG4158 CG8651 -0.925267
CG4236 CG4303 -0.162165
CG4236 CG4878 0.143410
CG4236 CG5175 -1.107434
CG4236 CG5258 -0.721031
CG4236 CG5809 -1.266406
CG4236 CG5940 -0.050594
CG4236 CG6720 -0.298418
CG4236 CG7265 0.327770
CG4236 CG7271 0.003561
CG4236 CG7528 0.112925
CG4236 CG7538 0.045953
CG4236 CG7698 0.076571
CG4236 CG7855 0.077288
CG4236 CG8933 -1.844951
CG4236 CG9193 -0.712540
CG4236 CG9256 -0.322019
CG4236 CG9423 0.584282
CG4236 CG9740 1.252142
CG4236 CG9750 0.098282
CG4236 CG9977 -0.461996
CG4299 CG9148 -0.580541
CG4303 CG4878 0.219505
CG4303 CG5581 -0.587923
CG4303 CG5809 -0.464553
CG4303 CG6105 0.347485
CG4303 CG7892 -0.199661
CG4303 CG8625 0.323027
CG4303 CG8651 0.538500
CG4303 CG8933 -0.163134
CG4303 CG9256 0.057169
CG4303 CG9423 -1.743717
CG4303 CG9740 0.919131
CG4303 CG9866 -0.052884
CG4303 CG9884 -0.578039
CG4303 CG9984 0.096869
CG4307 CG4567 0.416050
CG4307 CG4878 -2.612263
CG4307 CG4904 -1.369925
CG4307 CG5083 0.801982
CG4307 CG5454 -1.898214
CG4307 CG5581 0.350258
CG4307 CG6647 -0.725323
CG4307 CG6720 0.311539
CG4307 CG7698 -0.035173
CG4307 CG8174 0.622315
CG4307 CG8933 -0.235029
CG4307 CG9256 0.958465
CG4307 CG9740 -0.738948
CG4307 CG9750 -0.316248
CG4307 CG9884 -1.754951
CG4307 CG9984 -2.996597
CG4440 CG5408 0.385994
CG4440 CG5814 -0.857677
CG4440 CG6210 0.047516
CG4440 CG6345 -0.245604
CG4440 CG9238 0.102229
CG4567 CG4769 -0.600128
CG4567 CG4878 0.631691
CG4567 CG4904 -0.118353
CG4567 CG5083 -0.285384
CG4567 CG5258 -0.463987
CG4567 CG5277 -0.199505
CG4567 CG5408 0.294618
CG4567 CG6345 0.640007
CG4567 CG6647 -0.077723
CG4567 CG6751 -0.356997
CG4567 CG8472 -0.357980
CG4567 CG9211 -0.575564
CG4567 CG9253 -0.748997
CG4567 CG9322 -0.098121
CG4567 CG9884 -0.311345
CG4567 CG9984 -0.751405
CG4589 CG4878 0.036050
CG4589 CG4976 -0.239352
CG4589 CG5083 -0.697713
CG4589 CG5581 -0.026979
CG4589 CG5809 0.372930
CG4589 CG5940 0.474641
CG4589 CG5949 -1.107775
CG4589 CG6345 -0.648337
CG4589 CG6647 -1.138415
CG4589 CG7457 -0.689092
CG4589 CG7698 0.178240
CG4589 CG8308 0.261933
CG4589 CG8651 0.418654
CG4589 CG9211 -0.004538
CG4589 CG9712 0.050632
CG4589 CG9740 -0.694934
CG4589 CG9884 -0.777582
CG4589 CG9984 0.689905
CG4672 CG5520 -0.370136
CG4672 CG6345 -0.605580
CG4672 CG8965 -0.212792
CG4769 CG7223 -0.687849
CG4878 CG4904 -1.134764
CG4878 CG5083 -0.118759
CG4878 CG5258 -0.897699
CG4878 CG5454 1.148169
CG4878 CG5809 -0.432201
CG4878 CG6647 -1.569072
CG4878 CG6720 -0.124778
CG4878 CG7265 -1.265353
CG4878 CG7698 -0.092184
CG4878 CG8308 -0.410807
CG4878 CG8472 -1.366061
CG4878 CG8933 1.220051
CG4878 CG9256 -0.044177
CG4878 CG9423 -0.173061
CG4878 CG9740 -3.097643
CG4878 CG9750 -0.440687
CG4878 CG9884 1.774276
CG4878 CG9984 -1.180271
CG4904 CG5277 -2.462037
CG4904 CG5454 -0.363906
CG4904 CG6391 0.352106
CG4904 CG6578 1.762388
CG4904 CG6647 1.407335
CG4904 CG6751 1.527671
CG4904 CG7265 1.113706
CG4904 CG7528 1.216533
CG4904 CG8174 -0.915522
CG4904 CG8472 -1.665257
CG4904 CG9256 -0.351863
CG4904 CG9740 0.727904
CG4904 CG9884 -1.631825
CG4904 CG9916 1.136906
CG4904 CG9984 -4.735922
CG4976 CG5581 -0.165595
CG4976 CG5940 -1.006567
CG4976 CG5949 -0.772155
CG4976 CG7223 -0.140490
CG4976 CG7457 -0.489349
CG4976 CG8651 -0.308050
CG4976 CG9193 -0.283673
CG4976 CG9256 0.358869
CG4976 CG9740 2.293868
CG5083 CG5215 0.774400
CG5083 CG5408 0.056297
CG5083 CG6647 -0.002754
CG5083 CG6860 -0.405826
CG5083 CG7265 -1.335109
CG5083 CG7271 0.079038
CG5083 CG7457 -0.196034
CG5083 CG7698 -0.335741
CG5083 CG8308 0.037391
CG5083 CG8472 0.202643
CG5083 CG9211 -0.186333
CG5083 CG9256 0.083693
CG5083 CG9712 -0.191255
CG5083 CG9740 -1.011312
CG5083 CG9984 0.442436
CG5093 CG5133 -1.237641
CG5093 CG5893 2.088427
CG5093 CG9238 -0.776181
CG5093 CG9322 -0.835239
CG5093 TE19126 0.551576
CG5215 CG5277 0.606566
CG5215 CG5813 -0.134471
CG5215 CG5824 0.076812
CG5215 CG6210 -0.040285
CG5215 CG6391 0.014667
CG5215 CG6751 -0.313827
CG5215 CG6930 -0.039905
CG5215 CG7265 -1.604614
CG5215 CG7528 -1.064206
CG5215 CG8933 0.156600
CG5215 CG9148 -1.101287
CG5215 CG9256 -0.421108
CG5215 CG9423 0.437082
CG5258 CG5809 -0.536631
CG5258 CG7265 -0.242525
CG5258 CG7528 -0.835721
CG5258 CG7538 -0.579781
CG5258 CG7698 0.427208
CG5258 CG9253 -0.123248
CG5258 CG9256 0.329340
CG5258 CG9984 0.489896
CG5277 CG5408 0.500003
CG5277 CG5581 0.293547
CG5277 CG5824 -0.207118
CG5277 CG6210 -0.931585
CG5277 CG6578 -3.266972
CG5277 CG6751 -2.864829
CG5277 CG7265 0.178860
CG5277 CG7528 0.326346
CG5277 CG8174 0.388173
CG5277 CG8472 -0.771578
CG5277 CG9148 0.310017
CG5277 CG9322 0.254775
CG5277 CG9884 1.707489
CG5277 CG9977 -0.118958
CG5277 CG9984 -1.149497
CG5408 CG5809 0.002365
CG5408 CG5813 0.325441
CG5408 CG5814 0.183655
CG5408 CG6105 -0.212505
CG5408 CG6210 -0.620076
CG5408 CG6501 0.224094
CG5408 CG7528 -1.192757
CG5408 CG8472 -0.769779
CG5408 CG8581 -1.156884
CG5408 CG9148 -0.386234
CG5408 CG9211 0.058167
CG5454 CG5581 -0.288611
CG5454 CG6345 0.335383
CG5454 CG6647 0.387647
CG5454 CG8050 0.095554
CG5454 CG8472 0.038755
CG5454 CG9740 0.085385
CG5454 CG9884 1.314104
CG5454 CG9984 -0.310393
CG5520 CG7563 -0.538782
CG5581 CG5940 -0.115786
CG5581 CG5949 -0.444875
CG5581 CG7223 -0.576259
CG5581 CG8651 -0.625384
CG5581 CG9253 -0.734782
CG5581 CG9423 0.151410
CG5581 CG9740 0.188192
CG5581 CG9866 -2.213034
CG5581 CG9884 -0.032827
CG5581 CG9984 -1.316542
CG5661 CG9322 -0.443049
CG5809 CG6105 -0.023065
CG5809 CG6578 -0.137427
CG5809 CG7698 -1.026490
CG5809 CG7833 -0.429836
CG5809 CG8625 -0.337964
CG5809 CG8933 -0.122790
CG5809 CG9712 -0.174574
CG5809 CG9740 -0.073574
CG5809 CG9762 0.161408
CG5809 CG9884 -0.292957
CG5809 CG9977 -0.356431
CG5809 CG9984 0.306750
CG5813 CG5824 -2.915427
CG5813 CG6751 -0.130955
CG5813 CG7528 -0.309758
CG5813 CG8472 -0.383996
CG5813 CG9148 0.192269
CG5814 CG5824 0.045670
CG5814 CG9148 1.048358
CG5814 CG9238 -0.745480
CG5814 CG9322 1.001298
CG5814 TE19126 -0.125657
CG5824 CG6210 0.204881
CG5824 CG6751 0.363092
CG5824 CG7528 0.178897
CG5824 CG8147 0.005213
CG5824 CG9148 -1.312371
CG5824 CG9916 -1.368669
CG5893 CG9768 -1.354419
CG5893 TE19126 3.209963
CG5940 CG5949 -0.225774
CG5940 CG7457 -0.846165
CG5940 CG7855 0.189195
CG5940 CG8933 -0.247741
CG5940 CG9256 0.431611
CG5940 CG9423 -0.113586
CG5949 CG7223 -0.542207
CG5949 CG8651 -0.548650
CG5949 CG9740 -0.271992
CG5949 CG9866 0.167865
CG5949 CG9884 -0.249236
CG6105 CG6210 -0.615420
CG6105 CG7375 -0.576959
CG6105 CG7698 0.183932
CG6105 CG7892 -0.409016
CG6105 CG9256 0.020438
CG6105 CG9423 0.268933
CG6105 CG9712 0.311126
CG6105 CG9762 -0.405380
CG6105 CG9884 0.222403
CG6210 CG6751 -1.191419
CG6210 CG7375 -0.215424
CG6210 CG7528 -0.403755
CG6210 CG9148 -0.581852
CG6210 CG9762 0.193601
CG6345 CG6647 -0.696895
CG6345 CG9211 -1.729817
CG6345 CG9238 0.081638
CG6345 CG9322 0.301980
CG6345 CG9740 1.713488
CG6345 CG9762 0.714622
CG6345 CG9884 -0.704496
CG6391 CG6751 -0.640063
CG6391 CG6930 -1.036214
CG6391 CG6949 -0.144418
CG6391 CG7265 -0.549379
CG6391 CG7528 0.244493
CG6391 CG8472 -0.134169
CG6501 CG7563 -0.211029
CG6501 CG8965 0.265300
CG6501 CG9022 -0.885787
CG6501 CG9322 0.111212
CG6501 TE19126 -0.942782
CG6578 CG8625 0.015569
CG6578 CG9256 -0.134280
CG6578 CG9740 0.924173
CG6578 CG9884 -1.678104
CG6578 CG9977 -0.280530
CG6647 CG7457 0.712298
CG6647 CG7698 -1.308905
CG6647 CG8308 -2.186345
CG6647 CG8472 0.176693
CG6647 CG8965 -0.261483
CG6647 CG9188 -0.158186
CG6647 CG9211 -0.638723
CG6647 CG9256 0.099142
CG6647 CG9712 -0.069523
CG6647 CG9740 -1.076572
CG6647 CG9750 -0.080071
CG6647 CG9884 -0.802831
CG6720 CG7265 -0.411890
CG6720 CG7528 -0.438331
CG6720 CG7538 0.044967
CG6720 CG7698 -0.232588
CG6720 CG8933 -0.808898
CG6720 CG9193 -0.385038
CG6720 CG9256 0.381379
CG6720 CG9740 -0.134186
CG6720 CG9750 -0.949724
CG6720 CG9984 0.095496
CG6751 CG7528 0.187923
CG6751 CG8472 0.520044
CG6751 CG9148 -1.656873
CG6751 CG9916 -0.069282
CG6860 CG8308 -1.141759
CG6860 CG8472 -0.545798
CG6860 CG9211 -0.416959
CG6930 CG6949 -0.947978
CG6930 CG7528 -0.221763
CG6949 CG7265 -0.152959
CG6949 CG7271 -1.342204
CG7223 CG9866 0.311289
CG7265 CG7271 0.110908
CG7265 CG7528 -0.348624
CG7265 CG8472 -2.392950
CG7265 CG9148 0.811238
CG7265 CG9256 -2.591332
CG7265 CG9423 -0.564826
CG7265 CG9750 -0.761983
CG7265 CG9984 -1.947336
CG7271 CG7698 -0.232236
CG7271 CG9750 -0.218845
CG7375 CG7892 -0.747157
CG7375 CG9712 0.731739
CG7375 CG9762 -2.023652
CG7375 CG9866 0.037199
CG7413 CG7563 -0.473543
CG7413 CG9191 -0.900357
CG7457 CG7855 0.748379
CG7457 CG8544 -0.909723
CG7457 CG9193 -0.248702
CG7457 CG9256 -1.004862
CG7457 CG9712 -0.618170
CG7457 CG9740 0.289737
CG7528 CG7698 0.332293
CG7528 CG8472 0.275923
CG7528 CG8933 0.391515
CG7528 CG9148 -0.293992
CG7528 CG9253 0.282428
CG7528 CG9423 0.134214
CG7528 CG9984 -1.802989
CG7538 CG7698 -0.305265
CG7538 CG9193 -0.463919
CG7563 CG8965 -1.018531
CG7563 CG9191 -0.442887
CG7698 CG7855 0.177013
CG7698 CG8933 -0.540244
CG7698 CG9256 0.241497
CG7698 CG9712 0.058021
CG7698 CG9740 -0.990401
CG7698 CG9750 0.393091
CG7698 CG9884 0.316362
CG7698 CG9977 0.439620
CG7698 CG9984 -0.441287
CG7833 CG8050 -0.693952
CG7833 CG8625 -0.601707
CG7833 CG9188 -0.548633
CG7833 CG9712 0.086254
CG7833 CG9740 0.041538
CG7833 CG9866 -0.165744
CG7833 CG9884 0.230239
CG7833 CG9977 -0.051424
CG7855 CG8050 -0.191562
CG7855 CG8544 -0.280316
CG7855 CG9193 -0.534160
CG7855 CG9256 -1.112702
CG7855 CG9712 -0.192962
CG7855 CG9740 1.223515
CG7855 CG9750 -0.271014
CG7892 CG9423 0.234792
CG8050 CG9188 -0.567090
CG8050 CG9740 -0.275940
CG8050 CG9866 -0.040095
CG8147 CG8174 -1.684675
CG8147 CG9322 0.952869
CG8147 CG9916 0.326855
CG8174 CG9322 -0.802017
CG8308 CG8472 -0.081720
CG8308 CG8544 -0.496382
CG8308 CG8651 0.000051
CG8308 CG9211 0.049571
CG8308 CG9256 -0.101875
CG8308 CG9712 -0.370654
CG8308 CG9740 1.333987
CG8308 CG9884 0.545419
CG8472 CG9211 0.229689
CG8472 CG9256 0.702480
CG8472 CG9984 1.525257
CG8625 CG9762 -0.355176
CG8625 CG9884 -0.203030
CG8625 CG9977 -0.558225
CG8651 CG9423 -0.934528
CG8933 CG9712 0.306158
CG8933 CG9740 -0.871630
CG8933 CG9750 -0.384766
CG8933 CG9866 0.314413
CG8933 CG9884 1.136873
CG8933 CG9977 -0.189586
CG8933 CG9984 -0.285683
CG8965 CG9191 -0.220363
CG9148 CG9916 -0.299604
CG9188 CG9740 0.399191
CG9188 CG9884 -0.338199
CG9193 CG9999 -0.755339
CG9211 CG9712 0.106638
CG9238 CG9322 -1.146596
CG9238 TE19126 0.036343
CG9253 CG9740 0.828491
CG9253 CG9884 -0.964388
CG9253 CG9984 0.064062
CG9256 CG9423 -0.124090
CG9256 CG9712 0.158873
CG9256 CG9740 -1.689974
CG9256 CG9750 0.957914
CG9256 CG9884 1.768435
CG9256 CG9984 1.622928
CG9322 TE19126 -1.235117
CG9423 CG9984 0.217505
CG9712 CG9740 -5.047846
CG9712 CG9762 -0.855014
CG9712 CG9866 0.466622
CG9712 CG9884 0.200628
CG9712 CG9977 -0.139707
CG9740 CG9750 0.903299
CG9740 CG9762 0.736947
CG9740 CG9866 -2.104277
CG9740 CG9884 -5.921570
CG9740 CG9977 -0.406477
CG9740 CG9984 -0.098068
CG9762 CG9866 -1.963109
CG9762 CG9884 -2.271993
CG9866 CG9884 0.775743
CG9884 CG9977 -0.142241
CG9884 CG9984 0.626181
