# Supplementary material for: GINI: From ISH Images to Gene Interaction Networks
Source: PLoS Comput Biol. 2013 Oct 10;9(10):e1003227. doi: 10.1371/journal.pcbi.1003227 (PMC3794902; doi:10.1371/journal.pcbi.1003227)
Supplement: Dataset S1 — Networks predicted by GINI for the 9–10 and 13–16 development stages. For the data at each stage, multiple networks were predicted by varying the tuning parameter , between 0.5 and 1, as described in the paper. The network for each value is stored in a separate file in the dataset, in a format readable by Cytoscape. (BZ2) [file pcbi.1003227.s001.bz2 › Dataset_S1_Networks/GINI_network_stage9-10_lambda0.675.txt]

CG10059 CG1091 -0.924067
CG10059 CG11123 -2.388331
CG10059 CG11324 -0.059328
CG10059 CG12131 1.060450
CG10059 CG12592 -0.323473
CG10059 CG12752 -2.181372
CG10059 CG14066 0.372831
CG10059 CG14430 -0.419581
CG10059 CG14781 -0.848347
CG10059 CG17054 0.682947
CG10059 CG1715 0.008349
CG10059 CG1780 -1.028105
CG10059 CG1957 0.213452
CG10059 CG2048 1.075315
CG10059 CG2140 -0.605268
CG10059 CG2161 0.173695
CG10059 CG2210 0.504241
CG10059 CG2791 0.069615
CG10059 CG3969 -1.316350
CG10059 CG4041 -1.543082
CG10059 CG4307 -0.806718
CG10059 CG4904 -3.268787
CG10059 CG5277 0.859193
CG10059 CG5454 -0.829614
CG10059 CG5581 -0.215391
CG10059 CG6578 -1.310820
CG10059 CG8174 -0.912514
CG10059 CG9256 0.932121
CG10059 CG9740 0.262092
CG10059 CG9884 1.887176
CG10059 CG9984 1.512165
CG10082 CG1071 -1.115958
CG10082 CG10882 -1.152938
CG10082 CG11988 -0.048742
CG10082 CG1345 -0.561152
CG10082 CG1591 -0.597697
CG10082 CG2210 0.274687
CG10082 CG31349 -0.244173
CG10082 CG3400 -0.606161
CG10082 CG5813 -0.202748
CG10082 CG9148 -0.111574
CG10082 CG9322 0.238507
CG10108 CG12094 -0.894974
CG10108 CG12284 -0.345504
CG10108 CG14513 0.025864
CG10108 CG1624 -1.295368
CG10108 CG18024 -2.132271
CG10108 CG1966 0.077892
CG10108 CG3430 -1.297341
CG10108 CG6246 -1.107851
CG10108 CG7457 -0.515544
CG10108 CG7855 -0.378286
CG10206 CG11107 0.070742
CG10206 CG11988 -0.649109
CG10206 CG12581 -0.316896
CG10206 CG12676 -0.081096
CG10206 CG13900 -0.548824
CG10206 CG1957 -0.099118
CG10206 CG30497 -1.366753
CG10206 CG3227 -0.137132
CG10206 CG4050 -0.174823
CG10206 CG4303 -0.043526
CG10206 CG5277 0.005451
CG10206 CG5408 -0.466843
CG10206 CG5809 -0.126677
CG10206 CG6105 -0.623951
CG10206 CG6210 0.024275
CG10206 CG8625 0.234094
CG10206 CG9148 -0.096285
CG10206 CG9977 0.201859
CG10212 CG11849 0.146351
CG10212 CG11987 -0.005392
CG10212 CG12094 -0.530236
CG10212 CG13333 -1.294213
CG10212 CG14805 -0.187005
CG10212 CG18174 -0.498830
CG10212 CG1837 -1.437157
CG10212 CG2358 0.246846
CG10212 CG32149 -0.483920
CG10212 CG3416 -1.524669
CG10212 CG5083 0.238658
CG10212 CG5452 -0.763532
CG10212 CG7271 -0.269512
CG10212 CG7457 -0.964947
CG10212 CG7698 -0.243000
CG10212 CG8544 -0.722957
CG10212 CG9256 0.723929
CG10212 CG9750 -0.187058
CG10236 CG11652 -0.849781
CG10236 CG31317 -1.305335
CG10236 CG3278 -0.243566
CG10236 CG9916 -1.204315
CG10360 CG11979 -0.843390
CG10360 CG12131 -0.419670
CG10360 CG4303 -0.187887
CG10360 CG4567 -0.174866
CG10360 CG4904 0.064331
CG10360 CG5277 -0.525550
CG10360 CG5581 0.093914
CG10360 CG6751 -0.045670
CG10360 CG7375 0.224042
CG10360 CG9740 0.281127
CG10360 CG9762 -1.375659
CG10360 CG9884 -0.406641
CG1064 CG1071 -0.159508
CG1064 CG11988 -0.218380
CG1064 CG12581 -0.437702
CG1064 CG2199 0.034738
CG1064 CG31349 -0.359797
CG1064 CG3400 -0.565783
CG1064 CG4299 -0.708928
CG1064 CG5813 -0.496523
CG1064 CG5814 -0.087226
CG1064 CG9148 0.162546
CG1064 CG9322 -0.380848
CG1071 CG10882 -0.646024
CG1071 CG1345 0.130892
CG1071 CG2210 -0.642999
CG1071 CG31349 -0.872846
CG1071 CG5813 -1.062369
CG1071 CG9148 0.154400
CG10882 CG2791 -0.444727
CG10882 CG30092 -1.314578
CG10882 CG3992 -0.916535
CG1091 CG11107 0.745964
CG1091 CG11123 0.038764
CG1091 CG11324 -1.347318
CG1091 CG11979 0.662870
CG1091 CG12131 0.618062
CG1091 CG12576 -1.362803
CG1091 CG12752 -0.345471
CG1091 CG14066 0.571478
CG1091 CG14781 -0.395031
CG1091 CG17054 -0.239306
CG1091 CG1715 -0.214821
CG1091 CG1780 0.251281
CG1091 CG18528 0.090754
CG1091 CG1957 -0.514761
CG1091 CG2048 -1.926007
CG1091 CG2140 0.276887
CG1091 CG2161 0.343870
CG1091 CG2358 0.484635
CG1091 CG2791 0.105804
CG1091 CG2941 -0.342858
CG1091 CG3307 -0.227534
CG1091 CG3969 -0.662897
CG1091 CG4041 -0.399578
CG1091 CG4050 -0.129753
CG1091 CG4307 1.054833
CG1091 CG4878 0.287245
CG1091 CG4904 -0.892495
CG1091 CG5083 0.197422
CG1091 CG5277 -0.731610
CG1091 CG5408 -0.050249
CG1091 CG5581 0.654963
CG1091 CG5809 0.242840
CG1091 CG5949 0.035513
CG1091 CG6105 -0.641185
CG1091 CG6210 -0.448712
CG1091 CG6578 0.442824
CG1091 CG6647 0.322794
CG1091 CG7698 -1.274568
CG1091 CG8933 -0.275619
CG1091 CG8965 -0.615628
CG1091 CG9256 -0.343481
CG1091 CG9712 -0.182273
CG1091 CG9740 1.567230
CG1091 CG9762 0.677816
CG1091 CG9884 -3.779260
CG1091 CG9977 0.384522
CG1091 CG9984 -0.522155
CG10922 CG11107 -0.444959
CG10922 CG12752 0.113319
CG10922 CG13005 -0.785652
CG10922 CG1395 0.056431
CG10922 CG14066 0.230327
CG10922 CG14805 0.131626
CG10922 CG1780 -0.294579
CG10922 CG2140 -0.675132
CG10922 CG2161 0.644841
CG10922 CG3969 -0.172466
CG10922 CG5215 -1.077150
CG10922 CG5277 -1.597717
CG10922 CG6210 0.314303
CG10922 CG6391 -0.273695
CG10922 CG6578 0.030364
CG10922 CG6751 -0.396736
CG10922 CG7265 0.246716
CG10922 CG7528 0.114299
CG10922 CG9148 -0.165794
CG10922 CG9256 -0.209011
CG10988 CG2469 -1.446054
CG11107 CG11886 0.638311
CG11107 CG12592 -1.786876
CG11107 CG13005 -1.094163
CG11107 CG13900 -0.325945
CG11107 CG14805 0.210304
CG11107 CG1780 -0.413239
CG11107 CG18657 -0.083716
CG11107 CG1957 -0.905096
CG11107 CG2048 -1.574459
CG11107 CG2140 -0.221195
CG11107 CG2161 0.066260
CG11107 CG3227 0.040754
CG11107 CG3307 0.523380
CG11107 CG3424 -0.867279
CG11107 CG3969 0.593669
CG11107 CG4050 0.136659
CG11107 CG4236 -1.138401
CG11107 CG4303 -0.674542
CG11107 CG4307 0.775840
CG11107 CG5215 0.300593
CG11107 CG5258 0.555455
CG11107 CG5277 -0.543435
CG11107 CG5581 -0.117901
CG11107 CG5809 -0.031276
CG11107 CG6105 0.204930
CG11107 CG6210 -0.289197
CG11107 CG6720 0.178798
CG11107 CG7265 -0.807874
CG11107 CG7271 -0.204440
CG11107 CG7528 -0.935095
CG11107 CG7698 -0.160413
CG11107 CG8933 -0.804536
CG11107 CG9256 0.636273
CG11107 CG9423 -0.304078
CG11107 CG9750 0.355284
CG11107 CG9977 0.238231
CG11107 CG9984 -0.204801
CG11120 CG7375 -0.512946
CG11120 CG9762 -1.289106
CG11123 CG12131 -0.693511
CG11123 CG12752 0.900328
CG11123 CG14066 -0.073958
CG11123 CG14781 0.202883
CG11123 CG17054 0.306515
CG11123 CG1715 -0.760259
CG11123 CG1780 0.925088
CG11123 CG1957 -0.340881
CG11123 CG2048 -1.414815
CG11123 CG2140 0.352468
CG11123 CG2161 -1.204486
CG11123 CG2791 -0.064959
CG11123 CG3278 -0.021531
CG11123 CG3307 0.783344
CG11123 CG3969 2.188543
CG11123 CG4008 -0.679258
CG11123 CG4041 0.468532
CG11123 CG4307 0.081635
CG11123 CG4567 0.385839
CG11123 CG4904 0.414219
CG11123 CG5083 -1.666457
CG11123 CG5277 -0.921421
CG11123 CG5454 -0.263682
CG11123 CG6391 -0.221320
CG11123 CG6578 -0.382697
CG11123 CG6751 0.504339
CG11123 CG7265 0.540537
CG11123 CG8174 0.087941
CG11123 CG9148 0.322511
CG11123 CG9256 -1.295533
CG11123 CG9712 -0.286946
CG11123 CG9740 1.042959
CG11123 CG9884 -0.563341
CG11123 CG9916 -0.737944
CG11123 CG9984 -1.935992
CG11164 CG5893 -2.643678
CG11164 CG7855 -2.389240
CG11324 CG12752 0.129485
CG11324 CG1345 -0.190571
CG11324 CG16788 -0.648985
CG11324 CG17054 -0.366484
CG11324 CG18528 -1.183929
CG11324 CG2199 0.169548
CG11324 CG2210 -0.142897
CG11324 CG2791 -0.823707
CG11324 CG3969 -0.343962
CG11324 CG4050 0.323015
CG11324 CG4307 -0.843251
CG11324 CG4878 -0.183793
CG11324 CG4904 -0.104523
CG11324 CG7698 0.028882
CG11324 CG9148 0.083833
CG11324 CG9884 -0.228896
CG11324 CG9984 0.958275
CG11652 CG13005 0.006824
CG11652 CG1345 -0.093715
CG11652 CG1395 -0.132425
CG11652 CG14066 -0.325217
CG11652 CG2199 0.789643
CG11652 CG2210 -0.960657
CG11652 CG32486 -1.373037
CG11652 CG3278 -2.086576
CG11652 CG4567 -0.095855
CG11652 CG4904 0.465505
CG11652 CG5258 -0.210753
CG11652 CG5824 -2.074326
CG11652 CG6751 -0.547987
CG11652 CG7528 -0.016588
CG11652 CG9148 0.091111
CG11652 CG9916 0.969040
CG11652 CG9984 0.294099
CG11849 CG13900 -0.424030
CG11849 CG18657 -0.647612
CG11849 CG32149 -1.174971
CG11849 CG5215 -0.535847
CG11849 CG5452 -1.344937
CG11849 CG9256 -0.068089
CG11861 CG2199 -0.141217
CG11861 CG3998 -0.183881
CG11861 CG5454 -0.439655
CG11861 CG6345 -0.582260
CG11861 CG6647 -0.695795
CG11861 CG8308 -1.020229
CG11861 CG9211 0.008791
CG11886 CG12592 -1.827238
CG11886 CG12752 -0.086682
CG11886 CG14513 -0.205793
CG11886 CG1780 -0.025565
CG11886 CG1957 -3.627043
CG11886 CG1966 -0.291570
CG11886 CG2048 -1.668516
CG11886 CG2140 -0.159392
CG11886 CG2358 -0.428583
CG11886 CG3041 -0.631098
CG11886 CG3048 -0.323846
CG11886 CG32982 -0.193359
CG11886 CG3307 0.425200
CG11886 CG3424 -0.320747
CG11886 CG4050 -0.739963
CG11886 CG4236 -1.739707
CG11886 CG4303 1.099911
CG11886 CG4589 0.132601
CG11886 CG4878 1.580377
CG11886 CG4976 0.049814
CG11886 CG5581 0.142896
CG11886 CG5940 -0.040228
CG11886 CG6578 0.960466
CG11886 CG7855 -0.123378
CG11886 CG8933 0.911210
CG11886 CG9256 0.441835
CG11886 CG9423 -0.563968
CG11886 CG9740 -0.680208
CG11886 CG9977 -0.064196
CG11979 CG12131 0.209502
CG11979 CG12592 0.536677
CG11979 CG12802 -0.427562
CG11979 CG13900 0.080600
CG11979 CG14781 -0.199403
CG11979 CG17054 0.564861
CG11979 CG1966 0.045713
CG11979 CG2140 0.134462
CG11979 CG2358 -0.372704
CG11979 CG2941 -1.138219
CG11979 CG30193 -0.220221
CG11979 CG3183 -1.515817
CG11979 CG32982 0.176635
CG11979 CG3307 0.369664
CG11979 CG3619 -0.583724
CG11979 CG4303 -0.660884
CG11979 CG4567 -0.247889
CG11979 CG5408 -0.259470
CG11979 CG5581 -0.089068
CG11979 CG6105 -0.053723
CG11979 CG8651 -0.414117
CG11979 CG9423 0.222918
CG11979 CG9712 1.357305
CG11979 CG9740 -1.859914
CG11979 CG9884 -0.694337
CG11987 CG12131 -0.310921
CG11987 CG12592 0.312637
CG11987 CG13005 -0.569868
CG11987 CG14066 -0.248936
CG11987 CG14805 -0.826010
CG11987 CG17054 -0.223076
CG11987 CG1715 -0.327131
CG11987 CG18321 -1.323260
CG11987 CG2048 0.758657
CG11987 CG3416 -0.584802
CG11987 CG3969 -1.241840
CG11987 CG4878 0.379832
CG11987 CG4904 -0.287739
CG11987 CG5083 0.394996
CG11987 CG5813 -0.149408
CG11987 CG6647 0.400129
CG11987 CG6720 -0.028286
CG11987 CG7265 -0.199604
CG11987 CG7528 -0.093577
CG11987 CG7698 -0.257082
CG11987 CG8308 -0.267490
CG11987 CG8472 0.070719
CG11987 CG9256 -0.885777
CG11987 CG9750 -1.345222
CG11987 CG9984 0.616401
CG11988 CG12249 0.826791
CG11988 CG12581 -0.397115
CG11988 CG12676 0.529398
CG11988 CG13005 -0.056276
CG11988 CG1591 -0.205778
CG11988 CG18754 0.013280
CG11988 CG2199 -0.364779
CG11988 CG2791 0.208908
CG11988 CG30497 -0.096456
CG11988 CG31349 0.170176
CG11988 CG3400 -1.597950
CG11988 CG3992 -0.006677
CG11988 CG4050 -0.142317
CG11988 CG5277 -0.204283
CG11988 CG5408 -0.549553
CG11988 CG5814 -0.597046
CG11988 CG5824 0.309457
CG11988 CG6210 -0.807414
CG11988 CG6578 -0.424891
CG11988 CG6751 0.454865
CG11988 CG7528 0.358961
CG11988 CG9148 -1.879292
CG11988 CG9238 -0.485766
CG11988 CG9977 0.138927
CG1200 CG17725 -0.590414
CG1200 CG3705 -1.149786
CG1200 CG8147 -1.444608
CG12091 CG3400 -1.422172
CG12094 CG32982 -0.427195
CG12094 CG3430 0.074973
CG12094 CG4589 -0.175063
CG12094 CG5949 -0.334566
CG12094 CG7457 -0.358760
CG12129 CG1475 -1.387500
CG12129 CG14805 -0.539275
CG12129 CG1591 0.480971
CG12129 CG4050 -0.296363
CG12129 CG4904 -0.421771
CG12129 CG7265 -0.321021
CG12129 CG8472 -0.558723
CG12129 CG9022 -1.036360
CG12131 CG12592 -0.433215
CG12131 CG13005 0.964781
CG12131 CG1395 -0.364430
CG12131 CG14066 -0.712738
CG12131 CG14781 -0.488453
CG12131 CG14805 -0.402539
CG12131 CG17054 -1.208459
CG12131 CG1715 0.136446
CG12131 CG1763 -0.834910
CG12131 CG18608 -0.324931
CG12131 CG2140 -0.712936
CG12131 CG2161 -0.643523
CG12131 CG2199 -1.562560
CG12131 CG2358 0.235248
CG12131 CG2863 -0.181430
CG12131 CG3183 0.317683
CG12131 CG32486 0.018589
CG12131 CG3307 -0.409676
CG12131 CG3800 -0.023858
CG12131 CG3969 -1.655311
CG12131 CG4008 0.075740
CG12131 CG4041 -1.299833
CG12131 CG4050 0.977826
CG12131 CG4307 0.996901
CG12131 CG4567 -0.198618
CG12131 CG4878 -1.473055
CG12131 CG4904 -1.317768
CG12131 CG5083 0.672223
CG12131 CG5215 0.730808
CG12131 CG5277 1.548830
CG12131 CG5408 0.025762
CG12131 CG5454 0.149207
CG12131 CG5581 0.691089
CG12131 CG5809 -0.126757
CG12131 CG5813 0.248731
CG12131 CG6105 0.221605
CG12131 CG6210 0.076326
CG12131 CG6345 0.331084
CG12131 CG6391 -0.264085
CG12131 CG6647 -1.489063
CG12131 CG6751 -1.730425
CG12131 CG7265 0.578741
CG12131 CG7528 -0.459518
CG12131 CG7698 0.958778
CG12131 CG8308 0.298276
CG12131 CG8472 -1.772698
CG12131 CG9148 0.002360
CG12131 CG9211 0.307402
CG12131 CG9253 -0.705342
CG12131 CG9256 0.209519
CG12131 CG9740 1.447732
CG12131 CG9884 0.163007
CG12131 CG9984 -1.927498
CG12157 CG1475 -0.892115
CG12157 CG17256 -0.814788
CG12157 CG31349 -0.588528
CG12177 CG18657 -1.068110
CG12177 CG3048 0.061962
CG12177 CG4158 -1.013448
CG12177 CG4567 -0.567771
CG12177 CG5215 -0.267536
CG12177 CG5277 -0.245829
CG12177 CG6751 -0.010127
CG12177 CG8651 -0.378166
CG12249 CG1591 -0.317964
CG12249 CG17437 -0.513275
CG12249 CG18754 0.971044
CG12249 CG31349 -0.611977
CG12249 CG3800 -0.125307
CG12249 CG3992 -0.764239
CG12249 CG4299 -0.648479
CG12249 CG4440 -0.275184
CG12249 CG5408 -0.494674
CG12249 CG5814 -2.898298
CG12249 CG5824 0.287240
CG12249 CG6210 -0.027835
CG12249 CG6751 0.507505
CG12249 CG9148 -1.918330
CG12249 CG9916 -0.439759
CG12284 CG14513 -2.043019
CG12284 CG1624 -0.842496
CG12284 CG1966 0.336397
CG12284 CG6246 -1.062339
CG12284 CG9866 -0.025213
CG12576 CG12592 0.751805
CG12576 CG14430 0.111998
CG12576 CG14513 0.154121
CG12576 CG14781 0.585212
CG12576 CG1715 -0.519393
CG12576 CG1837 -0.670440
CG12576 CG2048 1.310924
CG12576 CG2358 -0.636146
CG12576 CG2863 -0.563546
CG12576 CG3041 -1.050833
CG12576 CG32982 0.297808
CG12576 CG3307 1.153347
CG12576 CG3998 0.253689
CG12576 CG4307 1.181471
CG12576 CG4589 0.513609
CG12576 CG4878 -0.440251
CG12576 CG4904 -0.212988
CG12576 CG5083 -0.608869
CG12576 CG5454 -0.601290
CG12576 CG6647 -1.586255
CG12576 CG7457 -0.109424
CG12576 CG7698 0.762073
CG12576 CG7855 -1.128982
CG12576 CG8308 -1.188223
CG12576 CG8472 0.119327
CG12576 CG9256 0.886009
CG12576 CG9712 0.642695
CG12576 CG9740 -5.178849
CG12576 CG9750 -0.119628
CG12576 CG9884 -0.138550
CG12581 CG12676 -0.039549
CG12581 CG13894 -0.285549
CG12581 CG1591 -0.170976
CG12581 CG16876 -0.285557
CG12581 CG2199 -0.613515
CG12581 CG3800 -0.304599
CG12581 CG4567 0.195707
CG12581 CG5408 -0.104799
CG12581 CG5809 -0.198583
CG12581 CG8625 -0.708922
CG12581 CG9148 0.224734
CG12592 CG12752 0.030865
CG12592 CG13005 -0.252772
CG12592 CG14430 0.330016
CG12592 CG17054 0.028079
CG12592 CG1715 -1.147079
CG12592 CG1780 -0.874411
CG12592 CG18608 0.206537
CG12592 CG1957 -0.700134
CG12592 CG2048 0.738807
CG12592 CG2140 -0.786931
CG12592 CG2161 -0.074049
CG12592 CG2358 -0.302297
CG12592 CG30193 0.669612
CG12592 CG3039 -0.425943
CG12592 CG3041 -0.052348
CG12592 CG3183 -0.452144
CG12592 CG3307 -0.502672
CG12592 CG3424 0.343219
CG12592 CG3969 0.449349
CG12592 CG4041 0.468549
CG12592 CG4050 0.747568
CG12592 CG4236 0.268416
CG12592 CG4303 -0.247105
CG12592 CG4307 0.338150
CG12592 CG4878 -0.054546
CG12592 CG4904 -0.678004
CG12592 CG5083 0.660948
CG12592 CG5215 0.576424
CG12592 CG5581 -0.331558
CG12592 CG6391 -0.135757
CG12592 CG6720 -0.560675
CG12592 CG7265 -1.328470
CG12592 CG7457 0.344230
CG12592 CG7855 0.057468
CG12592 CG8472 0.296222
CG12592 CG8933 0.846828
CG12592 CG9256 -1.123273
CG12592 CG9423 0.127874
CG12592 CG9740 -2.384092
CG12592 CG9750 -0.542924
CG12592 CG9977 0.738881
CG12592 CG9984 -0.662830
CG12676 CG12802 -0.434993
CG12676 CG13894 -0.156144
CG12676 CG16876 -2.788674
CG12676 CG2199 -0.650275
CG12676 CG4440 0.022305
CG12676 CG5277 0.702692
CG12676 CG6345 -0.192914
CG12676 CG6578 -1.110840
CG12676 CG8625 -0.814612
CG12676 CG9238 -0.845836
CG12676 CG9322 -1.527680
CG12676 CG9884 0.435210
CG12676 CG9977 -0.019741
CG12752 CG1395 -0.601870
CG12752 CG14066 -1.099556
CG12752 CG14781 1.141652
CG12752 CG17054 -1.112867
CG12752 CG1763 -0.250530
CG12752 CG1780 1.168154
CG12752 CG18608 0.430822
CG12752 CG2048 -2.469867
CG12752 CG2140 -0.141122
CG12752 CG2199 -1.391026
CG12752 CG2358 -0.381310
CG12752 CG32486 0.069428
CG12752 CG3307 -2.191139
CG12752 CG3969 0.129008
CG12752 CG4041 -0.574885
CG12752 CG4050 -0.903929
CG12752 CG4307 -1.357221
CG12752 CG4567 0.250020
CG12752 CG4589 -0.369999
CG12752 CG4878 0.249481
CG12752 CG4904 0.690954
CG12752 CG4976 0.380020
CG12752 CG5083 -0.143228
CG12752 CG5258 -0.133077
CG12752 CG5277 0.534929
CG12752 CG5454 0.452943
CG12752 CG5581 -0.015835
CG12752 CG5824 0.304625
CG12752 CG6578 -0.547292
CG12752 CG6647 0.255972
CG12752 CG7265 0.384038
CG12752 CG7528 0.564574
CG12752 CG7698 -0.160534
CG12752 CG8472 -0.139634
CG12752 CG9253 0.019611
CG12752 CG9256 -0.147059
CG12752 CG9740 1.345738
CG12752 CG9884 0.580990
CG12752 CG9984 -1.619983
CG12802 CG1374 -1.079200
CG12802 CG14781 0.183678
CG12802 CG16876 -0.605203
CG12802 CG2198 -0.684584
CG12802 CG30193 -0.321240
CG12802 CG32982 -0.348303
CG12802 CG4454 -1.254310
CG12802 CG5454 0.072876
CG12802 CG6345 -0.159910
CG12802 CG7833 -0.396370
CG12802 CG8050 -0.188843
CG12802 CG9740 0.325921
CG12802 CG9884 -0.091954
CG13005 CG14066 -1.079325
CG13005 CG14805 -1.081438
CG13005 CG1780 -0.240646
CG13005 CG2048 0.599777
CG13005 CG2161 0.299485
CG13005 CG3278 0.186395
CG13005 CG3969 -1.378001
CG13005 CG4050 -0.302837
CG13005 CG4307 -0.069662
CG13005 CG4567 -0.265443
CG13005 CG4878 0.460436
CG13005 CG4904 0.026714
CG13005 CG5215 -0.105853
CG13005 CG5258 -0.357797
CG13005 CG5277 0.252793
CG13005 CG5813 -0.047603
CG13005 CG6751 -1.231417
CG13005 CG7265 -1.161398
CG13005 CG7271 -0.073951
CG13005 CG7528 -0.673876
CG13005 CG9148 0.975369
CG13005 CG9253 -0.400251
CG13005 CG9256 0.733663
CG13005 CG9423 -0.029308
CG13005 CG9984 0.536570
CG1345 CG14066 0.573693
CG1345 CG1475 -0.151134
CG1345 CG1591 0.296639
CG1345 CG17256 -0.561908
CG1345 CG17725 0.210703
CG1345 CG18754 0.445670
CG1345 CG2199 -1.018100
CG1345 CG2210 -1.103740
CG1345 CG2791 -0.168193
CG1345 CG31349 -0.488565
CG1345 CG32486 -0.099681
CG1345 CG4567 0.355036
CG1345 CG4904 -0.909114
CG1345 CG5277 0.178916
CG1345 CG5824 -0.488815
CG1345 CG6751 -0.087888
CG1345 CG8147 -0.411176
CG1345 CG8174 0.030534
CG1345 CG9322 -1.089043
CG1374 CG5581 -0.439514
CG1374 CG5949 -0.427361
CG1374 CG8651 -1.055835
CG13777 CG32372 -1.659002
CG13777 CG5215 -1.279329
CG13894 CG14641 -0.488013
CG13894 CG1591 -0.049426
CG13894 CG2199 0.444146
CG13894 CG31349 -0.967755
CG13894 CG3605 -0.076409
CG13894 CG3800 0.102162
CG13894 CG4440 -0.698265
CG13894 CG4672 -0.437466
CG13894 CG5408 -1.014239
CG13894 CG5814 -0.096033
CG13894 CG6345 -0.990693
CG13894 CG9322 0.067762
CG13900 CG1957 0.390004
CG13900 CG2941 -0.685522
CG13900 CG30497 0.096654
CG13900 CG3183 0.202987
CG13900 CG3227 0.045244
CG13900 CG4303 -2.219603
CG13900 CG5215 0.132812
CG13900 CG5809 0.105371
CG13900 CG6105 -0.958727
CG13900 CG7375 0.251074
CG13900 CG7892 -1.065243
CG13900 CG9423 -0.339048
CG1395 CG17054 0.426685
CG1395 CG1763 0.401066
CG1395 CG18608 -1.178823
CG1395 CG2161 0.325212
CG1395 CG2199 -0.440767
CG1395 CG3183 -0.603292
CG1395 CG3800 -0.221035
CG1395 CG4567 -0.174402
CG1395 CG5215 -0.330093
CG1395 CG5277 -0.349174
CG1395 CG5408 0.331523
CG1395 CG5813 -0.239918
CG1395 CG5824 -0.017632
CG1395 CG6210 0.121772
CG1395 CG6751 -0.392187
CG1395 CG7528 -1.231707
CG1395 CG9253 -0.316488
CG1395 CG9984 0.703700
CG14066 CG14805 -0.033210
CG14066 CG17054 0.642762
CG14066 CG2048 0.314768
CG14066 CG2161 0.282059
CG14066 CG2199 -0.374098
CG14066 CG2210 0.054297
CG14066 CG2791 -0.617551
CG14066 CG32486 -1.514307
CG14066 CG3278 -0.525304
CG14066 CG3969 -1.323221
CG14066 CG4307 0.033464
CG14066 CG4567 0.211450
CG14066 CG4878 0.021828
CG14066 CG4904 -2.943370
CG14066 CG5277 0.379583
CG14066 CG5813 0.267260
CG14066 CG5824 -0.617404
CG14066 CG6391 -0.063997
CG14066 CG6647 -0.196299
CG14066 CG6751 -0.852419
CG14066 CG7265 0.179584
CG14066 CG8472 0.660562
CG14066 CG9256 -0.268719
CG14066 CG9984 1.240539
CG14222 CG16903 -1.337590
CG14222 CG3400 -1.538180
CG14430 CG1715 -2.352840
CG14430 CG3998 -0.216869
CG14430 CG4307 -0.171317
CG14430 CG4904 0.409003
CG14430 CG5454 -0.365610
CG14430 CG6647 -0.554807
CG14430 CG9712 -0.517599
CG14430 CG9740 0.237994
CG1447 CG17725 -0.580891
CG1447 CG17932 -1.250229
CG1447 CG8174 -1.065032
CG14513 CG1624 0.134237
CG14513 CG18528 -0.331918
CG14513 CG1966 -0.237161
CG14513 CG30193 0.117875
CG14513 CG3430 -0.970202
CG14513 CG5940 -0.314951
CG14513 CG6246 -1.018674
CG14513 CG7457 0.445035
CG14513 CG7855 -0.912286
CG14513 CG8050 -0.888821
CG14513 CG9712 -0.317714
CG14513 CG9740 -0.582967
CG14513 CG9866 -0.776367
CG14513 CG9884 0.641945
CG14641 CG4440 -1.103549
CG14641 CG6345 -0.567274
CG1475 CG1591 -1.129944
CG1475 CG16944 -0.471269
CG1475 CG2210 -0.100955
CG1475 CG2469 -0.301141
CG1475 CG3198 0.006091
CG1475 CG3605 0.146648
CG1475 CG4904 0.186887
CG1475 CG6501 -1.456010
CG1475 CG7413 -0.749186
CG1475 CG8965 0.120996
CG1475 CG9022 -0.243971
CG14781 CG1715 0.826845
CG14781 CG18528 0.122434
CG14781 CG2140 -0.497264
CG14781 CG2198 -0.273628
CG14781 CG2941 0.151443
CG14781 CG30193 0.017046
CG14781 CG32982 0.388187
CG14781 CG3307 -0.125160
CG14781 CG3430 -0.236718
CG14781 CG3998 0.330683
CG14781 CG4008 -0.216622
CG14781 CG4041 -2.208740
CG14781 CG4589 -0.088371
CG14781 CG5083 0.616778
CG14781 CG5408 0.353521
CG14781 CG5454 -0.990703
CG14781 CG5581 0.518963
CG14781 CG5949 -0.073178
CG14781 CG6105 -0.232581
CG14781 CG6345 -2.330769
CG14781 CG6578 0.256548
CG14781 CG6647 -0.119319
CG14781 CG7375 0.080400
CG14781 CG8050 -0.522215
CG14781 CG9211 -0.630069
CG14781 CG9712 -0.942865
CG14781 CG9740 -0.585075
CG14781 CG9762 -0.105820
CG14781 CG9866 -0.724499
CG14781 CG9884 -0.598602
CG14805 CG17054 0.406138
CG14805 CG1763 -0.112857
CG14805 CG1780 -0.376507
CG14805 CG1837 0.388434
CG14805 CG3969 1.226298
CG14805 CG4050 -0.330264
CG14805 CG4878 -0.585485
CG14805 CG4904 0.174567
CG14805 CG5083 -0.289135
CG14805 CG5258 -0.257756
CG14805 CG6751 0.222879
CG14805 CG7265 -0.692457
CG14805 CG7528 -0.290371
CG14805 CG7698 -0.458034
CG14805 CG8308 0.037742
CG14805 CG8472 0.163966
CG14805 CG9148 -0.501338
CG14805 CG9256 -0.171068
CG14805 CG9423 -0.268757
CG15162 CG3992 -1.275579
CG15162 CG9916 -0.896539
CG1548 CG5520 -1.434926
CG1591 CG16944 -1.489107
CG1591 CG2210 0.033638
CG1591 CG31349 -0.901137
CG1591 CG3198 1.213905
CG1591 CG3605 -2.432548
CG1591 CG3992 -0.211075
CG1591 CG4440 -0.056842
CG1591 CG4672 1.088996
CG1591 CG5408 0.043367
CG1591 CG5520 -0.577721
CG1591 CG5814 0.565594
CG1591 CG6501 -1.701883
CG1591 CG8965 -0.884764
CG1591 CG9022 -0.327383
CG1591 CG9148 -0.373554
CG1616 CG3227 -1.310335
CG1624 CG1966 -0.466937
CG1624 CG3048 -0.279956
CG1624 CG3227 -0.724519
CG1624 CG3430 0.365077
CG1624 CG7855 -0.618082
CG1624 CG7892 -0.718301
CG16788 CG3400 -0.979369
CG16788 CG9322 -0.732578
CG16876 CG2199 0.169034
CG16876 CG4440 -0.386781
CG16876 CG4567 -0.264954
CG16876 CG9238 -0.901363
CG16876 CG9322 0.303192
CG16903 CG3992 -1.460005
CG16944 CG2469 -0.408320
CG16944 CG3605 0.294431
CG16944 CG4672 -0.847309
CG16944 CG5520 -0.604646
CG17054 CG1715 0.330785
CG17054 CG1763 -0.408455
CG17054 CG18174 0.111681
CG17054 CG18608 -1.540100
CG17054 CG2048 0.661944
CG17054 CG2140 -0.708838
CG17054 CG2161 -0.682183
CG17054 CG2358 0.182430
CG17054 CG2941 -0.206352
CG17054 CG3183 -1.912528
CG17054 CG32982 0.107054
CG17054 CG3307 1.279248
CG17054 CG3969 -0.216178
CG17054 CG4041 0.715047
CG17054 CG4050 -0.479373
CG17054 CG4307 0.071673
CG17054 CG4567 -1.200085
CG17054 CG4589 0.145412
CG17054 CG4878 -0.867228
CG17054 CG4904 0.223639
CG17054 CG5083 -1.598643
CG17054 CG5215 -0.029573
CG17054 CG5258 -0.466457
CG17054 CG5408 -0.350194
CG17054 CG5581 0.269538
CG17054 CG5809 0.022333
CG17054 CG6860 -0.151352
CG17054 CG7265 1.286238
CG17054 CG7528 0.096545
CG17054 CG7698 0.083638
CG17054 CG8308 0.560843
CG17054 CG9148 0.139782
CG17054 CG9211 0.153664
CG17054 CG9253 0.121984
CG17054 CG9256 -0.910285
CG17054 CG9712 -1.037552
CG17054 CG9740 -1.269515
CG17054 CG9884 0.029010
CG17054 CG9977 0.038314
CG17054 CG9984 -1.366908
CG1715 CG1957 -0.386401
CG1715 CG2048 0.648931
CG1715 CG3969 -1.277468
CG1715 CG4050 -0.143933
CG1715 CG4307 -0.625468
CG1715 CG4878 -0.065839
CG1715 CG4904 -1.681880
CG1715 CG5083 0.542556
CG1715 CG6105 0.111596
CG1715 CG6578 0.050347
CG1715 CG6647 0.018368
CG1715 CG7265 0.782768
CG1715 CG7855 -0.122911
CG1715 CG8472 -0.064257
CG1715 CG9188 -0.717464
CG1715 CG9256 -0.263965
CG1715 CG9712 0.575225
CG1715 CG9740 -2.288804
CG1715 CG9750 -0.417315
CG1715 CG9884 -0.370327
CG1715 CG9977 -0.116658
CG1715 CG9984 1.856655
CG17256 CG17725 -0.397097
CG17256 CG2210 0.138885
CG17256 CG8147 -1.510684
CG17437 CG2191 -0.863009
CG17437 CG31349 -0.425410
CG17437 CG5408 -0.499342
CG17437 CG5814 -0.366497
CG17437 CG6210 -0.413664
CG1763 CG18174 -1.607086
CG1763 CG1837 -0.073148
CG1763 CG18608 -0.304065
CG1763 CG2199 -0.123368
CG1763 CG3307 0.275796
CG1763 CG3969 0.165514
CG1763 CG3998 -0.724678
CG1763 CG4050 -0.152411
CG1763 CG4567 -0.195305
CG1763 CG4878 0.382252
CG1763 CG4976 0.016833
CG1763 CG5083 -0.173818
CG1763 CG5258 -0.314270
CG1763 CG5408 0.063168
CG1763 CG5813 -0.634951
CG1763 CG6647 0.854822
CG1763 CG6860 -0.070044
CG1763 CG7528 -0.188446
CG1763 CG7698 -0.772569
CG1763 CG8308 -0.544827
CG1763 CG9148 0.046386
CG1763 CG9253 -0.436574
CG1763 CG9984 0.342696
CG17725 CG17932 -1.057732
CG17725 CG2210 -0.719433
CG17725 CG8147 -1.538223
CG1780 CG1837 0.010151
CG1780 CG1957 -0.439692
CG1780 CG2048 -0.795103
CG1780 CG2140 0.202609
CG1780 CG2161 -1.608465
CG1780 CG2358 0.171024
CG1780 CG3227 0.055964
CG1780 CG3969 -0.563268
CG1780 CG4050 -0.072805
CG1780 CG4236 -0.046965
CG1780 CG4303 0.219293
CG1780 CG4307 -0.938980
CG1780 CG4878 -1.621501
CG1780 CG4904 0.643545
CG1780 CG5083 0.029591
CG1780 CG5215 0.193692
CG1780 CG5277 -0.066144
CG1780 CG5581 -0.225292
CG1780 CG5809 0.130104
CG1780 CG6751 0.253657
CG1780 CG7265 1.181025
CG1780 CG7698 0.247540
CG1780 CG8933 -0.822248
CG1780 CG9256 -0.731449
CG1780 CG9423 -0.656193
CG1780 CG9740 1.603995
CG1780 CG9884 -0.671742
CG1780 CG9977 -0.239610
CG1780 CG9984 -0.515051
CG17932 CG2210 -0.570353
CG18024 CG5893 -2.306964
CG18174 CG1837 0.338152
CG18174 CG18608 -0.392372
CG18174 CG3416 -0.703715
CG18174 CG5258 -0.198587
CG18174 CG6720 -0.163822
CG18174 CG7528 -0.003159
CG18174 CG7538 -0.540103
CG18174 CG7698 -0.331312
CG1837 CG2048 0.260619
CG1837 CG2358 -0.345575
CG1837 CG32149 -0.301766
CG1837 CG3307 -0.661596
CG1837 CG3416 -0.227037
CG1837 CG3430 0.228852
CG1837 CG3969 0.369489
CG1837 CG3998 -0.053297
CG1837 CG4236 -0.109049
CG1837 CG4307 -0.176752
CG1837 CG4589 0.249699
CG1837 CG4878 -0.673161
CG1837 CG4976 0.186474
CG1837 CG5083 -0.436116
CG1837 CG5940 -0.499120
CG1837 CG6647 -1.712582
CG1837 CG6720 0.191741
CG1837 CG7265 0.757118
CG1837 CG7271 0.104326
CG1837 CG7457 -0.760178
CG1837 CG7698 -1.325463
CG1837 CG7855 -0.462795
CG1837 CG8308 0.186986
CG1837 CG8933 0.286136
CG1837 CG9256 -1.977127
CG1837 CG9712 -0.001185
CG1837 CG9740 2.297892
CG1837 CG9750 -1.126638
CG18528 CG2941 0.597004
CG18528 CG4041 -0.653523
CG18528 CG4307 0.651539
CG18528 CG5809 -0.424149
CG18528 CG7698 -0.669220
CG18528 CG7833 -0.230180
CG18528 CG8050 -0.241338
CG18528 CG8933 -1.008412
CG18528 CG9712 -2.084185
CG18528 CG9740 1.619027
CG18528 CG9762 -0.650809
CG18528 CG9866 -0.264812
CG18528 CG9884 -0.734073
CG18608 CG2048 0.375176
CG18608 CG30193 0.426278
CG18608 CG3041 -0.221169
CG18608 CG3183 0.309683
CG18608 CG32486 -0.232255
CG18608 CG3307 -1.571384
CG18608 CG3998 -0.926090
CG18608 CG4041 0.315840
CG18608 CG4307 -0.646519
CG18608 CG4567 0.718426
CG18608 CG4589 -0.486902
CG18608 CG4878 1.113910
CG18608 CG4976 0.159082
CG18608 CG5083 -0.458175
CG18608 CG5454 0.256566
CG18608 CG5581 0.068235
CG18608 CG6647 1.058129
CG18608 CG6860 -0.367461
CG18608 CG7265 -0.031358
CG18608 CG8308 -0.017385
CG18608 CG9211 -1.070188
CG18608 CG9984 -1.696695
CG18657 CG1966 -0.006848
CG18657 CG3048 -0.515348
CG18657 CG3183 -0.076647
CG18657 CG32982 -0.367618
CG18657 CG3307 0.310206
CG18657 CG3430 -0.845479
CG18657 CG4976 -0.298697
CG18657 CG5215 -0.104278
CG18657 CG5581 0.529924
CG18657 CG5949 -0.114486
CG18657 CG7223 -0.632663
CG18657 CG8651 -0.228294
CG18657 CG9256 -0.246452
CG1866 CG2469 -0.939309
CG1866 CG3198 -0.496480
CG1866 CG32491 -1.300806
CG1866 CG3605 -0.125067
CG1866 CG4672 -1.119728
CG18740 CG4420 -1.300290
CG18754 CG2199 0.066001
CG18754 CG31349 -0.523612
CG18754 CG3992 -1.112519
CG18754 CG5814 -2.893446
CG18754 CG5824 -0.975439
CG18754 CG8147 0.082086
CG18754 CG9238 -0.123456
CG18754 CG9322 -1.769682
CG18754 TE19126 -0.407164
CG1957 CG2048 -0.217638
CG1957 CG2140 0.523018
CG1957 CG3048 0.122113
CG1957 CG30497 -0.526289
CG1957 CG3227 0.126831
CG1957 CG32982 0.111802
CG1957 CG3424 -0.210342
CG1957 CG4050 -0.191710
CG1957 CG4236 1.073240
CG1957 CG4303 -2.028109
CG1957 CG4904 0.234048
CG1957 CG5215 -0.169735
CG1957 CG5277 0.775965
CG1957 CG5581 0.545149
CG1957 CG5809 0.327368
CG1957 CG6105 -0.802450
CG1957 CG6578 -2.241190
CG1957 CG7265 0.460743
CG1957 CG7892 -0.020657
CG1957 CG8933 -0.276900
CG1957 CG9256 -0.163488
CG1957 CG9423 -0.500686
CG1957 CG9740 -0.855495
CG1957 CG9884 1.790885
CG1957 CG9977 -1.571691
CG1957 CG9984 0.348102
CG1966 CG2198 -0.211028
CG1966 CG30193 -0.638029
CG1966 CG3183 0.409075
CG1966 CG32982 -0.836881
CG1966 CG3307 1.320220
CG1966 CG3430 -2.070655
CG1966 CG4589 -0.182586
CG1966 CG4976 -1.915883
CG1966 CG5581 0.382024
CG1966 CG5940 0.246334
CG1966 CG5949 0.655137
CG1966 CG6246 -0.446403
CG1966 CG6647 0.664626
CG1966 CG7457 -0.752646
CG1966 CG8651 -0.257718
CG1966 CG9256 -0.345012
CG1966 CG9712 -0.729816
CG1966 CG9740 -0.994450
CG1966 CG9866 -0.526731
CG2048 CG2161 0.919229
CG2048 CG2358 0.788848
CG2048 CG3307 -0.623391
CG2048 CG3424 0.368081
CG2048 CG3969 -2.122005
CG2048 CG4050 1.127132
CG2048 CG4236 -0.879214
CG2048 CG4303 -0.028193
CG2048 CG4307 -3.374577
CG2048 CG4589 0.545300
CG2048 CG4878 -1.147934
CG2048 CG4904 -1.282094
CG2048 CG5083 0.604577
CG2048 CG5277 0.348078
CG2048 CG5454 1.161530
CG2048 CG5581 -0.374326
CG2048 CG6578 -0.896156
CG2048 CG6647 -0.240799
CG2048 CG6720 0.539091
CG2048 CG7265 0.453578
CG2048 CG7698 0.875572
CG2048 CG8933 -1.515298
CG2048 CG9256 -2.975185
CG2048 CG9423 0.313469
CG2048 CG9712 1.366503
CG2048 CG9740 -3.942510
CG2048 CG9750 -1.368024
CG2048 CG9884 -0.955421
CG2048 CG9977 0.580312
CG2048 CG9984 1.204952
CG2072 CG2469 -1.053954
CG2072 CG3198 -0.888531
CG2140 CG2199 0.700988
CG2140 CG2358 -0.104100
CG2140 CG3183 0.155110
CG2140 CG3227 -0.563649
CG2140 CG32982 0.022632
CG2140 CG3307 -0.214282
CG2140 CG3969 -0.239398
CG2140 CG4041 -0.101376
CG2140 CG4050 -0.214120
CG2140 CG4567 -0.479365
CG2140 CG4904 1.058914
CG2140 CG5083 0.016996
CG2140 CG5277 -1.189984
CG2140 CG5581 -0.593647
CG2140 CG5809 0.091383
CG2140 CG6210 -0.131085
CG2140 CG6751 0.640211
CG2140 CG7698 -0.335594
CG2140 CG9253 -0.032768
CG2140 CG9256 -0.290879
CG2140 CG9712 0.484340
CG2140 CG9740 -0.353857
CG2140 CG9866 0.479566
CG2140 CG9884 -0.507006
CG2140 CG9977 -0.608216
CG2140 CG9984 0.267724
CG2161 CG2941 -0.169409
CG2161 CG3183 -0.064090
CG2161 CG32149 0.084804
CG2161 CG3278 -0.553112
CG2161 CG3416 -0.134736
CG2161 CG3969 -1.816064
CG2161 CG4307 -0.689347
CG2161 CG4878 1.010544
CG2161 CG5083 -0.625597
CG2161 CG5215 -1.767913
CG2161 CG6210 -0.530008
CG2161 CG6391 -0.438242
CG2161 CG6751 -0.954642
CG2161 CG6930 -0.769090
CG2161 CG6949 0.053892
CG2161 CG7265 0.421724
CG2161 CG7271 -0.229393
CG2161 CG7528 0.052795
CG2161 CG8933 0.160689
CG2161 CG9148 0.453609
CG2161 CG9256 -0.057589
CG2161 CG9712 -0.053236
CG2161 CG9984 0.863849
CG2191 TE19126 -1.212038
CG2198 CG3307 -0.348238
CG2198 CG3998 -0.799094
CG2198 CG4041 -0.003775
CG2198 CG4567 -0.424811
CG2198 CG4589 0.070630
CG2198 CG6647 -0.199529
CG2198 CG9211 -0.367966
CG2198 CG9740 0.302611
CG2199 CG2791 -0.173424
CG2199 CG31349 -0.439429
CG2199 CG32486 -0.609391
CG2199 CG3800 -0.723543
CG2199 CG4041 -0.232714
CG2199 CG4567 -2.008421
CG2199 CG4904 0.653021
CG2199 CG5277 -3.929038
CG2199 CG5408 -0.093074
CG2199 CG5661 -1.268790
CG2199 CG5813 0.788995
CG2199 CG5814 0.238677
CG2199 CG5824 -1.113085
CG2199 CG6210 0.895227
CG2199 CG6345 -1.767771
CG2199 CG6578 1.387755
CG2199 CG6751 0.302219
CG2199 CG8472 0.563975
CG2199 CG9211 0.605055
CG2199 CG9238 -0.057949
CG2199 CG9253 0.253617
CG2199 CG9322 -1.383004
CG2199 CG9884 -0.057890
CG2199 CG9984 1.621934
CG2210 CG2791 0.260751
CG2210 CG32486 0.297060
CG2210 CG3278 0.438628
CG2210 CG3969 -0.287221
CG2210 CG3992 -0.084182
CG2210 CG4307 0.729192
CG2210 CG4904 -2.155120
CG2210 CG5824 0.169616
CG2210 CG6751 -0.058327
CG2210 CG8147 -1.068613
CG2210 CG8174 -0.181549
CG2210 CG9148 0.305669
CG2210 CG9916 -1.430851
CG2358 CG3307 -0.320687
CG2358 CG3969 0.104550
CG2358 CG4050 -0.056062
CG2358 CG4236 -0.045151
CG2358 CG4307 0.109362
CG2358 CG4878 -2.602675
CG2358 CG4904 -0.303207
CG2358 CG5258 -0.238388
CG2358 CG6647 0.944568
CG2358 CG6720 -1.157397
CG2358 CG7265 0.679102
CG2358 CG7528 0.013131
CG2358 CG7538 -0.818559
CG2358 CG7698 -0.710596
CG2358 CG8308 -0.185085
CG2358 CG9256 -0.658939
CG2358 CG9740 1.366249
CG2358 CG9884 -0.735119
CG2358 CG9984 -0.372674
CG2469 CG3198 -0.114321
CG2469 CG5520 -0.767473
CG2791 CG32486 -0.046559
CG2791 CG3969 0.434426
CG2791 CG4050 -0.251754
CG2791 CG4904 -0.402840
CG2791 CG5277 -0.112465
CG2791 CG5824 0.491196
CG2791 CG6578 -0.042014
CG2791 CG8147 -0.232997
CG2791 CG8174 -0.502555
CG2791 CG9148 -0.328726
CG2791 CG9238 -0.555592
CG2791 CG9916 -0.762933
CG2863 CG5454 -0.775663
CG2863 CG8472 -0.727596
CG2941 CG3183 0.075259
CG2941 CG6105 0.143105
CG2941 CG7375 -1.209968
CG2941 CG9211 -0.158997
CG2941 CG9712 -3.076773
CG2941 CG9740 1.240587
CG2941 CG9762 0.633007
CG2941 CG9866 -0.193897
CG2941 CG9884 -0.305028
CG30118 CG8147 -1.005658
CG30118 CG8174 -0.734033
CG30193 CG3041 -0.640189
CG30193 CG32982 0.467674
CG30193 CG3307 -0.779013
CG30193 CG3430 -0.770922
CG30193 CG3998 -0.651028
CG30193 CG4589 -0.782616
CG30193 CG4976 -0.180925
CG30193 CG5454 -1.014209
CG30193 CG5581 -0.705240
CG30193 CG5940 0.006929
CG30193 CG5949 -0.366404
CG30193 CG6647 0.858259
CG30193 CG8050 -0.169140
CG30193 CG9712 0.308811
CG30193 CG9740 -1.762815
CG30193 CG9866 0.594523
CG3039 CG3424 -0.982370
CG3039 CG4236 -1.196433
CG3039 CG9999 -1.530578
CG3041 CG3048 -0.345136
CG3041 CG3183 -0.054260
CG3041 CG32982 -0.015840
CG3041 CG3307 -1.526089
CG3041 CG3430 0.197260
CG3041 CG4589 -0.347400
CG3041 CG4976 0.150695
CG3041 CG5940 -0.743501
CG3041 CG5949 -0.407286
CG3041 CG7265 -0.260952
CG3041 CG8308 0.113633
CG3041 CG9256 -0.152414
CG3041 CG9740 2.058194
CG3048 CG3227 -0.357151
CG3048 CG32982 -0.702099
CG3048 CG3430 0.151510
CG3048 CG4158 -0.535965
CG3048 CG4976 0.177816
CG3048 CG5949 0.065368
CG3048 CG8651 -0.746249
CG3048 CG9977 -0.296920
CG30497 CG3227 -0.197158
CG30497 CG4303 0.242603
CG30497 CG5809 -0.105892
CG30497 CG6105 -0.393630
CG30497 CG6578 0.048999
CG30497 CG7375 -0.212445
CG30497 CG7892 -0.066559
CG30497 CG8625 -0.325563
CG30497 CG9148 -0.067156
CG30497 CG9977 -1.291332
CG31349 CG3605 0.134609
CG31349 CG3800 -0.699887
CG31349 CG3992 0.560274
CG31349 CG4440 0.542917
CG31349 CG5408 0.068953
CG31349 CG5813 -0.054540
CG31349 CG5814 -1.230986
CG31349 CG5824 0.587557
CG31349 CG6501 0.437132
CG31349 CG9148 0.141113
CG31349 CG9238 0.353074
CG31349 CG9322 0.196029
CG31349 TE19126 -1.049219
CG3183 CG32982 -0.682126
CG3183 CG3307 -1.678478
CG3183 CG4567 0.353326
CG3183 CG5083 -0.699092
CG3183 CG5215 -0.044159
CG3183 CG5581 -0.383057
CG3183 CG7528 0.086267
CG3183 CG7892 -0.367456
CG3183 CG8308 -0.032919
CG3183 CG8651 -0.359925
CG3183 CG9423 0.027946
CG3183 CG9712 -1.219286
CG3183 CG9740 2.298276
CG3183 CG9984 0.670831
CG3198 CG3605 -0.481556
CG3198 CG4672 -0.495858
CG3198 CG6501 -1.547639
CG3198 CG7413 -0.495317
CG3198 CG7563 -1.184936
CG3198 CG8965 -1.701722
CG3198 CG9022 -0.383913
CG32149 CG3416 -0.172869
CG32149 CG5215 -0.334338
CG32149 CG7271 -0.495813
CG32149 CG7457 -0.412335
CG32149 CG9256 -0.062854
CG32253 CG3992 -1.369154
CG3227 CG4236 -0.212097
CG3227 CG4303 -0.519988
CG3227 CG5809 0.045833
CG3227 CG6105 -0.119606
CG3227 CG7892 -0.223804
CG3227 CG8625 -1.111429
CG3227 CG8651 0.069998
CG3227 CG9977 0.053399
CG32486 CG3278 -0.058678
CG32486 CG3969 0.549698
CG32486 CG4307 -0.298798
CG32486 CG4567 0.105516
CG32486 CG5813 -0.218458
CG32486 CG5824 -0.404893
CG32486 CG9984 -0.316772
CG32491 CG6224 -1.278190
CG3278 CG3416 -0.416156
CG3278 CG4878 -0.170262
CG3278 CG4904 -0.304812
CG3278 CG5824 0.731665
CG3278 CG6391 -0.266411
CG3278 CG7265 -0.153738
CG3278 CG9916 -1.036640
CG32982 CG3307 -0.281148
CG32982 CG3430 -1.208189
CG32982 CG3998 1.132708
CG32982 CG4589 -1.183251
CG32982 CG4878 0.261896
CG32982 CG4976 -1.560097
CG32982 CG5083 0.601668
CG32982 CG5809 -0.617432
CG32982 CG5949 -0.107342
CG32982 CG6647 0.046783
CG32982 CG8308 -0.592560
CG32982 CG8651 -0.223342
CG32982 CG9256 0.670516
CG32982 CG9712 0.183357
CG32982 CG9740 -3.446680
CG32982 CG9866 1.119515
CG32982 CG9884 0.838887
CG32982 CG9977 -0.145896
CG3307 CG3430 -0.778485
CG3307 CG3969 1.446775
CG3307 CG3998 -0.027757
CG3307 CG4041 -0.572086
CG3307 CG4307 1.474161
CG3307 CG4589 0.206856
CG3307 CG4878 -0.020982
CG3307 CG4976 -2.653297
CG3307 CG5083 -1.303344
CG3307 CG5454 -1.076116
CG3307 CG5581 -0.506942
CG3307 CG5949 1.193231
CG3307 CG6647 0.025982
CG3307 CG7265 0.374649
CG3307 CG7698 0.812432
CG3307 CG8050 0.164539
CG3307 CG8308 -1.033055
CG3307 CG8472 -0.048441
CG3307 CG8651 0.472625
CG3307 CG9211 0.228026
CG3307 CG9256 -0.353648
CG3307 CG9712 0.794794
CG3307 CG9740 -6.161273
CG3307 CG9884 1.552702
CG3307 CG9984 -1.314767
CG3400 CG9148 0.251985
CG3400 CG9238 -0.307037
CG3400 CG9322 0.120933
CG3416 CG3969 0.155367
CG3416 CG4878 0.204775
CG3416 CG5215 -0.064493
CG3416 CG6949 -0.706098
CG3416 CG7265 0.025198
CG3416 CG7457 0.233859
CG3416 CG9750 -0.029302
CG3424 CG4236 -0.704082
CG3424 CG5809 -0.671801
CG3424 CG8933 -0.339387
CG3424 CG9256 -0.154144
CG3430 CG4589 0.025665
CG3430 CG4976 1.241772
CG3430 CG5581 0.419077
CG3430 CG5940 -0.461414
CG3430 CG5949 -1.871726
CG3430 CG6246 0.269786
CG3430 CG7223 -0.438924
CG3430 CG7375 0.094328
CG3430 CG7457 0.524956
CG3430 CG7855 -0.121241
CG3430 CG8651 0.343860
CG3430 CG9712 0.130889
CG3430 CG9740 1.776992
CG3430 CG9866 -3.577519
CG3430 CG9884 -0.069141
CG3605 CG4440 -0.947712
CG3605 CG4672 -2.350444
CG3605 CG5408 -0.364480
CG3605 CG6345 0.406505
CG3605 CG6501 0.269330
CG3619 CG7375 -1.702224
CG3619 CG9762 -0.077477
CG3705 CG8174 -0.505230
CG3705 CG9322 -0.958695
CG3800 CG4008 -0.469411
CG3800 CG4440 -0.459816
CG3800 CG4567 -0.546750
CG3800 CG5277 0.959723
CG3800 CG5408 -0.195684
CG3800 CG5814 -0.217629
CG3800 CG6210 -0.452860
CG3800 CG6345 0.377422
CG3800 CG6751 -1.396352
CG3800 CG9148 -0.206729
CG3839 CG6224 -1.388008
CG3969 CG4041 0.087632
CG3969 CG4050 -0.546065
CG3969 CG4236 0.234052
CG3969 CG4307 -0.316501
CG3969 CG4567 0.677590
CG3969 CG4878 0.435607
CG3969 CG4904 0.158153
CG3969 CG5083 -2.338192
CG3969 CG5215 -0.026597
CG3969 CG5277 0.380403
CG3969 CG5809 0.359473
CG3969 CG6210 0.760767
CG3969 CG6720 -0.495695
CG3969 CG6751 1.197220
CG3969 CG6949 -0.076541
CG3969 CG7265 -0.728808
CG3969 CG7271 -0.840316
CG3969 CG7528 -0.475643
CG3969 CG7698 -1.051696
CG3969 CG8933 -0.217839
CG3969 CG9148 -0.568490
CG3969 CG9253 0.346570
CG3969 CG9256 -0.666209
CG3969 CG9740 0.968216
CG3969 CG9750 0.986041
CG3969 CG9884 -0.083247
CG3969 CG9977 -0.142964
CG3969 CG9984 -3.264866
CG3992 CG5814 0.539916
CG3992 CG5824 -0.073097
CG3992 CG8147 -0.636965
CG3992 CG9148 0.105343
CG3992 CG9238 0.148445
CG3992 CG9916 -0.201783
CG3992 TE19126 -0.699788
CG3998 CG4041 -0.038104
CG3998 CG4307 0.411284
CG3998 CG4589 -1.005392
CG3998 CG4878 0.543175
CG3998 CG4976 -2.014182
CG3998 CG5083 0.424757
CG3998 CG5454 -0.792859
CG3998 CG5949 0.337651
CG3998 CG6647 -2.214348
CG3998 CG7457 0.015153
CG3998 CG8308 0.406514
CG3998 CG9211 0.369100
CG3998 CG9712 0.158458
CG3998 CG9740 -0.921052
CG4008 CG6345 0.210121
CG4008 CG6751 -0.029189
CG4008 CG7375 -0.477793
CG4008 CG8472 -0.241653
CG4008 CG9211 -1.282246
CG4041 CG4307 0.244476
CG4041 CG4904 1.415573
CG4041 CG5454 -1.229781
CG4041 CG5581 -0.638646
CG4041 CG6345 0.828071
CG4041 CG6647 0.529963
CG4041 CG7698 0.089881
CG4041 CG9253 -0.121876
CG4041 CG9712 0.553169
CG4041 CG9740 -0.883968
CG4041 CG9866 0.702976
CG4041 CG9884 -1.108996
CG4041 CG9984 -1.628376
CG4050 CG4303 -0.001174
CG4050 CG4307 1.047841
CG4050 CG4878 -1.809118
CG4050 CG4904 -0.513346
CG4050 CG5083 0.349392
CG4050 CG5277 -0.097697
CG4050 CG5408 -0.277102
CG4050 CG6578 -0.620694
CG4050 CG7265 0.004612
CG4050 CG7698 0.648141
CG4050 CG8472 0.199767
CG4050 CG9148 0.132751
CG4050 CG9256 -1.027745
CG4050 CG9740 1.090382
CG4050 CG9884 -1.871589
CG4050 CG9977 -0.359181
CG4050 CG9984 -0.422879
CG4158 CG8651 -0.926059
CG4236 CG4303 0.053060
CG4236 CG4878 0.071632
CG4236 CG5175 -1.329582
CG4236 CG5258 -0.710385
CG4236 CG5809 -1.108366
CG4236 CG5940 -0.076587
CG4236 CG6720 -0.199949
CG4236 CG7265 0.315570
CG4236 CG7528 0.215920
CG4236 CG7698 0.140175
CG4236 CG8933 -1.833579
CG4236 CG9193 -1.075963
CG4236 CG9256 -0.207083
CG4236 CG9740 1.056277
CG4236 CG9750 0.173034
CG4236 CG9977 -0.441890
CG4299 CG9148 -0.693322
CG4303 CG4878 0.357292
CG4303 CG5581 -0.452384
CG4303 CG5809 -0.420033
CG4303 CG6105 0.422223
CG4303 CG7892 -0.040415
CG4303 CG8933 -0.158590
CG4303 CG9256 0.145903
CG4303 CG9423 -1.578015
CG4303 CG9740 0.825202
CG4303 CG9884 -0.569417
CG4303 CG9984 0.150905
CG4307 CG4878 -2.592518
CG4307 CG4904 -0.782828
CG4307 CG5083 0.790970
CG4307 CG5454 -2.089452
CG4307 CG5581 0.291048
CG4307 CG6647 -0.729025
CG4307 CG6720 0.302729
CG4307 CG7698 0.073754
CG4307 CG8933 -0.372888
CG4307 CG9256 0.984573
CG4307 CG9740 -0.894263
CG4307 CG9750 -0.239980
CG4307 CG9884 -1.813143
CG4307 CG9984 -3.283979
CG4440 CG5408 0.261711
CG4440 CG5814 -0.997698
CG4440 CG6345 -0.203168
CG4567 CG4769 -1.309035
CG4567 CG4878 0.754009
CG4567 CG4904 -0.146868
CG4567 CG5083 -0.335192
CG4567 CG5258 -0.332773
CG4567 CG5277 -0.238329
CG4567 CG5408 0.253777
CG4567 CG6345 0.700236
CG4567 CG6647 -0.059773
CG4567 CG6751 -0.348100
CG4567 CG8472 -0.339152
CG4567 CG9211 -0.537714
CG4567 CG9253 -0.765720
CG4567 CG9884 -0.231764
CG4567 CG9984 -0.708537
CG4589 CG4878 0.125626
CG4589 CG4976 -0.134831
CG4589 CG5083 -0.666741
CG4589 CG5581 0.037410
CG4589 CG5949 -1.073433
CG4589 CG6345 -0.140876
CG4589 CG6647 -1.329662
CG4589 CG7457 -0.396654
CG4589 CG7698 0.446856
CG4589 CG8308 0.226288
CG4589 CG8651 0.469142
CG4589 CG9211 -0.104169
CG4589 CG9712 0.034810
CG4589 CG9740 -0.710070
CG4589 CG9884 -0.586438
CG4589 CG9984 0.712301
CG4672 CG6345 -0.822297
CG4672 CG8965 -0.116970
CG4878 CG4904 -0.960159
CG4878 CG5083 0.016062
CG4878 CG5258 -0.599262
CG4878 CG5454 1.208306
CG4878 CG5809 -0.370291
CG4878 CG6647 -1.502759
CG4878 CG6720 -0.158568
CG4878 CG7265 -1.098902
CG4878 CG7698 -0.001546
CG4878 CG8308 -0.358528
CG4878 CG8472 -1.155072
CG4878 CG8933 1.189043
CG4878 CG9256 0.090144
CG4878 CG9423 -0.186595
CG4878 CG9740 -2.977889
CG4878 CG9750 -0.385705
CG4878 CG9884 1.952106
CG4878 CG9984 -1.133171
CG4904 CG5277 -2.625679
CG4904 CG5454 -0.278482
CG4904 CG6391 0.310151
CG4904 CG6578 1.934607
CG4904 CG6647 1.383323
CG4904 CG6751 0.743459
CG4904 CG7265 0.927460
CG4904 CG7528 1.126128
CG4904 CG8174 -0.410969
CG4904 CG8472 -1.600031
CG4904 CG9256 -0.230254
CG4904 CG9740 1.139017
CG4904 CG9884 -1.827594
CG4904 CG9916 1.191055
CG4904 CG9984 -4.393732
CG4976 CG5581 -0.223758
CG4976 CG5940 -0.857688
CG4976 CG5949 -0.837150
CG4976 CG7457 -0.471564
CG4976 CG8651 -0.405672
CG4976 CG9256 0.222303
CG4976 CG9740 2.251467
CG5083 CG5215 0.710920
CG5083 CG5408 0.194423
CG5083 CG6647 -0.009108
CG5083 CG6860 -0.331084
CG5083 CG7265 -1.371946
CG5083 CG7271 0.035881
CG5083 CG7457 -0.011337
CG5083 CG7698 -0.325570
CG5083 CG8308 -0.028211
CG5083 CG8472 0.292605
CG5083 CG9211 -0.116436
CG5083 CG9256 0.117302
CG5083 CG9712 -0.125155
CG5083 CG9740 -1.220933
CG5083 CG9984 0.428294
CG5093 CG5893 1.432432
CG5093 CG9322 -1.468461
CG5093 TE19126 -0.158240
CG5215 CG5277 0.632812
CG5215 CG6210 -0.022397
CG5215 CG6391 0.034196
CG5215 CG6751 -0.293157
CG5215 CG7265 -1.346913
CG5215 CG7528 -1.101463
CG5215 CG9148 -0.759692
CG5215 CG9256 -0.304134
CG5258 CG5809 -0.534009
CG5258 CG7265 -0.254430
CG5258 CG7528 -0.703571
CG5258 CG7538 -0.657378
CG5258 CG7698 0.375801
CG5258 CG9256 0.393395
CG5258 CG9984 0.677386
CG5277 CG5408 0.464773
CG5277 CG5581 0.264922
CG5277 CG5824 -0.228948
CG5277 CG6210 -1.039949
CG5277 CG6578 -3.060883
CG5277 CG6751 -2.752295
CG5277 CG7265 0.328328
CG5277 CG7528 0.326082
CG5277 CG8472 -0.728281
CG5277 CG9148 0.315617
CG5277 CG9322 0.558171
CG5277 CG9884 1.643316
CG5277 CG9977 -0.037133
CG5277 CG9984 -0.960817
CG5408 CG5809 0.007923
CG5408 CG5814 0.117763
CG5408 CG6105 -0.203605
CG5408 CG6210 -0.628768
CG5408 CG7528 -1.084170
CG5408 CG8472 -0.656271
CG5408 CG9148 -0.387961
CG5454 CG5581 -0.409045
CG5454 CG6647 0.524874
CG5454 CG8472 0.041755
CG5454 CG9740 -0.356924
CG5454 CG9884 1.346306
CG5454 CG9984 -0.311116
CG5581 CG5940 -0.127385
CG5581 CG5949 -0.446938
CG5581 CG7223 -0.661501
CG5581 CG8651 -0.495512
CG5581 CG9253 -0.626850
CG5581 CG9423 0.015061
CG5581 CG9740 0.192818
CG5581 CG9866 -1.992795
CG5581 CG9884 -0.362997
CG5581 CG9984 -1.290451
CG5809 CG6105 -0.010162
CG5809 CG6578 0.156950
CG5809 CG7698 -0.986724
CG5809 CG7833 -0.510975
CG5809 CG8625 -0.178912
CG5809 CG8933 -0.010286
CG5809 CG9712 -0.295531
CG5809 CG9740 0.369596
CG5809 CG9762 0.253827
CG5809 CG9884 -0.299439
CG5809 CG9977 -0.394477
CG5809 CG9984 0.234351
CG5813 CG5824 -2.265779
CG5813 CG6751 -0.152487
CG5813 CG7528 -0.296612
CG5813 CG8472 -0.274503
CG5813 CG9148 0.180541
CG5814 CG5824 -0.019660
CG5814 CG9148 1.068501
CG5814 CG9238 -0.687045
CG5814 CG9322 1.000869
CG5814 TE19126 -0.521573
CG5824 CG6210 0.248117
CG5824 CG6751 0.447580
CG5824 CG7528 0.236535
CG5824 CG8147 -0.121901
CG5824 CG9148 -1.348002
CG5824 CG9916 -1.159474
CG5893 CG9768 -1.354419
CG5893 TE19126 2.911394
CG5940 CG5949 -0.110151
CG5940 CG7457 -0.648261
CG5940 CG8933 -0.175355
CG5940 CG9256 0.329385
CG5949 CG7223 -0.635018
CG5949 CG8651 -0.555043
CG5949 CG9740 -0.381086
CG5949 CG9866 0.336894
CG5949 CG9884 -0.184383
CG6105 CG6210 -0.598652
CG6105 CG7375 -0.690617
CG6105 CG7892 -0.410949
CG6105 CG9256 0.298188
CG6105 CG9762 -0.206910
CG6105 CG9884 0.195957
CG6210 CG6751 -1.074127
CG6210 CG7375 -0.107197
CG6210 CG7528 -0.353693
CG6210 CG9148 -0.630811
CG6345 CG6647 -0.198130
CG6345 CG9211 -1.732906
CG6345 CG9884 0.092111
CG6391 CG6751 -0.563259
CG6391 CG6930 -1.122963
CG6391 CG7265 -0.416118
CG6391 CG8472 -0.169183
CG6501 CG7563 -0.269573
CG6501 CG8965 0.302008
CG6501 CG9022 -0.861209
CG6501 TE19126 -0.897876
CG6578 CG8625 0.096359
CG6578 CG9256 0.136631
CG6578 CG9740 0.886257
CG6578 CG9884 -1.555587
CG6578 CG9977 -0.334517
CG6647 CG7457 0.735087
CG6647 CG7698 -1.327338
CG6647 CG8308 -2.172585
CG6647 CG8472 0.182089
CG6647 CG9211 -0.768697
CG6647 CG9256 0.192560
CG6647 CG9712 0.016538
CG6647 CG9740 -1.457852
CG6647 CG9750 -0.036628
CG6647 CG9884 -0.529182
CG6720 CG7265 -0.398139
CG6720 CG7528 -0.381469
CG6720 CG7698 -0.262092
CG6720 CG8933 -0.746562
CG6720 CG9193 -0.577368
CG6720 CG9256 0.408551
CG6720 CG9740 -0.010841
CG6720 CG9750 -0.926204
CG6720 CG9984 0.083660
CG6751 CG7528 0.201958
CG6751 CG8472 0.625447
CG6751 CG9148 -1.731644
CG6751 CG9916 -0.068413
CG6860 CG8308 -1.045714
CG6860 CG8472 -0.484113
CG6860 CG9211 -0.379330
CG6930 CG6949 -1.024567
CG6949 CG7271 -1.357786
CG7265 CG7271 -0.018283
CG7265 CG7528 -0.258149
CG7265 CG8472 -2.372460
CG7265 CG9256 -2.611008
CG7265 CG9423 -0.563672
CG7265 CG9750 -0.615211
CG7265 CG9984 -2.061455
CG7271 CG7698 -0.252394
CG7375 CG7892 -0.646553
CG7375 CG9712 0.636025
CG7375 CG9762 -1.593028
CG7375 CG9866 -0.136941
CG7413 CG7563 -0.700620
CG7413 CG9191 -1.402748
CG7457 CG7855 -0.494321
CG7457 CG8544 -1.157087
CG7457 CG9256 -0.713331
CG7457 CG9712 -0.434798
CG7457 CG9740 -0.033809
CG7528 CG7698 0.399642
CG7528 CG8472 0.273433
CG7528 CG9148 -0.292015
CG7528 CG9423 0.279933
CG7528 CG9984 -1.395123
CG7538 CG7698 -0.467830
CG7563 CG8965 -1.157185
CG7698 CG8933 -0.650777
CG7698 CG9256 0.383825
CG7698 CG9712 0.341020
CG7698 CG9740 -1.568633
CG7698 CG9750 0.343767
CG7698 CG9884 0.398793
CG7698 CG9984 -0.545863
CG7833 CG8050 -0.868633
CG7833 CG8625 -0.585828
CG7833 CG9740 -0.018346
CG7855 CG9193 -0.690497
CG7855 CG9256 -1.106862
CG7855 CG9712 -0.188319
CG7855 CG9740 0.966391
CG7855 CG9750 -0.280384
CG8050 CG9188 -0.811149
CG8050 CG9740 -0.117536
CG8050 CG9866 -0.086633
CG8147 CG8174 -0.720022
CG8147 CG9916 0.380548
CG8174 CG9322 -0.024509
CG8308 CG8472 -0.096648
CG8308 CG9211 0.121254
CG8308 CG9256 -0.281764
CG8308 CG9712 -0.390717
CG8308 CG9740 1.893516
CG8472 CG9256 0.718269
CG8472 CG9984 1.584751
CG8625 CG9762 -0.143903
CG8625 CG9884 -0.143006
CG8625 CG9977 -0.539306
CG8651 CG9423 -0.643601
CG8933 CG9712 0.177729
CG8933 CG9740 -0.683577
CG8933 CG9750 -0.375750
CG8933 CG9884 1.077523
CG8933 CG9977 -0.115743
CG8933 CG9984 -0.202047
CG9148 CG9916 -0.342340
CG9188 CG9884 -0.403619
CG9211 CG9712 0.266456
CG9238 CG9322 -1.242842
CG9238 TE19126 -0.300014
CG9253 CG9884 -0.522108
CG9253 CG9984 0.153379
CG9256 CG9423 -0.107451
CG9256 CG9712 0.289035
CG9256 CG9740 -2.216266
CG9256 CG9750 0.908610
CG9256 CG9884 1.667076
CG9256 CG9984 1.596709
CG9322 TE19126 -0.695094
CG9423 CG9984 0.201211
CG9712 CG9740 -5.231479
CG9712 CG9762 -0.891292
CG9712 CG9866 0.176980
CG9712 CG9884 0.418347
CG9712 CG9977 0.067783
CG9740 CG9750 0.584919
CG9740 CG9762 1.000100
CG9740 CG9866 -1.618538
CG9740 CG9884 -6.338069
CG9740 CG9977 -0.431269
CG9740 CG9984 -0.325318
CG9762 CG9866 -1.182811
CG9762 CG9884 -2.011923
CG9866 CG9884 0.393873
CG9884 CG9977 -0.237556
CG9884 CG9984 0.615271
