# Supplementary material for: GINI: From ISH Images to Gene Interaction Networks
Source: PLoS Comput Biol. 2013 Oct 10;9(10):e1003227. doi: 10.1371/journal.pcbi.1003227 (PMC3794902; doi:10.1371/journal.pcbi.1003227)
Supplement: Dataset S1 — Networks predicted by GINI for the 9–10 and 13–16 development stages. For the data at each stage, multiple networks were predicted by varying the tuning parameter , between 0.5 and 1, as described in the paper. The network for each value is stored in a separate file in the dataset, in a format readable by Cytoscape. (BZ2) [file pcbi.1003227.s001.bz2 › Dataset_S1_Networks/GINI_network_stage9-10_lambda0.7.txt]

CG10059 CG1091 -0.971074
CG10059 CG11123 -2.419515
CG10059 CG11324 -0.107808
CG10059 CG12131 0.678418
CG10059 CG12592 -0.354197
CG10059 CG12752 -2.100932
CG10059 CG14066 0.381486
CG10059 CG14430 -0.425974
CG10059 CG14781 -0.252756
CG10059 CG17054 0.663927
CG10059 CG1715 0.062331
CG10059 CG1780 -1.005239
CG10059 CG1957 0.281816
CG10059 CG2048 1.191557
CG10059 CG2140 -0.475155
CG10059 CG2161 0.201756
CG10059 CG2210 0.612446
CG10059 CG2791 0.114207
CG10059 CG3969 -1.320247
CG10059 CG4041 -1.675702
CG10059 CG4307 -1.057913
CG10059 CG4904 -2.814169
CG10059 CG5277 0.375280
CG10059 CG5454 -1.032599
CG10059 CG5581 -0.166013
CG10059 CG6578 -0.640571
CG10059 CG8174 -0.870342
CG10059 CG9256 0.830033
CG10059 CG9740 0.341572
CG10059 CG9884 1.554142
CG10059 CG9984 1.576282
CG10082 CG1071 -1.051126
CG10082 CG10882 -1.204771
CG10082 CG11988 -0.010278
CG10082 CG1345 -0.339179
CG10082 CG1591 -0.569925
CG10082 CG31349 -0.143845
CG10082 CG3400 -0.631174
CG10082 CG5813 -0.124883
CG10082 CG9148 -0.131288
CG10108 CG12094 -0.933268
CG10108 CG12284 -0.300839
CG10108 CG14513 0.017056
CG10108 CG1624 -1.279251
CG10108 CG18024 -2.007818
CG10108 CG1966 0.033146
CG10108 CG3430 -1.209795
CG10108 CG6246 -1.070891
CG10108 CG7457 -0.392395
CG10108 CG7855 -0.445924
CG10206 CG11107 0.060208
CG10206 CG11988 -0.651219
CG10206 CG12581 -0.318450
CG10206 CG13900 -0.514033
CG10206 CG1957 -0.137202
CG10206 CG30497 -1.356239
CG10206 CG4050 -0.180406
CG10206 CG4303 -0.004060
CG10206 CG5277 -0.046780
CG10206 CG5408 -0.484085
CG10206 CG6105 -0.654615
CG10206 CG6210 0.024031
CG10206 CG9148 -0.103096
CG10206 CG9977 0.241697
CG10212 CG11849 -0.332414
CG10212 CG11987 -0.018166
CG10212 CG12094 -0.555260
CG10212 CG18174 -0.399562
CG10212 CG1837 -1.320007
CG10212 CG32149 -0.668186
CG10212 CG3416 -1.516483
CG10212 CG5083 0.246236
CG10212 CG7271 -0.412209
CG10212 CG7457 -0.798747
CG10212 CG7698 -0.183008
CG10212 CG8544 -0.722957
CG10212 CG9256 0.737844
CG10212 CG9750 -0.221244
CG10236 CG11652 -0.987751
CG10236 CG9916 -1.275433
CG10360 CG11979 -0.865777
CG10360 CG12131 -0.337397
CG10360 CG4567 -0.182207
CG10360 CG4904 0.118584
CG10360 CG5277 -0.528857
CG10360 CG6751 -0.114629
CG10360 CG9740 0.335466
CG10360 CG9762 -1.314104
CG10360 CG9884 -0.432762
CG1064 CG11988 -0.399275
CG1064 CG31349 -0.608601
CG1064 CG3400 -0.631548
CG1064 CG5813 -0.576025
CG1064 CG9322 -0.459677
CG1071 CG10882 -0.729972
CG1071 CG1345 0.060605
CG1071 CG2210 -0.568314
CG1071 CG31349 -0.807949
CG1071 CG5813 -1.046949
CG10882 CG3992 -0.977640
CG1091 CG11107 0.738618
CG1091 CG11123 0.016365
CG1091 CG11324 -1.357057
CG1091 CG12131 0.270750
CG1091 CG12576 -0.823847
CG1091 CG12752 -0.138322
CG1091 CG14066 0.489988
CG1091 CG14781 -0.087623
CG1091 CG17054 -0.218347
CG1091 CG1715 -0.113387
CG1091 CG1780 0.156437
CG1091 CG18528 0.064692
CG1091 CG1957 -0.313891
CG1091 CG2048 -1.814642
CG1091 CG2140 0.373229
CG1091 CG2161 0.329689
CG1091 CG2791 0.107827
CG1091 CG2941 0.001775
CG1091 CG3307 -0.075217
CG1091 CG3969 -0.594116
CG1091 CG4041 -0.353090
CG1091 CG4050 -0.026474
CG1091 CG4307 1.173531
CG1091 CG4878 0.513466
CG1091 CG4904 -1.006416
CG1091 CG5083 0.187449
CG1091 CG5277 -0.861229
CG1091 CG5408 -0.048489
CG1091 CG5809 0.227793
CG1091 CG6105 -0.546728
CG1091 CG6210 -0.272530
CG1091 CG6578 0.512341
CG1091 CG6647 0.116968
CG1091 CG7698 -1.165551
CG1091 CG8933 0.093044
CG1091 CG9256 -0.222406
CG1091 CG9712 -0.386537
CG1091 CG9740 1.184298
CG1091 CG9762 0.796336
CG1091 CG9884 -3.473336
CG1091 CG9984 -0.332735
CG10922 CG11107 -0.475639
CG10922 CG12752 0.195061
CG10922 CG13005 -0.735519
CG10922 CG1780 -0.146848
CG10922 CG2140 -0.634862
CG10922 CG3969 -0.037773
CG10922 CG5215 -0.726448
CG10922 CG5277 -1.394454
CG10922 CG6578 0.064373
CG10922 CG6751 -0.311549
CG10922 CG7265 0.108006
CG10922 CG7528 0.268297
CG10922 CG9148 0.023821
CG10922 CG9256 -0.217069
CG10988 CG2469 -1.446053
CG11107 CG11886 0.789698
CG11107 CG12592 -1.782940
CG11107 CG13005 -1.008798
CG11107 CG13900 -0.297009
CG11107 CG14805 0.244849
CG11107 CG1780 -0.531231
CG11107 CG18657 -0.027760
CG11107 CG1957 -1.109671
CG11107 CG2048 -1.293071
CG11107 CG2140 -0.196811
CG11107 CG2161 0.069647
CG11107 CG3227 0.029598
CG11107 CG3424 -0.734920
CG11107 CG3969 0.447037
CG11107 CG4050 0.368216
CG11107 CG4236 -1.232900
CG11107 CG4303 -0.854467
CG11107 CG4307 0.781575
CG11107 CG5215 0.398185
CG11107 CG5277 -0.599669
CG11107 CG5581 -0.073190
CG11107 CG5809 0.024733
CG11107 CG6105 0.291626
CG11107 CG6210 -0.194898
CG11107 CG6720 0.199895
CG11107 CG7265 -0.902601
CG11107 CG7528 -0.668355
CG11107 CG7698 -0.222991
CG11107 CG8933 -0.801991
CG11107 CG9256 0.581370
CG11107 CG9423 -0.263700
CG11107 CG9750 0.333979
CG11107 CG9977 0.437990
CG11107 CG9984 0.014031
CG11120 CG9762 -1.649731
CG11123 CG12131 -0.484668
CG11123 CG12752 0.766156
CG11123 CG14066 -0.083415
CG11123 CG14781 0.444533
CG11123 CG17054 0.439758
CG11123 CG1715 -0.866906
CG11123 CG1780 0.801702
CG11123 CG1957 -0.223896
CG11123 CG2048 -1.464662
CG11123 CG2161 -1.186488
CG11123 CG2791 -0.115032
CG11123 CG3278 -0.197280
CG11123 CG3307 0.749480
CG11123 CG3969 2.163518
CG11123 CG4008 -0.911865
CG11123 CG4041 0.475134
CG11123 CG4307 0.289457
CG11123 CG4904 0.722338
CG11123 CG5083 -1.630763
CG11123 CG5277 -0.740938
CG11123 CG5454 0.008979
CG11123 CG6391 -0.228599
CG11123 CG6578 -0.359126
CG11123 CG6751 0.495088
CG11123 CG7265 0.661523
CG11123 CG9256 -1.237549
CG11123 CG9712 -0.350651
CG11123 CG9740 1.025748
CG11123 CG9884 -0.574946
CG11123 CG9916 -0.336751
CG11123 CG9984 -2.027655
CG11164 CG5893 -2.402581
CG11164 CG7855 -2.155694
CG11324 CG12752 0.170015
CG11324 CG1345 -0.237542
CG11324 CG17054 -0.348635
CG11324 CG18528 -1.163992
CG11324 CG2199 0.100029
CG11324 CG2210 -0.142602
CG11324 CG2791 -0.812197
CG11324 CG3969 -0.229183
CG11324 CG4307 -0.868791
CG11324 CG4878 -0.020381
CG11324 CG4904 -0.170836
CG11324 CG7698 0.004564
CG11324 CG9884 -0.169805
CG11324 CG9984 0.947847
CG11652 CG1345 -0.141841
CG11652 CG14066 -0.428539
CG11652 CG2199 0.714356
CG11652 CG2210 -0.682088
CG11652 CG32486 -1.310127
CG11652 CG3278 -2.094939
CG11652 CG4904 0.542154
CG11652 CG5824 -2.116549
CG11652 CG6751 -0.668112
CG11652 CG9148 0.073170
CG11652 CG9916 0.952368
CG11849 CG18657 -0.767149
CG11849 CG32149 -1.216926
CG11849 CG5215 -0.663421
CG11849 CG5452 -1.686227
CG11861 CG3998 -0.199805
CG11861 CG5454 -0.445236
CG11861 CG6345 -0.616760
CG11861 CG6647 -0.739132
CG11861 CG8308 -1.005743
CG11886 CG12592 -1.752267
CG11886 CG12752 -0.059206
CG11886 CG14513 -0.205850
CG11886 CG1780 0.074892
CG11886 CG1957 -3.426193
CG11886 CG1966 -0.175486
CG11886 CG2048 -1.530658
CG11886 CG2140 -0.188595
CG11886 CG2358 -0.315374
CG11886 CG3041 -0.425153
CG11886 CG3048 -0.440499
CG11886 CG32982 -0.212007
CG11886 CG3307 0.291981
CG11886 CG3424 -0.166097
CG11886 CG4050 -0.565256
CG11886 CG4236 -1.691749
CG11886 CG4878 1.205528
CG11886 CG5581 0.369198
CG11886 CG6578 1.012250
CG11886 CG8933 0.686343
CG11886 CG9256 0.216594
CG11886 CG9423 -0.207943
CG11886 CG9740 -0.370872
CG11886 CG9977 0.124694
CG11979 CG12802 -0.452395
CG11979 CG13900 0.140656
CG11979 CG14781 0.008809
CG11979 CG17054 0.640254
CG11979 CG2941 -1.173004
CG11979 CG30193 -0.145563
CG11979 CG3183 -1.476261
CG11979 CG3307 0.491422
CG11979 CG4303 -0.524013
CG11979 CG4567 -0.139378
CG11979 CG5408 -0.130581
CG11979 CG5581 -0.123559
CG11979 CG8651 -0.310904
CG11979 CG9712 1.272219
CG11979 CG9740 -1.475348
CG11979 CG9884 -0.472485
CG11987 CG12131 -0.285387
CG11987 CG12592 0.326267
CG11987 CG13005 -0.655753
CG11987 CG14066 -0.305052
CG11987 CG14805 -0.818170
CG11987 CG17054 -0.157522
CG11987 CG1715 -0.213867
CG11987 CG2048 0.825436
CG11987 CG3416 -0.657544
CG11987 CG3969 -1.247388
CG11987 CG4878 0.444477
CG11987 CG4904 -0.377851
CG11987 CG5083 0.373364
CG11987 CG6720 -0.115113
CG11987 CG7265 -0.194060
CG11987 CG7528 -0.017955
CG11987 CG7698 -0.200036
CG11987 CG8472 0.083369
CG11987 CG9256 -0.935399
CG11987 CG9750 -1.314472
CG11987 CG9984 0.587405
CG11988 CG12249 0.491683
CG11988 CG12581 -0.464810
CG11988 CG1591 -0.166041
CG11988 CG18754 -0.074082
CG11988 CG2199 0.124071
CG11988 CG30497 -0.020767
CG11988 CG31349 0.086683
CG11988 CG3400 -1.595521
CG11988 CG4050 -0.091872
CG11988 CG5277 -0.466420
CG11988 CG5408 -0.465773
CG11988 CG5814 -0.117079
CG11988 CG5824 0.443334
CG11988 CG6210 -0.722308
CG11988 CG6578 -0.132062
CG11988 CG6751 0.439284
CG11988 CG9148 -1.659458
CG11988 CG9238 -0.217160
CG1200 CG17725 -0.604633
CG1200 CG3705 -1.274131
CG1200 CG8147 -1.509046
CG12091 CG3400 -1.422173
CG12094 CG32982 -0.632729
CG12094 CG7457 -0.434737
CG12129 CG1475 -1.109363
CG12129 CG14805 -0.541305
CG12129 CG4050 -0.266347
CG12129 CG4904 -0.373722
CG12129 CG7265 -0.299482
CG12129 CG8472 -0.537390
CG12129 CG9022 -0.999274
CG12131 CG12592 -0.456752
CG12131 CG12752 1.992472
CG12131 CG13005 1.003183
CG12131 CG1395 -0.424712
CG12131 CG14066 -0.807053
CG12131 CG14781 -0.193255
CG12131 CG14805 -0.194863
CG12131 CG17054 -1.445791
CG12131 CG1715 0.238089
CG12131 CG1763 -0.974366
CG12131 CG18608 0.064619
CG12131 CG2140 -0.491194
CG12131 CG2161 -0.262777
CG12131 CG2199 -1.577946
CG12131 CG2358 0.221466
CG12131 CG3183 0.393201
CG12131 CG32486 0.048512
CG12131 CG3307 -1.260565
CG12131 CG3800 -0.106025
CG12131 CG3969 -1.539068
CG12131 CG4041 -1.516516
CG12131 CG4307 0.194625
CG12131 CG4567 -0.250712
CG12131 CG4878 -1.174828
CG12131 CG4904 -1.330830
CG12131 CG5083 0.545798
CG12131 CG5277 1.379820
CG12131 CG5408 0.076548
CG12131 CG5454 0.549066
CG12131 CG5581 0.681752
CG12131 CG5809 -0.154861
CG12131 CG5813 0.211364
CG12131 CG6210 0.561299
CG12131 CG6345 0.293264
CG12131 CG6391 -0.269489
CG12131 CG6647 -1.276148
CG12131 CG6751 -1.761887
CG12131 CG7265 0.636540
CG12131 CG7528 -0.244812
CG12131 CG7698 0.833721
CG12131 CG8308 0.370563
CG12131 CG8472 -1.643468
CG12131 CG9148 -0.047426
CG12131 CG9211 0.328518
CG12131 CG9253 -0.629325
CG12131 CG9256 0.317820
CG12131 CG9740 1.389038
CG12131 CG9884 0.467951
CG12131 CG9984 -2.222892
CG12157 CG1475 -1.432862
CG12177 CG18657 -1.178870
CG12177 CG4158 -1.106256
CG12177 CG4567 -0.759530
CG12177 CG8651 -0.387361
CG12249 CG1591 -0.243650
CG12249 CG17437 -0.586206
CG12249 CG18754 0.490245
CG12249 CG31349 -0.671129
CG12249 CG3800 -0.265191
CG12249 CG3992 -0.374548
CG12249 CG4440 -0.247275
CG12249 CG5408 -0.540137
CG12249 CG5814 -2.224672
CG12249 CG5824 0.404985
CG12249 CG6210 -0.117167
CG12249 CG6751 0.424158
CG12249 CG9148 -1.596560
CG12249 CG9916 -0.445262
CG12284 CG14513 -1.974247
CG12284 CG1624 -0.783850
CG12284 CG6246 -1.038843
CG12284 CG9866 0.121874
CG12576 CG12592 0.715299
CG12576 CG14430 0.131092
CG12576 CG1715 -0.637582
CG12576 CG1837 -0.819799
CG12576 CG2358 -0.232960
CG12576 CG3041 -0.348500
CG12576 CG32982 0.263503
CG12576 CG3307 0.735945
CG12576 CG3998 0.018001
CG12576 CG4589 0.310007
CG12576 CG4878 -0.085226
CG12576 CG4904 0.163351
CG12576 CG5083 -0.739333
CG12576 CG5454 -0.281559
CG12576 CG6647 -1.045175
CG12576 CG7457 0.060342
CG12576 CG7698 0.556759
CG12576 CG7855 -1.013687
CG12576 CG8308 -1.206971
CG12576 CG9256 1.103382
CG12576 CG9712 0.380448
CG12576 CG9740 -3.632993
CG12576 CG9884 0.217084
CG12581 CG12676 0.007006
CG12581 CG13894 -0.412633
CG12581 CG16876 -0.378745
CG12581 CG2199 -0.601763
CG12581 CG3800 -0.371965
CG12581 CG5408 -0.151543
CG12581 CG8625 -0.732136
CG12581 CG9148 0.167647
CG12592 CG12752 0.114540
CG12592 CG13005 -0.079845
CG12592 CG17054 -0.007518
CG12592 CG1715 -0.740922
CG12592 CG1780 -0.618308
CG12592 CG18608 0.334058
CG12592 CG1957 -0.149152
CG12592 CG2048 0.206791
CG12592 CG2140 -0.622767
CG12592 CG2161 0.207635
CG12592 CG2358 -0.050851
CG12592 CG3183 -0.129837
CG12592 CG3307 -0.245795
CG12592 CG3969 0.409617
CG12592 CG4041 0.709491
CG12592 CG4236 0.490022
CG12592 CG4303 0.219833
CG12592 CG4307 0.133333
CG12592 CG4878 -0.159262
CG12592 CG4904 -0.307369
CG12592 CG5083 0.512760
CG12592 CG5581 -0.180635
CG12592 CG6391 -0.126493
CG12592 CG6720 -0.552812
CG12592 CG7265 -0.940878
CG12592 CG8472 0.173420
CG12592 CG8933 0.764443
CG12592 CG9256 -0.845788
CG12592 CG9423 0.035352
CG12592 CG9740 -1.460201
CG12592 CG9750 -0.469034
CG12592 CG9984 -0.680229
CG12676 CG12802 -0.401238
CG12676 CG13894 -0.204550
CG12676 CG16876 -2.786737
CG12676 CG2199 -0.349258
CG12676 CG5277 0.574500
CG12676 CG6345 -0.123285
CG12676 CG6578 -0.534640
CG12676 CG8625 -0.781967
CG12676 CG9238 -0.728647
CG12676 CG9322 -1.438356
CG12752 CG1395 -0.510058
CG12752 CG14066 -1.242670
CG12752 CG17054 -1.436651
CG12752 CG1763 -0.404937
CG12752 CG1780 1.157970
CG12752 CG18608 0.350721
CG12752 CG2048 -2.629184
CG12752 CG2140 -0.121723
CG12752 CG2199 -1.146412
CG12752 CG2358 -0.522449
CG12752 CG32486 0.114735
CG12752 CG3307 -2.492979
CG12752 CG3969 -0.216597
CG12752 CG4041 -0.564868
CG12752 CG4050 -0.931959
CG12752 CG4307 -1.244201
CG12752 CG4567 0.098590
CG12752 CG4878 -0.110352
CG12752 CG4904 0.442686
CG12752 CG5083 -0.016947
CG12752 CG5258 0.012193
CG12752 CG5277 0.130847
CG12752 CG5454 1.077279
CG12752 CG5581 0.160409
CG12752 CG6578 0.022434
CG12752 CG6647 0.192492
CG12752 CG7265 0.467939
CG12752 CG7698 0.110203
CG12752 CG8472 -0.169694
CG12752 CG9256 -0.013220
CG12752 CG9740 1.511121
CG12752 CG9884 0.474782
CG12752 CG9984 -1.794650
CG12802 CG1374 -1.094324
CG12802 CG16876 -0.665639
CG12802 CG2198 -0.706851
CG12802 CG30193 -0.310617
CG12802 CG32982 -0.370686
CG12802 CG9740 0.284980
CG12802 CG9884 -0.156139
CG13005 CG14066 -0.899962
CG13005 CG14805 -0.938707
CG13005 CG1780 -0.300254
CG13005 CG2161 0.374847
CG13005 CG3969 -1.289263
CG13005 CG4050 -0.319145
CG13005 CG4307 0.228715
CG13005 CG4567 -0.221081
CG13005 CG4878 0.522408
CG13005 CG4904 0.283734
CG13005 CG5215 -0.094259
CG13005 CG5258 -0.316784
CG13005 CG5277 0.310791
CG13005 CG6751 -0.952682
CG13005 CG7265 -1.199701
CG13005 CG7528 -0.565467
CG13005 CG9253 -0.353061
CG13005 CG9256 0.916198
CG13005 CG9423 0.032269
CG13005 CG9984 0.282730
CG1345 CG14066 0.499485
CG1345 CG1475 -0.366398
CG1345 CG17256 -0.698463
CG1345 CG18754 0.349251
CG1345 CG2199 -0.966451
CG1345 CG2210 -0.993556
CG1345 CG2791 -0.176741
CG1345 CG31349 -0.358980
CG1345 CG4904 -0.697785
CG1345 CG5277 0.305993
CG1345 CG5824 -0.326099
CG1345 CG6751 -0.006319
CG1345 CG8147 -0.208793
CG1345 CG8174 0.030015
CG1345 CG9322 -0.966979
CG1374 CG5581 -0.440952
CG1374 CG5949 -0.420448
CG1374 CG8651 -1.065965
CG13777 CG32372 -1.659002
CG13894 CG1591 0.061535
CG13894 CG2199 0.390567
CG13894 CG31349 -0.813146
CG13894 CG3605 -0.065525
CG13894 CG3800 0.130234
CG13894 CG4440 -0.847379
CG13894 CG4672 -0.468901
CG13894 CG5408 -0.919860
CG13894 CG5814 -0.170172
CG13894 CG6345 -0.989454
CG13900 CG1957 0.395375
CG13900 CG2941 -0.563519
CG13900 CG3227 0.012314
CG13900 CG4303 -2.205397
CG13900 CG6105 -0.893351
CG13900 CG7375 0.174481
CG13900 CG7892 -1.043352
CG13900 CG9423 -0.310376
CG1395 CG17054 0.540113
CG1395 CG18608 -1.133878
CG1395 CG2199 -0.249871
CG1395 CG3183 -0.558935
CG1395 CG3800 -0.189611
CG1395 CG4567 -0.279601
CG1395 CG5215 -0.084566
CG1395 CG5277 -0.167943
CG1395 CG5824 -0.096789
CG1395 CG6751 -0.468669
CG1395 CG7528 -0.971493
CG1395 CG9984 0.634106
CG14066 CG14805 -0.109462
CG14066 CG17054 0.630683
CG14066 CG2048 0.468809
CG14066 CG2161 0.355057
CG14066 CG2199 -0.374165
CG14066 CG2210 0.118120
CG14066 CG2791 -0.519767
CG14066 CG32486 -1.409967
CG14066 CG3278 -0.562583
CG14066 CG3969 -1.007445
CG14066 CG4307 -0.088819
CG14066 CG4567 0.218880
CG14066 CG4878 0.248175
CG14066 CG4904 -2.708082
CG14066 CG5277 0.438904
CG14066 CG5813 0.229123
CG14066 CG5824 -0.304267
CG14066 CG6647 -0.176921
CG14066 CG6751 -0.899239
CG14066 CG7265 0.452917
CG14066 CG9256 -0.390635
CG14066 CG9984 1.159900
CG14222 CG16903 -1.333858
CG14222 CG3400 -1.534891
CG14430 CG1715 -2.249688
CG14430 CG4307 -0.174790
CG14430 CG4904 0.476003
CG14430 CG5454 -0.344605
CG14430 CG6647 -0.634351
CG14430 CG9712 -0.508182
CG14430 CG9740 0.271111
CG1447 CG17725 -0.582610
CG1447 CG17932 -1.249930
CG1447 CG8174 -1.066732
CG14513 CG1624 0.106140
CG14513 CG18528 -0.168931
CG14513 CG1966 -0.017008
CG14513 CG30193 0.090141
CG14513 CG3430 -0.900242
CG14513 CG5940 -0.199784
CG14513 CG6246 -0.971102
CG14513 CG7855 -0.819772
CG14513 CG8050 -0.850654
CG14513 CG9712 -0.308585
CG14513 CG9740 0.068827
CG14513 CG9866 -0.783573
CG14641 CG4440 -1.650383
CG1475 CG1591 -0.766530
CG1475 CG16944 -0.700015
CG1475 CG3198 -0.255902
CG1475 CG3605 0.011350
CG1475 CG4904 -0.016490
CG1475 CG6501 -1.560956
CG1475 CG9022 -0.431209
CG14781 CG18528 0.139289
CG14781 CG2140 -0.081555
CG14781 CG2198 -0.295738
CG14781 CG30193 0.003237
CG14781 CG3307 0.243474
CG14781 CG3430 -0.158298
CG14781 CG3998 0.351857
CG14781 CG4008 -0.441672
CG14781 CG4041 -2.071899
CG14781 CG4589 0.000074
CG14781 CG5083 0.628039
CG14781 CG5454 -0.847270
CG14781 CG5581 0.315107
CG14781 CG5949 0.065361
CG14781 CG6105 0.005794
CG14781 CG6345 -2.120922
CG14781 CG6647 0.154065
CG14781 CG7375 -0.069738
CG14781 CG8050 -0.509872
CG14781 CG9211 -0.553991
CG14781 CG9712 -0.891998
CG14781 CG9740 -0.151740
CG14781 CG9762 -0.129659
CG14781 CG9866 -0.357614
CG14781 CG9884 -0.305026
CG14805 CG1763 -0.178980
CG14805 CG1780 -0.372379
CG14805 CG3969 1.074405
CG14805 CG4050 -0.229056
CG14805 CG4878 -0.547169
CG14805 CG4904 0.259204
CG14805 CG5083 -0.036119
CG14805 CG5258 -0.247658
CG14805 CG6751 0.084378
CG14805 CG7265 -0.857540
CG14805 CG7528 -0.253058
CG14805 CG7698 -0.327982
CG14805 CG8472 0.167047
CG14805 CG9148 -0.271433
CG14805 CG9256 0.045181
CG14805 CG9423 -0.265148
CG15162 CG3992 -1.275583
CG15162 CG9916 -0.896565
CG1548 CG5520 -1.434926
CG1591 CG16944 -1.426658
CG1591 CG31349 -0.584620
CG1591 CG3605 -1.393739
CG1591 CG3992 -0.122837
CG1591 CG4440 0.128153
CG1591 CG5408 0.094288
CG1591 CG6501 -1.115668
CG1591 CG8965 -0.639480
CG1591 CG9022 -0.189678
CG1591 CG9148 -0.326883
CG1624 CG1966 -0.464871
CG1624 CG3227 -0.790026
CG1624 CG3430 0.318571
CG1624 CG7855 -0.692568
CG1624 CG7892 -0.729591
CG16788 CG3400 -1.145668
CG16788 CG9322 -0.931362
CG16876 CG2199 0.049867
CG16876 CG4567 -0.181558
CG16876 CG9238 -0.974498
CG16876 CG9322 0.294565
CG16903 CG3992 -1.456569
CG16944 CG3605 -0.111226
CG16944 CG4672 -0.565049
CG17054 CG1715 0.136306
CG17054 CG1763 -0.402912
CG17054 CG18174 0.099691
CG17054 CG18608 -1.358309
CG17054 CG2048 0.574307
CG17054 CG2140 -0.524619
CG17054 CG2161 -0.874250
CG17054 CG2358 0.262861
CG17054 CG2941 -0.205333
CG17054 CG3183 -1.959459
CG17054 CG32982 0.334236
CG17054 CG3307 1.404548
CG17054 CG3969 -0.163805
CG17054 CG4041 0.730257
CG17054 CG4050 -0.213395
CG17054 CG4307 0.321012
CG17054 CG4567 -1.211845
CG17054 CG4589 0.242028
CG17054 CG4878 -0.538435
CG17054 CG4904 0.249809
CG17054 CG5083 -1.665384
CG17054 CG5215 0.388573
CG17054 CG5258 -0.386330
CG17054 CG5408 -0.242319
CG17054 CG5581 0.258855
CG17054 CG5809 -0.040389
CG17054 CG6860 -0.125044
CG17054 CG7265 1.086940
CG17054 CG7528 0.066381
CG17054 CG7698 0.205483
CG17054 CG9148 0.081226
CG17054 CG9211 0.141823
CG17054 CG9253 0.158358
CG17054 CG9256 -0.884374
CG17054 CG9712 -0.882222
CG17054 CG9740 -1.336612
CG17054 CG9884 -0.189713
CG17054 CG9977 0.066653
CG17054 CG9984 -1.578707
CG1715 CG1957 -0.530447
CG1715 CG2048 0.668999
CG1715 CG3969 -1.208335
CG1715 CG4050 -0.141457
CG1715 CG4307 -0.626833
CG1715 CG4878 -0.007797
CG1715 CG4904 -1.924341
CG1715 CG5083 0.640535
CG1715 CG6578 0.452479
CG1715 CG6647 0.012931
CG1715 CG8472 0.181166
CG1715 CG9256 -0.165337
CG1715 CG9712 0.660308
CG1715 CG9740 -2.221406
CG1715 CG9750 -0.419455
CG1715 CG9884 -0.352735
CG1715 CG9977 -0.022929
CG1715 CG9984 2.123376
CG17256 CG17725 -0.366267
CG17256 CG2210 0.017207
CG17256 CG8147 -1.591131
CG17437 CG31349 -0.640393
CG17437 CG5408 -0.694208
CG17437 CG5814 -0.496688
CG1763 CG18174 -1.656196
CG1763 CG1837 0.039135
CG1763 CG18608 -0.356856
CG1763 CG2199 0.187704
CG1763 CG3307 0.340195
CG1763 CG3969 0.137698
CG1763 CG3998 -0.690126
CG1763 CG4050 0.055864
CG1763 CG4567 -0.211197
CG1763 CG4878 0.502942
CG1763 CG5083 -0.194516
CG1763 CG5258 -0.359716
CG1763 CG5408 0.033981
CG1763 CG5813 -0.684853
CG1763 CG6647 0.922806
CG1763 CG7528 -0.067161
CG1763 CG7698 -0.829712
CG1763 CG8308 -0.582263
CG1763 CG9148 0.056555
CG1763 CG9253 -0.429253
CG1763 CG9984 0.345681
CG17725 CG17932 -1.058386
CG17725 CG2210 -0.613107
CG17725 CG8147 -1.470993
CG1780 CG1837 0.007624
CG1780 CG1957 -0.275058
CG1780 CG2048 -0.653413
CG1780 CG2140 0.224776
CG1780 CG2161 -1.523374
CG1780 CG2358 -0.016792
CG1780 CG3969 -0.674019
CG1780 CG4050 -0.245606
CG1780 CG4236 -0.236639
CG1780 CG4303 0.147609
CG1780 CG4307 -1.019510
CG1780 CG4878 -1.060869
CG1780 CG4904 0.631046
CG1780 CG5215 0.218063
CG1780 CG5277 -0.096972
CG1780 CG5581 -0.050846
CG1780 CG5809 0.143176
CG1780 CG6751 0.220629
CG1780 CG7265 1.153699
CG1780 CG7698 0.356134
CG1780 CG8933 -0.616545
CG1780 CG9256 -0.518488
CG1780 CG9423 -0.646075
CG1780 CG9884 0.175327
CG1780 CG9977 -0.151677
CG1780 CG9984 -0.372835
CG17932 CG2210 -0.569421
CG18024 CG5893 -2.180233
CG18174 CG18608 -0.350731
CG18174 CG3416 -0.727055
CG18174 CG5258 -0.364759
CG18174 CG7698 -0.388602
CG1837 CG2048 0.368219
CG1837 CG2358 -0.184637
CG1837 CG32149 -0.305751
CG1837 CG3307 -0.822327
CG1837 CG3416 -0.089142
CG1837 CG3969 0.375114
CG1837 CG3998 0.077439
CG1837 CG4236 -0.260716
CG1837 CG4307 -0.034443
CG1837 CG4878 -0.681258
CG1837 CG4976 0.361805
CG1837 CG5083 -0.383128
CG1837 CG5940 -0.436561
CG1837 CG6647 -1.408570
CG1837 CG6720 0.133005
CG1837 CG7265 0.899697
CG1837 CG7457 -0.466341
CG1837 CG7698 -1.322226
CG1837 CG7855 -0.544082
CG1837 CG8308 0.159346
CG1837 CG8933 0.372150
CG1837 CG9256 -1.947601
CG1837 CG9712 -0.009482
CG1837 CG9740 2.402626
CG1837 CG9750 -1.208202
CG18528 CG4041 -0.592062
CG18528 CG4307 0.572286
CG18528 CG5809 -0.449576
CG18528 CG7698 -0.652217
CG18528 CG8050 -0.393520
CG18528 CG8933 -0.881020
CG18528 CG9712 -1.679769
CG18528 CG9740 1.283477
CG18528 CG9762 -0.631470
CG18528 CG9866 -0.151931
CG18528 CG9884 -0.447083
CG18608 CG2048 0.485539
CG18608 CG30193 0.312686
CG18608 CG3041 -0.157245
CG18608 CG3183 0.258436
CG18608 CG3307 -1.331592
CG18608 CG3998 -0.521463
CG18608 CG4041 0.250583
CG18608 CG4307 -0.063304
CG18608 CG4567 0.566290
CG18608 CG4589 -0.167261
CG18608 CG4976 0.154166
CG18608 CG5083 -0.292808
CG18608 CG5454 -0.012440
CG18608 CG5581 0.060983
CG18608 CG6860 -0.269155
CG18608 CG7265 0.109661
CG18608 CG9211 -0.858394
CG18608 CG9984 -1.538654
CG18657 CG1966 -0.066622
CG18657 CG3048 -0.576693
CG18657 CG32982 -0.299127
CG18657 CG3430 -0.685469
CG18657 CG4976 -0.055648
CG18657 CG5949 -0.066063
CG18657 CG7223 -0.572079
CG18657 CG8651 -0.091956
CG18657 CG9256 -0.141048
CG1866 CG2469 -1.479733
CG1866 CG3198 -0.822529
CG1866 CG4672 -1.332259
CG18754 CG2199 0.056199
CG18754 CG31349 -0.268391
CG18754 CG3992 -0.612773
CG18754 CG5814 -2.508368
CG18754 CG5824 -0.746213
CG18754 CG9238 -0.189503
CG18754 CG9322 -1.714613
CG18754 TE19126 -0.532567
CG1957 CG2048 -0.128909
CG1957 CG2140 0.510572
CG1957 CG3048 0.035015
CG1957 CG30497 -0.413600
CG1957 CG3227 0.039294
CG1957 CG32982 0.195458
CG1957 CG3424 -0.176832
CG1957 CG4050 -0.074572
CG1957 CG4236 0.944300
CG1957 CG4303 -1.406202
CG1957 CG5215 -0.039964
CG1957 CG5277 0.766309
CG1957 CG5809 0.337787
CG1957 CG6105 -0.720403
CG1957 CG6578 -2.244441
CG1957 CG7265 0.573741
CG1957 CG7892 -0.061171
CG1957 CG8933 -0.280172
CG1957 CG9256 -0.325458
CG1957 CG9423 -0.660492
CG1957 CG9740 -0.390211
CG1957 CG9884 1.462005
CG1957 CG9977 -1.503506
CG1966 CG30193 -0.676816
CG1966 CG32982 -0.790805
CG1966 CG3307 1.278228
CG1966 CG3430 -1.942612
CG1966 CG4589 0.079270
CG1966 CG4976 -1.785114
CG1966 CG5581 0.463527
CG1966 CG5940 0.304897
CG1966 CG5949 0.393941
CG1966 CG6246 -0.258970
CG1966 CG7457 -0.737746
CG1966 CG8651 -0.170640
CG1966 CG9256 -0.048050
CG1966 CG9712 -0.585139
CG1966 CG9740 -0.877547
CG1966 CG9866 -0.508496
CG2048 CG2161 0.874607
CG2048 CG2358 1.269318
CG2048 CG3307 -0.249546
CG2048 CG3969 -1.964480
CG2048 CG4050 0.899626
CG2048 CG4236 -0.438501
CG2048 CG4303 0.227634
CG2048 CG4307 -3.331577
CG2048 CG4589 0.725170
CG2048 CG4878 -1.141732
CG2048 CG4904 -0.761613
CG2048 CG5083 1.008656
CG2048 CG5277 0.181406
CG2048 CG5581 -0.066564
CG2048 CG6578 -0.569798
CG2048 CG6647 -0.096307
CG2048 CG7265 0.684772
CG2048 CG7698 0.621126
CG2048 CG8933 -1.455835
CG2048 CG9256 -3.155803
CG2048 CG9423 0.224353
CG2048 CG9712 1.342228
CG2048 CG9740 -2.856487
CG2048 CG9750 -1.178032
CG2048 CG9884 -0.785965
CG2048 CG9977 0.575990
CG2048 CG9984 1.047551
CG2072 CG2469 -1.425920
CG2140 CG2358 -0.098087
CG2140 CG3227 -0.548690
CG2140 CG32982 0.137704
CG2140 CG3307 -0.200386
CG2140 CG3969 -0.374742
CG2140 CG4041 -0.262838
CG2140 CG4050 -0.021539
CG2140 CG4567 -0.260097
CG2140 CG4904 1.048299
CG2140 CG5083 0.239546
CG2140 CG5277 -0.868277
CG2140 CG5581 -0.396165
CG2140 CG5809 0.147846
CG2140 CG6210 -0.017744
CG2140 CG6751 0.574255
CG2140 CG7698 -0.288460
CG2140 CG9253 -0.032477
CG2140 CG9256 -0.239723
CG2140 CG9740 -0.172441
CG2140 CG9884 -0.465679
CG2140 CG9977 -0.540436
CG2140 CG9984 0.034490
CG2161 CG2941 -0.154008
CG2161 CG3183 -0.058237
CG2161 CG3278 -0.694919
CG2161 CG3416 -0.255903
CG2161 CG3969 -1.855463
CG2161 CG4307 -0.600181
CG2161 CG4878 1.007389
CG2161 CG5083 -0.167784
CG2161 CG5215 -1.448278
CG2161 CG6210 -0.343126
CG2161 CG6391 -0.465974
CG2161 CG6751 -0.831798
CG2161 CG6930 -0.754298
CG2161 CG7265 0.250740
CG2161 CG7271 -0.263069
CG2161 CG7528 0.038925
CG2161 CG8933 0.097169
CG2161 CG9148 0.373094
CG2161 CG9256 -0.076777
CG2161 CG9712 -0.022161
CG2161 CG9984 0.866226
CG2191 TE19126 -1.526596
CG2198 CG3307 -0.362098
CG2198 CG3998 -0.751312
CG2198 CG4567 -0.435784
CG2198 CG6647 -0.214139
CG2198 CG9211 -0.350026
CG2198 CG9740 0.224326
CG2199 CG2791 -0.119768
CG2199 CG31349 -0.202418
CG2199 CG32486 -0.571803
CG2199 CG3800 -0.478979
CG2199 CG4041 -0.035054
CG2199 CG4567 -1.448265
CG2199 CG4904 0.534609
CG2199 CG5277 -2.500502
CG2199 CG5408 0.419459
CG2199 CG5824 -0.612267
CG2199 CG6345 -1.272856
CG2199 CG6751 0.425617
CG2199 CG9238 -0.028885
CG2199 CG9322 -1.119401
CG2199 CG9884 0.507580
CG2199 CG9984 1.828365
CG2210 CG2791 0.118890
CG2210 CG3969 0.025296
CG2210 CG3992 -0.056013
CG2210 CG4904 -1.495417
CG2210 CG5824 0.059256
CG2210 CG6751 -0.076784
CG2210 CG8147 -0.990958
CG2210 CG8174 -0.205943
CG2210 CG9148 0.344090
CG2210 CG9916 -0.739766
CG2358 CG3307 0.106608
CG2358 CG3969 0.121870
CG2358 CG4050 -0.097513
CG2358 CG4236 -0.179316
CG2358 CG4307 0.225319
CG2358 CG4878 -2.197669
CG2358 CG4904 -0.441939
CG2358 CG5258 -0.189723
CG2358 CG6720 -1.203314
CG2358 CG7265 0.595450
CG2358 CG7538 -0.867714
CG2358 CG7698 -0.287552
CG2358 CG8308 -0.025690
CG2358 CG9256 -0.579536
CG2358 CG9884 -0.065562
CG2358 CG9984 -0.406744
CG2791 CG4050 -0.108483
CG2791 CG4904 -0.034063
CG2791 CG5277 -0.163426
CG2791 CG8147 -0.203146
CG2791 CG8174 -0.513075
CG2791 CG9148 -0.190470
CG2791 CG9238 -0.544512
CG2791 CG9916 -0.495195
CG2863 CG5454 -1.027385
CG2863 CG8472 -0.943197
CG2941 CG3183 0.124054
CG2941 CG7375 -1.266306
CG2941 CG9712 -2.767786
CG2941 CG9740 1.060979
CG2941 CG9762 0.736398
CG2941 CG9866 -0.055930
CG2941 CG9884 -0.341982
CG30118 CG8147 -1.471343
CG30193 CG3041 -0.365338
CG30193 CG32982 0.643424
CG30193 CG3307 -0.757662
CG30193 CG3430 -0.865620
CG30193 CG3998 -0.552763
CG30193 CG4589 -0.925239
CG30193 CG4976 -0.302622
CG30193 CG5454 -0.953476
CG30193 CG5581 -0.701209
CG30193 CG5940 -0.010326
CG30193 CG5949 -0.206832
CG30193 CG6647 0.893807
CG30193 CG9712 0.293930
CG30193 CG9740 -1.447734
CG30193 CG9866 0.665205
CG3039 CG3424 -1.055907
CG3039 CG4236 -1.410233
CG3039 CG9999 -1.530578
CG3041 CG3183 -0.170855
CG3041 CG3307 -0.795473
CG3041 CG4589 -0.061193
CG3041 CG4976 -0.077793
CG3041 CG5940 -0.772579
CG3041 CG5949 -0.162663
CG3041 CG7265 -0.157995
CG3041 CG9256 0.116537
CG3048 CG32982 -0.718750
CG3048 CG8651 -0.996832
CG3048 CG9977 -0.405112
CG30497 CG3227 -0.239962
CG30497 CG5809 -0.111627
CG30497 CG6105 -0.344297
CG30497 CG6578 0.058683
CG30497 CG7375 -0.257691
CG30497 CG8625 -0.237781
CG30497 CG9148 -0.050481
CG30497 CG9977 -1.279711
CG31349 CG3800 -0.727169
CG31349 CG5408 0.013861
CG31349 CG5814 -0.743003
CG31349 CG9148 0.634908
CG31349 CG9238 0.229711
CG31349 CG9322 0.553669
CG31349 TE19126 -1.309384
CG3183 CG32982 -0.452546
CG3183 CG3307 -1.724516
CG3183 CG4567 0.388197
CG3183 CG5083 -0.584236
CG3183 CG5581 -0.340344
CG3183 CG7892 -0.321993
CG3183 CG8651 -0.383465
CG3183 CG9712 -1.150318
CG3183 CG9740 2.207832
CG3183 CG9984 0.750116
CG3198 CG3605 -0.301392
CG3198 CG4672 -0.393935
CG3198 CG6501 -1.043748
CG3198 CG7563 -1.351724
CG3198 CG8965 -1.600994
CG32149 CG5215 -0.347389
CG32149 CG7457 -0.402083
CG32149 CG9256 -0.250188
CG3227 CG4236 -0.233809
CG3227 CG4303 -0.487161
CG3227 CG5809 -0.013685
CG3227 CG7892 -0.260872
CG3227 CG8625 -1.113670
CG3227 CG9977 -0.012867
CG32486 CG3278 -0.053553
CG32486 CG4307 -0.149756
CG32486 CG5813 -0.170053
CG32486 CG5824 -0.393862
CG32486 CG9984 -0.124109
CG3278 CG4878 -0.220061
CG3278 CG4904 0.098764
CG3278 CG5824 0.703413
CG3278 CG7265 -0.217052
CG3278 CG9916 -0.922251
CG32982 CG3307 -0.051978
CG32982 CG3430 -1.207738
CG32982 CG4589 -0.851414
CG32982 CG4878 0.402693
CG32982 CG4976 -1.256408
CG32982 CG5809 -0.627240
CG32982 CG5949 -0.225532
CG32982 CG6647 0.637478
CG32982 CG8308 -0.593591
CG32982 CG8651 -0.141036
CG32982 CG9256 0.623383
CG32982 CG9712 0.140563
CG32982 CG9740 -3.353092
CG32982 CG9866 1.181146
CG32982 CG9884 0.950159
CG32982 CG9977 -0.124023
CG3307 CG3430 0.005413
CG3307 CG3969 1.519765
CG3307 CG3998 -0.213213
CG3307 CG4041 -0.512187
CG3307 CG4307 1.121577
CG3307 CG4589 0.163297
CG3307 CG4878 0.707671
CG3307 CG4976 -2.197720
CG3307 CG5083 -1.399368
CG3307 CG5454 -1.364790
CG3307 CG5581 -0.599826
CG3307 CG6647 0.192829
CG3307 CG7265 0.333109
CG3307 CG7698 0.710008
CG3307 CG8308 -1.071816
CG3307 CG8472 0.135979
CG3307 CG8651 0.658901
CG3307 CG9211 0.280490
CG3307 CG9256 -0.367396
CG3307 CG9712 0.761443
CG3307 CG9740 -5.912294
CG3307 CG9884 1.646764
CG3307 CG9984 -1.267543
CG3400 CG9148 0.153938
CG3400 CG9238 -0.403114
CG3400 CG9322 0.389467
CG3416 CG3969 0.162560
CG3416 CG6949 -0.727347
CG3424 CG4236 -0.581202
CG3424 CG5809 -0.652760
CG3424 CG8933 -0.246141
CG3430 CG4589 -0.021549
CG3430 CG4976 1.032284
CG3430 CG5581 0.426717
CG3430 CG5940 -0.468528
CG3430 CG5949 -1.806643
CG3430 CG7223 -0.483500
CG3430 CG7457 0.764893
CG3430 CG7855 -0.148338
CG3430 CG8651 0.356267
CG3430 CG9712 0.057462
CG3430 CG9740 1.317173
CG3430 CG9866 -3.588232
CG3430 CG9884 0.290712
CG3605 CG4440 -0.920899
CG3605 CG4672 -1.807064
CG3605 CG5408 -0.300173
CG3605 CG6501 -0.015060
CG3619 CG7375 -2.076403
CG3705 CG9322 -1.100507
CG3800 CG4440 -0.395869
CG3800 CG4567 -0.587644
CG3800 CG5277 0.805680
CG3800 CG5408 -0.222961
CG3800 CG5814 -0.042259
CG3800 CG6210 -0.310180
CG3800 CG6751 -1.450588
CG3800 CG9148 -0.166807
CG3839 CG6224 -1.388008
CG3969 CG4041 0.262413
CG3969 CG4050 -0.208490
CG3969 CG4236 0.137907
CG3969 CG4307 0.094259
CG3969 CG4567 0.708809
CG3969 CG4878 0.253292
CG3969 CG4904 0.281622
CG3969 CG5083 -2.219948
CG3969 CG5215 0.243794
CG3969 CG5277 0.585089
CG3969 CG5809 0.304089
CG3969 CG6720 -0.447254
CG3969 CG6751 1.073496
CG3969 CG7265 -0.584051
CG3969 CG7271 -0.895838
CG3969 CG7528 -0.229020
CG3969 CG7698 -0.972491
CG3969 CG8933 -0.117471
CG3969 CG9148 -0.056230
CG3969 CG9256 -0.796500
CG3969 CG9740 1.043450
CG3969 CG9750 0.920941
CG3969 CG9884 -0.300919
CG3969 CG9977 0.044922
CG3969 CG9984 -3.453548
CG3992 CG5824 -0.084143
CG3992 CG8147 -0.559421
CG3992 CG9148 0.106734
CG3992 CG9916 -0.134290
CG3992 TE19126 -0.639636
CG3998 CG4041 0.023450
CG3998 CG4307 0.496537
CG3998 CG4589 -0.714216
CG3998 CG4976 -1.523122
CG3998 CG5083 0.351868
CG3998 CG5454 -0.817043
CG3998 CG6647 -1.931975
CG3998 CG7457 0.235003
CG3998 CG8308 0.669685
CG3998 CG9712 0.114313
CG3998 CG9740 -0.172522
CG4008 CG9211 -1.320475
CG4041 CG4307 0.270385
CG4041 CG4904 1.370796
CG4041 CG5454 -1.072486
CG4041 CG5581 -0.383185
CG4041 CG6345 0.746460
CG4041 CG6647 0.443270
CG4041 CG7698 0.110862
CG4041 CG9253 -0.109324
CG4041 CG9712 0.683263
CG4041 CG9740 -1.047692
CG4041 CG9884 -0.895991
CG4041 CG9984 -1.682399
CG4050 CG4303 0.154637
CG4050 CG4307 0.922532
CG4050 CG4878 -1.323556
CG4050 CG4904 0.143993
CG4050 CG5083 0.199202
CG4050 CG5277 -0.198976
CG4050 CG5408 -0.226078
CG4050 CG6578 -0.577559
CG4050 CG7265 0.152042
CG4050 CG9148 0.197205
CG4050 CG9256 -0.936870
CG4050 CG9740 1.368270
CG4050 CG9884 -1.942875
CG4050 CG9977 -0.355300
CG4050 CG9984 -0.175660
CG4158 CG8651 -1.191355
CG4236 CG4303 0.269975
CG4236 CG4878 0.667272
CG4236 CG5258 -0.450370
CG4236 CG5809 -1.172185
CG4236 CG6720 -0.492161
CG4236 CG7265 0.192682
CG4236 CG7528 0.268002
CG4236 CG7698 0.304692
CG4236 CG8933 -1.861913
CG4236 CG9193 -1.676118
CG4236 CG9256 -0.254891
CG4236 CG9750 0.024123
CG4236 CG9977 -0.411470
CG4299 CG9148 -1.396911
CG4303 CG5581 -0.358533
CG4303 CG5809 -0.335225
CG4303 CG6105 0.398705
CG4303 CG7892 -0.052355
CG4303 CG8933 -0.141757
CG4303 CG9256 0.107224
CG4303 CG9423 -1.451513
CG4303 CG9740 0.932377
CG4303 CG9884 -0.658107
CG4307 CG4878 -1.751669
CG4307 CG4904 -0.283862
CG4307 CG5454 -1.034789
CG4307 CG5581 0.018846
CG4307 CG6647 -0.317391
CG4307 CG6720 0.440383
CG4307 CG7698 -0.276725
CG4307 CG8933 -0.079827
CG4307 CG9256 0.935250
CG4307 CG9740 -0.436289
CG4307 CG9750 -0.271862
CG4307 CG9884 -1.462290
CG4307 CG9984 -3.488409
CG4440 CG5814 -0.769379
CG4440 CG6345 -0.363661
CG4567 CG4878 0.689974
CG4567 CG4904 0.113420
CG4567 CG5083 -0.154347
CG4567 CG5258 -0.303591
CG4567 CG5277 -0.344089
CG4567 CG5408 0.264089
CG4567 CG6345 0.601631
CG4567 CG6647 -0.018363
CG4567 CG6751 -0.370332
CG4567 CG8472 -0.227751
CG4567 CG9211 -0.342160
CG4567 CG9253 -0.734882
CG4567 CG9884 -0.316058
CG4567 CG9984 -0.573123
CG4589 CG4976 -0.386515
CG4589 CG5083 -0.388008
CG4589 CG5581 0.202690
CG4589 CG5949 -0.907944
CG4589 CG6345 -0.136382
CG4589 CG6647 -0.791266
CG4589 CG7457 -0.302575
CG4589 CG9211 -0.093212
CG4589 CG9712 -0.038512
CG4589 CG9740 -0.871471
CG4589 CG9884 -0.367499
CG4672 CG6345 -0.565061
CG4878 CG4904 -1.019599
CG4878 CG5083 0.212979
CG4878 CG5258 -0.463673
CG4878 CG5809 -0.375661
CG4878 CG6647 -0.883561
CG4878 CG6720 -0.001262
CG4878 CG7265 -1.019967
CG4878 CG7698 0.128866
CG4878 CG8308 -0.420116
CG4878 CG8472 -1.056177
CG4878 CG9256 -0.160002
CG4878 CG9423 0.150524
CG4878 CG9740 -2.035833
CG4878 CG9750 -0.374788
CG4878 CG9884 0.959551
CG4878 CG9984 -0.546113
CG4904 CG5277 -1.838438
CG4904 CG5454 0.340798
CG4904 CG6647 1.387908
CG4904 CG6751 0.962776
CG4904 CG7265 1.182435
CG4904 CG8174 -0.394075
CG4904 CG8472 -1.319248
CG4904 CG9256 -0.275014
CG4904 CG9740 0.515294
CG4904 CG9884 -1.487696
CG4904 CG9984 -4.352625
CG4976 CG5581 -0.220095
CG4976 CG5940 -0.888839
CG4976 CG5949 -0.355474
CG4976 CG7457 -0.513748
CG4976 CG8651 -0.340331
CG4976 CG9740 2.096006
CG5083 CG6647 0.068029
CG5083 CG6860 -0.417476
CG5083 CG7265 -1.106019
CG5083 CG7457 0.051496
CG5083 CG7698 -0.321685
CG5083 CG8308 0.253843
CG5083 CG9211 -0.144029
CG5083 CG9256 -0.058036
CG5083 CG9712 -0.116199
CG5083 CG9740 -0.899770
CG5083 CG9984 0.697810
CG5093 CG9322 -0.849216
CG5093 TE19126 -1.130834
CG5215 CG6210 0.099204
CG5215 CG6391 0.015258
CG5215 CG6751 -0.074837
CG5215 CG7265 -1.006827
CG5215 CG7528 -1.122016
CG5215 CG9148 -0.689667
CG5215 CG9256 -0.076161
CG5258 CG5809 -0.534666
CG5258 CG7265 -0.069757
CG5258 CG7528 -0.561468
CG5258 CG7538 -0.788382
CG5258 CG7698 0.520118
CG5258 CG9984 0.552789
CG5277 CG5408 0.394362
CG5277 CG5581 0.317556
CG5277 CG5824 -0.088460
CG5277 CG6210 -0.411675
CG5277 CG6578 -1.727433
CG5277 CG6751 -2.849615
CG5277 CG7265 0.402469
CG5277 CG8472 -0.501365
CG5277 CG9148 0.370148
CG5277 CG9884 1.057245
CG5277 CG9977 0.018657
CG5277 CG9984 -0.880182
CG5408 CG5814 0.394721
CG5408 CG6105 -0.136922
CG5408 CG6210 -0.744813
CG5408 CG7528 -0.879740
CG5408 CG8472 -0.596934
CG5408 CG9148 -0.448896
CG5454 CG5581 -0.205708
CG5454 CG6647 0.674452
CG5454 CG9740 0.701922
CG5454 CG9984 -0.306485
CG5581 CG5940 -0.137732
CG5581 CG5949 -0.267924
CG5581 CG7223 -0.599398
CG5581 CG8651 -0.482201
CG5581 CG9253 -0.642449
CG5581 CG9423 0.151895
CG5581 CG9740 -0.097490
CG5581 CG9866 -1.743511
CG5581 CG9884 -0.065921
CG5581 CG9984 -1.188216
CG5809 CG7698 -0.998892
CG5809 CG7833 -0.689675
CG5809 CG8625 -0.146763
CG5809 CG8933 0.037790
CG5809 CG9712 -0.223576
CG5809 CG9740 0.475401
CG5809 CG9884 -0.137470
CG5809 CG9977 -0.393476
CG5809 CG9984 0.263130
CG5813 CG5824 -1.990305
CG5813 CG6751 -0.120225
CG5813 CG7528 -0.237592
CG5813 CG9148 0.118571
CG5814 CG9238 -0.740402
CG5814 CG9322 1.336579
CG5814 TE19126 -0.813608
CG5824 CG6751 0.455933
CG5824 CG8147 0.047411
CG5824 CG9148 -1.108370
CG5824 CG9916 -0.943898
CG5893 TE19126 3.357376
CG5940 CG5949 -0.144381
CG5940 CG7457 -0.646526
CG5949 CG7223 -0.670569
CG5949 CG8651 -0.509107
CG5949 CG9740 0.373954
CG5949 CG9866 0.298292
CG5949 CG9884 -0.370477
CG6105 CG6210 -0.614045
CG6105 CG7375 -0.712797
CG6105 CG7892 -0.407753
CG6105 CG9762 -0.179395
CG6105 CG9884 0.188592
CG6210 CG6751 -1.125811
CG6210 CG7528 -0.068276
CG6210 CG9148 -0.469880
CG6345 CG6647 -0.164725
CG6345 CG9211 -1.451177
CG6345 CG9884 0.001794
CG6391 CG6751 -0.729718
CG6391 CG6930 -1.136038
CG6391 CG7265 -0.547013
CG6501 CG7563 -0.413489
CG6501 CG8965 -0.062204
CG6501 CG9022 -1.050738
CG6578 CG8625 0.119363
CG6578 CG9256 0.304160
CG6578 CG9884 -0.629044
CG6578 CG9977 -0.307698
CG6647 CG7698 -0.901232
CG6647 CG8308 -2.125321
CG6647 CG8472 0.121539
CG6647 CG9211 -0.402226
CG6647 CG9256 0.572846
CG6647 CG9712 0.344497
CG6647 CG9740 -2.315052
CG6647 CG9750 0.056389
CG6647 CG9884 -0.556175
CG6720 CG7265 -0.483466
CG6720 CG7528 -0.353792
CG6720 CG7698 -0.394146
CG6720 CG8933 -0.543376
CG6720 CG9256 0.459223
CG6720 CG9740 0.228931
CG6720 CG9750 -0.895265
CG6720 CG9984 -0.024837
CG6751 CG7528 0.148309
CG6751 CG8472 0.621038
CG6751 CG9148 -1.606770
CG6751 CG9916 -0.002160
CG6860 CG8308 -1.023736
CG6860 CG8472 -0.512585
CG6860 CG9211 -0.402977
CG6930 CG6949 -1.027366
CG6949 CG7271 -1.379567
CG7265 CG7271 -0.182607
CG7265 CG7528 -0.546348
CG7265 CG8472 -2.390703
CG7265 CG9256 -2.792413
CG7265 CG9423 -0.486580
CG7265 CG9750 -0.571853
CG7265 CG9984 -2.396785
CG7271 CG7698 -0.301528
CG7375 CG7892 -0.684782
CG7375 CG9712 0.600696
CG7375 CG9762 -1.925049
CG7375 CG9866 -0.096684
CG7413 CG9191 -1.402748
CG7457 CG7855 -0.549203
CG7457 CG8544 -1.157087
CG7457 CG9256 -0.470035
CG7457 CG9712 -0.424771
CG7457 CG9740 0.314537
CG7528 CG7698 0.483021
CG7528 CG8472 0.583482
CG7528 CG9148 0.050506
CG7528 CG9984 -0.487932
CG7538 CG7698 -0.670368
CG7563 CG8965 -1.185378
CG7698 CG8933 -0.719788
CG7698 CG9256 0.382638
CG7698 CG9712 0.367154
CG7698 CG9740 -1.428352
CG7698 CG9750 0.308399
CG7698 CG9884 0.625694
CG7698 CG9984 -0.457966
CG7833 CG8050 -1.006806
CG7833 CG8625 -0.735235
CG7855 CG9256 -1.193322
CG7855 CG9740 0.509559
CG8050 CG9740 -0.417597
CG8050 CG9866 -0.142664
CG8147 CG8174 -1.185357
CG8174 CG9322 -0.125921
CG8308 CG8472 -0.125331
CG8308 CG9256 -0.320322
CG8308 CG9712 -0.272140
CG8308 CG9740 1.954589
CG8472 CG9256 0.768581
CG8472 CG9984 1.472084
CG8625 CG9884 -0.158849
CG8625 CG9977 -0.530404
CG8651 CG9423 -0.638946
CG8933 CG9740 0.571034
CG8933 CG9750 -0.304759
CG8933 CG9977 -0.147092
CG8933 CG9984 -0.040280
CG9148 CG9916 -0.244912
CG9211 CG9712 0.097990
CG9238 CG9322 -1.328688
CG9253 CG9884 -0.467067
CG9253 CG9984 0.266471
CG9256 CG9423 -0.152053
CG9256 CG9712 0.248083
CG9256 CG9740 -2.155332
CG9256 CG9750 0.750805
CG9256 CG9884 1.504480
CG9256 CG9984 1.569526
CG9322 TE19126 -1.546672
CG9712 CG9740 -4.961369
CG9712 CG9762 -0.879310
CG9712 CG9866 -0.020602
CG9712 CG9884 0.480787
CG9712 CG9977 0.169044
CG9740 CG9750 0.339329
CG9740 CG9762 0.950325
CG9740 CG9866 -1.432556
CG9740 CG9884 -6.058500
CG9740 CG9977 -0.205791
CG9740 CG9984 -0.037834
CG9762 CG9866 -1.167646
CG9762 CG9884 -2.158043
CG9866 CG9884 0.635935
CG9884 CG9977 -0.135083
CG9884 CG9984 0.684181
