# Supplementary material for: GINI: From ISH Images to Gene Interaction Networks
Source: PLoS Comput Biol. 2013 Oct 10;9(10):e1003227. doi: 10.1371/journal.pcbi.1003227 (PMC3794902; doi:10.1371/journal.pcbi.1003227)
Supplement: Dataset S1 — Networks predicted by GINI for the 9–10 and 13–16 development stages. For the data at each stage, multiple networks were predicted by varying the tuning parameter , between 0.5 and 1, as described in the paper. The network for each value is stored in a separate file in the dataset, in a format readable by Cytoscape. (BZ2) [file pcbi.1003227.s001.bz2 › Dataset_S1_Networks/GINI_network_stage9-10_lambda0.725.txt]

CG10059 CG1091 -0.964022
CG10059 CG11123 -1.892814
CG10059 CG11324 -0.054451
CG10059 CG12131 0.686366
CG10059 CG12592 -0.111518
CG10059 CG12752 -1.744143
CG10059 CG14066 0.360343
CG10059 CG14430 -0.440758
CG10059 CG14781 -0.126354
CG10059 CG1715 -0.063875
CG10059 CG1780 -0.467068
CG10059 CG1957 0.160673
CG10059 CG2048 0.828320
CG10059 CG2140 -0.508649
CG10059 CG2161 0.317310
CG10059 CG3969 -1.306022
CG10059 CG4041 -1.408885
CG10059 CG4307 -1.171852
CG10059 CG4904 -2.411187
CG10059 CG5277 0.386865
CG10059 CG5454 -1.067174
CG10059 CG5581 -0.139231
CG10059 CG6578 -0.552834
CG10059 CG8174 -0.718476
CG10059 CG9256 0.817436
CG10059 CG9740 0.386600
CG10059 CG9884 1.484170
CG10059 CG9984 1.530481
CG10082 CG1071 -1.229256
CG10082 CG10882 -1.281670
CG10082 CG1591 -0.822092
CG10082 CG31349 -0.423195
CG10108 CG12094 -1.574100
CG10108 CG12284 -0.267061
CG10108 CG14513 0.170665
CG10108 CG1624 -1.123424
CG10108 CG1966 0.035660
CG10108 CG3430 -0.938150
CG10108 CG6246 -1.148380
CG10108 CG7457 -0.331238
CG10108 CG7855 -1.098642
CG10206 CG11988 -0.717440
CG10206 CG13900 -0.564221
CG10206 CG1957 -0.060195
CG10206 CG30497 -1.362110
CG10206 CG5408 -0.550792
CG10206 CG6105 -0.630024
CG10206 CG6210 -0.060169
CG10206 CG9148 -0.128485
CG10212 CG11987 0.078333
CG10212 CG18174 -0.389568
CG10212 CG1837 -0.784115
CG10212 CG32149 -1.165336
CG10212 CG3416 -1.604782
CG10212 CG7457 -1.364393
CG10212 CG7698 -0.291696
CG10212 CG9750 -0.256058
CG10236 CG9916 -1.695991
CG10360 CG11979 -0.794028
CG10360 CG5277 -0.695116
CG10360 CG9762 -1.301893
CG10360 CG9884 -0.368397
CG1071 CG10882 -0.678273
CG1071 CG2210 -0.597150
CG1071 CG31349 -0.691782
CG1071 CG5813 -1.192479
CG10882 CG3992 -1.073771
CG1091 CG11123 -0.050211
CG1091 CG11324 -1.266998
CG1091 CG12131 0.455043
CG1091 CG12576 -0.835742
CG1091 CG12752 -0.138849
CG1091 CG14781 -0.085587
CG1091 CG17054 -0.249734
CG1091 CG1715 -0.032378
CG1091 CG1780 0.365855
CG1091 CG18528 0.092561
CG1091 CG1957 -0.172474
CG1091 CG2048 -1.549496
CG1091 CG2140 0.408088
CG1091 CG3307 0.107454
CG1091 CG3969 -0.545445
CG1091 CG4041 -0.293763
CG1091 CG4050 -0.092786
CG1091 CG4307 0.918870
CG1091 CG4878 0.451320
CG1091 CG4904 -0.908084
CG1091 CG5083 0.315843
CG1091 CG5277 -0.632881
CG1091 CG5408 0.086717
CG1091 CG6105 -0.551344
CG1091 CG6210 -0.222789
CG1091 CG6578 0.520317
CG1091 CG6647 0.113312
CG1091 CG7698 -1.055599
CG1091 CG8933 0.211644
CG1091 CG9256 -0.145554
CG1091 CG9712 0.023477
CG1091 CG9740 0.814559
CG1091 CG9762 0.807570
CG1091 CG9884 -3.387937
CG1091 CG9984 -0.142972
CG10922 CG11107 -0.440638
CG10922 CG13005 -0.695828
CG10922 CG1780 -0.115501
CG10922 CG2140 -0.608504
CG10922 CG3969 0.040308
CG10922 CG5215 -0.635801
CG10922 CG5277 -1.354948
CG10922 CG6578 0.112004
CG10922 CG6751 -0.278989
CG10922 CG7265 0.160214
CG10922 CG9256 -0.182116
CG11107 CG11886 0.962584
CG11107 CG12592 -1.645949
CG11107 CG13005 -0.971551
CG11107 CG13900 -0.224965
CG11107 CG14805 0.086742
CG11107 CG1780 -0.462591
CG11107 CG1957 -1.187936
CG11107 CG2048 -1.069794
CG11107 CG2140 -0.193373
CG11107 CG2161 0.137703
CG11107 CG3424 -0.865357
CG11107 CG3969 0.367786
CG11107 CG4236 -1.182685
CG11107 CG4303 -0.822176
CG11107 CG4307 0.894768
CG11107 CG5215 0.372958
CG11107 CG5277 -0.429902
CG11107 CG5581 -0.042550
CG11107 CG5809 0.104395
CG11107 CG6210 -0.098549
CG11107 CG6720 0.172555
CG11107 CG7265 -0.716939
CG11107 CG7528 -0.409086
CG11107 CG7698 0.069386
CG11107 CG8933 -0.600624
CG11107 CG9256 0.630153
CG11107 CG9423 -0.254925
CG11107 CG9977 0.511440
CG11107 CG9984 0.072659
CG11120 CG9762 -1.649731
CG11123 CG12131 -0.227682
CG11123 CG12752 0.766503
CG11123 CG17054 0.365132
CG11123 CG1715 -0.273269
CG11123 CG1957 -0.196879
CG11123 CG2048 -0.906122
CG11123 CG2161 -1.063755
CG11123 CG3969 1.764685
CG11123 CG4008 -0.986391
CG11123 CG4307 0.097263
CG11123 CG4904 0.144206
CG11123 CG5083 -1.255418
CG11123 CG5277 -0.709426
CG11123 CG6578 -0.333050
CG11123 CG6751 0.392761
CG11123 CG9256 -1.032539
CG11123 CG9740 1.218944
CG11123 CG9884 -0.633114
CG11123 CG9984 -1.069305
CG11164 CG5893 -1.669184
CG11324 CG17054 -0.187587
CG11324 CG18528 -1.071663
CG11324 CG2791 -0.790338
CG11324 CG3969 -0.038940
CG11324 CG4307 -0.347373
CG11324 CG4878 0.050597
CG11324 CG4904 -0.086710
CG11324 CG7698 -0.022466
CG11324 CG9884 -0.312912
CG11652 CG14066 -0.369985
CG11652 CG2210 -0.584571
CG11652 CG32486 -1.264015
CG11652 CG3278 -1.720411
CG11652 CG4904 0.568098
CG11652 CG5824 -1.551351
CG11652 CG6751 -0.524424
CG11652 CG9148 0.165446
CG11849 CG32149 -1.862801
CG11849 CG5452 -1.686227
CG11861 CG6647 -1.273230
CG11861 CG8308 -1.202846
CG11886 CG12592 -1.662149
CG11886 CG12752 0.128142
CG11886 CG1780 0.358861
CG11886 CG1957 -2.933692
CG11886 CG1966 -0.253740
CG11886 CG2048 -0.769198
CG11886 CG2140 -0.033197
CG11886 CG32982 -0.117783
CG11886 CG3307 0.182654
CG11886 CG4050 -0.169825
CG11886 CG4236 -1.585309
CG11886 CG9256 0.134409
CG11886 CG9423 -0.196394
CG11886 CG9740 -0.371363
CG11886 CG9977 0.159050
CG11979 CG2941 -0.640796
CG11979 CG30193 -0.233412
CG11979 CG3183 -0.804680
CG11979 CG3307 0.132305
CG11979 CG4303 -0.437560
CG11979 CG5581 -0.235466
CG11979 CG8651 -0.412892
CG11979 CG9740 -0.222254
CG11979 CG9884 -0.491891
CG11987 CG12131 -0.398479
CG11987 CG12592 0.370918
CG11987 CG13005 -0.667527
CG11987 CG14066 -0.303911
CG11987 CG14805 -0.746345
CG11987 CG17054 -0.002585
CG11987 CG1715 -0.158168
CG11987 CG3416 -0.793887
CG11987 CG3969 -0.904136
CG11987 CG4878 0.534826
CG11987 CG4904 -0.302011
CG11987 CG6720 -0.100677
CG11987 CG7265 -0.202023
CG11987 CG7528 0.030190
CG11987 CG7698 -0.180233
CG11987 CG9256 -0.618276
CG11987 CG9750 -1.210555
CG11987 CG9984 0.763769
CG11988 CG12581 -0.840273
CG11988 CG2199 0.359094
CG11988 CG3400 -2.078303
CG11988 CG5277 -0.367407
CG11988 CG5408 -0.450744
CG11988 CG6210 -0.756114
CG11988 CG6578 -0.174378
CG11988 CG6751 0.367495
CG11988 CG9148 -1.377237
CG11988 CG9238 -0.499549
CG1200 CG17725 -0.680067
CG1200 CG3705 -1.638731
CG1200 CG8147 -1.740257
CG12129 CG1475 -1.162826
CG12129 CG14805 -0.575157
CG12129 CG4904 -0.571306
CG12129 CG7265 -0.341295
CG12129 CG8472 -0.520090
CG12129 CG9022 -1.015817
CG12131 CG12592 -0.343479
CG12131 CG12752 1.615817
CG12131 CG13005 0.824365
CG12131 CG1395 -0.488185
CG12131 CG14066 -0.616554
CG12131 CG14781 -0.195159
CG12131 CG14805 -0.056202
CG12131 CG17054 -1.116264
CG12131 CG1763 -0.981569
CG12131 CG18608 0.125221
CG12131 CG2140 -0.521879
CG12131 CG2161 -0.162260
CG12131 CG2199 -0.794354
CG12131 CG2358 0.156528
CG12131 CG32486 -0.114990
CG12131 CG3307 -0.938449
CG12131 CG3800 -0.172834
CG12131 CG3969 -1.469999
CG12131 CG4041 -1.161575
CG12131 CG4307 0.143308
CG12131 CG4567 -0.460947
CG12131 CG4878 -1.108188
CG12131 CG4904 -1.527927
CG12131 CG5083 0.654026
CG12131 CG5277 0.942839
CG12131 CG5408 0.147671
CG12131 CG5454 0.372095
CG12131 CG6210 0.435428
CG12131 CG6345 0.436313
CG12131 CG6391 -0.404975
CG12131 CG6647 -0.923020
CG12131 CG6751 -1.492557
CG12131 CG7265 0.469489
CG12131 CG7528 -0.142436
CG12131 CG7698 0.830691
CG12131 CG8308 -0.026907
CG12131 CG8472 -1.331227
CG12131 CG9148 -0.035530
CG12131 CG9253 -0.655013
CG12131 CG9256 0.557534
CG12131 CG9740 1.412416
CG12131 CG9884 0.448621
CG12131 CG9984 -1.764932
CG12177 CG18657 -1.368344
CG12177 CG4158 -1.106256
CG12177 CG8651 -0.627548
CG12249 CG1591 -0.193691
CG12249 CG17437 -0.845381
CG12249 CG18754 0.603327
CG12249 CG31349 -0.392152
CG12249 CG3800 -0.232172
CG12249 CG3992 -0.384930
CG12249 CG4440 -0.402728
CG12249 CG5408 -0.455392
CG12249 CG5814 -1.966617
CG12249 CG9148 -0.881765
CG12249 CG9916 -0.297515
CG12284 CG14513 -1.896153
CG12284 CG1624 -0.783750
CG12284 CG6246 -1.049829
CG12576 CG1715 -0.394452
CG12576 CG1837 -0.285493
CG12576 CG2358 -0.167414
CG12576 CG3041 -0.476834
CG12576 CG32982 0.107623
CG12576 CG3307 0.728763
CG12576 CG3998 0.168351
CG12576 CG4589 0.272338
CG12576 CG4878 -0.128521
CG12576 CG4904 0.303756
CG12576 CG5083 -0.650231
CG12576 CG5454 -0.305382
CG12576 CG6647 -1.185633
CG12576 CG7698 0.334186
CG12576 CG7855 -0.496442
CG12576 CG8308 -1.119963
CG12576 CG9256 0.754791
CG12576 CG9712 0.233433
CG12576 CG9740 -2.790133
CG12576 CG9884 0.226228
CG12581 CG2199 -0.968081
CG12581 CG8625 -0.912338
CG12592 CG12752 0.197943
CG12592 CG13005 -0.167400
CG12592 CG17054 -0.015449
CG12592 CG1715 -0.442730
CG12592 CG1780 -0.526957
CG12592 CG1957 -0.277957
CG12592 CG2048 0.247399
CG12592 CG2140 -0.632390
CG12592 CG2161 0.161195
CG12592 CG2358 -0.095973
CG12592 CG3307 -0.161290
CG12592 CG3969 0.252767
CG12592 CG4236 0.727325
CG12592 CG4303 0.454424
CG12592 CG4307 0.192818
CG12592 CG4878 0.108960
CG12592 CG4904 -0.627108
CG12592 CG5083 0.659119
CG12592 CG5581 -0.035028
CG12592 CG6720 -0.300082
CG12592 CG7265 -1.023226
CG12592 CG8472 0.449660
CG12592 CG9256 -0.978320
CG12592 CG9423 -0.019872
CG12592 CG9740 -1.099906
CG12592 CG9750 -0.421572
CG12592 CG9984 -0.156575
CG12676 CG12802 -0.477722
CG12676 CG16876 -2.822780
CG12676 CG2199 -0.069525
CG12676 CG6345 -0.259823
CG12676 CG6578 -0.323403
CG12676 CG8625 -0.719982
CG12676 CG9238 -0.721698
CG12676 CG9322 -1.306489
CG12752 CG1395 -0.583108
CG12752 CG14066 -1.051277
CG12752 CG17054 -0.988231
CG12752 CG1763 -0.445788
CG12752 CG18608 0.453520
CG12752 CG2048 -2.339322
CG12752 CG2140 -0.199224
CG12752 CG2199 -0.374492
CG12752 CG2358 -0.255530
CG12752 CG3307 -2.510608
CG12752 CG3969 -0.067561
CG12752 CG4041 -0.385521
CG12752 CG4050 -0.794639
CG12752 CG4307 -0.835143
CG12752 CG4567 -0.036926
CG12752 CG4878 -0.207780
CG12752 CG4904 0.073837
CG12752 CG5083 0.020539
CG12752 CG5277 -0.006481
CG12752 CG5454 0.971394
CG12752 CG5581 0.053836
CG12752 CG6578 -0.010911
CG12752 CG6647 0.122057
CG12752 CG7265 0.362132
CG12752 CG7698 0.212079
CG12752 CG9256 0.016822
CG12752 CG9740 1.542218
CG12752 CG9884 0.426571
CG12752 CG9984 -1.603080
CG12802 CG1374 -1.349387
CG12802 CG16876 -0.760087
CG12802 CG9740 -0.700829
CG13005 CG14066 -0.855725
CG13005 CG14805 -0.844230
CG13005 CG1780 -0.008559
CG13005 CG2161 0.202005
CG13005 CG3969 -1.096038
CG13005 CG4050 -0.270066
CG13005 CG4567 -0.288564
CG13005 CG4878 0.487960
CG13005 CG4904 0.298346
CG13005 CG5215 -0.154627
CG13005 CG5258 -0.306850
CG13005 CG5277 0.296016
CG13005 CG6751 -0.908832
CG13005 CG7265 -1.164484
CG13005 CG7528 -0.561429
CG13005 CG9256 0.860513
CG13005 CG9423 -0.132403
CG13005 CG9984 0.367630
CG1345 CG2199 -1.018392
CG1345 CG2210 -1.008942
CG1345 CG2791 -0.198503
CG1345 CG31349 -0.331773
CG1345 CG4904 -0.544734
CG1345 CG5277 0.354060
CG1345 CG5824 -0.324485
CG1345 CG6751 0.057418
CG1345 CG8147 -0.791650
CG1345 CG8174 -0.020495
CG1345 CG9322 -0.933892
CG1374 CG8651 -1.469698
CG13777 CG32372 -1.659002
CG13894 CG31349 -0.815505
CG13894 CG3605 -0.082094
CG13894 CG4440 -1.046487
CG13894 CG4672 -0.467242
CG13894 CG5408 -1.030370
CG13894 CG5814 0.096512
CG13894 CG6345 -0.994048
CG13900 CG1957 0.168338
CG13900 CG2941 -0.542115
CG13900 CG4303 -1.932964
CG13900 CG6105 -0.474098
CG13900 CG7892 -1.131832
CG13900 CG9423 -0.359881
CG1395 CG17054 0.406197
CG1395 CG18608 -1.084707
CG1395 CG2199 -0.290783
CG1395 CG3183 -0.487630
CG1395 CG4567 -0.195641
CG1395 CG5215 -0.127861
CG1395 CG5277 -0.094221
CG1395 CG6751 -0.607526
CG1395 CG7528 -0.964138
CG1395 CG9984 0.723547
CG14066 CG14805 -0.009470
CG14066 CG2048 0.626547
CG14066 CG2161 0.516579
CG14066 CG2199 -0.232948
CG14066 CG2210 0.255295
CG14066 CG2791 -0.465545
CG14066 CG32486 -1.484671
CG14066 CG3278 -0.540366
CG14066 CG3969 -0.857665
CG14066 CG4307 -0.150769
CG14066 CG4878 0.159076
CG14066 CG4904 -2.570500
CG14066 CG5277 0.540378
CG14066 CG5824 -0.008597
CG14066 CG6751 -0.886236
CG14066 CG7265 0.333120
CG14066 CG9256 -0.280924
CG14066 CG9984 1.357177
CG14222 CG16903 -1.397241
CG14222 CG3400 -1.591855
CG14430 CG1715 -2.067098
CG14430 CG4307 -0.042650
CG14430 CG6647 -0.649381
CG14430 CG9740 -0.085230
CG1447 CG17725 -0.503215
CG1447 CG17932 -1.331919
CG1447 CG8174 -1.146497
CG14513 CG1624 0.015227
CG14513 CG18528 -0.258404
CG14513 CG1966 -0.250448
CG14513 CG3430 -1.010068
CG14513 CG6246 -1.088466
CG14513 CG7855 -0.774686
CG14513 CG8050 -1.066200
CG14513 CG9712 -0.299610
CG14513 CG9740 0.257202
CG14513 CG9866 -0.724370
CG14641 CG4440 -1.650374
CG1475 CG1591 -0.776558
CG1475 CG16944 -0.814537
CG1475 CG3198 -0.399800
CG1475 CG3605 -0.119282
CG1475 CG6501 -1.446551
CG1475 CG9022 -0.509646
CG14781 CG18528 -0.051697
CG14781 CG2140 -0.081833
CG14781 CG30193 0.078353
CG14781 CG3307 0.340011
CG14781 CG3430 0.130453
CG14781 CG4041 -1.495953
CG14781 CG4589 -0.001607
CG14781 CG5454 -0.906611
CG14781 CG5581 0.316842
CG14781 CG6345 -1.735056
CG14781 CG6647 0.190578
CG14781 CG8050 -0.721112
CG14781 CG9211 -0.718551
CG14781 CG9712 -0.398543
CG14781 CG9740 -0.090875
CG14781 CG9762 -0.195818
CG14781 CG9866 -0.374509
CG14781 CG9884 -0.400888
CG14805 CG1780 -0.098933
CG14805 CG4050 -0.288914
CG14805 CG4878 -0.519639
CG14805 CG4904 0.494041
CG14805 CG5258 -0.322333
CG14805 CG6751 -0.040454
CG14805 CG7265 -0.624417
CG14805 CG7528 -0.203693
CG14805 CG7698 -0.129337
CG14805 CG9148 -0.256811
CG14805 CG9256 0.050796
CG15162 CG3992 -1.706059
CG1591 CG16944 -1.748033
CG1591 CG31349 -0.455783
CG1591 CG3605 -1.628765
CG1591 CG5408 -0.183713
CG1591 CG6501 -1.391041
CG1591 CG9148 -0.397643
CG1624 CG1966 -0.510205
CG1624 CG3227 -0.876655
CG1624 CG7855 -0.644358
CG16788 CG3400 -1.535755
CG16876 CG2199 -0.269400
CG16876 CG9238 -1.031543
CG16876 CG9322 0.337587
CG16903 CG3992 -1.515729
CG17054 CG1763 -0.347060
CG17054 CG18174 -0.013919
CG17054 CG18608 -1.252712
CG17054 CG2048 0.948880
CG17054 CG2140 -0.400160
CG17054 CG2161 -0.743515
CG17054 CG2358 0.076070
CG17054 CG2941 -0.162312
CG17054 CG3183 -1.141559
CG17054 CG3307 0.950759
CG17054 CG3969 0.009378
CG17054 CG4050 -0.164741
CG17054 CG4307 0.329798
CG17054 CG4567 -0.854684
CG17054 CG4589 0.342615
CG17054 CG4878 -0.455212
CG17054 CG4904 0.668718
CG17054 CG5083 -1.694783
CG17054 CG5258 -0.218672
CG17054 CG5408 -0.099507
CG17054 CG5581 0.362616
CG17054 CG5809 0.041716
CG17054 CG7265 0.908949
CG17054 CG7528 0.203185
CG17054 CG7698 0.118292
CG17054 CG9148 0.267363
CG17054 CG9211 0.145512
CG17054 CG9256 -1.037259
CG17054 CG9712 -1.109717
CG17054 CG9740 -0.375058
CG17054 CG9884 -0.186647
CG17054 CG9977 0.068217
CG17054 CG9984 -1.135604
CG1715 CG1957 -0.402303
CG1715 CG2048 0.270293
CG1715 CG3969 -0.270999
CG1715 CG4050 0.033958
CG1715 CG4307 -0.118480
CG1715 CG4878 0.345070
CG1715 CG4904 -0.839248
CG1715 CG6647 0.147912
CG1715 CG9256 -0.251082
CG1715 CG9712 0.559252
CG1715 CG9740 -1.595182
CG1715 CG9750 -0.420240
CG1715 CG9884 -0.507743
CG1715 CG9977 0.015041
CG17256 CG8147 -2.247888
CG17437 CG31349 -0.804413
CG17437 CG5814 -0.514952
CG1763 CG18174 -1.744315
CG1763 CG1837 0.134108
CG1763 CG18608 -0.292145
CG1763 CG2199 0.256891
CG1763 CG3307 0.305049
CG1763 CG3969 0.128151
CG1763 CG3998 -0.509761
CG1763 CG4567 -0.364710
CG1763 CG4878 0.532334
CG1763 CG5083 -0.214361
CG1763 CG5258 -0.491301
CG1763 CG5813 -0.691987
CG1763 CG7528 -0.113739
CG1763 CG7698 -0.689580
CG1763 CG9984 0.357930
CG17725 CG17932 -1.359687
CG17725 CG2210 -0.948652
CG17725 CG8147 -1.591168
CG1780 CG1837 0.017608
CG1780 CG1957 -0.448009
CG1780 CG2048 -0.147724
CG1780 CG2140 0.214393
CG1780 CG2161 -1.107835
CG1780 CG2358 0.006635
CG1780 CG3969 -0.756463
CG1780 CG4050 -0.014865
CG1780 CG4236 -0.302265
CG1780 CG4303 0.228392
CG1780 CG4307 -1.035107
CG1780 CG4878 -0.706782
CG1780 CG4904 0.471849
CG1780 CG5277 0.006760
CG1780 CG5581 -0.026768
CG1780 CG6751 0.234581
CG1780 CG7698 0.264899
CG1780 CG8933 -0.485216
CG1780 CG9256 -0.104219
CG1780 CG9423 -0.623839
CG1780 CG9884 0.007259
CG1780 CG9977 -0.138721
CG1780 CG9984 0.233409
CG18024 CG5893 -1.606876
CG18174 CG18608 -0.366224
CG18174 CG3416 -0.817818
CG18174 CG7698 -0.421748
CG1837 CG2048 0.894248
CG1837 CG2358 -0.287297
CG1837 CG32149 -0.882267
CG1837 CG3307 0.016806
CG1837 CG3416 -0.179459
CG1837 CG3969 0.347852
CG1837 CG3998 0.326494
CG1837 CG4236 -0.088418
CG1837 CG4307 0.075473
CG1837 CG4878 -0.127743
CG1837 CG5083 -0.008671
CG1837 CG5940 -0.471645
CG1837 CG6647 -0.895918
CG1837 CG7457 -0.487207
CG1837 CG7698 -0.945257
CG1837 CG7855 -0.400935
CG1837 CG8308 -0.268616
CG1837 CG9256 -1.367591
CG1837 CG9750 -1.012460
CG18528 CG4041 -0.128152
CG18528 CG5809 -0.524542
CG18528 CG7698 -0.650040
CG18528 CG8933 -0.722634
CG18528 CG9712 -1.556468
CG18528 CG9740 1.204489
CG18528 CG9762 -0.657836
CG18528 CG9866 -0.144132
CG18528 CG9884 -0.413132
CG18608 CG3183 0.400527
CG18608 CG3307 -1.313616
CG18608 CG3998 -0.445180
CG18608 CG4041 0.558721
CG18608 CG4307 0.251860
CG18608 CG4589 -0.127087
CG18608 CG4976 0.263021
CG18608 CG5083 -0.405823
CG18608 CG5454 -0.034086
CG18608 CG5581 0.147269
CG18608 CG7265 0.247091
CG18608 CG9211 -0.848192
CG18608 CG9984 -1.609102
CG18657 CG1966 -0.382537
CG18657 CG3048 -0.714964
CG18657 CG32982 -0.396010
CG18657 CG3430 -0.753643
CG18657 CG5949 -0.425713
CG18657 CG8651 0.015090
CG1866 CG4672 -1.740225
CG18754 CG2199 0.278713
CG18754 CG31349 -0.416934
CG18754 CG3992 -0.961647
CG18754 CG5814 -2.134277
CG18754 CG5824 -0.526947
CG18754 CG9238 -0.424506
CG18754 CG9322 -1.265467
CG18754 TE19126 -0.669598
CG1957 CG2048 -0.571044
CG1957 CG2140 0.439081
CG1957 CG30497 -0.524143
CG1957 CG4050 -0.167710
CG1957 CG4236 0.670396
CG1957 CG4303 -1.210592
CG1957 CG5277 0.694306
CG1957 CG5809 0.299704
CG1957 CG6105 -0.452126
CG1957 CG6578 -1.560972
CG1957 CG7265 0.693138
CG1957 CG8933 0.192780
CG1957 CG9256 -0.431971
CG1957 CG9423 -0.721120
CG1957 CG9740 0.141285
CG1957 CG9884 1.076363
CG1957 CG9977 -1.566330
CG1966 CG30193 -0.673002
CG1966 CG32982 -0.816138
CG1966 CG3307 1.044947
CG1966 CG3430 -1.513894
CG1966 CG4589 0.001279
CG1966 CG4976 -1.259381
CG1966 CG5581 0.324170
CG1966 CG5949 0.239142
CG1966 CG7457 -0.551246
CG1966 CG8651 0.007946
CG1966 CG9256 0.073030
CG1966 CG9712 -0.645541
CG1966 CG9740 -0.771986
CG1966 CG9866 -0.189428
CG2048 CG3307 0.032973
CG2048 CG3969 -1.278398
CG2048 CG4050 1.119618
CG2048 CG4236 -0.456742
CG2048 CG4303 0.516402
CG2048 CG4307 -3.363319
CG2048 CG4878 -0.515908
CG2048 CG4904 -0.461994
CG2048 CG5083 1.035656
CG2048 CG5277 0.233173
CG2048 CG5581 0.067383
CG2048 CG6578 -0.303314
CG2048 CG6647 0.076660
CG2048 CG7265 0.925253
CG2048 CG7698 0.718223
CG2048 CG8933 -1.217128
CG2048 CG9256 -3.095289
CG2048 CG9423 0.235494
CG2048 CG9740 -2.042290
CG2048 CG9750 -0.895212
CG2048 CG9884 -0.757643
CG2048 CG9977 0.590512
CG2048 CG9984 0.660896
CG2140 CG3227 -0.654005
CG2140 CG3307 -0.158346
CG2140 CG3969 -0.404340
CG2140 CG4041 -0.035874
CG2140 CG4050 -0.027044
CG2140 CG4567 -0.307241
CG2140 CG4904 1.065813
CG2140 CG5083 0.250604
CG2140 CG5277 -0.793762
CG2140 CG5581 -0.355321
CG2140 CG6751 0.581409
CG2140 CG7698 -0.269150
CG2140 CG9256 -0.301064
CG2140 CG9740 -0.132443
CG2140 CG9884 -0.551226
CG2140 CG9977 -0.556346
CG2140 CG9984 -0.068757
CG2161 CG3278 -0.794079
CG2161 CG3969 -1.513746
CG2161 CG4307 0.078489
CG2161 CG5083 -0.254414
CG2161 CG5215 -1.376005
CG2161 CG6210 -0.347990
CG2161 CG6391 -0.457161
CG2161 CG6751 -0.816062
CG2161 CG6930 -1.053312
CG2161 CG7265 0.674747
CG2161 CG7271 -0.753328
CG2161 CG7528 0.046862
CG2161 CG9148 0.383063
CG2161 CG9256 0.118925
CG2161 CG9712 -0.017383
CG2161 CG9984 0.864606
CG2198 CG3307 -0.905604
CG2198 CG3998 -1.167691
CG2199 CG2791 -0.129155
CG2199 CG31349 0.171490
CG2199 CG32486 -0.415188
CG2199 CG3800 -0.411747
CG2199 CG4567 -1.095528
CG2199 CG4904 1.226069
CG2199 CG5277 -2.030957
CG2199 CG5824 -0.427638
CG2199 CG6345 -0.809522
CG2199 CG6751 0.384684
CG2199 CG9238 -0.043572
CG2199 CG9322 -0.914555
CG2210 CG3969 0.256790
CG2210 CG3992 0.035927
CG2210 CG4904 -1.298317
CG2210 CG5824 0.098956
CG2210 CG8147 -0.971970
CG2210 CG8174 -0.148746
CG2210 CG9916 -0.738917
CG2358 CG3969 0.118209
CG2358 CG4050 -0.303376
CG2358 CG4236 -0.165018
CG2358 CG4307 0.700651
CG2358 CG4878 -2.095939
CG2358 CG4904 -0.405741
CG2358 CG5258 -0.388757
CG2358 CG6720 -1.172920
CG2358 CG7265 0.502761
CG2358 CG7538 -1.604193
CG2358 CG7698 -0.545705
CG2358 CG9256 -0.067982
CG2358 CG9884 0.183202
CG2358 CG9984 -0.354175
CG2791 CG4904 0.015063
CG2791 CG5277 -0.166971
CG2791 CG8174 -0.608216
CG2791 CG9148 -0.174464
CG2791 CG9238 -0.549796
CG2791 CG9916 -0.581098
CG2941 CG3183 -0.250218
CG2941 CG7375 -0.868468
CG2941 CG9712 -2.186390
CG2941 CG9740 0.772819
CG2941 CG9884 -0.291736
CG30193 CG3041 -0.419229
CG30193 CG32982 0.443961
CG30193 CG3307 -0.584825
CG30193 CG3430 -0.680327
CG30193 CG3998 -0.269582
CG30193 CG4589 -0.762735
CG30193 CG4976 -0.213891
CG30193 CG5454 -0.987579
CG30193 CG5581 -0.731704
CG30193 CG5949 -0.281268
CG30193 CG9712 0.438358
CG30193 CG9740 -0.995858
CG30193 CG9866 0.688767
CG3039 CG3424 -1.055909
CG3039 CG4236 -1.410236
CG3039 CG9999 -1.530578
CG3041 CG3307 -1.036193
CG3041 CG4589 -0.244045
CG3041 CG4976 -0.118794
CG3041 CG5940 -0.908174
CG3048 CG32982 -0.952069
CG3048 CG8651 -1.170466
CG30497 CG6105 -0.483639
CG30497 CG8625 -0.425247
CG30497 CG9977 -1.263900
CG31349 CG3800 -0.701416
CG31349 CG5408 0.258376
CG31349 CG5814 -0.773256
CG31349 CG9322 0.363546
CG31349 TE19126 -0.910524
CG3183 CG32982 -0.095536
CG3183 CG3307 -0.798837
CG3183 CG5083 -0.440555
CG3183 CG5581 -0.092691
CG3183 CG8651 -0.290972
CG3183 CG9712 -0.214853
CG3198 CG3605 -0.361800
CG3198 CG4672 -0.937065
CG3198 CG6501 -1.444292
CG3198 CG7563 -1.582557
CG3198 CG8965 -1.949089
CG3227 CG4303 -0.650472
CG3227 CG8625 -1.189786
CG32486 CG3278 -0.033293
CG32486 CG5824 -0.589281
CG3278 CG4904 -0.141641
CG3278 CG9916 -0.688104
CG32982 CG3307 -0.235196
CG32982 CG3430 -0.188545
CG32982 CG4589 -0.862205
CG32982 CG4976 -1.159189
CG32982 CG5809 -0.507709
CG32982 CG5949 -0.295512
CG32982 CG6647 0.542493
CG32982 CG8651 0.277895
CG32982 CG9712 0.221338
CG32982 CG9740 -1.637187
CG3307 CG3430 0.383326
CG3307 CG3969 1.338427
CG3307 CG3998 0.078736
CG3307 CG4041 -0.634879
CG3307 CG4307 1.147752
CG3307 CG4589 0.235983
CG3307 CG4878 0.695351
CG3307 CG4976 -2.113678
CG3307 CG5083 -1.201642
CG3307 CG5454 -1.318077
CG3307 CG5581 -0.632254
CG3307 CG6647 0.190653
CG3307 CG7265 0.170865
CG3307 CG8308 -1.030156
CG3307 CG9211 0.177056
CG3307 CG9256 -0.204171
CG3307 CG9712 0.639088
CG3307 CG9740 -5.185515
CG3307 CG9884 1.748490
CG3307 CG9984 -0.809117
CG3424 CG4236 -0.656888
CG3424 CG5809 -0.702164
CG3424 CG8933 -0.274029
CG3430 CG4589 0.200656
CG3430 CG5581 0.438824
CG3430 CG5940 -0.418116
CG3430 CG5949 -1.416294
CG3430 CG7223 -0.908673
CG3430 CG7855 0.252124
CG3430 CG9712 0.144577
CG3430 CG9740 0.834537
CG3430 CG9866 -3.299978
CG3605 CG4440 -0.978957
CG3605 CG4672 -1.963576
CG3605 CG6501 0.082290
CG3619 CG7375 -2.076407
CG3800 CG4567 -0.471111
CG3800 CG5408 -0.249158
CG3800 CG6210 -0.322474
CG3800 CG6751 -1.047054
CG3800 CG9148 -0.269115
CG3969 CG4041 0.299932
CG3969 CG4050 -0.153559
CG3969 CG4236 0.311768
CG3969 CG4307 -0.131395
CG3969 CG4567 0.667779
CG3969 CG4878 0.487721
CG3969 CG4904 -0.258717
CG3969 CG5083 -1.773187
CG3969 CG5215 0.322075
CG3969 CG5277 0.470069
CG3969 CG6720 -0.338249
CG3969 CG6751 0.981299
CG3969 CG7265 -0.485607
CG3969 CG7271 -1.410155
CG3969 CG7528 -0.064832
CG3969 CG7698 -1.044325
CG3969 CG8933 -0.161876
CG3969 CG9148 0.066429
CG3969 CG9256 -1.030250
CG3969 CG9740 0.522901
CG3969 CG9750 0.687665
CG3969 CG9884 -0.332523
CG3969 CG9977 0.047292
CG3969 CG9984 -3.088657
CG3992 CG5824 -0.024765
CG3992 CG8147 -0.667467
CG3992 CG9916 -0.602886
CG3998 CG4041 0.207582
CG3998 CG4589 -0.819168
CG3998 CG4976 -1.458623
CG3998 CG5083 0.340843
CG3998 CG5454 -0.754060
CG3998 CG6647 -1.489306
CG3998 CG9740 -0.166702
CG4008 CG9211 -1.519404
CG4041 CG4307 0.215114
CG4041 CG4904 1.409885
CG4041 CG5454 -1.090753
CG4041 CG5581 -0.259323
CG4041 CG6647 0.535480
CG4041 CG7698 0.147477
CG4041 CG9740 -0.336695
CG4041 CG9884 -0.918680
CG4041 CG9984 -1.438934
CG4050 CG4878 -1.019798
CG4050 CG4904 0.051359
CG4050 CG5277 -0.148728
CG4050 CG5408 -0.219006
CG4050 CG6578 -0.523985
CG4050 CG7265 0.205349
CG4050 CG9256 -1.064152
CG4050 CG9740 1.345091
CG4050 CG9884 -1.845871
CG4050 CG9977 -0.396978
CG4050 CG9984 0.143825
CG4158 CG8651 -1.191357
CG4236 CG4303 0.234283
CG4236 CG4878 0.726547
CG4236 CG5258 -0.384295
CG4236 CG5809 -1.158552
CG4236 CG6720 -0.425141
CG4236 CG7698 0.136295
CG4236 CG8933 -1.668695
CG4236 CG9193 -1.676118
CG4236 CG9256 -0.254672
CG4236 CG9977 -0.490872
CG4303 CG5581 -0.152248
CG4303 CG5809 -0.300316
CG4303 CG7892 -0.316396
CG4303 CG8933 -0.232196
CG4303 CG9423 -1.401856
CG4303 CG9884 -0.087523
CG4307 CG4878 -1.653729
CG4307 CG4904 -0.525476
CG4307 CG5454 -0.932004
CG4307 CG5581 0.163047
CG4307 CG6647 -0.221650
CG4307 CG7698 -0.250580
CG4307 CG8933 -0.019570
CG4307 CG9256 0.963618
CG4307 CG9740 -0.972682
CG4307 CG9750 -0.273680
CG4307 CG9884 -0.956644
CG4307 CG9984 -3.060015
CG4440 CG5814 -0.807430
CG4567 CG4878 0.603121
CG4567 CG4904 -0.015877
CG4567 CG5083 -0.025992
CG4567 CG5258 -0.284448
CG4567 CG5277 -0.392327
CG4567 CG6647 0.053896
CG4567 CG6751 -0.347029
CG4567 CG9211 -0.189440
CG4567 CG9253 -0.884953
CG4567 CG9884 -0.304746
CG4567 CG9984 0.018363
CG4589 CG4976 -0.360792
CG4589 CG5083 -0.406877
CG4589 CG5581 0.234222
CG4589 CG5949 -1.022777
CG4589 CG6647 -0.638909
CG4589 CG7457 -0.197227
CG4589 CG9712 -0.251954
CG4589 CG9740 -0.764954
CG4589 CG9884 0.013667
CG4672 CG6345 -0.697047
CG4878 CG4904 -1.223924
CG4878 CG5083 0.370275
CG4878 CG5258 -0.223465
CG4878 CG5809 -0.106030
CG4878 CG6647 -0.943350
CG4878 CG6720 0.256610
CG4878 CG7265 -0.900504
CG4878 CG7698 -0.080788
CG4878 CG8308 -0.501359
CG4878 CG8472 -0.916447
CG4878 CG9256 -0.383663
CG4878 CG9423 0.283987
CG4878 CG9740 -1.611358
CG4878 CG9750 -0.621664
CG4878 CG9884 0.617504
CG4878 CG9984 -0.542695
CG4904 CG5277 -2.257191
CG4904 CG5454 0.190682
CG4904 CG6647 1.318868
CG4904 CG6751 1.124525
CG4904 CG7265 0.983809
CG4904 CG8174 -0.544171
CG4904 CG8472 -1.211139
CG4904 CG9256 -0.067126
CG4904 CG9740 0.323326
CG4904 CG9884 -1.582699
CG4904 CG9984 -3.485899
CG4976 CG5581 -0.069645
CG4976 CG5940 -0.809963
CG4976 CG5949 -0.152710
CG4976 CG7457 -0.368725
CG4976 CG8651 -0.238736
CG4976 CG9740 1.986742
CG5083 CG6647 0.141989
CG5083 CG7265 -0.860844
CG5083 CG7698 -0.210831
CG5083 CG8308 -0.176745
CG5083 CG9211 -0.042073
CG5083 CG9256 -0.220442
CG5083 CG9712 -0.269680
CG5083 CG9740 -0.436845
CG5083 CG9984 0.443881
CG5093 TE19126 -1.594976
CG5215 CG6210 0.069362
CG5215 CG6751 -0.047972
CG5215 CG7265 -1.046390
CG5215 CG7528 -1.038761
CG5215 CG9148 -0.671004
CG5215 CG9256 -0.131925
CG5258 CG5809 -0.489351
CG5258 CG7265 0.049926
CG5258 CG7528 -0.429563
CG5277 CG5824 0.008756
CG5277 CG6210 -0.291673
CG5277 CG6578 -1.658246
CG5277 CG6751 -2.543766
CG5277 CG7265 0.433121
CG5277 CG8472 -0.127490
CG5277 CG9148 0.609757
CG5277 CG9884 1.318771
CG5277 CG9977 0.043995
CG5277 CG9984 -0.119037
CG5408 CG6105 -0.064254
CG5408 CG6210 -0.638718
CG5408 CG7528 -0.750672
CG5408 CG8472 -0.371065
CG5408 CG9148 -0.383126
CG5454 CG5581 -0.349787
CG5454 CG6647 0.466629
CG5454 CG9740 0.469283
CG5454 CG9984 -0.124879
CG5581 CG5949 -0.690518
CG5581 CG8651 -0.428068
CG5581 CG9253 -0.635092
CG5581 CG9740 -0.091237
CG5581 CG9866 -1.683069
CG5581 CG9884 -0.141828
CG5581 CG9984 -0.795574
CG5809 CG7698 -0.841693
CG5809 CG8625 -0.387443
CG5809 CG8933 0.163487
CG5809 CG9712 -0.181090
CG5809 CG9740 0.271044
CG5809 CG9884 0.133040
CG5809 CG9977 -0.471144
CG5813 CG5824 -2.092545
CG5814 CG9238 -0.245802
CG5814 TE19126 -0.211768
CG5824 CG6751 0.294032
CG5824 CG9148 -0.723046
CG5824 CG9916 -0.699054
CG5940 CG7457 -0.665677
CG5949 CG7223 -1.010620
CG5949 CG8651 -0.521351
CG5949 CG9740 0.238231
CG5949 CG9866 0.417851
CG5949 CG9884 -0.175990
CG6105 CG6210 -0.593303
CG6105 CG7375 -0.672618
CG6105 CG7892 -0.619981
CG6105 CG9762 -0.118520
CG6105 CG9884 0.192789
CG6210 CG6751 -1.099063
CG6210 CG7528 -0.109253
CG6210 CG9148 -0.547478
CG6345 CG6647 -0.324171
CG6345 CG9211 -1.451968
CG6345 CG9884 0.250891
CG6391 CG6751 -0.760843
CG6391 CG6930 -1.240075
CG6391 CG7265 -0.687747
CG6501 CG9022 -1.112890
CG6578 CG9256 0.481591
CG6578 CG9884 -0.387932
CG6578 CG9977 -0.213617
CG6647 CG7698 -0.810717
CG6647 CG8308 -1.448347
CG6647 CG9211 -0.600464
CG6647 CG9256 0.376371
CG6647 CG9712 0.141624
CG6647 CG9740 -1.416019
CG6647 CG9750 -0.033386
CG6647 CG9884 -0.661129
CG6720 CG7265 -0.389422
CG6720 CG7528 -0.234984
CG6720 CG7698 -0.267109
CG6720 CG8933 -0.393407
CG6720 CG9750 -0.826219
CG6720 CG9984 0.108188
CG6751 CG7528 0.240216
CG6751 CG9148 -1.408557
CG6751 CG9916 -0.036272
CG6860 CG8308 -1.794542
CG6949 CG7271 -1.912864
CG7265 CG7528 -0.376434
CG7265 CG8472 -1.788542
CG7265 CG9256 -1.868608
CG7265 CG9423 -0.428859
CG7265 CG9750 -0.273972
CG7265 CG9984 -1.995552
CG7375 CG7892 -0.833612
CG7375 CG9762 -1.783542
CG7457 CG7855 -0.457975
CG7457 CG8544 -1.619592
CG7457 CG9256 -0.435941
CG7457 CG9712 -0.383682
CG7457 CG9740 0.580585
CG7528 CG9148 0.019833
CG7528 CG9984 -0.332655
CG7563 CG8965 -1.245367
CG7698 CG8933 -0.664636
CG7698 CG9256 0.335755
CG7698 CG9712 0.282533
CG7698 CG9740 -0.562725
CG7698 CG9750 0.191474
CG7698 CG9884 0.391507
CG7698 CG9984 -0.162087
CG7833 CG8050 -1.537440
CG7855 CG9256 -0.602101
CG8050 CG9740 -0.734935
CG8147 CG8174 -1.215954
CG8308 CG9256 -0.273937
CG8308 CG9740 1.306887
CG8472 CG9984 1.097724
CG8625 CG9884 -0.169665
CG8625 CG9977 -0.471972
CG8651 CG9423 -0.673371
CG8933 CG9740 0.753626
CG8933 CG9750 -0.124596
CG8933 CG9977 -0.153887
CG8933 CG9984 0.088176
CG9148 CG9916 -0.316322
CG9238 CG9322 -1.212188
CG9253 CG9884 -0.574077
CG9256 CG9423 -0.162757
CG9256 CG9712 0.533297
CG9256 CG9740 -1.418172
CG9256 CG9750 0.568575
CG9256 CG9884 1.529322
CG9256 CG9984 1.232615
CG9322 TE19126 -1.059097
CG9712 CG9740 -3.629912
CG9712 CG9762 -0.206316
CG9712 CG9866 -0.036383
CG9712 CG9884 0.788733
CG9740 CG9750 0.655937
CG9740 CG9762 0.931481
CG9740 CG9866 -1.084570
CG9740 CG9884 -5.632116
CG9740 CG9977 -0.298231
CG9740 CG9984 0.418398
CG9762 CG9866 -1.212056
CG9762 CG9884 -2.161674
CG9866 CG9884 0.773062
CG9884 CG9977 -0.186810
CG9884 CG9984 0.762181
