# Supplementary material for: GINI: From ISH Images to Gene Interaction Networks
Source: PLoS Comput Biol. 2013 Oct 10;9(10):e1003227. doi: 10.1371/journal.pcbi.1003227 (PMC3794902; doi:10.1371/journal.pcbi.1003227)
Supplement: Dataset S1 — Networks predicted by GINI for the 9–10 and 13–16 development stages. For the data at each stage, multiple networks were predicted by varying the tuning parameter , between 0.5 and 1, as described in the paper. The network for each value is stored in a separate file in the dataset, in a format readable by Cytoscape. (BZ2) [file pcbi.1003227.s001.bz2 › Dataset_S1_Networks/GINI_network_stage9-10_lambda0.75.txt]

CG10059 CG1091 -0.978585
CG10059 CG11123 -1.454575
CG10059 CG11324 -0.135946
CG10059 CG12131 0.927136
CG10059 CG12592 -0.059466
CG10059 CG12752 -1.526803
CG10059 CG14066 0.306692
CG10059 CG14781 -0.299563
CG10059 CG1715 -0.352317
CG10059 CG1780 -0.409145
CG10059 CG1957 0.132570
CG10059 CG2048 0.880805
CG10059 CG2140 -0.169759
CG10059 CG2161 0.155692
CG10059 CG3969 -0.581963
CG10059 CG4041 -1.485985
CG10059 CG4307 -1.354853
CG10059 CG4904 -2.280796
CG10059 CG5277 0.294114
CG10059 CG5454 -0.878931
CG10059 CG5581 -0.199615
CG10059 CG6578 -0.569785
CG10059 CG8174 -0.833995
CG10059 CG9740 0.635544
CG10059 CG9884 1.360635
CG10059 CG9984 1.028368
CG10082 CG1071 -2.152735
CG10082 CG10882 -1.968224
CG10108 CG12284 -0.267058
CG10108 CG14513 0.188081
CG10108 CG1624 -1.260113
CG10108 CG3430 -1.097772
CG10108 CG6246 -1.148380
CG10108 CG7855 -1.105573
CG10206 CG11988 -0.906900
CG10206 CG30497 -1.499919
CG10206 CG5408 -0.689356
CG10206 CG6105 -0.865783
CG10212 CG1837 -1.503850
CG10212 CG32149 -1.719044
CG10212 CG3416 -2.361201
CG10212 CG7457 -1.499025
CG10212 CG7698 -0.736232
CG10360 CG11979 -0.955174
CG10360 CG9762 -1.406753
CG10360 CG9884 -0.553539
CG1071 CG31349 -1.402575
CG1071 CG5813 -1.467317
CG1091 CG11123 -0.053167
CG1091 CG11324 -1.281528
CG1091 CG12576 -0.647237
CG1091 CG12752 0.113763
CG1091 CG14781 -0.101267
CG1091 CG17054 -0.320272
CG1091 CG1715 -0.138402
CG1091 CG18528 0.202018
CG1091 CG1957 0.200710
CG1091 CG2048 -1.744939
CG1091 CG3969 -0.394131
CG1091 CG4041 -0.145424
CG1091 CG4050 -0.089353
CG1091 CG4307 1.047010
CG1091 CG4878 0.419479
CG1091 CG4904 -0.842507
CG1091 CG5083 0.422309
CG1091 CG5277 0.005953
CG1091 CG6105 -0.393800
CG1091 CG6647 0.389574
CG1091 CG7698 -1.043218
CG1091 CG9256 0.392269
CG1091 CG9712 0.179840
CG1091 CG9740 0.490619
CG1091 CG9884 -2.847235
CG1091 CG9984 -0.091984
CG10922 CG11107 -0.430135
CG10922 CG13005 -0.698899
CG10922 CG2140 -0.600798
CG10922 CG5215 -0.602876
CG10922 CG5277 -1.386731
CG10922 CG6751 -0.208242
CG11107 CG11886 0.946572
CG11107 CG12592 -1.601534
CG11107 CG13005 -1.048296
CG11107 CG13900 -0.357993
CG11107 CG1780 -0.186003
CG11107 CG1957 -0.801302
CG11107 CG2048 -0.565829
CG11107 CG2140 -0.040018
CG11107 CG3424 -0.947570
CG11107 CG3969 0.544126
CG11107 CG4236 -1.064868
CG11107 CG4303 -0.752917
CG11107 CG5277 -0.406648
CG11107 CG5581 -0.213288
CG11107 CG5809 0.109800
CG11107 CG7265 -0.274857
CG11107 CG7528 -0.402251
CG11107 CG7698 0.130670
CG11107 CG8933 -0.675058
CG11107 CG9256 0.598743
CG11107 CG9423 -0.345708
CG11107 CG9984 0.471989
CG11123 CG12131 -0.057418
CG11123 CG17054 0.434183
CG11123 CG1715 -0.123839
CG11123 CG1957 -0.147508
CG11123 CG2048 -0.382103
CG11123 CG2161 -0.673196
CG11123 CG4307 0.285454
CG11123 CG4904 0.166123
CG11123 CG5083 -0.760990
CG11123 CG5277 -0.620945
CG11123 CG6578 -0.289703
CG11123 CG9256 -0.504839
CG11123 CG9884 0.008563
CG11123 CG9984 -0.484020
CG11324 CG17054 -0.177270
CG11324 CG18528 -1.088844
CG11324 CG2791 -0.891620
CG11324 CG3969 -0.023774
CG11324 CG4307 -0.302074
CG11324 CG4904 0.016218
CG11324 CG9884 -0.324963
CG11652 CG14066 -0.153273
CG11652 CG32486 -1.287651
CG11652 CG3278 -1.725111
CG11652 CG5824 -1.521507
CG11652 CG6751 -0.492046
CG11849 CG32149 -1.862801
CG11861 CG6647 -1.273233
CG11861 CG8308 -1.202845
CG11886 CG12592 -1.693380
CG11886 CG1780 0.343331
CG11886 CG1957 -2.919960
CG11886 CG2048 -0.751431
CG11886 CG4236 -1.585921
CG11886 CG9256 0.056984
CG11886 CG9423 -0.250749
CG11886 CG9740 -0.344427
CG11886 CG9977 0.113814
CG11979 CG2941 -0.749133
CG11979 CG3183 -0.992911
CG11979 CG5581 -0.515728
CG11979 CG9740 -0.299867
CG11979 CG9884 -0.492959
CG11987 CG12131 -0.074920
CG11987 CG13005 -0.573295
CG11987 CG14066 -0.489904
CG11987 CG14805 -0.827753
CG11987 CG3969 -0.585316
CG11987 CG4904 0.085734
CG11987 CG7265 -0.044086
CG11987 CG7698 -0.282593
CG11987 CG9256 -0.413425
CG11987 CG9750 -1.049736
CG11988 CG2199 -0.187936
CG11988 CG3400 -2.298229
CG11988 CG5277 -0.561528
CG11988 CG5408 -0.513271
CG11988 CG6210 -0.807454
CG11988 CG6751 0.343760
CG11988 CG9148 -1.535210
CG1200 CG8147 -2.205858
CG12129 CG1475 -1.766011
CG12129 CG4904 -1.388957
CG12131 CG12592 -0.257459
CG12131 CG1395 -0.293932
CG12131 CG14066 -0.451066
CG12131 CG14781 -0.111749
CG12131 CG17054 -0.865149
CG12131 CG1763 -0.800573
CG12131 CG18608 0.164055
CG12131 CG2140 -0.160044
CG12131 CG2161 -0.381782
CG12131 CG2199 -0.619514
CG12131 CG3307 -0.349576
CG12131 CG3800 -0.185514
CG12131 CG3969 -0.514110
CG12131 CG4041 -0.832781
CG12131 CG4307 0.341683
CG12131 CG4567 0.007328
CG12131 CG4878 -0.726704
CG12131 CG4904 -1.118077
CG12131 CG5083 0.502166
CG12131 CG5277 0.851698
CG12131 CG5408 -0.005618
CG12131 CG6647 -0.440336
CG12131 CG6751 -1.048622
CG12131 CG7265 0.697083
CG12131 CG7528 -0.154418
CG12131 CG8472 -1.395851
CG12131 CG9148 0.131788
CG12131 CG9253 -1.107201
CG12131 CG9256 0.356188
CG12131 CG9740 0.969852
CG12131 CG9884 0.462585
CG12131 CG9984 -1.624466
CG12177 CG18657 -1.846651
CG12249 CG31349 -0.757044
CG12249 CG5408 -0.592596
CG12249 CG5814 -2.137844
CG12249 CG9148 -1.179846
CG12284 CG14513 -1.896160
CG12284 CG1624 -0.783733
CG12284 CG6246 -1.049829
CG12576 CG1715 -0.315235
CG12576 CG1837 -0.117351
CG12576 CG3307 0.641684
CG12576 CG4878 0.045245
CG12576 CG5083 -0.572147
CG12576 CG6647 -1.091692
CG12576 CG8308 -1.126307
CG12576 CG9712 0.254747
CG12576 CG9740 -2.573658
CG12576 CG9884 0.133678
CG12581 CG2199 -1.757624
CG12592 CG12752 0.280471
CG12592 CG13005 0.107906
CG12592 CG17054 0.398910
CG12592 CG1715 -0.531299
CG12592 CG1780 -0.506687
CG12592 CG1957 0.047381
CG12592 CG2048 -0.111461
CG12592 CG2140 -0.534519
CG12592 CG2358 -0.033494
CG12592 CG3307 -0.059417
CG12592 CG3969 0.529662
CG12592 CG4236 0.804350
CG12592 CG4307 0.393344
CG12592 CG4878 0.147913
CG12592 CG4904 -0.393199
CG12592 CG5581 -0.083638
CG12592 CG6720 -0.313871
CG12592 CG7265 -0.715835
CG12592 CG9256 -0.871414
CG12592 CG9423 -0.035290
CG12592 CG9740 -0.862144
CG12592 CG9750 -0.229372
CG12592 CG9984 -0.517628
CG12676 CG16876 -3.034371
CG12676 CG2199 -0.946852
CG12676 CG9238 -0.851872
CG12676 CG9322 -1.231608
CG12752 CG14066 -0.945803
CG12752 CG17054 -0.902860
CG12752 CG18608 0.313843
CG12752 CG2048 -2.230594
CG12752 CG2140 -0.037166
CG12752 CG2199 -0.298701
CG12752 CG2358 -0.358226
CG12752 CG3307 -2.051180
CG12752 CG3969 0.389158
CG12752 CG4041 0.051583
CG12752 CG4050 -0.449549
CG12752 CG4307 -0.648694
CG12752 CG4878 0.180670
CG12752 CG4904 0.443604
CG12752 CG5083 0.236247
CG12752 CG5277 -0.136699
CG12752 CG5581 0.189447
CG12752 CG6578 0.025571
CG12752 CG7698 0.082804
CG12752 CG9256 0.106154
CG12752 CG9740 1.504817
CG12752 CG9984 -1.174779
CG12802 CG1374 -1.760391
CG13005 CG14066 -0.865614
CG13005 CG14805 -0.938966
CG13005 CG3969 -0.466082
CG13005 CG4904 0.657504
CG13005 CG5215 -0.043560
CG13005 CG5277 0.372099
CG13005 CG6751 -0.612648
CG13005 CG7265 -0.652377
CG13005 CG7528 -0.572493
CG1345 CG2199 -0.836037
CG1345 CG2210 -1.010658
CG1345 CG4904 -0.511777
CG1345 CG5824 -0.384618
CG1345 CG8147 -1.002949
CG1345 CG9322 -1.204625
CG1374 CG8651 -1.863118
CG13894 CG31349 -0.700024
CG13894 CG4440 -1.263382
CG13894 CG5408 -1.079380
CG13894 CG6345 -1.249061
CG13900 CG1957 0.017658
CG13900 CG4303 -2.184314
CG13900 CG6105 -1.164963
CG13900 CG7892 -1.987622
CG13900 CG9423 -0.446148
CG1395 CG18608 -0.919628
CG1395 CG2199 -0.442929
CG1395 CG5277 -0.135789
CG1395 CG6751 -0.676651
CG1395 CG7528 -1.044249
CG14066 CG2048 0.546350
CG14066 CG2199 -0.111834
CG14066 CG2791 -0.661368
CG14066 CG32486 -1.530445
CG14066 CG3278 -0.606613
CG14066 CG3969 -0.510011
CG14066 CG4307 -0.086504
CG14066 CG4878 0.369686
CG14066 CG4904 -2.580089
CG14066 CG5277 0.637114
CG14066 CG5824 -0.053922
CG14066 CG6751 -0.834314
CG14066 CG9984 1.391498
CG14222 CG3400 -1.833528
CG14430 CG1715 -2.300815
CG14430 CG9740 -0.672741
CG1447 CG17932 -1.823509
CG14513 CG1624 -0.357234
CG14513 CG1966 -0.438718
CG14513 CG3430 -0.846966
CG14513 CG6246 -1.088465
CG14513 CG7855 -0.575579
CG14513 CG8050 -1.732077
CG14513 CG9712 -0.483347
CG14513 CG9740 -0.232054
CG14513 CG9866 -0.822286
CG1475 CG1591 -1.425732
CG1475 CG6501 -2.049440
CG14781 CG2140 -0.161822
CG14781 CG3307 0.482929
CG14781 CG4041 -1.448459
CG14781 CG5454 -0.820910
CG14781 CG5581 0.260330
CG14781 CG6345 -1.628292
CG14781 CG6647 0.383394
CG14781 CG9211 -0.821790
CG14781 CG9712 -0.479679
CG14781 CG9740 -0.385150
CG14781 CG9866 -0.492052
CG14781 CG9884 -0.468878
CG14805 CG4878 -0.525178
CG14805 CG7265 -0.875373
CG14805 CG7528 -0.436246
CG1591 CG16944 -2.257730
CG1591 CG31349 -1.204194
CG1591 CG3605 -2.191534
CG1591 CG6501 -1.710061
CG1624 CG7855 -0.864124
CG16876 CG9238 -1.070569
CG16903 CG3992 -1.762332
CG17054 CG1763 -0.460095
CG17054 CG18608 -0.961508
CG17054 CG2048 1.088676
CG17054 CG2140 -0.378964
CG17054 CG2161 -0.726997
CG17054 CG2941 -0.225065
CG17054 CG3183 -1.140394
CG17054 CG3307 1.134911
CG17054 CG3969 -0.005100
CG17054 CG4050 -0.338601
CG17054 CG4307 0.287666
CG17054 CG4567 -0.707239
CG17054 CG4878 0.039623
CG17054 CG4904 0.505754
CG17054 CG5083 -1.566214
CG17054 CG5258 -0.673944
CG17054 CG7528 0.429163
CG17054 CG7698 0.391857
CG17054 CG9256 -0.698390
CG17054 CG9712 -0.936096
CG17054 CG9740 -0.450764
CG17054 CG9884 0.070171
CG17054 CG9984 -1.064499
CG1715 CG1957 -0.345664
CG1715 CG2048 0.099642
CG1715 CG3969 -0.210802
CG1715 CG4307 -0.163256
CG1715 CG4878 0.208276
CG1715 CG4904 -0.790596
CG1715 CG6647 -0.167581
CG1715 CG9256 -0.248060
CG1715 CG9740 -0.954405
CG1715 CG9884 -0.355464
CG17256 CG8147 -2.247888
CG1763 CG18174 -2.017217
CG1763 CG18608 -0.539783
CG1763 CG3969 -0.045216
CG1763 CG4567 -0.554188
CG1763 CG5083 -0.272286
CG1763 CG7698 -0.371781
CG1763 CG9984 0.135932
CG17725 CG17932 -1.845513
CG17725 CG2210 -1.079974
CG17725 CG8147 -2.213897
CG1780 CG1957 -0.364596
CG1780 CG2048 -0.224405
CG1780 CG2161 -0.973179
CG1780 CG3969 -0.705935
CG1780 CG4236 -0.241138
CG1780 CG4307 -0.989575
CG1780 CG4878 -0.501020
CG1780 CG4904 0.474890
CG1780 CG8933 -0.474340
CG1780 CG9256 -0.132134
CG1780 CG9423 -0.600263
CG1780 CG9884 0.301878
CG1780 CG9984 0.183339
CG18174 CG7698 -0.988934
CG1837 CG2048 0.691055
CG1837 CG2358 -0.332537
CG1837 CG3307 0.153245
CG1837 CG3969 0.448063
CG1837 CG4878 -0.182195
CG1837 CG5083 -0.166853
CG1837 CG6647 -0.806165
CG1837 CG7457 -0.476300
CG1837 CG7698 -0.766014
CG1837 CG7855 -0.572595
CG1837 CG8308 -0.414122
CG1837 CG9256 -1.201101
CG1837 CG9750 -0.967658
CG18528 CG5809 -0.611250
CG18528 CG7698 -0.559182
CG18528 CG8933 -0.668336
CG18528 CG9712 -1.262392
CG18528 CG9762 -0.821531
CG18528 CG9884 0.159769
CG18608 CG3307 -0.959224
CG18608 CG3998 -0.394288
CG18608 CG4307 0.354238
CG18608 CG5083 -0.311019
CG18608 CG9211 -0.822410
CG18608 CG9984 -1.152524
CG18657 CG1966 -0.519570
CG18657 CG32982 -0.915639
CG18657 CG3430 -1.106815
CG1866 CG4672 -1.740226
CG18754 CG31349 -0.151037
CG18754 CG3992 -1.924661
CG18754 CG5814 -2.153422
CG18754 CG5824 -0.602707
CG18754 CG9238 -0.766381
CG18754 CG9322 -1.066756
CG18754 TE19126 -0.786508
CG1957 CG2048 -0.054400
CG1957 CG30497 -0.680856
CG1957 CG4050 -0.051104
CG1957 CG4236 0.671425
CG1957 CG4303 -1.121812
CG1957 CG5277 0.660082
CG1957 CG6105 -0.276871
CG1957 CG6578 -1.533668
CG1957 CG8933 0.086724
CG1957 CG9256 -0.226369
CG1957 CG9423 -0.644956
CG1957 CG9740 0.487545
CG1957 CG9977 -1.247015
CG1966 CG30193 -0.438721
CG1966 CG32982 -0.792558
CG1966 CG3430 -1.566965
CG1966 CG4589 -0.133384
CG1966 CG4976 -0.756350
CG1966 CG5949 0.209003
CG1966 CG7457 -0.762374
CG1966 CG9256 0.098535
CG1966 CG9712 -0.679403
CG1966 CG9740 -0.063565
CG1966 CG9866 0.006805
CG2048 CG3307 0.652348
CG2048 CG3969 -0.721720
CG2048 CG4236 -0.258995
CG2048 CG4307 -3.355386
CG2048 CG4878 -0.137881
CG2048 CG4904 -0.832257
CG2048 CG5277 0.528605
CG2048 CG5581 -0.006809
CG2048 CG6578 -0.046037
CG2048 CG6647 0.145535
CG2048 CG7265 0.928121
CG2048 CG7698 0.687799
CG2048 CG8933 -0.939336
CG2048 CG9256 -2.752987
CG2048 CG9740 -2.067029
CG2048 CG9750 -0.505880
CG2048 CG9884 0.356773
CG2048 CG9984 0.508808
CG2140 CG3307 -0.114328
CG2140 CG3969 -0.001385
CG2140 CG4041 -0.115864
CG2140 CG4567 -0.349780
CG2140 CG5277 -0.234761
CG2140 CG5581 -0.426473
CG2140 CG7698 -0.199951
CG2140 CG9256 -0.162946
CG2140 CG9740 -0.183538
CG2140 CG9884 -0.061296
CG2140 CG9977 -0.472631
CG2140 CG9984 0.064073
CG2161 CG3278 -0.750579
CG2161 CG3969 -1.125964
CG2161 CG4307 0.099495
CG2161 CG5083 -0.337137
CG2161 CG5215 -1.217417
CG2161 CG6391 -1.261286
CG2161 CG6751 0.140247
CG2161 CG7528 0.113228
CG2161 CG9256 0.201605
CG2161 CG9984 0.741581
CG2198 CG3998 -1.726892
CG2199 CG2791 -0.745906
CG2199 CG32486 -0.467111
CG2199 CG3800 -0.362070
CG2199 CG4567 -1.167991
CG2199 CG4904 1.420765
CG2199 CG5277 -1.972442
CG2199 CG5824 -0.327848
CG2199 CG6345 -0.836495
CG2199 CG6751 0.576359
CG2199 CG9238 -0.448594
CG2199 CG9322 -0.475357
CG2210 CG4904 -1.084177
CG2210 CG5824 -0.229412
CG2210 CG8147 -0.944744
CG2210 CG8174 -0.327016
CG2210 CG9916 -1.094619
CG2358 CG3969 0.219032
CG2358 CG4050 -0.345457
CG2358 CG4307 0.668934
CG2358 CG4878 -1.976226
CG2358 CG4904 -0.364933
CG2358 CG6720 -1.175514
CG2358 CG7698 -0.573989
CG2358 CG9256 0.042539
CG2358 CG9984 -0.211832
CG2791 CG4904 -0.613570
CG2941 CG7375 -1.008479
CG2941 CG9712 -1.989178
CG30193 CG3041 -0.882355
CG30193 CG32982 0.327051
CG30193 CG3307 -0.169224
CG30193 CG3430 -0.274688
CG30193 CG3998 -0.350304
CG30193 CG4589 -0.787501
CG30193 CG4976 -0.125838
CG30193 CG5454 -0.934262
CG30193 CG5581 -0.566774
CG30193 CG5949 -0.349614
CG30193 CG9740 -0.739124
CG3039 CG3424 -1.055907
CG3039 CG4236 -1.410234
CG3041 CG3307 -1.593921
CG3048 CG32982 -1.256666
CG3048 CG8651 -1.432578
CG30497 CG6105 -0.465677
CG30497 CG9977 -1.391400
CG31349 CG3800 -0.725346
CG31349 CG5814 -0.961228
CG31349 TE19126 -0.966131
CG3183 CG3307 -0.875490
CG3183 CG5083 -0.499412
CG3183 CG9712 -0.455362
CG3198 CG6501 -2.148310
CG3198 CG7563 -1.582557
CG3198 CG8965 -1.949089
CG3227 CG8625 -1.934377
CG32486 CG5824 -0.603939
CG3278 CG9916 -0.821202
CG32982 CG3307 -0.246347
CG32982 CG3430 -0.034355
CG32982 CG4589 -0.892054
CG32982 CG4976 -0.898232
CG32982 CG5949 -0.223712
CG32982 CG9712 0.027973
CG32982 CG9740 -1.099590
CG3307 CG3998 -0.528129
CG3307 CG4041 -0.376048
CG3307 CG4307 1.222635
CG3307 CG4589 0.017819
CG3307 CG4878 0.465699
CG3307 CG4976 -1.159909
CG3307 CG5083 -0.873426
CG3307 CG5454 -0.977378
CG3307 CG5581 -0.547208
CG3307 CG6647 0.752720
CG3307 CG7265 0.358028
CG3307 CG8308 -1.129875
CG3307 CG9256 -0.413209
CG3307 CG9712 0.982199
CG3307 CG9740 -3.485783
CG3307 CG9984 -0.697849
CG3424 CG4236 -0.779622
CG3424 CG5809 -0.735977
CG3430 CG4589 0.155660
CG3430 CG5581 0.460925
CG3430 CG5949 -2.009597
CG3430 CG9740 0.950547
CG3430 CG9866 -3.205209
CG3605 CG4440 -1.303335
CG3605 CG4672 -2.729911
CG3619 CG7375 -2.076399
CG3800 CG4567 -0.518149
CG3800 CG5408 -0.268464
CG3800 CG6210 -0.341488
CG3800 CG6751 -1.045517
CG3800 CG9148 -0.357705
CG3969 CG4041 0.518622
CG3969 CG4050 -0.222552
CG3969 CG4236 0.347357
CG3969 CG4307 -0.437486
CG3969 CG4878 0.351852
CG3969 CG4904 -0.110380
CG3969 CG5083 -1.020753
CG3969 CG5215 0.314823
CG3969 CG6720 -0.332700
CG3969 CG7265 -0.420465
CG3969 CG7271 -1.906973
CG3969 CG7528 -0.134862
CG3969 CG7698 -0.797749
CG3969 CG8933 -0.226647
CG3969 CG9256 -0.654382
CG3969 CG9740 0.843566
CG3969 CG9884 -0.412458
CG3969 CG9984 -2.344644
CG3998 CG4589 -0.927739
CG3998 CG4976 -1.272290
CG3998 CG5454 -0.553564
CG3998 CG6647 -1.271530
CG3998 CG9740 0.377634
CG4008 CG9211 -1.970298
CG4041 CG4307 0.060277
CG4041 CG4904 1.159495
CG4041 CG5454 -0.918683
CG4041 CG5581 -0.298352
CG4041 CG9740 -0.100095
CG4041 CG9884 -0.697296
CG4041 CG9984 -1.375896
CG4050 CG4878 -0.631834
CG4050 CG4904 -0.131805
CG4050 CG5277 -0.095000
CG4050 CG6578 -0.514715
CG4050 CG7265 0.053859
CG4050 CG9256 -0.387150
CG4050 CG9884 -0.762420
CG4050 CG9977 -0.444814
CG4050 CG9984 0.306049
CG4236 CG5809 -1.168592
CG4236 CG6720 -0.454061
CG4236 CG7698 0.089682
CG4236 CG8933 -1.779798
CG4236 CG9256 -0.191739
CG4236 CG9977 -0.326334
CG4303 CG9423 -1.432703
CG4307 CG4878 -1.846445
CG4307 CG4904 -0.525822
CG4307 CG5454 -0.716717
CG4307 CG5581 0.091385
CG4307 CG6647 0.189594
CG4307 CG7698 -0.308604
CG4307 CG8933 0.307060
CG4307 CG9256 1.215183
CG4307 CG9740 -1.008792
CG4307 CG9750 -0.137662
CG4307 CG9884 -1.443773
CG4307 CG9984 -3.098796
CG4440 CG5814 -1.027876
CG4567 CG4904 0.110616
CG4567 CG5277 -0.444335
CG4567 CG6751 -0.399418
CG4567 CG9253 -1.187849
CG4567 CG9884 -0.295130
CG4567 CG9984 0.240103
CG4589 CG4976 -0.148037
CG4589 CG5083 -0.297972
CG4589 CG5581 0.241977
CG4589 CG5949 -1.048616
CG4589 CG6647 -0.490313
CG4589 CG9712 -0.150411
CG4589 CG9740 -0.629891
CG4589 CG9884 0.083841
CG4878 CG4904 -0.909646
CG4878 CG5083 0.412953
CG4878 CG5258 -0.573641
CG4878 CG6647 -0.686525
CG4878 CG6720 0.279880
CG4878 CG7265 -0.218740
CG4878 CG7698 0.391874
CG4878 CG8308 -0.605876
CG4878 CG8472 -0.906369
CG4878 CG9256 -0.531772
CG4878 CG9740 -1.156156
CG4878 CG9750 -0.264595
CG4878 CG9884 0.454992
CG4878 CG9984 -0.766365
CG4904 CG5277 -2.080974
CG4904 CG5454 0.498541
CG4904 CG6751 1.493870
CG4904 CG7265 1.108454
CG4904 CG8174 -0.741988
CG4904 CG8472 -1.367828
CG4904 CG9256 0.132029
CG4904 CG9740 1.016670
CG4904 CG9884 -1.103253
CG4904 CG9984 -3.568117
CG4976 CG5581 0.105191
CG4976 CG5940 -1.378541
CG4976 CG5949 -0.282397
CG4976 CG7457 -0.057345
CG5083 CG6647 0.098516
CG5083 CG7265 -0.407181
CG5083 CG7698 -0.229090
CG5083 CG9256 -0.031669
CG5083 CG9712 -0.191309
CG5083 CG9740 0.034333
CG5083 CG9984 0.143018
CG5215 CG6751 -0.097181
CG5215 CG7265 -0.800155
CG5215 CG7528 -1.092522
CG5215 CG9148 -0.601372
CG5215 CG9256 -0.186761
CG5258 CG5809 -0.853251
CG5258 CG7528 -0.854610
CG5277 CG5824 0.032567
CG5277 CG6210 -0.390993
CG5277 CG6578 -1.647754
CG5277 CG6751 -2.353552
CG5277 CG9148 0.729941
CG5277 CG9984 0.327654
CG5408 CG6210 -0.697660
CG5408 CG7528 -0.911955
CG5408 CG9148 -0.304667
CG5454 CG5581 -0.322155
CG5454 CG9740 0.326277
CG5454 CG9984 0.102860
CG5581 CG5949 -0.496367
CG5581 CG8651 -1.068986
CG5581 CG9740 -0.049979
CG5581 CG9866 -1.479471
CG5581 CG9884 0.037004
CG5581 CG9984 -0.753398
CG5809 CG7698 -0.915075
CG5809 CG8933 0.082283
CG5809 CG9977 -0.545969
CG5813 CG5824 -2.427414
CG5824 CG6751 0.174392
CG5824 CG9148 -0.554165
CG5824 CG9916 -0.882504
CG5940 CG7457 -1.151116
CG5949 CG8651 -0.986890
CG5949 CG9740 0.071857
CG5949 CG9866 0.463938
CG6105 CG6210 -0.660090
CG6105 CG7375 -1.035055
CG6210 CG6751 -1.023307
CG6210 CG9148 -0.537863
CG6345 CG6647 -0.146244
CG6345 CG9211 -1.497152
CG6391 CG6751 -1.168515
CG6391 CG6930 -1.752167
CG6501 CG9022 -1.836897
CG6578 CG9884 0.056810
CG6578 CG9977 -0.222180
CG6647 CG7698 -0.654524
CG6647 CG8308 -1.433695
CG6647 CG9211 -0.692621
CG6647 CG9256 0.400662
CG6647 CG9712 0.185249
CG6647 CG9740 -1.496666
CG6647 CG9884 -0.360146
CG6720 CG7265 -0.366123
CG6720 CG7698 -0.272503
CG6720 CG8933 -0.403382
CG6720 CG9750 -0.835694
CG6720 CG9984 0.052498
CG6751 CG7528 0.310027
CG6751 CG9148 -1.298980
CG6860 CG8308 -1.794529
CG6949 CG7271 -1.912864
CG7265 CG7528 -0.395900
CG7265 CG8472 -1.841559
CG7265 CG9256 -1.385348
CG7265 CG9423 -0.416337
CG7265 CG9750 -0.057246
CG7265 CG9984 -1.510884
CG7375 CG9762 -1.825765
CG7457 CG7855 -0.658031
CG7457 CG9256 -0.422102
CG7528 CG9148 -0.101837
CG7528 CG9984 -0.228848
CG7563 CG8965 -1.245367
CG7698 CG8933 -0.511868
CG7698 CG9256 0.275989
CG7698 CG9712 0.079884
CG7698 CG9740 -0.008561
CG7698 CG9884 0.350039
CG7698 CG9984 0.167711
CG7855 CG9256 -0.697549
CG8147 CG8174 -1.563199
CG8308 CG9740 1.219462
CG8472 CG9984 1.087647
CG8625 CG9977 -1.744095
CG8933 CG9984 0.105550
CG9148 CG9916 -0.718264
CG9238 CG9322 -1.206542
CG9256 CG9740 0.126698
CG9256 CG9984 0.921346
CG9322 TE19126 -1.056928
CG9712 CG9740 -2.140529
CG9712 CG9762 -0.223057
CG9712 CG9866 0.045580
CG9712 CG9884 0.231467
CG9740 CG9762 1.195570
CG9740 CG9866 -0.748292
CG9740 CG9884 -3.516913
CG9740 CG9977 -0.062779
CG9740 CG9984 0.155376
CG9762 CG9866 -1.305373
CG9762 CG9884 -1.688029
CG9866 CG9884 0.666148
CG9884 CG9984 0.854550
