# Supplementary material for: GINI: From ISH Images to Gene Interaction Networks
Source: PLoS Comput Biol. 2013 Oct 10;9(10):e1003227. doi: 10.1371/journal.pcbi.1003227 (PMC3794902; doi:10.1371/journal.pcbi.1003227)
Supplement: Dataset S1 — Networks predicted by GINI for the 9–10 and 13–16 development stages. For the data at each stage, multiple networks were predicted by varying the tuning parameter , between 0.5 and 1, as described in the paper. The network for each value is stored in a separate file in the dataset, in a format readable by Cytoscape. (BZ2) [file pcbi.1003227.s001.bz2 › Dataset_S1_Networks/GINI_network_stage9-10_lambda0.775.txt]

CG10059 CG1091 -0.363505
CG10059 CG11123 -1.372444
CG10059 CG12592 0.207875
CG10059 CG12752 -1.447038
CG10059 CG14781 -0.136893
CG10059 CG1715 -0.145137
CG10059 CG1780 -0.378386
CG10059 CG2048 1.039545
CG10059 CG3969 -0.310574
CG10059 CG4041 -1.180703
CG10059 CG4307 -1.054244
CG10059 CG4904 -2.024094
CG10059 CG5277 0.414171
CG10059 CG5454 -0.652510
CG10059 CG6578 -0.672414
CG10059 CG9984 1.035675
CG10082 CG1071 -2.152721
CG10082 CG10882 -1.968224
CG10108 CG14513 0.004727
CG10108 CG1624 -2.215314
CG10108 CG3430 -1.331782
CG10108 CG6246 -1.314155
CG10108 CG7855 -1.618233
CG10206 CG30497 -2.230503
CG10212 CG1837 -1.865818
CG10212 CG3416 -2.361201
CG10212 CG7457 -1.628273
CG10360 CG9762 -2.123917
CG1091 CG11324 -1.296621
CG1091 CG12576 -0.525854
CG1091 CG12752 0.054382
CG1091 CG14781 -0.200758
CG1091 CG17054 0.047960
CG1091 CG1715 -0.182460
CG1091 CG2048 -1.343292
CG1091 CG3969 -0.414909
CG1091 CG4041 -0.313219
CG1091 CG4050 -0.170495
CG1091 CG4307 0.766472
CG1091 CG4878 0.507203
CG1091 CG4904 -1.013733
CG1091 CG5277 0.012305
CG1091 CG7698 -0.745474
CG1091 CG9740 0.775184
CG1091 CG9884 -2.557000
CG1091 CG9984 -0.032217
CG10922 CG11107 -0.745356
CG10922 CG13005 -0.758866
CG10922 CG5277 -1.505651
CG10922 CG6751 -0.494542
CG11107 CG11886 0.684302
CG11107 CG12592 -1.313008
CG11107 CG13005 -0.778709
CG11107 CG1780 -0.318323
CG11107 CG1957 -0.197690
CG11107 CG2048 -0.253642
CG11107 CG3424 -1.109578
CG11107 CG4236 -0.632223
CG11107 CG4303 -1.083211
CG11107 CG5277 0.067515
CG11107 CG7265 -0.360210
CG11107 CG7528 -0.511576
CG11107 CG8933 -0.705106
CG11107 CG9256 0.436574
CG11107 CG9423 -0.862355
CG11123 CG2048 -0.340157
CG11123 CG2161 -0.525568
CG11123 CG4307 0.304276
CG11123 CG4904 0.009616
CG11123 CG5083 -0.615852
CG11123 CG5277 -0.540873
CG11123 CG6578 -0.461394
CG11123 CG9256 -0.521603
CG11123 CG9984 -0.433896
CG11324 CG18528 -1.138418
CG11324 CG4307 -0.419173
CG11324 CG4904 -0.435633
CG11324 CG9884 -0.433375
CG11652 CG14066 -0.826973
CG11652 CG32486 -1.335070
CG11652 CG3278 -2.582731
CG11652 CG5824 -1.863748
CG11861 CG6647 -1.273229
CG11861 CG8308 -1.202852
CG11886 CG12592 -1.431281
CG11886 CG1957 -2.761798
CG11886 CG2048 -0.740566
CG11886 CG4236 -1.142414
CG11886 CG9256 -0.025662
CG11886 CG9740 -0.365409
CG11979 CG3183 -1.200180
CG11979 CG9740 -0.741761
CG11979 CG9884 -1.045704
CG11987 CG13005 -0.680316
CG11987 CG14805 -0.879285
CG11987 CG3969 -0.855064
CG11987 CG7265 -0.155038
CG11987 CG9256 -0.444045
CG11987 CG9750 -1.205980
CG11988 CG3400 -2.298230
CG11988 CG5408 -0.909871
CG11988 CG6210 -1.039193
CG11988 CG9148 -1.635039
CG1200 CG8147 -2.205859
CG12129 CG1475 -2.063646
CG12131 CG12592 0.127510
CG12131 CG14066 -0.395456
CG12131 CG14781 0.009098
CG12131 CG17054 -0.270557
CG12131 CG1763 -1.022232
CG12131 CG18608 -0.124748
CG12131 CG2140 -0.326617
CG12131 CG2161 -0.224750
CG12131 CG2199 -0.741518
CG12131 CG3307 0.246125
CG12131 CG3969 -0.411508
CG12131 CG4041 -0.566599
CG12131 CG4307 0.858537
CG12131 CG4567 -0.644493
CG12131 CG4878 -0.688755
CG12131 CG4904 -0.773540
CG12131 CG5277 0.707298
CG12131 CG6647 -0.218313
CG12131 CG6751 -0.590768
CG12131 CG7265 0.517312
CG12131 CG7528 -0.237814
CG12131 CG8472 -1.110025
CG12131 CG9984 -1.131212
CG12249 CG31349 -1.195223
CG12249 CG5814 -2.170396
CG12249 CG9148 -1.856658
CG12284 CG14513 -2.255478
CG12284 CG6246 -1.278096
CG12576 CG1715 -0.335956
CG12576 CG3307 0.420721
CG12576 CG4878 -0.072367
CG12576 CG5083 -0.521910
CG12576 CG6647 -1.302432
CG12576 CG8308 -0.755303
CG12576 CG9740 -2.140638
CG12576 CG9884 0.098214
CG12592 CG1715 -0.677858
CG12592 CG1780 -0.441281
CG12592 CG1957 -0.155178
CG12592 CG2048 -0.111002
CG12592 CG2140 -0.706541
CG12592 CG3307 -0.056543
CG12592 CG3969 0.652418
CG12592 CG4307 0.589711
CG12592 CG4878 -0.054981
CG12592 CG4904 -0.522466
CG12592 CG7265 -0.823389
CG12592 CG9256 -0.789621
CG12592 CG9740 -0.725627
CG12592 CG9984 -0.384707
CG12676 CG16876 -3.034372
CG12676 CG2199 -1.192540
CG12676 CG9238 -1.026582
CG12676 CG9322 -1.023230
CG12752 CG14066 -0.430696
CG12752 CG17054 -0.491048
CG12752 CG2048 -1.974832
CG12752 CG2199 -0.442466
CG12752 CG3307 -1.898205
CG12752 CG3969 0.193193
CG12752 CG4041 -0.025126
CG12752 CG4050 -0.541906
CG12752 CG4307 -0.701792
CG12752 CG4878 0.013600
CG12752 CG4904 0.071024
CG12752 CG5277 0.050653
CG12752 CG9256 0.165310
CG12752 CG9740 1.699402
CG12752 CG9984 -0.817012
CG13005 CG14066 -0.691424
CG13005 CG14805 -1.027397
CG13005 CG3969 0.014802
CG13005 CG6751 -0.300662
CG13005 CG7265 -0.556941
CG13005 CG7528 -0.668904
CG1345 CG2199 -1.027452
CG1345 CG2210 -1.307014
CG1345 CG4904 -0.452523
CG1345 CG8147 -0.996000
CG1345 CG9322 -1.380292
CG13894 CG5408 -1.530615
CG13894 CG6345 -1.533024
CG13900 CG4303 -2.622642
CG13900 CG6105 -1.421410
CG13900 CG7892 -1.987622
CG1395 CG18608 -1.109479
CG1395 CG6751 -0.945036
CG1395 CG7528 -1.171948
CG14066 CG2199 -0.151041
CG14066 CG32486 -1.683265
CG14066 CG3969 -0.323856
CG14066 CG4904 -1.488539
CG14066 CG5824 -0.039442
CG14066 CG6751 -0.371196
CG14430 CG1715 -2.776331
CG14513 CG1966 -0.945933
CG14513 CG3430 -0.664022
CG14513 CG6246 -0.882933
CG14513 CG7855 -1.360325
CG14513 CG9866 -1.181919
CG1475 CG1591 -1.698898
CG1475 CG6501 -2.049363
CG14781 CG4041 -1.514323
CG14781 CG5454 -0.755500
CG14781 CG6345 -1.503945
CG14781 CG9211 -1.323906
CG14781 CG9712 -0.525029
CG14781 CG9740 -0.312624
CG14781 CG9884 -0.419741
CG14805 CG4878 -0.560157
CG14805 CG7265 -1.028585
CG1591 CG16944 -2.257730
CG1591 CG3605 -2.533444
CG1591 CG6501 -1.710005
CG16876 CG9238 -1.070572
CG17054 CG1763 -0.995031
CG17054 CG18608 -1.108923
CG17054 CG2140 -0.528332
CG17054 CG2161 -0.541222
CG17054 CG3183 -1.222807
CG17054 CG3307 1.154711
CG17054 CG3969 -0.086307
CG17054 CG4050 -0.462738
CG17054 CG4307 0.781205
CG17054 CG4567 -0.976577
CG17054 CG4878 -0.149395
CG17054 CG4904 0.621646
CG17054 CG5083 -1.463360
CG17054 CG7698 0.327195
CG17054 CG9256 -0.235284
CG17054 CG9712 -1.130713
CG17054 CG9740 -0.050302
CG17054 CG9884 0.025727
CG17054 CG9984 -0.967086
CG1715 CG2048 -0.001726
CG1715 CG3969 -0.317645
CG1715 CG4307 -0.185994
CG1715 CG4878 0.150836
CG1715 CG4904 -0.912458
CG1715 CG6647 -0.172791
CG1715 CG9256 -0.255562
CG1715 CG9740 -1.400205
CG1715 CG9884 -0.283498
CG17256 CG8147 -2.247890
CG1763 CG18174 -2.514603
CG1763 CG7698 -1.157854
CG17725 CG2210 -1.079982
CG17725 CG8147 -2.213889
CG1780 CG1957 -0.474721
CG1780 CG2048 -0.179283
CG1780 CG2161 -0.879997
CG1780 CG3969 -0.834791
CG1780 CG4307 -0.833758
CG1780 CG4878 -0.609051
CG1780 CG4904 0.469509
CG1780 CG8933 -0.542724
CG1780 CG9256 -0.043685
CG1780 CG9984 0.352112
CG1837 CG4878 -0.029554
CG1837 CG6647 -0.967113
CG1837 CG7457 -0.893671
CG1837 CG7698 -1.072309
CG1837 CG9256 -1.108399
CG1837 CG9750 -1.064308
CG18528 CG7698 -0.701174
CG18528 CG8933 -0.798810
CG18528 CG9712 -1.322720
CG18528 CG9762 -1.000705
CG18528 CG9884 0.341393
CG18608 CG3307 -1.133193
CG18608 CG5083 -0.423868
CG18608 CG9984 -0.930960
CG18754 CG31349 -0.984866
CG18754 CG5814 -2.170012
CG18754 CG9322 -2.180442
CG1957 CG2048 0.026148
CG1957 CG30497 -1.190027
CG1957 CG4303 -0.856364
CG1957 CG6105 -1.401484
CG1957 CG6578 -1.591449
CG1957 CG9256 -0.361380
CG1957 CG9423 -1.131071
CG1957 CG9740 0.228869
CG1957 CG9977 -2.004093
CG1966 CG30193 -0.498801
CG1966 CG32982 -0.961779
CG1966 CG3430 -1.489509
CG1966 CG4589 -0.015482
CG1966 CG4976 -0.942373
CG1966 CG7457 -1.349301
CG1966 CG9712 -0.665166
CG1966 CG9740 0.249760
CG1966 CG9866 0.061330
CG2048 CG3307 0.662166
CG2048 CG3969 -0.322334
CG2048 CG4236 -0.144490
CG2048 CG4307 -2.939895
CG2048 CG4878 -0.129596
CG2048 CG4904 -0.484922
CG2048 CG5581 -0.129248
CG2048 CG6578 -0.096039
CG2048 CG6647 0.740030
CG2048 CG7265 0.950525
CG2048 CG8933 -0.764595
CG2048 CG9256 -1.796407
CG2048 CG9740 -2.002847
CG2048 CG9750 -0.649922
CG2048 CG9884 0.397106
CG2048 CG9984 0.759044
CG2140 CG3969 -0.244118
CG2140 CG5277 -0.719708
CG2140 CG9256 -0.317922
CG2140 CG9740 -0.461960
CG2140 CG9884 -0.207572
CG2140 CG9984 -0.246138
CG2161 CG3969 -0.740581
CG2161 CG5083 -0.264771
CG2161 CG5215 -1.346416
CG2161 CG6751 -0.514019
CG2199 CG3800 -0.951655
CG2199 CG4567 -1.361773
CG2199 CG4904 1.157010
CG2199 CG5277 -1.883207
CG2199 CG5824 -1.059364
CG2199 CG6345 -1.158899
CG2199 CG6751 0.670153
CG2199 CG9322 -0.780828
CG2210 CG4904 -1.493084
CG2210 CG8147 -1.053673
CG2358 CG4878 -2.080221
CG2358 CG4904 -0.440331
CG2358 CG6720 -2.136683
CG2358 CG7698 -0.981274
CG2358 CG9984 -0.184006
CG2941 CG9712 -2.833092
CG30193 CG3307 -0.611864
CG30193 CG3998 -0.358075
CG30193 CG4589 -0.821692
CG30193 CG4976 -0.173192
CG30193 CG5454 -0.962161
CG30193 CG5581 -0.635988
CG30193 CG9740 -0.690127
CG3039 CG4236 -1.988883
CG3041 CG3307 -2.147955
CG30497 CG9977 -1.622988
CG31349 CG5814 -1.287131
CG3183 CG3307 -0.771779
CG3183 CG5083 -0.519369
CG3183 CG9712 -0.421599
CG3198 CG6501 -2.148164
CG3198 CG7563 -1.582557
CG3198 CG8965 -1.949089
CG3227 CG8625 -1.934377
CG32486 CG5824 -0.764400
CG32982 CG3307 -0.176156
CG32982 CG3430 -0.210095
CG32982 CG4589 -0.799116
CG32982 CG4976 -0.975677
CG32982 CG5949 -0.541197
CG32982 CG9740 -1.053638
CG3307 CG3998 -0.620990
CG3307 CG4041 -0.247590
CG3307 CG4307 1.454638
CG3307 CG4589 0.033259
CG3307 CG4878 0.320890
CG3307 CG4976 -1.196139
CG3307 CG5083 -0.753067
CG3307 CG5454 -0.854784
CG3307 CG5581 -0.507057
CG3307 CG6647 0.577136
CG3307 CG8308 -0.724584
CG3307 CG9256 -0.477290
CG3307 CG9740 -2.479316
CG3307 CG9984 -0.809268
CG3424 CG4236 -1.634993
CG3430 CG5949 -1.667192
CG3430 CG9866 -2.661148
CG3605 CG4672 -2.729911
CG3619 CG7375 -2.076404
CG3800 CG6751 -1.494244
CG3800 CG9148 -0.775493
CG3969 CG4041 0.309404
CG3969 CG4050 -0.316036
CG3969 CG4307 -0.452778
CG3969 CG4878 0.521653
CG3969 CG4904 -0.363582
CG3969 CG5083 -0.912803
CG3969 CG7265 -0.473228
CG3969 CG7528 -0.095758
CG3969 CG7698 -0.736071
CG3969 CG8933 -0.043228
CG3969 CG9256 -0.329335
CG3969 CG9740 0.900990
CG3969 CG9884 -0.124361
CG3969 CG9984 -1.958085
CG3998 CG4589 -0.928673
CG3998 CG4976 -1.317488
CG3998 CG5454 -0.594562
CG3998 CG6647 -1.352743
CG3998 CG9740 0.303798
CG4008 CG9211 -1.970299
CG4041 CG4307 -0.089288
CG4041 CG4904 0.980611
CG4041 CG5454 -1.022222
CG4041 CG5581 -0.403513
CG4041 CG9740 -0.082812
CG4041 CG9884 -0.269534
CG4041 CG9984 -1.395384
CG4050 CG4878 -0.902913
CG4050 CG4904 -0.333883
CG4050 CG9256 -0.518134
CG4050 CG9884 -0.777213
CG4050 CG9984 0.291004
CG4236 CG5809 -1.862374
CG4236 CG8933 -1.821833
CG4303 CG9423 -1.714880
CG4307 CG4878 -1.402909
CG4307 CG4904 -0.645627
CG4307 CG5454 -0.671346
CG4307 CG5581 0.060468
CG4307 CG6647 0.082779
CG4307 CG7698 0.237862
CG4307 CG9740 -0.935157
CG4307 CG9884 -1.075843
CG4307 CG9984 -3.302844
CG4567 CG5277 -0.542131
CG4567 CG6751 -0.648096
CG4589 CG4976 -0.278197
CG4589 CG5949 -1.081482
CG4589 CG6647 -0.519903
CG4589 CG9740 -0.622459
CG4878 CG4904 -0.850002
CG4878 CG5083 0.489246
CG4878 CG6647 -0.891415
CG4878 CG7265 -0.423761
CG4878 CG7698 0.455292
CG4878 CG8308 -0.465118
CG4878 CG8472 -0.666992
CG4878 CG9256 -0.303669
CG4878 CG9740 -0.849209
CG4878 CG9750 -0.677033
CG4878 CG9884 0.525274
CG4878 CG9984 -0.656761
CG4904 CG5277 -1.224451
CG4904 CG7265 0.951364
CG4904 CG8174 -1.408344
CG4904 CG8472 -0.903255
CG4904 CG9256 0.485294
CG4904 CG9740 1.380686
CG4904 CG9884 -0.520381
CG4904 CG9984 -2.511506
CG5083 CG6647 -0.044266
CG5083 CG7265 -0.401480
CG5083 CG7698 -0.305871
CG5083 CG9256 -0.075414
CG5083 CG9712 0.012166
CG5083 CG9740 -0.100025
CG5083 CG9984 0.412958
CG5215 CG7265 -1.087384
CG5215 CG7528 -1.313310
CG5277 CG6210 -0.708552
CG5277 CG6578 -1.588908
CG5277 CG6751 -1.330192
CG5277 CG9984 0.659244
CG5408 CG6210 -0.844716
CG5408 CG7528 -1.175384
CG5408 CG9148 -0.700468
CG5454 CG5581 -0.334524
CG5454 CG9740 0.442631
CG5454 CG9984 0.240251
CG5581 CG5949 -0.698204
CG5581 CG9740 -0.217045
CG5581 CG9866 -1.319067
CG5581 CG9884 0.117923
CG5581 CG9984 -0.871010
CG5809 CG7698 -1.425211
CG5813 CG5824 -2.778204
CG5824 CG9148 -1.164989
CG5824 CG9916 -2.044420
CG6210 CG6751 -1.181822
CG6210 CG9148 -0.494265
CG6345 CG9211 -1.787210
CG6647 CG7698 -0.732760
CG6647 CG8308 -1.300536
CG6647 CG9740 -0.807517
CG6647 CG9884 -0.093087
CG6751 CG9148 -0.834954
CG7265 CG7528 -0.461380
CG7265 CG8472 -1.604972
CG7265 CG9256 -1.400622
CG7265 CG9984 -0.806048
CG7375 CG9762 -2.534995
CG7528 CG9984 0.005919
CG7563 CG8965 -1.245367
CG7698 CG8933 -0.283152
CG7698 CG9740 0.139042
CG7698 CG9884 0.257469
CG7698 CG9984 0.159147
CG8147 CG8174 -1.721547
CG9238 CG9322 -1.824742
CG9256 CG9740 0.308327
CG9256 CG9984 1.155245
CG9712 CG9740 -1.358772
CG9712 CG9866 -0.375913
CG9712 CG9884 0.200337
CG9740 CG9866 -0.027206
CG9740 CG9884 -2.893332
CG9740 CG9984 0.262076
CG9762 CG9866 -1.226929
CG9762 CG9884 -1.596845
CG9884 CG9984 0.848588
