# Supplementary material for: GINI: From ISH Images to Gene Interaction Networks
Source: PLoS Comput Biol. 2013 Oct 10;9(10):e1003227. doi: 10.1371/journal.pcbi.1003227 (PMC3794902; doi:10.1371/journal.pcbi.1003227)
Supplement: Dataset S1 — Networks predicted by GINI for the 9–10 and 13–16 development stages. For the data at each stage, multiple networks were predicted by varying the tuning parameter , between 0.5 and 1, as described in the paper. The network for each value is stored in a separate file in the dataset, in a format readable by Cytoscape. (BZ2) [file pcbi.1003227.s001.bz2 › Dataset_S1_Networks/GINI_network_stage9-10_lambda0.8.txt]

CG10059 CG1091 -0.582949
CG10059 CG11123 -1.635400
CG10059 CG12752 -1.489091
CG10059 CG2048 0.957975
CG10059 CG3969 -0.592718
CG10059 CG4041 -1.017862
CG10059 CG4307 -1.036107
CG10059 CG4904 -1.648415
CG10059 CG5454 -0.796022
CG10059 CG9984 0.978330
CG10206 CG30497 -2.230503
CG10212 CG1837 -1.865817
CG10212 CG3416 -2.361201
CG10212 CG7457 -1.628273
CG1091 CG11324 -2.554604
CG1091 CG1715 -0.280440
CG1091 CG2048 -1.375499
CG1091 CG3969 -0.317510
CG1091 CG4307 0.799100
CG1091 CG4904 -1.049617
CG1091 CG7698 -1.039207
CG1091 CG9740 0.448039
CG1091 CG9884 -2.804580
CG1091 CG9984 -0.153107
CG10922 CG5277 -2.536018
CG11107 CG12592 -1.275442
CG11107 CG13005 -1.447393
CG11107 CG1957 -0.330498
CG11107 CG2048 0.111556
CG11107 CG4236 -1.186458
CG11107 CG4303 -1.451404
CG11107 CG7265 -0.354939
CG11107 CG8933 -1.012517
CG11123 CG2048 -0.964508
CG11123 CG4904 -0.276081
CG11123 CG9984 -0.744767
CG11652 CG32486 -2.375067
CG11652 CG3278 -2.582731
CG11652 CG5824 -2.674972
CG11886 CG12592 -1.353789
CG11886 CG1957 -2.620101
CG11886 CG2048 -0.703802
CG11886 CG4236 -1.144154
CG11987 CG3969 -2.254015
CG11988 CG3400 -2.298230
CG11988 CG9148 -2.570764
CG12131 CG14066 -0.561002
CG12131 CG17054 -0.730663
CG12131 CG2199 -0.733897
CG12131 CG3969 -0.537098
CG12131 CG4041 -0.580073
CG12131 CG4307 0.865374
CG12131 CG4567 -0.431066
CG12131 CG4878 -0.832232
CG12131 CG4904 -0.050944
CG12131 CG6751 -0.812120
CG12131 CG8472 -1.131776
CG12131 CG9984 -1.279488
CG12249 CG31349 -1.295077
CG12249 CG5814 -2.390409
CG12284 CG14513 -2.844889
CG12576 CG6647 -1.858909
CG12576 CG9740 -2.319188
CG12576 CG9884 -0.440877
CG12592 CG1715 -0.742811
CG12592 CG1957 -0.442836
CG12592 CG2048 0.464364
CG12592 CG4878 -0.260516
CG12592 CG4904 -0.126791
CG12592 CG7265 -0.631721
CG12592 CG9256 -0.943427
CG12592 CG9740 -1.048384
CG12592 CG9984 -0.128032
CG12676 CG16876 -3.614372
CG12676 CG9238 -1.749647
CG12676 CG9322 -1.642000
CG12752 CG17054 -0.260683
CG12752 CG2048 -1.665246
CG12752 CG3307 -1.135471
CG12752 CG3969 -0.027167
CG12752 CG4307 -0.068126
CG12752 CG4878 0.061255
CG12752 CG4904 -0.170551
CG12752 CG9984 -1.089232
CG13005 CG14805 -1.471874
CG13005 CG3969 -1.057047
CG13005 CG7265 -0.698204
CG1345 CG2199 -1.778980
CG1345 CG2210 -1.954466
CG13900 CG4303 -3.029510
CG14066 CG32486 -2.505908
CG14066 CG3969 -0.812150
CG14066 CG4904 -1.695730
CG14066 CG6751 -1.077245
CG14430 CG1715 -2.776332
CG14513 CG3430 -1.687544
CG14513 CG9866 -1.360160
CG1475 CG1591 -1.698898
CG1475 CG6501 -2.049363
CG14781 CG4041 -1.751575
CG14781 CG5454 -0.951461
CG14781 CG6345 -2.174071
CG14781 CG9211 -1.323907
CG14781 CG9740 -0.767720
CG14781 CG9884 -0.786206
CG14805 CG7265 -1.517775
CG1591 CG16944 -2.257730
CG1591 CG3605 -2.533444
CG1591 CG6501 -1.710005
CG17054 CG18608 -1.397760
CG17054 CG2161 -1.066783
CG17054 CG3183 -2.440224
CG17054 CG3969 0.167829
CG17054 CG4567 -1.224193
CG17054 CG4878 -0.018464
CG17054 CG5083 -1.830542
CG17054 CG9712 -1.683558
CG17054 CG9740 0.512987
CG17054 CG9984 -0.071117
CG1715 CG2048 -0.089304
CG1715 CG3969 -0.399587
CG1715 CG4307 -0.115609
CG1715 CG4878 -0.004864
CG1715 CG4904 -0.968806
CG1715 CG9740 -1.680670
CG1715 CG9884 -0.322356
CG17256 CG8147 -2.247890
CG1763 CG18174 -2.514603
CG17725 CG8147 -2.825659
CG1780 CG2048 -0.769576
CG1780 CG2161 -1.111754
CG1780 CG3969 -0.832741
CG1780 CG4307 -0.661486
CG1780 CG4878 -0.824283
CG1837 CG6647 -1.250397
CG1837 CG7457 -1.440363
CG1837 CG7698 -1.365250
CG1837 CG9256 -1.510016
CG18528 CG9712 -2.430489
CG18608 CG3307 -1.256486
CG18608 CG9984 -1.360405
CG18754 CG5814 -2.991395
CG18754 CG9322 -2.524121
CG1957 CG2048 -0.365102
CG1957 CG4303 -1.024353
CG1957 CG6578 -1.991570
CG1957 CG9423 -1.478385
CG1957 CG9977 -2.600757
CG1966 CG32982 -1.304572
CG1966 CG3430 -2.264723
CG1966 CG4976 -1.175535
CG1966 CG9740 -0.708063
CG1966 CG9866 -0.457528
CG2048 CG3307 0.646694
CG2048 CG3969 -0.218120
CG2048 CG4236 -0.426817
CG2048 CG4307 -2.842381
CG2048 CG4878 -0.055266
CG2048 CG4904 -0.242274
CG2048 CG8933 -1.373625
CG2048 CG9256 -1.429519
CG2048 CG9740 -1.529682
CG2048 CG9884 0.254635
CG2048 CG9984 1.165139
CG2161 CG3969 -1.134883
CG2161 CG5215 -1.642418
CG2199 CG4567 -1.442730
CG2199 CG5277 -1.874319
CG2199 CG6751 -0.393531
CG2199 CG9322 -2.367896
CG2210 CG4904 -1.997498
CG2210 CG8147 -2.615076
CG2358 CG4878 -2.984560
CG2941 CG9712 -2.833091
CG30193 CG3307 -0.949567
CG30193 CG4589 -1.232798
CG30193 CG5454 -1.276179
CG30193 CG9740 -0.963127
CG30497 CG9977 -2.288076
CG31349 CG5814 -1.832026
CG3198 CG7563 -2.260227
CG3198 CG8965 -2.555908
CG32982 CG3307 -0.219243
CG32982 CG4589 -1.224714
CG32982 CG4976 -0.985208
CG32982 CG9740 -0.983022
CG3307 CG3998 -0.860419
CG3307 CG4041 -0.328616
CG3307 CG4589 0.027230
CG3307 CG4976 -1.289260
CG3307 CG5083 -0.814932
CG3307 CG5454 -0.905618
CG3307 CG5581 -0.926662
CG3307 CG6647 0.334485
CG3307 CG9740 -1.161065
CG3307 CG9984 0.447831
CG3424 CG4236 -2.275541
CG3430 CG5949 -2.632452
CG3430 CG9866 -2.704566
CG3605 CG4672 -2.729911
CG3800 CG6751 -2.455268
CG3969 CG4307 -0.128081
CG3969 CG4878 0.391415
CG3969 CG4904 0.253735
CG3969 CG5083 -1.350488
CG3969 CG7265 -0.013284
CG3969 CG7698 -1.237064
CG3969 CG9256 -0.303171
CG3969 CG9740 1.190024
CG3969 CG9884 -0.224998
CG3969 CG9984 -1.773282
CG3998 CG4589 -1.146660
CG3998 CG4976 -1.501688
CG3998 CG6647 -1.460771
CG3998 CG9740 0.198848
CG4041 CG4307 0.159080
CG4041 CG5454 -0.975181
CG4041 CG9740 -0.108070
CG4041 CG9884 -0.176979
CG4041 CG9984 -1.103679
CG4050 CG4878 -1.659322
CG4050 CG9884 -1.479900
CG4236 CG5809 -2.466958
CG4236 CG8933 -2.004571
CG4303 CG9423 -1.960412
CG4307 CG4878 -1.309816
CG4307 CG4904 -0.585327
CG4307 CG5454 -0.418762
CG4307 CG9740 0.183545
CG4307 CG9884 -1.091133
CG4307 CG9984 -2.753003
CG4567 CG5277 -0.444185
CG4567 CG6751 -0.786236
CG4589 CG6647 -0.613395
CG4589 CG9740 -0.565209
CG4878 CG4904 -0.847579
CG4878 CG6647 -1.155436
CG4878 CG7265 -0.334222
CG4878 CG8472 -0.830449
CG4878 CG9256 -0.260322
CG4878 CG9740 -0.837776
CG4878 CG9884 1.132588
CG4878 CG9984 -0.689811
CG4904 CG5277 -0.819693
CG4904 CG8472 -0.700382
CG4904 CG9740 1.706393
CG4904 CG9884 -0.572756
CG4904 CG9984 -1.850150
CG5083 CG9740 -0.808859
CG5083 CG9984 0.084523
CG5215 CG7265 -0.857729
CG5215 CG7528 -1.613377
CG5277 CG6578 -2.108332
CG5277 CG6751 -2.040108
CG5408 CG9148 -2.232616
CG5454 CG9740 0.351702
CG5454 CG9984 -0.134544
CG5581 CG9740 -0.727818
CG5581 CG9866 -1.966023
CG5581 CG9984 -1.332562
CG5813 CG5824 -2.778203
CG6210 CG6751 -1.798096
CG6210 CG9148 -1.446658
CG6345 CG9211 -1.787210
CG6647 CG7698 -0.808487
CG6647 CG8308 -2.950527
CG6647 CG9740 -0.455450
CG6647 CG9884 0.078571
CG6751 CG9148 -1.963111
CG7265 CG7528 -1.642897
CG7265 CG8472 -1.485897
CG7265 CG9256 -1.215195
CG7265 CG9984 -0.175895
CG7375 CG9762 -2.534995
CG8147 CG8174 -2.287086
CG9238 CG9322 -1.824743
CG9256 CG9740 -0.261661
CG9712 CG9740 -2.052087
CG9712 CG9884 -0.491250
CG9740 CG9884 -2.719067
CG9740 CG9984 0.201268
CG9762 CG9884 -2.529314
CG9884 CG9984 0.739669
