# Supplementary material for: GINI: From ISH Images to Gene Interaction Networks
Source: PLoS Comput Biol. 2013 Oct 10;9(10):e1003227. doi: 10.1371/journal.pcbi.1003227 (PMC3794902; doi:10.1371/journal.pcbi.1003227)
Supplement: Dataset S1 — Networks predicted by GINI for the 9–10 and 13–16 development stages. For the data at each stage, multiple networks were predicted by varying the tuning parameter , between 0.5 and 1, as described in the paper. The network for each value is stored in a separate file in the dataset, in a format readable by Cytoscape. (BZ2) [file pcbi.1003227.s001.bz2 › Dataset_S1_Networks/GINI_network_stage9-10_lambda0.825.txt]

CG10059 CG11123 -2.699762
CG10059 CG12752 -1.517414
CG10059 CG3969 -0.783129
CG10059 CG4041 -1.570166
CG10059 CG4307 -0.988207
CG10059 CG4904 -1.913727
CG10059 CG9984 0.833088
CG1091 CG2048 -1.244017
CG1091 CG3969 -0.819061
CG1091 CG4904 -1.279929
CG1091 CG9740 0.406369
CG1091 CG9884 -2.910836
CG11107 CG12592 -2.887153
CG11107 CG4236 -2.628315
CG11652 CG5824 -2.674972
CG11886 CG12592 -2.848351
CG11886 CG1957 -3.706354
CG12131 CG17054 -1.262938
CG12131 CG3969 -0.725912
CG12131 CG4878 -1.076113
CG12131 CG4904 -1.063866
CG12131 CG9984 -1.101205
CG12249 CG5814 -3.058335
CG12284 CG14513 -2.844889
CG12576 CG6647 -1.919317
CG12576 CG9740 -2.629950
CG12592 CG2048 -1.002234
CG12592 CG9256 -1.477174
CG12592 CG9740 -1.689217
CG12676 CG16876 -3.614372
CG12752 CG2048 -1.536078
CG12752 CG3307 -1.181242
CG12752 CG4307 -0.150478
CG12752 CG4904 -0.187047
CG12752 CG9984 -1.176496
CG13900 CG4303 -3.029510
CG14066 CG4904 -3.018900
CG14430 CG1715 -2.776336
CG14513 CG3430 -2.586022
CG1475 CG6501 -2.812688
CG14781 CG4041 -2.949047
CG14781 CG6345 -2.844701
CG17054 CG18608 -1.724962
CG17054 CG3969 -0.033628
CG17054 CG5083 -2.300826
CG17054 CG9712 -1.837759
CG17054 CG9984 -0.210819
CG1715 CG9740 -2.282351
CG1715 CG9884 -1.245997
CG17725 CG8147 -2.825659
CG1780 CG3969 -2.599800
CG18608 CG9984 -1.810628
CG18754 CG5814 -2.991395
CG1957 CG9977 -2.600757
CG1966 CG3430 -3.001241
CG2048 CG3969 -0.496218
CG2048 CG4307 -2.674665
CG2048 CG4878 -0.388754
CG2048 CG4904 -0.128968
CG2048 CG9256 -1.617634
CG2048 CG9740 -0.611190
CG2048 CG9884 0.011087
CG2048 CG9984 0.812834
CG2161 CG3969 -2.658475
CG2199 CG4567 -2.677807
CG2199 CG5277 -3.215516
CG2210 CG8147 -2.615076
CG2358 CG4878 -2.984569
CG2941 CG9712 -2.833088
CG30193 CG3307 -1.658175
CG30193 CG9740 -1.704587
CG31349 CG5814 -2.592450
CG32982 CG9740 -2.684013
CG3307 CG4976 -2.748517
CG3307 CG5454 -1.927393
CG3307 CG9740 -1.872949
CG3307 CG9984 -0.596585
CG3430 CG5949 -2.632452
CG3430 CG9866 -3.994500
CG3605 CG4672 -2.729911
CG3969 CG4307 -0.112852
CG3969 CG4878 0.332356
CG3969 CG4904 -0.318674
CG3969 CG5083 -1.784115
CG3969 CG7265 -1.359674
CG3969 CG9984 -1.745436
CG3998 CG4976 -2.613947
CG4041 CG5454 -2.054084
CG4041 CG9984 -1.678434
CG4236 CG8933 -3.027282
CG4303 CG9423 -2.670184
CG4307 CG4878 -1.266056
CG4307 CG4904 -0.295696
CG4307 CG9740 0.152920
CG4307 CG9884 -0.813825
CG4307 CG9984 -2.444383
CG4589 CG9740 -2.649749
CG4878 CG4904 -0.895765
CG4878 CG6647 -1.736494
CG4878 CG7265 -1.327149
CG4878 CG9740 -0.179207
CG4878 CG9984 -0.981242
CG4904 CG5277 -2.597027
CG4904 CG9884 -0.207734
CG4904 CG9984 -1.856191
CG5277 CG6578 -2.662135
CG5277 CG6751 -3.308276
CG5813 CG5824 -2.778203
CG6647 CG8308 -2.950527
CG6647 CG9740 -1.363293
CG6751 CG9148 -2.676581
CG7265 CG8472 -2.629302
CG7265 CG9256 -1.829847
CG9238 CG9322 -2.585080
CG9256 CG9740 -0.497309
CG9712 CG9740 -2.435755
CG9740 CG9884 -2.744881
CG9740 CG9984 0.650415
