# Supplementary material for: GINI: From ISH Images to Gene Interaction Networks
Source: PLoS Comput Biol. 2013 Oct 10;9(10):e1003227. doi: 10.1371/journal.pcbi.1003227 (PMC3794902; doi:10.1371/journal.pcbi.1003227)
Supplement: Dataset S1 — Networks predicted by GINI for the 9–10 and 13–16 development stages. For the data at each stage, multiple networks were predicted by varying the tuning parameter , between 0.5 and 1, as described in the paper. The network for each value is stored in a separate file in the dataset, in a format readable by Cytoscape. (BZ2) [file pcbi.1003227.s001.bz2 › Dataset_S1_Networks/GINI_network_stage9-10_lambda0.85.txt]

CG10059 CG12752 -2.070919
CG10059 CG4904 -2.662346
CG1091 CG9884 -3.961513
CG11886 CG1957 -3.706354
CG12131 CG4904 -1.775596
CG12131 CG9984 -2.324729
CG12576 CG9740 -3.571141
CG12676 CG16876 -3.614372
CG12752 CG2048 -1.980185
CG12752 CG9984 -1.577279
CG17054 CG5083 -3.091070
CG1715 CG9740 -3.153177
CG2048 CG4307 -2.944548
CG2048 CG4878 -1.091555
CG2048 CG4904 -0.534425
CG2048 CG9256 -3.212209
CG2048 CG9740 -3.446872
CG2199 CG5277 -3.215513
CG3307 CG9740 -3.669384
CG3430 CG9866 -3.994500
CG3969 CG4307 -1.197119
CG3969 CG4904 -1.475586
CG3969 CG9984 -2.389884
CG4307 CG4878 -1.464058
CG4307 CG4904 -0.713197
CG4307 CG9984 -1.936699
CG4878 CG4904 -1.400030
CG4878 CG9984 -1.445873
CG4904 CG9984 -0.772878
CG5277 CG6751 -3.308276
CG6647 CG9740 -3.253126
CG9712 CG9740 -3.117623
CG9740 CG9884 -4.503782
