# Supplementary material for: GINI: From ISH Images to Gene Interaction Networks
Source: PLoS Comput Biol. 2013 Oct 10;9(10):e1003227. doi: 10.1371/journal.pcbi.1003227 (PMC3794902; doi:10.1371/journal.pcbi.1003227)
Supplement: Dataset S1 — Networks predicted by GINI for the 9–10 and 13–16 development stages. For the data at each stage, multiple networks were predicted by varying the tuning parameter , between 0.5 and 1, as described in the paper. The network for each value is stored in a separate file in the dataset, in a format readable by Cytoscape. (BZ2) [file pcbi.1003227.s001.bz2 › Dataset_S1_Networks/README]

GINI : From ISH images to Gene Interaction Networks
Kriti Puniyani and Eric P. Xing

Supplementary data
----------------------------------------------------------------------------

The following folder contains the networks predicted by GINI for the BDGP data 
at two embryonic development stages, 9-10 and 13-16.

For the data at each stage, multiple networks were predicted by varying the 
tuning parameter lambda, between 0.5 and 1, as described in the paper. If the 
lambda value produced an empty network, it was not "stored" as a file.

The two networks analyzed in the paper are
	GINI_network_stage9-10_lambda0.775.txt
	GINI_network_stage13-16_lambda0.875.txt
for the two development stages resp. 

The format of each file is
	<gene i> <gene j> <weight_ij>
This indicates that there is an (undirected) edge between gene i and gene j.
weight_ij is the value of the inverse covariance matrix for the [i, j]th location,
i.e. weight_ij = $\Sigma^{-1}_{ij}$.
Negative values do not mean that the edge should be ignored - in practice,
only the absolute value of the weight should be considered while analyzing the
edges.

For any questions, please email "Kriti Puniyani <kpuniyan@cs.cmu.edu>".

 
